# Supplementary material for: Characterization of multiple sequence alignment errors using complete-likelihood score and position-shift map
Source: BMC Bioinformatics. 2016 Mar 18;17:133. doi: 10.1186/s12859-016-0945-5 (PMC4799563; doi:10.1186/s12859-016-0945-5)
Supplement: Additional file 2: — The ZIP archive of a package that contains the original versions of Perl modules and scripts used for creating the simulated and reconstructed MSAs and for analyzing these MSAs. It also contains a README file that describes how to use the modules and scripts. (The modules and scripts will run on a Mac OS X terminal. And it will probably run on other UNIX platforms, although we have not tested whether they indeed do.) The package also contains the Dawg control files that were used for the simulations. The latest version of the package (“ComplLiMment_P.verxxx”) can be found in the ‘lolipog’ directory at the FTP repository of the Bioinformatics Organization [85]. (ZIP 4746 kb) [file 12859_2016_945_MOESM2_ESM.zip]

Archive with 327 entries (212 files):
- additional_file_2/
- additional_file_2/ComplLiMment_P.ver0.6.1.2/
- additional_file_2/ComplLiMment_P.ver0.6.1.2/.DS_Store
- additional_file_2/ComplLiMment_P.ver0.6.1.2/ANALYSES/
- additional_file_2/ComplLiMment_P.ver0.6.1.2/ANALYSES/.DS_Store
- additional_file_2/ComplLiMment_P.ver0.6.1.2/ANALYSES/Fit_Geom2Powerlaw/
- additional_file_2/ComplLiMment_P.ver0.6.1.2/ANALYSES/Fit_Geom2Powerlaw/INSTRUCTIONS.txt
- additional_file_2/ComplLiMment_P.ver0.6.1.2/ANALYSES/Fit_Geom2Powerlaw/Long/
- additional_file_2/ComplLiMment_P.ver0.6.1.2/ANALYSES/Fit_Geom2Powerlaw/Long/lsfit_geom2powerlaw.powell.2.pl
- additional_file_2/ComplLiMment_P.ver0.6.1.2/ANALYSES/Fit_Geom2Powerlaw/Normal/
- additional_file_2/ComplLiMment_P.ver0.6.1.2/ANALYSES/Fit_Geom2Powerlaw/Normal/lsfit_geom2powerlaw.powell.pl
- additional_file_2/ComplLiMment_P.ver0.6.1.2/ANALYSES/Fit_Geom2Powerlaw/Short/
- additional_file_2/ComplLiMment_P.ver0.6.1.2/ANALYSES/Fit_Geom2Powerlaw/Short/lsfit_geom2powerlaw.powell.pl
- additional_file_2/ComplLiMment_P.ver0.6.1.2/ANALYSES/Inputs/
- additional_file_2/ComplLiMment_P.ver0.6.1.2/ANALYSES/Inputs/Dawg_Ctrl_Templates/
- additional_file_2/ComplLiMment_P.ver0.6.1.2/ANALYSES/Inputs/Dawg_Ctrl_Templates/.DS_Store
- additional_file_2/ComplLiMment_P.ver0.6.1.2/ANALYSES/Inputs/Dawg_Ctrl_Templates/Characterize_Tree/
- additional_file_2/ComplLiMment_P.ver0.6.1.2/ANALYSES/Inputs/Dawg_Ctrl_Templates/Characterize_Tree/characterize_tree.pl
- additional_file_2/ComplLiMment_P.ver0.6.1.2/ANALYSES/Inputs/Dawg_Ctrl_Templates/Characterize_Tree/LogFiles/
- additional_file_2/ComplLiMment_P.ver0.6.1.2/ANALYSES/Inputs/Dawg_Ctrl_Templates/Characterize_Tree/LogFiles/log_12primates.txt
- additional_file_2/ComplLiMment_P.ver0.6.1.2/ANALYSES/Inputs/Dawg_Ctrl_Templates/Characterize_Tree/LogFiles/log_15mammals.txt
- additional_file_2/ComplLiMment_P.ver0.6.1.2/ANALYSES/Inputs/Dawg_Ctrl_Templates/Characterize_Tree/LogFiles/log_9fe_mammals.txt
- additional_file_2/ComplLiMment_P.ver0.6.1.2/ANALYSES/Inputs/Dawg_Ctrl_Templates/dawg_inp_12primates.txt
- additional_file_2/ComplLiMment_P.ver0.6.1.2/ANALYSES/Inputs/Dawg_Ctrl_Templates/dawg_inp_15mammals.txt
- additional_file_2/ComplLiMment_P.ver0.6.1.2/ANALYSES/Inputs/Dawg_Ctrl_Templates/dawg_inp_9fe_mammals.txt
- additional_file_2/ComplLiMment_P.ver0.6.1.2/ANALYSES/Inputs/Dawg_Ctrl_Templates/Trees/
- additional_file_2/ComplLiMment_P.ver0.6.1.2/ANALYSES/Inputs/Dawg_Ctrl_Templates/Trees/For_Paper/
- additional_file_2/ComplLiMment_P.ver0.6.1.2/ANALYSES/Inputs/Dawg_Ctrl_Templates/Trees/For_Paper/tree_12primates.ph
- additional_file_2/ComplLiMment_P.ver0.6.1.2/ANALYSES/Inputs/Dawg_Ctrl_Templates/Trees/For_Paper/tree_12primates.txt
- additional_file_2/ComplLiMment_P.ver0.6.1.2/ANALYSES/Inputs/Dawg_Ctrl_Templates/Trees/For_Paper/tree_15mammals.ph
- additional_file_2/ComplLiMment_P.ver0.6.1.2/ANALYSES/Inputs/Dawg_Ctrl_Templates/Trees/For_Paper/tree_15mammals.txt
- additional_file_2/ComplLiMment_P.ver0.6.1.2/ANALYSES/Inputs/Dawg_Ctrl_Templates/Trees/For_Paper/tree_9fe_mammals.ph
- additional_file_2/ComplLiMment_P.ver0.6.1.2/ANALYSES/Inputs/Dawg_Ctrl_Templates/Trees/For_Paper/tree_9fe_mammals.txt
- additional_file_2/ComplLiMment_P.ver0.6.1.2/ANALYSES/Inputs/Dawg_Ctrl_Templates/Trees/raw_tree_20flies.txt
- additional_file_2/ComplLiMment_P.ver0.6.1.2/ANALYSES/Inputs/Dawg_Ctrl_Templates/Trees/tree_12primates.txt
- additional_file_2/ComplLiMment_P.ver0.6.1.2/ANALYSES/Inputs/Dawg_Ctrl_Templates/Trees/tree_14primates.txt
- additional_file_2/ComplLiMment_P.ver0.6.1.2/ANALYSES/Inputs/Dawg_Ctrl_Templates/Trees/tree_15mammals.txt
- additional_file_2/ComplLiMment_P.ver0.6.1.2/ANALYSES/Inputs/Dawg_Ctrl_Templates/Trees/tree_20flies.txt
- additional_file_2/ComplLiMment_P.ver0.6.1.2/ANALYSES/Inputs/Dawg_Ctrl_Templates/Trees/tree_21mammals.txt
- additional_file_2/ComplLiMment_P.ver0.6.1.2/ANALYSES/Inputs/Dawg_Ctrl_Templates/Trees/tree_9fe_mammals.txt
- additional_file_2/ComplLiMment_P.ver0.6.1.2/ANALYSES/Inputs/InData/
- additional_file_2/ComplLiMment_P.ver0.6.1.2/ANALYSES/Inputs/InData/calc_log_mfacs_pars_pwa_dawg.pl
- additional_file_2/ComplLiMment_P.ver0.6.1.2/ANALYSES/Inputs/InData/PL1.6_co100/
- additional_file_2/ComplLiMment_P.ver0.6.1.2/ANALYSES/Inputs/InData/PL1.6_co100/bd_lmfacs_agaps_vs_dsites.txt
- additional_file_2/ComplLiMment_P.ver0.6.1.2/ANALYSES/Inputs/InData/PL1.6_co100/bd_lmfacs_asites_nhom_dsites.txt
- additional_file_2/ComplLiMment_P.ver0.6.1.2/ANALYSES/Inputs/InData/PL1.6_co100/bd_lmfacs_asites_vs_dgaps.txt
- additional_file_2/ComplLiMment_P.ver0.6.1.2/ANALYSES/Inputs/InData/PL1.6_co100/delta_del.txt
- additional_file_2/ComplLiMment_P.ver0.6.1.2/ANALYSES/Inputs/InData/PL1.6_co100/lmfacs_agaps_vs_dsites.txt
- additional_file_2/ComplLiMment_P.ver0.6.1.2/ANALYSES/Inputs/InData/PL1.6_co100/lmfacs_asites_nhom_dsites.txt
- additional_file_2/ComplLiMment_P.ver0.6.1.2/ANALYSES/Inputs/InData/PL1.6_co100/lmfacs_asites_vs_dgaps.txt
- additional_file_2/ComplLiMment_P.ver0.6.1.2/ANALYSES/Inputs/InData/PL1.6_co100/log_pl1.6_co100.txt
- additional_file_2/ComplLiMment_P.ver0.6.1.2/ANALYSES/Inputs/INSTRUCTIONS.txt
- additional_file_2/ComplLiMment_P.ver0.6.1.2/ANALYSES/Inputs/Processed_MSAs3_1/
- additional_file_2/ComplLiMment_P.ver0.6.1.2/ANALYSES/Inputs/Processed_MSAs3_1/bch_serial_preprocess_msas_dawg.pl
- additional_file_2/ComplLiMment_P.ver0.6.1.2/ANALYSES/Inputs/Processed_MSAs3_1/Scripts/
- additional_file_2/ComplLiMment_P.ver0.6.1.2/ANALYSES/Inputs/Processed_MSAs3_1/Scripts/preprocess_msa_dawg.pl
- additional_file_2/ComplLiMment_P.ver0.6.1.2/ANALYSES/Inputs/Simulated_MSAs3_1/
- additional_file_2/ComplLiMment_P.ver0.6.1.2/ANALYSES/Inputs/Simulated_MSAs3_1/bch_serial_Dawg.sgl_ctrl.pl
- additional_file_2/ComplLiMment_P.ver0.6.1.2/ANALYSES/Mod_MAFFT/
- additional_file_2/ComplLiMment_P.ver0.6.1.2/ANALYSES/Mod_MAFFT/HOW_TO.txt
- additional_file_2/ComplLiMment_P.ver0.6.1.2/ANALYSES/Mod_MAFFT/Modified/
- additional_file_2/ComplLiMment_P.ver0.6.1.2/ANALYSES/Mod_MAFFT/Modified/mafft-7.154-without-extensions_MOD2/
- additional_file_2/ComplLiMment_P.ver0.6.1.2/ANALYSES/Mod_MAFFT/Modified/mafft-7.154-without-extensions_MOD2/core/
- additional_file_2/ComplLiMment_P.ver0.6.1.2/ANALYSES/Mod_MAFFT/Modified/mafft-7.154-without-extensions_MOD2/core/dvtditr.c
- additional_file_2/ComplLiMment_P.ver0.6.1.2/ANALYSES/Mod_MAFFT/Modified/mafft-7.154-without-extensions_MOD2/core/Makefile
- additional_file_2/ComplLiMment_P.ver0.6.1.2/ANALYSES/Mod_MAFFT/Modified/mafft-7.154-without-extensions_MOD2/license
- additional_file_2/ComplLiMment_P.ver0.6.1.2/ANALYSES/Mod_MAFFT/Modified/mafft-7.154-without-extensions_MOD2/readme
- additional_file_2/ComplLiMment_P.ver0.6.1.2/ANALYSES/Mod_MAFFT/Modified/ver7.154_MOD2/
- additional_file_2/ComplLiMment_P.ver0.6.1.2/ANALYSES/Mod_MAFFT/Modified/ver7.154_MOD2/bin/
- additional_file_2/ComplLiMment_P.ver0.6.1.2/ANALYSES/Mod_MAFFT/Modified/ver7.154_MOD2/bin/mafft
- additional_file_2/ComplLiMment_P.ver0.6.1.2/ANALYSES/Mod_MAFFT/Original/
- additional_file_2/ComplLiMment_P.ver0.6.1.2/ANALYSES/Mod_MAFFT/Original/mafft-7.154-without-extensions/
- additional_file_2/ComplLiMment_P.ver0.6.1.2/ANALYSES/Mod_MAFFT/Original/mafft-7.154-without-extensions/core/
- additional_file_2/ComplLiMment_P.ver0.6.1.2/ANALYSES/Mod_MAFFT/Original/mafft-7.154-without-extensions/core/dvtditr.c
- additional_file_2/ComplLiMment_P.ver0.6.1.2/ANALYSES/Mod_MAFFT/Original/mafft-7.154-without-extensions/core/Makefile
- additional_file_2/ComplLiMment_P.ver0.6.1.2/ANALYSES/Mod_MAFFT/Original/mafft-7.154-without-extensions/license
- additional_file_2/ComplLiMment_P.ver0.6.1.2/ANALYSES/Mod_MAFFT/Original/mafft-7.154-without-extensions/readme
- additional_file_2/ComplLiMment_P.ver0.6.1.2/ANALYSES/Mod_MAFFT/Original/ver7.154/
- additional_file_2/ComplLiMment_P.ver0.6.1.2/ANALYSES/Mod_MAFFT/Original/ver7.154/bin/
- additional_file_2/ComplLiMment_P.ver0.6.1.2/ANALYSES/Mod_MAFFT/Original/ver7.154/bin/mafft
- additional_file_2/ComplLiMment_P.ver0.6.1.2/ANALYSES/MSA_Prcd_Errors/
- additional_file_2/ComplLiMment_P.ver0.6.1.2/ANALYSES/MSA_Prcd_Errors/Contrast_Analyses/
- additional_file_2/ComplLiMment_P.ver0.6.1.2/ANALYSES/MSA_Prcd_Errors/Contrast_Analyses/Characteristics/
- additional_file_2/ComplLiMment_P.ver0.6.1.2/ANALYSES/MSA_Prcd_Errors/Contrast_Analyses/Characteristics/Erroneous_Regions/
- additional_file_2/ComplLiMment_P.ver0.6.1.2/ANALYSES/MSA_Prcd_Errors/Contrast_Analyses/Characteristics/Erroneous_Regions/MAFFT/
- additional_file_2/ComplLiMment_P.ver0.6.1.2/ANALYSES/MSA_Prcd_Errors/Contrast_Analyses/Characteristics/Erroneous_Regions/MAFFT/E_INS_1/
- additional_file_2/ComplLiMment_P.ver0.6.1.2/ANALYSES/MSA_Prcd_Errors/Contrast_Analyses/Characteristics/Erroneous_Regions/MAFFT/E_INS_1/Cts_Indels/
- additional_file_2/ComplLiMment_P.ver0.6.1.2/ANALYSES/MSA_Prcd_Errors/Contrast_Analyses/Characteristics/Erroneous_Regions/MAFFT/E_INS_1/Cts_Indels/bch_pbs_cmp_indel_cts.hs.D.pl
- additional_file_2/ComplLiMment_P.ver0.6.1.2/ANALYSES/MSA_Prcd_Errors/Contrast_Analyses/Characteristics/Erroneous_Regions/MAFFT/E_INS_1/Cts_Indels/bch_pbs_cmp_indel_cts.hs.D_extra.pl
- additional_file_2/ComplLiMment_P.ver0.6.1.2/ANALYSES/MSA_Prcd_Errors/Contrast_Analyses/Characteristics/Erroneous_Regions/MAFFT/E_INS_1/Cts_Indels/Scripts/
- additional_file_2/ComplLiMment_P.ver0.6.1.2/ANALYSES/MSA_Prcd_Errors/Contrast_Analyses/Characteristics/Erroneous_Regions/MAFFT/E_INS_1/Cts_Indels/Scripts/compare_ref_vs_rec_indel_cts.hs.pl
- additional_file_2/ComplLiMment_P.ver0.6.1.2/ANALYSES/MSA_Prcd_Errors/Contrast_Analyses/Characteristics/Erroneous_Regions/MAFFT/E_INS_1/Cts_Indels/Scripts/compare_ref_vs_rec_indel_cts.hs_extra.pl
- additional_file_2/ComplLiMment_P.ver0.6.1.2/ANALYSES/MSA_Prcd_Errors/Contrast_Analyses/Characteristics/Erroneous_Regions/MAFFT/E_INS_1/Cts_Indels/Scripts/pbs_cmp_indel_cts.hs.mac.D.sh
- additional_file_2/ComplLiMment_P.ver0.6.1.2/ANALYSES/MSA_Prcd_Errors/Contrast_Analyses/Characteristics/Erroneous_Regions/MAFFT/E_INS_1/Cts_Indels/serial_extract_archives.pl
- additional_file_2/ComplLiMment_P.ver0.6.1.2/ANALYSES/MSA_Prcd_Errors/Contrast_Analyses/Characteristics/Erroneous_Regions/MAFFT/E_INS_1/Gap_Config_Stats/
- additional_file_2/ComplLiMment_P.ver0.6.1.2/ANALYSES/MSA_Prcd_Errors/Contrast_Analyses/Characteristics/Erroneous_Regions/MAFFT/E_INS_1/Gap_Config_Stats/bch_pbs_cmp_gconf_stats.D.pl
- additional_file_2/ComplLiMment_P.ver0.6.1.2/ANALYSES/MSA_Prcd_Errors/Contrast_Analyses/Characteristics/Erroneous_Regions/MAFFT/E_INS_1/Gap_Config_Stats/Scripts/
- additional_file_2/ComplLiMment_P.ver0.6.1.2/ANALYSES/MSA_Prcd_Errors/Contrast_Analyses/Characteristics/Erroneous_Regions/MAFFT/E_INS_1/Gap_Config_Stats/Scripts/compare_ref_vs_rec_gconf_stats.pl
- additional_file_2/ComplLiMment_P.ver0.6.1.2/ANALYSES/MSA_Prcd_Errors/Contrast_Analyses/Characteristics/Erroneous_Regions/MAFFT/E_INS_1/Gap_Config_Stats/Scripts/pbs_cmp_gconf_stats.mac.D.sh
- additional_file_2/ComplLiMment_P.ver0.6.1.2/ANALYSES/MSA_Prcd_Errors/Contrast_Analyses/Characteristics/Erroneous_Regions/MAFFT/E_INS_1/Gap_Config_Stats/serial_extract_archives.pl
- additional_file_2/ComplLiMment_P.ver0.6.1.2/ANALYSES/MSA_Prcd_Errors/Contrast_Analyses/Characteristics/Erroneous_Regions/MAFFT/E_INS_i/
- additional_file_2/ComplLiMment_P.ver0.6.1.2/ANALYSES/MSA_Prcd_Errors/Contrast_Analyses/Characteristics/Erroneous_Regions/MAFFT/E_INS_i/Cts_Indels/
- additional_file_2/ComplLiMment_P.ver0.6.1.2/ANALYSES/MSA_Prcd_Errors/Contrast_Analyses/Characteristics/Erroneous_Regions/MAFFT/E_INS_i/Cts_Indels/bch_pbs_cmp_indel_cts.hs.D.pl
- additional_file_2/ComplLiMment_P.ver0.6.1.2/ANALYSES/MSA_Prcd_Errors/Contrast_Analyses/Characteristics/Erroneous_Regions/MAFFT/E_INS_i/Cts_Indels/Scripts/
- additional_file_2/ComplLiMment_P.ver0.6.1.2/ANALYSES/MSA_Prcd_Errors/Contrast_Analyses/Characteristics/Erroneous_Regions/MAFFT/E_INS_i/Cts_Indels/Scripts/compare_ref_vs_rec_indel_cts.hs.pl
- additional_file_2/ComplLiMment_P.ver0.6.1.2/ANALYSES/MSA_Prcd_Errors/Contrast_Analyses/Characteristics/Erroneous_Regions/MAFFT/E_INS_i/Cts_Indels/Scripts/pbs_cmp_indel_cts.hs.mac.D.sh
- additional_file_2/ComplLiMment_P.ver0.6.1.2/ANALYSES/MSA_Prcd_Errors/Contrast_Analyses/Characteristics/Erroneous_Regions/MAFFT/E_INS_i/Cts_Indels/serial_extract_archives.pl
- additional_file_2/ComplLiMment_P.ver0.6.1.2/ANALYSES/MSA_Prcd_Errors/Contrast_Analyses/Characteristics/Erroneous_Regions/MAFFT/E_INS_i/Gap_Config_Stats/
- additional_file_2/ComplLiMment_P.ver0.6.1.2/ANALYSES/MSA_Prcd_Errors/Contrast_Analyses/Characteristics/Erroneous_Regions/MAFFT/E_INS_i/Gap_Config_Stats/bch_pbs_cmp_gconf_stats.D.pl
- additional_file_2/ComplLiMment_P.ver0.6.1.2/ANALYSES/MSA_Prcd_Errors/Contrast_Analyses/Characteristics/Erroneous_Regions/MAFFT/E_INS_i/Gap_Config_Stats/Scripts/
- additional_file_2/ComplLiMment_P.ver0.6.1.2/ANALYSES/MSA_Prcd_Errors/Contrast_Analyses/Characteristics/Erroneous_Regions/MAFFT/E_INS_i/Gap_Config_Stats/Scripts/compare_ref_vs_rec_gconf_stats.pl
- additional_file_2/ComplLiMment_P.ver0.6.1.2/ANALYSES/MSA_Prcd_Errors/Contrast_Analyses/Characteristics/Erroneous_Regions/MAFFT/E_INS_i/Gap_Config_Stats/Scripts/pbs_cmp_gconf_stats.mac.D.sh
- additional_file_2/ComplLiMment_P.ver0.6.1.2/ANALYSES/MSA_Prcd_Errors/Contrast_Analyses/Characteristics/Erroneous_Regions/MAFFT/E_INS_i/Gap_Config_Stats/serial_extract_archives.pl
- additional_file_2/ComplLiMment_P.ver0.6.1.2/ANALYSES/MSA_Prcd_Errors/Contrast_Analyses/Characteristics/Erroneous_Regions/PRANK/
- additional_file_2/ComplLiMment_P.ver0.6.1.2/ANALYSES/MSA_Prcd_Errors/Contrast_Analyses/Characteristics/Erroneous_Regions/PRANK/Best_Match/
- additional_file_2/ComplLiMment_P.ver0.6.1.2/ANALYSES/MSA_Prcd_Errors/Contrast_Analyses/Characteristics/Erroneous_Regions/PRANK/Best_Match/Cts_Indels/
- additional_file_2/ComplLiMment_P.ver0.6.1.2/ANALYSES/MSA_Prcd_Errors/Contrast_Analyses/Characteristics/Erroneous_Regions/PRANK/Best_Match/Cts_Indels/bch_pbs_cmp_indel_cts.hs.D.pl
- additional_file_2/ComplLiMment_P.ver0.6.1.2/ANALYSES/MSA_Prcd_Errors/Contrast_Analyses/Characteristics/Erroneous_Regions/PRANK/Best_Match/Cts_Indels/Scripts/
- additional_file_2/ComplLiMment_P.ver0.6.1.2/ANALYSES/MSA_Prcd_Errors/Contrast_Analyses/Characteristics/Erroneous_Regions/PRANK/Best_Match/Cts_Indels/Scripts/compare_ref_vs_rec_indel_cts.hs.pl
- additional_file_2/ComplLiMment_P.ver0.6.1.2/ANALYSES/MSA_Prcd_Errors/Contrast_Analyses/Characteristics/Erroneous_Regions/PRANK/Best_Match/Cts_Indels/Scripts/pbs_cmp_indel_cts.hs.mac.D.sh
- additional_file_2/ComplLiMment_P.ver0.6.1.2/ANALYSES/MSA_Prcd_Errors/Contrast_Analyses/Characteristics/Erroneous_Regions/PRANK/Best_Match/Cts_Indels/serial_extract_archives.pl
- additional_file_2/ComplLiMment_P.ver0.6.1.2/ANALYSES/MSA_Prcd_Errors/Contrast_Analyses/Characteristics/Erroneous_Regions/PRANK/Best_Match/Gap_Config_Stats/
- additional_file_2/ComplLiMment_P.ver0.6.1.2/ANALYSES/MSA_Prcd_Errors/Contrast_Analyses/Characteristics/Erroneous_Regions/PRANK/Best_Match/Gap_Config_Stats/bch_pbs_cmp_gconf_stats.D.pl
- additional_file_2/ComplLiMment_P.ver0.6.1.2/ANALYSES/MSA_Prcd_Errors/Contrast_Analyses/Characteristics/Erroneous_Regions/PRANK/Best_Match/Gap_Config_Stats/Scripts/
- additional_file_2/ComplLiMment_P.ver0.6.1.2/ANALYSES/MSA_Prcd_Errors/Contrast_Analyses/Characteristics/Erroneous_Regions/PRANK/Best_Match/Gap_Config_Stats/Scripts/compare_ref_vs_rec_gconf_stats.pl
- additional_file_2/ComplLiMment_P.ver0.6.1.2/ANALYSES/MSA_Prcd_Errors/Contrast_Analyses/Characteristics/Erroneous_Regions/PRANK/Best_Match/Gap_Config_Stats/Scripts/pbs_cmp_gconf_stats.mac.D.sh
- additional_file_2/ComplLiMment_P.ver0.6.1.2/ANALYSES/MSA_Prcd_Errors/Contrast_Analyses/Characteristics/Erroneous_Regions/PRANK/Best_Match/Gap_Config_Stats/serial_extract_archives.pl
- additional_file_2/ComplLiMment_P.ver0.6.1.2/ANALYSES/MSA_Prcd_Errors/Contrast_Analyses/Classify_Errors/
- additional_file_2/ComplLiMment_P.ver0.6.1.2/ANALYSES/MSA_Prcd_Errors/Contrast_Analyses/Classify_Errors/Erroneous_Regions/
- additional_file_2/ComplLiMment_P.ver0.6.1.2/ANALYSES/MSA_Prcd_Errors/Contrast_Analyses/Classify_Errors/Erroneous_Regions/MAFFT/
- additional_file_2/ComplLiMment_P.ver0.6.1.2/ANALYSES/MSA_Prcd_Errors/Contrast_Analyses/Classify_Errors/Erroneous_Regions/MAFFT/E_INS_1/
- additional_file_2/ComplLiMment_P.ver0.6.1.2/ANALYSES/MSA_Prcd_Errors/Contrast_Analyses/Classify_Errors/Erroneous_Regions/MAFFT/E_INS_1/bch_pbs_classify_msa_errors.D2.pl
- additional_file_2/ComplLiMment_P.ver0.6.1.2/ANALYSES/MSA_Prcd_Errors/Contrast_Analyses/Classify_Errors/Erroneous_Regions/MAFFT/E_INS_1/Scripts/
- additional_file_2/ComplLiMment_P.ver0.6.1.2/ANALYSES/MSA_Prcd_Errors/Contrast_Analyses/Classify_Errors/Erroneous_Regions/MAFFT/E_INS_1/Scripts/classify_msa_errors_via_mblks.2.pl
- additional_file_2/ComplLiMment_P.ver0.6.1.2/ANALYSES/MSA_Prcd_Errors/Contrast_Analyses/Classify_Errors/Erroneous_Regions/MAFFT/E_INS_1/Scripts/pbs_classify_msa_errors.mac.D2.sh
- additional_file_2/ComplLiMment_P.ver0.6.1.2/ANALYSES/MSA_Prcd_Errors/Contrast_Analyses/Classify_Errors/Erroneous_Regions/MAFFT/E_INS_1/serial_extract_archives.pl
- additional_file_2/ComplLiMment_P.ver0.6.1.2/ANALYSES/MSA_Prcd_Errors/Contrast_Analyses/Classify_Errors/Erroneous_Regions/MAFFT/E_INS_i/
- additional_file_2/ComplLiMment_P.ver0.6.1.2/ANALYSES/MSA_Prcd_Errors/Contrast_Analyses/Classify_Errors/Erroneous_Regions/MAFFT/E_INS_i/bch_pbs_classify_msa_errors.D2.pl
- additional_file_2/ComplLiMment_P.ver0.6.1.2/ANALYSES/MSA_Prcd_Errors/Contrast_Analyses/Classify_Errors/Erroneous_Regions/MAFFT/E_INS_i/Scripts/
- additional_file_2/ComplLiMment_P.ver0.6.1.2/ANALYSES/MSA_Prcd_Errors/Contrast_Analyses/Classify_Errors/Erroneous_Regions/MAFFT/E_INS_i/Scripts/classify_msa_errors_via_mblks.2.pl
- additional_file_2/ComplLiMment_P.ver0.6.1.2/ANALYSES/MSA_Prcd_Errors/Contrast_Analyses/Classify_Errors/Erroneous_Regions/MAFFT/E_INS_i/Scripts/pbs_classify_msa_errors.mac.D2.sh
- additional_file_2/ComplLiMment_P.ver0.6.1.2/ANALYSES/MSA_Prcd_Errors/Contrast_Analyses/Classify_Errors/Erroneous_Regions/MAFFT/E_INS_i/serial_extract_archives.pl
- additional_file_2/ComplLiMment_P.ver0.6.1.2/ANALYSES/MSA_Prcd_Errors/Contrast_Analyses/Classify_Errors/Erroneous_Regions/PRANK/
- additional_file_2/ComplLiMment_P.ver0.6.1.2/ANALYSES/MSA_Prcd_Errors/Contrast_Analyses/Classify_Errors/Erroneous_Regions/PRANK/Best_Match/
- additional_file_2/ComplLiMment_P.ver0.6.1.2/ANALYSES/MSA_Prcd_Errors/Contrast_Analyses/Classify_Errors/Erroneous_Regions/PRANK/Best_Match/bch_pbs_classify_msa_errors.D2.pl
- additional_file_2/ComplLiMment_P.ver0.6.1.2/ANALYSES/MSA_Prcd_Errors/Contrast_Analyses/Classify_Errors/Erroneous_Regions/PRANK/Best_Match/Scripts/
- additional_file_2/ComplLiMment_P.ver0.6.1.2/ANALYSES/MSA_Prcd_Errors/Contrast_Analyses/Classify_Errors/Erroneous_Regions/PRANK/Best_Match/Scripts/classify_msa_errors_via_mblks.2.pl
- additional_file_2/ComplLiMment_P.ver0.6.1.2/ANALYSES/MSA_Prcd_Errors/Contrast_Analyses/Classify_Errors/Erroneous_Regions/PRANK/Best_Match/Scripts/pbs_classify_msa_errors.mac.D2.sh
- additional_file_2/ComplLiMment_P.ver0.6.1.2/ANALYSES/MSA_Prcd_Errors/Contrast_Analyses/Classify_Errors/Erroneous_Regions/PRANK/Best_Match/serial_extract_archives.pl
- additional_file_2/ComplLiMment_P.ver0.6.1.2/ANALYSES/MSA_Prcd_Errors/Contrast_Analyses/Classify_Errors/Erroneous_Regions/Validation/
- additional_file_2/ComplLiMment_P.ver0.6.1.2/ANALYSES/MSA_Prcd_Errors/Contrast_Analyses/Classify_Errors/Erroneous_Regions/Validation/bch_pbs_classify_msa_errors.D2val.pl
- additional_file_2/ComplLiMment_P.ver0.6.1.2/ANALYSES/MSA_Prcd_Errors/Contrast_Analyses/Classify_Errors/Erroneous_Regions/Validation/Scripts/
- additional_file_2/ComplLiMment_P.ver0.6.1.2/ANALYSES/MSA_Prcd_Errors/Contrast_Analyses/Classify_Errors/Erroneous_Regions/Validation/Scripts/classify_msa_errors_via_mblks.2val.pl
- additional_file_2/ComplLiMment_P.ver0.6.1.2/ANALYSES/MSA_Prcd_Errors/Contrast_Analyses/Classify_Errors/Erroneous_Regions/Validation/Scripts/pbs_classify_msa_errors.mac.D2.sh
- additional_file_2/ComplLiMment_P.ver0.6.1.2/ANALYSES/MSA_Prcd_Errors/Contrast_Analyses/INSTRUCTIONS.txt
- additional_file_2/ComplLiMment_P.ver0.6.1.2/ANALYSES/MSA_Prcd_Errors/Contrast_Analyses/Scores/
- additional_file_2/ComplLiMment_P.ver0.6.1.2/ANALYSES/MSA_Prcd_Errors/Contrast_Analyses/Scores/Erroneous_Regions/
- additional_file_2/ComplLiMment_P.ver0.6.1.2/ANALYSES/MSA_Prcd_Errors/Contrast_Analyses/Scores/Erroneous_Regions/MAFFT/
- additional_file_2/ComplLiMment_P.ver0.6.1.2/ANALYSES/MSA_Prcd_Errors/Contrast_Analyses/Scores/Erroneous_Regions/MAFFT/E_INS_1/
- additional_file_2/ComplLiMment_P.ver0.6.1.2/ANALYSES/MSA_Prcd_Errors/Contrast_Analyses/Scores/Erroneous_Regions/MAFFT/E_INS_1/Compllimment/
- additional_file_2/ComplLiMment_P.ver0.6.1.2/ANALYSES/MSA_Prcd_Errors/Contrast_Analyses/Scores/Erroneous_Regions/MAFFT/E_INS_1/Compllimment/bch_pbs_cmp_compllimment.hs.D.2extra.pl
- additional_file_2/ComplLiMment_P.ver0.6.1.2/ANALYSES/MSA_Prcd_Errors/Contrast_Analyses/Scores/Erroneous_Regions/MAFFT/E_INS_1/Compllimment/bch_pbs_cmp_compllimment.hs.D.pl
- additional_file_2/ComplLiMment_P.ver0.6.1.2/ANALYSES/MSA_Prcd_Errors/Contrast_Analyses/Scores/Erroneous_Regions/MAFFT/E_INS_1/Compllimment/Scripts/
- additional_file_2/ComplLiMment_P.ver0.6.1.2/ANALYSES/MSA_Prcd_Errors/Contrast_Analyses/Scores/Erroneous_Regions/MAFFT/E_INS_1/Compllimment/Scripts/compare_ref_vs_rec_compllimment.hs.pl
- additional_file_2/ComplLiMment_P.ver0.6.1.2/ANALYSES/MSA_Prcd_Errors/Contrast_Analyses/Scores/Erroneous_Regions/MAFFT/E_INS_1/Compllimment/Scripts/compare_ref_vs_rec_compllimment.hs_extra.pl
- additional_file_2/ComplLiMment_P.ver0.6.1.2/ANALYSES/MSA_Prcd_Errors/Contrast_Analyses/Scores/Erroneous_Regions/MAFFT/E_INS_1/Compllimment/Scripts/pbs_cmp_compllimment.hs.mac.D.sh
- additional_file_2/ComplLiMment_P.ver0.6.1.2/ANALYSES/MSA_Prcd_Errors/Contrast_Analyses/Scores/Erroneous_Regions/MAFFT/E_INS_1/Compllimment/serial_extract_archives.pl
- additional_file_2/ComplLiMment_P.ver0.6.1.2/ANALYSES/MSA_Prcd_Errors/Contrast_Analyses/Scores/Erroneous_Regions/MAFFT/E_INS_1/MAFFT_Consist/
- additional_file_2/ComplLiMment_P.ver0.6.1.2/ANALYSES/MSA_Prcd_Errors/Contrast_Analyses/Scores/Erroneous_Regions/MAFFT/E_INS_1/MAFFT_Consist/bch_pbs_cmp_mafft_consist.D_1.pl
- additional_file_2/ComplLiMment_P.ver0.6.1.2/ANALYSES/MSA_Prcd_Errors/Contrast_Analyses/Scores/Erroneous_Regions/MAFFT/E_INS_1/MAFFT_Consist/Scripts/
- additional_file_2/ComplLiMment_P.ver0.6.1.2/ANALYSES/MSA_Prcd_Errors/Contrast_Analyses/Scores/Erroneous_Regions/MAFFT/E_INS_1/MAFFT_Consist/Scripts/compare_ref_vs_rec_mafft_consist.pl
- additional_file_2/ComplLiMment_P.ver0.6.1.2/ANALYSES/MSA_Prcd_Errors/Contrast_Analyses/Scores/Erroneous_Regions/MAFFT/E_INS_1/MAFFT_Consist/Scripts/pbs_cmp_mafft_consist.mac.D.sh
- additional_file_2/ComplLiMment_P.ver0.6.1.2/ANALYSES/MSA_Prcd_Errors/Contrast_Analyses/Scores/Erroneous_Regions/MAFFT/E_INS_1/MAFFT_Consist/serial_extract_archives.pl
- additional_file_2/ComplLiMment_P.ver0.6.1.2/ANALYSES/MSA_Prcd_Errors/Contrast_Analyses/Scores/Erroneous_Regions/MAFFT/E_INS_i/
- additional_file_2/ComplLiMment_P.ver0.6.1.2/ANALYSES/MSA_Prcd_Errors/Contrast_Analyses/Scores/Erroneous_Regions/MAFFT/E_INS_i/Compllimment/
- additional_file_2/ComplLiMment_P.ver0.6.1.2/ANALYSES/MSA_Prcd_Errors/Contrast_Analyses/Scores/Erroneous_Regions/MAFFT/E_INS_i/Compllimment/bch_pbs_cmp_compllimment.hs.D.pl
- additional_file_2/ComplLiMment_P.ver0.6.1.2/ANALYSES/MSA_Prcd_Errors/Contrast_Analyses/Scores/Erroneous_Regions/MAFFT/E_INS_i/Compllimment/Scripts/
- additional_file_2/ComplLiMment_P.ver0.6.1.2/ANALYSES/MSA_Prcd_Errors/Contrast_Analyses/Scores/Erroneous_Regions/MAFFT/E_INS_i/Compllimment/Scripts/compare_ref_vs_rec_compllimment.hs.pl
- additional_file_2/ComplLiMment_P.ver0.6.1.2/ANALYSES/MSA_Prcd_Errors/Contrast_Analyses/Scores/Erroneous_Regions/MAFFT/E_INS_i/Compllimment/Scripts/pbs_cmp_compllimment.hs.mac.D.sh
- additional_file_2/ComplLiMment_P.ver0.6.1.2/ANALYSES/MSA_Prcd_Errors/Contrast_Analyses/Scores/Erroneous_Regions/MAFFT/E_INS_i/Compllimment/serial_extract_archives.pl
- additional_file_2/ComplLiMment_P.ver0.6.1.2/ANALYSES/MSA_Prcd_Errors/Contrast_Analyses/Scores/Erroneous_Regions/MAFFT/E_INS_i/MAFFT_Consist/
- additional_file_2/ComplLiMment_P.ver0.6.1.2/ANALYSES/MSA_Prcd_Errors/Contrast_Analyses/Scores/Erroneous_Regions/MAFFT/E_INS_i/MAFFT_Consist/bch_pbs_cmp_mafft_consist.D.pl
- additional_file_2/ComplLiMment_P.ver0.6.1.2/ANALYSES/MSA_Prcd_Errors/Contrast_Analyses/Scores/Erroneous_Regions/MAFFT/E_INS_i/MAFFT_Consist/Scripts/
- additional_file_2/ComplLiMment_P.ver0.6.1.2/ANALYSES/MSA_Prcd_Errors/Contrast_Analyses/Scores/Erroneous_Regions/MAFFT/E_INS_i/MAFFT_Consist/Scripts/compare_ref_vs_rec_mafft_consist.pl
- additional_file_2/ComplLiMment_P.ver0.6.1.2/ANALYSES/MSA_Prcd_Errors/Contrast_Analyses/Scores/Erroneous_Regions/MAFFT/E_INS_i/MAFFT_Consist/Scripts/pbs_cmp_mafft_consist.mac.D.sh
- additional_file_2/ComplLiMment_P.ver0.6.1.2/ANALYSES/MSA_Prcd_Errors/Contrast_Analyses/Scores/Erroneous_Regions/MAFFT/E_INS_i/MAFFT_Consist/serial_extract_archives.pl
- additional_file_2/ComplLiMment_P.ver0.6.1.2/ANALYSES/MSA_Prcd_Errors/Contrast_Analyses/Scores/Erroneous_Regions/PRANK/
- additional_file_2/ComplLiMment_P.ver0.6.1.2/ANALYSES/MSA_Prcd_Errors/Contrast_Analyses/Scores/Erroneous_Regions/PRANK/Best_Match/
- additional_file_2/ComplLiMment_P.ver0.6.1.2/ANALYSES/MSA_Prcd_Errors/Contrast_Analyses/Scores/Erroneous_Regions/PRANK/Best_Match/Compllimment/
- additional_file_2/ComplLiMment_P.ver0.6.1.2/ANALYSES/MSA_Prcd_Errors/Contrast_Analyses/Scores/Erroneous_Regions/PRANK/Best_Match/Compllimment/bch_pbs_cmp_compllimment.hs.D.pl
- additional_file_2/ComplLiMment_P.ver0.6.1.2/ANALYSES/MSA_Prcd_Errors/Contrast_Analyses/Scores/Erroneous_Regions/PRANK/Best_Match/Compllimment/Scripts/
- additional_file_2/ComplLiMment_P.ver0.6.1.2/ANALYSES/MSA_Prcd_Errors/Contrast_Analyses/Scores/Erroneous_Regions/PRANK/Best_Match/Compllimment/Scripts/compare_ref_vs_rec_compllimment.hs.pl
- additional_file_2/ComplLiMment_P.ver0.6.1.2/ANALYSES/MSA_Prcd_Errors/Contrast_Analyses/Scores/Erroneous_Regions/PRANK/Best_Match/Compllimment/Scripts/pbs_cmp_compllimment.hs.mac.D.sh
- additional_file_2/ComplLiMment_P.ver0.6.1.2/ANALYSES/MSA_Prcd_Errors/Contrast_Analyses/Scores/Erroneous_Regions/PRANK/Best_Match/Compllimment/serial_extract_archives.pl
- additional_file_2/ComplLiMment_P.ver0.6.1.2/ANALYSES/MSA_Prcd_Errors/Contrast_Analyses/Scores/Erroneous_Regions/PRANK/Best_Match/PRANK_Scores/
- additional_file_2/ComplLiMment_P.ver0.6.1.2/ANALYSES/MSA_Prcd_Errors/Contrast_Analyses/Scores/Erroneous_Regions/PRANK/Best_Match/PRANK_Scores/bch_pbs_cmp_prank_scores.D.pl
- additional_file_2/ComplLiMment_P.ver0.6.1.2/ANALYSES/MSA_Prcd_Errors/Contrast_Analyses/Scores/Erroneous_Regions/PRANK/Best_Match/PRANK_Scores/Scripts/
- additional_file_2/ComplLiMment_P.ver0.6.1.2/ANALYSES/MSA_Prcd_Errors/Contrast_Analyses/Scores/Erroneous_Regions/PRANK/Best_Match/PRANK_Scores/Scripts/compare_ref_vs_rec_prank_scores.pl
- additional_file_2/ComplLiMment_P.ver0.6.1.2/ANALYSES/MSA_Prcd_Errors/Contrast_Analyses/Scores/Erroneous_Regions/PRANK/Best_Match/PRANK_Scores/Scripts/pbs_cmp_prank_scores.mac.D.sh
- additional_file_2/ComplLiMment_P.ver0.6.1.2/ANALYSES/MSA_Prcd_Errors/Contrast_Analyses/Scores/Erroneous_Regions/PRANK/Best_Match/PRANK_Scores/serial_extract_archives.pl
- additional_file_2/ComplLiMment_P.ver0.6.1.2/ANALYSES/MSA_Prcd_Errors/Erroneous_Regions/
- additional_file_2/ComplLiMment_P.ver0.6.1.2/ANALYSES/MSA_Prcd_Errors/Erroneous_Regions/Equiv_Regions/
- additional_file_2/ComplLiMment_P.ver0.6.1.2/ANALYSES/MSA_Prcd_Errors/Erroneous_Regions/Equiv_Regions/MAFFT/
- additional_file_2/ComplLiMment_P.ver0.6.1.2/ANALYSES/MSA_Prcd_Errors/Erroneous_Regions/Equiv_Regions/MAFFT/E_INS_1/
- additional_file_2/ComplLiMment_P.ver0.6.1.2/ANALYSES/MSA_Prcd_Errors/Erroneous_Regions/Equiv_Regions/MAFFT/E_INS_1/bch_serial_identify_equiv_regions.pl
- additional_file_2/ComplLiMment_P.ver0.6.1.2/ANALYSES/MSA_Prcd_Errors/Erroneous_Regions/Equiv_Regions/MAFFT/E_INS_1/Inclusion_gpd_segs/
- additional_file_2/ComplLiMment_P.ver0.6.1.2/ANALYSES/MSA_Prcd_Errors/Erroneous_Regions/Equiv_Regions/MAFFT/E_INS_1/Inclusion_gpd_segs/exam_incl_gpd_segs.pl
- additional_file_2/ComplLiMment_P.ver0.6.1.2/ANALYSES/MSA_Prcd_Errors/Erroneous_Regions/Equiv_Regions/MAFFT/E_INS_1/serial_extract_archives.pl
- additional_file_2/ComplLiMment_P.ver0.6.1.2/ANALYSES/MSA_Prcd_Errors/Erroneous_Regions/Equiv_Regions/MAFFT/E_INS_i/
- additional_file_2/ComplLiMment_P.ver0.6.1.2/ANALYSES/MSA_Prcd_Errors/Erroneous_Regions/Equiv_Regions/MAFFT/E_INS_i/bch_serial_identify_equiv_regions.pl
- additional_file_2/ComplLiMment_P.ver0.6.1.2/ANALYSES/MSA_Prcd_Errors/Erroneous_Regions/Equiv_Regions/MAFFT/E_INS_i/Inclusion_gpd_segs/
- additional_file_2/ComplLiMment_P.ver0.6.1.2/ANALYSES/MSA_Prcd_Errors/Erroneous_Regions/Equiv_Regions/MAFFT/E_INS_i/Inclusion_gpd_segs/exam_incl_gpd_segs.pl
- additional_file_2/ComplLiMment_P.ver0.6.1.2/ANALYSES/MSA_Prcd_Errors/Erroneous_Regions/Equiv_Regions/MAFFT/E_INS_i/serial_extract_archives.pl
- additional_file_2/ComplLiMment_P.ver0.6.1.2/ANALYSES/MSA_Prcd_Errors/Erroneous_Regions/Equiv_Regions/PRANK/
- additional_file_2/ComplLiMment_P.ver0.6.1.2/ANALYSES/MSA_Prcd_Errors/Erroneous_Regions/Equiv_Regions/PRANK/Best_Match/
- additional_file_2/ComplLiMment_P.ver0.6.1.2/ANALYSES/MSA_Prcd_Errors/Erroneous_Regions/Equiv_Regions/PRANK/Best_Match/bch_serial_identify_equiv_regions.pl
- additional_file_2/ComplLiMment_P.ver0.6.1.2/ANALYSES/MSA_Prcd_Errors/Erroneous_Regions/Equiv_Regions/PRANK/Best_Match/Inclusion_gpd_segs/
- additional_file_2/ComplLiMment_P.ver0.6.1.2/ANALYSES/MSA_Prcd_Errors/Erroneous_Regions/Equiv_Regions/PRANK/Best_Match/Inclusion_gpd_segs/exam_incl_gpd_segs.pl
- additional_file_2/ComplLiMment_P.ver0.6.1.2/ANALYSES/MSA_Prcd_Errors/Erroneous_Regions/Equiv_Regions/PRANK/Best_Match/serial_extract_archives.pl
- additional_file_2/ComplLiMment_P.ver0.6.1.2/ANALYSES/MSA_Prcd_Errors/Erroneous_Regions/MAFFT/
- additional_file_2/ComplLiMment_P.ver0.6.1.2/ANALYSES/MSA_Prcd_Errors/Erroneous_Regions/MAFFT/E_INS_1/
- additional_file_2/ComplLiMment_P.ver0.6.1.2/ANALYSES/MSA_Prcd_Errors/Erroneous_Regions/MAFFT/E_INS_1/bch_serial_cmp_ref_vs_rec_msas.pl
- additional_file_2/ComplLiMment_P.ver0.6.1.2/ANALYSES/MSA_Prcd_Errors/Erroneous_Regions/MAFFT/E_INS_i/
- additional_file_2/ComplLiMment_P.ver0.6.1.2/ANALYSES/MSA_Prcd_Errors/Erroneous_Regions/MAFFT/E_INS_i/bch_serial_cmp_ref_vs_rec_msas.pl
- additional_file_2/ComplLiMment_P.ver0.6.1.2/ANALYSES/MSA_Prcd_Errors/Erroneous_Regions/PRANK/
- additional_file_2/ComplLiMment_P.ver0.6.1.2/ANALYSES/MSA_Prcd_Errors/Erroneous_Regions/PRANK/Best_Match/
- additional_file_2/ComplLiMment_P.ver0.6.1.2/ANALYSES/MSA_Prcd_Errors/Erroneous_Regions/PRANK/Best_Match/bch_serial_cmp_ref_vs_rec_msas.pl
- additional_file_2/ComplLiMment_P.ver0.6.1.2/ANALYSES/MSA_Prcd_Errors/INSTRUCTIONS.txt
- additional_file_2/ComplLiMment_P.ver0.6.1.2/ANALYSES/MSA_Prcd_Errors/PreProcessed_MSAs/
- additional_file_2/ComplLiMment_P.ver0.6.1.2/ANALYSES/MSA_Prcd_Errors/PreProcessed_MSAs/MAFFT/
- additional_file_2/ComplLiMment_P.ver0.6.1.2/ANALYSES/MSA_Prcd_Errors/PreProcessed_MSAs/MAFFT/E_INS_1/
- additional_file_2/ComplLiMment_P.ver0.6.1.2/ANALYSES/MSA_Prcd_Errors/PreProcessed_MSAs/MAFFT/E_INS_1/bch_serial_preprocess_msas_dawg.prank.pl
- additional_file_2/ComplLiMment_P.ver0.6.1.2/ANALYSES/MSA_Prcd_Errors/PreProcessed_MSAs/MAFFT/E_INS_1/Scripts/
- additional_file_2/ComplLiMment_P.ver0.6.1.2/ANALYSES/MSA_Prcd_Errors/PreProcessed_MSAs/MAFFT/E_INS_1/Scripts/preprocess_msa_dawg.pl
- additional_file_2/ComplLiMment_P.ver0.6.1.2/ANALYSES/MSA_Prcd_Errors/PreProcessed_MSAs/MAFFT/E_INS_i/
- additional_file_2/ComplLiMment_P.ver0.6.1.2/ANALYSES/MSA_Prcd_Errors/PreProcessed_MSAs/MAFFT/E_INS_i/bch_serial_preprocess_msas_dawg.prank.pl
- additional_file_2/ComplLiMment_P.ver0.6.1.2/ANALYSES/MSA_Prcd_Errors/PreProcessed_MSAs/MAFFT/E_INS_i/Scripts/
- additional_file_2/ComplLiMment_P.ver0.6.1.2/ANALYSES/MSA_Prcd_Errors/PreProcessed_MSAs/MAFFT/E_INS_i/Scripts/preprocess_msa_dawg.pl
- additional_file_2/ComplLiMment_P.ver0.6.1.2/ANALYSES/MSA_Prcd_Errors/PreProcessed_MSAs/PRANK/
- additional_file_2/ComplLiMment_P.ver0.6.1.2/ANALYSES/MSA_Prcd_Errors/PreProcessed_MSAs/PRANK/Best_Match/
- additional_file_2/ComplLiMment_P.ver0.6.1.2/ANALYSES/MSA_Prcd_Errors/PreProcessed_MSAs/PRANK/Best_Match/bch_serial_preprocess_msas_dawg.prank.pl
- additional_file_2/ComplLiMment_P.ver0.6.1.2/ANALYSES/MSA_Prcd_Errors/PreProcessed_MSAs/PRANK/Best_Match/Scripts/
- additional_file_2/ComplLiMment_P.ver0.6.1.2/ANALYSES/MSA_Prcd_Errors/PreProcessed_MSAs/PRANK/Best_Match/Scripts/preprocess_msa_dawg.pl
- additional_file_2/ComplLiMment_P.ver0.6.1.2/ANALYSES/MSA_Prcd_Errors/Reconstructed_MSAs/
- additional_file_2/ComplLiMment_P.ver0.6.1.2/ANALYSES/MSA_Prcd_Errors/Reconstructed_MSAs/MAFFT/
- additional_file_2/ComplLiMment_P.ver0.6.1.2/ANALYSES/MSA_Prcd_Errors/Reconstructed_MSAs/MAFFT/E_INS_1/
- additional_file_2/ComplLiMment_P.ver0.6.1.2/ANALYSES/MSA_Prcd_Errors/Reconstructed_MSAs/MAFFT/E_INS_1/bch_serial_reconst_dawg_msas_via_mafft_noite.pl
- additional_file_2/ComplLiMment_P.ver0.6.1.2/ANALYSES/MSA_Prcd_Errors/Reconstructed_MSAs/MAFFT/E_INS_i/
- additional_file_2/ComplLiMment_P.ver0.6.1.2/ANALYSES/MSA_Prcd_Errors/Reconstructed_MSAs/MAFFT/E_INS_i/bch_serial_reconst_dawg_msas_via_mafft.pl
- additional_file_2/ComplLiMment_P.ver0.6.1.2/ANALYSES/MSA_Prcd_Errors/Reconstructed_MSAs/PRANK/
- additional_file_2/ComplLiMment_P.ver0.6.1.2/ANALYSES/MSA_Prcd_Errors/Reconstructed_MSAs/PRANK/Best_Match/
- additional_file_2/ComplLiMment_P.ver0.6.1.2/ANALYSES/MSA_Prcd_Errors/Reconstructed_MSAs/PRANK/Best_Match/bch_serial_reconst_dawg_msas_via_prank_v2.pl
- additional_file_2/ComplLiMment_P.ver0.6.1.2/ANALYSES/README.ANALYSES.txt
- additional_file_2/ComplLiMment_P.ver0.6.1.2/DISCLAIMER.txt
- additional_file_2/ComplLiMment_P.ver0.6.1.2/GNU_GPL.txt
- additional_file_2/ComplLiMment_P.ver0.6.1.2/MyPerlModules/
- additional_file_2/ComplLiMment_P.ver0.6.1.2/MyPerlModules/MyMAFFT_Scores.pm
- additional_file_2/ComplLiMment_P.ver0.6.1.2/MyPerlModules/MyMalnComparison.pm
- additional_file_2/ComplLiMment_P.ver0.6.1.2/MyPerlModules/MyPRANK_Scores.pm
- additional_file_2/ComplLiMment_P.ver0.6.1.2/MyPerlModules/MySOP_Scoring_MSA.pm
- additional_file_2/ComplLiMment_P.ver0.6.1.2/MyPerlModules_DENSERM/
- additional_file_2/ComplLiMment_P.ver0.6.1.2/MyPerlModules_DENSERM/MyArrayManipu.pm
- additional_file_2/ComplLiMment_P.ver0.6.1.2/MyPerlModules_DENSERM/MyArrayManipu_num.pm
- additional_file_2/ComplLiMment_P.ver0.6.1.2/MyPerlModules_DENSERM/MyBayesian.pm
- additional_file_2/ComplLiMment_P.ver0.6.1.2/MyPerlModules_DENSERM/MyFile_manipu.pm
- additional_file_2/ComplLiMment_P.ver0.6.1.2/MyPerlModules_DENSERM/MyLinearAlgebra.pm
- additional_file_2/ComplLiMment_P.ver0.6.1.2/MyPerlModules_DENSERM/MyMalnIO.pm
- additional_file_2/ComplLiMment_P.ver0.6.1.2/MyPerlModules_DENSERM/MyMalnManipu.pm
- additional_file_2/ComplLiMment_P.ver0.6.1.2/MyPerlModules_DENSERM/MyMalnManipu_pep_spe.pm
- additional_file_2/ComplLiMment_P.ver0.6.1.2/MyPerlModules_DENSERM/MyPopgenAlleleFreq.pm
- additional_file_2/ComplLiMment_P.ver0.6.1.2/MyPerlModules_DENSERM/MyPopgenGenealogy.pm
- additional_file_2/ComplLiMment_P.ver0.6.1.2/MyPerlModules_DENSERM/MyProbDistri.pm
- additional_file_2/ComplLiMment_P.ver0.6.1.2/MyPerlModules_DENSERM/MySpecFunc.pm
- additional_file_2/ComplLiMment_P.ver0.6.1.2/MyPerlModules_DENSERM/MyTaxonomy.pm
- additional_file_2/ComplLiMment_P.ver0.6.1.2/MyPerlModules_DENSERM/MyTreeManipu_II.pm
- additional_file_2/ComplLiMment_P.ver0.6.1.2/MyPerlModules_DENSERM/MyTreeManipu_III.pm
- additional_file_2/ComplLiMment_P.ver0.6.1.2/MyPerlModules_DENSERM/MyTreeManipu_IV.pm
- additional_file_2/ComplLiMment_P.ver0.6.1.2/MyPerlModules_DENSERM/MyTreeManipu_VI.pm
- additional_file_2/ComplLiMment_P.ver0.6.1.2/MyPerlModules_DENSERM/MyTreeManipu_VI2.pm
- additional_file_2/ComplLiMment_P.ver0.6.1.2/MyPerlModules_DENSERM/MyTreeMap.pm
- additional_file_2/ComplLiMment_P.ver0.6.1.2/MyPerlModules_DENSERM/MyTreeMap_II.pm
- additional_file_2/ComplLiMment_P.ver0.6.1.2/MyPerlModules_DENSERM/MyTreeMap_IImlt.pm
- additional_file_2/ComplLiMment_P.ver0.6.1.2/MyPerlModules_DENSERM/README.MyPerlModules_DENSERM.txt
- additional_file_2/ComplLiMment_P.ver0.6.1.2/MyPerlModules_LOLIPOG/
- additional_file_2/ComplLiMment_P.ver0.6.1.2/MyPerlModules_LOLIPOG/.DS_Store
- additional_file_2/ComplLiMment_P.ver0.6.1.2/MyPerlModules_LOLIPOG/MyApBayes_Score_MSA_ExtJC.pm
- additional_file_2/ComplLiMment_P.ver0.6.1.2/MyPerlModules_LOLIPOG/MyBin_Oper.pm
- additional_file_2/ComplLiMment_P.ver0.6.1.2/MyPerlModules_LOLIPOG/MyBlastp_parser_05.pm
- additional_file_2/ComplLiMment_P.ver0.6.1.2/MyPerlModules_LOLIPOG/MyCluster_distribution.pm
- additional_file_2/ComplLiMment_P.ver0.6.1.2/MyPerlModules_LOLIPOG/MyContingency_table.pm
- additional_file_2/ComplLiMment_P.ver0.6.1.2/MyPerlModules_LOLIPOG/MyInferAncStates_parser.pm
- additional_file_2/ComplLiMment_P.ver0.6.1.2/MyPerlModules_LOLIPOG/MyInferAncStates_parser_dawg.pm
- additional_file_2/ComplLiMment_P.ver0.6.1.2/MyPerlModules_LOLIPOG/MyInferAncStates_parser_dawg_v1.pm
- additional_file_2/ComplLiMment_P.ver0.6.1.2/MyPerlModules_LOLIPOG/MyInverseFunc.pm
- additional_file_2/ComplLiMment_P.ver0.6.1.2/MyPerlModules_LOLIPOG/MyLinearRegression.pm
- additional_file_2/ComplLiMment_P.ver0.6.1.2/MyPerlModules_LOLIPOG/MyMalnManipu_pep.pm
- additional_file_2/ComplLiMment_P.ver0.6.1.2/MyPerlModules_LOLIPOG/MyMalnManipu_suppl.pm
- additional_file_2/ComplLiMment_P.ver0.6.1.2/MyPerlModules_LOLIPOG/MyMalnManipu_UH.pm
- additional_file_2/ComplLiMment_P.ver0.6.1.2/MyPerlModules_LOLIPOG/MyMisc.pm
- additional_file_2/ComplLiMment_P.ver0.6.1.2/MyPerlModules_LOLIPOG/MyNucSeq.pm
[truncated: 27 more entries]
