# Supplementary material for: Characterization of multiple sequence alignment errors using complete-likelihood score and position-shift map
Source: BMC Bioinformatics. 2016 Mar 18;17:133. doi: 10.1186/s12859-016-0945-5 (PMC4799563; doi:10.1186/s12859-016-0945-5)
Supplement: Additional file 2: — The ZIP archive of a package that contains the original versions of Perl modules and scripts used for creating the simulated and reconstructed MSAs and for analyzing these MSAs. It also contains a README file that describes how to use the modules and scripts. (The modules and scripts will run on a Mac OS X terminal. And it will probably run on other UNIX platforms, although we have not tested whether they indeed do.) The package also contains the Dawg control files that were used for the simulations. The latest version of the package (“ComplLiMment_P.verxxx”) can be found in the ‘lolipog’ directory at the FTP repository of the Bioinformatics Organization [85]. (ZIP 4746 kb) [file 12859_2016_945_MOESM2_ESM.zip › additional_file_2/ComplLiMment_P.ver0.6.1.2/ANALYSES/Fit_Geom2Powerlaw/INSTRUCTIONS.txt]

###################################################################################
#	
#	ComplLiMment_P: A package to calculate the Complete-likelihood for a given Multiple-sequence alignment
#			(almost exclusively via Perl modules and scripts).
#
#	Version 0.6: Copyright (C) 2015 Kiyoshi Ezawa
#
#    This package is free software: you can redistribute it and/or modify
#    it under the terms of the GNU General Public License as published by
#    the Free Software Foundation, either version 3 of the License, or
#    (at your option) any later version.
#
#    This package is distributed in the hope that it will be useful,
#    but WITHOUT ANY WARRANTY; without even the implied warranty of
#    MERCHANTABILITY or FITNESS FOR A PARTICULAR PURPOSE.  See the
#    GNU General Public License for more details.
#
#    You should have received a copy of the GNU General Public License, "GNU_GPL.txt",
#    along with this package.  If not, see <http://www.gnu.org/licenses/>.
#
#    The author can be contacted by e-mailing to <kezawa dot ezawa3 at gmail dot com>
#    (replace " dot " and " at " with "." and "@", respectively).
###################################################################################

<<< Instructions on how to perform the main analyses under this directory (i.e., "../Fit_Geom2Powerlaw/") >>>

Here I explain how to use the Perl scripts and how to interpret the output files they created.

In the following, I will assume that the steps 0, 1 and 2 in "[ How to use the package ]" of "../../README.txt" were already taken.

The scripts are supposed to be run from the subdirectories they are stored.

The Perl scripts should be independent of one another.
Thus, if desired, you could run the scripts in any order.

Here, we will explain their usage in the order their analyses are described in the main reference (Ezawa, Graur and Landan 2015).

[Notation] In the following, each directory will be specified by the path relative to the directory that you moved (when the path is double-quoted), or relative to this directory (i.e., "../Fit_Geom2Powerlaw/") (when the path is enclosed by "[]").


** As is applied to all analyses, it would be advisable to test each script before running it.
	This could be most easily done by uncommenting the lines "for TESTING"
	and instead commenting the corresponding lines "for the full-scale analysis."

[1] Fit the geometric distributions to a power-law length distribution.

[1-1] via a normal least-square fit.

1-1a) 'cd' to [Normal/].

1-1b) Edit the script, "./lsfit_geom2powerlaw.powell.pl" appropriately.

     Those variables (current lines) whose modifications are particularly likely to be necessary are:

	* $ALPHA (in line 105), which specifies the absolute value of the exponent of the power-law.
	* $L_CUTOFF (in line 106), which specifies the cut-off length of the distribution.

	(NOTE: The script fits the geometric distribution to f'(l) = l^{-$ALPHA}/[Sum_{k=1}^{$L_CUTOFF} k^{-$ALPHA}],
		instead of to f(l) = l^{-$ALPHA}/[Sum_{k=1}^{\infty} k^{-$ALPHA}].)

	* $outfile (="$outdir/out_glse_distribution.txt") (in line 144), which specifies the main output file.

1-1c) Run the script by issuing the following command:

$[perl] ./lsfit_geom2powerlaw.powell.pl

1-1d) The output file will be created in the directory, $outdir. In the main output file,

	each row records the relative frequency of a particular length in the power-law distribution ('Reference_distribution')
	and that in the best-fit geometric distribution ('GLSE_distribution'). (The 'GLSE' stands for the "general least-square estimate.")


[1-2] via a least-square fit to the portion of the power-law for long indels.

1-2a) 'cd' to [Long/].

1-2b,c,d) Almost identical to 1-1b,c,d) above.

     Those variables (current lines) whose modifications are particularly likely to be necessary are:

	* $ALPHA (in line 110) and $L_CUTOFF (in line 111). See above for their descriptions.
	* $LB_GLS (in line 125), which specifies the lower-bound of the portion of the distribution to be fitted.
	* $outfile (="$outdir/out_glse_distribution.txt") (in line 162), which specifies the main output file.

 
[1-3] via a least-square fit to the portion of the power-law for short indels.

1-3a) 'cd' to [Short/].].].].

1-3b,c,d) Almost identical to 1-1b,c,d) above.

     Those variables (current lines) whose modifications are particularly likely to be necessary are:

	* $ALPHA (in line 105) and $L_CUTOFF (in line 106). See above for their descriptions.
	* $L_GLS (in line 118), which specifies the upper-bound of the portion of the distribution to be fitted.
	* $outfile (="$outdir/out_glse_distribution.txt") (in line 142), which specifies the main output file.


<< References >>

  * Cartwright RA. 2005. "DNA assembly with gap (Dawg): simulating sequence evolution." Bioinformatics 21:iii31-iii38.

  * Ezawa K, Graur D, Landan G. 2015. "Perturbative formulation of general continuous-time Markov model of sequence evolution via insertions/deletions, Part II: Perturbation analyses." bioRxiv doi:10.1101/023606.


# First version of this file was created on Aug 19th (Wed), 2015 by K. Ezawa.
