# Supplementary material for: Characterization of multiple sequence alignment errors using complete-likelihood score and position-shift map
Source: BMC Bioinformatics. 2016 Mar 18;17:133. doi: 10.1186/s12859-016-0945-5 (PMC4799563; doi:10.1186/s12859-016-0945-5)
Supplement: Additional file 2: — The ZIP archive of a package that contains the original versions of Perl modules and scripts used for creating the simulated and reconstructed MSAs and for analyzing these MSAs. It also contains a README file that describes how to use the modules and scripts. (The modules and scripts will run on a Mac OS X terminal. And it will probably run on other UNIX platforms, although we have not tested whether they indeed do.) The package also contains the Dawg control files that were used for the simulations. The latest version of the package (“ComplLiMment_P.verxxx”) can be found in the ‘lolipog’ directory at the FTP repository of the Bioinformatics Organization [85]. (ZIP 4746 kb) [file 12859_2016_945_MOESM2_ESM.zip › additional_file_2/ComplLiMment_P.ver0.6.1.2/ANALYSES/Fit_Geom2Powerlaw/Short/lsfit_geom2powerlaw.powell.pl]

#!/usr/bin/perl
#
###################################################################################
#	
#	ComplLiMment_P: A package to calculate the Complete-likelihood for a given Multiple-sequence alignment
#			(almost exclusively via Perl modules and scripts).
#
#	Version 0.6: Copyright (C) 2015 Kiyoshi Ezawa
#
#    This package is free software: you can redistribute it and/or modify
#    it under the terms of the GNU General Public License as published by
#    the Free Software Foundation, either version 3 of the License, or
#    (at your option) any later version.
#
#    This package is distributed in the hope that it will be useful,
#    but WITHOUT ANY WARRANTY; without even the implied warranty of
#    MERCHANTABILITY or FITNESS FOR A PARTICULAR PURPOSE.  See the
#    GNU General Public License for more details.
#
#    You should have received a copy of the GNU General Public License, "GNU_GPL.txt",
#    along with this package.  If not, see <http://www.gnu.org/licenses/>.
#
#    The author can be contacted by e-mailing to <kezawa dot ezawa3 at gmail dot com>
#    (replace " dot " and " at " with "." and "@", respectively).
###################################################################################
#
# lsfit_geom2powerlaw.powell.pl:
#	This Perl script performs a (generalized) least-square (LS) fit of (scaled) geometric distributions, A * (1-x) * x**(l-1),
#	to a power-law distribution, l**(-alpha)/Sum_{l=1}^{L_CO} l**(-alpha).
#
#	The script was written taking account of some functions in the script, "powell_full_ml_sfs_with_somat.conrad.pl."
#
#	Especially, the (generalized) LS search is based on Powell's Direction-set method in two-dimensions
#	(in section 10.5 of "Numerical Recipe in C").
#
#	[ CREATED on June 3 (Tue), 2014.]
#

use strict;
use warnings;

use MyFile_manipu qw( open_input_file2 open_output_file );

=for the source, 'powell_full_ml_sfs_with_somat.conrad.pl'.
use MyArrayManipu_num qw( log_sum_exp );
use MySpecFunc qw( gammln );
use MyProbDistri qw( chi2_lower );
=cut

=for the source, 'powell_full_ml_sfs_with_somat.conrad.pl'.
sub ext_sfs_infinite_site_model ($$);
sub sgl_ext_sfs_with_somatic_n ($\@$$);
sub log_likelihood_sitefreqs (\@\@);
sub log_likelihood_sitefreqs2 (\@\@);
sub make_prfreq_setting_file (\$\$\%);
sub parse_prfreq_output (\$);
sub cal_germline_sfs_point_mass ($$$);
sub lnlk_ext_sfs_w_somatic_n3 ($\@$\@\@);
sub lnlk_ext_sfs_w_somatic_n2 ($\@\@\@);
##sub lnlk_ext_sfs_w_somatic_n ($\@\@\@);
sub lnlk_ext_sfs_w_somatic_n_1dim ($\@\@\@\@$);
##sub set_1dim_bounds (\@\@\@);
=cut

sub gen_sq_geom_vs_ref ($\@$$\@);

sub powell_bounded (\@\@\@$);
sub if_within_region (\@\@);
sub SQR ($);
sub fabs ($);
sub SIGN ($$);

sub func_mdim (\@);
sub func_eval_1dim ($\@\@);
sub brent_bounded_mdim ($$$$$$\@\@);
sub mnbrak_bounded_mdim ($$$$\@\@);
sub linmin_bounded (\@\@$$);
sub set_1dim_bounds (\@\@\@);

$| = 1; # Flush the standard output #


	# For TESTING the subroutine(s) for calculating the general square value. #
	# (0, quiet; 1, very brief; 2, brief; 3, medium; 4, verbose; 5, very verbose.)
our $TEST_LEVEL2 = 0;
##our $TEST_LEVEL2 = 5;

	# For TESTING the subroutines for the GLS search. #
our $LEVEL_TEST = 1;
##our $LEVEL_TEST = 2;
	# = 0 if you want it quiet,
	# = 1 if you want brief output for testing,
	# = 2 if you want a bit detailed output for testing.
	# = 3 if you want quite detailed output for testing.

my $plscript_path = $0;
my ($plscript_name) = ($plscript_path =~ m!([^/]+)$!) ;

our $TOP_WORK_DIR = $ENV{'PWD'};


	### Parameters specifying the distribution to be fitted & the general LS function. ###

	# Specifying the Power-law, P($l) = $l**(-$ALPHA) /$NFAC, with $NFAC = Sum_{$l=1}^{L_CUTOFF} $l**(-$ALPHA)
our $ALPHA = 1.6; # exponent.
our $L_CUTOFF = 100; # Cut-off length.

our $NFAC = 0; # Normalization factor.
for (my $l=1; $l<=$L_CUTOFF; $l++) { $NFAC += exp (-$ALPHA * log ($l)); } 

my @PL_DISTRI = (0); # The Power-law distribution, P(l) = l**(-$ALPHA)/$NFAC.
for (my $l=1; $l<=$L_CUTOFF; $l++) { $PL_DISTRI[$l] = exp (-$ALPHA * log ($l)) /$NFAC; }

	# Specifying the generalized least-square (GLS) function,
	# S_G [$a, $x; @WEIGHTS, $L_GLS] = Sum_{$l=1}^{$L_GLS} $WEIGHTS[$l] * [P($l) - $a * (1-$x)*$x**($l-1)]**2,
	# with @WEIGHTS storing the weight factors.

our $L_GLS = 4; # Cut-off for the GLS.
our @WEIGHTS = (0); # Weight factors for the GLS (=0 always for the 0-th element).
for (my $l=1; $l<=$L_GLS; $l++) { $WEIGHTS[$l] = 1; } # Normal weight factors.


print STDOUT "\n<< Program name: $plscript_name (path: $plscript_path) >>\n\n";

print STDOUT "Top working directory: $TOP_WORK_DIR .\n\n";

print STDOUT "Test level for the general square calculation: $TEST_LEVEL2 ,\n";
print STDOUT "Test level for the GLS fit of the geometric distribution: $LEVEL_TEST .\n\n";

print STDOUT "The reference (Power-law) distribution: PL (l) = l**{-ALPHA}/NFAC,\n";
print STDOUT "           with    ALPHA = $ALPHA,    NFAC = $NFAC . Namely,\n\n";
print STDOUT "      P[l] (l=1,2, ..., L_CUTOFF = $L_CUTOFF) = ", join (', ', @PL_DISTRI[1..$L_CUTOFF]), " .\n\n";

print STDOUT "The generalized least-square (GLS) measure: GLS (A, x) = Sum_{l=1}^{L_GLS} wgt(l) * [A*(1-x)*x**{-l+1} - PL(l)]**2 ,\n";
print STDOUT "           with    L_GLS = $L_GLS, and\n";
print STDOUT "          wgt(l) (l=1, 2, ..., L_GLS) = ", join (', ', @WEIGHTS[1..$L_GLS]), " .\n\n";


my $outdir = "L_CUTOFF$L_CUTOFF/L_GLS$L_GLS";
##my $outdir = "TESTs/Test2"; # For TESTING the script.

my $outfile = "$outdir/out_glse_distribution.txt";

unless ( -d $outdir ) {
    unless (0 == system ("mkdir -p $outdir") ) {
	print STDOUT "[ERROR '$plscript_name'] FAILED to CREATE the OUTPUT DIRECTORY '$outdir' !\n";
	print STDERR "[ERROR '$plscript_name'] $? : $! !\n";
	die ;
    }
}
unless (( -r $outdir ) and ( -w $outdir )) {
    unless (0 == system ("chmod u+rw $outdir") ) {
	print STDOUT "[ERROR '$plscript_name'] FAILED to CHANGE the permission MODES of the OUTPUT DIRECTORY '$outdir' !\n";
	print STDERR "[ERROR '$plscript_name'] $? : $! !\n";
	die ;
    }
}

print STDOUT "Top output directory: $outdir .\n\n";

print STDOUT "Output file (GLSE distribution): $outfile .\n\n";


	### Input Parameters for the ML search ###

	# For 'mnbrak_bounded' #
our $GOLD = (1 + sqrt(5))/2;  # The default ratio by wich successive intervals are magnified.
our $GLIMIT = 1000; # The maximum magnification allowed for a parabolic-fit step.
our $TINY = 1.0e-20; # A tiny value to prevent division by zero.
##our $EPS2 = 1.0e-07; # A tiny shift in abscissa to prevent the tie situation of the functional values at the two initial points (, which turned out to be UNnecessary).
our $MAXITE_BNDD = 10; # The maximum number of iterations that hit either of the boundaries in 'mnbrak_bounded_mdim' #

print STDOUT "< Input parameters for 'mnbrak_bounded' >\n\n";
print STDOUT "Default ratio of successive magnification of intervals: \$GOLD = $GOLD .\n";
print STDOUT "Maximum magnification allowed for a parabolic-fit step: \$GLIMIT = $GLIMIT .\n";
print STDOUT "Tiny value to prevent division by zero: \$TYNY = $TINY .\n";
##print STDOUT "A tiny shift to avoid the tie situation for the function at the two initial points: \$EPS2 = $EPS2.\n";
print STDOUT "Maximum allowed number of iterations hitting either of the boundaries in 'mnbrak': \$MAXITE_BNDD = $MAXITE_BNDD.\n\n";

	# For 'brent_bounded' #
our $CGOLD = (3 - sqrt (5) )/2; # The golden ratio.
our $ITMAX = 100; # The maximum allowed number of iterations.
our $ZEPS = 1.0E-10; # A small number that protects against trying to achieve accuracy for a minimum that happens to be exactly zero.
##our $TOL_X = 1.0E-06; # Tolerated fractional error magnitude of the abscissa #
our $TOL_X = 1.0E-05; # Tolerated fractional error magnitude of the abscissa #
##our $TOL_X = 1.0E-04; # Tolerated fractional error magnitude of the abscissa #

print STDOUT "\n< Input parameters for 'brent_bounded'  >\n\n";
print STDOUT "Golden ratio: \$CGOLD = $CGOLD .\n";
print STDOUT "Maximum#{iterations}: \$ITMAX = $ITMAX .\n";
print STDOUT "Small number to prevent futile iterations: \$ZEPS = $ZEPS .\n";
print STDOUT "Tolerated fractional error magnitude of the abscissa: \$TOL_X = $TOL_X .\n\n";

	# For 'powell_bounded' #
our $TINY_PWL = 1.0E-25; # A small number. #
our $ITMAX_PWL = 200; # Maximum allowed iterations. #
our $FTOL_PWL = $TOL_X**2; # The fractional tolerance level in the function value.

print STDOUT "\n< Input parameters for 'powell_bounded' >\n\n";
print STDOUT "Tiny value to avoid a lengthy search for an unreachably precise ML value: \$TINY_PWL = $TINY_PWL.\n";
print STDOUT "Maximum#{iterations}: \$ITMAX_PWL = $ITMAX_PWL.\n";
print STDOUT "Torelared fractional error magnitude of the function: \$FTOL_PWL = $FTOL_PWL .\n\n";


	## Parameters delimiting the GSL-search space ##

	# Initial values of selection coefficients (gamma = 2*Ne*s) #

our @LABELS_MODEL_PARAMS = ('A(=scaling_factor)', 'x(=gap_extension_probability)') ;


our @SET_INIT_MODEL_PARAMETERS = ( # element = [$A, $x ]
	[1, exp (-3*0.123) ], # The default parameters in MAFFT (DNA). #
	[1, 0.75], # The default parameters in PRANK (DNA). #

		# Near extreme values. #
	[2E-03, 2E-03],
	[2E-03, 1-2E-03],
	[999, 2E-03],
	[999, 1-2E-03],
	);


	## BOUNDARIES in the search space ##

our @BOUNDS_MODEL_PARAMETERS = ( # element = [lower_bound, upper_bound]
	[1E-03, 1000], # For the scaling factor, $A
	[1E-03, 1 - 1E-03], # For the gap-extension probability, $x.
	);


print STDOUT "\n< Parameters delimiting the GLS-search space of selection coefficients >\n\n";

print STDOUT "Initial values of model parameters to be tried:\n\n";
print STDOUT join ("\t", 'Trial_no.', @LABELS_MODEL_PARAMS), "\n\n";
for (my $t=0; $t<@SET_INIT_MODEL_PARAMETERS; $t++) { print STDOUT join ("\t", $t, @{$SET_INIT_MODEL_PARAMETERS[$t]}), "\n"; }
print STDOUT "\n";

print STDOUT "Boundaries of the model parameters:\n\n";
print STDOUT join ("\t", 'Parameter', 'lower_bound', 'upper_bound'), "\n\n";
for (my $k=0; $k<@BOUNDS_MODEL_PARAMETERS; $k++) {
	my ($lb, $ub) = @{$BOUNDS_MODEL_PARAMETERS[$k]};
	(defined $lb) or ($lb = 'undef');
	(defined $ub) or ($ub = 'undef');
	print STDOUT join ("\t", $LABELS_MODEL_PARAMS[$k], $lb, $ub), "\n";
} 
print STDOUT "\n\n";


	# Parameters to specify the directions of GLS-searches in the model parameter space.

##=for the full-scale analysis
our @SET_SET_DIRECTIONS = (
	[ [1, 0], [0, 1] ],
	[ [0, 1], [1, 0] ],
	);
##=cut

=for TESTING the script
our @SET_SET_DIRECTIONS = (
	[ [1, 0], [0, 1] ]
	);
=cut

print STDOUT "Sets of initial search directions:\n\n";
for (my $s = 0; $s<@SET_SET_DIRECTIONS; $s++) {
	my ($e1, $e2, $e3) = @{$SET_SET_DIRECTIONS[$s]};
	print STDOUT "[ The $s th set ]\n\n";
	print STDOUT "E1 = (", join (', ', @{$e1}), ") ,\n";
	print STDOUT "E2 = (", join (', ', @{$e2}), ") .\n\n";
	##print STDOUT "E3 = (", join (', ', @{$e3}), ") .\n\n";
}
print STDOUT "\n";


## exit 0; ### For TESTING the Upper-part of the script ###


print STDOUT "\n === Now we calculate the GLS estimates of the scaling factor (A) and the gap-extension probability (x) for the scaled geometric distribution. ===\n\n";

my @local_gls_parameters = (); # element = [$gls_value, $A_gls, $x_gls, $gen_sq0, $A0, $x0, $indx_init_direction_set],

foreach my $model_parameters0 (@SET_INIT_MODEL_PARAMETERS) { # Main outer foreach-loop (over initial sets of the geometric parameters) #

    my ($A0, $x0) = @{$model_parameters0};

    print STDOUT "<< Initial parameters: A0 (scaling factor) = $A0, x0 (gap extension probability) = $x0 >>\n\n";

    my ($gen_square0, $geom_distri0) = gen_sq_geom_vs_ref ($L_GLS, @WEIGHTS, $A0, $x0, @PL_DISTRI);
    unless (defined $gen_square0) {
	print STDOUT "[ERROR '$plscript_name'] The subroutine 'gen_sq_geom_vs_ref' FAILED on the initial geometric parameters (A0, x0) = ($A0, $x0) !\n";
	print STDERR "[ERROR '$plscript_name'] $!\n";
	die ;
    }

=for the source, 'powell_full_ml_sfs_with_somat.conrad.pl'.
    my $gamma0 = $model_parameters0->[0];
    my @ln_somat_mut_rates0 = @{$model_parameters0}[1,2];
    my $u_s0 = exp ($ln_somat_mut_rates0[0]);
    my $v_s0 = exp ($ln_somat_mut_rates0[1]);
    my ($lnlk_w_somat0, $sfs_with_somat0, $ext_sfs_with_somatic0)
	= lnlk_ext_sfs_w_somatic_n3 ($N_SAMPLES, @EXT_SFS_GERMLINE, $gamma0, @ln_somat_mut_rates0, @SFS_OBSERVED);
=cut

##=for TESTING the subroutine 'gen_sq_geom_vs_ref'
	print STDOUT "\n< Output of 'gen_sq_geom_vs_ref' for (A0, x0) = ($A0, $x0) >\n\n";

	print STDOUT "{General square value between the reference and the subject distributions} = $gen_square0.\n\n";
	print STDOUT join ("\t", 'Length', 'Reference', 'Subject', 'Weight'), "\n\n";

	for (my $l=1; $l<=$L_GLS; $l++) {
	    print STDOUT join ("\t", $l, $PL_DISTRI[$l], $geom_distri0->[$l], $WEIGHTS[$l]), "\n";
	}
	print STDOUT "\n\n";
##=cut

	## exit 0; ### For TESTING the script ###


   for (my $s=0; $s<@SET_SET_DIRECTIONS; $s++) {# Main inner foreach-loop (over sets of initial directions) #

	##my ($e0, $e1, $e2) = my @set_directions0 = @{$SET_SET_DIRECTIONS[$s]};
	my ($e0, $e1) = my @set_directions0 = @{$SET_SET_DIRECTIONS[$s]};

	print STDOUT "\n< Initial parameters: A0 = $A0, x0 = $x0 >\n\n";

	print STDOUT "General square value = $gen_square0 .\n\n";

	print STDOUT "[ The $s th set of initial directions ]\n\n";
	print STDOUT "E0 = (", join (', ', @{$e0}), "),\n";
	print STDOUT "E1 = (", join (', ', @{$e1}), ").\n\n";
	##print STDOUT "E2 = (", join (', ', @{$e2}), ").\n\n";

	my ($gls_model_parameters, $fin_directions, $fmin, $ct_ite, $totct_iter_mnbrak, $totct_iter_brent)
	    = powell_bounded (@{$model_parameters0}, @set_directions0, @BOUNDS_MODEL_PARAMETERS, $FTOL_PWL);
	unless (defined $gls_model_parameters) {
	    print STDOUT "[ERROR '$plscript_name'] The subroutine 'powell_bounded' FAILED !\n";
	    print STDERR "[ERROR '$plscript_name'] $!\n\n";
	    die ; 
	}

	my $gls_value = $fmin;

	my ($A_gls, $x_gls) = @{$gls_model_parameters};

	##foreach my $rf_num (\$ct_ite1, \$delta_fn, \$delta_x, \$ct_ite2) {
	foreach my $rf_num (\$ct_ite, \$fmin, \$totct_iter_mnbrak, \$totct_iter_brent) {
	    (defined ${$rf_num}) or (${$rf_num} = 'undef');
	}
	print STDOUT "General Least-Square value = $gls_value .\n\n";
	print STDOUT "GLS estimate of the scaling factor, A_GLS = $A_gls ,\n";
	print STDOUT "GLS estimate of the gap-extension probability, x_gls = $x_gls .\n\n";

	print STDOUT "#{Iterations in 'powell_bounded'} = $ct_ite ,\n";
	print STDOUT "Total#{Iterations in 'mnbrak'} = $totct_iter_mnbrak ,\n";
	print STDOUT "Total#{Iterations in 'brent'}  = $totct_iter_brent .\n\n";

		## A BUG fixed in creation of 'lsfit_geom2powerlaw.powell.pl' (on June 3 (Tue), 2014). ##
	push @local_gls_parameters, [$gls_value, $A_gls, $x_gls, $gen_square0, $A0, $x0, $s];
	##push @local_gls_parameters, [$gls_value, $A_gls, $x_gls, $gen_square0, $A0, $x0],

=for the source, 'powell_full_ml_sfs_with_somat.conrad.pl'.
	push @local_ml_parameters, [$ln_ml, $mle_gamma, $mle_u_s, $mle_v_s, $lnlk_w_somat0, $gamma0, $u_s0, $v_s0, $s];
=cut

	print STDOUT "\n\/\/\n\n";

    }			# End of the main inner foreach-loop (over sets of initial directions) #

}		# End of the main outer foreach-loop (over initial sets of the geometric parameters) #


		### Summarize the Results of the Main Analysis. ### 


=for DEBUGGING the script.
print STDOUT '@local_gls_parameters = ', "('", join ("', '", @local_gls_parameters), "').\n\n\n";

=cut

my @std_local_gls_parameters = sort { $a->[0] <=> $b->[0] } @local_gls_parameters;

print STDOUT "\n< Local GLS values and associated estimates of scaling factor (A) and gap-extension probability (x) >\n\n";
print STDOUT join ("\t", 'Rank', 'general_least_square', 'A(lcl_GLSsE)', 'x(lcl_GLSE)', 'initial_general_square', 'A0', 'x0', 'Indx_Init_Direction_Set') , "\n\n";

for (my $r=0; $r<@std_local_gls_parameters; $r++) { # 1st trailing foreach-loop #

	print STDOUT join ("\t", $r+1, @{$std_local_gls_parameters[$r]}), "\n";
}
print STDOUT "\n\n";


my ($global_gls1, $A_ggls, $x_ggls) = @{$std_local_gls_parameters[0]}[0, 1,2];
my $ln_x_ggls = log ($x_ggls);

=set aside for later use
my ($global_gls, $geom_distri_gls) = gen_sq_geom_vs_ref ($L_GLS, @WEIGHTS, $A_ggls, $x_ggls, @PL_DISTRI);
unless (defined $global_gls) {
	print STDOUT "[ERROR '$plscript_name'] The subroutine 'gen_sq_geom_vs_ref' FAILED on the global GLSEs of the geometric parameters (A_ggls, x_ggls) = ($A_ggls, $x_ggls) !\n";
	print STDERR "[ERROR '$plscript_name'] $!\n";
	die ;
}
=cut

my $fh_out = open_output_file ($outfile, 0);
unless (defined $fh_out) {
	print STDOUT "[ERROR '$plscript_name'] 'open_output_file' FAILED !\n";
	print STDERR "[ERROR '$plscript_name'] $!\n";
	die ;
}

print $fh_out join ("\t", 'Length', 'Weight', 'Reference_distribution', 'GLSE_distribution'), "\n\n";

for (my $l=1; $l<= $L_CUTOFF; $l++) { # 2nd trailing for-loop. #

	my $wgt  = $WEIGHTS[$l];
	(defined $wgt) or ($wgt = 0);

	my $geom_distri_ggls = $A_ggls * (1 - $x_ggls) * exp (($l-1) * $ln_x_ggls);

	print $fh_out join ("\t", $l, $wgt, $PL_DISTRI[$l], $geom_distri_ggls), "\n";

}			# End of the 2nd trailing for-loop. #

close ($fh_out);


	### DEFINITIONS OF THE SUBROUTINES. Part I
	### (For the calculation of the generalized square value between the reference and the subject distributions.)

# gen_sq_geom_vs_ref:
#	This subroutine calculates the general square value
#	between a geometric distribution and a reference distribution, via a formula:
#
#	Gen_Square = Sum_{$l=1}^{$l_gls} $wgts[$l] * ($scl*(1-$x)*$x**($l-1) - $ref_distr[$l])**2 .
#
# INPUTS: ($l_gls, \@wgts, $scl, $x, \@ref_distri), where
#	$l_gls gives the upper-bound for the summation over the indel length;
#	$wgts[$l] ($l = 1, ..., $l_gls) is the weight factor for the length $l;
#	$scl is the scaling factor for the geometric distribution;
#	$x is the gap-extension probability;
#	$ref_distri[$l] gives the relative frequency of the length $l in the reference distribution.
#
# OUTPUTS: ($gen_square, \@geom_distri), where
#	$gen_square is the general square value;
#	$geom_distri[$l] = $scl * (1-$x) * $x**($l-1) is the relative frequency of the length $l
#	in the (scaled) geometric distribution.
#
sub gen_sq_geom_vs_ref ($\@$$\@) {

	my ($l_gls, $wgts, $scl, $x, $ref_distri) = @_;

   (print STDOUT "  < Subroutine 'gen_sq_geom_vs_ref' >\n\n") if ($TEST_LEVEL2>0);

   if ($TEST_LEVEL2>2) {
	print STDOUT "   [ Inputs ]\n\n";
	print STDOUT "    {Upper-bound length for the general square} = $l_gls ,\n";
	print STDOUT "    Weights[l] (l=1,...,$l_gls) = ", join (', ', @{$wgts}[1..$l_gls]), " .\n\n";
	print STDOUT "    {Scaling factor for the geometric distribution} = $scl ,\n";
	print STDOUT "    {Gap-extension probability} = $x .\n\n";
	print STDOUT "    Reference distribution (l=1,...,$l_gls) = ", join (', ', @{$ref_distri}[1..$l_gls]), " .\n\n";
   }

	my $ln_x  = log ($x);

	my $gen_square = 0;
	my @geom_distri = (0);

   (print STDOUT ' ' x 3, join ("\t", 'Length', 'Weight', 'Ref_freq', 'Sbj_freq', 'Diff', 'Increment', 'Sb_total'), "\n\n") if ($TEST_LEVEL2>3);

	for (my $l=1; $l<= $l_gls; $l++) { # Main for-loop (over indel lengths). #

	    my $wgt = $wgts->[$l];
	    unless (defined $wgt) {
		print STDOUT "[WARNING 'gen_sq_geom_vs_ref'] The weight factor is UNDEFINED for the indel length $l: $! !! ... I will skip it...\n\n";
		next;
	    }
	    my $ref_freq = $ref_distri->[$l];

	    my $sbj_freq = $scl * (1-$x) * exp (($l-1)*$ln_x);
	    $geom_distri[$l] = $sbj_freq;

	    my $diff = $sbj_freq - $ref_freq;
	    my $incr = $wgt * $diff * $diff;

	    $gen_square += $incr;

   (print STDOUT ' ' x 3, join ("\t", $l, $wgt, $ref_freq, $sbj_freq, $diff, $incr, $gen_square), "\n") if ($TEST_LEVEL2>3);

	}			# End of the main for-loop (over indel lengths). #

   (print STDOUT "\n") if ($TEST_LEVEL2>3);

   (print STDOUT "\n  < End of the subroutine 'gen_sq_geom_vs_ref' (final output: $gen_square) >\n\n") if ($TEST_LEVEL2>0);

	return ($gen_square, \@geom_distri);

}	# End of the subroutine 'gen_sq_geom_vs_ref'. #


	### DEFINITIONS OF THE SUBROUTINES. Part II
	### (for the GSL-search) ###

#  powell_bounded:
#	Minimization of a function 'func_mdim' defined on a n-dimensional space.
#	Minimization starts from an initial point, @pos0,
#	in the n independent directions defined by @{$xi[$k]} ($k=0,...,n-1).
#	The search is confined within a region defined by \@{$boundaries[$k]} = ($k=0,...,n-1).
#	The iteration ends if the fractional error estimate of the function achieves a given lower-bound $ftol.
#	It uses the subroutine 'linmim_bounded'.
#
# INPUT: (\@pos0, \@xi0, \@boundaries, $ftol), where
#	@pos0 = (pos0_1, ..., pos0_n) is the initial point in the n-dimensional space;
#	@{$xi0[$k]} ($k=0, .., $n-1) defines the $k th initial direction along with the minimum will be searched;
#	@{$boundaries[$k]} = ($lb_k, $ub_k) defines the boundaries along the $k th axis,
#	$lb_k = undef ($ub_k = undef) if there is no lower-bound (upper-bound);
#	$ftol is the fractional tolerance level in the function value.
#
# [OUTPUT: (\@pos, \@xi, $fmin, $ct_iter), where ] --- Old version
# OUTPUT: (\@pos, \@xi, $fmin, $ct_iter, $totct_iter_mnbrak, $totct_iter_brent), where 
#	@pos = (pos_1, ..., pos_n) is the best point found;
#	@{$xi[$k]} gives the set of directions at the time when the best point was found;
#	$ct_iter is the number of iterations;
#	$totct_iter_mnbrak/brent is the total number of the iterations of the subroutine 'mnbrak'/'brent' .
#
sub powell_bounded (\@\@\@$) {

	my ($pos0, $xi0, $boundaries, $ftol) = @_;

	my $n = @{$pos0};
	unless (@{$xi0} == $n) {
	    print STDOUT "[ERROR 'powell_bounded'] The number of vectors (=", scalar (@{$xi0}), ") CLASHES with the dimension (=$n) of the initial position: $! !\n";
	    return undef;
	}
	unless (@{$boundaries} == $n) {
	    print STDOUT "[ERROR 'powell_bounded'] The number of boundaries (=" , scalar (@{$boundaries}), ") CLASHES with the dimension (=$n) of the initial position: $! !\n";
	    return undef;
	}

   (print STDOUT "\n< Subroutine 'powell_bounded' in $n dimensions >\n\n") if ($LEVEL_TEST>0);

		# Define some variables to be used #

	my @pt = @{$pos0}; # Save the initial point #
	my @xi = @{$xi0};
	my $pos = $pos0;
	my ($fptt);

	my $fmin = func_mdim (@{$pos0});

	my $totct_iter_brent = my $totct_iter_mnbrak = 0; # ADDED to monitor the total number of iterations (on Nov 21 (Mon), 2011). #

	my $ct_iter;
	for ($ct_iter=1; ; $ct_iter++) { # Main outer for-loop (over iterations) #
	    my $fp = $fmin;
	    my $ibig = 0; # Direction of the biggest function decrease. #
	    my $del = 0; # Will be the biggest function decrease. #
	    my @xit = (); # Direction along which the minimum is searched.

   if ($LEVEL_TEST>0) {
	print STDOUT "\n[ The $ct_iter th iteration ]\n\n";
	print STDOUT "Position: \@\{\$pos\} = (", join (', ', @{$pos}), "),\n";
	print STDOUT "Functional value = $fmin .\n\n";
   }

		# In each iteration, loop over all directions in the set
	    for (my $i=0; $i<$n; $i++) { # 1st middle for-loop (over directions for  1D min-searches) #
		@xit = @{$xi[$i]};
		$fptt = $fmin;

=for DEBUGGING the subroutine 'powell_bounded'
	print STDOUT "{ The $i th direction }\n";
	print STDOUT "Vector \@xit = (", join (', ', @xit), ") .\n\n";
=cut

			# Work out the boundaries for the offset value in the 1-dim direction #
		my $x_bounds = set_1dim_bounds (@{$pos}, @xit, @{$boundaries});
		unless (defined $x_bounds) {
		    print STDOUT "[ERROR 'powell_bounded'] 'set_1dim_bounds' FAILED : $! !\n";
		    return undef;
		}
		my ($x_lb, $x_ub) = @{$x_bounds};

			# Minimize along the 1-dim direction in question #
		my ($xmin, $pmin, $fmin1, $ct_ite1, $delta_fn, $delta_x, $ax, $bx, $cx, $fa, $fb, $fc, $ct_ite2)
			= linmin_bounded (@{$pos}, @xit, $x_lb, $x_ub);
		unless (defined $xmin) {
		    print STDOUT "[ERROR 'powell_bounded'] The subroutine 'linmin_bounded' in the 1st half FAILED !\n";
		    return undef;
		}
		unless (defined $ct_ite1) {
		    print STDOUT "[WARNING 'powell_bounded'] Looks like the subroutine 'mnbrak_bounded_mdim' was FORCEFULLY ENDED in the 1st 'linmin_bounded'. ... the minimum (=$xmin) may be on the boundary....\n\n";
		}
		(defined $ct_ite1) and ($totct_iter_brent += $ct_ite1); ## ADDED to monitor the total number of iterations (on Nov 21 (Mon), 2011).
		$totct_iter_mnbrak += $ct_ite2; ## ADDED to monitor the total number of iterations (on Nov 21 (Mon), 2011).

		($pos, $fmin) = ($pmin, $fmin1); # Replace the stored variables. #

		if ($fptt - $fmin > $del) { # Record it if it is the largest decrease so far.
		    $del = $fptt - $fmin;
		    $ibig = $i;
		}
	    }			# End of the 1st middle for-loop (over directions for 1D min-searches) # 

	    if (2*($fp - $fmin) <= $ftol * (fabs($fp) + fabs($fmin)) + $TINY_PWL) {
		# Termination Criterion #

    (print STDOUT "\n === 'powell_bounded' NORMALLY ENDED !! ===\n\n") if ($LEVEL_TEST>0);

     ##if ($LEVEL_TEST>1) { # ADDED to monitor the total number of iterations (on Nov 21 (Mon), 2011).
     ##	print STDOUT "Total#{iterations in 'mnbrak'} = $totct_iter_mnbrak,\n";
     ##	print STDOUT "Total#{iterations in 'brent'} = $totct_iter_brent.\n\n";
     ##}

			# ADDED to monitor the total number of iterations (on Nov 21 (Mon), 2011).
		return ($pos, \@xi, $fmin, $ct_iter, $totct_iter_mnbrak, $totct_iter_brent);
		##return ($pos, \@xi, $fmin, $ct_iter);
	    }

	    if ($ct_iter >= $ITMAX) {
		print STDOUT "[ERROR 'powell_bounded'] Exceeding the maximum iterations (=$ITMAX): $! !\n";
		return undef;
	    }

	    	# Construct the extrapolated point and the average direction moved.
		# Save the old starting point.
	    my @ptt = ();

		# A BUG fixed on Nov 21 (Mon), 2011 #
	    for (my $j=0; $j<$n; $j++) { # The 2nd middle for-loop (over the $n axes) #
	    ##for (my $j=1; $j<$n; $j++) { # The 2nd middle for-loop (over the $n axes) #
		$ptt[$j] = 2*$pos->[$j] - $pt[$j];
		$xit[$j] = $pos->[$j] - $pt[$j];
		$pt[$j] = $pos->[$j];
	    }			# End of the 2nd middle for-loop (over the $n axes) #

=for DEBUGGING the subroutine 'powell_bounded'
	print STDOUT "\nExtrapolated point = (", join (', ', @ptt), ") .\n\n";
=cut
	    my $if_within = if_within_region (@ptt, @{$boundaries});
	    ($if_within) or next; # The extrapolated point is outside of the region under consideration.

	    $fptt = func_mdim (@ptt); # Function value at extrapolated point.

	    if ($fptt < $fp) {
		my $t = 2 * ($fp - 2*$fmin + $fptt)* ($fp - $fmin - $del)**2 - $del * ($fp - $fptt)**2;
		if ($t < 0) {

			# Move to the minimum of the new direction. #

			# Work out the boundaries for the offset value in the 1-dim direction #
		    my $x_bounds = set_1dim_bounds (@{$pos}, @xit, @{$boundaries});
		    unless (defined $x_bounds) {
		    	print STDOUT "[ERROR 'powell_bounded'] 'set_1dim_bounds' in the 2nd half FAILED : $! !\n";
		    	return undef;
		    }
		    my ($x_lb, $x_ub) = @{$x_bounds};

		    	# Minimize along the 1-dim direction in question #
		    my ($xmin, $pmin, $fmin1, $ct_ite1, $delta_fn, $delta_x, $ax, $bx, $cx, $fa, $fb, $fc, $ct_ite2)
		    	= linmin_bounded (@{$pos}, @xit, $x_lb, $x_ub);
		    unless (defined $xmin) {
		    	print STDOUT "[ERROR 'powell_bounded'] The subroutine 'linmin_bounded' in the 2nd half  FAILED !\n";
		    	return undef;
		    }
		    unless (defined $ct_ite1) {
		    	print STDOUT "[WARNING 'powell_bounded'] Looks like the subroutine 'mnbrak_bounded_mdim' was FORCEFULLY ENDED in the 2nd 'linmin'. ... the minimum (=$xmin) may be on the boundary....\n\n";
		    }
		    (defined $ct_ite1) and ($totct_iter_brent += $ct_ite1); ## ADDED to monitor the total number of iterations (on Nov 21 (Mon), 2011).
		    $totct_iter_mnbrak += $ct_ite2; ## ADDED to monitor the total number of iterations (on Nov 21 (Mon), 2011).

		    ($pos, $fmin) = ($pmin, $fmin1); # Replace the stored variables. #

=for DEBUGGING the subroutine 'powell_bounded'
	print STDOUT "The old direction (at the $ibig th direction) = (", join (', ', @{$xi[$ibig]}), ")\n";
	print STDOUT "   will be replaced with the ", $n -1, " th vector = (", join (', ', @{$xi[$n-1]}), ").\n\n";
=cut
			# Save the new direction. #
		    $xi[$ibig] = $xi[$n-1];
		    $xi[$n-1] = \@xit;
=for DEBUGGING the subroutine 'powell_bounded'
	print STDOUT "New direction (stored at the",  $n-1, " th direction) = (", join (', ', @{$xi[$n-1]}), ").\n\n";
=cut
		}
	    }

	    	# Back for another iteration. #

	}			# End of the main outer for-loop (over iterations) #

}	# End of the subroutine 'powell_bounded'


# if_within_region:
#	This judges if an n-dimensional point is within the region under consideration.
#
# INPUT: (\@pos, \@bounds), where
#	@pos = (pos_1, ..., pos_n) is a point in an n-dimensional space;
#	@{$bounds[$k]} = ($lb, $ub), with $k = 0, .., n-1, is the boundaries along the $k th axis.
#	$lb or $ub (or both) can be undef if no particular bounds are set;
#
# OUTPUT: 1 if the point is with in the region,
#         0 if it is outside of the region.
#
sub if_within_region (\@\@) {

	my ($pos, $bounds) = @_;

	my $n = @{$pos};
	unless (@{$bounds} == $n) {
	    print STDOUT "[ERROR 'if_within_region'] The number of boundary pairs (=", scalar (@{$bounds}),") CLASHES with the space dimension (=$n): $! !\n";
	    return undef; 
	}

	for (my $k=0; $k<$n; $k++) {
	    my $x = $pos->[$k];
	    my ($lb, $ub) = @{$bounds->[$k]};
	    if ((defined $lb) and ($x < $lb)) { return 0; }
	    if ((defined $ub) and ($x > $ub)) { return 0; }
	}

	return 1; # Survived all the conditions, which means that the point is within the region.

}		# End of the subroutine 'if_within_region' #


=set aside for later use
# SQR: The square function.
#
# INPUT: $x, which is a (floating-point) number.
#
# OUTPUT: $x**2.
#
sub SQR ($) {

	my ($x) = @_;

	return $x*$x;
}
=cut

# fabs:
#	This subroutine calculates the absolute value of a (folating-point) number.
#
# INPUT: $x, which is a (floating-point) number.
#
# OUTPUT: |$x|.
#
sub fabs ($) {

	my ($x) = @_;

	return ($x>0) ? $x : - $x ;

}	# End of the subroutine 'fabs' #


# SIGN ($x, $y)
#
# INPUT: ($x, $y), both of which are (floating-point) numbers.
#
# OUTPUT: |$x| * sgn ($y).
#
sub SIGN ($$) {

	my ($x, $y) = @_;

	my $abs_x = ($x>0) ? $x : - $x;

	return ($y >=0) ? $abs_x : - $abs_x;

}		# End of the subroutine 'SIGN' #


=for the predecessor 'test_mnbrak.txt'
# func_eval: 
#	A satellite subroutine of the subroutine 'mnbrak_bounded',
#	which provides the function to be evaluated.
#
# INPUT: $x,
#
# OUTPUT: $fx, which is the functional value.
#
sub func_eval ($) {

	my ($x) = @_;

	my $fx = ($x)**4 - 2*($x)**2; # A quartic polynomial, with minima at $x = 1, -1, and a (local) maximum at $x = 0.

	return $fx;

}	# End of the subroutine 'func_eval' #
=cut

# func_mdim:
#	A satellite subroutine of 'func_eval_1dim'.
#	This is just a multi-dimensional function.
#	You can specify it as you like.
#
#	[ REVISED in creation of 'powell_ml_sfs_with_somat.pl' on Nov 21 (Mon), 2011 ]
#	HERE we will use the NEGATIVE logarithm of the likelihood function
#	for the goodnesss-of-fit of an SFS with somatic mutation effects to an observed SFS.
#
# INPUT: \@pos, where
#	@pos = (pos_1, ..., pos_n) is a position in an n-dimensional space.
#
# OUTPUT: $fn, which is the value of the function at the position.
#
sub func_mdim (\@) {

	my ($pos) = @_;

=for the test script 'test_powell.pl'
	my $r2 = 0;
	foreach my $x (@{$pos}) { $r2 += $x*$x; }
	my $fn = $r2*$r2 - 2*$r2;
	return $fn;
=cut

	my ($A, $x) = @{$pos};

	my ($gen_square, $geom_distri) = gen_sq_geom_vs_ref ($L_GLS, @WEIGHTS, $A, $x, @PL_DISTRI);
	unless (defined $gen_square) {
	    print STDOUT "[ERROR 'func_mdim'] The subroutine 'gen_sq_geom_vs_ref' FAILED on the position = (", join (', ', @{$pos}), "): $! !\n\n";
	    print STDERR "[ERROR 'func_mdim'] $!\n";
	    die ;
	}

	return $gen_square;

=for the source, 'powell_full_ml_sfs_with_somat.conrad.pl'.
	my $gamma = $pos->[0];
		# MAJOR REVISION in creation of 'powell_full_ml_sfs_with_somat.conrad.pl' on Feb 7 (Tue), 2012. #
	my @ln_somat_mut_rates = @{$pos}[1,2];
	my ($lnlk_w_somat, $sfs_with_somat, $ext_sfs_with_somatic)
	    = lnlk_ext_sfs_w_somatic_n3 ($N_SAMPLES, @EXT_SFS_GERMLINE, $gamma, @ln_somat_mut_rates, @SFS_OBSERVED);
	unless (defined $lnlk_w_somat) {
	    print STDOUT "[ERROR 'func_mdim'] The subroutine 'lnlk_ext_sfs_w_somatic_n3' FAILED on the position = (", join (', ', @{$pos}), "): $! !\n\n";
	    return undef;
	}

	return - $lnlk_w_somat;
=cut

}		# End of the subroutine 'func_mdim'. #


# func_eval_1dim:
#	This satellite subroutine of BOTH 'mnbrak_bounded_mdim' and 'brent_bounded_mdim'
#	evaluates a function defined on a multi-dimensional space,
#	at a point in a 1-dimensional subspace, defined as:
#	@pos = @pos0 + $x * @xi, where
#	@pos, @pos0, and @xi are n-dimensional vectors.
#
# INPUT: ($x, \@pos0, \@xi), where
#	$x defines the position where the function will be evaluated along a 1-dim subspace;
#	@pos0 = (pos0_1, ..., pos_n) provides the basepoint of the 1-dim subspace;
#	@xi = (xi_1, ..., xi_n) defines the direction of the 1-dim subspace (from @pos0).
#
# OUTPUT: $fn, which is the function evaluated at @pos = @pos0 + $x * @xi.
#
sub func_eval_1dim ($\@\@) {

	my ($x, $pos0, $xi) = @_;

	my $n = @{$pos0};
	unless ($n == @{$xi}) {
	    print STDOUT "[ERROR 'func_eval_1dim'] ILLEGAL INPUT: The DIMENSION (=", scalar (@{$xi}), ") of the direction \@\{\$xi\} = (", join (', ', @{$xi}), ") CLASHES with that (=$n) of the base position \@\{\$pos0\} = (", join (', ', @{$pos0}), ") : $! !\n";
	    return undef;
	}

	my @pos = ();
	for (my $k=0; $k<$n; $k++) { $pos[$k] = $pos0->[$k] + $x * $xi->[$k]; }

	my $fn = func_mdim (@pos);
	unless (defined $fn) {
	    print STDOUT "[ERROR 'func_eval_1dim'] The subroutine 'func_mdim' FAILED: $! !\n";
	    return undef;
	}

	return $fn;

}		# End of the subroutine 'func_eval_1dim' #


# brent_bounded_mdim:
#	This is an extended version of 'brent_bounded' that
#	searches a 1-dimensional subspace of a multi-dimensional space.
#	The 'search' space is defined as:
#	@pos = @pos0 + $x * @xi ($lb <= $x <= $ub),
#	where @pos, @pos0, and @xi are n-dimensional vectors.
#	(CREATED on Nov 18 (Fri), 2011)
#
# brent_bounded:
#	This is a slightly modified version of the function 'brent'
#	in "Numerical recipes in C", so that the search is confined
#	by a pair of boundaries.
#	'brent' is a function such that,
#	given a bracketing triplet of abcissas ax, bx, cx (with ax<bx<cx or cx<bx<ax, and f(bx) <= min [ f(ax), f(cx) ] ),
#	isolates the minimum to a fractional precision of about $tol using Brent's method.
#	The abscissa of the minimumm is returned as $xmin,
#	and the minimum function value is returned as $brent.
#
# [ INPUT: ($ax, $bx, $cx, $x_lb, $x_ub, $tol), where ] --- for the predecessor 'brent_bounded'
# INPUT: ($ax, $bx, $cx, $x_lb, $x_ub, $tol, \@pos0, \@xi), where
#	$ax, $bx, $cx are the abscissa of the bracketing triplet (a, b, c);
#	$x_lb and $x_ub are the lower- and the upper-boundaries, respectively,
#	 of the range of the abscissa to be explored.
#	If $x_lb = undef ($x_ub = undef), there is no lower- (upper-) limit.
#	$tol is the fractional precision of the functional value that is aimed at;
#	@pos0 = (pos0_1, ..., pos0_n) is the base point in the n-dimensional space;
#	@xi = (xi_1, ..., xi_n) specifies the 1-dimensional direction to be searched.
#
# OUTPUT: ($xmin, $brent, $ct_ite, $delta_fn, $delta_x), where
#	$xmin is the abscissa of the minimum;
#	$brent (= f ($xmin) ) is the minimum function value;
#	$ct_ite is the number of iterations;
#	$delta_fn is the precision of the functional value supposed to be achieved;
#	$delta_x is the precision of the abscissa supposed to be achieved.
#	[ $delta_x = undef (while $xmin is defined) if the search got stuck at
#	one of the boundaries. ]
#
##sub brent_bounded ($$$$$$) {
##		# A BUG fixed in the testing phase (on Nov 17 (Thu), 2011) #
##	my ($ax, $bx, $cx, $x_lb, $x_ub, $tol) = @_;
##	##my ($ax, $bx, $cx, $x_ub, $x_lb, $tol) = @_;
#
sub brent_bounded_mdim ($$$$$$\@\@) {

	my ($ax, $bx, $cx, $x_lb, $x_ub, $tol, $pos0, $xi) = @_;

   (print STDOUT "< Subroutine 'brent_bounded_mdim' >\n\n") if ($LEVEL_TEST>1);
   if ($LEVEL_TEST>2) {
	print STDOUT "{ Input Arguments }\n\n";
	print STDOUT "Abscissa for the triplet: = (\$ax, \$bx, \$cx) = ($ax, $bx, $cx) .\n\n";
	my $pr_lb = (defined $x_lb) ? $x_lb : '-infinity' ;
	my $pr_ub = (defined $x_ub) ? $x_ub : '+infinity' ;
	print STDOUT "Ranges of the abscissa = \[$pr_lb, $pr_ub\] .\n\n";
	print STDOUT "Tolerated fractional error for the abscissa = $tol .\n\n";
    }

	my ($u, $fu);
	my ($d, $tol1, $tol2);
	my $e = 0.0; # This will be the distance moved on the step before last.

	unless (($ax - $bx) * ($bx - $cx) > 0) {
	    print STDOUT "[ERROR 'brent_bounded_mdim'] ILLEGAL INPUT: \$bx (=$bx) is NOT in between \$ax (=$ax) and \$cx (=$cx): $! !\n";
	    return (undef, undef, undef, undef, undef);
	}
	if (defined $x_ub) {
	    my $right = ($ax > $cx) ? $ax : $cx;
	    unless ($right <= $x_ub) {
		print STDOUT "[ERROR 'brent_bounded_mdim'] ILLEGAL INPUT: The rightmost point (=$right) in the triplet is TO THE RIGHT of the UPPER-BOUND (=$x_ub) of the abscissa: $! !\n";
		return (undef, undef, undef, undef, undef);
	    }
	}
	if (defined $x_lb) {
	    my $left = ($ax < $cx) ? $ax : $cx;
	    unless (($ax >= $x_lb) and ($cx >= $x_lb)) {
		print STDOUT "[ERROR 'brent_bounded_mdim'] ILLEGAL INPUT: The leftmost point (=$left) in the triplet is TO THE LEFT of the LOWER-BOUND (=$x_lb) of the abscissa: $! !\n";
		return (undef, undef, undef, undef, undef);
	    }
	}

	my ($a, $b) = ($ax < $cx) ? ($ax, $cx) : ($cx, $ax); # $a and $b must be in ascending order, but input abscissas need not be.

		## Initializations ##
	my $x = my $w = my $v = $bx;
	##my $fw = my $fv = my $fx = func_eval ($x);
	my $fw = my $fv = my $fx = func_eval_1dim ($x, @{$pos0}, @{$xi}); # Modified in creation of 'brent_bounded_mdim' (on Nov 18 (Fri), 2011) #

		## Test the pre-requisite for the input.
		## (Newly introduced for 'brent_bounded'.)
	##my $fa = func_eval ($a);
	##my $fb = func_eval ($b);

		# Modified in creation of 'brent_bounded_mdim' (on Nov 18 (Fri), 2011) #
	my $fa = func_eval_1dim ($a, @{$pos0}, @{$xi});
	my $fb = func_eval_1dim ($b, @{$pos0}, @{$xi});

	my $min_f = ($fa < $fb) ? $fa : $fb;
	##my $abs_delta_fab = fabs ($fa - $fb);
	##unless (($fx < $min_f) or (($fx == $min_f)  and ($abs_delta_fab>0)) ) {
	unless (($fx < $min_f) or (($fx == $min_f)  and (fabs ($fa - $fb) >0)) ) {
	    print STDOUT "[ERROR 'brent_bounded_mdim'] ILLEGAL INPUT: The mid-point (=$x) of the input bracketing triplet ($a, $x, $b) does NOT HAVE the SMALLEST functional value among the three: (fa, fx, fb) = ($fa, $fx, $fb): $! !\n";
	    return (undef, undef, undef, undef, undef);
	}

 		## These were newly added. ##
	my $delta_fn; # Estimated eror magnitude of the functional value.
	my $delta_x; # Estimated error magnitude of the abscissa.

	my $ct_ite = my $ct_lb = my $ct_ub = 0;

	for ($ct_ite=1; $ct_ite <= $ITMAX; $ct_ite++) { # Main for-loop (over iterations) #
	    my $xm = ($a+$b)/2;
	    $tol1 = $tol * fabs ($x) + $ZEPS;
	    $tol2 = 2 * $tol1;
	    $delta_x = fabs ($x - $xm) + ($b-$a)/2;

	    if ($delta_x < $tol2) { # Test for done here #
    (print STDOUT "\n --- 'brent_bounded_mdim' normally ended ---\n\n") if ($LEVEL_TEST>1);
		return ($x, $fx, $ct_ite, $delta_fn, $delta_x);
	    }

    (print STDOUT "== The $ct_ite th iteration ==\n\n") if ($LEVEL_TEST>1);

	    if (fabs ($e) > $tol1) { # Construct a trial parabolic fit #
		my $r = ($x-$w)*($fx-$fv);
		my $q = ($x-$v)*($fx-$fw);
		my $p = ($x-$v)*$q - ($x-$w)*$r;
		$q = 2 * ($q-$r);
		if ($q>0) { $p = -$p; }
		$q = fabs ($q);
		my $etemp = $e;
		$e = $d;

			# Determine the acceptability of the parabolic fit. #
		if ((fabs ($p) >= fabs ($q*$etemp/2)) or ($p <= $q*($a-$x)) or ($p >= $q*($b-$x)) ) { 
			# Take the golden section step into the larger of the two segments. #
		    $e = ($x >= $xm) ? $a-$x : $b-$x;
		    $d = $CGOLD*$e;

    (print STDOUT "Golden section (rather than parabolic)\n\n") if ($LEVEL_TEST>2);
		} else {
			# Take the parabolic step. #
		    $d = $p/$q;
		    $u = $x+$d;
		    if (($u-$a < $tol2) or ($b-$u < $tol2)) {
			$d = SIGN ($tol1, $xm - $x);
		    }
    (print STDOUT "Parabolic\n\n") if ($LEVEL_TEST>2);
		}

	    } else {
		$e = ($x >= $xm) ? $a - $x : $b - $x;
		$d = $CGOLD * $e;
    (print STDOUT "Golden section (no other choice)\n\n") if ($LEVEL_TEST>2);
	    }


	    $u = (fabs ($d) >= $tol1) ? $x+$d : $x + SIGN ($tol1, $d);

		# Take care of the boundaries #
		# (Newly introduced for 'brent_boundeded'.) #
	    if (defined $x_lb) {
		if ($u < $x_lb) {
		    print STDOUT "[WARNING 'brent_boundeded_mdim'] \$u (=$u) is BELOW the lower-bound (=$x_lb). I will force it to be the lower-bound.\n";
		    $u = $x_lb;
		    $ct_lb++;
		} elsif ($u == $x_lb) {
		    print STDOUT "[WARNING 'brent_boundeded_mdim'] \$u (=$u) is EXACTLY AT the lower-bound (=$x_lb) !\n";
		    $ct_lb++;
		}
	    }
	    if (defined $x_ub) {
		if ($u > $x_ub) {
		    print STDOUT "[WARNING 'brent_boundeded_mdim'] \$u (=$u) is ABOVE the upper-bound (=$x_ub). I will force it to be the upper-bound.\n";
		    $u = $x_ub;
		    $ct_ub++;
		} elsif ($u == $x_ub) {
		    print STDOUT "[WARNING 'brent_boundeded_mdim'] \$u (=$u) is EXACTLY AT the upper-bound (=$x_ub) !\n";
		    $ct_ub++;
		}
	    }

		### RESTART ###

		## This is the one function evaluation per iteration. ##
	    ##$fu = func_eval ($u);
	    $fu = func_eval_1dim ($u, @{$pos0}, @{$xi}); # Modified in creation of 'brent_bounded_mdim' (on Nov 18 (Fri), 2011) #


		# Now decide what to do with our function evaluation.
		# Housekeeping follows.
	    if ($fu <= $fx) { # $fu should be the smallest #
			# Narrow the bracketing interval [$a, $b] #
		if ($u >= $x) { $a = $x;
		} else { $b = $x; }

    (print STDOUT "Shift: \$v (=$v) <- \$w (=$w) <- \$x (=$x) <- $u (=$u)\n\n") if ($LEVEL_TEST>2);

		($v, $w, $x) = ($w, $x, $u);
		($fv, $fw, $fx) = ($fw, $fx, $fu);

	    } else { # $fx should be the smallest #
			# Narrow the bracketing interval [$a, $b] #
		if ($u < $x) { $a = $u;
		} else { $b = $u; }

		if (($fu <= $fw) or ($w == $x)) {

    (print STDOUT "Shift: \$v (=$v) <- \$w (=$w) <- \$u (=$u)\n\n") if ($LEVEL_TEST>2);

		    ($v, $w) = ($w, $u);
		    ($fv, $fw) = ($fw, $fu);

		} elsif (($fu <= $fv) or ($v == $x) or ($v == $w)) {

    (print STDOUT "Shift: \$v (=$v) <- \$u (=$u)\n\n") if ($LEVEL_TEST>2);

		    $v = $u;
		    $fv = $fu;
		}

	    }

	    $delta_fn = $fw - $fx;

	    	# Done with housekeeping #

		# It seems that the minimum search got stuck in a boundary. #
		# (Newly introduced for 'brent_boundeded'.) #
	    ##unless (($ct_lb<2) and ($ct_ub<2)) {
	    unless (($ct_lb<3) and ($ct_ub<3)) {
		print STDOUT "[CAUTION 'brent_boundeded_mdim'] One of the boundaries has been reached more than twice so far (#{lower_bound} = $ct_lb, #{upper_bound} = $ct_ub) : $! !\n";
		print STDOUT "   --- I will stop searching for the minimum here ...\n\n";

		return ($x, $fx, $ct_ite, $delta_fn, undef);
	    }

		# Back for another iteration. #

	}		# End of the main for-loop (over iterations) #

		# Normally, we should never get here. #
	print STDOUT "[CAUTION 'brent_bounded_mdim'] TOO MANY iterations ($ct_ite) in 'brent_bounded': $! !n";
	return ($x, $fx, $ct_ite, $delta_fn, $delta_x);

}		# End of the subroutine 'brent_bounded_mdim' #


# mnbrak_bounded_mdim:
#	This subroutine is an extended version of 'mbrak_bounded'
#	into a 1-dimensional sub-space of a  multi-dimensional space.
#	The (1-dim) search 'space' is defined as:
#	@pos = @pos0 + $x * @xi, with @pos, @pos0, and @xi being the $n-dimensional vectors.
#	(CREATED on Nov 18 (Fri), 2011)
#
# mnbrak_bounded:
#	Given a function sub func_eval ($), and
#	given distinct initial points $ax and $bx, 
#	this routine searches in the downhill direction (defined by the function as evaluated at the initial points) WITHIN THE SPECIFIED BOUNDARIES ($lb, $ub),
#	and returns new points $ax, $bx, $cx that bracket a minimum of the function.
#	Also returned are the function values at the three points, $fa, $fb, and $fc.
#	(Namely, we have $ax < $bx < $cx, $fb < $fa and $fb < $fc.)
#
# [INPUT: ($ax, $bx, $lb, $ub), where] -- for the predecessor 'mnbrak_bounded'
# INPUT: ($ax, $bx, $lb, $ub, \@pos0, \@xi), where
#	$ax and $bx are the initial points,
#	and $lb and $ub are the lower-boundary and the upper-boundary of $x, respectively;
#	@pos0 = (pos0_1, ..., pos0_n) gives the base position of the search;
#	@xi = (xi_1, ..., xi_n) specifies the 1-dim direction to be searched.
#
# [ OUTPUT: ($ax, $bx, $cx, $fa, $fb, $fc), where ] -- for the predecessor 'mnbrak_boundfed'
# OUTPUT: ($ax, $bx, $cx, $fa, $fb, $fc, $ct_iter), where
#	The trio ($ax, $bx, $cx) brackets the minimum,
#	and ($fa, $fb, $fc) are the functional values at these points.
#
#	$ax = $fa = undef if it is likely to hit endlessly against either of the boundaries.
#
#	$ct_iter is the number of iterations gone through.
#
## sub mnbrak_bounded ($$$$) {
##	my ($ax, $bx, $lb, $ub) = @_;
##
sub mnbrak_bounded_mdim ($$$$\@\@) {

	my ($ax, $bx, $lb, $ub, $pos0, $xi) = @_;

   (print STDOUT " --- Subroutine 'mnbrak_bounded_mdim' begins ---\n\n") if ($LEVEL_TEST>0);

	my ($cx, $fa, $fb, $fc); # Define variables to be returned #

	unless ( (!(defined $lb) or ($lb <= $ax))
	   and (!(defined $ub) or  ($ax <= $ub)) ) {
	    print STDOUT "[ERROR 'mnbrak_bounded_mdim']  ILLEGAL INPUT: \$ax (=$ax) is NOT within the boundary \[$lb, $ub\] : $! !\n\n";
	    return undef;
	}
	unless ( (!(defined $lb) or ($lb <= $bx))
	    and (!(defined $ub) or ($bx <= $ub)) ) {
	    print STDOUT "[ERROR 'mnbrak_bounded_mdim'] ILLEGAL INPUT: \$bx (=$bx) is NOT within the boundary \[$lb, $ub\] : $! !\n\n"; 
	    return undef;
	}

		# Modified in creation of 'mnbrak_bounded_mdim', on Nov 18 (Fri), 2011 #
	$fa = func_eval_1dim ($ax, @{$pos0}, @{$xi});
	$fb = func_eval_1dim ($bx, @{$pos0}, @{$xi});
	##$fa = func_eval ($ax);
	##$fb = func_eval ($bx);

	    ## Come to think of it, this was not necessary!!
	    ## So, it was disabled on Nov 17 (Thu), 2011.
	##	## ADDED in creation of 'mnbrak_bounded' (on Nov 16 (Wed), 2011) ##
	##if ($fa == $fb) {
	##    print STDOUT "[WARNING 'mnbrak_bounded'] The functional values for the initial two points (\$ax = $ax and \$bx = $bx) are EQUAL (= $fa),\n";
	##    $bx += (2*$bx  < $lb + $ub) ? $EPS2 : - $EPS2 ;
	##    $fb = func_eval ($bx);
	##    print STDOUT "            so I shifted \$bx to $bx (with the new functional value = $fb) !\n\n";
	##}

	if ($fb > $fa) { # Switch roles of a and b so that we can go downhill in the direction from a to b.
	     ($ax, $bx) = ($bx, $ax);
	     ($fa, $fb) = ($fb, $fa);   
	}
	$cx = $bx + $GOLD * ($bx - $ax); # First guess for $cx.

	my $ct_lb = my $ct_ub = 0;

		# Keep $cx within the boundaries #
	if (defined $lb) {
	    if ($cx < $lb) {
		print STDOUT "[WARNING 'mnbrak_bounded_mdim'] \$cx (=$cx) is BELOW the lower-bound (=$lb). I will force it to be the lower-bound.\n";
		$cx = $lb;
		$ct_lb++;
	    } elsif ($cx == $lb) { 
		print STDOUT "[WARNING 'mnbrak_bounded_mdim'] \$cx (=$cx) is EXACTLY AT the lower-bound (=$lb) !\n";
		$ct_lb++;
	    }
	}
	if (defined $ub) {
	    if ($cx > $ub) {
		print STDOUT "[WARNING 'mnbrak_bounded_mdim'] \$cx (=$cx) is ABOVE the upper-bound (=$ub). I will force it to be the upper-bound.\n";
		$cx = $ub;
		$ct_ub++;
	    } elsif ($cx == $ub) {
		print STDOUT "[WARNING 'mnbrak_bounded_mdim'] \$cx (=$cx) is EXACTLY AT the upper-bound (=$ub) !\n";
		$ct_ub++;
	    }
	}

		# Modified in creation of 'mnbrak_bounded_mdim', on Nov 18 (Fri), 2011 #
	$fc = func_eval_1dim ($cx, @{$pos0}, @{$xi});
	##$fc = func_eval ($cx);

    if ($LEVEL_TEST>1) {
	print STDOUT "Initial values:\n";
	print STDOUT "(\$ax, \$bx, \$cx) = ($ax, $bx, $cx)\n";
	print STDOUT "(\$fa, \$fb, \$fc) = ($fa, $fb, $fc)\n\n\n";
    }


	my $ct_iter=0;

	while ($fb >= $fc) { # Main while-loop (Keep returning here until we bracket) # (I slightly modified the original condition) #
	##while ($fb > $fc) { # Main while-loop (Keep returning here until we bracket) #
	    $ct_iter++;

		# Compute $u by parabolic extrapolation from a, b, c.
		# $TINY is used to prevent any possible division by zero.
	    my $r = ($bx - $ax)*($fb - $fc);
	    my $q = ($bx - $cx)*($fb - $fa);
	    my $sgn = ($q >= $r) ? 1 : -1;  
	    my $abs = ($q > $r) ? $q - $r : $r - $q;
	    my $max = ($abs > $TINY) ? $abs : $TINY;

		# A BUG fixed in creation of 'mnbrak_bounded' (on Nov 16 (Wed), 2011) #
	    my $u = $bx -  (($bx - $cx)*$q - ($bx - $ax)*$r)/(2*$sgn*$max);
	    ##my $u = $bx -  (($bx - $cx)*$q - ($bx - $ax)*$r)/(2*$sgn*$abs);

	    my $fu;

		# We won't go farther than $ulim #
	    my $ulim = $bx + $GLIMIT * ($cx - $bx);
	    ((defined $lb) and ($ulim < $lb)) and ($ulim = $lb);
	    ((defined $ub) and ($ulim > $ub)) and ($ulim = $ub);

		# Test various possibilities #
	    if (($bx - $u)*($u - $cx) > 0) { # Parabolic u is between b and c: try it. 

		    # Modified in creation of 'mnbrak_founded_mdim' (on Nov 18 (Fri), 2011) #
		$fu = func_eval_1dim ($u, @{$pos0}, @{$xi});
		##$fu = func_eval ($u);

		if ($fu < $fc) { # Got a minimum between b and c.
		    ($ax, $bx) = ($bx, $u);
		    ($fa, $fb) = ($fb, $fu);
		    last;
		} elsif ($fu > $fb) { # Got a minimum between a and u.
		    $cx = $u;
		    $fc = $fu;
		    last;
		}
			# Parabolic fit was no use. Use default magnification.
		$u = $cx + $GOLD * ($cx - $bx);
		##$fu = func_eval ($u);

	    } elsif (($cx - $u)*($u - $ulim)>0) { # Parabolic fit is between c and its allowed limit.

		    # Modified in creation of 'mnbrak_founded_mdim' (on Nov 18 (Fri), 2011) #
		$fu = func_eval_1dim ($u, @{$pos0}, @{$xi});
		##$fu = func_eval ($u);

		if ($fu < $fc) {
		    ($bx, $cx) = ($cx, $u);
		    $u =  $cx + $GOLD*($cx - $bx); # (I am not sure if this is true...)
		    ($fb, $fc) = ($fc, $fu);
		}

	    } elsif (($u-$ulim)*($ulim-$cx) >=0) { # Limit parabolic u to maximum allowed value #
		$u = $ulim;
		##$fu = func_eval ($u);

	    } else { # Reject parabolic u, use default magnification.
		$u = $cx + $GOLD * ($cx - $bx);
		##$fu = func_eval ($u);
	    }

		# Take care of the boundaries #
	   if (defined $lb) {
		##if ($u < $lb) {
		##    print STDOUT "[WARNING 'mnbrak_bounded_mdim'] \$u (=$u) is BELOW the lower-bound (=$lb). I will force it to be the lower-bound.\n";
		if ($u <= $lb) {
		    if ($u < $lb) {
			print STDOUT "[WARNING 'mnbrak_bounded_mdim'] \$u (=$u) is BELOW the lower-bound (=$lb). I will force it to be the lower-bound.\n";
			$u = $lb;
		    } else {
			print STDOUT "[WARNING 'mnbrak_bounded_mdim'] \$u (=$u) is EXACTLY AT the lower-bound (=$lb) !\n";
		    }

=DISABLE to set back to the original, simple condition.
			# ADDED to cope with a minimum quite near the boundary (on Nov 18 (Fri), 2011) #
		    if ($cx == $lb) { # Narrow down the search space (bounded by the lower-bound) #
			if ($bx == $lb) {
			    my $u3 = $ax + ($GOLD -1)*($ax - $bx);
			    my $fu3 = func_eval_1dim ($u3, @{$pos0}, @{$xi});
			    ($bx, $cx) = ($u3, $ax);
			    ($fb, $fc) = ($fu3, $fa);

     (print STDOUT "\n\$u3 = $u3, \$fu3 = $fu3\n\n") if ($LEVEL_TEST>0);

			} elsif ($fb > $fa) {
			    my $u2 = $ax + ($GOLD - 1) *($bx - $ax);
			    my $fu2 = func_eval_1dim ($u2, @{$pos0}, @{$xi});
			    if ($fu2 < $fb) {
			        ($bx, $cx) = ($ax, $u2);
			        ($fb, $fc) = ($fa, $fu2);
			    }

     (print STDOUT "\n\$u2 = $u2, \$fu2 = $fu2\n\n") if ($LEVEL_TEST>0);

			} else {
			    my $u1 = $ax + ($GOLD - 1) *($bx - $ax);
			    my $fu1 = func_eval_1dim ($u1, @{$pos0}, @{$xi});
			    if ($fu1 < $fa) {
				($bx, $cx) = ($u1, $bx);
				($fb, $fc) = ($fu1, $fb);
			    }

     (print STDOUT "\n\$u1 = $u1, \$fu1 = $fu1\n\n") if ($LEVEL_TEST>1);

			}
		    }
=cut

		##    $u = $lb;
		    $ct_lb++;
		##} elsif ($u == $lb) {
		##    print STDOUT "[WARNING 'mnbrak_bounded_mdim'] \$u (=$u) is EXACTLY AT the lower-bound (=$lb) !\n";
		##    $ct_lb++;
		}
	   }
	   if (defined $ub) {
		##if ($u > $ub) {
		    ##print STDOUT "[WARNING 'mnbrak_bounded_mdim'] \$u (=$u) is ABOVE the upper-bound (=$ub). I will force it to be the upper-bound.\n";
		if ($u >= $ub) {
		    if ($u>$ub) {
			print STDOUT "[WARNING 'mnbrak_bounded_mdim'] \$u (=$u) is ABOVE the upper-bound (=$ub). I will force it to be the upper-bound.\n";
		        $u = $ub;
		    } else {
			print STDOUT "[WARNING 'mnbrak_bounded_mdim'] \$u (=$u) is EXACTLY AT the upper-bound (=$ub) !\n";
		    }

=DISABLE to set back to the original, simple condition.
			# ADDED to cope with a minimum quite near the boundary (on Nov 18 (Fri), 2011) #
		    if ($cx == $ub) { 
			##$cx = $ub = ($GOLD -1) * ($bx - $ub);
			##$fc = func_eval_1dim ($cx, @{$pos0}, @{$xi});
			if ($bx == $ub) {
			    my $u3 = $ax + ($GOLD -1)*($ax - $bx);
			    my $fu3 = func_eval_1dim ($u3, @{$pos0}, @{$xi});
			    ($bx, $cx) = ($u3, $ax);
			    ($fb, $fc) = ($fu3, $fa);

     (print STDOUT "\n\$u3 = $u3, \$fu3 = $fu3\n\n") if ($LEVEL_TEST>0);

			} elsif ($fb > $fa) {
			    my $u2 = $ax + ($GOLD - 1) *($bx - $ax);
			    my $fu2 = func_eval_1dim ($u2, @{$pos0}, @{$xi});
			    if ($fu2 < $fb) {
			        ($bx, $cx) = ($ax, $u2);
			        ($fb, $fc) = ($fa, $fu2);
			    }

     (print STDOUT "\n\$u2 = $u2, \$fu2 = $fu2\n\n") if ($LEVEL_TEST>0);

			} else {
			    my $u1 = $ax + ($GOLD - 1) *($bx - $ax);
			    my $fu1 = func_eval_1dim ($u1, @{$pos0}, @{$xi});
			    if ($fu1 < $fa) {
				($bx, $cx) = ($u1, $bx);
				($fb, $fc) = ($fu1, $fb);
			    }

     (print STDOUT "\n\$u1 = $u1, \$fu1 = $fu1\n\n") if ($LEVEL_TEST>1);

			}
		    }
=cut

		##    $u = $ub;
		    $ct_ub++;
		##} elsif ($u == $ub) {
		##    print STDOUT "[WARNING 'mnbrak_bounded_mdim'] \$u (=$u) is EXACTLY AT the upper-bound (=$ub) !\n";
		##    $ct_ub++;
		}
	   }

		# Modified in creation of 'mnbrak_founded_mdim' (on Nov 18 (Fri), 2011) #
	    $fu = func_eval_1dim ($u, @{$pos0}, @{$xi});
	    ##$fu = func_eval ($u);


	    unless (($ct_lb<$MAXITE_BNDD) and ($ct_ub<$MAXITE_BNDD)) {
		print STDOUT "[CAUTION 'mnbrak_bounded_mdim'] One of the boundaries has been reached $MAXITE_BNDD times so far (#{lower_bound} = $ct_lb, #{upper_bound} = $ct_ub) : $! !\n";
		print STDOUT "   --- I will stop trying bracketing here...\n\n";

		   # MODIFIED in creation of 'mnbrak_bounded_mdim' (on Nov 18 (Fri), 2011) #
		return (undef, $cx, $u, undef, $fc, $fu, $ct_iter);
		##return (undef, $cx, $u, undef, $fc, $fu);
	    }

	   ($ax, $bx, $cx) = ($bx, $cx, $u);
	   ($fa, $fb, $fc) = ($fb, $fc, $fu);

	    unless (($ax != $bx) or ($bx != $cx)) {
		print STDOUT "[CAUTION 'mnbrak_bounded_mdim'] ALL 3 POINTS of the triplets have reached the SAME PLACE, so further process is meaningless: $! !\n";
		print STDOUT "   --- I will stop trying bracketing here...\n\n";

		   # MODIFIED in creation of 'mnbrak_bounded_mdim' (on Nov 18 (Fri), 2011) #
		return (undef, $cx, $u, undef, $fc, $fu, $ct_iter);
		   # MODIFIED in creation of 'mnbrak_bounded' (on Nov 16 (Wed), 2011) #
		##return (undef, $cx, $u, undef, $fc, $fu);
	    }

    (print STDOUT "\n(\$ax, \$bx, \$cx) = ($ax, $bx, $cx)\n") if ($LEVEL_TEST>1);
    (print STDOUT "\n(\$fa, \$fb, \$fc) = ($fa, $fb, $fc)\n\n") if ($LEVEL_TEST>1);

	}		# End of the main while-loop #

    (print STDOUT "\n#{iterations} = $ct_iter.\n\n") if ($LEVEL_TEST>1);
    (print STDOUT " --- Subroutine 'mnbrak_bounded_mdim' ENDED ---\n\n") if ($LEVEL_TEST>0);

		# MODIFIED in creation of 'mnbrak_bounded_mdim' (on Nov 18 (Fri), 2011) #
	return ($ax, $bx, $cx, $fa, $fb, $fc, $ct_iter);
	##return ($ax, $bx, $cx, $fa, $fb, $fc);

}	# End of the subroutine 'mnbrak_bounded_mdim' #


# linmin_bounded:
#	This subroutine is a slightly modified version of the function 'linmin'
#	in the "Numerical Recipe in C", so that the search will be conducted 
#	within the boundaries along the 1-dimension (namely within a segment).
#	The original function 'linmin' searches for a n-dimensional point @p_min = (pmin_1, ..., pmin_n)
#	where the function func_eval (\@p) takes on a minimum along the direction
#	of an n-dimensional vector  @xi = (xi_1, ..., xi_n)
#	starting from an input initial point @p0 = (p0_1, ..., p0_n).
#	This is actually all accomplished by calling the sunroutines
#	'mnbrak_bounded_mdim' and 'brent_bounded_mdim'.
#
# INPUT: (\@p0, \@xi, $lb, $ub), where
#	@p0 = (p0_1, ..., p0_n) is the $n-dimensional point where the search starts from;
#	@xi = (xi_1, ..., xi_n) is the $n-dimensional vector along which a minimum will be searched;
#	$n is the dimension of the search space;
#	$lb and $ub are the lower- and the upper-bounds, respectively, of the offset parameter ($x).
#	(A position where the function is evaluated is specified as @p0 + $x * @xi,
#	in terms of vector operations.)
#
# OUTPUT: ($xmin, \@p_min, $fmin, $ct_ite, $delta_fn, $delta_x, $ax, $bx, $cx, $fa, $fb, $fc, $ct_ite2), where
#	$xmin is the offset parameter for the minimum point found;
#	@p_min (= @p0 + $xmin * @xi) is the actual point that gives the minimum functional value along the 1-dim direction;
#	$fmin is the minimum functional value itself;
#	$ct_ite is the number of iterations that the subroutine 'brent_bounded_mdim' took;
#	$delta_fn is the estimated magnitude of error of the functional value ($fn_min);
#	$delta_x is the estimated magnitude of error of the offset value ($xmin);
#	($ax, $bx, $cx) comprize the triplet output by 'mnbrak_bounded_mdim', and
#	($fa, $fb, $fc) are their functional values;
#	$ct_ite2 is the number of iterations that the subroutine 'mnbrak_bounded_mdim' underwent.
#
sub linmin_bounded (\@\@$$) {

	my ($p0, $xi, $lb, $ub) = @_;

	my $n = @{$p0};
	unless (@{$xi} == $n) {
	    print STDOUT "[ERROR 'linmim_bounded'] ILLEGAL INPUT: The dimension (", scalar (@{$xi}), ") of the vector \@\{\$xi\} = (", join (', ', @{$xi}), ") CLASHES with the dimension (=$n) of the initial position \@\{\$p0\} = (", join (', ', @{$p0}), "): $! !\n";
	    return undef;
 	}
	unless ( (!(defined $lb) or ($lb <= 0))
	     and (!(defined $ub) or ($ub >= 0)) ) {
	    (defined $lb) or ($lb = 'undef');
	    (defined $ub) or ($ub = 'undef');
	    print "[ERROR 'linmin_bounded'] ILLEGAL INPUT: The boundaries ($lb, $ub) do NOT BRACKET ZERO: $! !\n";
	    return undef;
	}
	if ((defined $lb) and (defined $ub) and ($lb == $ub)) {
	    print "[WARNING 'linmin_bounded'] The search 'space' is actually just the initial point, (", join (', ', @{$p0}), "). I will return the functional value there...\n\n";
	    my $xmin = 0;
	    my @p_min = @{$p0};
	    my $fmin = func_mdim (@p_min);
	    ##my $fmin = func_eval_1dim ($xmin, @p_min, @{$xi}); 
	    return ($xmin, \@p_min, $fmin, 0, 0, 0, undef, undef, undef, undef, undef, undef, 0);
	}

    (print STDOUT "< The subroutine 'linmim_bounded' in $n dimensions >\n\n") if ($LEVEL_TEST>0);

		# 'Tentative' boundaries, which define a narrower range than actually searched. #
		# (=> revised to make the subroutine better-behaved)
	##my $ub_t = ((defined $ub) and ($ub < 5)) ? $ub : 5;
	##my $lb_t = ((defined $lb) and ($lb > -5)) ? $lb : -5;
	my $ub_t = (defined $ub) ? $ub : 5;
	my $lb_t = (defined $lb) ? $lb : -5;

	my $ax0 = 0; # This gives the initial point itself.
	my $bx0 = ($ub_t > - $lb_t) ? $ub_t/5 : $lb_t/5; # First explore into the wider side.
	##my $bx0 = 0.5;
	##if ($ub<0.5) {
	##    if ($lb < -0.5) { $b0x = -0.5;
	##    } elsif ($ub > 0.1) { $bx0 = $ub/2;
	##    } elsif ($lb < -0.1) { $bx0 = $lb/2;
	##    } else { $bx0 = ($ub > -$lb) ? $ub/2 : $lb/2;
	##    }
	##}

	my ($ax, $bx, $cx, $fa, $fb, $fc, $ct_ite2) = mnbrak_bounded_mdim ($ax0, $bx0, $lb, $ub, @{$p0}, @{$xi}); 
	unless (defined $cx) {
	    print STDOUT "[ERROR 'linmin_bounded'] 'mnbrak_bounded_mdim' FAILED : $! !\n\n\n";
	    return undef;
	}
	unless (defined $ax) { # Large unless-block #
	    my $stuck = $cx;
	    my ($opposite, $opposite_t) = ((defined $lb) and ($cx == $lb)) ? ($ub, $ub_t) : ($lb, $lb_t) ;
	    (defined $opposite) or ($opposite = $opposite_t);
	    my ($ax02, $bx02) = (fabs ($opposite) > 0.1) ?
		(4*$opposite/5, $opposite) : (($stuck + 9*$opposite)/10 , $opposite) ; 

	    print STDOUT "[WARNING 'linmin_bounded'] 'mnbrak_bounded_mdim', starting at (\$ax0, \$bx0) = ($ax0, $bx0), seems to have stuck in a boundary $stuck,\n";
	    print STDOUT "      so I will try near the opposite end, $opposite, moving into $ax02 ...!\n\n";
	    my ($ax2, $bx2, $cx2, $fa2, $fb2, $fc2, $ct_ite3) = mnbrak_bounded_mdim ($ax02, $bx02, $lb, $ub, @{$p0}, @{$xi}); 
	    unless (defined $cx2) {
	        print STDOUT "[ERROR 'linmin_bounded'] The 2ND ROUND of 'mnbrak_bounded_mdim' FAILED: $! !\n\n\n";
	        return undef;
	    }
	   $ct_ite2 += $ct_ite3;
	   if (defined $ax2) {
	        print STDOUT "\n --- It seems that the 2nd round of 'mnbrak_bounded_mdim' succeeded ...\n\n";
	        ($ax, $bx, $cx, $fa, $fb, $fc) = ($ax2, $bx2, $cx2, $fa2, $fb2, $fc2);
	    } else {
		my ($xmin, $fmin) = ($fb < $fc) ? ($bx, $fb) : ($cx, $fc);
		my ($xmin2, $fmin2) = ($fb2 < $fc2) ? ($bx2, $fb2) : ($cx2, $fc2);
		if ($fmin2 < $fmin) {
		    ($ax, $bx, $cx, $fa, $fb, $fc) = ($ax2, $bx2, $cx2, $fa2, $fb2, $fc2);
		    ($xmin, $fmin) = ($xmin2, $fmin2);
		}

		my ($ax03, $bx03) = (fabs ($opposite) > 0.1) ?
			($opposite/10, $opposite/5) : ((9*$stuck + 11*$opposite)/20, (11*$stuck + 9*$opposite)/20) ;

		print STDOUT "[WARNING 'linmim_bounded'] The 2ND ROUND of 'mnbrak_bounded_mdim', starting at (\$ax02, \$bx02) = ($ax02, $bx02), also seems to have STUCK in the boundary $cx2. I will try another round ...\n\n";
		print STDOUT "     so I will try another starting point (\$ax03, \$bx03) = ($ax03, $bx03) ...!\n\n";

		my ($ax3, $bx3, $cx3, $fa3, $fb3, $fc3, $ct_ite4) = mnbrak_bounded_mdim ($ax03, $bx03, $lb, $ub, @{$p0}, @{$xi}); 
		unless (defined $cx3) {
		    print STDOUT "[ERROR 'linmin_bounded'] The 3RD ROUND of 'mnbrak_bounded_mdim' FAILED: $! !\n\n\n";
		    return undef;
		}
		$ct_ite2 += $ct_ite4;
		if (defined $ax3) {
	   	    print STDOUT "\n --- It seems that the 3rd round of 'mnbrak_bounded_mdim' succeeded ...\n\n";
		    ($ax, $bx, $cx, $fa, $fb, $fc) = ($ax3, $bx3, $cx3, $fa3, $fb3, $fc3);
		} else {
		    my ($xmin3, $fmin3) = ($fb3 < $fc3) ? ($bx3, $fb3) : ($cx3, $fc3);
		    if ($fmin3 < $fmin) {
			($ax, $bx, $cx, $fa, $fb, $fc) = ($ax3, $bx3, $cx3, $fa3, $fb3, $fc3);
			($xmin, $fmin) = ($xmin3, $fmin3);
		    }

		    print STDOUT "[WARNING 'linmin_bounded'] The 3RD ROUND of 'mnbrak_bounded_mdim' also seems to have STUCK in the boundary $cx3.\n";
		    print STDOUT "            --- Probably, the minimum point should be one of the boundaries, $xmin to be specific, giving the functional value $fmin: $! !\n\n";
		    my @p_min = ();
		    for (my $k=0; $k<$n; $k++) { $p_min[$k] = $p0->[$k] + $xmin * $xi->[$k]; }

    if ($LEVEL_TEST>1) {
	print STDOUT "Minimum position = (", join (', ', @p_min), ")  (at offset = $xmin),\n";
 	print STDOUT "Minimum functional value = $fmin,\n";
	print STDOUT "#{Total iterations in 'mnbrak'} = $ct_ite2.\n\n";
    }

		    return ($xmin, \@p_min, $fmin, undef, undef, undef, $ax, $bx, $cx, $fa, $fb, $fc, $ct_ite2);
		}
	    }
	}		# End of the large unless-block #

	my ($xmin, $fmin, $ct_ite, $delta_fn, $delta_x)
		= brent_bounded_mdim ($ax, $bx, $cx, $lb, $ub, $TOL_X, @{$p0}, @{$xi}) ;
	unless (defined $xmin) {
	    print STDOUT "[CAUTION 'linmin_bounded'] The subroutine 'brent_bounded_mdim' FALLED !\n\n";
	    return ($xmin, undef, $fmin, $ct_ite, $delta_fn, $delta_x, $ax, $bx, $cx, $fa, $fb, $fc, $ct_ite2);
	}
	##(defined $delta_x) or ($delta_x = 'undef');
	##(defined $delta_fn) or ($delta_fn = 'undef');

	my @p_min = ();
	for (my $k=0; $k<$n; $k++) { $p_min[$k] = $p0->[$k] + $xmin * $xi->[$k] ; }

    (print STDOUT "\n --- 'linmin_bounded' normally ended ---\n\n") if ($LEVEL_TEST>0);
     if ($LEVEL_TEST>1) {
	print STDOUT "Minimun position = (", join (', ', @p_min), ")  (at offset = $xmin),\n";
	print STDOUT "Minimum functional value = $fmin,\n";
	print STDOUT "#{Iterations in 'brent'} = $ct_ite,\n";
	print STDOUT "#{Iterations in 'mnbrak'} = $ct_ite2,\n";
	print STDOUT "Estimated precision of functional value: $delta_fn,\n";
	print STDOUT "Estimated precision of the offset: $delta_x.\n\n";
     }

	return ($xmin, \@p_min, $fmin, $ct_ite, $delta_fn, $delta_x, $ax, $bx, $cx, $fa, $fb, $fc, $ct_ite2);

}		# End of the subroutine 'linmin_bounded' #


# set_1dim_bounds:
#	This subroutine establish the 1-dimensional boundaries
#	for the scale $x of a vector @vec, starting from an initial position @init_pos,
#	confined in a $n-dim hyperrectangle bounded by @{$bounds[$k]} ($k=0,...,$n-1).
#	@position = @init_pos + $x * @vec.
#
# INPUT: (\@init_pos, \@vec, \@bounds), where
#	@init_pos is an initial point in the $n-dimensional space;
#	@vec is a $n-dimensional vector;
#	@{$bounds[$k]} = ($lb_k, $ub_k), with $k=0,..., $n-1, 
#	specifies an interval in the $k th direction within which the move is confined.
#	$lb_k = undef if there is no lower-boundary in the $k th direction,
#	and similarly for $ub_k = undef.
#
# OUTPUT: \@x_bounds, where
#	@x_bounds = ($lb_x, $ub_x) gives the lower-bound and upper-bound of the scaling factor $x.
#	$lb_x = undef if there is no lower-bound, and
#	$ub_x = undef if there is no upper-bound.
#	The subroutine returns undef if it failed.
#
sub set_1dim_bounds (\@\@\@) {

	my ($init_pos, $vec, $bounds) = @_;

	my $dim = @{$init_pos};
	unless ($dim == @{$vec}) {
	    print STDOUT "[ERROR 'set_1dim_bounds'] ILLEGAL INPUT: The dimension (", scalar (@{$vec}), ") of the input vector (= (", join (', ', @{$vec}), ") CLASHES with the space dimension ($dim): $! !\n";
	    return undef;
	}
	unless ($dim == @{$bounds}) {
	    print STDOUT "[ERROR 'set_1dim_bounds'] ILLEGAL INPUT: The number of boundary pairs (", scalar (@{$bounds}), ") CLASHES with the space dimension ($dim): $! !\n";
	    return undef;
	}

	my ($lb_x, $ub_x) ; # Initialize the 1-dim boundaries #

	for (my $k=0; $k<$dim; $k++) { # Main for-loop (over the coordinate axes) #
	    my $orig_k = $init_pos->[$k];
	    my $vec_k = $vec->[$k];
	    my ($lb_k, $ub_k) = @{$bounds->[$k]};

	    if ($vec_k == 0) {
			# vector component is zero in this direction #
		if ((defined $lb_k) and ($orig_k<$lb_k)) {
		    print STDOUT "[ERROR 'set_1dim_bounds'] The $k th component of the origin ($orig_k) is LESS THAN the lower-bound ($lb_k) despite that the $k th component of the vector is ZERO: $! !\n";
		    return undef;
		}
		if ((defined $ub_k) and ($ub_k<$orig_k)) {
		    print STDOUT "[ERROR 'set_1dim_bounds'] The $k th component of the origin ($orig_k) is GREATER THAN the upper-bound ($ub_k) despite that the $k th component of the vector is ZERO: $! !\n";
		    return undef;
		}
	    } elsif ($vec_k > 0) { # Gradually narrow down the possible interval of the 1D scale #
		if (defined $lb_k) {
		    my $cand_lb_x = ($lb_k - $orig_k)/$vec_k;
		    (!(defined $lb_x) or ($cand_lb_x > $lb_x)) and ($lb_x = $cand_lb_x);
		}
		if (defined $ub_k) {
		    my $cand_ub_x =  ($ub_k - $orig_k)/$vec_k;
		    (!(defined $ub_x) or ($cand_ub_x < $ub_x)) and ($ub_x = $cand_ub_x);
		}
	    } elsif ($vec_k <0) {
		if (defined $lb_k) {
		    my $cand_ub_x = ($lb_k - $orig_k)/$vec_k;
		    (!(defined $ub_x) or ($cand_ub_x < $ub_x)) and ($ub_x = $cand_ub_x);
		}
		if (defined $ub_k) {
		    my $cand_lb_x = ($ub_k - $orig_k)/$vec_k;
		   (!(defined $lb_x) or ($cand_lb_x > $lb_x)) and ($lb_x = $cand_lb_x);
		}
	    }
	}			# End of the main for-loop (over the coordinate axes) #

	unless ($lb_x <= $ub_x) {
	    print STDOUT "[ERROR 'set_1dim_bounds'] The pair of boundaries ($lb_x, $ub_x) do NOT BRACKET any non-zero INTERVAL: $! !\n";
	    return undef;
	}

	return [$lb_x, $ub_x];

}	# End of the subroutine 'set_1dim_bounds' #
