# Supplementary material for: Characterization of multiple sequence alignment errors using complete-likelihood score and position-shift map
Source: BMC Bioinformatics. 2016 Mar 18;17:133. doi: 10.1186/s12859-016-0945-5 (PMC4799563; doi:10.1186/s12859-016-0945-5)
Supplement: Additional file 2: — The ZIP archive of a package that contains the original versions of Perl modules and scripts used for creating the simulated and reconstructed MSAs and for analyzing these MSAs. It also contains a README file that describes how to use the modules and scripts. (The modules and scripts will run on a Mac OS X terminal. And it will probably run on other UNIX platforms, although we have not tested whether they indeed do.) The package also contains the Dawg control files that were used for the simulations. The latest version of the package (“ComplLiMment_P.verxxx”) can be found in the ‘lolipog’ directory at the FTP repository of the Bioinformatics Organization [85]. (ZIP 4746 kb) [file 12859_2016_945_MOESM2_ESM.zip › additional_file_2/ComplLiMment_P.ver0.6.1.2/ANALYSES/Inputs/Dawg_Ctrl_Templates/Characterize_Tree/characterize_tree.pl]

#!/usr/bin/perl
#
###################################################################################
#	
#	ComplLiMment_P: A package to calculate the Complete-likelihood for a given Multiple-sequence alignment
#			(almost exclusively via Perl modules and scripts).
#
#	Version 0.6: Copyright (C) 2015 Kiyoshi Ezawa
#	Version 0.6.1: Copyright (C) 2015 Kiyoshi Ezawa
#	Version 0.6.1.1: Copyright (C) 2015 Kiyoshi Ezawa
#	Version 0.6.1.2: Copyright (C) 2016 Kiyoshi Ezawa
#
#    This package is free software: you can redistribute it and/or modify
#    it under the terms of the GNU General Public License as published by
#    the Free Software Foundation, either version 3 of the License, or
#    (at your option) any later version.
#
#    This package is distributed in the hope that it will be useful,
#    but WITHOUT ANY WARRANTY; without even the implied warranty of
#    MERCHANTABILITY or FITNESS FOR A PARTICULAR PURPOSE.  See the
#    GNU General Public License for more details.
#
#    You should have received a copy of the GNU General Public License, "GNU_GPL.txt",
#    along with this package.  If not, see <http://www.gnu.org/licenses/>.
#
#    The author can be contacted by e-mailing to <kezawa dot ezawa3 at gmail dot com>
#    (replace " dot " and " at " with "." and "@", respectively).
#
###################################################################################

# classify_msa_errors_via_mblks.2.pl:
#	This script attempts to further classify some simple 'Complex' errors
#	that is either associated with a block "hard-link"ing another block
#	or associated with a pair of blocks.
#	The script was created by enhancing the script, 'classify_msa_errors_via_mblks.1.pl'.
#	[CREATION STARTED on Oct 5 (Tue), 2015, ENDED on Oct 23 (Fri), 2015.]
#

use strict;
use warnings;

use MyFile_manipu qw(
	open_input_file2 open_output_file list_sessions_ext
	tfm_labels2indices
	);

use MyTreeManipu_II qw(
	extract_sgltree_from_file
	input_tree_file output_tree
	);

use MyTreeManipu_II_dawg qw( input_tree_file_dawg );


sub readin_dawg_tree2 (\$);
##sub readin_dawg_tree (\$);


$| = 1; # Flush the buffer of standard output everytime data flows into it.

my $program_path = $0;
my ($program_name) = ($program_path =~ m/([^\/]+)$/); 

	# Level of the test outputs:
	# (0, nothing; 1, very brief; 2, a bit brief; 3, a bit verbose; 5, very verbose).
	#
##our $TEST_LEVEL = 0;
##our $TEST_LEVEL = 1;
our $TEST_LEVEL = 5;

	### Fixed Parameters ###

	# INPORTED from 'ml_scoring_msa.bch.pl' on Mar 15 (Tue), 2011 #
(our $CURR_WORK_DIR = ` pwd `) =~ s/\s+$//;
our $DIS_LEN = 60; # Maximum length of the sequences to be displayed in a line

	# (ADDED on Nov 29 (Mon), 2010) #
our $TOP_NODE  = $MyTreeManipu_II::TOP_NODE;
our $INDX_LENGTH = $MyTreeManipu_II::INDX_LENGTH;
our $INDX_BOOT = $MyTreeManipu_II::INDX_BOOT;

our $TOT_BOOT = -1; # Because bootstrap values are NOT necessary for this analysis. 
our @INDICES_ATTR = ($INDX_LENGTH, $INDX_BOOT, $TOT_BOOT);
our $COMMENT = '#';  # Indicator of the comment line in the tree file


	### Input tree file ###

##my $intree = "../dawg_inp_12primates.txt";
##my $intree = "../dawg_inp_15mammals.txt";
my $intree = "../dawg_inp_9fe_mammals.txt";


	# Examine the existence of the input file(s). #

foreach my $file ($intree) {
    ##(defined $file) or next;

    unless (( -f $file ) and ( -r $file )){
	print STDOUT "[ERROR '$program_name'] CanNOT FIND a readable INPUT FILE '$file' !\n";
	print STDERR "[ERROR '$program_name'] $!\n\n";
	die ;
    }
}

	### Declare the beginning of the program. ###

print STDOUT "\n<<<<<<< Program name: $program_name (path: $program_path) >>>>>>>>\n\n";

print STDOUT "Current working directory: $CURR_WORK_DIR .\n\n";

print STDOUT "Input file(s):\n";

if (defined $intree) { 
    print STDOUT "     (Tree)      $intree .\n\n";
}


print STDOUT "\n", '$TEST_LEVEL = ', $TEST_LEVEL, " .\n\n";


	### Read in the input tree. ###

print STDOUT "\n<<<<< Reading-in the Input Tree >>>>>\n\n";

# @{$info_dawg_tree} = (\%node2pa, \%node2ch, \%name2id, \%id2name, \%br_attr)
#
my $info_dawg_tree = readin_dawg_tree2 ($intree); # MODIFIED in creation of 'compare_ref_vs_rec_compllimment.pl' (on Aug 9 (Sat), 2014). #
##my $info_dawg_tree = readin_dawg_tree ($intree);
unless (defined $info_dawg_tree) {
	print STDOUT "[ERROR '$program_name'] Subroutine 'readin_dawg_tree2' FAILED on the input tree file '$intree' !\n";
	print STDERR "[ERROR '$program_name'] $!\n\n";
	die ;
}

my ($node2pa, $node2ch, $name2id, $id2name, $br_attr) = @{$info_dawg_tree};
my $topnode_id = $name2id->{$TOP_NODE};

print STDOUT "\n\n{ Phylogenetic Tree (top node ID: $topnode_id) }\n\n";

unless ( output_tree ($topnode_id, %{$node2ch}, %{$id2name}, %{$br_attr}, *STDOUT, 0, 1) ) {
##unless ( output_tree ($topnode_id0, %{$node2ch0}, %{$id2name0}, %{$br_attr0}, *${$fh_otree0}, 0, 0) ) {...}
	print STDOUT "[ERROR '$program_name'] Subroutine 'output_tree' FAILED to output the dawg guide-tree !\n";
	print STDERR "[ERROR '$program_name'] $!\n\n";
	die ;
}
print STDOUT "\n\n";


	### Main Process: Characterize the tree. ###

print STDOUT "\n<<<<< Main Process: Characterizing the tree  >>>>>\n\n";

my $ct_exbrs = my $ct_inbrs = 0;
my $totlen_exbrs = my $totlen_inbrs = 0;
my $totsqlen_exbrs = my $totsqlen_inbrs = 0;

foreach my $br (sort {$a <=> $b} keys %{$br_attr}) { # Main foreach-loop (over branches). #

	my $attr = $br_attr->{$br};
	my $len = $attr->[$INDX_LENGTH];
	my $ch = $node2ch->{$br};
	my $if_in = ((defined $ch) and (@{$ch}>0)) ? 1 : 0;

   (print STDOUT "( Branch ID = $br \; Length = $len \; Interal(1)/External(0)? $if_in )\n\n") if ($TEST_LEVEL>0);

   if ($if_in) {
	$ct_inbrs++;
	$totlen_inbrs += $len;
	$totsqlen_inbrs += $len * $len ;
   } else {
	$ct_exbrs++;
	$totlen_exbrs += $len;
	$totsqlen_exbrs += $len * $len ;
   }


   if ($TEST_LEVEL>2) {
	print STDOUT '$ct_exbrs = ', $ct_exbrs, " ,\n";
	print STDOUT '$ct_inbrs = ', $ct_inbrs, " ,\n";
	print STDOUT '$totlen_exbrs = ', $totlen_exbrs, " ,\n";
	print STDOUT '$totlen_inbrs = ', $totlen_inbrs, " ,\n";
	print STDOUT '$totsqlen_exbrs = ', $totsqlen_exbrs, " ,\n";
	print STDOUT '$totsqlen_inbrs = ', $totsqlen_inbrs, " .\n\n";
   }

}			# End of the main foreach-loop (over branches). #

my $totct_brs = $ct_exbrs + $ct_inbrs;
my $tottotlen_brs = $totlen_exbrs + $totlen_inbrs;
my $tottotsqlen_brs = $totsqlen_exbrs + $totsqlen_inbrs;

print STDOUT "\n(( Final Summations ))\n\n";

print STDOUT '$ct_exbrs = ', $ct_exbrs, " ,\n";
print STDOUT '$ct_inbrs = ', $ct_inbrs, " ,\n";
print STDOUT '$totlen_exbrs = ', $totlen_exbrs, " ,\n";
print STDOUT '$totlen_inbrs = ', $totlen_inbrs, " ,\n";
print STDOUT '$totsqlen_exbrs = ', $totsqlen_exbrs, " ,\n";
print STDOUT '$totsqlen_inbrs = ', $totsqlen_inbrs, " .\n\n";

print STDOUT '$totct_brs = ', $totct_brs , " ,\n";
print STDOUT '$tottotlen_brs = ', $tottotlen_brs, " ,\n";
print STDOUT '$tottotsqlen_brs = ', $tottotsqlen_brs, " .\n\n";

print STDOUT "\n(( Average branch lengths and Standard deviations ))\n\n";

my $avlen_exbrs = $totlen_exbrs / $ct_exbrs ;
my $avlen_inbrs = $totlen_inbrs / $ct_inbrs ;
my $avlen_brs  = $tottotlen_brs / $totct_brs ;

my $var_exbrs = ($totsqlen_exbrs - $ct_exbrs * $avlen_exbrs * $avlen_exbrs)/($ct_exbrs - 1); 
my $sd_exbrs = sqrt ($var_exbrs) ;

my $var_inbrs = ($totsqlen_inbrs - $ct_inbrs * $avlen_inbrs * $avlen_inbrs)/($ct_inbrs - 1); 
my $sd_inbrs = sqrt ($var_inbrs) ;

my $var_brs = ($tottotsqlen_brs - $totct_brs * $avlen_brs * $avlen_brs) /($totct_brs - 1);
my $sd_brs = sqrt ($var_brs ) ;


print STDOUT "External branches:   $avlen_exbrs (+/- $sd_exbrs ) ,\n\n";

print STDOUT "Internal branches:   $avlen_inbrs (+/- $sd_inbrs ) ,\n\n";

print STDOUT "All branches:        $avlen_brs (+/- $sd_brs ) .\n\n\n";


	### DEFINITION of the Subroutine. ###

# readin_dawg_tree2:
#	This modified version of 'readin_dawg_tree' copes with the new format
#	of the Dawg control file.
#	(CREATED in creation of 'compare_ref_vs_rec_compllimment.pl' on Aug 9 (Sat), 2014)
#
# readin_dawg_tree:
#	This subroutine reads in the input tree used to guide
#	a simulation of sequence evolution via DAWG.
#	(CREATED in creation of 'compare_ml_msa.bch.extJC.6t.beta.pl' on Mar 15 (Tue), 2011) 
#
# INPUT: \$infile, where
#	$infile is the file recording input parameters of DAWG.
#
# OUTPUT: \@info_dawg_tree, where
#	@info_dawg_tree = (\%node2pa, \%node2ch, \%name2id, \%id2name, \%br_attr).
#	See e.g. 'MyTreeManipu_II.pm' for the format of the output hash.
#
sub readin_dawg_tree2 (\$) {

	my ($infile) = @_;
	local $/ = "\n";

	my $fh_tmpin = open_input_file2 (${$infile});
	unless (defined $fh_tmpin) {
	    print STDERR "[ERROR 'readin_dawg_tree2'] 'open_input_file2' FAILED on the input file '${$infile}': $! \n";
	    return undef;
	}

	my $in_tree;
	while (my $tmpin = <$fh_tmpin>) { # Main while-loop #

	    ($tmpin =~ s/^Tree\s+\=\s+//) or next; # MODIFIED in creation of 'readin_dawg_tree2'. #
	    ##($tmpin =~ s/^Tree\.Tree\s+\=\s+//) or next;
	    $in_tree = $tmpin;
	    last;
	}		# End of the main while-loop # 
	close ($fh_tmpin);

	unless ((defined $in_tree) and ($in_tree =~ m/\(/)) {
	    (defined $in_tree) or ($in_tree = 'undef');
	    $in_tree =~ s/\s+$//;
	    print STDERR "[ERROR 'readin_dawg_tree2'] NO TREE was extracted from the input file '${$infile}': $! !\n";
	    print STDERR "\$in_tree = '$in_tree' .\n\n";
	    return undef;
	}

		## MODIFIED in creation of 'readin_dawg_tree2'. ##

	my %node2pa; my %node2ch; my %name2id; my %id2name; my %br_attr; my %name2id_intnode; my $topnode_name;

	unless ( input_tree_file_dawg ($in_tree, %node2pa, %node2ch, %name2id, %id2name, %br_attr, %name2id_intnode, $topnode_name) ) {
	    print STDERR "[ERROR 'readin_dawg_tree2'] 'input_tree_file_dawg' FAILED on the input tree: $! !\n";
	    print STDERR "\$in_tree = '$in_tree' .\n\n";
	    return undef;
	}

		# (Just in case,) remove the interior node names (or bootstrap supports) from the list of branch attributes. #

	foreach my $br (keys %br_attr) {
	    my $attr = $br_attr{$br};
	    my @new_attr = ();
	    $new_attr[$INDX_LENGTH] = $attr->[$INDX_LENGTH];
	    $br_attr{$br} = \@new_attr;
	}

=for the predecessor 'readin_dawg_tree'
		# Process the input tree a bit #
	($in_tree =~ s/[^\)\;]+$//);
	($in_tree =~ m/\;$/) or ($in_tree .= ';');

	my %node2pa; my %node2ch; my %name2id; my %id2name; my %br_attr;
	unless ( input_tree_file ($in_tree, %node2pa, %node2ch, %name2id, %id2name, %br_attr) ) {
	    print STDERR "[ERROR 'readin_dawg_tree2'] 'input_tree_file' FAILED on the input tree: $! !\n";
	    print STDERR "\$in_tree = '$in_tree' .\n\n";
	    return undef;
	}
=cut

	my @info_dawg_tree = (\%node2pa, \%node2ch, \%name2id, \%id2name, \%br_attr);

	return \@info_dawg_tree;

}	# End of the subroutine 'readin_dawg_tree2' #
