# Supplementary material for: Characterization of multiple sequence alignment errors using complete-likelihood score and position-shift map
Source: BMC Bioinformatics. 2016 Mar 18;17:133. doi: 10.1186/s12859-016-0945-5 (PMC4799563; doi:10.1186/s12859-016-0945-5)
Supplement: Additional file 2: — The ZIP archive of a package that contains the original versions of Perl modules and scripts used for creating the simulated and reconstructed MSAs and for analyzing these MSAs. It also contains a README file that describes how to use the modules and scripts. (The modules and scripts will run on a Mac OS X terminal. And it will probably run on other UNIX platforms, although we have not tested whether they indeed do.) The package also contains the Dawg control files that were used for the simulations. The latest version of the package (“ComplLiMment_P.verxxx”) can be found in the ‘lolipog’ directory at the FTP repository of the Bioinformatics Organization [85]. (ZIP 4746 kb) [file 12859_2016_945_MOESM2_ESM.zip › additional_file_2/ComplLiMment_P.ver0.6.1.2/ANALYSES/Inputs/Dawg_Ctrl_Templates/Characterize_Tree/LogFiles/log_12primates.txt]

<<<<<<< Program name: characterize_tree.pl (path: characterize_tree.pl) >>>>>>>>

Current working directory: /Users/kezawa3/Ezawa_works_UH/Main_Project/Secondary_Projects/ANALYSES/INDEL_LIKELIHOOD/Proof_of_Principle3/Inputs/Simulated_MSAs3_1/Ctrl_templates/Characterize_Tree .

Input file(s):
     (Tree)      ../dawg_inp_12primates.txt .


$TEST_LEVEL = 5 .


<<<<< Reading-in the Input Tree >>>>>


{ Phylogenetic Tree (top node ID: 23) }

( ( seq0008{16}:0.0368, ( seq0009{17}:0.0286, ( seq0010{18}:0.0335, seq0011{19}:0.0378 ){20}:0.0027 ){21}:0.0065 ){22}:0.0368, ( ( seq0003{6}:0.0270, ( seq0002{4}:0.0216, ( seq0000{1}:0.0054, seq0001{2}:0.0081 ){3}:0.0097 ){5}:0.0027 ){7}:0.0108, ( seq0004{8}:0.0189, ( seq0005{9}:0.0189, ( seq0006{10}:0.0124, seq0007{11}:0.0108 ){12}:0.0016 ){13}:0.0054 ){14}:0.0270 ){15}:0.0205 ){23};


<<<<< Main Process: Characterizing the tree  >>>>>

( Branch ID = 1 ; Length = 0.0054 ; Interal(1)/External(0)? 0 )

$ct_exbrs = 1 ,
$ct_inbrs = 0 ,
$totlen_exbrs = 0.0054 ,
$totlen_inbrs = 0 ,
$totsqlen_exbrs = 2.916e-05 ,
$totsqlen_inbrs = 0 .

( Branch ID = 2 ; Length = 0.0081 ; Interal(1)/External(0)? 0 )

$ct_exbrs = 2 ,
$ct_inbrs = 0 ,
$totlen_exbrs = 0.0135 ,
$totlen_inbrs = 0 ,
$totsqlen_exbrs = 9.477e-05 ,
$totsqlen_inbrs = 0 .

( Branch ID = 3 ; Length = 0.0097 ; Interal(1)/External(0)? 1 )

$ct_exbrs = 2 ,
$ct_inbrs = 1 ,
$totlen_exbrs = 0.0135 ,
$totlen_inbrs = 0.0097 ,
$totsqlen_exbrs = 9.477e-05 ,
$totsqlen_inbrs = 9.409e-05 .

( Branch ID = 4 ; Length = 0.0216 ; Interal(1)/External(0)? 0 )

$ct_exbrs = 3 ,
$ct_inbrs = 1 ,
$totlen_exbrs = 0.0351 ,
$totlen_inbrs = 0.0097 ,
$totsqlen_exbrs = 0.00056133 ,
$totsqlen_inbrs = 9.409e-05 .

( Branch ID = 5 ; Length = 0.0027 ; Interal(1)/External(0)? 1 )

$ct_exbrs = 3 ,
$ct_inbrs = 2 ,
$totlen_exbrs = 0.0351 ,
$totlen_inbrs = 0.0124 ,
$totsqlen_exbrs = 0.00056133 ,
$totsqlen_inbrs = 0.00010138 .

( Branch ID = 6 ; Length = 0.0270 ; Interal(1)/External(0)? 0 )

$ct_exbrs = 4 ,
$ct_inbrs = 2 ,
$totlen_exbrs = 0.0621 ,
$totlen_inbrs = 0.0124 ,
$totsqlen_exbrs = 0.00129033 ,
$totsqlen_inbrs = 0.00010138 .

( Branch ID = 7 ; Length = 0.0108 ; Interal(1)/External(0)? 1 )

$ct_exbrs = 4 ,
$ct_inbrs = 3 ,
$totlen_exbrs = 0.0621 ,
$totlen_inbrs = 0.0232 ,
$totsqlen_exbrs = 0.00129033 ,
$totsqlen_inbrs = 0.00021802 .

( Branch ID = 8 ; Length = 0.0189 ; Interal(1)/External(0)? 0 )

$ct_exbrs = 5 ,
$ct_inbrs = 3 ,
$totlen_exbrs = 0.081 ,
$totlen_inbrs = 0.0232 ,
$totsqlen_exbrs = 0.00164754 ,
$totsqlen_inbrs = 0.00021802 .

( Branch ID = 9 ; Length = 0.0189 ; Interal(1)/External(0)? 0 )

$ct_exbrs = 6 ,
$ct_inbrs = 3 ,
$totlen_exbrs = 0.0999 ,
$totlen_inbrs = 0.0232 ,
$totsqlen_exbrs = 0.00200475 ,
$totsqlen_inbrs = 0.00021802 .

( Branch ID = 10 ; Length = 0.0124 ; Interal(1)/External(0)? 0 )

$ct_exbrs = 7 ,
$ct_inbrs = 3 ,
$totlen_exbrs = 0.1123 ,
$totlen_inbrs = 0.0232 ,
$totsqlen_exbrs = 0.00215851 ,
$totsqlen_inbrs = 0.00021802 .

( Branch ID = 11 ; Length = 0.0108 ; Interal(1)/External(0)? 0 )

$ct_exbrs = 8 ,
$ct_inbrs = 3 ,
$totlen_exbrs = 0.1231 ,
$totlen_inbrs = 0.0232 ,
$totsqlen_exbrs = 0.00227515 ,
$totsqlen_inbrs = 0.00021802 .

( Branch ID = 12 ; Length = 0.0016 ; Interal(1)/External(0)? 1 )

$ct_exbrs = 8 ,
$ct_inbrs = 4 ,
$totlen_exbrs = 0.1231 ,
$totlen_inbrs = 0.0248 ,
$totsqlen_exbrs = 0.00227515 ,
$totsqlen_inbrs = 0.00022058 .

( Branch ID = 13 ; Length = 0.0054 ; Interal(1)/External(0)? 1 )

$ct_exbrs = 8 ,
$ct_inbrs = 5 ,
$totlen_exbrs = 0.1231 ,
$totlen_inbrs = 0.0302 ,
$totsqlen_exbrs = 0.00227515 ,
$totsqlen_inbrs = 0.00024974 .

( Branch ID = 14 ; Length = 0.0270 ; Interal(1)/External(0)? 1 )

$ct_exbrs = 8 ,
$ct_inbrs = 6 ,
$totlen_exbrs = 0.1231 ,
$totlen_inbrs = 0.0572 ,
$totsqlen_exbrs = 0.00227515 ,
$totsqlen_inbrs = 0.00097874 .

( Branch ID = 15 ; Length = 0.0205 ; Interal(1)/External(0)? 1 )

$ct_exbrs = 8 ,
$ct_inbrs = 7 ,
$totlen_exbrs = 0.1231 ,
$totlen_inbrs = 0.0777 ,
$totsqlen_exbrs = 0.00227515 ,
$totsqlen_inbrs = 0.00139899 .

( Branch ID = 16 ; Length = 0.0368 ; Interal(1)/External(0)? 0 )

$ct_exbrs = 9 ,
$ct_inbrs = 7 ,
$totlen_exbrs = 0.1599 ,
$totlen_inbrs = 0.0777 ,
$totsqlen_exbrs = 0.00362939 ,
$totsqlen_inbrs = 0.00139899 .

( Branch ID = 17 ; Length = 0.0286 ; Interal(1)/External(0)? 0 )

$ct_exbrs = 10 ,
$ct_inbrs = 7 ,
$totlen_exbrs = 0.1885 ,
$totlen_inbrs = 0.0777 ,
$totsqlen_exbrs = 0.00444735 ,
$totsqlen_inbrs = 0.00139899 .

( Branch ID = 18 ; Length = 0.0335 ; Interal(1)/External(0)? 0 )

$ct_exbrs = 11 ,
$ct_inbrs = 7 ,
$totlen_exbrs = 0.222 ,
$totlen_inbrs = 0.0777 ,
$totsqlen_exbrs = 0.0055696 ,
$totsqlen_inbrs = 0.00139899 .

( Branch ID = 19 ; Length = 0.0378 ; Interal(1)/External(0)? 0 )

$ct_exbrs = 12 ,
$ct_inbrs = 7 ,
$totlen_exbrs = 0.2598 ,
$totlen_inbrs = 0.0777 ,
$totsqlen_exbrs = 0.00699844 ,
$totsqlen_inbrs = 0.00139899 .

( Branch ID = 20 ; Length = 0.0027 ; Interal(1)/External(0)? 1 )

$ct_exbrs = 12 ,
$ct_inbrs = 8 ,
$totlen_exbrs = 0.2598 ,
$totlen_inbrs = 0.0804 ,
$totsqlen_exbrs = 0.00699844 ,
$totsqlen_inbrs = 0.00140628 .

( Branch ID = 21 ; Length = 0.0065 ; Interal(1)/External(0)? 1 )

$ct_exbrs = 12 ,
$ct_inbrs = 9 ,
$totlen_exbrs = 0.2598 ,
$totlen_inbrs = 0.0869 ,
$totsqlen_exbrs = 0.00699844 ,
$totsqlen_inbrs = 0.00144853 .

( Branch ID = 22 ; Length = 0.0368 ; Interal(1)/External(0)? 1 )

$ct_exbrs = 12 ,
$ct_inbrs = 10 ,
$totlen_exbrs = 0.2598 ,
$totlen_inbrs = 0.1237 ,
$totsqlen_exbrs = 0.00699844 ,
$totsqlen_inbrs = 0.00280277 .


(( Final Summations ))

$ct_exbrs = 12 ,
$ct_inbrs = 10 ,
$totlen_exbrs = 0.2598 ,
$totlen_inbrs = 0.1237 ,
$totsqlen_exbrs = 0.00699844 ,
$totsqlen_inbrs = 0.00280277 .

$totct_brs = 22 ,
$tottotlen_brs = 0.3835 ,
$tottotsqlen_brs = 0.00980121 .


(( Average branch lengths and Standard deviations ))

External branches:   0.02165 (+/- 0.0111753381075555 ) ,

Internal branches:   0.01237 (+/- 0.0118911778689544 ) ,

All branches:        0.0174318181818182 (+/- 0.0121813826083529 ) .


real	0m0.054s
user	0m0.036s
sys	0m0.012s
