# Supplementary material for: Characterization of multiple sequence alignment errors using complete-likelihood score and position-shift map
Source: BMC Bioinformatics. 2016 Mar 18;17:133. doi: 10.1186/s12859-016-0945-5 (PMC4799563; doi:10.1186/s12859-016-0945-5)
Supplement: Additional file 2: — The ZIP archive of a package that contains the original versions of Perl modules and scripts used for creating the simulated and reconstructed MSAs and for analyzing these MSAs. It also contains a README file that describes how to use the modules and scripts. (The modules and scripts will run on a Mac OS X terminal. And it will probably run on other UNIX platforms, although we have not tested whether they indeed do.) The package also contains the Dawg control files that were used for the simulations. The latest version of the package (“ComplLiMment_P.verxxx”) can be found in the ‘lolipog’ directory at the FTP repository of the Bioinformatics Organization [85]. (ZIP 4746 kb) [file 12859_2016_945_MOESM2_ESM.zip › additional_file_2/ComplLiMment_P.ver0.6.1.2/ANALYSES/Inputs/Dawg_Ctrl_Templates/Trees/For_Paper/tree_12primates.txt]

# NOTE: This phylogenetic tree was created from the tree in 'tree_14primates.txt'
#	by removing 2 prosimian species (mouse lemur and galago).
#

[ Tree ]

##(# 10A
(# 9A

(# 6A
(# 2A
(# 1A
(prim001:0.0054, prim002:0.0081)anc0012:0.0097, 
prim003:0.0216
)anc0009:0.0027, # 1B
prim004:0.0270
)anc0006:0.0108, # 2B

(# 5A
prim005:0.0189,
(# 3A
prim006:0.0189,
(prim007:0.0124, prim008:0.0108)anc0013:0.0016
)anc0010:0.0054 # 3B
)anc0007:0.0270 # 5B 
)anc0004:0.0205, # 6B

(# 8A
prim009:0.0368,
(# 7A
prim010:0.0286,
(prim011:0.0335, prim012:0.0378)anc0011:0.0027
)anc0008:0.0065 # 7B 
)anc0005:0.0368 # 8B
##)anc0002:0.0703, # 9B ... replaced by the line below.
)anc0002; # 9B

##(seq0012:0.0865, seq0013:0.1286)anc0003:0.0335

##)anc0001; # 10B


[ Correspondence between sequence IDs and species ]

Seq_ID_orig	Seq_ID_paper	Species

seq0000	prim001	human
seq0001	prim002 chimp
seq0002	prim003 orangutan
seq0003	prim004 gibbon
seq0004	prim005 colobus monkey
seq0005	prim006 vervet
seq0006	prim007 baboon
seq0007	prim008 macaque
seq0008	prim009 dusky titi
seq0009	prim010 owl monkey
seq0010	prim011 marmoset
seq0011	prim012 squirrel monkey
##seq0012	mouse lemur
##seq0013	galago
