# Supplementary material for: Characterization of multiple sequence alignment errors using complete-likelihood score and position-shift map
Source: BMC Bioinformatics. 2016 Mar 18;17:133. doi: 10.1186/s12859-016-0945-5 (PMC4799563; doi:10.1186/s12859-016-0945-5)
Supplement: Additional file 2: — The ZIP archive of a package that contains the original versions of Perl modules and scripts used for creating the simulated and reconstructed MSAs and for analyzing these MSAs. It also contains a README file that describes how to use the modules and scripts. (The modules and scripts will run on a Mac OS X terminal. And it will probably run on other UNIX platforms, although we have not tested whether they indeed do.) The package also contains the Dawg control files that were used for the simulations. The latest version of the package (“ComplLiMment_P.verxxx”) can be found in the ‘lolipog’ directory at the FTP repository of the Bioinformatics Organization [85]. (ZIP 4746 kb) [file 12859_2016_945_MOESM2_ESM.zip › additional_file_2/ComplLiMment_P.ver0.6.1.2/ANALYSES/Inputs/Dawg_Ctrl_Templates/Trees/For_Paper/tree_15mammals.txt]

# NOTE: This phylogenetic tree was created from the tree in 'tree_21mammals.txt',
#	by removing 6 fast-evolving species (tenrec, shrew, hedgehog, rabbit, rat and mouse).
#

[ Tree ]

(# 13A
(# 12A
(# 11A
##(# 8A
(# 6A
(# 3A
(# 1A
(mamm001:0.0054, mamm002:0.0081)anc0017:0.0232(=0.0097+0.0027+0.0108),
(# 2A
mamm003:0.0189,
(mamm004:0.0124, mamm005:0.0108)anc0020:0.0070(=0.0016+0.0054),
)anc0018:0.0270, #2B
)anc0015:0.0205, #1B
(# 5A
mamm006:0.0368,
(mamm007:0.0286, mamm008:0.0362=(0.0335+0.0027))anc0019:0.0065,
)anc0016:0.0368, # 5B
)anc0010:0.0703, # 3B
(mamm009:0.0865, mamm010:0.1286)anc0011:0.0335
##)anc0007:0.0151(=0.0097+0.0054), # 6B ... replaced by the line below.
)anc0007:0.0383(=0.0097+0.0054+0.0232), # 6B

##(# 7A
##(seq0010:0.0768, seq0011:0.0768)anc0012:0.2594(=0.2151+0.0162+0.0281),
##seq0012:0.2173
##)anc0008:0.0162 # 7B
##)anc0005:0.0232, # 8B

##(# 9A
(# 10A
(mamm011:0.1827, mamm012:0.1659(=0.1130+0.0497+0.0032))anc0013:0.0049,
mamm013:0.1492(=0.1195+0.0086+0.0211)
##)anc0009:=0.0092, # 10B  ... replaced by the line below
)anc0009:0.0297(=0.0092+0.0205), # 10B 

##(seq0016:0.2443, seq0017:0.2757)anc0014:0.0638
##)anc0006:0.0205 # 9B 
)anc0004:0.0314, # 11B

mamm014:0.1741
)anc0002:0.0130, # 12B

##(seq0019:0.2389, seq0020:0.1097(=0.0746+0.0351))anc0003:0.0432 ... replaced by the line below. #
mamm015:0.1529(=0.0746+0.0351+0.0432)

)anc0001; # 13B


[ Correspondence between sequence IDs and species ]

Seq_ID_orig	Seq_ID_paper	Species

seq0000	mamm001	human
seq0001	mamm002 chimp
seq0002	mamm003	colobus monkey
seq0003	mamm004	baboon
seq0004	mamm005	macaque
seq0005	mamm006	dusky titi
seq0006	mamm007	owl monkey
seq0007	mamm008	marmoset
seq0008	mamm009	mouse lemur
seq0009	mamm010	galago
##seq0010	rat
##seq0011	mouse
##seq0012	rabbit
seq0013	mamm011	cow
seq0014	mamm012	dog
seq0015	mamm013	horseshoe bat
##seq0016	hedgehog
##seq0017	shrew
seq0018	mamm014	armadillo
##seq0019	tenrec
seq0020	mamm015	elephant
