# Supplementary material for: Characterization of multiple sequence alignment errors using complete-likelihood score and position-shift map
Source: BMC Bioinformatics. 2016 Mar 18;17:133. doi: 10.1186/s12859-016-0945-5 (PMC4799563; doi:10.1186/s12859-016-0945-5)
Supplement: Additional file 2: — The ZIP archive of a package that contains the original versions of Perl modules and scripts used for creating the simulated and reconstructed MSAs and for analyzing these MSAs. It also contains a README file that describes how to use the modules and scripts. (The modules and scripts will run on a Mac OS X terminal. And it will probably run on other UNIX platforms, although we have not tested whether they indeed do.) The package also contains the Dawg control files that were used for the simulations. The latest version of the package (“ComplLiMment_P.verxxx”) can be found in the ‘lolipog’ directory at the FTP repository of the Bioinformatics Organization [85]. (ZIP 4746 kb) [file 12859_2016_945_MOESM2_ESM.zip › additional_file_2/ComplLiMment_P.ver0.6.1.2/ANALYSES/Inputs/Dawg_Ctrl_Templates/Trees/tree_14primates.txt]

# NOTE: This phylogenetic tree was created from the tree in Figure 3 of Pollard et al. (2010),
#	by selecting the 14 primates in it.
#	The tree of Pollard et al. has the branch lengths estimated from 4D sites,
#	which are considered as evolving almost neutrally.
#	
# (Reference)
# Pollard KS, Hubisz MJ, Rosenbloom KR, Siepel A. 2010. "Detection of nonneutral substitution rates on mammalian phylogenies." Genome Res. 20:110-121.
#

[ Tree ]

(# 10A
(# 9A

(# 6A
(# 2A
(# 1A
(seq0000:0.0054, seq0001:0.0081)anc0012:0.0097, 
seq0002:0.0216
)anc0009:0.0027, # 1B
seq0003:0.0270
)anc0006:0.0108, # 2B

(# 5A
seq0004:0.0189,
(# 3A
seq0005:0.0189,
(seq0006:0.0124, seq0007:0.0108)anc0013:0.0016
)anc0010:0.0054 # 3B
)anc0007:0.0270 # 5B 
)anc0004:0.0205, # 6B

(# 8A
seq0008:0.0368,
(# 7A
seq0009:0.0286,
(seq0010:0.0335, seq0011:0.0378)anc0011:0.0027
)anc0008:0.0065 # 7B 
)anc0005:0.0368 # 8B
)anc0002:0.0703, # 9B

(seq0012:0.0865, seq0013:0.1286)anc0003:0.0335

)anc0001; # 10B


[ Correspondence between sequence IDs and species ]

Seq_ID	Species

seq0000	human
seq0001	chimp
seq0002	orangutan
seq0003	gibbon
seq0004	colobus monkey
seq0005	vervet
seq0006	baboon
seq0007	macaque
seq0008	dusky titi
seq0009	owl monkey
seq0010	marmoset
seq0011	squirrel monkey
seq0012	mouse lemur
seq0013	galago
