# Supplementary material for: Characterization of multiple sequence alignment errors using complete-likelihood score and position-shift map
Source: BMC Bioinformatics. 2016 Mar 18;17:133. doi: 10.1186/s12859-016-0945-5 (PMC4799563; doi:10.1186/s12859-016-0945-5)
Supplement: Additional file 2: — The ZIP archive of a package that contains the original versions of Perl modules and scripts used for creating the simulated and reconstructed MSAs and for analyzing these MSAs. It also contains a README file that describes how to use the modules and scripts. (The modules and scripts will run on a Mac OS X terminal. And it will probably run on other UNIX platforms, although we have not tested whether they indeed do.) The package also contains the Dawg control files that were used for the simulations. The latest version of the package (“ComplLiMment_P.verxxx”) can be found in the ‘lolipog’ directory at the FTP repository of the Bioinformatics Organization [85]. (ZIP 4746 kb) [file 12859_2016_945_MOESM2_ESM.zip › additional_file_2/ComplLiMment_P.ver0.6.1.2/ANALYSES/Inputs/Dawg_Ctrl_Templates/Trees/tree_20flies.txt]

# NOTE: This phylogenetic tree of 20 fly species was taken from Earl et al. (2014).
#	Briefly, they created the tree by merging the phylogeny provided in the modENCODE (The modENCODE Consortium et al. 2010) comparative genomics white paper (http://www.genome.gov/Pages/Research/Sequencing/SeqProposals/modENCODE_ComparativeGenomics_WhitePaper.pdf; accessed October 15, 2013) courtesy of Artyom Kopp (UC Davis) and the phylogeny used by UCSC for the 15-way insect alignment.
#
# (References)
# Earl D, Nguyen N, Hickey G, Harris RS, Fitzgerald S, Beal K, Seledtsov I, Molodtsov V, Raney BJ, Clawson H, Kim J, Kemena C, Chang JM, Erb I, Poliakov A, Hou M, Herrero J, Kend WJ, Solovyev V, Darling AE, Ma J, Notredame C, Brudno M, Bubchak I, Haussler D, Paten B. 2014. "Alignathon: a competitive assessment of whole-genome alignment methods."  Genome Res. 24:2077-2089.
# The modENCODE Consortium, Roy S, Ernst J, Kharchenko PV, Kheradpour P, Nergre N, Eaton ML, Landolin JM, Bristow CA, Ma L, et al. 2010. "Identification of functional elements and regulatory circuits by Drosophila modENCODE." Science 330:1787-1797.
#

[ Tree ] 

(# 1A
(seq0000:0.183954, seq0001:0.093575)anc0002:0.000000,

(# 2A
seq0002:0.110563,
(# 3A
(# 5A
(# 6A
(seq0003:0.034265, seq0004:0.042476)anc0008:0.121927,

(# 7A
seq0005:0.097564,
(# 8A

(# 9A
seq0006:0.109823,

(# 10A

(# 11A
(# 13A
seq0007:0.023047,
(seq0008:0.015485, seq0009:0.015184)anc0019:0.013850
)anc0016:0.016088, # 13B
(seq0010:0.026909, seq0011:0.029818)anc0017:0.008929
)anc0014:0.047596, # 11B

(# 12A
seq0012:0.102473,
(seq0013:0.069103, seq0014:0.060723)anc0018:0.015855
)anc0015:0.005098 # 12B

)anc0013:0.010453 # 10B
)anc0011:0.008044, # 9B

(seq0015:0.062413, seq0016:0.051516)anc0012:0.015405
)anc0010:0.046129 # 8B
)anc0009:0.018695 # 7B

)anc0006:0.078585, # 6B

(seq0017:0.007065, seq0018:0.005900)anc0007:0.185269
)anc0005:0.068212, # 5B

seq0019:0.259408

)anc0004:0.097093 # 3B
)anc0003:0.035250 # 2B

)anc0001; # 1B


[ Correspondence between sequence IDs and species ]

Seq_ID	Species

seq0000	droGri2
seq0001	droVir3
seq0002	droMoj3
seq0003	droBip
seq0004	droAna3
seq0005	droKik
seq0006	droFic
seq0007	dm3
seq0008	droSim1
seq0009	droSec1
seq0010 droYak2
seq0011	droEre2
seq0012	droEug
seq0013	droBia
seq0014	droTak
seq0015	droEle
seq0016	droRho
seq0017	droPer1
seq0018	dp4
seq0019	droWil1
