# Supplementary material for: Characterization of multiple sequence alignment errors using complete-likelihood score and position-shift map
Source: BMC Bioinformatics. 2016 Mar 18;17:133. doi: 10.1186/s12859-016-0945-5 (PMC4799563; doi:10.1186/s12859-016-0945-5)
Supplement: Additional file 2: — The ZIP archive of a package that contains the original versions of Perl modules and scripts used for creating the simulated and reconstructed MSAs and for analyzing these MSAs. It also contains a README file that describes how to use the modules and scripts. (The modules and scripts will run on a Mac OS X terminal. And it will probably run on other UNIX platforms, although we have not tested whether they indeed do.) The package also contains the Dawg control files that were used for the simulations. The latest version of the package (“ComplLiMment_P.verxxx”) can be found in the ‘lolipog’ directory at the FTP repository of the Bioinformatics Organization [85]. (ZIP 4746 kb) [file 12859_2016_945_MOESM2_ESM.zip › additional_file_2/ComplLiMment_P.ver0.6.1.2/ANALYSES/Inputs/Dawg_Ctrl_Templates/Trees/tree_21mammals.txt]

# NOTE: This phylogenetic tree was created from the tree in Figure 3 of Pollard et al. (2010),
#	by selecting the 21 mammals used by Paten et al. (2008).
#	The tree of Pollard et al. has the branch lengths estimated from 4D sites,
#	which are considered as evolving almost neutrally.
#	
# (References)
# Paten B, Herrero J, Fitzgerald S, Beal K, Flicek P, Holmes I, Birney E. 2008. "Genome-wide nucleotide-level mammalian ancestor reconstruction." Genome Res. 18:1829-1843.
# Pollard KS, Hubisz MJ, Rosenbloom KR, Siepel A. 2010. "Detection of nonneutral substitution rates on mammalian phylogenies." Genome Res. 20:110-121.
#

[ Tree ]

(# 13A
(# 12A
(# 11A
(# 8A
(# 6A
(# 3A
(# 1A
(seq0000:0.0054, seq0001:0.0081)anc0017:0.0232(=0.0097+0.0027+0.0108),
(# 2A
seq0002:0.0189,
(seq0003:0.0124, seq0004:0.0108)anc0020:0.0070(=0.0016+0.0054),
)anc0018:0.0270, #2B
)anc0015:0.0205, #1B
(# 5A
seq0005:0.0368,
(seq0006:0.0286, seq0007:0.0362=(0.0335+0.0027))anc0019:0.0065,
)anc0016:0.0368, # 5B
)anc0010:0.0703, # 3B
(seq0008:0.0865, seq0009:0.1286)anc0011:0.0335
)anc0007:0.0151(=0.0097+0.0054), # 6B

(# 7A
(seq0010:0.0768, seq0011:0.0768)anc0012:0.2594(=0.2151+0.0162+0.0281),
seq0012:0.2173
)anc0008:0.0162 # 7B
)anc0005:0.0232, # 8B

(# 9A
(# 10A
(seq0013:0.1827, seq0014:0.1659(=0.1130+0.0497+0.0032))anc0013:0.0049,
seq0015:0.1492(=0.1195+0.0086+0.0211)
)anc0009:0.0092, # 10B 
(seq0016:0.2443, seq0017:0.2757)anc0014:0.0638
)anc0006:0.0205 # 9B 
)anc0004:0.0314, # 11B

seq0018:0.1741
)anc0002:0.0130, # 12B

(seq0019:0.2389, seq0020:0.1097(=0.0746+0.0351))anc0003:0.0432

)anc0001; # 13B


[ Correspondence between sequence IDs and species ]

Seq_ID	Species

seq0000	human
seq0001	chimp
seq0002	colobus monkey
seq0003	baboon
seq0004	macaque
seq0005	dusky titi
seq0006	owl monkey
seq0007	marmoset
seq0008	mouse lemur
seq0009	galago
seq0010	rat
seq0011	mouse
seq0012	rabbit
seq0013	cow
seq0014	dog
seq0015	horseshoe bat
seq0016	hedgehog
seq0017	shrew
seq0018	armadillo
seq0019	tenrec
seq0020	elephant
