# Supplementary material for: Characterization of multiple sequence alignment errors using complete-likelihood score and position-shift map
Source: BMC Bioinformatics. 2016 Mar 18;17:133. doi: 10.1186/s12859-016-0945-5 (PMC4799563; doi:10.1186/s12859-016-0945-5)
Supplement: Additional file 2: — The ZIP archive of a package that contains the original versions of Perl modules and scripts used for creating the simulated and reconstructed MSAs and for analyzing these MSAs. It also contains a README file that describes how to use the modules and scripts. (The modules and scripts will run on a Mac OS X terminal. And it will probably run on other UNIX platforms, although we have not tested whether they indeed do.) The package also contains the Dawg control files that were used for the simulations. The latest version of the package (“ComplLiMment_P.verxxx”) can be found in the ‘lolipog’ directory at the FTP repository of the Bioinformatics Organization [85]. (ZIP 4746 kb) [file 12859_2016_945_MOESM2_ESM.zip › additional_file_2/ComplLiMment_P.ver0.6.1.2/ANALYSES/Inputs/Dawg_Ctrl_Templates/Trees/tree_9fe_mammals.txt]

# NOTE: This phylogenetic tree was created from the tree in Figure 3 of Pollard et al. (2010),
#	by selecting the 9 placental mammals whose lineages evolved faster than normal (and thus has long branch lengths).
#	The tree of Pollard et al. has the branch lengths estimated from 4D sites,
#	which are considered as evolving almost neutrally.
#	
# (References)
# Pollard KS, Hubisz MJ, Rosenbloom KR, Siepel A. 2010. "Detection of nonneutral substitution rates on mammalian phylogenies." Genome Res. 20:110-121.
#

[ Tree ]

(# 5A
(# 3A
(# 1A
(seq0000:0.1194(=0.0054+0.0097+0.0027+0.0108+0.0205+0.0703), seq0002:0.1621(=0.1286+0.0335) )anc0006:0.0151(=0.0097+0.0054),
(seq0004:0.3362(=0.0768+0.2151+0.0162+0.0281), seq0006:0.2173)anc0007:0.0162
)anc0004:0.0232, # 1B

(# 2A
seq0007:0.1968(=0.1827+0.0049+0.0092),
(seq0009:0.2443, seq0010:0.2757)anc0008:0.0638
)anc0005:0.0205 # 2B
)anc0002:0.0444(=0.0314+0.0130) , # 3B

(seq0012:0.2389, seq0013:0.2621(=0.2270+0.0351))anc0003:0.0432
)anc0001; # 5B


[ Correspondence between sequence IDs and species ]

Seq_ID	Species

seq0000	human
#seq0001	squirrel monkey
seq0002	galago
#seq0003	tree shrew
seq0004	mouse
#seq0005	guinea pig
seq0006	rabbit
seq0007	cow
#seq0008	little brown bat
seq0009	hedgehog
seq0010	shrew
#seq0011 armadillo
seq0012	tenrec
seq0013	rock hyrax
