# Supplementary material for: Characterization of multiple sequence alignment errors using complete-likelihood score and position-shift map
Source: BMC Bioinformatics. 2016 Mar 18;17:133. doi: 10.1186/s12859-016-0945-5 (PMC4799563; doi:10.1186/s12859-016-0945-5)
Supplement: Additional file 2: — The ZIP archive of a package that contains the original versions of Perl modules and scripts used for creating the simulated and reconstructed MSAs and for analyzing these MSAs. It also contains a README file that describes how to use the modules and scripts. (The modules and scripts will run on a Mac OS X terminal. And it will probably run on other UNIX platforms, although we have not tested whether they indeed do.) The package also contains the Dawg control files that were used for the simulations. The latest version of the package (“ComplLiMment_P.verxxx”) can be found in the ‘lolipog’ directory at the FTP repository of the Bioinformatics Organization [85]. (ZIP 4746 kb) [file 12859_2016_945_MOESM2_ESM.zip › additional_file_2/ComplLiMment_P.ver0.6.1.2/ANALYSES/Inputs/InData/PL1.6_co100/bd_lmfacs_asites_nhom_dsites.txt]

* This file lists the logarithmic multiplication factors on either PWA boundary.
#{Anc_sites}:#{dec_sites}\E[#{indels}]	0.004	0.01	0.02	0.04	0.06	0.08	0.1	0.12	0.14	0.16	0.18	0.2
1:1	-12.8408331626103	-11.0097132450655	-9.62578198763827	-8.24397363595008	-7.43725317414622	-6.86585950721663	-6.42332957992627	-6.06224957936953	-5.75733210902067	-5.49348579542547	-5.26097840547677	-5.05316627322207
1:2	-13.8297282845962	-12.003019991919	-10.626338275876	-9.25869250389298	-8.46575272316447	-7.90781312390185	-7.4784488235874	-7.13027382451512	-6.83802184879388	-6.58661807892635	-6.36634359586891	-6.17056566483256
1:3	-14.3951660869625	-12.5727856593373	-11.2031970406869	-9.8493430947898	-9.06974240947667	-8.52474894004713	-8.10797847807655	-7.77207426921025	-7.49179197463819	-7.25207380177646	-7.04321441241156	-6.85859215870005
1:4	-14.7930725267302	-12.9749476487667	-11.6123183636163	-10.2719413052182	-9.50530387008954	-8.97282100900389	-8.5681495377543	-8.2439619109277	-7.97503555611074	-7.74632952432066	-7.54815193975415	-7.37389222674757
1:5	-15.1008955056115	-13.2869672444827	-11.9311871734184	-10.6040229007522	-9.85002655634031	-9.32967386985757	-8.93666216930787	-8.62369261011274	-8.36556402573443	-8.14725216900299	-7.9590787386846	-7.79444461356199
1:6	-15.3524005066134	-13.542619724798	-12.1935957072733	-10.8794155086988	-10.1377743413543	-9.62920771693845	-9.24745260109711	-8.94523828041356	-8.69738481294469	-8.48888489612656	-8.31007448101669	-8.15436701006215
1:7	-15.5653414735792	-13.7596661407304	-12.4173171979799	-11.1159173594203	-10.3863705672628	-9.88927067756731	-9.51839333338518	-9.22649557362404	-8.98841892512026	-8.78917390463774	-8.61911220769546	-8.47166192276169
1:8	-15.7502076675841	-13.9486010515955	-12.6128552257577	-11.3240503155572	-10.6063551866179	-10.1204203720778	-9.760059337573	-9.47805687715866	-9.24927685325839	-9.0587493105886	-8.89684419555973	-8.75700748506846
1:9	-15.9137135344973	-14.1161429655546	-12.7869351807625	-11.5105535716855	-10.8044808816304	-10.3294225752095	-9.97922934261627	-9.70671427846983	-9.48676523957409	-9.30443451075772	-9.1501139669523	-9.01727200429609
1:10	-16.0604170999544	-14.2668530990426	-12.9441236634211	-11.6800044310302	-10.9853353035254	-10.5208749731128	-10.1805111435866	-9.91708644093272	-9.70551531508378	-9.53087614589105	-9.38358769808771	-9.25714667234479
1:11	-16.1935547831543	-14.4039704280816	-13.0876639498143	-11.8356546492526	-11.1521783389637	-10.6980453789066	-10.367180780043	-10.1124587449604	-9.90882398311239	-9.74138607428455	-9.60059698279364	-9.47998895462149
1:12	-16.3155077782716	-14.5298782295404	-13.2199428098567	-11.9798978348326	-11.3074101166368	-10.8633403586994	-10.5416517856958	-10.2952531530571	-10.0991242703087	-9.93841234501897	-9.80361021428572	-9.68829420165659
1:13	-16.4280793312556	-14.6463814689031	-13.3427680863525	-12.1145474274133	-11.4528493984619	-11.0185840421517	-10.7057544175426	-10.4673078441499	-10.278265330061	-10.123819498009	-9.99451305883655	-9.88397611181478
1:14	-16.5326680371382	-14.7548801767815	-13.4575422074806	-12.2410104924179	-11.5899076641911	-11.1651924999707	-10.8609103224335	-10.63005215208	-10.447687611445	-10.2990638844384	-10.1747837996065	-10.0685419156526
1:15	-16.6303806926549	-14.8564823594753	-13.5653751964671	-12.3604009352925	-11.719702534832	-11.3042873773051	-11.0082463745407	-10.7846205869388	-10.6085370186027	-10.4653078808118	-10.345607476416	-10.2432062673193
1:16	-16.722108358494	-14.9520801045332	-13.6671608509825	-12.4736158326003	-11.8431342581231	-11.4367725330826	-11.148671461048	-10.931929744295	-10.7617418942632	-10.6234968611377	-10.5079527208378	-10.4089677834078
1:17	-16.8085791459284	-15.0424024003637	-13.7636296188238	-12.5813884224123	-11.960938815143	-11.5633872614249	-11.2829298095119	-11.0727317134455	-10.908066457169	-10.7744125777751	-10.662624961627	-10.5666619337027
1:18	-16.890395784042	-15.128052729005	-13.8553862339824	-12.6843258286152	-12.0737257336241	-11.6847441918928	-11.4116389649916	-11.2076521044854	-11.0481488258743	-10.9187110981351	-10.8103041656234	-10.7169984704272
1:19	-16.9680629476305	-15.2095364140972	-13.9429370985523	-12.7829365117263	-12.1820056079606	-11.8013568760784	-11.5353174321142	-11.3372177173741	-11.1825286610847	-11.0569503403082	-10.9515721706775	-10.8605884680516
1:20	-17.042007522755	-15.287280902412	-14.0267105912071	-12.8776506319034	-12.2862105167104	-11.913660256537	-11.654405183365	-11.4618770599569	-11.3116676401391	-11.1896104295426	-11.0869328427238	-10.9979642165785
1:21	-17.1125938932936	-15.3616510632721	-14.1070723882679	-12.968835413682	-12.3867094307327	-12.0220261148523	-11.7692791341588	-11.5820158196493	-11.43596487341	-11.3171089918346	-11.2168271808849	-11.1295940991169
1:22	-17.1801356483366	-15.4329609064157	-14.1843371991409	-13.0568069167515	-12.4838200188634	-12.126774908366	-11.880264996956	-11.6979687041721	-11.5557686819976	-11.4398128090896	-11.3416448005798	-11.2558938874616
1:23	-17.2449046715943	-15.5014826800012	-14.2587778787194	-13.1418391772208	-12.577817817476	-12.2281849638357	-11.9876464847235	-11.8100286240663	-11.6713857126281	-11.5580468157326	-11.4617327782564	-11.3772354404679
1:24	-17.3071382857075	-15.5674540220356	-14.3306325907046	-13.2241713947098	-12.6689434406663	-12.3264997061893	-12.0916725434547	-11.9184538986288	-11.7830880739864	-11.672101124028	-11.5774025472583	-11.4939534938587
1:25	-17.36704493084	-15.631083644903	-14.4001105020276	-13.3040136464907	-12.7574083133421	-12.4219334057335	-12.1925630983125	-12.0234739714004	-11.8911189827059	-11.7822365685684	-11.6889353362913	-11.6063510305334
1:26	-17.4248087245171	-15.6925559001857	-14.4673963559569	-13.3815514770559	-12.8433992763994	-12.5146757938252	-12.2905136643562	-12.1252939874582	-11.9956972729684	-11.8886891254363	-11.7965865059749	-11.7147035833864
1:27	-17.4805931574868	-15.7520344787308	-14.5326541791412	-13.4569496189771	-12.9270823204674	-12.604895804131	-12.3856990797538	-12.2240984914941	-12.0970210300423	-11.9916734673251	-11.9005890439432	-11.8192627269474
1:28	-17.5345441151622	-15.8096654356598	-14.5960303125214	-13.5303550354657	-13.0086056391155	-12.6927446308754	-12.4782765535146	-12.3200544396178	-12.1952705417539	-12.0913858490677	-12.0011564115068	-11.9202589463609
1:29	-17.5867923673988	-15.8655796831855	-14.6576559091606	-13.6018994280582	-13.0881021453226	-12.7783582482856	-12.5683881724838	-12.4133136703891	-12.2906107141809	-12.188006469895	-12.098484886326	-12.0179040235919
1:30	-17.6374556353229	-15.919895060034	-14.717649007936	-13.6717013186699	-13.1656915607545	-12.8618595011047	-12.6561629779218	-12.5040149460388	-12.3831930630847	-12.2817014236246	-12.1927555101442	-12.1123930454922
1:31	-17.6866403188482	-15.9727180611859	-14.776116266926	-13.7398677900842	-13.2414821621543	-12.9433598507521	-12.7417186966335	-12.5922856493726	-12.4731573669253	-12.3726243220354	-12.2841357245444	-12.203906112563
1:32	-17.734442949862	-16.0241452929689	-14.8331544216174	-13.8064959501957	-13.3155722503587	-13.0229608428668	-12.8251631927165	-12.6782432028596	-12.5606330481315	-12.460917657306	-12.3727807582738	-12.2926098082371
1:33	-17.7809514220025	-16.0742647044717	-14.8888515189797	-13.8716741712066	-13.3880513932961	-13.1007553477787	-12.9065956917617	-12.7619962620853	-12.645740334828	-12.5467139547739	-12.458834815119	-12.3786584743909
1:34	-17.8262460372757	-16.1231566355613	-14.9432879677519	-13.9354831442473	-13.4590014835643	-13.1768286146677	-12.9861078185171	-12.8436457248471	-12.7285912441841	-12.6301367561464	-12.5424321003066	-12.4621953282678
1:35	-17.8704004015628	-16.1708947135896	-14.9965374370766	-13.9979967816561	-13.5284976429293	-13.2512591718886	-13.0637844807107	-12.9232855887866	-12.8092904200656	-12.7113014647584	-12.6236977150339	-12.5433534480982
1:36	-17.9134821947379	-16.2175466245312	-15.048667629265	-14.0592829927852	-13.5966089996991	-13.3241195995364	-13.1397046252935	-13.0010036839518	-12.8879358510821	-12.7903160778788	-12.7027484423425	-12.6222566487564
1:37	-17.9555538361722	-16.2631747793487	-15.0997409475244	-14.1194043542324	-13.66339935994	-13.3954771953238	-13.2139418883361	-13.0768823016042	-12.9646194899789	-12.8672818259434	-12.7796934426314	-12.6990202642915
1:38	-17.9966730625219	-16.3078368924989	-15.1498150755867	-14.1784186914888	-13.7289277895913	-13.4653945509165	-13.2865651558623	-13.1509987365771	-13.0394277912706	-12.942293734589	-12.8546348733268	-12.7737518507559
1:39	-18.0368934316197	-16.3515864864159	-15.1989434830979	-14.2363795859096	-13.7932491214287	-13.5339300527595	-13.3576390497646	-13.2234257573191	-13.1124421808079	-13.0154411222211	-12.9276684442936	-12.8465518201428
1:40	-18.076264763854	-16.3944733333635	-15.2471758681762	-14.293336818449	-13.8564143983621	-13.6011383189484	-13.4272243504522	-13.2942320152167	-13.1837394684143	-13.0868080433728	-12.9988839183014	-12.9175140142388
1:41	-18.1148335304526	-16.436543844083	-15.2945585465825	-14.3493367596297	-13.9184712625699	-13.6670705817118	-13.4953783658698	-13.3634824027522	-13.2533922126867	-13.1564736861548	-13.0683655640909	-12.9867262256573
1:42	-18.1526431965166	-16.4778414110878	-15.3411347953618	-14.4044227136271	-13.9794642983792	-13.7317750234672	-13.5621552549085	-13.431238368406	-13.3214690454143	-13.2245127305433	-13.1361925681972	-13.0542706721073
1:43	-18.1897345253657	-16.5184067131741	-15.386945157532	-14.45863522306	-14.0394353355032	-13.7952970731115	-13.6276063119089	-13.4975581948723	-13.3880349617416	-13.290995673019	-13.2024394106091	-13.1202244290162
1:44	-18.2261458497224	-16.5582779866734	-15.4320277133546	-14.5120123400295	-14.0984237181963	-13.8576796681455	-13.6917802178835	-13.5624972460671	-13.4531515811362	-13.3559891220872	-13.2671762084819	-13.1846598248723
1:45	-18.261913314408	-16.5974912681259	-15.4764183228637	-14.5645898680894	-14.1564665450218	-13.9189634873642	-13.7547232632005	-13.6261081875113	-13.5168773833465	-13.4195560684191	-13.3304690314515	-13.2476448030604
1:46	-18.2970710945297	-16.6360806123525	-15.5201508436344	-14.6164015791259	-14.2135988832193	-13.9791871581274	-13.816479545744	-13.6884411839362	-13.5792679228313	-13.4817561327305	-13.3923801915545	-13.3092432534783
1:47	-18.3316515925636	-16.6740782893287	-15.5632573271896	-14.6674794085433	-14.2698539610707	-14.0383874416349	-13.8770911479632	-13.7495440773519	-13.640376024566	-13.542645794003	-13.4529685103332	-13.3695153168254
1:48	-18.3656856172654	-16.7115149627926	-15.6057681969722	-14.7178536316716	-14.3252633411828	-14.0965993991398	-13.936598295722	-13.8094625483148	-13.7002519636587	-13.60227860025	-13.5122895653556	-13.4285176641305
1:49	-18.3992025469552	-16.748419853125	-15.6477124104152	-14.7675530239122	-14.3798570771978	-14.1538565416259	-13.9950395014433	-13.868240262718	-13.7589436308279	-13.6607053637008	-13.5703959180997	-13.486303753807
1:50	-18.4322304793933	-16.7848208867185	-15.6891176073147	-14.8166050068111	-14.4336638561116	-14.2101909651337	-14.0524516936936	-13.9259190060784	-13.8164966854751	-13.7179743420117	-13.6273373249212	-13.5429240682929
1:51	-18.464796370209	-16.8207448337876	-15.7300102464458	-14.8650357819695	-14.486711128099	-14.2656334736368	-14.1088703350625	-13.98253880701	-13.8729546978341	-13.7741314068968	-13.6831609326364	-13.5984263321315
1:52	-18.496926161624	-16.8562174363522	-15.7704157321377	-14.9128704544807	-14.5390252255154	-14.3202136911318	-14.1643295299463	-14.0381380513349	-13.9283592814636	-13.8292202014001	-13.7379114600911	-13.6528557131765
1:53	-18.5286449030341	-16.8912635279525	-15.8103585323468	-14.9601331473919	-14.5906314725492	-14.3739601644064	-14.2188621236419	-14.0927535880827	-13.9827502171821	-13.8832822868853	-13.7916313669577	-13.706255008453
1:54	-18.559976864884	-16.9259071465097	-15.8498622896191	-15.0068471085373	-14.641554286843	-14.4269004577862	-14.2724997939851	-14.1464208284704	-14.0361655694041	-13.9363572807079	-13.8443610108893	-13.7586648160754
1:55	-18.5909456471494	-16.9601716416406	-15.8889499262219	-15.0530348109674	-14.6918172742717	-14.4790612410225	-14.3252731366263	-14.1991738388157	-14.0886417957218	-13.988482985437	-13.8961387940672	-13.8101236945038
1:56	-18.6215742836769	-16.9940797776493	-15.9276437446346	-15.0987180481018	-14.7414433179582	-14.5304683713731	-14.3772117449201	-14.2510454282315	-14.1402138504898	-14.0396955104213	-13.9470013000974	-13.8606683103212
1:57	-18.6518853435663	-17.0276538333679	-15.9659655245331	-15.1439180246597	-14.7904546625287	-14.5811469708356	-14.4283442853095	-14.3020672318583	-14.1909152830958	-14.0900293864308	-13.9969834221436	-13.9103335756214
1:58	-18.6819010307683	-17.0609156999857	-16.0039366173592	-15.188655444374	-14.8388729945467	-14.6311214994249	-14.4786985690104	-14.3522697903241	-14.2407783315471	-14.1395176740593	-14.0461184831286	-13.9591527760183
1:59	-18.711643283058	-17.093886978004	-16.0415780395583	-15.232950595462	-14.8867195200216	-14.6804158253311	-14.5283016207432	-14.4016826260687	-14.2898340119609	-14.1881920665321	-14.0944383487875	-14.0071576902205
1:60	-18.7411338715823	-17.1265890744732	-16.0789105655773	-15.2768234348206	-14.9340150398657	-14.7290532927623	-14.5771797452199	-14.4503343171323	-14.3381122045189	-14.2360829875419	-14.1419735343173	-14.0543787020547
1:61	-18.7703945022277	-17.1590433017193	-16.1159548217535	-15.3202936719251	-14.9807800241689	-14.7770567882545	-14.6253585920654	-14.4982525689867	-14.3856417364317	-14.2832196847132	-14.1887533053385	-14.100844905774
1:62	-18.7994469201439	-17.1912709788447	-16.1527313822859	-15.3633808534481	-15.0270346861722	-14.8244488062335	-14.6728632198475	-14.5454642849795	-14.432450462452	-14.3296303192909	-14.2348057738633	-14.146584205446
1:63	-18.8283130188878	-17.2232935374027	-16.1892608685806	-15.4061044496762	-15.0727990568598	-14.8712515146272	-14.7197181598921	-14.5919956359679	-14.4785653434868	-14.3753420526487	-14.2801579899518	-14.1916234091893
1:64	-18.8570149558056	-17.2551326327963	-16.2255640533909	-15.4484839438912	-15.1180930611472	-14.9174868213659	-14.7659474805878	-14.6378721297402	-14.5240125238739	-14.4203811302264	-14.3248360297375	-14.235988319006
1:65	-18.8855752755015	-17.2868102631578	-16.2616619713476	-15.4905389260104	-15.1629365967265	-14.9631764426656	-14.811574852925	-14.68311868086	-14.5688174079266	-14.4647729635272	-14.3688650805096	-14.2797038169505
1:66	-18.9140170435078	-17.3183488977194	-16.297576037703	-15.5322891919388	-15.2073496167492	-15.0083419740733	-14.8566236180832	-14.7277596816274	-14.6130047363941	-14.5085422108444	-14.412269523564	-14.3227939483828
1:67	-18.9423639926314	-17.3497716170198	-16.3333281774006	-15.5737548503049	-15.2513522176801	-15.05300496537	-14.9011168579672	-14.771819074925	-14.6565986635571	-14.5517128574386	-14.4550730155673	-14.3652820030712
1:68	-18.9706406848975	-17.3811022677101	-16.3689409669541	-15.6149564385197	-15.2949647338567	-15.0971870005771	-14.9450774697173	-14.8153204298249	-14.6996228357618	-14.5943082959576	-14.4972985692349	-14.4071905949497
1:69	-18.9988726925799	-17.4123656352559	-16.4044377920848	-15.6559150504514	-15.3382078405477	-15.1409097845115	-14.9885282453788	-14.8582870209651	-14.7421004723162	-14.6363514079892	-14.5389686341978	-14.4485417413896
1:70	-19.0270868025328	-17.443587638509	-16.4398430246675	-15.6966524784491	-15.3811026676336	-15.1841952375889	-15.0314919581201	-14.9007419128792	-14.7840544498151	-14.6778646477563	-14.5801051790342	-14.4893569429303
1:71	-19.0553112489575	-17.4747955509864	-16.4751822232938	-15.7371913730205	-15.42367092646	-15.2270656009041	-15.0739914566589	-14.9427080506908	-14.825507391159	-14.7188701291314	-14.6207297755786	-14.5296572645256
1:72	-19.0835759809174	-17.5060182547987	-16.5104823627341	-15.7775554241908	-15.4659350529534	-15.2695435540391	-15.116049769897	-14.9842083588689	-14.866481760773	-14.7593897173536	-14.6608636868005	-14.5694634195173
1:73	-19.1119129724378	-17.5372865345945	-16.5457720988383	-15.8177695695115	-15.5079183707955	-15.3116523485963	-15.1576902242079	-15.0252658501156	-14.9069999678506	-14.7994451271033	-14.7005279597754	-14.6087958577485
1:74	-19.1403565849985	-17.5686334207356	-16.5810820770356	-15.8578602348932	-15.5496452793558	-15.3534159611585	-15.1989365763957	-15.065903746939	-14.9470844798601	-14.8390580289467	-14.7397435255836	-14.6476748595006
1:75	-19.1689439948067	-17.6000945933311	-16.6164452947223	-15.8978556160243	-15.5911414722673	-15.3948592703022	-15.2398131660931	-15.1061456190894	-14.9867579490845	-14.8782501666209	-14.7785313083714	-14.6861206372949
1:76	-19.1977157006449	-17.6317088619426	-16.6518975306194	-15.9377860102088	-15.6324341940844	-15.4360082634974	-15.2803450923454	-15.1460155408611	-15.0260433556684	-14.9170434882413	-14.8169123463449	-14.72415344807
1:77	-19.2267161326196	-17.6635187400088	-16.6874778579015	-15.9776842112204	-15.6735525445227	-15.4768902813313	-15.3205584204299	-15.185538273347	-15.0649641715755	-14.9554602953173	-14.8549079281738	-14.761793718877
1:78	-19.2559943882371	-17.6955711387364	-16.723229262892	-16.0175859834609	-15.7145278425364	-15.5175343086367	-15.360480426694	-15.224739478188	-15.1035445510991	-14.9935234145409	-14.8925397492319	-14.7990621900798
1:79	-19.285605130535	-17.7279182129489	-16.7591993979013	-16.0575306367232	-15.7553940662191	-15.5579713250018	-15.4001398915413	-15.2636459713137	-15.1418095552424	-15.0312563987658	-14.9298300933808	-14.8359800811884
1:80	-19.3156096944326	-17.7606184020515	-16.7954415061052	-16.0975617297223	-15.7961883896206	-15.5982347310956	-15.4395674538958	-15.3022860278468	-15.1797854195694	-15.0686837655826	-14.9668020477577	-14.8725692860169
1:81	-19.3460774634324	-17.7937377241419	-16.8320155693496	-16.1377279400969	-15.8369518446448	-15.6383608727274	-15.4787960449031	-15.3406897530391	-15.2174998782845	-15.1058312846401	-15.0034797604484	-14.9088526060209
1:82	-19.3770876014144	-17.8273514023548	-16.8689897481101	-16.1780841520249	-15.8777301461515	-15.6783896922568	-15.5178614248422	-15.3788895392864	-15.254982561723	-15.1427263287123	-15.0398887543221	-14.9448540336962
1:83	-19.4087312568293	-17.8615459327953	-16.9064422091807	-16.2186928318279	-15.9185747325895	-15.7183655479448	-15.5568028560712	-15.416920636646	-15.2922654907317	-15.1793983089833	-15.076056315136	-14.9805991022353
1:84	-19.441114404262	-17.8964217477153	-16.9444634751331	-16.2596257899415	-15.9595440951301	-15.7583382577558	-15.5956639576512	-15.4548218749555	-15.3293837005283	-15.2158792229466	-15.112011979004	-15.0161153238734
1:85	-19.4743615595452	-17.9320966936527	-16.9831594868603	-16.3009664691657	-16.0007054988114	-15.7983644476355	-15.6344938062132	-15.4926365913939	-15.3663760400573	-15.252204354983	-15.1477881546178	-15.0514327485416
1:86	-19.5086207131945	-17.9687106449135	-17.022655657601	-16.3428129620341	-16.042137245341	-15.8385093197528	-15.6733483761331	-15.5304138410227	-15.4032862130593	-15.2884131872335	-15.1834209310841	-15.0865846882508
1:87	-19.5440699966003	-18.006431729829	-17.0631023323963	-16.3852820576974	-16.08393169854	-15.8788490109211	-15.7122924560094	-15.5682100043356	-15.4401641581648	-15.3245506053873	-15.2189511460443	-15.1216086738663
1:88	-19.5809268675922	-18.0454648988278	-17.1046822835935	-16.4285147739703	-16.1261994065816	-15.9194737980681	-15.7514022478995	-15.6060909634981	-15.4770679144151	-15.3606685266207	-15.2544258262968	-15.1565477444145
1:89	-19.6194610520468	-18.0860639787483	-17.147621229751	-16.4726840846153	-16.1690748400241	-15.9604925488564	-15.7907689688341	-15.6441351127128	-15.5140661983883	-15.3968281461421	-15.289900174112	-15.1914522234233
1:90	-19.660013248252	-18.1285490673675	-17.192202972922	-16.5180059830626	-16.2127245767454	-16.0020390534806	-15.8305039643093	-15.6824376256779	-15.5512420530692	-15.4331031149661	-15.3254403747148	-15.2263822279517
1:91	-19.7030229712807	-18.1733323826077	-17.2387918252532	-16.5647557828624	-16.2573593122634	-16.0442812898987	-15.8707461756263	-15.7211166779724	-15.5886981621382	-15.4695841639489	-15.3611276785486	-15.2614113146598
1:92	-19.7490714680499	-18.2209580243378	-17.2878669890512	-16.6132929525293	-16.3032520771853	-16.0874354355677	-15.9116734090465	-15.7603228231149	-15.6265648486064	-15.5063860574436	-15.397064535934	-15.296631955808
1:93	-19.7989506542055	-18.2721657032642	-17.3400774481712	-16.6641004927563	-16.3507669800373	-16.1317879028276	-15.9535200188072	-15.8002536818548	-15.6650125916264	-15.5436584652645	-15.4333841818522	-15.3321640900613
1:94	-19.8537795515256	-18.3279981033608	-17.3963340325665	-16.7178504591409	-16.4004067695074	-16.1777316706746	-15.9966059926275	-15.8411780629516	-15.7042725548201	-15.5816037768963	-15.4702663296571	-15.3681691149795
1:95	-19.9152135833995	-18.3899932748326	-17.4579735380839	-16.7755196939595	-16.4528963080966	-16.2258297886449	-16.041387653837	-15.8834779331412	-15.744672257815	-15.6205080257364	-15.5079643929669	-15.4048741427366
1:96	-19.9858518365662	-18.4605576126416	-17.5270748900168	-16.8386103275617	-16.5093404207822	-16.2769348944343	-16.0885527926331	-15.927726999372	-15.7867022651203	-15.6607986375494	-15.5468562757177	-15.4426172242145
1:97	-20.0701171449645	-18.5437680581123	-17.607133766574	-16.9096138841301	-16.57155309616	-16.3324370558518	-16.1392172185616	-15.97485266718	-15.8311533889321	-15.7031630824341	-15.5875486202003	-15.4819400968925
1:98	-20.176456645253	-18.6473652154683	-17.7047210852268	-16.9931319497719	-16.6428430853009	-16.3948509604264	-16.1953883068498	-16.0265168240854	-15.8794385609052	-15.7488267712919	-15.631120658742	-15.5238049174418
1:99	-20.3241949288845	-18.7889020042861	-17.8345203007708	-17.0991933553469	-16.7303011978301	-16.4695086381672	-16.2612929883367	-16.0862021852854	-15.9345083921253	-15.8003417889619	-15.6798151442818	-15.5702075241482
1:100	-20.57476762969	-19.0232825020089	-18.0412661019489	-17.2570719005327	-16.8540705239826	-16.571310623268	-16.3486219466219	-16.1634740887314	-16.0044262977848	-15.8646561726194	-15.7397199069489	-15.6265525486418
2:1	-13.4568218737619	-11.6234722175975	-10.2357580178856	-8.84615994441198	-8.03138660767179	-7.45170652662279	-7.00067738617643	-6.63090068346832	-6.31710078828974	-6.0441956595391	-5.80246065505589	-5.58525841220239
2:2	-14.3943681675406	-12.566051890821	-11.1865755908639	-9.8129677072616	-9.01364419314272	-8.44896207066759	-8.01253994320447	-7.6570235368669	-7.35717066836752	-7.09792540359282	-6.8695839962867	-6.66552615176307
2:3	-14.9252448793876	-13.1017339738458	-11.7301064353596	-10.3716786073378	-9.58695440314453	-9.03637995999524	-8.61363431901221	-8.27140646301763	-7.98448648068724	-7.73784331281394	-7.52179289592146	-7.32973084983504
2:4	-15.2977934570732	-13.4789293363706	-12.1148789300101	-10.7710599270344	-10.0003249712886	-9.4632071356731	-9.0534436899383	-8.72376481321952	-8.44899102372019	-8.21411453575794	-8.00946961207808	-7.82846667121026
2:5	-15.5859109292141	-13.7715781597083	-12.4149051711223	-11.0852665086521	-10.3280507775855	-9.80387493138815	-9.40653182689942	-9.08879063333656	-8.82550052059804	-8.60167561035528	-8.40766751843469	-8.23690086413754
2:6	-15.8214902819141	-14.0115998461036	-12.6621483247918	-11.3463474934123	-10.6022642371049	-10.0905959691271	-9.70518841965551	-9.39884768499322	-9.14645013263489	-8.93303091199758	-8.74895865732218	-8.58767237227002
2:7	-16.0211911626234	-14.215671325274	-12.8733138442445	-11.5710639539741	-10.8397797520869	-10.3402355359884	-9.96632729566365	-9.67089630112323	-9.4288451627033	-9.22522985525455	-9.05043654105032	-8.89791978987676
2:8	-16.1948126402837	-14.3936036469309	-13.0582324960039	-11.7692848615468	-11.0505025947578	-10.5627332664463	-10.199920732454	-9.91494012684871	-9.68272000093672	-9.4883378009684	-9.322198752766	-9.17777535396326
2:9	-16.3486080602117	-14.551658847085	-13.2231805848166	-11.9473140111522	-11.2407624622116	-10.7644432227213	-10.4123459415905	-10.1373788744366	-9.91449700802415	-9.72880090995144	-9.57071758647747	-9.43374114421724
2:10	-16.4868133192989	-14.6940793536321	-13.3724112402206	-12.1094250403852	-11.4148521664257	-10.9496761815552	-10.6079308711	-10.3425575550072	-10.1285390806514	-9.95100192823327	-9.8003989054403	-9.67025081637606
2:11	-16.6124316319881	-14.8238734281322	-13.508940979935	-12.2586502090519	-11.5758185841247	-11.1214927025259	-10.7897493375707	-10.5335636151059	-10.3279487219208	-10.1580610976438	-10.0143847599276	-9.89047373574322
2:12	-16.7276703891764	-14.9432524503148	-13.6349876992113	-12.3972197764702	-11.7259033881059	-11.2821451770444	-10.9600643545792	-10.7126715006788	-10.5150137827284	-10.3522829888379	-10.2150011817772	-10.0967635410957
2:13	-16.8342001436707	-15.0538901834504	-13.7522303989042	-12.5268226379272	-11.8668045670075	-11.4333402053358	-11.1205913388267	-10.8816066570951	-10.691472203151	-10.5354219001382	-10.4040241093675	-10.2909244026515
2:14	-16.9333161041356	-15.1570844592132	-13.8619711853771	-12.6487689414164	-11.9998396401127	-11.576402390081	-11.272662460875	-11.0417104062961	-10.8586773653771	-10.7088476015196	-10.5828453897409	-10.4743770915311
2:15	-17.0260431057721	-15.2538622826364	-13.9652405966921	-12.7640958459112	-12.126051833466	-11.712380915785	-11.4173336099105	-11.194047268461	-11.0177057215936	-10.8736531824557	-10.7525807134679	-10.648266818081
2:16	-17.1132062532549	-15.3450505720112	-14.0628685020222	-12.873638731594	-12.2462815899387	-11.8421213472558	-11.5554564651116	-11.3394772785288	-11.1694293040663	-11.0307276681801	-10.9141422066878	-10.8135356286279
2:17	-17.195479886143	-15.4313251959191	-14.1555332563406	-12.9780805833034	-12.3612161728421	-11.9663154441314	-11.6877285068816	-11.4787061663422	-11.3145660214812	-11.1808063448006	-11.0682886600827	-10.9709723845615
2:18	-17.2734223918724	-15.5132458401819	-14.2437966558901	-13.0779871177504	-12.4714249580634	-12.085536610167	-11.8147286097384	-11.6123210648504	-11.4537154288462	-11.3245065048477	-11.2156611335597	-11.1212480936166
2:19	-17.3475015097378	-15.5912813532059	-14.3281293512895	-13.1738323278373	-12.5773851040859	-12.2002656821971	-11.9369429368924	-11.7408164813457	-11.5873847213546	-11.4623533806258	-11.356808723586	-11.2649414025807
2:20	-17.418113083505	-15.6658285307886	-14.4089296850115	-13.2660174219308	-12.6795005885413	-12.3109100578726	-12.0547841457926	-11.8646135511966	-11.7160079824845	-11.5947993079849	-11.4922075502517	-11.4025573243618
2:21	-17.4855951995864	-15.7372262796933	-14.4865378964593	-13.3548851089935	-12.7781165696341	-12.4178181277085	-12.1686058772019	-11.9840745537858	-11.8399606739071	-11.7222381173466	-11.6222749716687	-11.5345412179369
2:22	-17.5502390107447	-15.8057664616365	-14.5612469990506	-13.4407305393938	-12.8735303874879	-12.5212903315451	-12.2787138528742	-12.0995140208944	-11.9595707033444	-11.8450160952199	-11.747380376913	-11.6612893793558
2:23	-17.6122971370324	-15.8717023106002	-14.6333112242108	-13.5238098001745	-12.9660001079402	-12.621587745569	-12.3853744915637	-12.2112073511072	-12.0751269885022	-11.9634404398255	-11.8678534868632	-11.7831571769533
2:24	-17.6719902676884	-15.9352550480749	-14.7029526583328	-13.6043465936693	-13.0557512404007	-12.7189388341466	-12.4888216802666	-12.3193975700687	-12.1868861604925	-12.0777858584864	-11.9839908145027	-11.9004653836048
2:25	-17.7295124080164	-15.9966191409094	-14.7703665184563	-13.6825375473169	-13.1429820796375	-12.8135448182837	-12.5892621545031	-12.4243006926899	-12.2950778657059	-12.1882997689805	-12.0960607492764	-12.0135051699251
2:26	-17.7850350924158	-16.0559665234331	-14.8357253891411	-13.7585564787153	-13.227867997045	-12.9055839877329	-12.6868798161885	-12.526110017684	-12.3999089988132	-12.2952064399269	-12.2043076017302	-12.1225420924795
2:27	-17.8387107992689	-16.1134500199285	-14.8991826572277	-13.832557853807	-13.3105649204256	-12.9952151968987	-12.7818392304415	-12.6249995972635	-12.5015671115746	-12.3987103165716	-12.3089548549464	-12.2278193203409
2:28	-17.8906757429786	-16.1692061430362	-14.9608753205395	-13.9046796151626	-13.3912121801322	-13.0825807232493	-12.8742884809937	-12.7211270628823	-12.6002231798134	-12.4989987154095	-12.4102078055685	-12.3295602789685
2:29	-17.9410521751113	-16.2233574002714	-15.0209263030743	-13.9750455136228	-13.4699348555113	-13.1678086228507	-12.9643615195872	-12.8146359434277	-12.6960338661055	-12.596244025771	-12.5082557312985	-12.4279708441472
2:30	-17.9899502951049	-16.2760142092886	-15.0794463776082	-14.0437670447773	-13.546845723657	-13.2510146855692	-13.0521801125423	-12.9056575798844	-12.7891433830847	-12.6906055234214	-12.6032736882461	-12.5232411851595
2:31	-18.0374698478158	-16.3272764993051	-15.1365357733518	-14.1109450683596	-13.6220468889742	-13.3323040688677	-13.1378554639534	-12.9943127166385	-12.8796850381606	-12.7822308767759	-12.6954240167815	-12.6155473317609
2:32	-18.0837014679198	-16.3772350588133	-15.1922855289675	-14.176671171214	-13.6956311545427	-13.4117726715375	-13.2214895773009	-13.0807128317894	-12.9677825224421	-12.8712574080536	-12.7848576161174	-12.7050525213788
2:33	-18.1287278181991	-16.4259726766992	-15.2467786382143	-14.2410288213811	-13.7676831830933	-13.4895082954616	-13.3031764039561	-13.1649612554301	-13.0535509930686	-12.9578131578924	-12.8717150340002	-12.7919083694711
2:34	-18.1726245588841	-16.4735651140093	-15.300091025574	-14.3040943508802	-13.8382804853931	-13.5655916334435	-13.3830028169411	-13.2471541146425	-13.1370979877824	-13.0420177914287	-12.9561274074108	-12.8762558959222
2:35	-18.2154611776499	-16.5200819360241	-15.3522923816165	-14.3659377971262	-13.9074942661498	-13.6400971134089	-13.4610494405324	-13.3273811361054	-13.2185242025945	-13.1239833757641	-13.0382172821984	-12.9582264328159
2:36	-18.2573017040225	-16.5655872284399	-15.403446881981	-14.4266236270044	-13.9753901516024	-13.7130936233175	-13.5373913602863	-13.4057263311234	-13.2979241572015	-13.2038150524923	-13.1180993334678	-13.0379424332605
2:37	-18.2982053273865	-16.6101402168917	-15.4536138092658	-14.4862113630169	-14.0420288183273	-13.784645136454	-13.6120987333663	-13.4822685831266	-13.3753867679613	-13.2816116240924	-13.1958810038565	-13.1155181966672
2:38	-18.3382269342076	-16.6537958054578	-15.5028480935245	-14.544756127291	-14.1074665391466	-13.8548112531104	-13.6852373153612	-13.5570821539371	-13.4509958444174	-13.3574660691884	-13.2716630732206	-13.1910605226523
2:39	-18.3774175772498	-16.6966050469562	-15.551200784212	-14.6023091163753	-14.1717556591413	-13.9236476717657	-13.7568689168538	-13.6302371221224	-13.5248305223338	-13.4314659986861	-13.3455401704634	-13.2646693032818
2:40	-18.4158248873122	-16.7386155555764	-15.598719464165	-14.6589180174666	-14.2349450124769	-13.9912066005629	-13.8270518006676	-13.7017997643751	-13.5969656437852	-13.5036940624354	-13.417601236074	-13.3364380615112
2:41	-18.4534934362094	-16.7798718705876	-15.6454486143787	-14.7146273748818	-14.2970802889071	-14.0575371180287	-13.8958410288418	-13.771832888944	-13.6674720929172	-13.5742283142032	-13.4879299422664	-13.4064544422435
2:42	-18.4904650582628	-16.8204157784046	-15.6914299368853	-14.7694789141168	-14.3582043573398	-14.1226854904866	-13.9632887668732	-13.8403961285963	-13.7364170944308	-13.6431425412607	-13.556605076304	-13.4748006613318
2:43	-18.5267791363968	-16.8602865991159	-15.7367026418537	-14.8235118296408	-14.4183575526454	-14.1866954524058	-14.029444551532	-13.9075461993305	-13.8038644805913	-13.710506563713	-13.6237008915757	-13.5415539170015
2:44	-18.5624728579787	-16.8995214426201	-15.7813037040675	-14.8767630416051	-14.4775779309126	-14.2496084549365	-14.0943555275538	-13.9733371300341	-13.8698749315424	-13.7763865077616	-13.6892874301933	-13.6067867675039
2:45	-18.5975814447616	-16.9381554387357	-15.8252680931554	-14.9292674258489	-14.5359014975519	-14.3114638870786	-14.1580666576873	-14.0378204674371	-13.9345061928803	-13.8408450563465	-13.7534308202563	-13.6705674782875
2:46	-18.632138360653	-16.9762219450103	-15.8686289813018	-14.9810580209388	-14.5933624119946	-14.3722992732636	-14.2206209098971	-14.1010454600173	-13.9978132737713	-13.9039416800175	-13.816193550439	-13.732960341559
2:47	-18.6661755005081	-17.0137527354295	-15.9114179316407	-15.0321662154408	-14.6499931721909	-14.4321504505817	-14.2820594249605	-14.1630592239465	-14.059848628345	-13.9657328504078	-13.8776347241647	-13.7940259707646
2:48	-18.6997233627213	-17.0507781727988	-15.9536650701007	-15.0826219181836	-14.7058247816661	-14.4910517284328	-14.3424216672274	-14.2239068936856	-14.1206623226541	-14.0262722383071	-13.9378102953254	-13.8538215722499
2:49	-18.7328112080369	-17.0873273672147	-15.9953992431123	-15.1324537139099	-14.7608869015236	-14.5490360330043	-14.4017455609305	-14.2836317594532	-14.1803021891232	-14.0856108980204	-13.9967732872569	-13.912401196124
2:50	-18.765467206713	-17.1234283227569	-16.0366481632989	-15.1816890064125	-14.815207989478	-14.6061350386645	-14.4600676141036	-14.3422753934588	-14.2388139701153	-14.1437974394644	-14.0545739964815	-13.9698159681633
2:51	-18.7977185759424	-17.1591080742979	-16.0774385450326	-15.2303541510062	-14.8688154277502	-14.6623792881012	-14.5174230318998	-14.3998777665311	-14.2962414520029	-14.2008781892496	-14.1112601825689	-14.0261143044251
2:52	-18.8295917092489	-17.1943928161368	-16.1177962315457	-15.2784745779867	-14.9217356414479	-14.7177983028227	-14.5738458208765	-14.4564773565406	-14.3526265909336	-14.2568973418491	-14.1668772453363	-14.0813421100989
2:53	-18.8611122994307	-17.2293080240212	-16.1577463151371	-15.3260749085677	-14.9739942088851	-14.7724206854549	-14.6293688856271	-14.5121112498405	-14.4080096313264	-14.3118971018263	-14.2214683904986	-14.135542964001
2:54	-18.8923054565152	-17.2638785720034	-16.1973132518928	-15.3731790646551	-15.0256159651595	-14.8262742151303	-14.684024118985	-14.5668152367939	-14.462429218003	-14.3659178179957	-14.2750747847927	-14.1887582900121
2:55	-18.9231958221118	-17.2981288455026	-16.2365209722588	-15.4198103737264	-15.076625100197	-14.8793859371398	-14.737842486902	-14.6206239023379	-14.5159225027653	-14.4189981103184	-14.3277357015262	-14.2410275166603
2:56	-18.9538076815043	-17.3320828518905	-16.2753929887423	-15.4659916700059	-15.1270452523903	-14.9317822479319	-14.7908541089997	-14.6735707124359	-14.5685252461464	-14.4711749902671	-14.3794886574397	-14.2923882259724
2:57	-18.9841650748068	-17.3657643299011	-16.3139525019954	-15.511745393088	-15.1768995989015	-14.9834889764704	-14.8430883357159	-14.7256880971982	-14.6202719150108	-14.5224839753578	-14.430369541724	-14.3428762926447
2:58	-19.0142919085228	-17.3991968591716	-16.3522225065275	-15.5570936851353	-15.226210943662	-15.0345314629125	-14.89457382291	-14.777007531393	-14.6711957766332	-14.5729591985081	-14.480412737993	-14.3925260145192
2:59	-19.044212068889	-17.4324039712596	-16.3902258973261	-15.6020584877874	-15.2750018040891	-15.0849346355424	-14.9453386047496	-14.8275596130348	-14.7213289898631	-14.6226335128646	-14.5296512399836	-14.4413702353047
2:60	-19.0739495384651	-17.4654092635539	-16.4279855787197	-15.6466616399444	-15.3232944975447	-15.134723086883	-14.9954101656836	-14.877374140719	-14.7707026939713	-14.6715385927309	-14.5781167617349	-14.4894404604353
2:61	-19.1035285175457	-17.498236517602	-16.4655245769075	-15.6909249776467	-15.3711112285983	-15.1839211499222	-15.0448155123035	-14.9264801903656	-14.8193470957737	-14.719705031231	-14.6258398429828	-14.5367669669271
2:62	-19.1329735521262	-17.5309098235238	-16.5028661577088	-15.7348704373641	-15.4184741782047	-15.2325529754192	-15.0935812459103	-14.9749061920534	-14.8672915556496	-14.7671624353525	-14.6728499505098	-14.5833789080731
2:63	-19.1623096703644	-17.5634537123753	-16.5400339512564	-15.7785201641268	-15.4654055960001	-15.2806426113171	-15.1417336366468	-15.0226800076553	-14.914564673097	-14.8139395190398	-14.7191755761933	-14.6293044138025
2:64	-19.1915625297456	-17.5958932985789	-16.5770520855798	-15.8218966260985	-15.5119278970306	-15.3282140853638	-15.1892987001114	-15.0698290100387	-14.9611943725196	-14.8600641950441	-14.7648443325174	-14.674570687532
2:65	-19.2207585774932	-17.6282544348545	-16.6139453313084	-15.8650227374025	-15.5580637643857	-15.3752914921653	-15.2363022774595	-15.1163801646695	-15.0072079900034	-14.9055636662894	-14.8098830463495	-14.7192041003512
2:66	-19.249925227204	-17.6605638824891	-16.6507392600846	-15.9079219912849	-15.6038362594089	-15.4218990860375	-15.2827701201165	-15.1623601145572	-15.0526323619249	-14.9504645175825	-14.854317851829	-14.7632302834136
2:67	-19.2790910552141	-17.692849500293	-16.6874604197321	-15.950618606042	-15.6492689414158	-15.4680613812235	-15.3287279803779	-15.2077952696087	-15.09749391635	-14.9947928085874	-14.8981742832871	-14.8066742194527
2:68	-19.3082860208887	-17.725140456228	-16.7241365297941	-15.9931376865762	-15.6943859991733	-15.5138032612892	-15.3742017093755	-15.2527119016263	-15.1418187683188	-15.0385741691026	-14.9414773692096	-14.8495603344148
2:69	-19.337541715877	-17.757467466503	-16.7607967017793	-16.0355054049916	-15.7392123968089	-15.5591500998287	-15.419217364138	-15.297136246397	-15.1856328202972	-15.0818338978287	-14.9842517283765	-14.8919125902953
2:70	-19.3668916484593	-17.7898630679516	-16.7974716893651	-16.0777492043364	-15.78377403734	-15.6041278950138	-15.463801325802	-15.3410946145915	-15.2289618692997	-15.1245970660061	-15.0265216694695	-14.9337545803982
2:71	-19.3963715704859	-17.8223619308066	-16.8341941749659	-16.1198980304813	-15.8280979476759	-15.6487634210327	-15.5079804314366	-15.3846135135309	-15.2718317224819	-15.1668886275468	-15.068311295647	-14.9751096284101
2:72	-19.4260198561706	-17.855001220645	-16.8709991005551	-16.1619825982433	-15.8722124897905	-15.6930844001171	-15.551782122473	-15.4277197823171	-15.3142683233632	-15.2087335375942	-15.1096446158456	-15.0160008929058
2:73	-19.4558779442613	-17.8878210204129	-16.9079240525286	-16.2040356993085	-15.9161476038428	-15.7371196996909	-15.5952346133957	-15.4704407433763	-15.356297891311	-15.250156881843	-15.1505456649111	-15.0564514791951
2:74	-19.4859908580531	-17.920864826206	-16.9450097128601	-16.2460925613618	-15.9599350904172	-15.7808995602481	-15.6383670852185	-15.5128043741752	-15.3979470775181	-15.2911840194638	-15.1910386351012	-15.0964845608056
2:75	-19.5164078215407	-17.9541801340943	-16.9823003920041	-16.2881912702503	-16.0036089408579	-15.8244558609596	-15.6812099093765	-15.5548395037945	-15.4392431414775	-15.331840743135	-15.2311480220694	-15.1361235133892
2:76	-19.547182995073	-17.9878191400384	-17.0198446632205	-16.3303732701711	-16.0472057270343	-15.8678224318248	-15.7237949091235	-15.5965760402349	-15.4802141529686	-15.3721534605506	-15.2708987891903	-15.1753920644966
2:77	-19.5783763606038	-18.0218395812733	-17.0576961235974	-16.3726839610628	-16.090765064987	-15.9110354235746	-15.7661556674262	-15.6380452359061	-15.5208892258889	-15.4121494028972	-15.3103165550606	-15.2143144635192
2:78	-19.6100547956912	-18.0563057560345	-17.0959143145482	-16.4151734179718	-16.1343301710449	-15.9541337497067	-15.8083278928813	-15.6792800008264	-15.5612987920148	-15.4518568672931	-15.34942781031	-15.2529156772382
2:79	-19.6422933877109	-18.091289770048	-17.1345658447422	-16.4578972647106	-16.1779485345807	-15.9971596192973	-15.8503498585655	-15.7203152758413	-15.6014749251116	-15.4913055021809	-15.388260171592	-15.2912216179444
2:80	-19.6751770566946	-18.1268730740721	-17.1737257723726	-16.5009177444301	-16.22167273915	-16.0401591850099	-15.8922629333212	-15.7611884819357	-15.6414517289735	-15.5305266473667	-15.4268426829677	-15.3292594131511
2:81	-19.7088025788279	-18.1631483788712	-17.2134793230533	-16.5443050439691	-16.2655614741979	-16.0831833386665	-15.9341122312667	-15.8019400668563	-15.6812658072929	-15.5695537440929	-15.4652061781038	-15.3670577287418
2:82	-19.7432811360477	-18.2002220652041	-17.2539240469333	-16.5881389488058	-16.3096807940862	-16.1262886977849	-15.9759474140552	-15.8426141774062	-15.7209568392434	-15.6084228356455	-15.5033837211406	-15.4046471612869
2:83	-19.7787415651571	-18.2382172511444	-17.2951725576591	-16.6325109338149	-16.3541057018132	-16.1695388420816	-16.0178236927025	-15.8832594958075	-15.7605682930662	-15.6471731861752	-15.5414111503137	-15.4420607207358
2:84	-19.8153345499502	-18.2772777442963	-17.3373560525794	-16.6775268360612	-16.3989221644651	-16.2130058812861	-16.0598030934002	-15.9239302928687	-15.8001483219472	-15.6858480556507	-15.5793277572872	-15.4793344324767
2:85	-19.8532381041253	-18.3175732033893	-17.3806288976438	-16.7233103162116	-16.44422971086	-16.2567724682171	-16.1019560773286	-15.964687771522	-15.8397509038744	-15.7244956837003	-15.617177148011	-15.5165080990379
2:86	-19.8926648511862	-18.3593059806868	-17.425174687445	-16.7700074057019	-16.490144826634	-16.3009344195308	-16.1443636424469	-16.0056018051285	-15.8794373128973	-15.7631705570245	-15.6550083498988	-15.5536262783507
2:87	-19.9338718537509	-18.4027203445568	-17.4712143870655	-16.8177925756334	-16.5368054607732	-16.3456041801266	-16.1871200927096	-16.0467532215421	-15.9192780480482	-15.8019350681138	-15.6928772587168	-15.590739560553
2:88	-19.9771741372737	-18.4481151441006	-17.5190174731951	-16.8668769814725	-16.5843771117235	-16.390915481521	-16.2303367492148	-16.0882368559849	-15.9593554061596	-15.8408617240084	-15.730848562664	-15.6279062639352
2:89	-20.0229636973769	-18.4958615710928	-17.5689174982694	-16.9175198896433	-16.6330612082396	-16.4370297268925	-16.274147019428	-16.1301657101456	-15.9997669798606	-15.8800361445601	-15.7689983508488	-15.6651947316581
2:90	-20.0717368720251	-18.546428677418	-17.6213343526552	-16.9700448779776	-16.6831069081134	-16.4841449351874	-16.3187134725729	-16.1726767417775	-16.0406305170857	-15.9195612212026	-15.8074177268899	-15.7026865101753
2:91	-20.1241348811974	-18.6004210650082	-17.6768069839353	-17.024863411732	-16.7348281350851	-16.5325085859485	-16.3642379620263	-16.2159391247006	-16.0820908398801	-15.9595630287528	-15.8462179393455	-15.7404808572139
2:92	-20.1810058660332	-18.6586363836939	-17.736043029594	-17.0825102085282	-16.7886289131869	-16.582436606003	-16.4109765264602	-16.260166372883	-16.1243299781332	-16.0001994701642	-15.8855378743206	-15.7787013185545
2:93	-20.2435035765697	-18.7221564616203	-17.79999696591	-17.1436982114737	-16.8450423620269	-16.6343424005612	-16.4592620720667	-16.3056347376875	-16.1675825116763	-16.0416733419603	-15.9255553644921	-15.8175056441376
2:94	-20.313251835115	-18.7924985172893	-17.8699987770259	-17.2094077555455	-16.9047932377913	-16.6887830659522	-16.5095402998066	-16.3527122481856	-16.2121597283261	-16.0842528695031	-15.9665049384833	-15.8571013336374
2:95	-20.3926347069682	-18.8718805491663	-17.9479776753984	-17.281038869875	-16.9689033623038	-16.7465366272996	-16.5624294165416	-16.4019067920113	-16.2584895124628	-16.1283055452599	-16.0087070230507	-15.8977711814081
2:96	-20.4853465330312	-18.9637210928736	-18.0368785290072	-17.3606886875478	-17.0388806701156	-16.8087391518924	-16.61882545257	-16.4539505512666	-16.3071861788929	-16.1743572357558	-16.0526188634364	-15.9399177588017
2:97	-20.5975363544817	-19.0736701701703	-18.1415081642981	-17.4517000154003	-17.1170859191016	-16.8771475313668	-16.6801025706244	-16.5099597806593	-16.3591821484115	-16.2232033392726	-16.0989300944463	-15.9841467715545
2:98	-20.7405105012486	-19.2120153377595	-18.2704707730359	-17.5598712680777	-17.2075218301654	-16.9546965271971	-16.7485337253191	-16.5717682893259	-16.4160015989286	-16.2761390745628	-16.1487602692001	-16.0314390265128
2:99	-20.9384055960246	-19.4003923035712	-18.4414062076895	-17.6965666116728	-17.3177945336061	-17.0468560821208	-16.8283033237914	-16.642723955538	-16.480410542828	-16.3355044023455	-16.2041248794879	-16.083555210662
2:100	-21.2576358372626	-19.6967347220402	-18.6994839535468	-17.8888144952031	-17.4651651507746	-17.1656997252606	-16.9284911103172	-16.7300102574495	-16.5582975006762	-16.4062520626156	-16.2692709749175	-16.1441923855884
3:1	-13.7806684360903	-11.9449085850782	-10.5531074474674	-9.15509389704798	-8.33161070571604	-7.74294967232419	-7.28268478051226	-6.9034295734409	-6.57991771549928	-6.29707459427876	-6.04518168374267	-5.81760678744895
3:2	-14.691832609416	-12.8615429388664	-11.4786754206181	-10.0979436777372	-9.29109687934173	-8.71853831496585	-8.27391847743358	-7.90990624188113	-7.60127692297312	-7.33298824705883	-7.09534741864318	-6.88174311992791
3:3	-15.2048267259603	-13.3796508725	-12.005121635779	-10.6404748020871	-9.84905664363608	-9.29137844463674	-8.86116368011401	-8.51113320610584	-8.21610087756955	-7.96105390069043	-7.73632259217481	-7.535314118308
3:4	-15.564200891435	-13.7439101648312	-12.3773358280247	-11.0279956840293	-10.2512076702503	-9.70758590966921	-9.2909224793345	-8.95398646673574	-8.67162704247886	-8.42885811374801	-8.21603071746321	-8.02656845484317
3:5	-15.8420537245114	-14.0264895549119	-12.6676020574977	-11.333014855369	-10.5702743994628	-10.0400924030763	-9.63632528091597	-9.31178685448809	-9.04135874493603	-8.8100792383264	-8.60831825128341	-8.42951441782713
3:6	-16.0693227052252	-14.2583670103621	-12.9069646207713	-11.5867048023655	-10.8375514750051	-10.3203087917195	-9.9288934806095	-9.61616095670612	-9.35702289668724	-9.1365402295628	-8.94510061732816	-8.7761571535719
3:7	-16.2621060229268	-14.4556662063317	-13.1115888259299	-11.8053108325481	-11.0693598245794	-10.5646273809594	-10.1850868040058	-9.88363238675615	-9.63520403484423	-9.42488430075623	-9.24307832385917	-9.08325409786962
3:8	-16.4298471809765	-14.6278478076231	-13.2909633088513	-11.9983750573129	-11.2752917257947	-10.7826874587158	-10.4145887224397	-10.1239264746711	-9.88566770272298	-9.6849164203477	-9.51209600600878	-9.36069098346988
3:9	-16.5785612354618	-14.7809390339429	-13.4511350771671	-12.1719821376668	-11.461466907136	-10.9806414091807	-10.6235822471682	-10.3432554211201	-10.1146546517897	-9.92290625172923	-9.75845378300639	-9.61480126679148
3:10	-16.7123172025823	-14.9190178699083	-13.5961966820931	-12.330252219594	-11.6320310368988	-11.162658553437	-10.8162589293365	-10.545832272202	-10.3263996090797	-10.1431115233683	-9.98643501840222	-9.84989802323978
3:11	-16.8339972465634	-15.0449733005657	-13.7290481719566	-12.4761062204104	-11.789924209909	-11.3316967115736	-10.9955933795989	-10.7346482823993	-10.5239113656355	-10.3485607090905	-10.199091425918	-10.0690612591386
3:12	-16.9457183992935	-15.1609276755915	-13.8518205117046	-12.6116912900317	-11.9373083635689	-11.4899314926045	-11.1637743556897	-10.9119057236795	-10.7094072222164	-10.5414890030275	-10.39868042615	-10.2745764429157
3:13	-17.0490821394342	-15.2684867039937	-13.9661262570302	-12.7386327964699	-12.0758205155304	-11.6390107298406	-11.3224603436218	-11.079274557644	-10.8845706843613	-10.7235969418262	-10.5869245550657	-10.4681944969014
3:14	-17.1453298020202	-15.3688951423049	-14.0732156974038	-12.8581913448196	-12.2067306170907	-11.7802131306947	-11.4729389667427	-11.2380525609751	-11.0507122445489	-10.8962117521863	-10.765173238029	-10.6512937985939
3:15	-17.2354434779055	-15.4631378870057	-14.1740782631494	-12.9713647890716	-12.3310441397896	-11.9145514106846	-11.6162306390723	-11.3892694619797	-11.2088739460164	-11.0603922518143	-10.934507890217	-10.8249852879903
3:16	-17.3202138525673	-15.55200795078	-14.2695107255498	-13.078956861604	-12.4495711121781	-12.0428417171276	-11.7531583535244	-11.5337570608337	-11.3598997804027	-11.2169994344675	-11.0958125538894	-10.9901829756622
3:17	-17.4002871912714	-15.6361535479659	-14.3601644454257	-13.1816247340949	-12.5629739764071	-12.1657517657967	-11.8843960797643	-11.6721978579062	-11.5044844920542	-11.3667453605726	-11.2498227449266	-11.1476525795693
3:18	-17.4761987228405	-15.7161115530359	-14.4465789530052	-13.2799128294024	-12.6718016193239	-12.2838350788742	-12.0105031923111	-11.8051596419592	-11.6432082715786	-11.5102278676786	-11.3971600572162	-11.2980458776426
3:19	-17.5483968921545	-15.7923318097821	-14.5292063491086	-13.374277398284	-12.7765141147327	-12.3975558826379	-12.1319495081996	-11.9331206378122	-11.7765619585872	-11.6479557422952	-11.5383571906259	-11.4419254692267
3:20	-17.6172613259291	-15.8651951408039	-14.6084293854942	-13.4651047347192	-12.8775010657525	-12.507307568291	-12.2491338515076	-12.0564881443782	-11.9049656985105	-11.7803673133592	-11.67387638043	-11.5797829428316
3:21	-17.6831163731043	-15.9350269220843	-14.6845750947976	-13.5527249111349	-12.975095438921	-12.6134266174508	-12.3623980557414	-12.1756125834623	-12.0287829838213	-11.9078444089825	-11.8041231829105	-11.7120524187042
3:22	-17.7462414681694	-16.0021074733995	-14.7579252247519	-13.6374222958087	-13.0695841595225	-12.7162032686354	-12.4720376870432	-12.2907982489678	-12.1483313766292	-12.0307229819995	-11.929456932378	-11.839120790716
3:23	-17.8068791731684	-16.0666801220264	-14.8287243369616	-13.7194437181157	-13.1612163389261	-12.8158898004041	-12.5783103686002	-12.4023116417717	-12.2638908034468	-12.1493013016949	-12.0501987741262	-11.9613355777147
3:24	-17.86524149663	-16.1289575392432	-14.8971861717592	-13.7990048870469	-13.2502097430515	-12.9127070437867	-12.6814423223387	-12.5103880100093	-12.3757100461711	-12.2638463408452	-12.1666379075011	-12.0790110212554
3:25	-17.9215149151034	-16.1891267762204	-14.9634987072356	-13.8762954939576	-13.3367559356335	-13.006849560252	-12.7816335667092	-12.6152365363894	-12.484011874297	-12.3745988070082	-12.27903649136	-12.1924328824404
3:26	-17.9758644050776	-16.2473533077663	-15.0278282220262	-13.9514833112574	-13.4210244100079	-13.0984898008609	-12.8790620881523	-12.7170444923351	-12.5889971408765	-12.4817771435354	-12.3876335393322	-12.3018622639847
3:27	-18.0284367110819	-16.303784310242	-15.0903225890063	-14.0247175158063	-13.5031659397025	-13.1877814783413	-12.9738872194752	-12.8159805939511	-12.6908480794067	-12.585580739655	-12.4926480450144	-12.4075386950833
3:28	-18.079363017835	-16.3585513419118	-15.1511139688066	-14.0961314071543	-13.5833153191245	-13.2748623244874	-13.0662523987209	-12.912197734837	-12.7897309784129	-12.6861925278829	-12.5942815152269	-12.5096826537918
3:29	-18.1287611527859	-16.4117725523735	-15.2103210302901	-14.1658446487103	-13.6615936233222	-13.3598563627244	-13.1562874393094	-13.0058352277115	-12.8857983670781	-12.7837811030372	-12.6927200447593	-12.6084976564391
3:30	-18.1767374152026	-16.463554517469	-15.2680507947753	-14.2339651293635	-13.7381100850343	-13.442875794729	-13.2441104111051	-13.0970206554846	-12.9791908136338	-12.8785024650148	-12.7881360333893	-12.7041720107307
3:31	-18.2233881057676	-16.5139937738156	-15.3244001784539	-14.3005905205803	-13.8129636645946	-13.5240225772112	-13.3298292091456	-13.1858714093319	-13.0700384148741	-12.970501463745	-12.8806896218448	-12.7968803051117
3:32	-18.2688008141077	-16.5631781105402	-15.3794572908221	-14.3658095872558	-13.8862443714	-13.603389747997	-13.4135428696949	-13.2724959741163	-13.1584620377198	-13.0599130069771	-12.9705299053981	-12.8867846891593
3:33	-18.313055509262	-16.611187663336	-15.4333025344399	-14.4297032979959	-13.9580343829595	-13.6810625477824	-13.4953426804356	-13.3569950085337	-13.2445743605872	-13.1468630781358	-13.0577959702472	-12.9740359865572
3:34	-18.3562254686483	-16.6580958464979	-15.4860095418277	-14.4923457709317	-14.0284089979025	-13.7571193742216	-13.575313121839	-13.4394622574851	-13.3284807522696	-13.2314696012485	-13.1426177875957	-13.0587746723393
3:35	-18.3983780738513	-16.7039701513374	-15.537645978027	-14.5538050838265	-14.0974374519262	-13.8316325975716	-13.6535326692578	-13.5199853265903	-13.4102800183062	-13.3138431820744	-13.2251169925339	-13.1411317387081
3:36	-18.4395754959599	-16.7488728337686	-15.5882742317143	-14.6141439715563	-14.1651836199422	-13.904669261351	-13.7300744794765	-13.5986463428701	-13.4900650388002	-13.3940877484745	-13.3054075688492	-13.2212294681912
3:37	-18.4798752888213	-16.7928615094809	-15.6379520133697	-14.6734204296148	-14.2317066232219	-13.9762916869811	-13.8050069809252	-13.675522521024	-13.5679233169471	-13.4723011083154	-13.383596456303	-13.2991821287303
3:38	-18.5193309051532	-16.8359896716842	-15.6867328755493	-14.7316882388203	-14.2970613568344	-14.0465579978461	-13.8783943831985	-13.7506866511014	-13.6439374538234	-13.5485754394806	-13.4597840933769	-13.3750966021599
3:39	-18.5579921477499	-16.8783071436959	-15.7346666675864	-14.7889974236465	-14.3612989498964	-14.1155225754144	-13.9502971186972	-13.8242075204848	-13.7181855620438	-13.6229977236411	-13.5340649057603	-13.4490729551574
3:40	-18.5959055658657	-16.9198604764784	-15.7817999348738	-14.8453946544113	-14.4244671689483	-14.1832364578394	-14.020772226956	-13.8961502808018	-13.7907416285482	-13.6956501331323	-13.6065277487398	-13.5212049599552
3:41	-18.6331148051297	-16.9606932995074	-15.8281762711424	-14.9009236018033	-14.4866107729981	-14.2497476896717	-14.0898736904175	-13.9665767685303	-13.8616758348949	-13.7666103784553	-13.677256310017	-13.5915805707419
3:42	-18.6696609179664	-17.000846631961	-15.8738366307526	-14.9556252508119	-14.5477718273522	-14.3151016298768	-14.1576527289447	-14.0355457865639	-13.9310548419217	-13.8359520224776	-13.7463294782132	-13.6602823606415
3:43	-18.7055826403689	-17.0403591600902	-15.918819606885	-15.0095381799853	-14.6079899821938	-14.3793412241888	-14.2241580591856	-14.1031133527859	-13.998942044413	-13.9037447662558	-13.8138216813341	-13.7273879233628
3:44	-18.7409166399648	-17.0792674857241	-15.9631616805931	-15.0626988110068	-14.6673027209343	-14.4425072468764	-14.2894361239292	-14.1693329207064	-14.065397800414	-13.970054710491	-13.879803198705	-13.7929702429971
3:45	-18.7756977395701	-17.1176063501106	-16.006897444937	-15.1151416328263	-14.7257455825908	-14.5046385162247	-14.3535312958019	-14.2342555763966	-14.1304796390321	-14.0349445958991	-13.9443404492868	-13.8570980349636
3:46	-18.8099591198247	-17.1554088366935	-16.0500598078001	-15.1668994039568	-14.783352361818	-14.5657720873951	-14.4164860589953	-14.2979302152888	-14.1942424499051	-14.0984740252003	-14.0074962588225	-13.919836060723
3:47	-18.8437325040038	-17.1927065559212	-16.0926801764898	-15.2180033360381	-14.8401552896995	-14.6259434258014	-14.4783411721792	-14.3604037018488	-14.2567386569838	-14.1606996689716	-14.0693301078942	-13.9812454185778
3:48	-18.8770483276971	-17.2295298147818	-16.1347886268143	-15.268483261352	-14.8961851979821	-14.6851865637029	-14.5391358153011	-14.4217210146731	-14.3180183788419	-14.2216754572376	-14.1298983626884	-14.0413838126372
3:49	-18.9099358957192	-17.265907773423	-16.1764140589875	-15.3183677866243	-14.9514716690804	-14.7435342423587	-14.5989077226029	-14.481925379182	-14.3781295773694	-14.2814527583875	-14.1892544900358	-14.1003058018161
3:50	-18.9424235283421	-17.3018685909472	-16.2175843424437	-15.3676844351711	-15.0060431738921	-14.8010180417859	-14.6576933038752	-14.5410583897643	-14.4371181964215	-14.3400805467686	-14.2474492581166	-14.1580630305783
3:51	-18.9745386987344	-17.3374395622558	-16.258326451421	-15.4164597792147	-15.0599271992251	-14.8576684999195	-14.7155277557096	-14.5991601229691	-14.4950282917582	-14.3976055601299	-14.3045309240758	-14.2147044429835
3:52	-19.0063081633136	-17.3726472476434	-16.298666592996	-15.4647195640077	-15.1131503664416	-14.91351522277	-14.7724451642978	-14.6562692431275	-14.5519021534232	-14.4540724479384	-14.3605454096756	-14.2702764814797
3:53	-19.0377580865992	-17.407517596715	-16.3386303291169	-15.5124888252592	-15.1657385427712	-14.9685869870033	-14.828478601147	-14.7124231016067	-14.6077804215614	-14.5095239114808	-14.4155364660225	-14.3248232717763
3:54	-19.0689141620526	-17.4420760680978	-16.3782426940799	-15.5597920012402	-15.2177169466156	-15.0229118362391	-14.8836602129379	-14.7676578307614	-14.6627021965501	-14.5640008365723	-14.4695458283285	-14.378386795037
3:55	-19.099801730338	-17.4763477463634	-16.4175283088241	-15.6066530408639	-15.2691102480759	-15.0765171722522	-14.9380213066336	-14.8220084335278	-14.7167051442322	-14.6175424196277	-14.5226133616026	-14.4310070485545
3:56	-19.130445896405	-17.5103574575372	-16.4565114933811	-15.6530955089809	-15.3199426658618	-15.1294298421818	-14.9915924308558	-14.8755088695176	-14.7698255969633	-14.6701862877984	-14.5747771981241	-14.4827221959951
3:57	-19.1608716468021	-17.5441298845767	-16.4952163788053	-15.6991426900991	-15.3702380616983	-15.1816762227941	-15.0444034544747	-14.9281921384044	-14.8220986511379	-14.7219686138413	-14.6260738675061	-14.5335687082392
3:58	-19.1911039686624	-17.5776896842274	-16.5336670199319	-15.7448176917389	-15.4200200333226	-15.2332823028058	-15.0964836433106	-14.9800903613409	-14.8735582618235	-14.7729242263672	-14.676538420129	-14.5835814957947
3:59	-19.2211679718756	-17.611061606728	-16.5718875103574	-15.790143548655	-15.4693120071677	-15.2842737642613	-15.1478617358152	-15.0312348611245	-14.9242373351142	-14.8230867160973	-14.7262045447047	-14.6327940337111
3:60	-19.2510890160659	-17.6442706199396	-16.6099021011257	-15.8351433292124	-15.5181373318542	-15.3346760639592	-15.1985660185918	-15.0816562418104	-14.9741678188146	-14.8724885387629	-14.7751046807178	-14.6812384798906
3:61	-19.2808928441449	-17.677342039607	-16.6477353247217	-15.8798402452869	-15.5665193736629	-15.3845145159518	-15.2486244026234	-15.1313844684858	-15.0233807920724	-14.9211611152887	-14.8232701264882	-14.7289457876662
3:62	-19.3106057244076	-17.7103016676529	-16.6854121261394	-15.9242577671795	-15.6144816152446	-15.4338143761927	-15.29806450111	-15.180448947937	-15.071906554608	-14.9691349299244	-14.8707311436053	-14.7759458135002
3:63	-19.3402546033934	-17.7431759406427	-16.7229580030077	-15.9684197451929	-15.662047758931	-15.4826009304838	-15.3469137098697	-15.2288786109936	-15.1197747162299	-15.016439627023	-14.917517058502	-14.8222674206526
3:64	-19.3698672720607	-17.775992090866	-16.7603991570301	-16.0123505397279	-15.7092418361659	-15.5308995869812	-15.3951992913388	-15.2767019973946	-15.1670142873855	-15.063104107211	-14.963656361965	-14.8679385796751
3:65	-19.3994725482303	-17.8087783228695	-16.797762659343	-16.0560751620182	-15.7560883247664	-15.5787359746633	-15.4429484633147	-15.3239473441164	-15.2136537715751	-15.1091566237615	-15.0091768074226	-14.91298646661
3:66	-19.4291004787685	-17.8415640087606	-16.8350766328343	-16.0996194279587	-15.8026122759734	-15.6261360493491	-15.4901884937304	-15.3706426782213	-15.2597212605608	-15.1546248800646	-15.0541055089106	-14.9574375598098
3:67	-19.4587825656223	-17.8743799062123	-16.8723704550097	-16.143010127901	-15.8488394535658	-15.6731262090911	-15.5369468029347	-15.4168159154392	-15.3052445334319	-15.1995361291931	-15.0984690396993	-15.0013177363485
3:68	-19.4885520206281	-17.9072584038649	-16.9096749856874	-16.1862752158179	-15.8947964877036	-15.7197334210697	-15.5832510751882	-15.462494965891	-15.350251160754	-15.2439172767021	-15.1422935326704	-15.0446523690804
3:69	-19.5184440550305	-17.9402337997828	-16.9470228246581	-16.2294440219001	-15.9405110466673	-15.765985362492	-15.629129381385	-15.5077078486086	-15.3947686152329	-15.2877949879646	-15.1856047836682	-15.0874664255042
3:70	-19.5484962109325	-17.9733426198417	-16.9844486055476	-16.2725474934852	-15.9860120302821	-15.8119105784767	-15.6746103153888	-15.5524828168165	-15.4388243905873	-15.3311958015677	-15.2284283592285	-15.1297845697396
3:71	-19.5787487435291	-18.0066239844632	-17.0219893334948	-16.3156184702734	-16.0313297896098	-15.8575386605125	-15.7197231468489	-15.5968484963331	-15.4824461306465	-15.3741462505568	-15.2707897103101	-15.1716312691044
3:72	-19.6092450650584	-18.0401200340867	-17.059684776025	-16.3586920011271	-16.0764963784914	-15.9029004498403	-15.7644979939663	-15.6408340399406	-15.5256617711016	-15.4166729936651	-15.312714293942	-15.2130309070239
3:73	-19.6400322640833	-18.0738764262939	-17.0975779187581	-16.401805711469	-16.1215458438043	-15.9480282710859	-15.8089660204527	-15.6844693012025	-15.568499696858	-15.4588029590967	-15.354227705066	-15.2540079043157
3:74	-19.6711617171827	-18.1079429207823	-17.1357155005119	-16.4450002324984	-16.1665145629377	-15.9929562027182	-15.8531596619037	-15.7277850320048	-15.6109889186003	-15.5005635039883	-15.3953558213241	-15.2945868512934
3:75	-19.7026898146599	-18.142374072646	-17.1741486461617	-16.488319706312	-16.2114416391109	-16.037720392518	-15.89711288808	-15.7708131091255	-15.65315927303	-15.5419825933869	-15.436124964145	-15.3347926536508
3:76	-19.7346788278359	-18.1772300600461	-17.2129336206086	-16.5318123847531	-16.2563693679167	-16.0823594283294	-15.940861509223	-15.8135867964615	-15.6950416523328	-15.5830890035043	-15.4765620802671	-15.3746506957653
3:77	-19.7671979534164	-18.2125776798025	-17.2521327338158	-16.5755313447471	-16.3013437920975	-16.1269147771031	-15.9844435366775	-15.856141051272	-15.7366682698615	-15.6239125552057	-15.5166949488587	-15.4141870259354
3:78	-19.8003245810602	-18.2484915544388	-17.2918154357173	-16.6195353494424	-16.3464153663598	-16.1714313088501	-16.0278996109118	-15.898512885072	-15.7780729708958	-15.6644843852671	-15.5565524207364	-15.4534285692296
3:79	-19.8341458447098	-18.2850556077639	-17.3320596517539	-16.6638898933004	-16.391639760456	-16.2159579269413	-16.0712735137759	-15.940741792822	-15.8192915998262	-15.704837265024	-15.5961646979624	-15.4924033751548
3:80	-19.868760538074	-18.3223648846541	-17.3729534261409	-16.708668481276	-16.4370788374478	-16.2605483326732	-16.1146127868785	-15.9828702681103	-15.8603624384379	-15.7450059788245	-15.6355636644831	-15.5311409094097
3:81	-19.9042815022315	-18.3605278165134	-17.4145969626113	-16.753954208733	-16.4828018559543	-16.3052619608653	-16.1579694848097	-16.0249444275031	-15.9013267344791	-15.7850277784824	-15.6747832816884	-15.5696724017668
3:82	-19.9408386322254	-18.3996690702298	-17.45710518415	-16.7998417317506	-16.5288869616546	-16.3501651354504	-16.2014011013568	-16.067014774771	-15.9422293458757	-15.8249429350999	-15.7138600671785	-15.6080312659246
3:83	-19.9785827052278	-18.4399331703938	-17.5006109784984	-16.8464397500055	-16.5754230564601	-16.3953325110824	-16.2449717199862	-16.1091371461622	-15.9831195345307	-15.8647954168038	-15.7528336811315	-15.6462536124395
3:84	-20.0176903139511	-18.4814891600241	-17.5452693617159	-16.8938741711252	-16.6225121667654	-16.4408488909916	-16.2887534584338	-16.1513738926687	-16.0240519557294	-15.9046337310409	-15.7917476532435	-15.6843788832367
3:85	-20.0583703092278	-18.5245366766954	-17.5912628886013	-16.9422921936193	-16.6702724800307	-16.4868115462313	-16.3328283039186	-16.193795376387	-16.0650879064476	-15.9445119844956	-15.8306502954648	-15.7224506467476
3:86	-20.1008723375394	-18.5693139894335	-17.6388087837358	-16.9918676469806	-16.7188422895477	-16.5333332126895	-16.3772904744889	-16.2364818889368	-16.1062969210087	-15.9844912346537	-15.8695958635328	-15.7605176080157
3:87	-20.1454983405406	-18.6161088015899	-17.6881684893859	-17.0428080816672	-16.7683851935434	-16.5805460189015	-16.4222495001194	-16.2795261457383	-16.1477588398134	-16.0246412380656	-15.9086460565924	-15.7986349107102
3:88	-20.1926183294929	-18.6652730355944	-17.739660676172	-17.0953643411279	-16.8190970583649	-16.6286067149018	-16.4678343056085	-16.3230365795109	-16.1895665333148	-16.0650427472612	-15.9478719838927	-15.8368658420741
3:89	-20.2426924742799	-18.7172434826615	-17.7936793269276	-17.1498437296701	-16.8712155135089	-16.6777037558712	-16.514198715139	-16.3671417643833	-16.2318295508653	-16.1057905808165	-15.987356788864	-15.8752841044365
3:90	-20.2963027690906	-18.7725713184512	-17.850719443461	-17.206628515888	-16.9250331645725	-16.728067089525	-16.5615290188595	-16.4119964742422	-16.2746791031522	-16.1469978062326	-16.02719921808	-15.9139769002149
3:91	-20.354199668036	-18.8319654262541	-17.9114145434061	-17.266202571816	-16.9809164098205	-16.7799819855772	-16.6100546053171	-16.4577901617605	-16.3182750146937	-16.1888015634888	-16.0675185812306	-15.9530492131014
3:92	-20.4173729562636	-18.8963579775385	-17.9765930116459	-17.3291908125389	-17.0393329584341	-16.83380908549	-16.6600632834058	-16.5047591247862	-16.3628156684783	-16.231371375088	-16.1084618157648	-15.9926298968445
3:93	-20.487163505327	-18.9670073694336	-18.047365803603	-17.3964195230236	-17.1008933370042	-16.890014350334	-16.7119240164663	-16.5532044742773	-16.4085526431196	-16.2749213463864	-16.1502138385421	-16.0328805831651
3:94	-20.5654474646043	-19.0456669470618	-18.1252687484982	-17.4690122621885	-17.1664158138603	-16.9492153884784	-16.7661218298137	-16.6035195819431	-16.45581299012	-16.3197286833336	-16.193013224738	-16.0740091516919
3:95	-20.6549566593744	-19.1348765067776	-18.2125053897592	-17.5485495566523	-17.2370324669889	-17.0122561797039	-16.8233136412084	-16.6562337275038	-16.5050345147995	-16.3661629313349	-16.2371769077647	-16.1162909120854
3:96	-20.7598747603026	-19.238500063709	-18.3123880973286	-17.6373503505257	-17.3143718922932	-17.0803338709487	-16.8844220777651	-16.7120849639352	-16.5568244043016	-16.4147343999043	-16.2831409830216	-16.1601035276046
3:97	-20.8870472502234	-19.3628050466218	-18.43020566317	-17.7390047225648	-17.4008953940378	-17.1552279013825	-16.950803067975	-16.7721492940536	-16.612062615752	-16.4661792311269	-16.331532182983	-16.2059880544923
3:98	-21.0487418021918	-19.5188861247384	-18.5751190213858	-17.8594800004091	-17.5005702333733	-17.2397486433712	-17.0245694455421	-16.838087838583	-16.6720984692025	-16.5216204345274	-16.3833027290945	-16.2547638102677
3:99	-21.2700974556411	-19.7290538322674	-18.7649592223262	-18.009724946314	-17.6203791230128	-17.3387143474388	-17.1092832880894	-16.912669712011	-16.7391633703526	-16.582904130786	-16.4400107779633	-16.3077665305905
3:100	-21.6154357422306	-20.048491661671	-19.0414202397416	-18.2130273587656	-17.7742902468376	-17.4614182449933	-17.2116633579363	-17.0010426125528	-16.8173639033658	-16.6534030446156	-16.5044871901086	-16.3674124198183
4:1	-14.0022451961679	-12.1639884585101	-10.7679479714754	-9.36118117363256	-8.52860212231883	-7.93052233268467	-7.46052968443445	-7.071248130523	-6.73741954834221	-6.44397610347467	-6.18120508845672	-5.94247947656184
4:2	-14.8967722637628	-13.0643433835945	-11.6778077479495	-10.2893885638152	-9.47443149673456	-8.89337743191356	-8.43990269942872	-8.06669490797054	-7.74854356752248	-7.47041757291574	-7.2226332120895	-6.99858678059283
4:3	-15.3983607238837	-13.5712860453956	-12.1934716758913	-10.8218505984152	-10.0229825776557	-9.45743058072555	-9.01895311598911	-8.6602959847374	-8.3562915130528	-8.09194103075921	-7.85758595493859	-7.64664239407063
4:4	-15.7492701220932	-13.9272601841575	-12.5576866410866	-11.2019052170038	-10.4181632885559	-9.86713836193956	-9.44266498968703	-9.09754204376099	-8.80664030769692	-8.55498978720952	-8.3329537581803	-8.13396528418826
4:5	-16.0204946425167	-14.2033544310804	-12.8416958590043	-11.5010942078412	-10.7318001636232	-10.1945987483261	-9.78339499478788	-9.45103631017004	-9.17242818296902	-8.93262617499395	-8.72201283813546	-8.53403608321805
4:6	-16.2423765048911	-14.4299640724245	-13.0759810592054	-11.7500650005634	-10.9946972610089	-10.4707639036241	-10.0722354023055	-9.75200370544371	-9.48500584365282	-9.25632047712577	-9.05634760433503	-8.8785487344047
4:7	-16.4306618142436	-14.622867785686	-13.2763738760044	-11.9647502909	-11.2228821595804	-10.7117504962085	-10.3253866129612	-10.0167235194508	-9.76072724168941	-9.54249781839843	-9.35245173854988	-9.18406387736833
4:8	-16.5945697830379	-14.791306328175	-13.4521500233418	-12.1544921996059	-11.4257588972996	-10.9270202998424	-10.5523643690883	-10.2547622382052	-10.0092070730324	-9.80081942494318	-9.62003234018325	-9.46033501729056
4:9	-16.7399644449722	-14.9411587846366	-13.6092129645048	-12.3252403039927	-11.6093197578311	-11.1226051687925	-10.7592373879491	-10.4722233368949	-10.2365822575809	-10.037455334906	-9.8652934151189	-9.71360232503883
4:10	-16.8708086399117	-15.0763989594211	-13.7515542373089	-12.4810195494814	-11.7776204225699	-11.3025891124615	-10.9501160650744	-10.6732423372616	-10.4470130881172	-10.2565913778878	-10.0924484106075	-9.94811041798103
4:11	-16.9899072629838	-15.1998400018552	-13.8820003243461	-12.6246814383587	-11.9335352686112	-11.4698675125606	-11.1279154363496	-10.8607533511076	-10.6434531944938	-10.4612023894261	-10.3044964827091	-10.1668874343607
4:12	-17.0993195065809	-15.3135474834599	-14.0026270905559	-12.7583210780288	-12.0791768944861	-11.6265690066024	-11.2947793097623	-11.0369153556631	-10.8280778537182	-10.6534824287732	-10.5036544582276	-10.3721785178876
4:13	-17.2006025277055	-15.4190835974599	-14.1150048483344	-12.8835239036737	-12.2161444119647	-11.7743052700127	-11.4523314653776	-11.2033647394137	-11.0025377998258	-10.8350997463147	-10.6916128099872	-10.5657025885919
4:14	-17.2949630206643	-15.5176590845059	-14.2203508567694	-13.0015192734812	-12.345678076485	-11.9143266278629	-11.6018321980385	-11.3613727223473	-11.168117453991	-11.0073557262021	-10.8696951675138	-10.7488122142784
4:15	-17.3833555414687	-15.6102317993442	-14.3196282814241	-13.113280178234	-12.4687597034817	-12.0476231398347	-11.7442800342357	-11.5119476620056	-11.3258377591598	-11.1712881558439	-11.0389618792291	-10.9225972643314
4:16	-17.4665485683235	-15.6975729424298	-14.4136127033062	-13.2195902783295	-12.5861802021527	-12.1749926029601	-11.8804801756221	-11.6559039011385	-11.4765253744835	-11.3277406746341	-11.2002795757627	-11.0879543963713
4:17	-17.545170227976	-15.7803129101796	-14.5029381697289	-13.3210903359047	-12.6985863655799	-12.2970876788795	-12.0110919406187	-11.7939094903543	-11.620860622869	-11.4774108545657	-11.3543692480572	-11.2456349549778
4:18	-17.6197407689872	-15.8589738599138	-14.588129907509	-13.4183112093335	-12.8065141288846	-12.4144493995189	-12.1366624982404	-11.9265201184664	-11.7594115619878	-11.6208843211418	-11.5018402891566	-11.3962787762035
4:19	-17.690696143054	-15.9339933602897	-14.6696280850599	-13.5116978268315	-12.9104127407236	-12.5275315236134	-12.257651392392	-12.0542037736371	-11.8926587264294	-11.7586594878541	-11.6432151011104	-11.5404385310715
4:20	-17.7584054676364	-16.0057419069072	-14.7478054135008	-13.6016269492785	-13.0106626771347	-12.6367185909893	-12.374448720604	-12.1773590158006	-12.0210134381517	-11.8911658193269	-11.7789472024295	-11.6785975663234
4:21	-17.8231841834468	-16.0745361210132	-14.8229804118125	-13.688420560856	-13.1075891491291	-12.7423395381234	-12.487388842279	-12.2963287467412	-12.1448315833153	-12.0187775342738	-11.9094347622829	-11.8111831849065
4:22	-17.885304122436	-16.1406488499764	-14.8954275596389	-13.7723561205066	-13.2014724459029	-12.8446781252314	-12.5967608747138	-12.4114107440431	-12.2644241302293	-12.1418240327902	-12.0350308571951	-11.9385766732114
4:23	-17.9450013192127	-16.2043170046191	-14.9653851763116	-13.8536745194457	-13.2925559651553	-12.9439810322844	-12.7028168399751	-12.5228658277402	-12.3800652636086	-12.2605979306796	-12.1560513412738	-12.0611209733312
4:24	-18.0024821479498	-16.2657477170135	-15.0330616122188	-13.9325863356295	-13.381052525911	-13.0404642235973	-12.8057780663779	-12.6309242676797	-12.4919987480573	-12.3753613195364	-12.2727809547209	-12.1791266291077
4:25	-18.0579281987907	-16.3251232338846	-15.0986401694997	-14.0092768056601	-13.4671493876092	-13.1343180078488	-12.9058402744561	-12.7357908647319	-12.600442957754	-12.4863506940534	-12.3854781162474	-12.2928764530309
4:26	-18.1115001929937	-16.3826048457098	-15.162283053519	-14.0839098181712	-13.551012281927	-13.2257111022981	-13.0031776584659	-12.8376490194085	-12.7055948889678	-12.5937808666213	-12.4943787220658	-12.4026292361099
4:27	-18.1633411562915	-16.4383360716176	-15.2241345762509	-14.1566311517711	-13.6327886822366	-13.3147939278233	-13.0979461917896	-12.9366640182586	-12.807633388231	-12.6978481046185	-12.5996991881843	-12.5086227354004
4:28	-18.213579013591	-16.4924452637001	-15.2843237759665	-14.2275711234161	-13.7126104779483	-13.4017013033459	-13.1902863261623	-13.0329857095828	-12.9067217696878	-12.798732665741	-12.7016389116573	-12.6110761117544
4:29	-18.2623287277597	-16.5450477538539	-15.3429665769401	-14.2968467720628	-13.7905961796484	-13.4865546665683	-13.2803252127214	-13.1267506977889	-13.0030099525221	-12.8966008634942	-12.8003822823934	-12.7101919456492
4:30	-18.3096940759048	-16.5962476368449	-15.4001675833372	-14.3645636726434	-13.8668527508962	-13.5694639176753	-13.3681785423994	-13.2180841550049	-13.0966362183241	-12.9916067633939	-12.8961003449368	-12.8061579264259
4:31	-18.3557691349732	-16.6461392616528	-15.4560215797008	-14.4308174534705	-13.9414771404279	-13.6505289603752	-13.4539520807416	-13.3071013259431	-13.1877286653459	-13.0838935870818	-12.9889521858427	-12.8991482863933
4:32	-18.4006395324424	-16.6948084870421	-15.5106147942772	-14.4956950738519	-14.0145575720544	-13.7298409980656	-13.5377429555216	-13.3939087851478	-13.2764064194841	-13.1735948840904	-13.0790861045053	-12.9893250336092
4:33	-18.4443835058019	-16.7423337452041	-15.5640259692491	-14.5592759064187	-14.0861746371561	-13.8074836304307	-13.6196407429525	-13.4786054930546	-13.3627806489095	-13.2608355177825	-13.1666406119243	-13.076839024038
4:34	-18.487072805351	-16.7887869481082	-15.6163272727028	-14.6216326593335	-14.1564022252653	-13.8835337862875	-13.6997283887286	-13.5612836876187	-13.4469554194019	-13.3457325019161	-13.2517452917574	-13.1618309040058
4:35	-18.528773467815	-16.8342342641582	-15.6675850800695	-14.6828321663989	-14.2253083210115	-13.9580625212284	-13.7780829927992	-13.6420296408365	-13.5290284198571	-13.4283957165245	-13.334521550281	-13.2444319465573
4:36	-18.5695464828463	-16.878736787294	-15.7178606473023	-14.742936067548	-14.292955690122	-14.0311357029774	-13.8547764810968	-13.7209243037221	-13.6090915815319	-13.5089285257983	-13.4150832759604	-13.3247647998392
4:37	-18.609448370245	-16.9223511164331	-15.7672106937799	-14.8020013978901	-14.3594024728193	-14.1028146029882	-13.9298761830091	-13.79804385879	-13.6872316099709	-13.5874283159625	-13.49353742479	-13.4029441615194
4:38	-18.6485316824098	-16.9651298598147	-15.8156879095784	-14.8600811000961	-14.4247026995368	-14.1731564093669	-14.0034453299021	-13.8734601955467	-13.7635304449157	-13.66398696748	-13.5699845440592	-13.4790773901654
4:39	-18.6868454439037	-17.007122076168	-15.8633413990964	-14.9172244722305	-14.4889067411712	-14.2422146734708	-14.0755434872382	-13.9472413216695	-13.838065660602	-13.7386912730144	-13.6445192445032	-13.553265062185
4:40	-18.7244355379288	-17.0483736625355	-15.9102170709163	-14.9734775610027	-14.5520617039366	-14.3100397003641	-14.1462269306325	-14.019451720296	-13.9109108165379	-13.811623310313	-13.7172306287108	-13.6256014811844
4:41	-18.761345047835	-17.0889276968987	-15.9563579820918	-15.0288835087057	-14.6142117771585	-14.3766788915667	-14.2155489744241	-14.0901526620357	-13.9821357670066	-13.8828607773599	-13.7882026820523	-13.696175145285
4:42	-18.7976145604387	-17.1288247424082	-16.0018046436943	-15.0834828607349	-14.6753985409599	-14.4421770471314	-14.283560259908	-14.1594024788434	-14.051806936038	-13.9524772957219	-13.8575146311435	-13.7650691769447
4:43	-18.8332824368455	-17.1681031189257	-16.0465952933545	-15.1373138394647	-14.7356612396644	-14.5065766329456	-14.3503090092202	-14.2272568057007	-14.1199875633901	-14.0205426868731	-13.9252412739008	-13.8323617190755
4:44	-18.868385055586	-17.2067991467022	-16.0907661396416	-15.1904125893619	-14.7950370258248	-14.5699180182269	-14.4158412499146	-14.2937687950778	-14.1867379260988	-14.0871232253809	-13.9914532844965	-13.8981263006729
4:45	-18.9029570321583	-17.2449473662952	-16.1343515823965	-15.2428133974718	-14.8535611790434	-14.6322396874254	-14.4802010145025	-14.3589893083425	-14.2521155393615	-14.1522818721211	-14.056217495947	-13.9624321747258
4:46	-18.9370314184844	-17.2825807382393	-16.1773844125431	-15.2945488928147	-14.911267303131	-14.6935784301223	-14.5434305185785	-14.4229670876267	-14.316175339869	-14.2160784901203	-14.1195971626197	-14.0253446308358
4:47	-18.9706398853109	-17.3197308255041	-16.2198959944161	-15.345650227731	-14.9681875046545	-14.7539695120043	-14.6055703206347	-14.4857489111155	-14.3789698541781	-14.2785700451706	-14.1816522045966	-14.0869252846934
4:48	-19.0038128901953	-17.3564279613832	-16.2619164332468	-15.396147243812	-15.0243525555046	-14.8134468295665	-14.6666594662224	-14.5473797342709	-14.4405493542828	-14.3398107930047	-14.2424394355634	-14.1472323463489
4:49	-19.0365798334024	-17.3927014051359	-16.3034747301259	-15.446068624718	-15.0797920417777	-14.8720430508504	-14.7267356187602	-14.6079028191329	-14.5009620021975	-14.3998524545368	-14.3020127756802	-14.206320869028
4:50	-19.0689692037811	-17.4285794874502	-16.3445989265005	-15.4954420379148	-15.1345345009824	-14.9297897442341	-14.7858351789822	-14.6673598535277	-14.5602539850793	-14.4587443804483	-14.3604234507247	-14.2642429801015
4:51	-19.1010087164892	-17.4640897475867	-16.3853162400502	-15.5442942671401	-15.1886075493555	-14.9867174970506	-14.8439933947717	-14.7257910617611	-14.6184696421895	-14.5165337062244	-14.4177201786665	-14.3210480956876
4:52	-19.132725444276	-17.4992590639037	-16.4256531936266	-15.5926513372338	-15.2420380008846	-15.0428560256174	-14.9012444629151	-14.783235308161	-14.6756515848091	-14.5732654986063	-14.4739493447303	-14.3767831202607
4:53	-19.1641459439144	-17.5341137793454	-16.4656357388076	-15.6405386328298	-15.2948519794844	-15.0982342781002	-14.9576216241413	-14.8397301946651	-14.7318408100764	-14.6289828943202	-14.529155165918	-14.4314926325441
4:54	-19.1952963792949	-17.5686798233861	-16.5052893755326	-15.6879810122996	-15.3470750256596	-15.1528805315037	-15.0131572526714	-14.8953121535067	-14.7870768095989	-14.6837272318589	-14.5833798458986	-14.4852190588868
4:55	-19.2262026426427	-17.602982831875	-16.5446392692227	-15.7350029182676	-15.3987321988971	-15.2068224839861	-15.0678829413923	-14.9500165359419	-14.8413976736043	-14.7375381770313	-14.6366637211187	-14.5380028352468
4:56	-19.2568904753076	-17.6370482662064	-16.5837103667629	-15.7816284859689	-15.4498481769714	-15.2600873436136	-15.1218295836792	-15.0038776978769	-14.8948401913239	-14.790453842951	-14.6890453989452	-14.5898825588437
4:57	-19.2873855895913	-17.6709015332489	-16.6225275127266	-15.827881650705	-15.5004473533088	-15.3127019146242	-15.1750274528282	-15.0569290831855	-14.9474399482609	-14.8425109051026	-14.7405618886225	-14.6408951304879
4:58	-19.3177137931276	-17.7045681075177	-16.6611155672559	-15.8737862556612	-15.5505539335441	-15.364692682236	-15.2275062800172	-15.109203305469	-14.9992314209608	-14.8937447121084	-14.7912487257977	-14.6910758885449
4:59	-19.347901117421	-17.7380736571493	-16.6994995270767	-15.9193661613873	-15.6001920324174	-15.4160858970289	-15.2792953316873	-15.1607322289801	-15.0502480698909	-14.9441893928099	-14.8411400913591	-14.7404587354548
4:60	-19.3779739522717	-17.771444175358	-16.7377046512329	-15.9646453583108	-15.6493857721946	-15.4669076599413	-15.330423487236	-15.2115470494312	-15.1005224310345	-14.9938779602839	-14.890268925318	-14.7890762576958
4:61	-19.4079591879918	-17.8047061192171	-16.7757565932634	-16.0096480837547	-15.698159383861	-15.5171840089605	-15.3809193179294	-15.2616783754152	-15.1500862068245	-15.0428424134266	-14.9386670364725	-14.8369598400576
4:62	-19.4378843675391	-17.8378865578177	-16.8136815417361	-16.0543989450686	-15.7465373124324	-15.5669410086453	-15.4308111679784	-15.3111563111995	-15.1989703570679	-15.0911138367682	-14.9863652085964	-14.8841397750772
4:63	-19.4677778509852	-17.871013332132	-16.851506371299	-16.0989230506671	-15.794544327859	-15.6162048437133	-15.4801272387897	-15.3600105417062	-15.2472051905643	-15.1387224992141	-15.0333933039208	-14.9306453684868
4:64	-19.4976689950958	-17.9041152292531	-16.889258806714	-16.1432461510028	-15.8422056431666	-15.6650019180411	-15.5288956774874	-15.4082704205618	-15.2948204581836	-15.1856979524666	-15.0797803647056	-14.9765050415321
4:65	-19.5275883512589	-17.9372221741142	-16.926967602732	-16.1873947917989	-15.8895470416998	-15.7133589605924	-15.5771446709261	-15.4559650622013	-15.3418454482524	-15.2320691299443	-15.1255547137452	-15.0217464310415
4:66	-19.5575678855646	-17.9703654423328	-16.9646627431532	-16.2313964822412	-15.9365950156066	-15.7613031399886	-15.6249025465696	-15.5031234391376	-15.3883090852102	-15.2778644471064	-15.1707440547167	-15.0663964881641
4:67	-19.5876412255545	-18.0035778985015	-17.002375663027	-16.2752798812948	-15.9833769180534	-15.8088621896987	-15.6721978818112	-15.5497744856733	-15.4342400326298	-15.3231119041995	-15.2153755733576	-15.1104815767506
4:68	-19.6178439390499	-18.0368942650938	-17.040139498708	-16.319075005899	-16.0299211320929	-15.8560645461525	-15.719059623566	-15.5959472095344	-15.4796668018697	-15.3678391925803	-15.2594760405702	-15.1540275724296
4:69	-19.6482138515915	-18.0703514282201	-17.0779893714433	-16.3628134655253	-16.0762572596571	-15.9029395024916	-15.7655172202837	-15.6416708131683	-15.5246178678372	-15.4120738059429	-15.3030719186857	-15.1970599635373
4:70	-19.6787914104357	-18.1039887878066	-17.1159627113705	-16.4065287285068	-16.1224163348281	-15.9495173811878	-15.8116007689323	-15.6869748267684	-15.5691217936094	-15.4558431579963	-15.3461894722926	-15.2396039551944
4:71	-19.7096201048513	-18.1378486614746	-17.1540996303338	-16.4502564267103	-16.1684310664074	-15.9958297294111	-15.8573411800085	-15.7318892554968	-15.6132073659889	-15.4991747084071	-15.388854885259	-15.2816845780071
4:72	-19.7407469547454	-18.1719767535633	-17.1924433538642	-16.4940347065965	-16.214336115891	-16.0419095418453	-15.9027703642653	-15.7764447438845	-15.6569037444887	-15.5420960991664	-15.431094385854	-15.3233268030946
4:73	-19.77222308259	-18.2064227035187	-17.2310407251607	-16.5379046365951	-16.2601684183483	-16.0877915166932	-15.9479214456568	-15.820672761033	-15.7002406267648	-15.5846353039684	-15.4729343822327	-15.3645556654461
4:74	-19.8041043874235	-18.241240731467	-17.2699427971112	-16.581910683139	-16.3059675554725	-16.1335123519363	-15.9928290060197	-15.8646058110598	-15.7432484341808	-15.6268207937365	-15.5144016110009	-15.4053963979864
4:75	-19.8364523446557	-18.2764904034657	-17.309205532561	-16.6261012708186	-16.3517761923549	-16.1791110906179	-16.0375293683295	-15.90827767427	-15.7859585220325	-15.6686817221293	-15.5555233021553	-15.4458745792189
4:76	-19.8693349619269	-18.3122375450725	-17.3488906384943	-16.6705294461933	-16.3976405924961	-16.2246295261182	-16.0820609270539	-15.9517236858805	-15.8284034200497	-15.7102481357512	-15.5963273644427	-15.4860162979426
4:77	-19.9028279299171	-18.3485553400145	-17.389066567009	-16.7152536701397	-16.4436112294354	-16.27011268125	-16.126464536325	-15.9949810608543	-15.870617110195	-15.7515512149519	-15.6368425961462	-15.5258483393595
4:78	-19.9370160186005	-18.3855256616371	-17.4298097255985	-16.7603387707154	-16.4897435184891	-16.3156093787723	-16.1707839695245	-16.0380892756715	-15.912635350612	-15.7926235526042	-15.6770989275636	-15.5653983979478
4:79	-19.9719947851434	-18.4232406995595	-17.4712059522414	-16.8058570980196	-16.5360986988844	-16.3611729258998	-16.2150664676695	-16.0810905208481	-15.95449605698	-15.8334994802284	-15.7171277031022	-15.6046953238843
4:80	-20.0078726811777	-18.461804964134	-17.5133523285245	-16.8518899354101	-16.5827449057293	-16.4068619420673	-16.2593633990533	-16.1240302419842	-15.996239755733	-15.8742154534614	-15.7569620131014	-15.6437694116498
4:81	-20.0447736770667	-18.5013377792649	-17.5563594284844	-16.8985292390708	-16.6297584837022	-16.4527413682422	-16.30373105942	-16.1669577924617	-16.0379101278875	-15.9148105123862	-15.7966370884397	-15.6826527419417
4:82	-20.0828405628289	-18.5419764133956	-17.6003541350913	-16.9458798024055	-16.6772256114946	-16.4988837084548	-16.3482316512594	-16.2099272281706	-16.0795546680456	-15.9553268370073	-15.8361907749543	-15.7213795913824
4:83	-20.1222391454449	-18.5838800544224	-17.645483204879	-16.9940619761533	-16.725244329956	-16.5453705713757	-16.3929344936656	-16.2529982846321	-16.1212254911295	-15.9958104247011	-15.8756641101541	-15.7599869291138
4:84	-20.1631636494478	-18.6272349153114	-17.6919178312805	-17.0432151242786	-16.7739271007471	-16.5922946038996	-16.4379175321875	-16.2962375908232	-16.1629803305327	-16.0363119255526	-15.9151020322673	-15.7985150257587
4:85	-20.2058437565111	-18.6722608766161	-17.7398595599661	-17.0935020670057	-16.8234040709682	-16.6397619431378	-16.4832692436513	-16.3397201937301	-16.2048837870687	-16.0768876843017	-15.9545542623053	-15.837008209202
4:86	-20.2505539138736	-18.7192202515371	-17.7895480630528	-17.1451148677298	-16.8738272903815	-16.6878953631973	-16.529091067812	-16.383531496018	-16.2470089106281	-16.1176010559474	-15.994076415038	-15.8755158144665
4:87	-20.2976258404037	-18.7684295346731	-17.8412715134159	-17.1982824792556	-16.9253762338299	-16.7368383669629	-16.5755005518631	-16.4277697507048	-16.2894392293063	-16.1585240887525	-16.033731416886	-15.9140933935689
4:88	-20.3474656308476	-18.8202754288037	-17.895380666398	-17.2532810092002	-16.9782651426399	-16.7867605843926	-16.6226354749853	-16.4725493186202	-16.3322713896336	-16.1997397079902	-16.0735913414953	-15.9528042787797
4:89	-20.4005776236693	-18.8752371436384	-17.9523083429956	-17.3104477498945	-17.0327529495947	-16.8378650103152	-16.6706593443219	-16.5180049887366	-16.3756186457402	-16.2413445937732	-16.1137398232984	-15.9917216342989
4:90	-20.4575984767067	-18.9339181249035	-18.0125969770298	-17.3702007429758	-17.0891569524531	-16.8903978855505	-16.7197688485105	-16.5642978085764	-16.4196155506498	-16.2834530393407	-16.1542752860432	-16.030931195638
4:91	-20.5193471091627	-18.9970923779955	-18.0769385409345	-17.4330666932522	-17.1478720588644	-16.9446624648783	-16.7702041685551	-16.611623107576	-16.4644243869937	-16.3262022242501	-16.1953153450548	-16.0705349979329
4:92	-20.5869001601949	-19.0657741447988	-18.1462340922925	-17.4997218540653	-17.2093985424036	-17.0010386519681	-16.8222635666366	-16.6602217852967	-16.510244177065	-16.3697595796011	-16.237002941163	-16.1106565608391
4:93	-20.661710156216	-19.1413264355443	-18.2216856037135	-17.5710537633139	-17.2743832177453	-17.0600117600745	-16.8763245687142	-16.7103966007012	-16.5573236266145	-16.4143333336669	-16.2795151009331	-16.1514482785139
4:94	-20.7457986409805	-19.2256372713377	-18.304943306079	-17.6482578580726	-17.3436825648978	-17.1222159701472	-16.9328756582401	-16.762536378454	-16.6059802658851	-16.4601880504204	-16.3230758091689	-16.1931022554708
4:95	-20.8420886776328	-19.3214207084629	-18.3983536828531	-17.7329952612006	-17.4184633425409	-17.1885024463908	-16.9925653988397	-16.817153240512	-16.656629731382	-16.5076683063665	-16.3679755650569	-16.2358667307465
4:96	-20.9550156435663	-19.4327642573188	-18.5054021941639	-17.8276641700108	-17.5003706374239	-17.2600508798994	-17.0562818408242	-16.8749422686637	-16.7098324044259	-16.5572362361893	-16.4146022916777	-16.2800719718145
4:97	-21.0917467763545	-19.5662074568812	-18.6315648169278	-17.9358976607877	-17.5918251329373	-17.3385621623538	-17.125287606306	-16.9368819824361	-16.7663714109791	-16.6095340134172	-16.4634925841091	-16.3261730865277
4:98	-21.2649043650782	-19.733106299815	-18.7861143320293	-18.0635551628544	-17.6965883385514	-17.4266141010504	-17.2014647322175	-17.0044142928426	-16.8273911883966	-16.6654942113737	-16.5154218493328	-16.3748250852671
4:99	-21.4997006553855	-19.9556594345185	-18.9865070959248	-18.2209259822036	-17.8209431316893	-17.5283767465321	-17.2877958573971	-17.0797930473217	-16.894663269983	-16.7265500505201	-16.5715751837892	-16.4270246490638
4:100	-21.8580344214871	-20.2863208458049	-19.2714340897346	-18.4284462316672	-17.9764956078005	-17.6512250200243	-17.3894169536812	-17.1668325858008	-16.9711502226691	-16.7950777869157	-16.6339047702019	-16.4844053215226
5:1	-14.172163757617	-12.3313577778044	-10.9309808486908	-9.51522748017533	-8.67326408906321	-8.06541955724847	-7.58529425561841	-7.18552182414483	-6.84085217015663	-6.53622450811693	-6.26193261688187	-6.01135566221032
5:2	-15.0550002880455	-13.2203360172571	-11.8299666846877	-10.4335039317729	-9.61004025787032	-9.02004838382172	-8.55722655352309	-8.17427839911556	-7.84600579866869	-7.55738768039889	-7.29874885403379	-7.06349316108326
5:3	-15.5484925950173	-13.7193863976631	-12.3380644964695	-10.9590119164603	-10.1522097462008	-9.57826391466162	-9.13096188865672	-8.76307001768413	-8.44943587129709	-8.17507255629662	-7.9303309500536	-7.70863505825615
5:4	-15.8933560240503	-14.0694629191045	-12.6966192994727	-11.3338534828091	-10.5425990469775	-9.98358551439545	-9.55068196212492	-9.19671119063308	-8.89656115311253	-8.63527454299197	-8.40322427206053	-8.19385093211504
5:5	-16.1598220168353	-14.3409150173002	-12.9761728176618	-11.6289394853578	-10.852468933307	-10.3076059725642	-9.88829473535739	-9.54740911469607	-9.2598729659258	-9.0107547707689	-8.79044624031711	-8.59240180658072
5:6	-16.3778236583649	-14.5637397840025	-13.2068263561798	-11.8745706516317	-11.1123081345572	-10.580991316136	-10.1746335015324	-9.84615496493887	-9.57051163926608	-9.33279469672988	-9.12341218539471	-8.93583050008317
5:7	-16.5628599363808	-14.7534753617185	-13.4041814725124	-12.086468947395	-11.3379511480528	-10.8196813492319	-10.4257367263182	-10.109079811284	-9.84469543839253	-9.61769511782813	-9.41850164090334	-9.24059249846823
5:8	-16.7239925560133	-14.9192089070811	-13.5773665160981	-12.2738407057457	-11.5386767779452	-11.0330222665361	-10.651013390995	-10.3456513826307	-10.0919474898414	-9.87503204760072	-9.68534200368003	-9.51636626096245
5:9	-16.8669790503229	-15.0667155472072	-13.7321850431179	-12.4425430852522	-11.7203916734757	-11.2269664437515	-10.856458290878	-10.5619041891768	-10.3183400890481	-10.1109146028988	-9.93007941087143	-9.76933649732559
5:10	-16.9957071231126	-15.1998956902281	-13.8725579609634	-12.596535493997	-11.8870905628019	-11.4055410568221	-11.0461286517685	-10.7619237766954	-10.5279862534705	-10.3294835260715	-10.1568838949483	-10.0037055920779
5:11	-17.1129268284517	-15.3215088823451	-14.0012601136063	-12.7386213995995	-12.0416030095956	-11.5715995364181	-11.2229000565971	-10.9486069162795	-10.7238039745281	-10.5336792938263	-10.3687211222841	-10.2224687009464
5:12	-17.2206562035461	-15.4335804489535	-14.1203285602879	-12.870859736784	-12.1860077755016	-11.7272387310167	-11.3888862696841	-11.1240839591732	-10.9079409719709	-10.7256691257548	-10.5677814771458	-10.4278446752539
5:13	-17.3204207992983	-15.5376416622304	-14.231303776433	-12.9948080785415	-12.321877847633	-11.8740456904672	-11.5456876856283	-11.289968863545	-11.0820262041933	-10.9070998618243	-10.7557341484948	-10.6215311370015
5:14	-17.4134025600259	-15.634879040314	-14.3353796324223	-13.111673908136	-12.4504329263765	-12.0132513018289	-11.6945460512288	-11.4475149396634	-11.2473265617861	-11.0792555015363	-10.9338853651666	-10.8048631952119
5:15	-17.5005363357391	-15.7262311455228	-14.4335006545588	-13.2224127590083	-12.572638389906	-12.1458300311113	-11.8364449401444	-11.5977160089322	-11.4048486462094	-11.2431595053165	-11.1032810736956	-10.978916290915
5:16	-17.5825746882127	-15.8124535911856	-14.5264273564293	-13.3277941614456	-12.6892718170127	-12.2725669881004	-11.972177326483	-11.7413744459954	-11.5554072206553	-11.3996435594366	-11.2647758733328	-11.1445751015001
5:17	-17.6601327274623	-15.894164022684	-14.6147814533961	-13.428447298931	-12.8009690564327	-12.394104383314	-12.102392403205	-11.8791483230601	-11.6996726227073	-11.5493951632015	-11.4190806372508	-11.3025810080774
5:18	-17.733719940113	-15.9718740522407	-14.6990779690565	-13.5248934389866	-12.9082569603355	-12.510974544781	-12.2276288605309	-12.0115849169508	-11.8382044432093	-11.6929913867234	-11.566796214358	-11.4535655709577
5:19	-17.8037632944779	-16.0460124438607	-14.7797485488807	-13.6175694896059	-13.0115771668782	-12.6236239115167	-12.3483390715408	-12.1391450550934	-11.971475975979	-11.8309233331209	-11.7084377773413	-11.5980746146941
5:20	-17.8706243455713	-16.1169422793034	-14.8571587243226	-13.7068454482102	-13.1113037210088	-12.7324308138754	-12.4649070150631	-12.2622211496803	-12.0998923067268	-11.9636141937894	-11.8444527284026	-11.73658586
5:21	-17.934612120039	-16.1849738902508	-14.9316209209574	-13.7930375526593	-13.2077563580502	-12.8377188794558	-12.5776617879481	-12.3811507851297	-12.2238039196014	-12.0914327898016	-11.9752340726034	-11.8695220311139
5:22	-17.9959929736135	-16.2503747528619	-15.0034044126427	-13.876418347338	-13.3012106734287	-12.9397672976612	-12.6868879490875	-12.4962271102971	-12.3435170823995	-12.2147038713989	-12.1011305434001	-11.9972607363421
5:23	-18.0549982379422	-16.3133771640926	-15.0727430451722	-13.9572244955526	-13.3919060170513	-13.0388187882579	-12.7928335470501	-12.607706893834	-12.4593018759565	-12.3337160494195	-12.2224543636708	-12.1201420138497
5:24	-18.1118302274088	-16.3741842722137	-15.1398413047906	-14.0356629191705	-13.4800516984658	-13.1350858649572	-12.8957164270545	-12.7158168432204	-12.5713984736791	-12.448727971086	-12.3394872616034	-12.2384741673067
5:25	-18.1666670116987	-16.4329748686062	-15.2048791407867	-14.1119156787691	-13.5658319198533	-13.2287558146263	-12.9957292413273	-12.8207586151442	-12.6800221031408	-12.5599731770937	-12.4524851833019	-12.3525383356434
5:26	-18.219666247306	-16.4899072350072	-15.2680158379233	-14.1861438930475	-13.649409738394	-13.3199946962938	-13.0930434695864	-12.9227128267667	-12.7853670026525	-12.6676639567935	-12.5616820221422	-12.4625921170959
5:27	-18.270968282967	-16.5451222619312	-15.3293931556115	-14.258490916645	-13.7309302792365	-13.4089505831463	-13.1878126748021	-13.0218422952361	-12.8876096028809	-12.771994434485	-12.6672925997339	-12.5688724808487
5:28	-18.3206986987825	-16.5987459985832	-15.3891378950476	-14.3290849392842	-13.8105233635642	-13.4957562134974	-13.2801751617358	-13.1182946747215	-12.9869111049712	-12.8731430604277	-12.7695150728074	-12.6715981378056
5:29	-18.368970399218	-16.6508917548815	-15.447364015619	-14.3980411288401	-13.8883056755674	-13.5805311756866	-13.3702561644057	-13.2122046185661	-13.0834195845282	-12.9712746374125	-12.8685328966603	-12.7709714975223
5:30	-18.4158853514276	-16.7016618473708	-15.5041743928925	-14.4654634116565	-13.9643825625723	-13.6633837220472	-13.4581696585747	-13.3036955638484	-13.1772717201421	-13.0665419824983	-12.9645164438546	-12.8671803059241
5:31	-18.4615360392146	-16.7511490595929	-15.5596622891724	-14.5314459618782	-14.0388495408229	-13.7444122851405	-13.5440198732371	-13.3928812133214	-13.2685942225158	-13.159087300411	-13.05762435323	-12.9603990346288
5:32	-18.5060066872166	-16.7994378717121	-15.6139125917506	-14.5960744555382	-14.111793563227	-13.8237067531236	-13.6279025586094	-13.4798667730649	-13.3575050233539	-13.2490433278138	-13.1480046666411	-13.0507900750857
5:33	-18.5493742980802	-16.8466055023208	-15.6670028620383	-14.6594271330796	-14.1832940931944	-13.901349548828	-13.7099060557379	-13.5647499916539	-13.4441142704071	-13.3365342945684	-13.2357957975265	-13.1385047776583
5:34	-18.5917095364182	-16.8927227963481	-15.7190042297091	-14.7215757048284	-14.2534240194502	-13.9774165477926	-13.7901122034181	-13.6476220371127	-13.528525165331	-13.4216767381205	-13.321127365323	-13.2236843660147
5:35	-18.6330774864594	-16.9378549860877	-15.769982159037	-14.7825861269157	-14.3222504396046	-14.0519778633336	-13.8685971108912	-13.7285682405905	-13.6108346735128	-13.5045801994512	-13.404120922042	-13.3064607498998
5:36	-18.6735383049868	-16.9820623470243	-15.8199971092447	-14.8425192697141	-14.3898353347821	-14.1250985211973	-13.9454318191921	-13.807668730012	-13.6911341291888	-13.5853478230685	-13.4848905914282	-13.3869572539022
5:37	-18.7131477870166	-17.0254007659805	-15.8691051064936	-14.9014314966229	-14.4562361533311	-14.196839042025	-14.0206828696593	-13.8849989725155	-13.7695097546057	-13.6640768788593	-13.5635436365891	-13.4652892757462
5:38	-18.7519578584215	-17.067922235843	-15.9173582418624	-14.959375167713	-14.5215063182776	-14.2672559464642	-14.0944127946836	-13.9606302409821	-13.8460431083732	-13.7408592199765	-13.6401809684991	-13.541564884584
5:39	-18.7900170071291	-17.1096752885454	-15.9648051070645	-15.0163990801146	-14.5856956705306	-14.3364021950812	-14.1666805430566	-14.0346300171822	-13.9208114752891	-13.8157816880568	-13.7148976050913	-13.6158853674744
5:40	-18.8273706624867	-17.1507053759358	-16.0114911775909	-15.0725488549385	-14.6488508577304	-14.4043275730882	-14.2375418501122	-14.1070623418386	-13.9938882076327	-13.8889264748015	-13.7877830885826	-13.6883457305283
5:41	-18.8640615307458	-17.1910552065128	-16.0574591513093	-15.1278672788489	-14.7110156769377	-14.4710790281898	-14.3070495611117	-14.1779881201154	-14.0653430260795	-13.9603714471529	-13.8589218670741	-13.7590351599209
5:42	-18.9001298933094	-17.2307650446967	-16.1027492492238	-15.1823946070575	-14.772231377998	-14.5367009684697	-14.3752539149227	-14.2474653895943	-14.1352422869149	-14.0301904418767	-13.9283936452445	-13.8280374470129
5:43	-18.9356138733192	-17.2698729782341	-16.1473994840225	-15.2361688334168	-14.8325369333088	-14.6012355261246	-14.4422027938966	-14.3155495566184	-14.2036492210205	-14.0984535342317	-13.9962737080017	-13.895431381104
5:44	-18.9705496753021	-17.3084151584692	-16.1914459011701	-15.2892259324089	-14.8919692788226	-14.6647227919373	-14.5079419449227	-14.3822936059215	-14.2706241491388	-14.1652272845115	-14.0626332202288	-13.9612911128004
5:45	-19.0049718018954	-17.3464260175131	-16.2349227965913	-15.341600077098	-14.9505635303835	-14.7272010246411	-14.5725151758685	-14.4477482876676	-14.3362246771285	-14.2305749655297	-14.1275395052013	-14.0256864905623
5:46	-19.038913251097	-17.3839384657651	-16.2778629144115	-15.3933238365312	-15.0083531788938	-14.7887068387132	-14.6359645309917	-14.5119622853749	-14.4005058742815	-14.2945567735614	-14.1910563038172	-14.088683372683
5:47	-19.0724056970263	-17.4209840727782	-16.320297627751	-15.4444283555835	-15.0653702673183	-14.8492753736354	-14.6983304483859	-14.5749823676587	-14.4635204372491	-14.3572300248024	-14.2532440164525	-14.1503439167029
5:48	-19.1054796567988	-17.4575932340717	-16.3622571051774	-15.4949435198496	-15.121645552123	-14.9089404472426	-14.7596519020942	-14.6368535262818	-14.5253188416975	-14.4186493390588	-14.3141599289947	-14.2107268480653
5:49	-19.1381646458161	-17.4937953261947	-16.4037704651142	-15.5448981078601	-15.1772086514173	-14.9677346954394	-14.8199665311637	-14.6976191026331	-14.5859494834679	-14.4788668120995	-14.3738584244101	-14.2698877096639
5:50	-19.1704893235227	-17.5296188520861	-16.4448659202432	-15.5943199326377	-15.2320881817922	-15.025689700281	-14.8793107576217	-14.7573209044485	-14.6454588107343	-14.5379321778885	-14.4323911810493	-14.3278790937993
5:51	-19.2024816314908	-17.5650915785869	-16.4855709137416	-15.6432359743931	-15.286311885626	-15.0828361081819	-14.9377198951026	-14.815999314335	-14.7038914484274	-14.5958929617405	-14.489807358769	-14.3847508579538
5:52	-19.2341689255412	-17.6002406678053	-16.5259122490338	-15.6916725059937	-15.3399067504472	-15.1392037398254	-14.9952282496547	-14.8736933914528	-14.7612903160085	-14.6527946253129	-14.5461537738633	-14.4405503256965
5:53	-19.2655781035027	-17.6350928039215	-16.5659162146201	-15.7396552127059	-15.3928991218034	-15.1948216931931	-15.0518692140862	-14.9304409675385	-14.8176967395348	-14.7086807042446	-14.6014750637149	-14.4953224739521
5:54	-19.2967357301357	-17.6696743169435	-16.6056087054604	-15.7872093076111	-15.445314810971	-15.249718441007	-15.1076753570724	-14.9862787383149	-14.8731505588432	-14.7635929391747	-14.6558138420264	-14.5491101077894
5:55	-19.3276681607085	-17.7040113048832	-16.645015342341	-15.8343596440334	-15.4971791987602	-15.3039219237849	-15.162678508141	-15.0412423512255	-14.9276902305907	-14.8175714008167	-14.7092108454404	-14.6019540238248
5:56	-19.3584016647075	-17.7381297558066	-16.6841615906323	-15.8811308262731	-15.5485173366134	-15.3574596396355	-15.2169098395632	-15.0953664903451	-14.9813529278298	-14.8706546097239	-14.7617050723262	-14.6538931632774
5:57	-19.3889625511915	-17.7720556712402	-16.723072879858	-15.9275473199337	-15.599354046165	-15.4103587318743	-15.2703999461199	-15.1486849592553	-15.0341746367453	-14.922879651355	-14.8133339144801	-14.7049647556617
5:58	-19.4193772973601	-17.8058151924658	-16.7617747255374	-15.973633563146	-15.6497140184241	-15.4626460755134	-15.3231789236702	-15.2012307626341	-15.0861902511584	-14.9742822870333	-14.8641332824718	-14.755204454062
5:59	-19.4496726820065	-17.8394347313316	-16.8002928548451	-16.0194140800399	-15.6996219137616	-15.514348363677	-15.3752764474273	-15.2530361872831	-15.1374336653854	-15.024897061391	-14.9141377253533	-14.804646462893
5:60	-19.479875925668	-17.8729411073372	-16.838653337743	-16.0649135978937	-15.7491024639284	-15.5654921950118	-15.4267218508496	-15.3041328833112	-15.1879378660478	-15.0747574068961	-14.9633805454456	-14.8533236590257
5:61	-19.510014839474	-17.906361692931	-16.8768827253995	-16.1101571695037	-15.7981805774037	-15.6161041632022	-15.4775442060724	-15.35455194621	-15.2377350234422	-15.1238957460765	-15.0118939089191	-14.9012677071319
5:62	-19.5401179849372	-17.9397245691876	-16.9150081979183	-16.1551703024681	-15.8468814494803	-15.6662109497723	-15.527772406848	-15.4043240005847	-15.2868565831158	-15.1723435920854	-15.0597089528988	-14.9485091700895
5:63	-19.5702148472452	-17.9730586943283	-16.9530577236608	-16.1999790972821	-15.8952306786315	-15.7158394214484	-15.5774352550302	-15.4534792863602	-15.3353333583388	-15.2201316482874	-15.1068558898403	-14.9950776152867
5:64	-19.6003360249984	-18.0063940879209	-16.9910602327849	-16.2446103963903	-15.9432543908903	-15.765016733489	-15.6265615517311	-15.5020477483559	-15.3831956242311	-15.2672899076035	-15.1533641099623	-15.0410017176695
5:65	-19.630513439832	-18.0397620340564	-17.0290458080358	-16.2890919466656	-15.9909793742038	-15.8137704405567	-15.675180194403	-15.5500591302221	-15.4304732143869	-15.3138477524149	-15.1992622825572	-15.0863093603961
5:66	-19.6607805699671	-18.0731953073815	-17.0670458963526	-16.3334525781826	-16.0384332250206	-15.8621286169219	-15.7233202812601	-15.5975430738633	-15.4771956209476	-15.3598340559149	-15.2445784570682	-15.1310277339959
5:67	-19.6911727124992	-18.1067284265908	-17.1050935455026	-16.3777224026532	-16.0856445097351	-15.9101199880583	-15.7710112246596	-15.6445292256341	-15.5233920992096	-15.4052772859042	-15.289340164896	-15.1751834349806
5:68	-19.7217272801832	-18.1403979408833	-17.143223670773	-16.4219330355161	-16.1326429440757	-15.9577740760311	-15.8182828753217	-15.6910473508044	-15.5690917780219	-15.4502056121588	-15.3335745229977	-15.2188025649251
5:69	-19.7524841396702	-18.1742427560258	-17.1814733577681	-16.4661178464514	-16.1794595940948	-16.0051213615055	-15.8651656595907	-15.7371274580439	-15.614323777438	-15.4946470186663	-15.3773083404725	-15.2619108311319
5:70	-19.7834859996565	-18.2083045080925	-17.2198822086457	-16.5103122440702	-16.2261271031412	-16.0521934657326	-15.9116907323476	-15.7827999360018	-15.6591173353427	-15.5386294222345	-15.4205682294869	-15.3045336501175
5:71	-19.8147788593116	-18.2426279947576	-17.2584927407473	-16.5545540017573	-16.2726799500945	-16.0990233565414	-15.9578901486924	-15.8280957044556	-15.7035019451018	-15.5821807992311	-15.4633807220996	-15.3466962553194
5:72	-19.8464125297849	-18.2772616763196	-17.2973508486385	-16.5988836332069	-16.3191547452818	-16.145645583203	-16.0037970581545	-15.8730463830065	-15.7475075066797	-15.6253293225426	-15.5057723948048	-15.3884238106314
5:73	-19.878441244704	-18.3122582615854	-17.3365063432117	-16.6433448281706	-16.3655905719379	-16.1920965460971	-16.0494459259951	-15.9176844809313	-15.791164494177	-15.6681035112372	-15.5477700029395	-15.4297415316419
5:74	-19.9109243796096	-18.3476753975464	-17.3760135848954	-16.6879849614767	-16.4120293829094	-16.238414808458	-16.0948727871868	-15.962043612594	-15.8345041433726	-15.710532395936	-15.5894006275144	-15.470674816785
5:75	-19.9439273055095	-18.3835764867263	-17.4159322324175	-16.7328556916577	-16.4585164646613	-16.2846414592039	-16.1401155399547	-16.006158743835	-15.8775586636595	-15.7526457035379	-15.6306918375586	-15.5112493910536
5:76	-19.977522408625	-18.4200316625714	-17.4563281343272	-16.7780136697783	-16.5051009836958	-16.3308205380691	-16.1852142874341	-16.0500664760468	-15.9203614797897	-15.7944740657736	-15.6716718717374	-15.5514914654767
5:77	-20.0117903175224	-18.4571189618387	-17.4972743980773	-16.8235213846395	-16.5518366344626	-16.3769995371369	-16.230211738149	-16.0938053763098	-15.9629475101574	-15.8360492571239	-15.7123698438762	-15.5914279162837
5:78	-20.0468213910369	-18.4949257444106	-17.5388526815877	-16.8694481779195	-16.5987824130621	-16.4232299966301	-16.2751536788225	-16.1374163641193	-16.0053534900594	-15.8774044690097	-15.7528159781403	-15.6310864886062
5:79	-20.0827175369114	-18.5335504264602	-17.5811547658349	-16.9158714726713	-16.6460035479607	-16.4695682177702	-16.3200895367078	-16.1809431680616	-16.0476183505919	-15.9185746289517	-15.793041881086	-15.6704960307825
5:80	-20.119594453671	-18.5731046140484	-17.6242844855453	-16.9628782719105	-16.6935726282109	-16.5160761221178	-16.3650730535052	-16.2244328695248	-16.0897836667797	-15.9595967757515	-15.8330808597246	-15.709686766927
5:81	-20.1575844195655	-18.6137157534905	-17.6683601206024	-17.0105670021971	-16.741570982212	-16.562822295677	-16.4101630994557	-16.2679365555033	-16.1318941924291	-16.0005105048741	-15.8729682972906	-15.7486906175388
5:82	-20.1968397963688	-18.6555304558215	-17.7135173863967	-17.059049802225	-16.7900903772368	-16.6098832681173	-16.4554246650314	-16.3115101092596	-16.1739985044414	-16.0413585024076	-15.9127421018316	-15.787541580764
5:83	-20.2375374784706	-18.6987187109589	-17.7599132117545	-17.1084553915994	-16.8392351337816	-16.6573450940752	-16.5009300797274	-16.3552151767428	-16.2161497864481	-16.0821871916696	-15.9524432473738	-15.8262761907599
5:84	-20.2798846083937	-18.743479291318	-17.8077305655112	-17.1589327049413	-16.8891247823037	-16.7053053266621	-16.5467605242144	-16.3991203592834	-16.258406791438	-16.1230475243497	-15.9921164337776	-15.8649340748679
5:85	-20.3241260135321	-18.790046768295	-17.8571846986477	-17.2106555485619	-16.9398974377198	-16.7538755060701	-16.5930079256606	-16.4433027007301	-16.3008350367264	-16.1639959589596	-16.031810900234	-15.9035586385971
5:86	-20.3705540197245	-18.8387007502418	-17.9085313264733	-17.2638286428322	-16.9917141363761	-16.8031843332324	-16.6397773596313	-16.4878495622664	-16.3435083039773	-16.2050956847228	-16.0715814398036	-15.9421979176843
5:87	-20.4195216055379	-18.8897782338604	-17.9620775147472	-17.3186955718234	-17.0447644825444	-16.8533817672609	-16.6871901307105	-16.5328610143125	-16.3865105448204	-16.2464181710655	-16.1114896802204	-15.9809056511669
5:88	-20.4714603457673	-18.943690404588	-18.0181964056955	-17.375549403942	-17.0992741055803	-16.9046443877448	-16.7353877759645	-16.5784529280442	-16.4299383333308	-16.2880451550036	-16.151605722124	-16.0197426507279
5:89	-20.5269053752642	-19.0009459347781	-18.0773475129824	-17.4347471260883	-17.1555146658972	-16.9571825185313	-16.7845373437956	-16.6247610286184	-16.4739040673619	-16.3300712265032	-16.1920102643723	-16.0587785731516
5:90	-20.5865309067984	-19.0621840096271	-18.1401052874313	-17.4967296420783	-17.2138175214513	-17.0112498514008	-16.834838467729	-16.6719462939343	-16.5185402132319	-16.3726072444346	-16.2327974043809	-16.0980942504806
5:91	-20.6512020808343	-19.1282223339045	-18.2072003030829	-17.5620500917733	-17.2745927712497	-17.0671566936671	-16.8865330182564	-16.7202022735703	-16.5640050325423	-16.4157849284999	-16.274078391815	-16.1377848063467
5:92	-20.7220529479572	-19.2001289746691	-18.2795803096104	-17.6314149667352	-17.3383564020517	-17.1252885966027	-16.9399185435472	-16.7697652097608	-16.61049046099	-16.4597631524231	-16.3159867577662	-16.1779639042764
5:93	-20.8006079370605	-19.2793336039143	-18.3585037109089	-17.7057455523595	-17.4057700095253	-17.1861331946248	-16.9953674257811	-16.8209283522211	-16.6582331903541	-16.5047367593544	-16.3586854771762	-16.218769665582
5:94	-20.888979136477	-19.3678068801012	-18.4456882794582	-17.786272897432	-17.4777007042013	-17.2503199734106	-17.0533549217421	-16.8740627348302	-16.7075306558471	-16.5509492229518	-16.4023772214528	-16.2603731186229
5:95	-20.9902034177346	-19.4683642777166	-18.5435589023535	-17.8746906049807	-17.5553147274817	-17.3186811537371	-17.1145015005663	-16.9296482488195	-16.7587647867188	-16.5987113652662	-16.4473194608631	-16.3029906103433
5:96	-21.1088561862085	-19.5852130285199	-18.6556843501697	-17.9734128280364	-17.6402300747945	-17.392348577842	-17.1796391453612	-16.9883217807785	-16.8124385248149	-16.6484299823694	-16.4938474692113	-16.3469026552121
5:97	-21.2522634261326	-19.7250163312124	-18.7876043270292	-18.0860366917323	-17.7347784374285	-17.4729152217224	-17.2499198154387	-17.0509549847818	-16.8692343221376	-16.7006534216551	-16.5424107897737	-16.3924837145384
5:98	-21.4331709221999	-19.8991894225928	-18.9485489555173	-18.2182362765579	-17.8424843627157	-17.5627202233115	-17.32700256769	-17.1187865012734	-16.9301126124224	-16.7561477750062	-16.5936338923592	-16.4402515469383
5:99	-21.6766110517156	-20.1296287748786	-19.1555038917964	-18.3796719691917	-17.969016152721	-17.6653892135368	-17.4133984982358	-17.1936614157702	-16.9964880754768	-16.816032168279	-16.6484232569473	-16.4909539614101
5:100	-22.0424835988293	-20.4666058529162	-19.4448422698822	-18.5886733431873	-18.1242886681608	-17.7869583981137	-17.5131630630714	-17.2785013964862	-17.0705708042142	-16.8820380995808	-16.7081712470475	-16.5457331625089
6:1	-14.31099067253	-12.4675991635494	-11.0628145191041	-9.6378897613266	-8.78629857311583	-8.16838557807786	-7.67776294266127	-7.26707402864287	-6.91107742576824	-6.59472059341762	-6.30830548010613	-6.04521956667895
6:2	-15.1850573804892	-13.34809348598	-11.9537758460765	-10.5490079981858	-9.71672782608666	-9.11743557483149	-8.64484864583856	-8.2516850449475	-7.91275823661585	-7.61305712805942	-7.34291563138727	-7.09574628217683
6:3	-15.6724245069667	-13.8411996742215	-12.456220282447	-11.069412575236	-10.2543132016006	-9.67156453185358	-9.21497855863438	-8.83733915418715	-8.51350715928493	-8.22850633857917	-7.97269664131883	-7.739510231421
6:4	-16.0126893665111	-14.1868067892259	-12.8105135282265	-11.4403877920341	-10.6412134992977	-10.0737638198617	-9.63193652439687	-9.26857415857156	-8.95857885266201	-8.68700393456338	-8.44423069156059	-8.22370668613693
6:5	-16.2755243007909	-14.4547272542735	-13.0866958531851	-11.732410006928	-10.9483171114069	-10.39531167236	-9.96736983424105	-9.61738676121006	-9.32030076609517	-9.06119034397475	-8.83045429332226	-8.62155223505168
6:6	-16.4905525839218	-14.674659695746	-13.3145880847077	-11.9755327440298	-11.2058960207742	-10.6666855006836	-10.2519492218788	-9.91462969327329	-9.62969702953789	-9.38225122914163	-9.16270555888971	-8.96452922978987
6:7	-16.6730946224114	-14.8619688725231	-13.5096270441193	-12.1853300496918	-11.4296526793686	-10.9037078943823	-10.5016097079358	-10.1763432784418	-9.90290677282452	-9.66641874980555	-9.45730474414142	-9.26904207943383
6:8	-16.8320923782251	-15.0256260447371	-13.6808312327362	-12.370909463303	-11.628777083153	-11.115645343182	-10.7256888670296	-10.4119313547244	-10.149395957817	-9.92321767116266	-9.72383308339248	-9.54472732679912
6:9	-16.973223282355	-15.1713285536175	-13.8339301194531	-12.5380609222949	-11.8091149088102	-11.3083949373465	-10.9301313495907	-10.627382869904	-10.3751953163043	-10.1587189336469	-9.96840129497927	-9.79773639425961
6:10	-17.1003183599737	-15.3029217008669	-13.9727920112377	-12.6906958689769	-11.9746171094126	-11.4859438551581	-11.1189577461509	-10.8267496601582	-10.5843866156786	-10.3770339985165	-10.1951516023764	-10.032244856656
6:11	-17.2160861925182	-15.4231246708148	-14.1001531577915	-12.8315824337163	-12.1280808357811	-11.6511157199072	-11.2950161062128	-11.0129028784484	-10.7798637570667	-10.5810803761079	-10.4070274354881	-10.2512260175768
6:12	-17.322513627376	-15.5339324094637	-14.2180215267912	-12.9627528241729	-12.2715602292327	-11.8059846105537	-11.4603989997808	-11.187952951948	-10.9637554765146	-10.773006907612	-10.606201099451	-10.4568807166715
6:13	-17.4211022178783	-15.6368527985218	-14.3279151667457	-13.0857439493848	-12.4066091703733	-11.9521198157105	-11.6166901690891	-11.3534980297755	-11.1376754825917	-10.9544454668166	-10.7943268748132	-10.6508915987666
6:14	-17.5130150859884	-15.7330539986392	-14.4310103276076	-13.201747016147	-12.5344322591562	-12.0907381172545	-11.7651180433135	-11.510778657353	-11.3028782088693	-11.1266676828984	-10.9726985562763	-10.8345812464118
6:15	-17.5991720742359	-15.8234599272311	-14.5282374651874	-13.3117045312502	-12.6559827507685	-12.2228026042528	-11.9066553794332	-11.6607781903907	-11.4603599325386	-11.2906866638745	-11.1423516308685	-11.0090145955667
6:16	-17.680313608203	-15.9088143486914	-14.62034569894	-13.4163754545303	-12.7720283579579	-12.3490890847752	-12.0420862458112	-11.8042903067641	-11.6109267527162	-11.4473253446709	-11.3041318478094	-11.1750675171459
6:17	-17.7570448624021	-15.9897252035527	-14.7079474044033	-13.5163802884331	-12.8831968039787	-12.4702320729284	-12.1720524141454	-11.9419657658997	-11.7552416584514	-11.5972637681779	-11.4587425673623	-11.333474034892
6:18	-17.8298671018341	-16.0666960697705	-14.7915498673251	-13.6122330956618	-12.9900081784736	-12.5867574608079	-12.2970863238223	-12.0743456313901	-11.893857951955	-11.7410726141993	-11.6067782549416	-11.4848596020253
6:19	-17.8992004270161	-16.1401489972707	-14.871578262258	-13.7043647488642	-13.0928984389497	-12.6991062545294	-12.4176350323702	-12.201885403452	-12.0272435057122	-11.8792374875544	-11.7487486669086	-11.6297650227718
6:20	-17.9654006082458	-16.2104414103172	-14.948392664399	-13.7931401481693	-13.1922368190224	-12.8076521593982	-12.5340779596599	-12.324972890504	-12.1557987041508	-12.0121768384704	-11.8850966263458	-11.7686639457962
6:21	-18.0287717639024	-16.2778788384209	-15.0223008649818	-13.8788711950684	-13.2883389489634	-12.9127148357825	-12.6467402625816	-12.4439416712091	-12.2798699360036	-12.1402553975265	-12.0162112896324	-11.9019758513016
6:22	-18.0895760580998	-16.342724655192	-15.093568176223	-13.961826721161	-13.3814768987795	-13.0145700469101	-12.7559030718342	-12.5590813887796	-12.3997598897426	-12.2637943894935	-12.142438182122	-12.0300758250965
6:23	-18.1480412224411	-16.4052076327554	-15.1624250380823	-14.0422401928066	-13.4718869730664	-13.1134575355324	-12.8618114350841	-12.6706457290472	-12.5157355114011	-12.3830793945054	-12.2640868818827	-12.1533020088765
6:24	-18.2043664638786	-16.465527875791	-15.2290729942172	-14.1203157653396	-13.559775837144	-13.2095872144468	-12.9646805567247	-12.7788586778326	-12.6280342262538	-12.4983664651057	-12.3814369678863	-12.2719613495613
6:25	-18.2587271582073	-16.5238615362194	-15.2936894405648	-14.1962330948332	-13.6453253867026	-13.3031440870845	-13.0647007542672	-12.8839194816256	-12.7368688529833	-12.6098869333252	-12.4947426724677	-12.3863340908551
6:26	-18.3112786178214	-16.5803645982698	-15.3564314380655	-14.270151202286	-13.7286966589508	-13.3942921990788	-13.162041435127	-12.9860066183937	-12.8424315208176	-12.7178512225774	-12.6042365566962	-12.4966773265358
6:27	-18.3621591453317	-16.6351759463507	-15.4174388032805	-14.3422116064855	-13.8100330038478	-13.4831778415803	-13.2568543167244	-13.0852810038376	-12.9448968178991	-12.822451895936	-12.7101324425808	-12.6032278483282
6:28	-18.4114925302563	-16.6884198735624	-15.476836635747	-14.4125408862871	-13.8894626779099	-13.5699321704629	-13.3492760557054	-13.1818886008171	-13.0444243409899	-12.9238661133624	-12.8126277757862	-12.7062044595557
6:29	-18.4593901070387	-16.7402081495839	-15.534737401574	-14.4812527932563	-13.9671009828811	-13.65467336497	-13.4394304111359	-13.2759625583631	-13.14116077485	-13.022257627971	-12.9119055490516	-12.8058098812949
6:30	-18.5059524643562	-16.790641738266	-15.5912426642043	-14.5484500067167	-14.0430520423386	-13.7375084198585	-13.5274300367611	-13.3676249766532	-13.2352415992075	-13.1177784203928	-13.0081358846824	-12.9022323453447
6:31	-18.5512708748777	-16.8398122343806	-15.6464445322576	-14.6142256019866	-14.1174102878218	-13.8185346433909	-13.6133779755242	-13.4569883722134	-13.3267924988002	-13.2105700473441	-13.1014773509271	-12.9956469444856
6:32	-18.5954284991635	-16.8878030734436	-15.700426878736	-14.6786642867673	-14.1902617100763	-13.8978409173813	-13.6973689132356	-13.5441569011329	-13.4159305352084	-13.3007647633152	-13.1920780694373	-13.0862167928642
6:33	-18.6385014057632	-16.9346905568514	-15.7532663741209	-14.7418434487537	-14.2616849189801	-13.9755087633471	-13.7794902360202	-13.6292273856644	-13.5027651265421	-13.3884864612856	-13.2800766577205	-13.174094036225
6:34	-18.6805594407443	-16.9805447257037	-15.8050333669658	-14.8038340484984	-14.331752046581	-14.0516132495911	-13.8598229268496	-13.7122901801418	-13.587398871389	-13.4738514684293	-13.365603040409	-13.2594207419261
6:35	-18.7216669731137	-17.0254301098937	-15.8557926387486	-14.8647013846395	-14.4005295206726	-14.1262237669628	-13.9384423293164	-13.7934299048852	-13.6699282459824	-13.5569692251163	-13.4487791554686	-13.3423296913754
6:36	-18.7618835373683	-17.0694063737945	-15.9056040544645	-14.9245057532464	-14.468078730917	-14.1994046955741	-14.0154188012744	-13.8727260711388	-13.7504441977648	-13.6379428695687	-13.529719575568	-13.4229450920657
6:37	-18.801264390337	-17.1125288757795	-15.9545231263151	-14.9833030188654	-14.5344566053024	-14.2712159804772	-14.0908182766556	-13.9502536156866	-13.8290326539848	-13.7168697458911	-13.6085320602985	-13.5013832223129
6:38	-18.8398609962814	-17.1548491556067	-16.0026015046237	-15.0411451115715	-14.5997161114097	-14.3417136309635	-14.1647027503776	-14.0260833603191	-13.9057749603813	-13.7938418495511	-13.6853180514434	-13.5777530187649
6:39	-18.8777214516955	-17.1964153611565	-16.0498874075445	-15.0980804617418	-14.6639066943371	-14.4109501554877	-14.2371306985689	-14.1002824085737	-13.9807482621665	-13.8689462215164	-13.76017312081	-13.65215661449
6:40	-18.9148908592379	-17.2372726239986	-16.0964259991061	-15.1541543822066	-14.7270746610477	-14.478974942115	-14.3081574441986	-14.1729144899637	-14.0540258372368	-13.9422652999892	-13.83318737807	-13.7246898337702
6:41	-18.951411658622	-17.2774633916468	-16.1422597235003	-15.2094094057816	-14.789263519232	-14.5458345926929	-14.3778354764736	-14.244040260141	-14.1256773897185	-14.0138772368837	-13.9044458444618	-13.7954426484819
6:42	-18.9873239210022	-17.3170277230654	-16.1874286022222	-15.2638855848605	-14.8505142774332	-14.6115732175892	-14.4462147309795	-14.3137175639986	-14.1957693104748	-14.0838561847688	-13.9740287969882	-13.8644996000187
6:43	-19.0226656123478	-17.3560035529424	-16.2319704996064	-15.317620758671	-14.910865712091	-14.6762326967346	-14.5133428364145	-14.3820016675524	-14.2643649100098	-14.1522725588727	-14.0420120868036	-13.9319401900273
6:44	-19.0574728304538	-17.3944269293938	-16.2759213614534	-15.3706507929265	-14.9703546062793	-14.7398529118061	-14.579265332843	-14.448945463484	-14.3315246282351	-14.2191932778492	-14.1084674347678	-13.9978392427136
6:45	-19.0917800195506	-17.4323322290757	-16.3193154307366	-15.4230097958945	-15.0290159641854	-14.8024719536579	-14.644025865643	-14.5145996544409	-14.3973062247744	-14.2846819862979	-14.1734627065958	-14.0622672410948
6:46	-19.1256201659152	-17.4697523531137	-16.3621854438156	-15.4747303143235	-15.0868832047897	-14.8641263084993	-14.7076663586985	-14.5790129175458	-14.4617649528448	-14.3487992614708	-14.2370621696115	-14.1252906392824
6:47	-19.1590249774323	-17.5067189068071	-16.4045628101161	-15.5258435121932	-15.1439883377203	-14.9248510258272	-14.7702271698755	-14.6422320530268	-14.5249537192252	-14.4116028061545	-14.2993267327969	-14.1869721526595
6:48	-19.1920250496833	-17.5432623656853	-16.4464777778591	-15.5763793348663	-15.2003621238556	-14.9846798707085	-14.8317472313929	-14.7043021194425	-14.5869232324023	-14.4731476293681	-14.3603141715814	-14.2473710276408
6:49	-19.2246500208438	-17.5794122301998	-16.4879595881161	-15.6263666608999	-15.2560342229229	-15.0436454626741	-14.892264177349	-14.765266557607	-14.6477221406369	-14.5334862162459	-14.4200793386314	-14.3065432925661
6:50	-19.25692871743	-17.6151971710874	-16.5290366192179	-15.6758334435206	-15.3110333300722	-15.101779403204	-14.9518144603669	-14.8251673050142	-14.7073971614123	-14.5926686882562	-14.4786743617576	-14.3645419911644
6:51	-19.2888892927482	-17.6506451672543	-16.5697365233519	-15.7248068435561	-15.3653873031869	-15.1591123935568	-15.0104334590831	-14.8840449023128	-14.7659932035052	-14.6507429547473	-14.5361488299482	-14.4214173999275
6:52	-19.3205593597579	-17.6857836378799	-16.6100863570277	-15.7733133554534	-15.419123282516	-15.2156743445095	-15.0681555779969	-14.9419385931744	-14.8235534827326	-14.7077548566767	-14.59254996845	-14.4772172306548
6:53	-19.3519661199556	-17.7206395703373	-16.6501127069794	-15.8213789278873	-15.4722678040742	-15.27149447942	-15.125014341039	-14.9988864187275	-14.8801196322913	-14.763748303288	-14.6479228037581	-14.5319868193532
6:54	-19.3831364898185	-17.7552396454524	-16.6898418129942	-15.8690290803693	-15.5248469081482	-15.3266014319069	-15.1810424800761	-15.0549253075965	-14.9357318084874	-14.8187654024245	-14.7023103193192	-14.5857693026161
6:55	-19.4140972263166	-17.7896103615888	-16.7292996891133	-15.9162890172043	-15.57688624417	-15.3810233393459	-15.2362720194672	-15.1100911624706	-14.9904287925731	-14.8728465851126	-14.75575360272	-14.6386057825452
6:56	-19.4448750530006	-17.823778159041	-16.7685122446368	-15.9631837401095	-15.6284111731659	-15.4347879333151	-15.2907343577016	-15.1644189440495	-15.0442480893406	-14.9260307250162	-14.8082919850973	-14.6905354812286
6:57	-19.4754967882083	-17.8577695462481	-16.8075054063822	-16.0097381608066	-15.679446868962	-15.4879226280771	-15.3444603470868	-15.2179427531456	-15.0972260230807	-14.978355253335	-14.8599631734869	-14.7415958857421
6:58	-19.5059894770035	-17.8916112294025	-16.8463052437007	-16.0559772149187	-15.7300184193293	-15.5404546081598	-15.3974803724181	-15.2706959116834	-15.1493978314863	-15.0298562697099	-14.9108033768131	-14.7918228845994
6:59	-19.5363805285689	-17.925330247132	-16.8849380978371	-16.1019259785616	-15.7801509282704	-15.5924109161022	-15.4498244295402	-15.3227110433128	-15.20079775807	-15.0805686496977	-14.9608474262106	-14.8412508965425
6:60	-19.566697860928	-17.9589541120732	-16.9234307173487	-16.1476097891002	-15.8298696207049	-15.6438185414467	-15.5015222047101	-15.3740201543487	-15.2514591436674	-15.1305261493836	-15.0101288903671	-14.8899129925348
6:61	-19.5969700550712	-17.9925109613475	-16.9618104014642	-16.193054371666	-15.8791999508845	-15.6947045121099	-15.5526031556965	-15.4246547157618	-15.3014145176177	-15.1797615077205	-15.0586801865824	-14.9378410117965
6:62	-19.6272265208222	-18.0260297181935	-17.0001051534853	-16.2382859731938	-15.928167715987	-15.7450959893323	-15.6030965955878	-15.4746457469788	-15.3506956892426	-15.2283065472096	-15.1065326882464	-14.9850656727097
6:63	-19.6574976771071	-18.0595402673244	-17.038343846612	-16.2833315059432	-15.9767991764782	-15.795020367507	-15.653031780354	-15.5240239023005	-15.3993338402937	-15.2761922735782	-15.1537168294618	-15.0316166794101
6:64	-19.6878151497011	-18.0930736469668	-17.0765564049263	-16.3282187027419	-16.0251211850299	-15.8445053803233	-15.7024380012959	-15.5728195608215	-15.4473596191013	-15.3234489751576	-15.2002622075655	-15.0775228248905
6:65	-19.718211990041	-18.1266622610273	-17.1147740027063	-16.3729762865188	-16.0731613260188	-15.8935792148299	-15.7513446836444	-15.6210629208328	-15.4948032372401	-15.370106322733	-15.2461976843421	-15.1228120914513
6:66	-19.7487229193306	-18.1603401154399	-17.1530292857946	-16.4176341571153	-16.120948067938	-15.9422706352453	-15.7997814927301	-15.6687840998136	-15.5416945696329	-15.4161934707146	-15.2915514867796	-15.1675117493642
6:67	-19.7793846029625	-18.194143083506	-17.1913566194233	-16.4622235988841	-16.1685109314326	-15.9906091186136	-15.84777844935	-15.7160132412827	-15.5880632591398	-15.4617391605822	-15.3363513082866	-15.2116484546542
6:68	-19.8102359612775	-18.228109205982	-17.2297923677533	-16.5067775132326	-16.2158806761419	-16.038625004753	-15.8953660562118	-15.7627806299751	-15.6339388268461	-15.5067718276808	-15.3806244113816	-15.2552483469671
6:69	-19.8413185239279	-18.2622790328581	-17.2683752114489	-16.5513306810794	-16.2630895101235	-16.0863496633675	-15.9425754376601	-15.8091168170633	-15.6793507894548	-15.5513197125976	-15.4243977329807	-15.2983371485713
6:70	-19.8726768366828	-18.2966960152574	-17.3071465109482	-16.595920061204	-16.3101713263665	-16.1338156817329	-15.9894384952854	-15.8550527574511	-15.7243287854389	-15.5954109785455	-15.4676979935566	-15.3409402656503
6:71	-19.9043589315016	-18.3314069577716	-17.3461507247768	-16.6405851317452	-16.357161971827	-16.1810570770346	-16.0359880825184	-15.9006199615527	-15.7689027119115	-15.6390738364118	-15.5105518116228	-15.3830828931815
6:72	-19.9364168732308	-18.3664625439423	-17.3854358943991	-16.6853682837129	-16.4040995555737	-16.2281095382739	-16.082258201936	-15.9458506644502	-15.8131028745447	-15.6823366794312	-15.5529858252316	-15.4247901248792
6:73	-19.9689073995215	-18.4019179506653	-17.4250542098324	-16.7303152774192	-16.4510248041009	-16.27501070372	-16.128284229791	-15.9907780159269	-15.8569601533427	-15.7252282298073	-15.5950268224619	-15.4660870699063
6:74	-20.0018926747472	-18.4378335712444	-17.4650626737745	-16.7754757753502	-16.4979814737248	-16.3218004812191	-16.1741031732666	-16.0354362956232	-15.9005061876589	-15.7677777000722	-15.6367018832432	-15.5069989783545
6:75	-20.035441184144	-18.4742758719525	-17.5055238865474	-16.820903968362	-16.545016832364	-16.3685214203799	-16.2197539672134	-16.0798611585215	-15.94377358459	-15.810014972556	-15.6780385353214	-15.5475513778642
6:76	-20.0696288015279	-18.5113184136837	-17.5465069801168	-16.8666593164453	-16.5921822260758	-16.4152191478377	-16.2652778187293	-16.1240899171761	-15.9867961558186	-15.8519708010797	-15.7190649277686	-15.5877702242328
6:77	-20.1045400733921	-18.5490430791548	-17.5880887372864	-16.9128074310108	-16.6395337497048	-16.4619428796197	-16.3107186100024	-16.1681618686591	-16.029609189177	-15.8936770399274	-15.7598100261878	-15.6276820694691
6:78	-20.1402697748063	-18.5875415579735	-17.6303549425948	-16.95942113317	-16.6871330462202	-16.5087460283036	-16.3561233725019	-16.2121186761935	-16.0722497627468	-15.9351669063679	-15.8003038347351	-15.6673142515369
6:79	-20.1769248095906	-18.6269171578611	-17.6734020254518	-17.0065817325155	-16.7350482662129	-16.5556869274747	-16.4015428490856	-16.2560048180485	-16.1147571113103	-15.9764752845671	-15.840577651338	-15.7066951110514
6:80	-20.21462655053	-18.6672870321073	-17.717339075078	-17.0543805843929	-16.7833552282178	-16.6028297023624	-16.4470321651712	-16.299868119686	-16.1571730575837	-16.0176390807812	-15.8806643641236	-15.7458542415164
6:81	-20.2535137476086	-18.7087849433992	-17.7622903329571	-17.1029210020157	-16.8321388329173	-16.6502453240591	-16.4926516362142	-16.3437603896604	-16.1995425241148	-16.0586976424209	-15.9205987992257	-15.7848227814378
6:82	-20.2937461773984	-18.7515647262098	-17.8083983049104	-17.1523206250539	-16.8814948011713	-16.6980128962465	-16.5384677469156	-16.3877381858165	-16.2419141463218	-16.0996932571685	-15.9604181329993	-15.8236337589676
6:83	-20.3355092709607	-18.7958046695762	-17.8558276862746	-17.2027143815922	-16.9315318291111	-16.7462212391006	-16.5845543486926	-16.4318637464859	-16.2843410133467	-16.1406717531495	-16.0001623855078	-15.8623225028328
6:84	-20.3790200504154	-18.8417131280421	-17.9047703672877	-17.2542582302519	-16.9823742860933	-16.7949708568486	-16.630994137218	-16.4762061325396	-16.3268815718249	-16.1816832277138	-16.0398750173507	-15.9009271375131
6:85	-20.4245348407867	-18.8895357945136	-17.9554518930493	-17.3071339409508	-17.0341656274667	-16.8443764060304	-16.6778804930915	-16.5208426416006	-16.3696007393076	-16.2227829413948	-16.0796036590405	-15.9394891863911
6:86	-20.4723594282523	-18.9395652569558	-18.0081399115757	-17.3615552775139	-17.0870727605681	-16.8945698250628	-16.7253197987241	-16.5658605774015	-16.4125712903326	-16.2640324261691	-16.1194010120698	-15.9780543146022
6:87	-20.5228626490606	-18.9921537478669	-18.0631553844123	-17.4177761012123	-17.1412916997068	-16.9457043486877	-16.7734343875604	-16.6113594881635	-16.4558756011979	-16.3055008749012	-16.159325974817	-16.0166732545796
6:88	-20.5764948842867	-19.0477304434844	-18.1208877072477	-17.4761011510591	-17.1970549911717	-16.9979597236228	-16.8223663445205	-16.6574540326148	-16.499607872737	-16.3472669043596	-16.199445066512	-16.0554029734036
6:89	-20.6338137259065	-19.1068253874501	-18.1818154799462	-17.5369006245084	-17.2546416106122	-17.0515490809291	-16.8722824697617	-16.7042776982313	-16.5438769991491	-16.3894208214673	-16.2398342517378	-16.0943081645089
6:90	-20.6955203906867	-19.1701032977891	-18.2465356316226	-17.6006302682933	-17.314390380158	-17.1067281340472	-16.9233808591619	-16.7519876954862	-16.588810323861	-16.4320675779782	-16.280581311404	-16.133463181051
6:91	-20.7625127087725	-19.2384125357361	-18.3158052343416	-17.6678596499426	-17.3767185044517	-17.1638077066331	-16.9758997740244	-16.8007715043882	-16.6345586348108	-16.4753306832518	-16.3217889720392	-16.1729545808194
6:92	-20.8359645315283	-19.3128580941843	-18.3906031834001	-17.7393129072011	-17.4421477331814	-17.2231711348543	-17.030129820907	-16.8508557897723	-16.6813029258921	-16.5193574763953	-16.3635791075922	-16.212884534036
6:93	-20.9174489120738	-19.3949140949862	-18.4722241051199	-17.8159291300916	-17.5113422029273	-17.2852989870964	-17.0864310324512	-16.902518790642	-16.7292637315294	-16.5643263695079	-16.40609849102	-16.2533754748401
6:94	-21.0091372255443	-19.4866042313161	-18.5624267735281	-17.8989547687077	-17.5851647399618	-17.3508050886748	-17.1452574029785	-16.956107938083	-16.7787143055804	-16.6104570205197	-16.4495268406182	-16.2945765891573
6:95	-21.1141375828434	-19.5908055042835	-18.6636794494793	-17.9900905546934	-17.66476343813	-17.4204906013131	-17.2071931201208	-17.0120655792035	-16.8299997117097	-16.6580249851245	-16.4940883603467	-16.3366730901816
6:96	-21.2371070046332	-19.7117910050538	-18.7795884132459	-18.0917360697406	-17.7517100903419	-17.4954280761294	-17.2730078191008	-17.0709677072514	-16.883565312103	-16.7073834444801	-16.5400687746466	-16.3798998629486
6:97	-21.3854511861533	-19.8562767600793	-18.9157002987768	-18.2074204736838	-17.8482321779551	-17.5770976025717	-17.3437441134745	-17.1335844176959	-16.940000792714	-16.7589965464579	-16.5878413358355	-16.424562217475
6:98	-21.571942166561	-20.0356558130356	-19.0811467337374	-18.3426170027067	-17.9576247588261	-17.6676186452755	-17.4208627300527	-17.2009784363434	-17.000111089605	-16.8134926923568	-16.6379081536389	-16.4710687311325
6:99	-21.8213721472613	-20.2714941752748	-19.2924610661813	-18.5064331400301	-18.0850370371579	-17.7701699877164	-17.506496971791	-17.2746743446182	-17.0650365713932	-16.8717540021397	-16.6909691367112	-16.5199857758468
6:100	-22.1920601532754	-20.6123505139092	-19.5842164376413	-18.7155952451813	-18.2391245710987	-17.8898125857137	-17.603931193678	-17.3569688392217	-17.1364698411088	-16.9350759643452	-16.7480440957269	-16.5721335718687
7:1	-14.4290662911448	-12.5830617390285	-11.1738121682842	-9.73955749468086	-8.87811934812075	-8.24985702806525	-7.74839444811357	-7.32638549256767	-6.95859897822015	-6.62999281756495	-6.33087992903966	-6.05465943133844
7:2	-15.2962625597413	-13.4569520834605	-12.0585990290887	-10.6453153837827	-9.80395498558099	-9.19504219323343	-8.71231165232582	-8.30849497543758	-7.95841740155668	-7.6470788391156	-7.36482406935975	-7.10507675709128
7:3	-15.7787970155542	-13.9453908458998	-12.5566427375672	-11.1618274469311	-10.3381319992873	-9.7462299533936	-9.27995445130269	-8.89210487036521	-8.55755439515246	-8.26133745583048	-7.99382391492815	-7.74845569372654
7:4	-16.115417633855	-14.287469789881	-12.9075956173176	-11.5298228591728	-10.722400775636	-10.146139427934	-9.69496070485249	-9.32172383542586	-9.00134324252798	-8.71888199839815	-8.46472976209656	-8.23234187875149
7:5	-16.3753661065432	-14.5525919997541	-13.181122947538	-11.819467776881	-11.0273996786361	-10.46585482691	-10.0288357803934	-9.66925500377017	-9.36206252812989	-9.09234514867049	-8.85050795403246	-8.63001581207592
7:6	-16.588028225315	-14.7702289026174	-13.4068349059019	-12.0606362280518	-11.2832500758682	-10.7357297838842	-10.312151549631	-9.96547529610841	-9.67068177758622	-9.41287732242087	-9.18247885399697	-8.97295772359219
7:7	-16.7685761901104	-14.9556034254935	-13.6000364103857	-12.2687883486727	-11.5055567287985	-10.9715040355434	-10.5607737975758	-10.2263682583215	-9.9432946524833	-9.6966753595133	-9.47693636479448	-9.27755343979235
7:8	-16.9258663457393	-15.1176035661671	-13.7696668988542	-12.4529613352182	-11.7034478441958	-11.1823903837661	-10.7839939400919	-10.4612984530717	-10.1893340172667	-9.95323634839501	-9.7434386677917	-9.55342025815291
7:9	-17.0655109188768	-15.2618639614684	-13.9213969970285	-12.6188931925198	-11.882723306492	-11.3742456565071	-10.9877213346509	-10.6762239437461	-10.4148035442766	-10.1886073836428	-9.98807521989062	-9.80669030055468
7:10	-17.1912963279924	-15.3921867600172	-14.0590541829832	-12.7704588536729	-12.0473014856694	-11.5510279996291	-11.1759507034469	-10.8751734466454	-10.623764178673	-10.4068809226219	-10.2149705715452	-10.0415223375452
7:11	-17.305898446202	-15.5112594588915	-14.1853446493082	-12.9103994109395	-12.199955219271	-11.7155391583285	-11.3515103441197	-11.061000147693	-10.8190932649256	-10.610958935597	-10.4270532444462	-10.2608750622318
7:12	-17.4112794778787	-15.6210531021212	-14.3022536432202	-13.0407265320044	-12.3427200613324	-11.8698363442597	-11.516477422017	-11.235800241386	-11.0029061595364	-10.8029774112141	-10.6264829210072	-10.4669367013503
7:13	-17.5089219864003	-15.7230571338375	-14.411281655377	-13.1629611859759	-12.4771353887799	-12.015475585228	-11.6724234401549	-11.4011604056651	-11.1768055932439	-10.9845574710585	-10.8149031377575	-10.661379049463
7:14	-17.5999741790725	-15.8184252210193	-14.5135911119221	-13.2782819835743	-12.60439428463	-12.1536630600623	-11.8205669436026	-11.5583117962393	-11.342036867411	-11.1569616554568	-10.9935985015613	-10.8455153862521
7:15	-17.6853439929277	-15.9080697024697	-14.610101409821	-13.3876213221239	-12.7254407197297	-12.2853532540848	-11.9618725913451	-11.7082299761349	-11.4995885692726	-11.3211953219443	-11.163596617554	-11.020402708883
7:16	-17.7657622164167	-15.9927249633116	-14.7015526990702	-13.4917299379499	-12.841034823324	-12.4113149030124	-12.0971177317245	-11.8517020762568	-11.650260253846	-11.4780747500886	-11.325736465086	-11.1869101596522
7:17	-17.8418261279808	-16.0729912541825	-14.7885499928853	-13.5912215653065	-12.9517980526962	-12.5321766404968	-12.2269384960137	-11.9893732957706	-11.7947092912487	-11.6282742385772	-11.480715594735	-11.3457661131911
7:18	-17.9140304542746	-16.1493657814647	-14.8715944703807	-13.6866046390001	-13.0582452673362	-12.6484594191779	-12.351862540899	-12.121779930871	-11.9334841234334	-11.7723594931961	-11.6291235013556	-11.4975913395959
7:19	-17.982789831294	-16.2222652668224	-14.9511061943213	-13.7783053094892	-13.1608080197773	-12.7606000582258	-12.4723328314198	-12.2493733601479	-12.0670483940561	-11.9108118052278	-11.7714657110969	-11.6429228247549
7:20	-18.0484554248958	-16.292042642377	-15.0274409262024	-13.8666844829444	-13.2598518039082	-12.8689686848177	-12.5887252569545	-12.372537803126	-12.1957987916191	-12.0440458849651	-11.9081814744508	-11.7822311714734
7:21	-18.1113274457865	-16.3589996232183	-15.1009027910536	-13.9520506589453	-13.3556890524097	-12.9738818790139	-12.7013619065407	-12.4916036944111	-12.3200784645351	-12.1724232265048	-12.0396569617078	-11.9159335009457
7:22	-18.1716647207401	-16.4233963235605	-15.1717539656263	-14.0346697533873	-13.4485890838817	-13.0756127347923	-12.8105212278038	-12.6068579088869	-12.4401872550846	-12.2962622637634	-12.1662352359977	-12.0444031465994
7:23	-18.2296921152952	-16.4854587149854	-15.2402221935555	-14.1147727199266	-13.5387858220725	-13.1743986681574	-12.9164459084725	-12.7185516848734	-12.5563896076443	-12.4158461829642	-12.2882238807464	-12.1679770289474
7:24	-18.2856063631665	-16.5453844842872	-15.3065066886861	-14.1925615380947	-13.6264838618013	-13.2704475529641	-13.0193490668737	-12.8269068374128	-12.6689207497649	-12.5314289978391	-12.4059008965199	-12.2869613341093
7:25	-18.3395806970013	-16.6033476872007	-15.37078282551	-14.2682139720527	-13.7118632902173	-13.3639425974726	-13.1194191686103	-12.9321206831999	-12.7779915725865	-12.643240320051	-12.5195193061685	-12.4016359392337
7:26	-18.3917685655158	-16.6595024842674	-15.4332059049295	-14.3418873918969	-13.795083558734	-13.4550462601808	-13.2168239710698	-13.0343699821034	-12.8837925194792	-12.7514891384387	-12.6293107863625	-12.512257904502
7:27	-18.4423066459365	-16.7139861686731	-15.493914206644	-14.4137218715619	-13.8762866222373	-13.5439034239206	-13.3117137170934	-13.1338141191815	-12.9864967099812	-12.8563668378179	-12.7354885591193	-12.6190642647527
7:28	-18.4913173069497	-16.7669216419469	-15.5530314851522	-14.4838427223919	-13.9555995065566	-13.63064399101	-13.4042237423923	-13.2305976938383	-13.086262468247	-12.9580496293217	-12.8382497168327	-12.7222742920575
7:29	-18.5389106388853	-16.8184194547723	-15.6106690274664	-14.5523625820552	-14.0331364253366	-13.7153850219748	-13.4944766206295	-13.324852641704	-13.1832353836747	-13.0567005219642	-12.9377771109039	-12.8220913560242
7:30	-18.5851861399237	-16.8685795021044	-15.6669273623811	-14.6193831498648	-14.1090005384973	-13.7982325110919	-13.5825839405328	-13.4166999849785	-13.2775500011317	-13.1524709342151	-13.0342409022994	-12.9187044760948
7:31	-18.6302341265764	-16.91749244116	-15.7218976903704	-14.6849966385269	-14.1832854231775	-13.8792828704783	-13.6686477876611	-13.5062512850036	-13.369331215888	-13.2455020215055	-13.1277998488077	-13.0122896361727
7:32	-18.6741369214197	-16.9652408855078	-15.7756630877385	-14.7492869966827	-14.2560763122107	-13.9586241784365	-13.7527619872694	-13.5936098544613	-13.4586954316964	-13.3359257784529	-13.2186023861441	-13.1030109141898
7:33	-18.7169698595814	-17.0119004169546	-15.8282995270336	-14.8123309448425	-14.327451143272	-14.036337235716	-13.8350131525422	-13.6788717742716	-13.5457515278805	-13.4238659616233	-13.3067875467438	-13.1910214660409
7:34	-18.7588021467639	-17.0575404481693	-15.8798767469186	-14.874198858369	-14.3974814527828	-14.112496464202	-13.9154815732175	-13.7621267508809	-13.6306016716814	-13.5094388687273	-13.3924857499745	-13.2764643934788
7:35	-18.7996975949145	-17.1022249622797	-15.9304589979336	-14.9349555243198	-14.4662331417239	-14.1871706755288	-13.9942419725314	-13.843458842428	-13.7133420047117	-13.5927540025014	-13.4758194897735	-13.3594735182282
7:36	-18.8397152564925	-17.1460131504946	-15.9801056853637	-14.9946607936609	-14.5337671351464	-14.2604237316869	-14.0713641549238	-13.9229470766879	-13.7940632266062	-13.6739146415817	-13.5569039397929	-13.4401740791058
7:37	-18.8789099742652	-17.1889599647646	-16.0288719263593	-15.0533701462383	-14.6001399529871	-14.332315115469	-14.1469135626657	-14.0006659793217	-13.8728510944446	-13.7530183360374	-13.6358474915843	-13.5186833648553
7:38	-18.9173328604127	-17.2311165993293	-16.0768090352594	-15.1111351826544	-14.665404206516	-14.4029004252756	-14.2209517562032	-14.0766860275206	-13.9497868529505	-13.8301573415856	-13.7127522378553	-13.5951112923828
7:39	-18.9550317162305	-17.272530912494	-16.1239649485477	-15.168004054635	-14.7296090321457	-14.4722318061751	-14.2935368303472	-14.151074041392	-14.0249476076363	-13.9054190036336	-13.787714410135	-13.6695609378348
7:40	-18.9920514017367	-17.3132477979878	-16.1703845988659	-15.2240218434357	-14.7928004722682	-14.5403583270232	-14.364723776315	-14.2238935232514	-14.0984066507933	-13.9788861000274	-13.8608247781151	-13.7421290263053
7:41	-19.0284341629113	-17.3533095136654	-16.2161102458983	-15.2792308942061	-14.855021811131	-14.6073263117695	-14.4345647979228	-14.2952049532188	-14.170233748401	-14.0506371495812	-13.9321690163454	-13.8129063847437
7:42	-19.0642199230177	-17.3927559740341	-16.2611817706581	-15.3336711129164	-14.9163138724315	-14.6731796317283	-14.5031095888524	-14.3650660480933	-14.2404953945558	-14.1207466920424	-14.0018280427436	-13.8819783617376
7:43	-19.0994465434332	-17.4316250120536	-16.3056369386564	-15.3873802313924	-14.9767152842328	-14.7379599645022	-14.5704055767967	-14.4335319893163	-14.3092550388289	-14.1892855440131	-14.0698783324522	-13.9494252171944
7:44	-19.1341500585803	-17.4699526148219	-16.3495116365953	-15.440394045143	-15.0362627159282	-14.8017070243503	-14.6364981393784	-14.5006556248838	-14.3765732909899	-14.2563210344549	-14.1363922098652	-14.0153224844598
7:45	-19.1683648888769	-17.5077731370763	-16.3928400865341	-15.4927466279611	-15.0949910912649	-14.8644587680738	-14.7014307959843	-14.5664876492855	-14.4425081067487	-14.3219172226959	-14.2014381211119	-14.0797413070618
7:46	-19.2021240350708	-17.5451194958882	-16.4356550409209	-15.5444705267085	-15.1529337808578	-14.9262515798872	-14.7652453790454	-14.6310767649051	-14.5071149575228	-14.3861351013005	-14.265080888875	-14.142748752003
7:47	-19.2354592568803	-17.5820233494777	-16.4779879614237	-15.5955969392249	-15.2101227771385	-14.9871204382604	-14.8279821877812	-14.6944698277842	-14.5704469867171	-14.4490327857186	-14.3273819511167	-14.2044081013275
7:48	-19.2684012384961	-17.6185152627084	-16.5198691841231	-15.6461558779186	-15.2665888542963	-15.0470990673076	-14.8896801270056	-14.756711980207	-14.6325551545747	-14.5106656922908	-14.3883995850516	-14.2647791235376
7:49	-19.3009797432107	-17.6546248615287	-16.5613280733289	-15.6961763212845	-15.3223617154423	-15.1062200749666	-14.9503768332411	-14.817846772203	-14.6934883733169	-14.5710867059108	-14.4481891175315	-14.3239183263141
7:50	-19.3332237592057	-17.690380978386	-16.6023931660412	-15.7456863553412	-15.3774701289645	-15.1645150799384	-15.0101087900969	-14.8779162737555	-14.7532936340033	-14.6303463384391	-14.5068031228763	-14.381879191899
7:51	-19.3651616383471	-17.7258117904601	-16.6430923088827	-15.7947133067757	-15.4319420558267	-15.2220148291296	-15.068911434625	-14.9369611792579	-14.8120161263256	-14.6884928788004	-14.564291609085	-14.4387123964171
7:52	-19.3968212296987	-17.7609449524149	-16.6834527891859	-15.8432838694245	-15.4858047693919	-15.278749307156	-15.1268192561685	-14.9950209055487	-14.8696993523605	-14.745572535569	-14.6207021932863	-14.494466014343
7:53	-19.4282300093667	-17.7958077252696	-16.7235014618054	-15.8914242255956	-15.5390849692143	-15.3347478393159	-15.1838658890527	-15.0521336846913	-14.92638523517	-14.8016295727589	-14.6760802672312	-14.5491857092584
7:54	-19.4594152082256	-17.8304271029225	-16.7632648731569	-15.9391601636466	-15.5918088901383	-15.3900391893248	-15.2400842003334	-15.1083366525229	-14.9821142230207	-14.8567064394591	-14.7304691535851	-14.6029149119873
7:55	-19.490403939048	-17.8648299378295	-16.8027693839395	-15.9865171931779	-15.6440024079702	-15.4446516530098	-15.2955063737161	-15.1636659338926	-15.0369253899118	-14.9108438939105	-14.7839102537476	-14.6556949871473
7:56	-19.5212233245669	-17.8990430673393	-16.8420412919945	-16.0335206591676	-15.6956911429364	-15.4986131490967	-15.3501639906692	-15.2181567254196	-15.0908565330356	-14.9640811225815	-14.836443187899	-14.7075653891069
7:57	-19.5519006280414	-17.9330934422244	-16.8811069567734	-16.0801958563756	-15.7469005621194	-15.5519513081806	-15.4040881097038	-15.2718433765439	-15.1439442677515	-15.0164558547822	-14.8881059279567	-14.7585638082967
7:58	-19.5824633879708	-17.9670082590144	-16.919992926948	-16.1265681453727	-15.7976560820653	-15.6046935609459	-15.4573093447429	-15.3247594695958	-15.1962241206291	-15.068004473345	-14.9389349241137	-14.8087263087846
7:59	-19.6129395587215	-18.0008150978494	-16.9587260727874	-16.1726630716086	-15.8479831727814	-15.6568672267059	-15.5098579434929	-15.3769378995893	-15.2477306211012	-15.1187621219002	-14.9889652256213	-14.8580874579896
7:60	-19.6433576589888	-18.0345420677185	-16.9973337250583	-16.2185064890241	-15.8979074643976	-15.7084996033528	-15.561763866723	-15.4284109544369	-15.2984973922749	-15.1687628092845	-15.0382305964792	-14.9066804493824
7:61	-19.6737469302293	-18.0682179611521	-17.0358438223835	-16.2641246898404	-15.947454857846	-15.7596180598546	-15.613056869382	-15.4792103962959	-15.3485572414613	-15.218039511637	-15.086763626699	-14.9545372189966
7:62	-19.7041375074681	-18.1018724206894	-17.0742850692233	-16.3095445423291	-15.9966516410314	-15.8102501325113	-15.6637665845254	-15.5293675447852	-15.3979422510172	-15.2666242727668	-15.1345958398187	-15.0016885565582
7:63	-19.7345606052274	-18.1355361197686	-17.1126871069328	-16.3547936385819	-16.0455246121137	-15.8604236262769	-15.7139226110869	-15.5789133628635	-15.4466838701374	-15.3145483034102	-15.1817577973621	-15.0481642120307
7:64	-19.7650487217498	-18.1692409610924	-17.1510807007179	-16.3999004545795	-16.0941012117212	-15.9101667225965	-15.7635546066245	-15.6278785462262	-15.4948130082947	-15.3618420800453	-15.2282792009635	-15.093992998375
7:65	-19.7956358652211	-18.2030202960274	-17.189497945764	-16.4448945251995	-16.1424096661605	-15.9595080953711	-15.8126923862899	-15.6762936171748	-15.5423601311042	-15.4085354439911	-15.2741889929154	-15.1392028913284
7:66	-19.8263578063589	-18.2369091692233	-17.2279724963817	-16.4898066372373	-16.190479143998	-16.0084770368887	-15.8613660294288	-15.7241890240334	-15.5893553594854	-15.4546577015933	-15.3195154559414	-15.1838211270304
7:67	-19.857252362558	-18.2709445934238	-17.2665398227161	-16.5346690440483	-16.238339928772	-16.0571035958297	-15.9096059954173	-15.7715952473373	-15.6358285731189	-15.5002377263918	-15.3642863130631	-15.2278742983532
7:68	-19.8883597198083	-18.3051658604136	-17.3052375004471	-16.5795157060833	-16.2860236110767	-16.1054187297981	-15.9574432505883	-15.8185429142113	-15.681809519342	-15.5453040642787	-15.4085288285058	-15.2713884508459
7:69	-19.9197227998918	-18.3396148952685	-17.3441055400038	-16.6243825624206	-16.3335633038494	-16.1534544752544	-16.0049094084134	-15.8650629225911	-15.7273279288144	-15.5898850427975	-15.4522699106912	-15.3143891792679
7:70	-19.9513876819804	-18.3743366626132	-17.3831867631937	-16.6693078394321	-16.38099388544	-16.2012441382556	-16.0520368854901	-15.9111865772339	-15.7724136395103	-15.6340088859051	-15.4955362184924	-15.3569017257752
7:71	-19.9834040898034	-18.4093796355248	-17.4225272368839	-16.7143324040223	-16.4283522759639	-16.248822510067	-16.098859076368	-15.9569457398274	-15.817096730874	-15.6777038357346	-15.5383542720849	-15.3989510809454
7:72	-20.0158259581556	-18.4447963401876	-17.4621767755703	-16.7595001705155	-16.4756777536057	-16.2962261125359	-16.1454105508447	-16.002372995958	-15.8614076703204	-15.7209982831603	-15.5807505699324	-15.4405620889712
7:73	-20.048712095849	-18.4806439925497	-17.5021895274776	-16.8048585723494	-16.5230123190047	-16.3434934791529	-16.1917272781152	-16.0475018422594	-15.9053774746909	-15.7639209092943	-15.6227517136926	-15.4817595585528
7:74	-20.0821269665023	-18.5169852472893	-17.5426246624367	-16.8504591123803	-16.5704011177166	-16.3906654790339	-16.2378468831005	-16.0923668977655	-15.9490378898095	-15.8065008404565	-15.6643845431505	-15.5225683812589
7:75	-20.1161416141468	-18.553889084655	-17.5835471844483	-16.8963580090175	-16.6178929331142	-16.4377856927148	-16.2838089414746	-16.1370041443759	-15.9924215919543	-15.8487678196734	-15.7056762836815	-15.5630136594424
7:76	-20.1508347679328	-18.5914318676284	-17.6250288979218	-16.9426169598139	-16.6655407651437	-16.48490085077	-16.3296553214237	-16.181451202459	-16.0355624159015	-15.8907523984095	-15.7466547092527	-15.6031208461914
7:77	-20.1862941698912	-18.6296986109374	-17.6671495645763	-16.989304049896	-16.713402514295	-16.5320613489881	-16.3754305821074	-16.2257476490406	-16.0784956152764	-15.9324861530576	-15.7873483246137	-15.6429159003031
7:78	-20.2226181826029	-18.6687845155525	-17.7099982986138	-17.0364948401961	-16.7615417952987	-16.5793218573691	-16.4211824412893	-16.26993538785	-16.121258162308	-15.9740019317669	-15.8277865711429	-15.6824254599175
7:79	-20.2599177510404	-18.7087968385931	-17.753675262017	-17.0842736805183	-16.8100289118381	-16.6267420448166	-16.4669623278424	-16.3140590828539	-16.1638890958563	-16.0153341385357	-15.8680000618739	-15.7216770392794
7:80	-20.2983188165924	-18.749857190757	-17.7982937411377	-17.132735305985	-16.8589420325754	-16.6743874474703	-16.5128260390776	-16.3581666699755	-16.2064299288642	-16.0565190632455	-15.9080208525851	-15.7606992541811
7:81	-20.3379653140879	-18.7921043839612	-17.8439827122375	-17.1819867937481	-16.9083686208783	-16.7223305167055	-16.5588345284445	-16.4023099657333	-16.2489251293891	-16.0975952686008	-15.9478827576182	-15.7995220830439
7:82	-20.3790229285504	-18.8356979945658	-17.8908900404462	-17.2321499820277	-16.958407187038	-16.7706518936817	-16.6050548566268	-16.4465453968839	-16.2914226933264	-16.1386040479492	-15.9876217214326	-15.8381771724553
7:83	-20.4216838536076	-18.8808228680028	-17.9391865084429	-17.2833644885469	-17.0091694542903	-16.8194419720698	-16.6515613491324	-16.4909348823258	-16.3339748322294	-16.1795899719691	-16.0272762600134	-15.8766981984325
7:84	-20.4661728875422	-18.9276948775719	-17.9890709452907	-17.3357915147826	-17.060783061261	-16.8688028308718	-16.6984370172059	-16.5355469082401	-16.3766388067595	-16.2206015476019	-16.0668879904291	-15.915121297988
7:85	-20.5127553410194	-18.9765683773559	-18.0407768335736	-17.3896186930834	-17.1133949675971	-16.9188506474806	-16.7457753178508	-16.5804578507672	-16.419477946038	-16.261692019946	-16.1065022725006	-15.9534855900341
7:86	-20.5617474370588	-19.0277459787879	-18.0945809324046	-17.4450663364574	-17.16717579271	-16.9697187410185	-16.7936823552564	-16.6257536190246	-16.4625629066209	-16.30292035793	-16.1461689943324	-15.991833810796
7:87	-20.6135301993954	-19.0815915688931	-18.1508146945077	-17.5023956030467	-17.2223254094391	-17.0215614531737	-16.8422796635347	-16.671531717331	-16.5059732436652	-16.3443524786802	-16.1859435442906	-16.0302130974095
7:88	-20.6685683190332	-19.1385479374474	-18.2098796269229	-17.561919317322	-17.2790802505386	-17.0745591571358	-16.8917077648879	-16.7179038627584	-16.5497993936415	-16.3860627854617	-16.2258880273138	-16.0686759653724
7:89	-20.727436281684	-19.1991610980631	-18.2722683322341	-17.6240165453796	-17.3377229914975	-17.128924809022	-16.9421307768246	-16.7649993483002	-16.5941452066572	-16.4281361227876	-16.2660728053826	-16.1072815426761
7:90	-20.7908553507794	-19.2641145689068	-18.3385939222922	-17.6891525844035	-17.3985955907651	-17.1849126437429	-16.9937424608523	-16.8129694221201	-16.6391312233719	-16.4706702943287	-16.3065784739903	-16.1460971484184
7:91	-20.8597472467041	-19.334278886223	-18.409632098938	-17.7579069423671	-17.462117171087	-17.242829907822	-17.0467742863863	-16.8619930744524	-16.6848989768577	-16.5137793519873	-16.3474984340568	-16.1852003407392
7:92	-20.9353143608749	-19.4107851691558	-18.4863829833975	-17.8310134227799	-17.5288090434709	-17.3030529832062	-17.1015063668419	-16.912284810759	-16.7316167305707	-16.5575979601115	-16.3889422910181	-16.2246816150184
7:93	-21.0191637914188	-19.4951380980179	-18.570164828816	-17.9094191084301	-17.5993305480183	-17.3660500099647	-17.1582825789498	-16.9641052858809	-16.7794872689827	-16.6022872880728	-16.4310404251886	-16.2646480202142
7:94	-21.1135071292014	-19.5893963898683	-18.6627613662463	-17.9943739000225	-17.6745317733904	-17.4324133867705	-17.2175319259827	-17.0177761560408	-16.828758688687	-16.6480431236205	-16.4739502567956	-16.3052280995293
7:95	-21.2214986280415	-19.6964751748656	-18.7666639210419	-18.0875715264606	-17.755533542947	-17.5029077497839	-17.2797994850404	-17.073701315659	-16.8797396887018	-16.6951072944671	-16.5178650237943	-16.3465787881265
7:96	-21.3478440990778	-19.8206834282779	-18.8854913512506	-18.1913816268154	-17.8438532788476	-17.578543079463	-17.3457925470259	-17.1323980970601	-16.9328218073111	-16.7437841605599	-16.5630263914945	-16.3888952842765
7:97	-21.4999877877445	-19.9687538831022	-19.0247696848629	-18.3092529101333	-17.9416118962481	-17.6606903313176	-17.4164517612247	-17.1945445733435	-16.9885127529286	-16.7944651389454	-16.6097430980003	-16.4324255853575
7:98	-21.6906850710316	-20.1520239007956	-19.1935136758731	-18.4464626418427	-18.0518925008195	-17.7512726860283	-17.4930652976107	-17.2610539875508	-17.0474881686644	-16.8476664535507	-16.6584194744748	-16.477492621731
7:99	-21.9444878286858	-20.3917470066641	-19.4078480351577	-18.6116383124834	-18.179405108665	-17.8530996186539	-17.577461056518	-17.3331971845965	-17.1106755017684	-16.904089677536	-16.709600863208	-16.5245293272746
7:100	-22.3184582761993	-20.7351172624823	-19.7009116310643	-18.820241053088	-18.3318291533323	-17.9704916935953	-17.6723499960298	-17.4128152220023	-17.179397059579	-16.9647237849551	-16.764049558711	-16.5741369455851
8:1	-14.5323144498924	-12.6836746470012	-11.2699114236679	-9.82618409838525	-8.95469439464555	-8.31581573686922	-7.80318440525462	-7.36946643744307	-6.98944340386698	-6.64808698886841	-6.33572508795931	-6.0457730455024
8:2	-15.3939608764009	-13.5522672569553	-12.1498081971615	-10.7278284263191	-9.87715149599497	-9.25832314252367	-8.76509408369512	-8.35020963761155	-7.9885080160655	-7.66500230300336	-7.37005119190936	-7.0970932840028
8:3	-15.8725682351925	-14.0369326372738	-12.6443277179972	-11.2412946987271	-10.4087422155924	-9.80737062528518	-9.33103167704587	-8.93253914367628	-8.58677865638006	-8.27879648900427	-7.99897456742243	-7.74076759960218
8:4	-16.2062166426801	-14.3761459073773	-12.9925882583953	-11.6069337086272	-10.7909825933288	-10.2055761524328	-9.74465674094762	-9.36109815545021	-9.02982626953815	-8.73591418591028	-8.46976125483029	-8.22483288213495
8:5	-16.4638049693457	-14.6389880472662	-13.2639664294877	-11.8946861270467	-11.0943442520513	-10.5239118290926	-10.0774132361231	-9.70777524378983	-9.38995790897781	-9.10905578613161	-8.8554807832212	-8.62270456269235
8:6	-16.6745287429884	-14.8547501260054	-13.487908026359	-12.1342917666154	-11.3488423882221	-10.7926512035342	-10.3598171456046	-10.0033137636275	-9.69812997005862	-9.42937709713748	-9.18747549011215	-8.96589947388819
8:7	-16.8534449575978	-15.0385452470016	-13.6796168107893	-12.34112593757	-11.5700120788778	-11.0274783696867	-10.607691579867	-10.2636664699153	-9.97041609054311	-9.71306454585238	-9.48203728401238	-9.27080865308316
8:8	-17.0093288287069	-15.1991844289191	-13.8479615202567	-12.5241661207128	-11.7669314534303	-11.2375647253971	-10.830294395362	-10.4981714176276	-10.2162288772896	-9.96960038635289	-9.74871408513665	-9.54704285408512
8:9	-17.147750550255	-15.3422610124866	-13.9985732083535	-12.6891150888174	-11.9453698397598	-11.4287411175592	-11.0335132500999	-10.7127688435434	-10.4415575568318	-10.2050200942594	-9.99358596749664	-9.80072645835875
8:10	-17.2724573388749	-15.4715397516714	-14.1352446750945	-12.839817798809	-12.1092196981768	-11.6049433753722	-11.221323711162	-10.9114710310128	-10.6504488978652	-10.4234037174162	-10.2207663455226	-10.0360079120688
8:11	-17.3860984933518	-15.5896825234319	-14.2606580217491	-12.9789940985733	-12.2612352056985	-11.7689569002721	-11.3965397563597	-11.0971185396855	-10.8457689449215	-10.6276428638752	-10.4331739374788	-10.2558363395647
8:12	-17.4906161659818	-15.6986410091011	-14.3767802360386	-13.1086394437538	-12.4034375480715	-11.9228261644444	-11.5612271961008	-11.2717973122032	-11.0296235932714	-10.8198645306897	-10.6329596131623	-10.46239112539
8:13	-17.587477447876	-15.7998896922188	-14.4850976660466	-13.2302621739266	-12.5373548231045	-12.0680970879078	-11.7169483863653	-11.4370855944046	-11.2036075873373	-11.0016820361011	-10.821759078217	-10.6573361037695
8:14	-17.6778183810168	-15.8945704628127	-14.58676158138	-13.3450308869388	-12.6641711113344	-12.2059677038577	-11.8649143974037	-11.594207519969	-11.368959427143	-11.1743511302941	-11.0008500255132	-10.8419775139351
8:15	-17.7625371825059	-15.9835862401251	-14.6826824390118	-13.4538699211357	-12.7848230939298	-12.3373858424524	-12.0060837002436	-11.7441327362672	-11.5266618581483	-11.3388712441391	-11.1712539854663	-11.0173662190885
8:16	-17.842356766723	-16.0676637712344	-14.7735931276092	-13.5575234411724	-12.9000649225975	-12.4631147353901	-12.1412284603646	-11.8876433379548	-11.6775093792119	-11.4960534714392	-11.3338046270456	-11.1843660973769
8:17	-17.9178679565605	-16.1473970392241	-14.8600926928531	-13.6565997610441	-13.0105130984949	-12.5837784147093	-12.2709804220473	-12.0253801960475	-11.8221549555886	-11.6465675672235	-11.4891948869983	-11.3437010812212
8:18	-17.9895601305973	-16.2232780538845	-14.9426773590405	-13.7516028000983	-13.1166783314951	-12.6998939483983	-12.3958634932539	-12.1578758560488	-11.961143171431	-11.790975256185	-11.6380102824852	-11.4959882665529
8:19	-18.057843453601	-16.2957191889378	-15.0217630378216	-13.8429549138977	-13.2189886695272	-12.8118948475695	-12.5163174082801	-12.2855784226553	-12.0949342781523	-11.9297543465302	-11.7807529438686	-11.641761675576
8:20	-18.1230653232238	-16.3650697095046	-15.0977019853371	-13.9310137944935	-13.3178066237186	-12.9201484002193	-12.6327152508173	-12.4088692399465	-12.2239219732273	-12.0633165103586	-11.9178592582696	-11.7814895979286
8:21	-18.1855227520514	-16.4316282162489	-15.1707953459512	-14.0160852005773	-13.4134420706394	-13.0249687324181	-12.7453766566906	-12.5280762039456	-12.3484467638867	-12.1920206038947	-12.0497130190142	-11.9155874307487
8:22	-18.2454718358049	-16.4956521619905	-15.2413027464268	-14.0984326966075	-13.5061621249704	-13.1266268035907	-12.854577915516	-12.6434839389388	-12.468806159532	-12.3161827853263	-12.1766553552155	-12.0444273105806
8:23	-18.3031350952565	-16.5573652318416	-15.3094497372334	-14.1782852082461	-13.5961987998571	-13.2253581624354	-12.9605598065997	-12.7553416814624	-12.5852625458805	-12.4360842938602	-12.298992317724	-12.1683454266962
8:24	-18.3587072416182	-16.6169631391108	-15.3754336372426	-14.2558429579313	-13.6837550258144	-13.3213690409347	-13.0635337527833	-12.8638694618939	-12.6980493376393	-12.5519774950323	-12.4170007360909	-12.2876476394291
8:25	-18.4123597560565	-16.6746182294318	-15.4394281771706	-14.3312821814173	-13.7690094341012	-13.4148411971267	-13.1636867074349	-12.9692630034769	-12.8073758348518	-12.6640906239132	-12.5309327853488	-12.402613847642
8:26	-18.4642445654554	-16.7304831765643	-15.5015872273473	-14.4047589148749	-13.8521201978759	-13.5059358034277	-13.2611850747264	-13.0716976424495	-12.9134310907946	-12.772631539213	-12.6410195807359	-12.5135014257943
8:27	-18.5144970211817	-16.7846939776051	-15.5620478191387	-14.4764120648631	-13.9332281462121	-13.5947965981683	-13.356177883377	-13.1713314922045	-13.0163870177371	-12.8777907186105	-12.7474740340896	-12.6205479642966
8:28	-18.5632383344222	-16.8373724019268	-15.6209326155342	-14.5463659189325	-14.0124593108074	-13.6815524621219	-13.4487993775698	-13.2683080173734	-13.1164008992086	-12.9797436670352	-12.8504931455829	-12.7239734849652
8:29	-18.6105775835771	-16.8886280098933	-15.6783519478626	-14.6147322155296	-14.0899270256382	-13.7663195417606	-13.5391711482738	-13.3627581428388	-13.2136174360177	-13.0786528674288	-12.950259861079	-12.8239822586699
8:30	-18.6566133815413	-16.938559829624	-15.7344055076093	-14.6816118634951	-14.1657336710612	-13.8492030118815	-13.6274038988042	-13.454801992962	-13.3081704231356	-13.1746693726938	-13.0469445935782	-12.9207643195938
8:31	-18.7014352703859	-16.9872577596576	-15.7891837617328	-14.7470963805711	-14.2399721327206	-13.9302985488548	-13.7135989168222	-13.5445503344409	-13.4001841323208	-13.2679341147113	-13.1407064836487	-13.0144967464478
8:32	-18.7451248958388	-17.034803750184	-15.8427691445756	-14.8112691048131	-14.3127270298889	-14.0096935698257	-13.7978493088874	-13.6321057799212	-13.4897744587657	-13.3585789892094	-13.2316944560605	-13.1053447631346
8:33	-18.7877570026067	-17.0812728040958	-15.8952370679625	-14.8742062211297	-14.3840757560452	-14.0874682812304	-13.8802410415648	-13.7175637972228	-13.5770498775075	-13.4467277623043	-13.3200481164903	-13.1934626980723
8:34	-18.8294002829614	-17.1267338304526	-15.9466567823452	-14.93597763631	-14.4540893655091	-14.1636965708992	-13.9608538239003	-13.8010135597042	-13.6621122457754	-13.5324968346195	-13.4058985220052	-13.2789948314843
8:35	-18.8701181044096	-17.1712503763123	-15.9970921151657	-14.9966477291086	-14.5228333330673	-14.238446771047	-14.0397618590189	-13.8825386661251	-13.7450574800651	-13.6159958912382	-13.4893688512718	-13.3620761525751
8:36	-18.9099691371638	-17.2148812577546	-16.0466021074359	-15.0562759967093	-14.5903682082082	-14.3117823140669	-14.1170344871526	-13.9622177528057	-13.8259761309958	-13.6973284597931	-13.5705749944745	-13.4428330430127
8:37	-18.9490078981579	-17.2576811069307	-16.0952415655073	-15.1149176147968	-14.6567501814295	-14.3837622988408	-14.1927367381435	-14.0401250165346	-13.9049538744936	-13.7765923943472	-13.6496260783521	-13.5213838990489
8:38	-18.9872852252347	-17.2997008488363	-16.1430615418432	-15.1726239252563	-14.7220315768312	-14.4544419819845	-14.266929808129	-14.1163306632527	-13.9820719342917	-13.853880299062	-13.7266249382395	-13.5978397015918
8:39	-19.0248486926691	-17.3409881190313	-16.1901097561062	-15.2294428629846	-14.7862612826297	-14.5238732058361	-14.3396714724632	-14.1909012948161	-14.0574074479002	-13.929279902765	-13.8016685462913	-13.6723045413104
8:40	-19.0617429772334	-17.38158763156	-16.2364309658914	-15.285419331274	-14.8494851291805	-14.5921047729191	-14.4110164448212	-14.2639002439664	-14.1310337859308	-14.0028743932478	-13.8748484029911	-13.7448761042267
8:41	-19.098010182447	-17.421541504752	-16.2820672948464	-15.3405955336188	-14.9117462224553	-14.6591827749516	-14.4810166907369	-14.3353878658794	-14.2030208328394	-14.0747427183196	-13.9462508974533	-13.8156461220525
8:42	-19.1336901273942	-17.4608895513204	-16.3270585246396	-15.3950112684912	-14.973085239603	-14.7251508831291	-14.5497217024571	-14.4054217932452	-14.2734352356721	-14.1449598592081	-14.0159576408166	-13.884700790672
8:43	-19.1688206054794	-17.4996695381499	-16.3714423562115	-15.4487041925863	-15.0335406921503	-14.7900506053266	-14.6171787408856	-14.4740571606744	-14.3423406262078	-14.213597080766	-14.0840457760971	-13.9521211595413
8:44	-19.2034376176672	-17.5379174203442	-16.4152546449052	-15.5017100571789	-15.0931491615339	-14.8539215149821	-14.6834330494842	-14.541346803276	-14.409797820918	-14.2807221620411	-14.1505882671774	-14.0179834943308
8:45	-19.2375755840876	-17.5756675534263	-16.458529613393	-15.5540629215446	-15.1519455109464	-14.9168014557015	-14.7485280442519	-14.6073414334753	-14.4758650023752	-14.3463996100625	-14.2156541690739	-14.0823596148084
8:46	-19.2712675373438	-17.6129528870418	-16.5013000457621	-15.6057953468287	-15.2099630768986	-14.978726725034	-14.8125054832961	-14.6720897994962	-14.5405978850972	-14.4106908591311	-14.2793088812338	-14.1453172097272
8:47	-19.3045453004194	-17.6498051430679	-16.5435974656745	-15.6569385732816	-15.2672338434269	-15.0397322403809	-14.875405618999	-14.7356388284005	-14.6040498682887	-14.4736544574665	-14.3416143853148	-14.2069201303103
8:48	-19.3374396517238	-17.6862549806735	-16.5854523011449	-15.7075226834054	-15.323788601484	-15.0998516895988	-14.9372673353655	-14.7980337561363	-14.6662721775176	-14.5353462427183	-14.4026294686813	-14.2672286637929
8:49	-19.3699804795297	-17.7223321505819	-16.6268940381888	-15.7575767532422	-15.3796570957315	-15.1591176685289	-14.9981282727895	-14.8593182466801	-14.7273139970137	-14.595819507582	-14.4624099346887	-14.3262997883834
8:50	-19.4021969278247	-17.7580656405585	-16.6679513653521	-15.8071289937907	-15.4348681606932	-15.2175618074097	-15.0580249421871	-14.9195345020568	-14.7872225939989	-14.6551251565521	-14.5210088007053	-14.3841874109264
8:51	-19.4341175354231	-17.793483813962	-16.7086523109479	-15.8562068843321	-15.4894498480137	-15.2752148879083	-15.1169928302034	-14.9787233647671	-14.8460434362308	-14.7133118546876	-14.5784764847324	-14.4409425884804
8:52	-19.4657703700493	-17.8286145430617	-16.7490243746814	-15.9048372992942	-15.5434295463994	-15.3321069523214	-15.1750664970024	-15.0369244139465	-14.9038203037613	-14.7704261691438	-14.6348609814182	-14.4966137349691
8:53	-19.4971831590084	-17.8634853387252	-16.7890946552386	-15.9530466301575	-15.5968340956811	-15.3882674063502	-15.2322796679828	-15.0941760564108	-14.9605953957675	-14.8265127041342	-14.6902080282114	-14.5512468140095
8:54	-19.5283834180044	-17.898123478017	-16.8288899753467	-16.000860903825	-15.6496898963395	-15.4437251167364	-15.2886653206346	-15.1505156136022	-15.0164094332006	-14.8816142299194	-14.744561262364	-14.6048855189741
8:55	-19.5593985796399	-17.9325561312234	-16.8684370057752	-16.0483058988184	-15.7020230157575	-15.498508504954	-15.3442557676387	-15.2059794053442	-15.0713017579132	-14.935771806374	-14.7979623694662	-14.6575714412983
8:56	-19.5902561231423	-17.9668104898212	-16.9077623897429	-16.0954072606398	-15.7538592924174	-15.552645638091	-15.3990827372352	-15.260602831225	-15.1253104288618	-14.9890249016506	-14.8504512241764	-14.7093442280036
8:57	-19.6209837069103	-18.0009138969494	-16.9468928692258	-16.1421906176376	-15.805224439241	-15.6061643180068	-15.4531774518204	-15.3144204503657	-15.1784723159365	-15.0414115064402	-14.9020660237955	-14.7602417293657
8:58	-19.6516093055507	-18.0348939820186	-16.9858554147202	-16.1886816987504	-15.8561441472707	-15.6590921698339	-15.5065707056966	-15.3674660602866	-15.2308231919445	-15.0929682443225	-14.9528434153251	-14.8103001376234
8:59	-19.6821613532035	-18.0687788012039	-17.0246773601153	-16.23490645456	-15.9066441909205	-15.7114567308933	-15.5592929428753	-15.4197727755591	-15.28239782326	-15.1437304786973	-15.0028186166436	-14.8595541175873
8:60	-19.7126688951162	-18.1025969857275	-17.0633865444654	-16.2808911831856	-15.956750536082	-15.7632855411123	-15.6113743358339	-15.471373106922	-15.3332300596562	-15.193732416802	-15.0520255324355	-14.9080369299838
8:61	-19.7431617496499	-18.1363779000415	-17.1020114626391	-16.3266626626778	-16.0064894524505	-15.8146062360851	-15.6628448661468	-15.5222990415506	-15.38335292385	-15.2430072113329	-15.1004968655106	-14.9557805483392
8:62	-19.7736706831762	-18.1701518122882	-17.1405814270551	-16.3722482917497	-16.0558876315602	-15.8654466439831	-15.7137344079473	-15.5725821251955	-15.4327987013162	-15.2915870602184	-15.1482642241619	-15.002815770197
8:63	-19.8042276006779	-18.2039500797461	-17.1791267430197	-16.4176762409035	-16.1049723121645	-15.9158348876252	-15.7640728152451	-15.6222535469508	-15.4815990309733	-15.3395033051227	-15.1953582262233	-15.0491723234422
8:64	-19.8348657553036	-18.2378053523916	-17.2176789005499	-16.4629756162946	-16.1537714148006	-15.9657994931485	-15.8138900142055	-15.6713442274788	-15.5297849973956	-15.386786529306	-15.2418086005132	-15.0948789685065
8:65	-19.8656199806746	-18.2717517982186	-17.2562707860394	-16.5081766390264	-16.2023136876221	-16.0153695068929	-15.8632161016189	-15.7198849116069	-15.5773872252801	-15.4334666555193	-15.2876442863781	-15.1399635972267
8:66	-19.8965269504168	-18.3058253546116	-17.2949369177029	-16.5533108430086	-16.250628865898	-16.0645746223236	-15.9120814509364	-15.7679062663217	-15.6244359769881	-15.4795730446819	-15.3328935320948	-15.1844533291455
8:67	-19.9276254702394	-18.3400640108605	-17.3337137094529	-16.5984112950552	-16.2987478479602	-16.1134453190914	-15.9605168274382	-15.8154389853341	-15.670961254092	-15.5251345961735	-15.3775839929379	-15.2283746060639
8:68	-19.9589568089301	-18.3745081279134	-17.3726397687676	-16.6435128415743	-16.3467028908619	-16.1620130166582	-16.008553514341	-15.8625139015617	-15.7169929039967	-15.5701798506733	-15.4217428297941	-15.2717532856939
8:69	-19.9905650759541	-18.4092008027038	-17.4117562352224	-16.6886523870423	-16.3945278296053	-16.2103102453384	-16.0562234519451	-15.9091621090998	-15.7625607328734	-15.6147370966061	-15.4653968092847	-15.3146147353144
8:70	-20.0224976549993	-18.4441882859641	-17.4511071677663	-16.7338692105035	-16.4422583245365	-16.2583708381184	-16.1035593922927	-15.9554150965225	-15.8076946263503	-15.6588344814088	-15.5085724064717	-15.3569839264017
8:71	-20.0548057048971	-18.4795204644112	-17.4907399905927	-16.7792053276516	-16.4899321424259	-16.3062301472614	-16.1505950722641	-16.0013048936947	-15.8524246796591	-15.7025001290184	-15.5512959113575	-15.3988855313064
8:72	-20.0875447420059	-18.5152514207031	-17.5307060096916	-16.8247059077028	-16.5375894779122	-16.3539252905065	-16.1973654086069	-16.0468642346903	-15.8967813392461	-15.7457622652175	-15.5935935405589	-15.4403440231669
8:73	-20.1207753215394	-18.5514400877752	-17.5710610150289	-16.8704197563661	-16.5852733234379	-16.4014954326742	-16.2439067191061	-16.0921267399304	-15.940795558245	-15.7886493527607	-15.6354915557524	-15.4813837804123
8:74	-20.1545638396967	-18.5881510182884	-17.6118659869531	-16.9163998788874	-16.6330298976448	-16.4489821097528	-16.2902569749855	-16.1371271213009	-15.984498968685	-15.8311902385612	-15.6770163907528	-15.5220291974061
8:75	-20.1889834841313	-18.6254552952762	-17.6531879301678	-16.962704140564	-16.6809091445399	-16.4964296041401	-16.3364560907555	-16.1819014148139	-16.0279240739024	-15.8734143156677	-15.7181947894279	-15.5623048030386
8:76	-20.22411536773	-18.6634316170638	-17.6951008647654	-17.0093960465557	-16.7289653187405	-16.5438853817446	-16.3825462591305	-16.2264872463938	-16.0711044653761	-15.9153517033153	-15.7590539570714	-15.6022353894003
8:77	-20.260049890494	-18.7021675987571	-17.7376870119196	-17.0565456685773	-16.7772576759814	-16.5914006042579	-16.4285723404457	-16.2709241376572	-16.1140750691463	-15.9570334490454	-15.7996217283947	-15.641846153082
8:78	-20.2968883874107	-18.741761344865	-17.7810382225675	-17.1042307536294	-16.8258512931046	-16.6390307332702	-16.4745823183094	-16.3152538601948	-16.156872428179	-15.9984917577806	-15.8399267559773	-15.6811628521675
8:79	-20.3347451378542	-18.7823233641266	-17.8252577117995	-17.1525380599649	-16.8748180483633	-16.6868362472714	-16.5206278362105	-16.3595208489705	-16.1995350285687	-16.0397602538866	-15.8799987238859	-15.7202119826642
8:80	-20.3737498361121	-18.8239789200578	-17.8704621811397	-17.2015649789245	-16.9242378016286	-16.7348834983167	-16.5667648336846	-16.4037726881835	-16.2421036794538	-16.0808742837233	-15.9198685922866	-15.7590209789728
8:81	-20.4140506558194	-18.8668709416177	-17.9167844375719	-17.2514215194766	-16.9741998257903	-16.7832457427258	-16.61305430574	-16.4480606864955	-16.2846219590845	-16.1218712680932	-15.9595688803278	-15.7976184441241
8:82	-20.4558180874822	-18.9111636614657	-17.964376655149	-17.3022327572021	-17.024804556469	-16.8320043903276	-16.6595632160058	-16.4924405632194	-16.3271367428587	-16.1627911164916	-15.999133996453	-15.8360344169645
8:83	-20.4992497940698	-18.9570472101814	-18.0134144770283	-17.3541418840113	-17.0761657487827	-16.8812505304754	-16.7063656031101	-16.5369732732953	-16.3696988335959	-16.2036767183475	-16.0386006277981	-15.874300685399
8:84	-20.5445768244563	-19.004743482282	-18.0641022299832	-17.4073140434222	-17.1284131598429	-16.9310868117798	-16.7535439320431	-16.5817260072641	-16.4123637202845	-16.2445745308318	-16.0780082036274	-15.9124511573414
8:85	-20.5920716634323	-19.0545137176198	-18.1166796310832	-17.4619412054737	-17.1816959176391	-16.9816297784179	-16.8011907590184	-16.6267734138244	-16.4551924995939	-16.2855352887041	-16.1173994522094	-15.9505223044474
8:86	-20.6420588045721	-19.1066684318295	-18.1714305251691	-17.5182484357229	-17.2361867967206	-17.0330128021975	-16.8494108015824	-16.6721991082151	-16.4982530054555	-16.3266148697052	-16.1568210765557	-15.9885536983304
8:87	-20.6949288488737	-19.161580618232	-18.2286944311109	-17.5765020608757	-17.2920877074773	-17.0853898012183	-16.8983235383753	-16.7180975514625	-16.5416212072682	-16.3678753600756	-16.1963245827423	-16.0265886653159
8:88	-20.7511576265914	-19.2197035923335	-18.2888820432772	-17.6370204564482	-17.3496368329476	-17.1389400106327	-16.9480665095094	-16.7645764163397	-16.5853829586872	-16.409386380254	-16.2359673060665	-16.0646750946165
8:89	-20.8113326324848	-19.2815955655637	-18.3524964158102	-17.7001885244996	-17.4091180377447	-17.1938741807981	-16.9987995560308	-16.8117596000794	-16.6296362094518	-16.4512267527461	-16.2758136966044	-16.102866447248
8:90	-20.8761903740995	-19.3479542092426	-18.4201624995152	-17.7664774692318	-17.4708734658148	-17.2504427426616	-17.0507103365065	-16.8597911083762	-16.6744938368659	-16.493486625752	-16.3159369491355	-16.1412230308161
8:91	-20.9466704696303	-19.4196664616563	-18.4926692770166	-17.836472351872	-17.5353207019847	-17.3089467321193	-17.1040216085873	-16.9088401310784	-16.7200873186561	-16.5362702124673	-16.3564210965747	-16.1798136312305
8:92	-21.0239963052086	-19.4978823397834	-18.5710314728357	-17.9109113643843	-17.6029766104035	-17.3697526598762	-17.1590009936959	-16.9591077754171	-16.7665715668258	-16.5796993752004	-16.3973637369079	-16.2187176308765
8:93	-21.1097994462457	-19.5841279748577	-18.6565827465565	-17.9907432820745	-17.6744911880454	-17.4333131485293	-17.2159743056314	-17.0108361483455	-16.8141313925892	-16.6239183891545	-16.4388796409257	-16.2580278010646
8:94	-21.2063194779812	-19.6804856062865	-18.7511216210404	-18.0772140919455	-17.7506968749728	-17.5001962113642	-17.2753441105336	-17.0643208388817	-16.8629903094244	-16.6691003859938	-16.4811056083155	-16.2978540469609
8:95	-21.3167412316151	-19.7898940709303	-18.8571501421017	-18.17200235449	-17.8326825189731	-17.5711278519466	-17.3376161639578	-17.1199284398388	-16.9134227648076	-16.715456242727	-16.5242071317872	-16.3383285270484
8:96	-21.4457998794015	-19.9166806936892	-18.9782855599225	-18.2774399404589	-17.9219082104439	-17.6470558787931	-17.4034380596869	-17.1781217437469	-16.9657715314194	-16.7632471206825	-16.5683877450089	-16.3796128049205
8:97	-21.6009557127307	-20.0675757068669	-19.1200196826067	-18.3968912579743	-18.0203910398926	-17.7292488204741	-17.4736574586021	-17.2394969947402	-17.0204730956987	-16.8128026116467	-16.6139024680897	-16.421908090679
8:98	-21.7949285463841	-20.2538479094421	-19.2912470677931	-18.5354487263726	-18.1310209209277	-17.8194555941397	-17.5494129727768	-17.3048407773522	-17.0780958751821	-16.8645477884429	-16.6610777159889	-16.4654703325217
8:99	-22.0520481349931	-20.4964676177536	-19.5077283979823	-18.7013206443434	-18.2581317974842	-17.9201761969897	-17.6322821150004	-17.3752202803096	-17.1393998593494	-16.9190449565815	-16.7103417960259	-16.5106332135836
8:100	-22.4283610214096	-20.841517859872	-19.8014278228702	-18.9089361590759	-18.408619805603	-18.035149296592	-17.7245347512789	-17.4521332426728	-17.2054337792754	-16.9770608224921	-16.7622735552238	-16.5578446191834
9:1	-14.6244436581899	-12.773149847655	-11.3548297491721	-9.90149723506971	-9.01976079921901	-8.37000796397206	-7.84588871812601	-7.40008379591109	-7.00739112181524	-6.65280066389371	-6.32666056328148	-6.02240825163469
9:2	-15.4815045662326	-13.6373979863948	-12.2307730188607	-10.7999363490502	-9.93972413666436	-9.31070134450589	-8.80663432424125	-8.38028311116879	-8.00650117827617	-7.67031820285735	-7.36211119139522	-7.0753389104789
9:3	-15.9568507066208	-14.1189470321034	-12.7224121255217	-11.3109783822184	-10.4693320612614	-9.85819660442869	-9.37144058957388	-8.96189199079397	-8.60445007864967	-8.28417540799435	-7.9914655214869	-7.71979245069821
9:4	-16.2880233654742	-14.4557838195967	-13.0684585835367	-11.6747209534168	-10.8499892238214	-10.2551308729311	-9.7841058661392	-9.38980136841833	-9.04715494413966	-8.74125127241334	-8.46250214160166	-8.20438686311629
9:5	-16.5436417298755	-14.7167298936714	-13.3380622951056	-11.9609399779421	-11.1520601368168	-10.5724226887719	-10.1160700607697	-9.73594124875019	-9.40700571073223	-9.11436647093262	-8.84844422554237	-8.60272059178676
9:6	-16.7527452172605	-14.9309298232719	-13.5605380874382	-12.1992737235025	-11.4054858735629	-10.8402969949056	-10.3978241797327	-10.0310517216323	-9.71497525792729	-9.43471103503198	-9.18068402992298	-8.94637402560827
9:7	-16.930295933044	-15.1134070124853	-13.7510084016022	-12.4050320297222	-11.6257507908787	-11.074400865793	-10.6451669595956	-10.2910727221731	-9.98713481556512	-9.71847820159045	-9.47552825581016	-9.25175972281521
9:8	-17.085007430292	-15.2729138925051	-13.918288345024	-12.5871481020827	-11.8218974189478	-11.2838781222234	-10.8673360318269	-10.5253287224241	-10.2328892889935	-9.97514759476874	-9.74252642008293	-9.52849340705157
9:9	-17.2223996192193	-15.4149966314594	-14.067966324799	-12.7512895871001	-11.9996662824826	-11.4745363503646	-11.0702006960818	-10.7397458956315	-10.4582175173699	-10.2107473381062	-9.9877536280069	-9.78269624043326
9:10	-17.3462009050124	-15.5434008553588	-14.2038161758645	-12.901284163149	-12.1629349634491	-11.6502990426584	-11.2577266094981	-10.9383287811789	-10.6671603331053	-10.4293529298253	-10.2153196856994	-10.0185135804951
9:11	-17.4590347013975	-15.660764006576	-14.3284976704529	-13.0398328277627	-12.3144416792667	-11.8139381243342	-11.4327163949484	-11.1239083355562	-10.8625755373751	-10.6338486896631	-10.4281365908931	-10.2388880762629
9:12	-17.5628264848917	-15.7690217399654	-14.4439628129598	-13.1689180008352	-12.4561963439286	-11.9674883589802	-11.5972274825654	-11.2985631738258	-11.046562441523	-10.82635545647	-10.6283491961085	-10.4459930401193
9:13	-17.6590304655438	-15.8696361381078	-14.5516863212059	-13.2900378259109	-12.589718146666	-12.1124878777075	-11.7528153562951	-11.4638653458293	-11.220710004099	-11.0084809134177	-10.8175875191401	-10.6414864780554
9:14	-17.7487725482144	-15.9637393169873	-14.6528102732428	-13.4043527897091	-12.7161840167506	-12.2501283779663	-11.9006853865926	-11.6210337075966	-11.3862516404789	-11.1814757132764	-10.9971240153797	-10.8266692646593
9:15	-17.8329428445607	-16.0522263702026	-14.7482377491223	-13.5127806831932	-12.8365248161403	-12.3813524717009	-12.0417912653711	-11.7710333751469	-11.5441656167829	-11.3463347047403	-11.167975475561	-11.0025874712277
9:16	-17.9122576988893	-16.1358176938443	-14.838695637831	-13.6160603185664	-12.9514899043395	-12.5069190444262	-12.1769011101543	-11.914642521878	-11.695242473228	-11.503864880052	-11.3309713383992	-11.1701008050341
9:17	-17.9873025452154	-16.2151020559978	-14.9247780489044	-13.7147955855935	-13.0616917942025	-12.6274484716064	-12.3066432043799	-12.0524986004727	-11.8401316659767	-11.6547323367805	-11.4868008134194	-11.32992966104
9:18	-18.058562296355	-16.2905671402945	-15.0069771044459	-13.8094867110288	-13.167637845159	-12.7434547167202	-12.4315384717393	-12.1851311566945	-11.979374661046	-11.7994955517774	-11.6360461776341	-11.4826882207763
9:19	-18.1264433828814	-16.3626216994604	-15.0857052768188	-13.9005529421087	-13.2697532670415	-12.8553686333218	-12.5520240531676	-12.3129856475056	-12.1134289347758	-11.9386294636958	-11.779206786859	-11.6289081894602
9:20	-18.1912900553198	-16.431611944056	-15.1613119163129	-13.9883493346621	-13.3683981490096	-12.9635552174768	-12.668470762893	-12.4364410684089	-12.2426857134598	-12.0725432251289	-11.9167166942746	-11.7690561008611
9:21	-18.2533966555845	-16.4978338803194	-15.2340956954773	-14.0731793967325	-13.46388028709	-13.0683266053184	-12.781196238275	-12.555823223797	-12.3674833048081	-12.2015934972015	-12.0489577723955	-11.9035461136532
9:22	-18.3130169993965	-16.5615427442626	-15.3043141260005	-14.1553047601249	-13.5564649981751	-13.1699520180196	-12.8904749993426	-12.6714148693101	-12.4881172635624	-12.3260945437911	-12.1762696133513	-12.0327495946919
9:23	-18.3703716508835	-16.6229603170011	-15.3721909392189	-14.2349526824789	-13.6463827338148	-13.2686654775621	-12.9965462508873	-12.7834635682836	-12.604848243055	-12.4463259884685	-12.2989570842181	-12.1570023808553
9:24	-18.425653634575	-16.6822806692173	-15.4379218824847	-14.3123219402739	-13.7338350618158	-13.364671868424	-13.0996200089633	-12.8921878508078	-12.7179081285346	-12.5625388387897	-12.4172961525229	-12.2766103448163
9:25	-18.4790329721579	-16.7396747240669	-15.5016793238313	-14.3875875111055	-13.8189994194651	-13.4581517541221	-13.1998819655978	-12.9977820941422	-12.8275048766446	-12.6749602092906	-12.5315384212004	-12.3918537103677
9:26	-18.5306603236932	-16.7952939196531	-15.5636159483575	-14.460904332973	-13.9020329301246	-13.5492652440939	-13.2974973907836	-13.1004204273114	-12.9338263683482	-12.7837970560106	-12.6419146915993	-12.5029904390156
9:27	-18.5806699382446	-16.8492731770821	-15.6238677540491	-14.5324103515047	-13.983075497092	-13.6381551275894	-13.3926142911147	-13.2002598821529	-13.0370435011662	-12.8892391527854	-12.7486377887204	-12.6102589225269
9:28	-18.6291820661348	-16.9017333271129	-15.682556501335	-14.6022290118262	-14.0622523336619	-13.7249494355875	-13.4853659881312	-13.2974429561978	-13.1373126890422	-12.9914614810153	-12.8519048227824	-12.7138801539937
9:29	-18.6763049472779	-16.9527831104581	-15.7397917324117	-14.6704713129407	-14.1396760489456	-13.809763551882	-13.575873239111	-13.3920997119912	-13.234777896838	-13.0906261624701	-12.9518990177576	-12.8140595050243
9:30	-18.7221364626263	-17.0025208392452	-15.7956724485973	-14.7372375142864	-14.2154483804123	-13.8927019655179	-13.6642459937451	-13.4843495078245	-13.3295723063964	-13.1868840338982	-13.0487912056617	-12.9109882037848
9:31	-18.7667655156281	-17.051035786895	-15.8502885135553	-14.802618563404	-14.2896616430881	-13.9738597354641	-13.7505848585898	-13.5743024330531	-13.4218196889324	-13.2803759394001	-13.1427410617236	-13.0048445843501
9:32	-18.8102731956098	-17.0984093586206	-15.9037218350487	-14.8666972982271	-14.362399949709	-14.0533237225648	-13.834982325158	-13.662060504933	-13.511635541952	-13.3712337994304	-13.2338981378237	-13.0957951598249
9:33	-18.8527337637485	-17.1447160834342	-15.9560473664732	-14.929549465914	-14.4337402443637	-14.1311736319015	-13.917523805456	-13.7477186716876	-13.5991280363946	-13.459581502326	-13.3224027381638	-13.1839955582846
9:34	-18.8942154937524	-17.1900244599617	-16.0073339607544	-14.9912445913432	-14.5037531832358	-14.207482899647	-13.9982885096172	-13.8313656572189	-13.6843988101437	-13.5455356543344	-13.4083866709162	-13.2695913505927
9:35	-18.9347813928277	-17.2343976817866	-16.0576451025627	-15.0518467216456	-14.5725038892091	-14.2823194515672	-14.0773501932612	-13.9130846757317	-13.7675436366852	-13.6292062164454	-13.4919739017733	-13.3527187917011
9:36	-18.974489823455	-17.2778942629626	-16.1070395396666	-15.1114150679395	-14.6400526018135	-14.3557463549585	-14.1547777967777	-13.9929540390043	-13.8486529919658	-13.7106970503663	-13.5732811293232	-13.4335054915008
9:37	-19.0133950425619	-17.3205685803743	-16.1555718302562	-15.1700045613705	-14.7064552398639	-14.4278223816368	-14.2306359944998	-14.071047674708	-13.9278125379984	-13.790106391309	-13.6524182975531	-13.5120710271881
9:38	-19.0515476715917	-17.3624713465232	-16.2032928199308	-15.2276663373736	-14.7717638909114	-14.4986024963137	-14.3049856684016	-14.1474355707647	-14.0051035382098	-13.8675272615847	-13.7294890572424	-13.5885275060869
9:39	-19.0889951085265	-17.4036500238595	-16.2502500595719	-15.2844481595539	-14.836027239067	-14.5681382820978	-14.3778843183215	-14.2221841580193	-14.0806032166879	-13.9430478361014	-13.8045911852738	-13.6629800856532
9:40	-19.1257818909884	-17.4441491898325	-16.2964881733529	-15.3403947925814	-14.8992909407227	-14.6364783128002	-14.4493864186108	-14.2953566413319	-14.1543850712181	-14.0167517685646	-13.8778169688055	-13.7355274557748
9:41	-19.1619500179889	-17.4840108602726	-16.342049184561	-15.3955483318893	-14.9615979560645	-14.7036684800644	-14.5195437294225	-14.3670132874501	-14.2265191481697	-14.0887184853641	-13.9492535596525	-13.8062622873185
9:42	-19.1975392366549	-17.5232747774651	-16.3869728056447	-15.4499484966774	-15.0229888429619	-14.7697522820124	-14.5884055694922	-14.4372116766013	-14.2970722858167	-14.1590234526873	-14.0189833030065	-13.8752716500402
9:43	-19.2325872992529	-17.5619786682658	-16.4312966978758	-15.5036328916809	-15.0835020187565	-14.8347710790194	-14.6560190561624	-14.5060069235918	-14.3661083314778	-14.2277384212586	-14.0870840437112	-13.9426374023837
9:44	-19.2671301950217	-17.6001584767874	-16.475056705188	-15.5566372423156	-15.1431739946101	-14.8987643213502	-14.7224293174948	-14.573451873253	-14.4336883368872	-14.2949316522015	-14.1536294126107	-14.0084365552747
9:45	-19.3012023606617	-17.6378485755243	-16.5182870660812	-15.6089956071264	-15.2020395863707	-14.9617697526774	-14.7876796805799	-14.6395972742972	-14.4998707354114	-14.3606681268074	-14.2186890949788	-14.07274161172
9:46	-19.3348368727949	-17.6750819582387	-16.561020606932	-15.6607405709	-15.2601321053392	-15.0238235929094	-14.8518118395401	-14.7044919350027	-14.5647115040842	-14.4250097424347	-14.2823290826446	-14.1356208838177
9:47	-19.3680656252719	-17.7118904174951	-16.6032889196061	-15.7119034213474	-15.317483531847	-15.0849607032758	-14.9148660062227	-14.7681828636164	-14.6282643128996	-14.4880154963228	-14.3446119111532	-14.197138788634
9:48	-19.4009194938516	-17.7483047093719	-16.6451225259059	-15.7625143118817	-15.3741246741715	-15.1452147362185	-14.9768810461579	-14.8307153959197	-14.6905806633797	-14.5497416587624	-14.4055968830863	-14.2573561242975
9:49	-19.433428490495	-17.7843547075928	-16.6865510310922	-15.8126024127187	-15.4300853149952	-15.2046182723076	-15.0378946020134	-14.8921333120385	-14.751710018079	-14.6102419368007	-14.4653402785189	-14.3163303275802
9:50	-19.4656219092891	-17.8200695490935	-16.727603268488	-15.862196052274	-15.4853943473593	-15.2632029461316	-15.0979432064851	-14.9524789442725	-14.8116999224104	-14.669567629453	-14.5238955534788	-14.3741157141735
9:51	-19.4975284658455	-17.8554777728591	-16.7683074369845	-15.9113228506371	-15.5400799018499	-15.320999562888	-15.1570623863277	-15.0117932774679	-14.8705961199471	-14.7277677752385	-14.5813135271954	-14.4307637028133
9:52	-19.5291764318811	-17.890607453735	-16.8086912331317	-15.9600098467466	-15.5941694665887	-15.3780382072203	-15.2152867590265	-15.0701160432472	-14.9284426621744	-14.7848892927409	-14.6376425588681	-14.4863230243645
9:53	-19.5605937666051	-17.925486332819	-16.8487819793922	-16.0082836207734	-15.6476900014643	-15.4343483456987	-15.2726501234515	-15.1274858092431	-14.9852820135211	-14.8409771148057	-14.692928714644	-14.5408399169311
9:54	-19.5918082464747	-17.9601419459811	-16.8886067500694	-16.0561704131338	-15.7006680479439	-15.4899589242265	-15.3291855456992	-15.183940064338	-15.0411551523871	-14.8960743169263	-14.7472159254663	-14.5943583080197
9:55	-19.6228475948653	-17.9946017520363	-16.9281924963913	-16.103696241501	-15.7531298357281	-15.5448984615657	-15.3849254412229	-15.2395153008058	-15.096101668798	-14.9502222403227	-14.8005461364321	-14.6469199847447
9:56	-19.6537396132159	-18.0288932621012	-16.967566172224	-16.1508870171619	-15.8051013874693	-15.5991951401075	-15.4399016542669	-15.2942470941617	-15.1501598592559	-15.0034606101931	-14.8529594482859	-14.6985647530256
9:57	-19.6845123152561	-18.0630441717109	-17.0067548619264	-16.1977686620656	-15.8566086227517	-15.6528768949741	-15.4941455355605	-15.3481701814603	-15.2033668193054	-15.055827649596	-14.9044942516631	-14.7493305866926
9:58	-19.7151940660109	-18.0970824973495	-17.0457859119195	-16.2443672279507	-15.9076774625362	-15.7059715025137	-15.5476880191853	-15.40131853874	-15.255758534314	-15.1073601894196	-14.9551873546923	-14.7992537673804
9:59	-19.7458137274055	-18.1310367191688	-17.0846870676452	-16.2907090189971	-15.9583339353011	-15.7585066692544	-15.6005596995071	-15.4537254582781	-15.3073699689456	-15.1580937748936	-15.0050741045629	-14.8483690160583
9:60	-19.7764008124622	-18.1649359318281	-17.1234866177353	-16.3368207195489	-16.0086042861698	-15.8105101224026	-15.6527909090606	-15.505423626317	-15.3582351558099	-15.2080627691093	-15.0541885036619	-14.8967096170181
9:61	-19.806985650311	-18.1988100056048	-17.1622135473967	-16.3827295285918	-16.0585150903971	-15.8620097030174	-15.7044117982923	-15.5564452019233	-15.4083872837837	-15.2573004540318	-15.1025633208919	-14.9443075351117
9:62	-19.8375995645159	-18.2326897601921	-17.2008977032637	-16.4284633028415	-16.1080933727065	-15.9130334630621	-15.7554524181016	-15.6068218976676	-15.4578587865233	-15.3058391295118	-15.1502301987863	-14.991193527013
9:63	-19.8682750675839	-18.2666071539468	-17.2395699722736	-16.4740507105316	-16.157366734125	-15.963609767633	-15.8059428061809	-15.6565850628522	-15.5066814317271	-15.3537102108355	-15.1972197570534	-15.0373972472598
9:64	-19.8990460749683	-18.3005954917714	-17.2782624775056	-16.5195213982725	-16.2063634881578	-16.0137674037927	-15.855913078237	-15.7057657700757	-15.5548864117582	-15.4009443253924	-15.2435616931968	-15.0829473498245
9:65	-19.9299481424361	-18.3346896553461	-17.3170087943974	-16.5649061737117	-16.255112808396	-16.0635356976038	-15.9053935252867	-15.7543949060027	-15.6025044363032	-15.4475714090911	-15.2892848808885	-15.1278715859554
9:66	-19.9610187313628	-18.3689263600852	-17.3558441913494	-16.6102372071678	-16.3036448899581	-16.1129446411666	-15.9544147183627	-15.8025032673128	-15.6495658278258	-15.4936208032128	-15.3344174668017	-15.1721968990417
9:67	-19.9922975073728	-18.4033444440052	-17.3948058994525	-16.6555482559603	-16.3519911275534	-16.1620250317292	-16.0030076221461	-15.8501216629338	-15.6961006206767	-15.5391213524671	-15.3789869666574	-15.2159495172641
9:68	-20.0238266788204	-18.4379851947112	-17.4339334169966	-16.7008749158398	-16.4001843134293	-16.2108086252604	-16.0512037192668	-15.8972810238311	-15.7421386648461	-15.5841015051065	-15.4230203612947	-15.2591550448245
9:69	-20.0556513829387	-18.4728927219758	-17.4732688555461	-16.7462549047673	-16.4482588590558	-16.259328307284	-16.0990351472944	-15.9440125218259	-15.7877097354958	-15.628589416066	-15.4665441936471	-15.3018385525853
9:70	-20.0878201291698	-18.5081143849782	-17.5128573357991	-16.7917283853503	-16.4962510451335	-16.3076182842684	-16.1465348507891	-15.9903476991704	-15.8328436495992	-15.6726130542272	-15.5095846675996	-15.3440246690063
9:71	-20.1203853113091	-18.5437012852801	-17.5527474432355	-16.8373383335579	-16.544199305423	-16.3557142994923	-16.1937367512109	-16.0363186109109	-15.8775703912373	-15.7162003150743	-15.5521677498139	-15.3857376723408
9:72	-20.1534038027911	-18.5797088391611	-17.5929917558293	-16.8831309630055	-16.5921445510327	-16.4036538780734	-16.2406759380241	-16.0819579824591	-15.9219202473851	-15.75937914021	-15.5943192757549	-15.4270015851522
9:73	-20.1869376528913	-18.6161974461899	-17.6336474589839	-16.9291562161899	-16.640130543234	-16.4514766068166	-16.2873888849897	-16.1272993852554	-15.9659239563583	-15.8021776454465	-15.6360650613289	-15.4678402723383
9:74	-20.2210549060492	-18.6532332750835	-17.6747770665504	-16.9754683367345	-16.6882043246803	-16.4992244557468	-16.3339136964756	-16.1723774339997	-16.0096128715192	-15.8446242594992	-15.6774310217668	-15.5082775440125
9:75	-20.255830572272	-18.690889193326	-17.7164492715655	-17.0221265401202	-16.7364167211983	-16.5469421497185	-16.3802903896463	-16.2172280096497	-16.0530191433591	-15.8867478756871	-15.7184432996678	-15.548337264797
9:76	-20.2913477841009	-18.7292458740794	-17.7587399565558	-17.0691958047908	-16.784822929257	-16.5946776004307	-16.4265612197073	-16.2618885133037	-16.0961759237343	-15.9285780195244	-15.7591284044666	-15.5880434713423
9:77	-20.3276991855517	-18.7683931232379	-17.8017334014187	-17.116747811263	-16.8334832079949	-16.6424824116477	-16.4727710570382	-16.3063981572349	-16.1391175968514	-15.9701450356836	-15.7995133660302	-15.6274205002194
9:78	-20.3649886116729	-18.8084314818576	-17.8455237376868	-17.1648620643917	-16.8824636995865	-16.6904124736084	-16.5189678271667	-16.3507983008065	-16.1818800426356	-16.0114802985642	-15.8396259056467	-15.6664931287462
9:79	-20.4033331351832	-18.8494741758327	-17.8902167124419	-17.2136272439023	-16.9318374081431	-16.7385286667194	-16.5652030272607	-16.3951328408626	-16.2245009394357	-16.0526164516569	-15.8794946283766	-15.7052867318469
9:80	-20.4428655809091	-18.8916495072965	-17.9359318446839	-17.2631428416081	-16.981685375805	-16.7868977000137	-16.6115323363427	-16.4394486685911	-16.2670201147084	-16.0935876821166	-15.9191492416422	-15.7438274587223
9:81	-20.4837376421839	-18.935103813302	-17.9828050836912	-17.3135211617044	-17.0320981059654	-16.8355931169383	-16.6580163410347	-16.4837962079668	-16.3094799545062	-16.1344300385303	-15.95862080609	-15.7821424339858
9:82	-20.5261237800721	-18.980005160618	-18.0309921159322	-17.3648897850838	-17.0831772987547	-16.8846965104679	-16.7047214047133	-16.5282300549607	-16.35192588543	-16.1751818019043	-15.9979420262728	-15.8202599890586
9:83	-20.5702261524446	-19.026548006617	-18.0806725190611	-17.4173946325751	-17.1350379846036	-16.9342990022071	-16.7517207160245	-16.5728097420706	-16.3944069464348	-16.2158839225695	-16.0371475906589	-15.8582099310959
9:84	-20.6162809151539	-19.0749591439143	-18.1320550355877	-17.4712038096057	-17.1878111702089	-16.9845030573633	-16.7990955635541	-16.6176006598995	-16.4369764728129	-16.2565805392224	-16.0762745730683	-15.8960238586651
9:85	-20.6645663769592	-19.1255053743353	-18.1853843460411	-17.5265124824841	-17.2416471510338	-17.0354247311312	-16.8469368981849	-16.6626751771557	-16.4796929212908	-16.2973196010234	-16.1153629110801	-15.9337355359859
9:86	-20.7154136978527	-19.1785035478562	-18.2409498795033	-17.5835491343232	-17.2967197008516	-17.08719647499	-16.8953472649334	-16.7081140135978	-16.5226208741202	-16.3381536200029	-16.1544559815792	-15.9713813410047
9:87	-20.7692211373513	-19.2343338904594	-18.2990974369615	-17.6425836924841	-17.3532314299168	-17.1399706779483	-16.9444432142736	-16.7540079385773	-16.5658322722981	-16.3791405896554	-16.1936012998963	-16.0090008072813
9:88	-20.8264733535969	-19.2934579922023	-18.3602447678737	-17.703938235078	-17.4114207219609	-17.1939241844811	-16.9943583428083	-16.8004598931642	-16.6094079450391	-16.4203451175094	-16.2328513776352	-16.0466372861091
9:89	-20.8877680454863	-19.3564435389508	-18.4249028147179	-17.7680013143385	-17.4715708369636	-17.2492641281489	-17.0452471702902	-16.8475876697547	-16.6534395265241	-16.4618398361154	-16.2722647863232	-16.0843387642521
9:90	-20.9538535351627	-19.4239990380469	-18.4937052692983	-17.83524745265	-17.5340220355525	-17.3062355642281	-17.0972901433178	-16.8955273347645	-16.6980318850586	-16.503707180528	-16.3119074910379	-16.1221588853105
9:91	-21.0256831144286	-19.497023763624	-18.5674506343023	-17.9062642013387	-17.5991879994159	-17.3651316032826	-17.1507001797507	-16.9444376557596	-16.7433062392842	-16.5460416544466	-16.3518545426045	-16.1601582408108
9:92	-21.1044959264405	-19.5766816200413	-18.6471636617566	-17.9817905373706	-17.6675784904298	-17.4263070861413	-17.2057313553476	-16.9945059074342	-16.7894042092486	-16.5889527572079	-16.3921922526616	-16.1984060234491
9:93	-21.1919414786298	-19.6645139996132	-18.7341878610727	-18.0627727529031	-17.7398312895661	-17.4901973781893	-17.2626906245765	-17.0459556031635	-16.8364931604225	-16.6325688186926	-16.4330210290669	-16.2369821740021
9:94	-21.2902792180832	-19.7626190418614	-18.8303298721778	-18.1504482471028	-17.8167583218896	-17.5573447382878	-17.321953928917	-17.099056967634	-16.8847733687221	-16.6770421036798	-16.4744591299725	-16.2759802126424
9:95	-21.402714515701	-19.873950056701	-18.9380946886439	-18.2464755956136	-17.8994141626451	-17.6284361960714	-17.3839887996643	-17.1541413962709	-16.9344878030733	-16.7225557264422	-16.5166477208138	-16.3155110372588
9:96	-21.5339999450567	-20.0028420780468	-19.0610896395492	-18.3531450274091	-17.9892011759481	-17.7043594541481	-17.4493868330794	-17.2116218561384	-16.9859357580224	-16.7693332047152	-16.5597578197169	-16.3557081176053
9:97	-21.691599141426	-20.1560123994282	-19.20476570135	-18.4737367187141	-18.0880372768887	-17.786288035911	-17.5189116374174	-17.2720223905151	-17.0394922993447	-16.8176519602422	-16.6040000482718	-16.3967347538254
9:98	-21.8881886875538	-20.3446576392917	-19.3778999992325	-18.6131705563693	-18.1986364960439	-17.8758158956078	-17.5935719006453	-17.3360220252327	-17.0956367538252	-16.8678628935086	-16.649638669162	-16.4387944741995
9:99	-22.1478985377087	-20.5894944255251	-19.5959284578093	-18.7792846018525	-18.3250062175064	-17.9751799346028	-17.6747369758111	-17.4045223216482	-17.1549957686342	-16.9204196250979	-16.6970123917885	-16.4821463625322
9:100	-22.5259394791258	-20.9356814684786	-19.8898286202569	-18.9856423008557	-18.4733957811498	-18.0876484727742	-17.7643280857815	-17.4787554971322	-17.218410819352	-16.9759237346468	-16.7465662785975	-16.527128423047
10:1	-14.7079299231035	-12.8539657162428	-11.4310492870978	-9.96798600143317	-9.07581413606253	-8.4149358428033	-7.87901695229591	-7.42075643533391	-7.01497332442236	-6.64668163045615	-6.30625627858305	-5.98716386880445
10:2	-15.5611364130632	-13.7145916791684	-12.3037482105689	-10.8639071653135	-9.9939528086349	-9.35446774108465	-8.83923427985771	-8.40102917530089	-8.01472462840354	-7.66537165127717	-7.34337137001621	-7.0422093611485
10:3	-16.0337293618511	-14.1935254210629	-12.7929975297443	-11.3729984887628	-10.5220378108279	-9.90085890912596	-9.40334617663453	-8.98234256541674	-8.61276335407501	-8.27968716782252	-7.97353219736696	-7.68779387302356
10:4	-16.3628066729571	-14.5283603852955	-13.1371960163174	-11.7351966897067	-10.9014526969682	-10.2968534574424	-9.81537445647382	-9.40991598241818	-9.05542869385136	-8.73701175351645	-8.44509365790145	-8.17317309838826
10:5	-16.6167550229864	-14.7877054742195	-13.4053130889848	-12.0201581846385	-11.2024992470286	-10.6133598137977	-10.146797356165	-9.75576194984341	-9.41523297404259	-9.1103239935513	-8.83146801657969	-8.57216148111644
10:6	-16.8244833764969	-15.0005841760744	-13.62655767518	-12.257444187981	-11.4550684244999	-10.8805778785866	-10.4281039882537	-10.0506398228034	-9.72318743241471	-9.43086924062878	-9.16411764497124	-8.91642214568862
10:7	-17.0008742724679	-15.1819453628091	-13.8159858342164	-12.4623136377639	-11.6746081397747	-11.1141317196471	-10.6750824688585	-10.3104901867035	-9.9953740356945	-9.71486030879161	-9.45937637208105	-9.22240102723397
10:8	-17.1545894254449	-15.3404925965135	-13.9823686062258	-12.6436647754023	-11.8701344377811	-11.3231465266685	-10.8969589915952	-10.5446325525236	-10.2411984268388	-9.97178242539933	-9.72680331537532	-9.49972657748478
10:9	-17.2911132006159	-15.4817383780547	-14.1312637628601	-12.8071403438759	-12.0473682558811	-11.5134151918391	-11.099592596775	-10.7589867582418	-10.466636467692	-10.2076634825368	-9.97247546075276	-9.75452333517875
10:10	-17.4141387630011	-15.6093957361159	-14.2664162250888	-12.9565448548755	-12.2101685703937	-11.6888464527494	-11.2869374876147	-10.9575486807601	-10.6757226058436	-10.4265743471476	-10.2004992225424	-9.99093404263856
10:11	-17.5262846551832	-15.7260961495582	-14.3904788556863	-13.0945722925924	-12.3612675167944	-11.8522074129328	-11.4617927402294	-11.1431468468434	-10.8713130653954	-10.6313982925442	-10.4137857555803	-10.2119004392261
10:12	-17.629457566198	-15.8337577656729	-14.5053879402424	-13.2231921538739	-12.5026642911417	-12.0055239421405	-11.6262083891158	-11.3178536465624	-11.05550176196	-10.8242512532477	-10.6144752059613	-10.4195911373306
10:13	-17.7251008041665	-15.9338322199349	-14.6126084827444	-13.343894241741	-12.6358709822522	-12.1503281525336	-11.7817347836139	-11.4832366417063	-11.2298735484492	-11.0067369328388	-10.8041935421727	-10.6156599531947
10:14	-17.8143316880921	-16.027443385284	-14.7132748706731	-13.4578323838189	-12.7620587820784	-12.2878067891178	-11.9295729517827	-11.6405107448368	-11.395658068457	-11.1801021818284	-10.9842092685636	-10.8014036926811
10:15	-17.8980334605951	-16.1154797495966	-14.8082840026504	-13.5659189792746	-12.8821538578738	-12.4188983451876	-12.0706728850122	-11.7906376005511	-11.553830151949	-11.3453382972755	-11.1555354640382	-10.9778646794572
10:16	-17.976916895725	-16.1986563441988	-14.8983577340617	-13.6688884209959	-12.9969016844047	-12.5443582469859	-12.2057995225596	-11.9343923154225	-11.7051772215887	-11.5032490021595	-11.3189981713728	-11.1458993059299
10:17	-18.0515628573725	-16.2775575295964	-14.9840860289174	-13.7673409376393	-13.1069115279132	-12.664803937979	-12.3355783972832	-12.0724096214183	-11.8503459113464	-11.6544974178011	-11.475283559981	-11.3062251424776
10:18	-18.1224524705374	-16.3526673316576	-15.0659575613721	-13.8617736944325	-13.2126880103939	-12.7807468757626	-12.4605280352127	-12.2052166405723	-11.9898751365159	-11.7996393375659	-11.6249712403038	-11.4594540586871
10:19	-18.1899889984704	-16.4243914408621	-15.1443819112226	-13.9526033572975	-13.3146540152548	-12.8926157558244	-12.581083473233	-12.3332566624706	-12.1242200719026	-11.9391473033658	-11.7685582785445	-11.6061159588503
10:20	-18.254514022695	-16.4930734843714	-15.2197059837616	-14.0401827898049	-13.4131676405253	-13.0007737027489	-12.6976136678669	-12.4569067381979	-12.2537698715111	-12.0734283485794	-11.9064768088879	-11.7466760683483
10:21	-18.3163196208543	-16.5590072743822	-15.2922263712085	-14.1248136262587	-13.5085349672936	-13.1055312194226	-12.8104346072301	-12.5764909232787	-12.3788609824264	-12.2028372814998	-12.0391071421265	-11.8815476995858
10:22	-18.375657676492	-16.6224461726888	-15.3621988050347	-14.2067558880072	-13.6010198270682	-13.207156093481	-12.9198193400252	-12.6922903974928	-12.4997872949439	-12.3276867671145	-12.1667876474325	-12.0111017965986
10:23	-18.4327470966156	-16.6836103513546	-15.4298454856277	-14.2862354417903	-13.6908513784009	-13.3058810821189	-13.0260057528579	-12.8045513026961	-12.61680798038	-12.448255070632	-12.2898222853598	-12.1356741529022
10:24	-18.4877794784238	-16.742692493757	-15.4953608381975	-14.3634498577909	-13.7782300585932	-13.4019099487073	-13.129202676516	-12.9134908863869	-12.7301536120262	-12.5647920675793	-12.4084864082783	-12.2555709303405
10:25	-18.540923609788	-16.7998623226717	-15.5589160849406	-14.438573063717	-13.8633323126781	-13.4954222588841	-13.229594734073	-13.0193023691208	-12.8400309933158	-12.6775239519701	-12.5230312684397	-12.3710729265369
10:26	-18.5923290811457	-16.8552702345753	-15.620662915092	-14.5117590811615	-13.9463143902059	-13.58657723064	-13.3273462291603	-13.1221588380862	-12.9466270002339	-12.786656955514	-12.63368755308	-12.4824389142685
10:27	-18.6421292122367	-16.9090502447321	-15.6807364592486	-14.5831450540441	-14.0273154228044	-13.6755168543303	-13.4226042931911	-13.222216388699	-13.0501116636332	-12.8923803082607	-12.7406681814556	-12.5899082887234
10:28	-18.6904434447477	-16.961322394978	-15.7392577212474	-14.6528537249854	-14.1064599407406	-13.7623684430545	-13.5155014541572	-13.3196166792697	-13.1506406596175	-12.9948686125529	-12.844170538527	-12.6937031961626
10:29	-18.7373793144435	-17.0121947384284	-15.7963355828625	-14.7209954768286	-14.1838599474959	-13.8472467341002	-13.6061577493729	-13.4144890230855	-13.2483573348925	-13.094283760022	-12.9443782764602	-12.7940302722692
10:30	-18.7830340891501	-17.0617649879733	-15.852068468984	-14.7876700284651	-14.2596166428909	-13.9302556332805	-13.6946824753219	-13.5069521126776	-13.3433943639525	-13.1907764905696	-13.0414627831584	-12.8910820853291
10:31	-18.8274961389622	-17.1101218953181	-15.9065457406556	-14.8529678535012	-14.3338218643604	-14.0114896727711	-13.7811756462719	-13.5971154492815	-13.4358751128284	-13.2844876694616	-13.1355843932843	-12.9850383549069
10:32	-18.8708460901841	-17.1573464123817	-15.9598488682694	-14.9169713749642	-14.40655930041	-14.0910352372673	-13.8657292173352	-13.6850805343009	-13.5259147675836	-13.3755493415523	-13.2268933994023	-13.0760669984964
10:33	-18.9131578033436	-17.2035126756308	-16.012052425876	-14.9797559777223	-14.4779055185779	-14.1689716014111	-13.9484281156348	-13.7709418673877	-13.613621273257	-13.4640856086726	-13.3155309073611	-13.1643250450796
10:34	-18.9544992071423	-17.2486888454035	-16.0632249389684	-15.0413908715374	-14.5479308413422	-14.2453718124279	-14.0293511141089	-13.8547877864796	-13.6990961194138	-13.5502133662665	-13.4016295697422	-13.2499594444236
10:35	-18.994933013716	-17.2929378257479	-16.1134296115075	-15.1019398309687	-14.6167000965983	-14.3203034450077	-14.108571575484	-13.9367011780079	-13.782435001106	-13.6340429276692	-13.4853142233115	-13.333107793422
10:36	-19.0345173355627	-17.336317885256	-16.1627249528643	-15.1614618331618	-14.6842732640735	-14.3938292501247	-14.1861580885392	-14.0167600799689	-13.8637283783198	-13.7156785584305	-13.5667024503557	-13.4138989952042
10:37	-19.073306220592	-17.3788831954456	-16.2111653213884	-15.2200116105227	-14.75070603494	-14.4660077153303	-14.2621750145614	-14.0950381962324	-13.9430619524838	-13.7952189383923	-13.6459050791238	-13.4924538626087
10:38	-19.1113501186861	-17.4206843001611	-16.2588013982013	-15.2776401321061	-14.8160502986707	-14.5368935507905	-14.3366829585752	-14.171605337056	-14.0205170750572	-13.8727575655323	-13.7230266350155	-13.5688856745899
10:39	-19.1486962907459	-17.4617685270304	-16.3056806023547	-15.3343950250479	-14.8803545686357	-14.6065381127513	-14.4097391773074	-14.2465277980677	-14.096171100375	-13.9483831126695	-13.7981657514051	-13.6433006919235
10:40	-19.1853891692686	-17.5021803500814	-16.3518474565403	-15.390320945376	-14.9436643559135	-14.6749897740669	-14.4813979337507	-14.3198686878158	-14.1700976926557	-14.0221797458099	-13.8714155468911	-13.7157986369813
10:41	-19.2214706779723	-17.5419617110722	-16.397343910974	-15.4454599059443	-15.0060224991704	-14.742294249772	-14.5517108065138	-14.3916882122393	-14.2423670952455	-14.0942274110846	-13.9428639741544	-13.7864731412133
10:42	-19.2569805167445	-17.5811523058508	-16.4422096318225	-15.4998515679513	-15.067469457156	-14.8084948843602	-14.6207269607898	-14.4620439229961	-14.3130463686847	-14.1646020957724	-14.0125941443947	-13.8554121631697
10:43	-19.2919564171977	-17.6197898410539	-16.4864822595262	-15.5535335014712	-15.1280435693083	-14.8736329063525	-14.6884933866733	-14.5309909354367	-14.3821996029863	-14.2333760677559	-14.0806846303994	-13.9226983793365
10:44	-19.3264343733092	-17.6579102656453	-16.5301976415513	-15.6065414195828	-15.1877812891052	-14.9377476548704	-14.7550551096586	-14.5985821210605	-14.4498881085283	-14.3006180968455	-14.1472097506145	-13.9884095496702
10:45	-19.3604488509686	-17.6955479811326	-16.5733900434353	-15.6589093900003	-15.2467173940997	-15.0008767822102	-14.8204553774145	-14.6648682785189	-14.5161705891699	-14.3663936606912	-14.2122398360762	-14.0526188594571
10:46	-19.3940329797228	-17.7327360337686	-16.6160923414487	-15.7106700275508	-15.3048851760042	-15.0630564358354	-14.8847358263248	-14.7298982865825	-14.5811033005468	-14.4307651374416	-14.2758414816942	-14.1153952389382
10:47	-19.4272187295826	-17.769506291606	-16.6583361997524	-15.7618546703875	-15.3623166137218	-15.1243214227188	-14.9479366307807	-14.7937192419595	-14.6447401959707	-14.4937919868653	-14.338077783098	-14.1768036620272
10:48	-19.4600370753999	-17.8058896089226	-16.7001522345727	-15.8124935424565	-15.4190425318367	-15.1847053585711	-15.010096637795	-14.8563765844087	-14.7071330619268	-14.5555309213145	-14.3990085600683	-14.2369054253574
10:49	-19.4925181510506	-17.8419159802525	-16.7415701676255	-15.8626159044319	-15.4750927467641	-15.2442408041675	-15.0712534891632	-14.9179142112232	-14.7683316448109	-14.616036067641	-14.4586905674313	-14.2957584088411
10:50	-19.5246913954325	-17.8776146860305	-16.782618970791	-15.9122501950901	-15.5304962024981	-15.3029593907108	-15.1314437331065	-14.9783745828564	-14.8283837702644	-14.6753591209794	-14.5171776941981	-14.3534173188748
10:51	-19.5565856921186	-17.9130144316846	-16.8233270038568	-15.9614241648985	-15.5852810976939	-15.3608919359526	-15.1907029270941	-15.0377988212051	-14.8873354562362	-14.7335494911539	-14.574521151661	-14.4099339152893
10:52	-19.5882295043762	-17.9481434818786	-16.863722147011	-16.0101650034399	-15.639475005647	-15.4180685526085	-15.2490657333438	-15.0962268018597	-14.9452310207176	-14.790654442356	-14.6307696511134	-14.4653572231081
10:53	-19.6196510071745	-17.9830297915136	-16.9038319296666	-16.0584994621806	-15.6931049886058	-15.4745187504626	-15.3065660083334	-15.1536972414533	-15.0021131849504	-14.8467192266543	-14.6859695718257	-14.5197337301477
10:54	-19.6508782177519	-18.017701135043	-16.9436836571322	-16.1064539740042	-15.7461977077513	-15.5302715334348	-15.3632368875256	-15.2102477811055	-15.0580231727979	-14.9017872118383	-14.7401651198902	-14.5731075714587
10:55	-19.6819391262958	-18.0521852356312	-16.9833045366172	-16.1540547708841	-15.7987795301077	-15.5853554928004	-15.4191108663982	-15.2659150668414	-15.1130008068772	-14.9559000040568	-14.7933984785308	-14.6255207015773
10:56	-19.7128618283054	-18.0865098956994	-17.0227218040555	-16.2013280010447	-15.8508766336004	-15.6397988976822	-15.4742198787901	-15.320734827777	-15.1670846019923	-15.0090975656879	-14.8457099504674	-14.6770130555204
10:57	-19.7436746602601	-18.1207031304477	-17.0619628532711	-16.2482998469675	-15.9025151114615	-15.6936297838943	-15.5285953735077	-15.3747419527972	-15.220311856358	-15.0614183288573	-14.8971380929149	-14.7276226994283
10:58	-19.7744063403072	-18.1547933060243	-17.101055369073	-16.2949966456328	-15.9537210771843	-15.7468760421958	-15.5822683900958	-15.4279705664019	-15.2727187410774	-15.1128993050251	-14.9477198457962	-14.7773859717234
10:59	-19.8050861158098	-18.1888092841359	-17.140027465974	-16.3414450124575	-16.0045207712591	-15.7995655070095	-15.635269634652	-15.4804541043661	-15.3243403883224	-15.163576191056	-14.9974906537466	-14.8263376156241
10:60	-19.8357439197777	-18.2227805750585	-17.1789078343749	-16.3876719704856	-16.0549406709814	-15.8517260466845	-15.6876295565575	-15.5322253898496	-15.3752109786635	-15.2134834722044	-15.0464845824878	-14.874510903823
10:61	-19.8664105384277	-18.256737501225	-17.2177258962453	-16.4337050865285	-16.1050076047038	-15.9033856564229	-15.739378427011	-15.5833167105889	-15.4253638280078	-15.2626545224578	-15.0947344301541	-14.9219377561113
10:62	-19.8971177924166	-18.2907113738434	-17.2565119725825	-16.4795726161294	-16.1547488720262	-15.9545725550597	-15.7905464202845	-15.6337598978297	-15.4748314746246	-15.311121702709	-15.1422718341602	-14.9686488507084
10:63	-19.9278987346532	-18.324734685345	-17.2952974652395	-16.5253036594577	-16.2041923715664	-16.005315286977	-15.8411636986753	-15.6835864076891	-15.5236457667744	-15.358916457253	-15.1891273742099	-15.0146737300369
10:64	-19.9587878680517	-18.3588413208979	-17.3341150561032	-16.5709283305268	-16.2533667381549	-16.0556428305641	-15.8912605022027	-15.7328274056945	-15.5718379515031	-15.4060694091437	-15.2353306720594	-15.0600409016679
10:65	-19.9898213871563	-18.3930667927543	-17.3729989270847	-16.6164779424888	-16.3023014915398	-16.1055847147887	-15.940867244205	-15.7815138553174	-15.619438765221	-15.4526104549892	-15.2809104886729	-15.1047779351548
10:66	-20.0210374482666	-18.4274485018717	-17.4119850049854	-16.6619852122043	-16.3510271989982	-16.1551711456555	-15.9900146141229	-15.8296766114175	-15.6664785267654	-15.4985688598193	-15.3258948194308	-15.1489115554708
10:67	-20.0524764735674	-18.4620260320724	-17.4511112360424	-16.7074844878389	-16.3995756546288	-16.2044331445739	-16.0387336889271	-15.8773465196316	-15.7129872337333	-15.5439733527237	-15.3703109880912	-15.1924677337751
10:68	-20.0841814958489	-18.4968414830349	-17.4904178958807	-16.7530120039212	-16.4479800785717	-16.2534027009789	-16.0870560548574	-15.924554522895	-15.7589946629858	-15.5888522240401	-15.4141857402508	-15.2354717762456
10:69	-20.1161985517615	-18.5319398496986	-17.529947941748	-16.798606169145	-16.4962753399842	-16.3021129419301	-16.1350139414052	-15.971331776467	-15.8045304763614	-15.6332334249656	-15.4575453371087	-15.277948411748
10:70	-20.1485771332498	-18.5673694572723	-17.5697474153486	-16.8443078932568	-16.5444982083219	-16.3505983219027	-16.1826403697949	-16.0177097730627	-15.8496243328026	-15.6771446705845	-15.5004156504157	-15.3199218791489
10:71	-20.1813707089574	-18.6031824630673	-17.6098659063978	-16.8901609606869	-16.5926876383714	-16.3988948365741	-16.2299693186227	-16.0637204799733	-15.8943060082987	-15.7206135474443	-15.5428222595824	-15.361416015139
10:72	-20.2146373301199	-18.6394354389521	-17.6503570893067	-16.9362124602459	-16.6408850955997	-16.447040265153	-16.2770359098068	-16.1093964904028	-15.9386055252982	-15.7636676269893	-15.5847905520392	-15.4024543435086
10:73	-20.2484403389411	-18.6761900515052	-17.6912793483154	-16.9825132822977	-16.6891349297869	-16.4950744467182	-16.3238766186203	-16.1547711916759	-15.9825532935426	-15.806334586369	-15.6263458280878	-15.4430601669162
10:74	-20.2828492019287	-18.7135138611625	-17.7326965101132	-17.0291186974848	-16.7374848066761	-16.5430395971892	-16.3705295123451	-16.1998789534983	-16.0261802646433	-15.8486423384046	-15.6675134116684	-15.4832566623188
10:75	-20.3179404964677	-18.7514812671124	-17.7746787077918	-17.0760890344844	-16.785986209612	-16.5909806749974	-16.4170345230423	-16.2447553401005	-16.0695181031822	-15.8906191728181	-15.708318768694	-15.5230669813939
10:76	-20.353799086498	-18.7901746318136	-17.8173034062174	-17.1234904786577	-16.8346950259965	-16.6389458053668	-16.4634337611392	-16.2894373509184	-16.1125993776833	-15.9322939112293	-15.7487876348914	-15.56251435749
10:77	-20.3905195331694	-18.8296856283848	-17.8606566271001	-17.171396019149	-16.8836722370569	-16.6869867754411	-16.5097718780507	-16.3339636954795	-16.1554577755088	-15.9736960789275	-15.7889461554456	-15.601622220902
10:78	-20.4282077996762	-18.8701168665759	-17.9048344228711	-17.2198865794424	-16.9329847341703	-16.7351596154903	-16.5560964879868	-16.3783751094578	-16.1981283466271	-16.0148560970522	-15.8288210391969	-15.6404143245968
10:79	-20.4669833273995	-18.9115838697528	-17.9499446629611	-17.2690523762333	-16.9827062911827	-16.7835252852878	-16.6024586615662	-16.4227147205005	-16.2406477823195	-16.0558054996087	-15.8684397307087	-15.6789148829333
10:80	-20.5069815848869	-18.9542174980308	-17.9961092156281	-17.3189945646029	-17.0329187303158	-16.8321504897698	-16.6489135070398	-16.4670284745244	-16.2830547363285	-16.0965771807497	-15.9078306042487	-15.7171487264529
10:81	-20.5483572247995	-18.9981669438761	-18.043466635209	-17.3698272451929	-17.0837133300864	-16.881108654683	-16.695520859066	-16.5113656358842	-16.3253901977797	-16.1372056790414	-15.94702318465	-15.7551414764939
10:82	-20.591288030843	-19.0436034698812	-18.0921755016298	-17.4216799332134	-17.1351925382096	-16.930481101646	-16.7423461003948	-16.5557793783279	-16.3676979275852	-16.1777275070831	-15.9860484012085	-15.7929197442622
10:83	-20.6359799030789	-19.090725119652	-18.1424186108441	-17.4747006224271	-17.1874720721836	-16.9803584737211	-16.7894611489816	-16.6003274882581	-16.4100249731201	-16.218181537003	-16.0249388823111	-15.8305113601178
10:84	-20.682673225445	-19.1397627204722	-18.1944082886161	-17.5290596238324	-17.2406835173495	-17.0308424783585	-16.8369456526103	-16.6450732079054	-16.4524222800241	-16.2586094551604	-16.0637293005037	-15.8679456403172
10:85	-20.7316510989133	-19.1909876242495	-18.248393206711	-17.5849544248515	-17.2949775698895	-17.0820480361289	-16.884888446004	-16.6900862541578	-16.494945425367	-16.2990563031003	-16.1024567803534	-15.9052537003892
10:86	-20.7832501318035	-19.244721823002	-18.3046672375019	-17.6426159100598	-17.3505281253411	-17.1341059534856	-16.9333893429955	-16.735444059775	-16.5376555036343	-16.3395711267622	-16.1411613849842	-15.9424688269032
10:87	-20.8378747955031	-19.3013513626117	-18.3635811185461	-17.7023164241286	-17.4075374892335	-17.1871662796344	-16.9825613606324	-16.7812332987181	-16.580620206778	-16.3802077626251	-16.1798867019011	-15.9796269228394
10:88	-20.8960168473476	-19.3613444241102	-18.4255580598939	-17.764380366318	-17.4662430970805	-17.2414025671209	-17.0325335060985	-16.8275517780773	-16.6239151529943	-16.421025798583	-16.2186805551463	-16.016767046456
10:89	-20.9582821116815	-19.4252761500935	-18.4911149943692	-17.8291983243094	-17.5269262948935	-17.2970173418302	-17.0834543056235	-16.8745108081579	-16.6676255375401	-16.4620917599303	-16.2575958796816	-16.0539320699729
10:90	-21.0254282103108	-19.4938634528255	-18.5608920871071	-17.8972462527225	-17.5899239791886	-17.3542492147426	-17.1354963241844	-16.9222382036475	-16.7118482051612	-16.503480588448	-16.2966918062221	-16.0911694933147
10:91	-21.098419048746	-19.5680149998801	-18.6356946455416	-17.9691119997527	-17.6556442785033	-17.4133822577433	-17.1888620269808	-16.9708821285483	-16.7566942812736	-16.5452775076032	-16.33603502218	-16.128532460744
10:92	-21.1785057879589	-19.6489050121165	-18.7165542002483	-18.0455328041761	-17.7245880653586	-17.4747585567779	-17.2437914864207	-17.0206160854429	-16.8022925536666	-16.5875804029897	-16.375701499426	-16.1660810462307
10:93	-21.2673513008196	-19.7380858136855	-18.8048202480349	-18.1274496393371	-17.7973790765151	-17.5387953120905	-17.3005726715749	-17.0716454813878	-16.8487938773954	-16.6305029002	-16.4157787161783	-16.2038838996412
10:94	-21.3672293191782	-19.8376662413337	-18.9023030374587	-18.2160882876661	-17.8748070824656	-17.6060085904314	-17.3595554214472	-17.124216404429	-16.8963769977722	-16.6741784018074	-16.45636855486	-16.242020384777
10:95	-21.4813590772405	-19.9506079871884	-19.0115054819838	-18.3130844822973	-17.9578914472143	-17.6770470540536	-17.4211707877072	-17.1786275609301	-16.9452563752294	-16.7187654668157	-16.4975911407283	-16.2805833993036
10:96	-21.6145029636593	-20.0812471603308	-19.1360200331386	-18.4206850797904	-18.0479776929703	-17.7527410856682	-17.4859583972008	-17.2352468328858	-16.9956928950011	-16.7644551067104	-16.5395900153143	-16.3196831581421
10:97	-21.7741206634901	-20.2362824372556	-19.2812538798051	-18.542087849179	-18.1468897564397	-17.8341764672902	-17.554606130817	-17.2945347584583	-17.0480088318664	-16.8114808795325	-16.5825392453871	-16.3594523676058
10:98	-21.9728432790544	-20.4268388518931	-19.4558717632597	-18.6820518501453	-18.257181017319	-17.9228087553175	-17.6280093334154	-17.3570786868669	-17.1026092594423	-16.8601331736245	-16.6266534086774	-16.4000534564352
10:99	-22.2346225366057	-20.6734058191077	-19.6750178590368	-18.8480841453241	-18.382571504906	-18.0206482596008	-17.7073621744483	-17.4236439406982	-17.1600135213789	-16.9107799497412	-16.6722019779189	-16.4416889347567
10:100	-22.6139696027446	-21.0203577719823	-19.9688227265094	-19.0530047793077	-18.5287638938385	-18.1305744637471	-17.7943043196026	-17.4952531346357	-17.2209029760746	-16.9638977789911	-16.7195306529625	-16.4846166650479
11:1	-14.7845092209322	-12.9278599230487	-11.5003103947566	-10.0273957016639	-9.1246043928598	-8.45235438755394	-7.9043303557268	-7.43325411931234	-7.01397178633129	-6.63152843616811	-6.27633354475165	-5.94189106431459
11:2	-15.6344322861009	-13.7854275113785	-12.3703181612981	-10.9213346919979	-10.0414397424449	-9.39123253765339	-8.86451251991931	-8.41407622010714	-8.01481929340538	-7.65182020657615	-7.31551142106666	-6.99941331373682
11:3	-16.1046711025188	-14.2621393184263	-12.8575626953544	-11.4288468249041	-10.56836273086	-9.93687126140408	-9.42827241463218	-8.99542594414005	-8.61326677090132	-8.2668968085707	-7.94676144098175	-7.64638707967424
11:4	-16.4319530617321	-14.5952677971112	-13.2002016864785	-11.78977807721	-10.9468041620805	-10.3321875944493	-9.83991807432879	-9.42290979156455	-9.05612916021636	-8.72469418859307	-8.41905593792173	-8.13273958760004
11:5	-16.6844686701875	-14.8532452325755	-13.4670596317729	-12.0737001462512	-11.2470371323388	-10.6481130812234	-10.1709982720897	-9.76865371219601	-9.41607046482215	-9.09837617457984	-8.80602132920085	-8.53252379689244
11:6	-16.8910163023618	-15.0649936991102	-13.6872589411401	-12.3101161191797	-11.4989210424597	-10.914840751357	-10.4520179674842	-10.0634535363988	-9.72415683206012	-9.41925919300954	-9.13920491855472	-8.87749933100332
11:7	-17.0664108335824	-15.245399312108	-13.8758008834482	-12.5142453330051	-11.7178784285072	-11.1479825300783	-10.6987652986587	-10.3232608816672	-9.99649103051557	-9.7035853194013	-9.43497690472992	-9.18415425117653
11:8	-17.219269792236	-15.4031243303989	-14.0414198718731	-12.6949583081627	-11.9129059421529	-11.3566519375331	-10.9204618525111	-10.5573969829232	-10.2424859536273	-9.96085169482585	-9.70291208640184	-9.46213557059406
11:9	-17.3550471900981	-15.5436527179124	-14.1896480838288	-12.857877785098	-12.089709728231	-11.546631878087	-11.1229610317431	-10.7717798743716	-10.4681189149974	-10.1970902925268	-9.94909351587254	-9.7175752630914
11:10	-17.477414490231	-15.6706770092762	-14.3242118999445	-13.0067934364577	-12.2521373548908	-11.7218228181944	-11.3102115663819	-10.9704023627423	-10.6774232466315	-10.4163723344941	-10.1776289491276	-9.95461796747887
11:11	-17.5889623994085	-15.7868033235458	-14.4477421418473	-13.1443820625171	-12.4029073794342	-11.8849811881538	-11.4850042527327	-11.1560866316026	-10.8732503174752	-10.6215772858604	-10.3914263764734	-10.1762025891562
11:12	-17.6916021401969	-15.8939526138395	-14.5621760792243	-13.2726127033112	-12.544018432917	-12.0381326742971	-11.6493894417351	-11.3309058085486	-11.0576950106883	-10.814822039503	-10.5926266730225	-10.3844981136687
11:13	-17.7867620279832	-15.9935627425767	-14.6689665882805	-13.3929654626639	-12.6769747091806	-12.182802919542	-11.8049121301851	-11.4964229180999	-11.2323381542692	-10.9977065074964	-10.7828520452979	-10.581154561592
11:14	-17.8755520167383	-16.0867505438239	-14.7692415457549	-13.5065886502055	-12.8029427747228	-12.3201748051935	-11.952770072819	-11.6538499803405	-11.3984066542601	-11.1714747595538	-10.963368066025	-10.7674657086492
11:15	-17.9588494542634	-16.1743988603882	-14.8638926096565	-13.6143901824935	-12.9228449873614	-12.451183572294	-12.0939104109529	-11.804146004416	-11.5568727275738	-11.3371153560771	-11.1351849209726	-10.9444709752454
11:16	-18.0373603330369	-16.2572181363236	-14.953637362886	-13.7171007680567	-13.0374236522681	-12.5765818873524	-12.2290955919673	-11.9480837046298	-11.7085213438397	-11.4954294106466	-11.29912592493	-11.1130241371589
11:17	-18.1116615933743	-16.3357889617566	-15.0390622474518	-13.8153175760892	-13.1472853741297	-12.6969848338397	-12.3589489591498	-12.086295643399	-11.8539968581279	-11.6470776097235	-11.4558747601655	-11.2738405266877
11:18	-18.1822311083548	-16.4105922327995	-15.1206530060277	-13.9095352082832	-13.2529325214751	-12.8129018364092	-12.4839871044987	-12.2193069743612	-11.9938360841973	-11.7926135127865	-11.6060088346164	-11.4275302012367
11:19	-18.2494694224308	-16.4820310194892	-15.1988167578225	-14.0001681654815	-13.3547860555716	-12.9247598273656	-12.6046433477607	-12.3475591995722	-12.1284922704755	-11.9325076426115	-11.7500233193844	-11.5746216955705
11:20	-18.3137158267752	-16.5504467384659	-15.2738983275736	-14.0875674699181	-13.4532024239759	-13.0329203923931	-12.721285113443	-12.4714277453361	-12.2583528149054	-12.0671652338953	-11.8883487691381	-11.7155793033377
11:21	-18.3752604568869	-16.6161313250144	-15.346192537004	-14.1720331802962	-13.5484862821022	-13.1376926834064	-12.8342270166826	-12.5912351893806	-12.3837525727813	-12.1969395169581	-12.0213642284105	-11.8508158227331
11:22	-18.4343535400592	-16.6793365382803	-15.4159536025833	-14.2538239625404	-13.6409002233876	-13.2393432957264	-12.9437408708007	-12.7072613671256	-12.504984000321	-12.3221417958885	-12.1494071032715	-11.980702070016
11:23	-18.4912125639794	-16.7402811752532	-15.4834024221603	-14.3331645119831	-13.7306723261226	-13.3381039291595	-13.0500634469524	-12.8197511979135	-12.6223049857177	-12.4430491855188	-12.2727806784457	-12.1055740590354
11:24	-18.5460279045771	-16.7991567346946	-15.5487322965852	-14.4102513824388	-13.8180020810905	-13.4341774052494	-13.153402565798	-12.9289208186434	-12.7359449632497	-12.5599106127135	-12.3917598976273	-12.225738477413
11:25	-18.5989672953338	-16.856131915433	-15.6121134743041	-14.485257616862	-13.9030651009538	-13.5277424474642	-13.2539419334787	-13.0349624426284	-12.8461097345453	-12.672951513957	-12.5065958484564	-12.3414769093312
11:26	-18.6501794139651	-16.9113562265533	-15.6736967990534	-14.5583364646215	-13.9860169009706	-13.6189575181468	-13.3518450197704	-13.1380482457297	-12.9529853040186	-12.7823775426043	-12.6175192726385	-12.4530491301438
11:27	-18.6997967886048	-16.9649629128072	-15.7336166659113	-14.6296243942752	-14.0669959632876	-13.7079639276142	-13.4472581968232	-13.2383335014056	-13.0567409541241	-12.8883775165343	-12.7247433370185	-12.5606957102554
11:28	-18.7479381735746	-17.0170713462312	-15.7919934381409	-14.6992435570023	-14.146126242484	-13.794888375426	-13.5403133007986	-13.3359591295395	-13.1575317285801	-12.9911257783901	-12.8284658411054	-12.6646401029148
11:29	-18.7947105075677	-17.0677889974827	-15.8489354394339	-14.7673038173651	-14.2235192309424	-13.8798450441818	-13.6311297385361	-13.4310537832412	-13.2555004504629	-13.090784098429	-12.9288709928708	-12.7650903450043
11:30	-18.8402105400367	-17.1172130732121	-15.9045406087183	-14.8339044401435	-14.2992756742474	-13.9629373374119	-13.7198162322016	-13.5237355682642	-13.3507793720577	-13.1875032191898	-13.0261308525603	-12.8622404664753
11:31	-18.8845261917113	-17.1654318858021	-15.9588978845146	-14.8991355014494	-14.3734870059443	-14.0442593319538	-13.8064722734218	-13.6141134679522	-13.4434915312192	-13.2814241183428	-13.120406520392	-12.9562716793604
11:32	-18.9277377004024	-17.212526006953	-16.0120883708281	-14.9630790770633	-14.446236555476	-14.1238969994641	-13.8911893424507	-13.7022885304477	-13.5337518724693	-13.3726790489541	-13.2118491260727	-13.0473533989073
11:33	-18.9699185921569	-17.2585692454261	-16.0641863252965	-15.0258102494602	-14.5176005714535	-14.2019292398775	-13.9740519359209	-13.7883548627197	-13.6216681785752	-13.4613924033772	-13.3006006644565	-13.1356441356724
11:34	-19.0111365094069	-17.3036294807919	-16.1152600017542	-15.087397966282	-14.5876490935613	-14.2784287606406	-14.0551384376219	-13.872400466708	-13.7073418488191	-13.5476814370097	-13.3867947112839	-13.2212922871931
11:35	-19.0514539213094	-17.3477693785375	-16.1653723728253	-15.1479057763397	-14.6564466996131	-14.3534628286614	-14.1345218597693	-13.9545079457677	-13.7908685528119	-13.6316568804267	-13.4705570449799	-13.3044368502518
11:36	-19.0909287364941	-17.3910470068801	-16.2145817530976	-15.2073924640751	-14.7240531490324	-14.4270939165937	-14.2122704768241	-14.0347551040878	-13.8723387829746	-13.7134234623843	-13.5520061943677	-13.3852080691088
11:37	-19.129614834557	-17.4335163717285	-16.2629423394815	-15.2659125993918	-14.7905239399473	-14.4993802609304	-14.288448369719	-14.1132154574435	-13.95183832431	-13.7930803614596	-13.6312539274474	-13.4637280309295
11:38	-19.1675625295989	-17.4752278831746	-16.3105046822738	-15.3235170166175	-14.8559107938798	-14.5703763461211	-14.3631158950334	-14.189958670246	-14.0294486565193	-13.8707216003767	-13.708405692769	-13.5401112165983
11:39	-19.2048189767027	-17.5162287644806	-16.3573160979953	-15.3802532338637	-14.9202620794813	-14.6401333263592	-14.4363300910481	-14.26505093115	-14.1052473006777	-13.9464363941202	-13.7835610221548	-13.6144650129167
11:40	-19.2414285303387	-17.5565634126023	-16.4034210331348	-15.4361658220739	-14.983623184742	-14.7086993946322	-14.5081450305185	-14.3385552773191	-14.1793081203998	-14.0203094606072	-13.8568139014052	-13.6868901906092
11:41	-19.2774330621571	-17.5962737177591	-16.4488613863777	-15.4912967314629	-15.0460368454965	-14.7761201069914	-14.5786121283335	-14.4105318757039	-14.2517015855883	-14.0924213008413	-13.9282531140087	-13.757481351457
11:42	-19.3128722444072	-17.635399348321	-16.4936767956474	-15.5456855817753	-15.1075434367415	-14.842438668673	-14.6477804108749	-14.4810382682776	-14.3224950053659	-14.1628484540022	-13.9979625616643	-13.8263273471021
11:43	-19.3477838042299	-17.6739780062933	-16.5379048952858	-15.5993699217661	-15.1681812322372	-14.9076961876371	-14.7156967527958	-14.5501295870163	-14.3917527355841	-14.2316637317667	-14.0660215645044	-13.8935116715431
11:44	-19.3822037532731	-17.7120456578704	-16.5815815478777	-15.6523854624646	-15.2279866370074	-14.971931900217	-14.7824060860389	-14.6178587434704	-14.4595363653137	-14.2989364352389	-14.132505143236	-13.9591128289871
11:45	-19.4161665964305	-17.7496367428773	-16.6247410545653	-15.7047662881083	-15.2869943966587	-15.0351833728646	-14.8479515851834	-14.6842765969907	-14.5259048859183	-14.3647325571465	-14.1974842849142	-14.0232046784931
11:46	-19.4497055229774	-17.7867843663862	-16.6674163471578	-15.7565450480758	-15.3452377868698	-15.0974866833905	-14.9123748326006	-14.7494321050311	-14.5909148456563	-14.4291149713955	-14.2610261937012	-14.0858567566914
11:47	-19.4828525829496	-17.8235204753644	-16.7096391649035	-15.8077531326968	-15.4027487859372	-15.1588765846237	-14.9757159664001	-14.8133724584151	-14.6546204922219	-14.4921436116331	-14.3231945277045	-14.1471345797699
11:48	-19.5156388512677	-17.8598760228596	-16.7514402184357	-15.8584208354458	-15.4595582328787	-15.2193866530152	-15.0380138137322	-14.8761432040091	-14.7170739051996	-14.5538756401316	-14.3840496228043	-14.2070999258608
11:49	-19.5480945818305	-17.8958811219504	-16.7928493431178	-15.9085775037287	-15.5156959732863	-15.2790494243883	-15.099306011665	-14.937788356877	-14.778325120052	-14.6143656080389	-14.4436487042517	-14.265811098919
11:50	-19.5802493535835	-17.9315651914648	-16.8338956437822	-15.9582516802259	-15.5711909948613	-15.3378965187688	-15.1596291175692	-14.9983505036823	-14.8384222449751	-14.6736656078492	-14.5020460867341	-14.3233231751592
11:51	-19.6121322104	-17.9669570952985	-16.8746076326807	-16.007471236564	-15.6260715543604	-15.3959587560061	-15.2190187107028	-15.0578708988498	-14.8974115717241	-14.73182541879	-14.5592933635453	-14.3796882330952
11:52	-19.643771796484	-18.0020852770345	-16.9150133623256	-16.0562635009358	-15.6803652975107	-15.4532662637192	-15.2775094864893	-15.1163895547852	-14.9553376813274	-14.7888926457191	-14.6154395854615	-14.4349555682045
11:53	-19.6751964889206	-18.0369778914761	-16.9551405548044	-16.1046553811741	-15.7340993733274	-15.5098485789514	-15.3351353448186	-15.1739453272799	-15.0122435454616	-14.8449128520371	-14.6705314299016	-14.4891718932179
11:54	-19.7064345289492	-18.0716629346502	-16.9950167290886	-16.1526734847037	-15.7873005441621	-15.5657347448067	-15.3919294735651	-15.2305759970818	-15.0681706241461	-14.8999296870721	-14.7246133609332	-14.5423815250131
11:55	-19.737514153518	-18.1061683738185	-17.0346693278264	-16.2003442367453	-15.8399952927443	-15.6209534032454	-15.4479244284107	-15.2863183485012	-15.1231589603262	-14.9539850083497	-14.7777277806828	-14.5946265590604
11:56	-19.7684637287012	-18.1405222790486	-17.0741258451153	-16.2476939981248	-15.892209927429	-15.6755328851576	-15.5031522099705	-15.3412082458285	-15.1772472718526	-15.0071189991405	-14.8299151726992	-14.6459470323438
11:57	-19.7993118866118	-18.1747529579453	-17.1134139567839	-16.2947491840483	-15.9439706868485	-15.7295012987822	-15.5576443391608	-15.3952807082705	-15.2304730413143	-15.0593702816659	-14.8812142378215	-14.696381075651
11:58	-19.8300876675375	-18.2088890952267	-17.152561654784	-16.3415363852399	-15.995303845167	-15.7828866175234	-15.6114319316983	-15.4485699840621	-15.2828726041578	-15.1107760263379	-14.9316620230998	-14.7459650560922
11:59	-19.8608206691618	-18.2429598989556	-17.1915973874032	-16.3880824929084	-16.046235819168	-15.8357167682093	-15.6645457725964	-15.5011096243787	-15.3344812355039	-15.1613720574147	-14.9812940443207	-14.7947337106801
11:60	-19.8915412049091	-18.276995255406	-17.2305502071531	-16.434414829109	-16.096793278462	-15.8880197208601	-15.7170163915131	-15.5529325576541	-15.3853332360755	-15.2111929554634	-15.0301444026888	-14.8427202717722
11:61	-19.9222804736902	-18.3110258947649	-17.2694499283891	-16.4805612842056	-16.1470032601831	-15.9398235810707	-15.7688741398189	-15.6040711649135	-15.4354620176558	-15.2602721570377	-15.0782458962233	-14.8899565851499
11:62	-19.9530707436174	-18.3450835701495	-17.3083272969634	-16.5265504633183	-16.1968932896615	-15.9911566861819	-15.8201492702766	-15.6545573567414	-15.4849001885165	-15.3086420520012	-15.1256301264289	-14.9364732214804
11:63	-19.9839455526317	-18.3792012527747	-17.3472141745323	-16.5724118438761	-16.2464915087108	-16.0420477064986	-15.8708720202776	-15.7044226525381	-15.5336796392869	-15.3563340789512	-15.1723276008161	-14.9822995818893
11:64	-20.0149399294461	-18.4134133465408	-17.3861437405288	-16.6181759466776	-16.2958268133607	-16.0925257529411	-15.9210726996481	-15.7536982627651	-15.5818316297752	-15.4033788192348	-15.2183678318496	-15.02746399835
11:65	-20.0460906387802	-18.4477559258575	-17.4251507153015	-16.663874523231	-16.3449290031129	-16.1426204926641	-15.9707817841361	-15.802415174946	-15.6293868773095	-15.4498060900861	-15.2637794329269	-15.0719938295859
11:66	-20.0774364555737	-18.4822670011945	-17.4642716085246	-16.7095407625838	-16.3938289440961	-16.1923622743768	-16.0200300158114	-15.8506042442765	-15.67637564723	-15.4956450374632	-15.3085902120068	-15.1159155531707
11:67	-20.1090184737453	-18.5169868176829	-17.5035449977325	-16.7552095214117	-16.4425587488752	-16.2417822653403	-16.0688485117724	-15.8982962898056	-15.7228278462504	-15.5409242292193	-15.3528272635368	-15.1592548545169
11:68	-20.1408804561628	-18.5519581931342	-17.5430118427627	-16.8009175818138	-16.4911519761294	-16.290912602319	-16.1172688827473	-15.9455221972878	-15.7687731195022	-15.5856717493143	-15.3965170593678	-15.202036713444
11:69	-20.1730692338554	-18.5872269031386	-17.5827158430496	-16.8467039421146	-16.5396438539871	-16.3397865591365	-16.1653233634221	-15.9923130299742	-15.8142409522002	-15.629915293852	-15.4396855393889	-15.2442854890412
11:70	-20.2056351642205	-18.622842122529	-17.6227038461568	-16.8926101470228	-16.5880715315131	-16.3884387339472	-16.2130449566318	-16.0387001488176	-15.8592607770138	-15.6736822698327	-15.4823582026786	-15.2860250035626
11:71	-20.2386326601415	-18.6588569345475	-17.6630263177593	-16.9386806648169	-16.6364743637213	-16.4369052599015	-16.2604675939207	-16.0847153438196	-15.9038620884042	-15.7169998976295	-15.524560200043	-15.3272786261378
11:72	-20.2721208046794	-18.6953289216393	-17.7037378855812	-16.9849633208757	-16.6848942365792	-16.4852240435911	-16.3076263154402	-16.1303909785605	-15.9480745654058	-15.7598953183434	-15.5663164289083	-15.3680693571342
11:73	-20.30616406951	-18.7323208551087	-17.7448979727165	-17.0315097989587	-16.7333759398403	-16.5334350365324	-16.3545574727192	-16.1757601503316	-15.9919282045917	-15.8023957073771	-15.6076516316536	-15.4084199140867
11:74	-20.3408331597882	-18.7699015051139	-17.7865715395014	-17.0783762242827	-16.7819675972592	-16.5815805460438	-16.4012989585473	-16.2208568687619	-16.0354534652848	-15.8445283957803	-15.6485904986187	-15.4483528202037
11:75	-20.3762060139622	-18.8081465979661	-17.8288299579208	-17.1256238458177	-16.8307211659221	-16.6297055932417	-16.4478904690923	-16.2657162564126	-16.0786814294701	-15.8863210011966	-15.6891577772072	-15.487890496588
11:76	-20.412368994697	-18.8471399548566	-17.8717520487916	-17.1733198395731	-16.879693019197	-16.6778583276101	-16.4943738044694	-16.3103747755321	-16.1216439793533	-15.9278015705748	-15.7293783887364	-15.5270553594694
11:77	-20.4494183171258	-18.886974855553	-17.9154253201697	-17.2215382602744	-16.9289446313555	-16.7260905097948	-16.5407932153632	-16.3548704860686	-16.164373996116	-15.96899873722	-15.769277554973	-15.565869923948
11:78	-20.487461774044	-18.9277556831091	-17.9599474562648	-17.270361176199	-16.9785433865082	-16.7744580770712	-16.5871958050569	-16.399243341168	-16.2069055841728	-16.009941895283	-15.8088809366559	-15.6043569160035
11:79	-20.5266208356624	-18.9695999224091	-18.0054281206265	-17.3198800316516	-17.0285635404601	-16.8230218095456	-16.6336319984461	-16.4435355278162	-16.2492743261892	-16.0506613954335	-15.848214786763	-15.64253939485
11:80	-20.5670332260283	-19.0126406081239	-18.0519911569036	-17.370197294498	-17.0790873719289	-16.8718481198137	-16.6801560924806	-16.4877918621034	-16.2915175753195	-16.091188766282	-15.8873061218492	-15.6804408881253
11:81	-20.608856111923	-19.0570293488864	-18.0997772971373	-17.4214284635884	-17.1302065699504	-16.9210099949107	-16.726826906166	-16.5320602509218	-16.3336747926592	-16.1315569671612	-15.9261829155163	-15.7180855429267
11:82	-20.6522700870422	-19.1029400979202	-18.1489475244044	-17.4737045345872	-17.1820239181844	-16.9705881274306	-16.7737085530775	-16.5763922349175	-16.3757879398673	-16.1718006792047	-15.9648743190027	-15.7554982963725
11:83	-20.6974842007525	-19.1505739015829	-18.1996872882348	-17.5271750553609	-17.2346553556247	-17.0206722834087	-16.8208713656585	-16.620843631438	-16.4179019394613	-16.2119566433797	-16.0034109150805	-15.7927050702253
11:84	-20.7447423762394	-19.2001649449421	-18.2522118445892	-17.5820119476069	-17.2882325189188	-17.0713629689615	-16.8683930089749	-16.6654753013619	-16.4600652186004	-16.2520640563586	-16.0418250129951	-15.8297329952266
11:85	-20.794331702487	-19.2519883411253	-18.3067730981282	-17.6384143358574	-17.3429059071164	-17.1227734772643	-16.9163598328393	-16.7103540705242	-16.5023303565344	-16.2921650380284	-16.0801509942107	-15.8666106722368
11:86	-20.8465932925	-19.3063703004378	-18.3636684802419	-17.6966147176573	-17.3988488596665	-17.1750324243949	-16.9648685264482	-16.7555538455832	-16.5447548616911	-16.3323051882956	-16.1184257213904	-15.903368479181
11:87	-20.9019367164788	-19.3637016016921	-18.4232526297127	-17.7568869442296	-17.4562626097483	-17.2282869201237	-17.0140281605497	-16.8011569765425	-16.5874021121549	-16.3725342559896	-16.1566890265874	-15.940038935329
11:88	-20.9608595110854	-19.4244557317032	-18.4859530003174	-17.8195566828811	-17.5153827782195	-17.2827065728173	-17.0639627311141	-16.8472559350772	-16.630342503841	-16.4129069496072	-16.1949842993916	-15.9766571378212
11:89	-21.0239740528171	-19.4892137632724	-18.5522910803657	-17.8850153396659	-17.5764878255945	-17.338488603802	-17.1148143592131	-16.8939554012949	-16.6736548651678	-16.4534839291162	-16.2333592022538	-16.0132612899486
11:90	-21.0920453786121	-19.5586991931973	-18.6229118128035	-17.9537388992957	-17.639910208127	-17.3958644577123	-17.1667473599656	-16.9413748845745	-16.7174282171993	-16.494333031125	-16.2718665491227	-16.0498933469868
11:91	-21.1660457413031	-19.6338279057439	-18.698625306112	-18.0263139039882	-17.7060513353026	-17.4551084605973	-17.2199534777714	-16.9896520512291	-16.7617639866815	-16.5355307980556	-16.3105653959495	-16.0865998141366
11:92	-21.2472355880802	-19.7157818346629	-18.7804675103278	-18.1034740514897	-17.7754019787069	-17.5165493282154	-17.2746587096578	-17.0389470000365	-16.8067788201665	-16.5771644080186	-16.3495224091831	-16.1234327434547
11:93	-21.3372878698306	-19.8061211358251	-18.869791162712	-18.186153034229	-17.8485706757789	-17.5805857158076	-17.331132326207	-17.0894478275024	-16.8526082068004	-16.6193341397263	-16.3888136036161	-16.1604509943116
11:94	-21.4384866828034	-19.9069617048443	-18.968407004939	-18.275563029023	-17.9263241616486	-17.6477076192823	-17.389698988314	-17.1413779764657	-16.8994112054765	-16.6621565621265	-16.4285265778287	-16.1977218476216
11:95	-21.554060570963	-20.021269501209	-19.0788125509809	-18.3733152509948	-18.00964643447	-17.7185264502026	-17.4507553132861	-17.1950060950791	-16.9473767054795	-16.7057687214107	-16.4687634304426	-16.2353231022374
11:96	-21.6887768144764	-20.1533774939064	-19.2045824051545	-18.4816126402211	-18.0998276844442	-17.7938183180326	-17.5147929811751	-17.2506595009818	-16.9967318563824	-16.7503337251741	-16.5096446240296	-16.2733458396999
11:97	-21.8500869517432	-20.3099627362207	-19.3510789632776	-18.6035731094039	-18.198603034579	-17.8745880531192	-17.5824317035676	-17.3087429408747	-17.0477536310915	-16.7960483230006	-16.5513141938219	-16.3118981331686
11:98	-22.0505769917977	-20.5020811314716	-19.5268602582876	-18.7438054298339	-18.3083784222645	-17.96216699255	-17.654467505957	-17.3697653293471	-17.1007850219211	-16.8431534044111	-16.5939469067975	-16.351110119019
11:99	-22.3140397367854	-20.7500176603011	-19.7468060713806	-18.9095173249423	-18.4326180308546	-18.0583681066625	-17.7319456057338	-17.434378867638	-17.1562582734772	-16.8919488698115	-16.6377583201772	-16.3911410834198
11:100	-22.6943915006007	-21.0974695804344	-20.0403060171927	-19.1128779773069	-18.5765536858551	-18.1657435876044	-17.8162743899144	-17.5034380299504	-17.2147291370757	-16.9428152503133	-16.6830192738442	-16.4321896124446
12:1	-14.8554463927444	-12.996098561201	-11.5638811454313	-10.0809980500921	-9.16740682582929	-8.48354295798056	-7.9231138895823	-7.43887004943891	-7.00569183800945	-6.608663676923	-6.23823849727104	-5.88796671783218
12:2	-15.7025428756085	-13.8510586187364	-12.4316398498056	-10.9733828163489	-10.0833550029675	-9.42217185447668	-8.88365199370805	-8.42061594487743	-8.00798886766342	-7.63088420328628	-7.27977432671992	-6.94822361807756
12:3	-16.1707485322232	-14.3258647359995	-12.9171889757863	-11.4796142894192	-10.6094060719581	-9.96734065790878	-9.44733430181162	-9.00226651183195	-8.60709683188617	-8.24695715986562	-7.9123281197638	-7.59677609685295
12:4	-16.4964773258479	-14.6575250534279	-13.2585011707559	-11.8395024145322	-10.9870910791931	-10.3621899246811	-9.85880239281749	-9.42985845856715	-9.05034430218717	-8.70540266497184	-8.38551463436406	-8.08424055577379
12:5	-16.7477522942775	-14.9143236743726	-13.5242840600892	-12.1225615731386	-11.2866812094787	-10.6777003229408	-10.1897005703385	-9.77565482104727	-9.41056892877867	-9.07958971580645	-8.77319200694426	-8.484923422589
12:6	-16.9532769791575	-15.1250968519787	-13.7435888944106	-12.358251715476	-11.5380189820052	-10.9440723642476	-10.4705635850969	-10.0705013167964	-9.71890449997948	-9.40091770948081	-9.10700339374551	-8.83069064948038
12:7	-17.1278080643318	-15.304677310866	-13.9313713664965	-12.5617615595612	-11.7565103595137	-11.1769144589404	-10.7171880244593	-10.3303687692036	-9.99148243844652	-9.68566544095248	-9.40336236093721	-9.13807891251049
12:8	-17.2799249968121	-15.4616920391502	-14.096335192083	-12.7419396771903	-11.9511382548382	-11.3853340070434	-10.9387963047182	-10.5645854359245	-10.2377280161865	-9.94334688678552	-9.67186407394564	-9.41675821951103
12:9	-17.415055585238	-15.6016005629691	-14.2439909803417	-12.9043927205766	-12.1275978522731	-11.575107687267	-11.14123988221	-10.7790711566059	-10.4636235089481	-10.1800014957414	-9.91860091846208	-9.6728711203808
12:10	-17.5368525328661	-15.7280778275937	-14.3780494224986	-13.0528982918731	-12.2897280200822	-11.750130353699	-11.3284646246762	-10.9778182258855	-10.6732036300669	-10.3997032731696	-10.1476843507469	-9.91056645062653
12:11	-17.6478926785474	-15.8437168941772	-14.5011295950429	-13.1901239385144	-12.440240369571	-11.9131535800075	-11.5032582942666	-11.1636472930479	-10.8693193442909	-10.6053320203188	-10.3620230752441	-10.1327839376668
12:12	-17.7500627855502	-15.9504167386093	-14.6151500164786	-13.3180244142283	-12.5811223475283	-12.0661942435513	-11.6676643058068	-11.3386259933738	-11.0540610820989	-10.799000842839	-10.5637545413046	-10.3416893309595
12:13	-17.8448027966152	-16.0496245583215	-14.7215703216344	-13.438084047786	-12.7138814616627	-12.2107810281349	-11.8232306320991	-11.5043202498903	-11.2290123641128	-10.9823119760043	-10.7545027924814	-10.5389340162394
12:14	-17.9332095881609	-16.14244533887	-14.8215081489708	-13.5514431674344	-12.8396778753274	-12.3480915990483	-11.9711506949825	-11.661938348519	-11.39539669045	-11.1565061891091	-10.9355300919093	-10.7258085127953
12:15	-18.0161553987525	-16.2297570521801	-14.9158506736397	-13.6590059393687	-12.9594308504981	-12.4790586442191	-12.1123694724923	-11.8124373382904	-11.5541843304414	-11.3225699672102	-11.1078444033565	-10.9033500434881
12:16	-18.0943420759693	-16.3122661822855	-15.0053118197208	-13.76149998028	-13.0738800997776	-12.6044326354612	-12.2476474749956	-11.956588086828	-11.7061583389676	-11.481302351963	-11.2722668651671	-11.072410357672
12:17	-18.1683431590201	-16.390550063523	-15.0904750104433	-13.8595198854024	-13.1836300387864	-12.7248267586755	-12.3776063101015	-12.0950214332317	-11.8519612330432	-11.6333620376052	-11.4294791324139	-11.2337030506504
12:18	-18.2386337025451	-16.4650868890677	-15.1718234742096	-13.9535580951024	-13.289181173762	-12.8407487882065	-12.5027610111466	-12.2282609316813	-11.9921280899575	-11.7793007187254	-11.5800567993894	-11.3878367988318
12:19	-18.3056118953475	-16.5362774659765	-15.2497622189045	-14.0440272815976	-13.3909528708467	-12.9526242128693	-12.6235434941677	-12.3567466046684	-12.1271105371151	-11.9195872101	-11.7244934751044	-11.5353391428745
12:20	-18.3696150451055	-16.6044613023273	-15.3246342836147	-14.1312769096622	-13.489300202866	-13.0608133488564	-12.7403199155959	-12.4808525129839	-12.2572944741656	-12.0546252129462	-11.8632184233379	-11.6766737748167
12:21	-18.4309316064541	-16.669928713523	-15.3967329704811	-14.2156057037496	-13.5845266338482	-13.1656242258756	-12.8534037415317	-12.6008999764995	-12.3830133840747	-12.1847666080121	-11.9966096753042	-11.8122532712446
12:22	-18.4898103744313	-16.732930076342	-15.4663111959137	-14.2972711809544	-13.6768937195815	-13.2673224424995	-12.9630657411917	-12.7171676741427	-12.5045584773386	-12.3103215371538	-12.1250038978587	-11.9424485815141
12:23	-18.5464676106091	-16.7936830026369	-15.5335887404683	-14.3764970431142	-13.7666286305829	-13.3661388093331	-13.0695417346226	-12.8298994642157	-12.6221865219247	-12.4315661392735	-12.2487038998047	-12.0675961732818
12:24	-18.6010926371996	-16.852377971213	-15.59875794115	-14.4534789817123	-13.8539300603573	-13.4622753514962	-13.1730386742975	-12.9393105125983	-12.7361259550144	-12.5487485471257	-12.3679843959686	-12.1880034692708
12:25	-18.6538522793005	-16.9091828003848	-15.6619882124046	-14.5283892889484	-13.9389729189304	-13.5559100765754	-13.2737394725796	-13.0455921466462	-12.8465817009389	-12.6620935777311	-12.4830964720545	-12.303953027865
12:26	-18.7048944296784	-16.9642462373167	-15.723429674653	-14.6013805590175	-14.0219121005066	-13.6472008013901	-13.3718068726733	-13.1489157367888	-12.9537390025171	-12.7718064303567	-12.5942710720433	-12.4157057948671
12:27	-18.754350937093	-17.017700866413	-15.7832160946709	-14.6725886877303	-14.1028855369425	-13.7362882525762	-13.4673865812456	-13.2494358273931	-13.0577664915713	-12.878075623297	-12.7017217450329	-12.5235036655283
12:28	-18.8023399673976	-17.0696654869422	-15.8414672895219	-14.7421353250566	-14.1820166942707	-13.8232986007025	-13.5606098248425	-13.3472926816892	-13.1588186668755	-12.9810753420695	-12.8056468279262	-12.6275715327464
12:29	-18.8489679495932	-17.1202470727945	-15.8982911081044	-14.8101298968215	-14.259416630515	-13.9083455480344	-13.6515954520745	-13.4426143648826	-13.2570379065238	-13.0809673294301	-12.9062311965442	-12.7281189514051
12:30	-18.8943311921302	-17.1695424002164	-15.9537850770406	-14.87667128395	-14.3351857047256	-13.9915320613133	-13.7404516743914	-13.5355184600409	-13.3525561116909	-13.1779024167504	-13.0036476855163	-12.8253415150804
12:31	-18.9385172349934	-17.2176394094893	-16.0080377775635	-14.9418492271995	-14.4094150063577	-14.0729518197852	-13.8272775168407	-13.6261134896224	-13.4454960566184	-13.2720217734264	-13.098058253295	-12.919422016354
12:32	-18.9816059884249	-17.2646183517394	-16.0611300051241	-15.0057455101049	-14.4821875586398	-14.1526904329984	-13.9121640342641	-13.7145000993419	-13.5359725031351	-13.3634579338056	-13.1896149505798	-13.0105314433691
12:33	-19.023670698107	-17.3105527609657	-16.1131357522296	-15.0684349614344	-14.5535793379515	-14.2308264710768	-13.9951953364113	-13.8007720489083	-13.6240931255365	-13.452335648071	-13.2784607367129	-13.0988298513881
12:34	-19.0647787682597	-17.3555102829504	-16.1641230465097	-15.129986309775	-14.6236601424006	-14.3074323412101	-14.0764494563499	-13.8850170449116	-13.7099592821097	-13.5387725935016	-13.3647301781288	-13.1844671377632
12:35	-19.1049924676958	-17.3995533862611	-16.2141546694896	-15.190462916222	-14.6924943360262	-14.3825750372295	-14.1559990895834	-13.9673174440361	-13.7936666622307	-13.6228799747656	-13.4485500548929	-13.2675837410384
12:36	-19.1443695389275	-17.4427399755746	-16.2632887765124	-15.2499234060107	-14.7601414898292	-14.4563167838312	-14.2339122258979	-14.0477508492683	-13.8753058322263	-13.7047630358504	-13.5300398951769	-13.3483112792082
12:37	-19.1829637265636	-17.4851239236693	-16.311579434331	-15.3084222159292	-14.8266569367564	-14.528715592869	-14.3102526917553	-14.1263906174616	-13.9549626986819	-13.784521501473	-13.6093124527535	-13.4267731379808
12:38	-19.2208252382141	-17.526755535392	-16.3590770898147	-15.3660100712111	-14.892092254573	-14.5998257458947	-14.3850806177527	-14.2033062932266	-14.0327189043055	-13.8622499620639	-13.6864741389354	-13.5030850168528
12:39	-19.2580011487328	-17.5676819544995	-16.4058289807854	-15.4227344031297	-14.9564956880291	-14.6696982145538	-14.4584528430513	-14.2785639814146	-14.1086521686049	-13.938038213449	-13.7616254175768	-13.5773554386179
12:40	-19.2945357567286	-17.6079475223679	-16.4518794980648	-15.47863971654	-15.0199125197172	-14.7383810284032	-14.5304232665988	-14.352226668302	-14.1828365833458	-14.011971559995	-13.8348611696161	-13.6496862263809
12:41	-19.3304709007659	-17.6475940960324	-16.4972705062732	-15.5337679150395	-15.0823853974115	-14.8059195980819	-14.6010431532975	-14.4243544998428	-14.2553428709108	-14.0841310881213	-13.9062710320206	-13.7201729510701
12:42	-19.3658462414518	-17.6866613317992	-16.5420416296769	-15.5881585901487	-15.1439546243834	-14.8723570004471	-14.670361401921	-14.4950050239413	-14.3262386121805	-14.1545939155939	-13.9759397147669	-13.7889053517025
12:43	-19.4006995146311	-17.7251869396762	-16.586230508382	-15.6418492798896	-15.2046584181414	-14.9377342312233	-14.738424780489	-14.5642334025431	-14.3955884493392	-14.2234334208488	-14.0439472985888	-13.8559677301645
12:44	-19.4350667601115	-17.7632069130751	-16.6298730293593	-15.6948757013062	-15.2645331421961	-15.0020904298436	-14.8052781339149	-14.6320925983973	-14.4634542680144	-14.290719455666	-14.1103695155454	-13.9214393219515
12:45	-19.4689825297021	-17.8007557375816	-16.6730035361289	-15.747271960796	-15.3236135147538	-15.0654630804535	-14.8709645680078	-14.6986335405613	-14.5298953623497	-14.3565185437873	-14.1752780139804	-13.985394644114
12:46	-19.5024800778206	-17.8378665820675	-16.7156550203943	-15.7990707455715	-15.3819327976801	-15.1278881924692	-14.9355256133059	-14.7639052720755	-14.594968585948	-14.4208940675033	-14.238740609087	-14.0479038215355
12:47	-19.5355915375046	-17.8745714749883	-16.7578592984829	-15.8503034991155	-15.4395229686059	-15.1894004635996	-14.9990013717184	-14.8279550826976	-14.6587284910811	-14.4839064437947	-14.3008215200495	-14.1090328926059
12:48	-19.5683480843185	-17.9109014683641	-16.7996471750965	-15.9010005831327	-15.4964148786721	-15.2500334278532	-15.0614306485379	-14.8908286291409	-14.7212274581235	-14.5456132912696	-14.3615815945593	-14.1688440953153
12:49	-19.6007800903738	-17.9468867916629	-16.8410485965883	-15.9511914281964	-15.5526383980936	-15.3098195907221	-15.1228510720396	-14.952570044892	-14.7825158168099	-14.606069588881	-14.4210785213916	-14.2273961347777
12:50	-19.6329172704631	-17.9825569975875	-16.88209279576	-16.0009046750515	-15.608222551471	-15.3687905534693	-15.1832992025958	-15.013222041369	-14.8426419606247	-14.6653278272112	-14.4793670316497	-14.284744433186
12:51	-19.6647888221433	-18.0179411015931	-16.9228084299904	-16.0501683083407	-15.6631956445715	-15.4269771282252	-15.2428106329952	-15.0728260019294	-14.9016524554032	-14.7234381529626	-14.5364990892428	-14.3409413631902
12:52	-19.6964235614767	-18.0530677168377	-16.9632237143782	-16.0990097843725	-15.717585384134	-15.4844094454184	-15.3014200814553	-15.1314220700195	-14.9595921430319	-14.7804485071884	-14.5925240711335	-14.3960364656841
12:53	-19.7278500560573	-18.0879651861783	-17.0033665514794	-16.1474561544334	-15.7714189921245	-15.5411170549215	-15.3591614786527	-15.1890492325809	-15.0165042409945	-14.83640475772	-14.6474889378756	-14.4500766529749
12:54	-19.7590967569005	-18.1226617127739	-17.0432646591641	-16.1955341850708	-15.8247233157695	-15.597129022175	-15.4160680499602	-15.245745399688	-15.0724304383883	-14.8913508261933	-14.7014383949613	-14.50310639829
12:55	-19.7901921307615	-18.1571854908375	-17.0829456980868	-16.2432704767191	-15.8775249346212	-15.6524740204619	-15.4721723939697	-15.3015474812689	-15.1274109889536	-14.9453288100456	-14.7544150454902	-14.5551679125604
12:56	-19.8211647944691	-18.1915648380959	-17.1224374002715	-16.2906915820255	-15.9298502658692	-15.7071804204427	-15.5275065582913	-15.3564914616726	-15.1814848015883	-14.9983790998284	-14.8064595346788	-14.6063013093924
12:57	-19.8520436529198	-18.2258283315675	-17.1617677003488	-16.3378241252377	-15.9817256690872	-15.7612763780106	-15.5821021135566	-15.4106124727718	-15.2346895287746	-15.0505404921782	-14.857610686728	-14.6565447591135
12:58	-19.8828580424706	-18.2600049483533	-17.2009648710565	-16.3846949240541	-16.0331775516123	-15.8147899215082	-15.6359902265027	-15.463944866237	-15.2870616533161	-15.1018502987812	-14.9079056345717	-14.7059346327504
12:59	-19.9136378816063	-18.294124213266	-17.2400576647241	-16.4313311154073	-16.0842324757814	-15.8677490393385	-15.6892017329862	-15.5165222855836	-15.3386365737624	-15.1523444516772	-14.9573799430324	-14.7545056367659
12:60	-19.9444138309399	-18.3282163552933	-17.2790754626107	-16.4777602867512	-16.1349172693044	-15.9201817690239	-15.7417672117657	-15.5683777385718	-15.3894486888989	-15.2020576052569	-15.0060677259127	-14.8022909393524
12:61	-19.9752174648406	-18.3623124751139	-17.318048434169	-16.524010614563	-16.1852591401379	-15.9721162888019	-15.7937170598951	-15.6195436705376	-15.4395314816811	-15.2510232353237	-15.0540017575564	-14.8493222890494
12:62	-20.006081457285	-18.3964447261714	-17.3570077085548	-16.5701110119517	-16.2352857973361	-16.0235810129096	-15.845081570596	-15.6700520392402	-15.4889176030148	-15.299273735613	-15.1012135794174	-14.8956301264266
12:63	-20.0370397849013	-18.4306465121641	-17.395985561025	-16.616091287498	-16.2850255795056	-16.0746046917942	-15.8958910145198	-15.7199343918397	-15.537638955806	-15.3468405121851	-15.147733602182	-14.9412436895466
12:64	-20.0681279506438	-18.4649527042546	-17.435015617261	-16.6619823177371	-16.3345075926824	-16.1252165186006	-15.9461757253753	-15.7692219446609	-15.5857267797449	-15.3937540761401	-15.1935912039993	-14.9861911139027
12:65	-20.0993832321124	-18.4993998818501	-17.4741330791462	-16.7078162360608	-16.3837618596881	-16.1754462434397	-15.9959661909836	-15.8179456664542	-15.6332117373347	-15.4400441351367	-15.2388148253844	-15.0304995275062
12:66	-20.1308449592497	-18.5340266014837	-17.5133749761355	-16.7536266412566	-16.4328194833181	-16.2253242971208	-16.0452931509405	-15.8661363659461	-15.6801240017375	-15.4857396842424	-15.283432061381	-15.0741951417884
12:67	-20.162554827035	-18.5688736991724	-17.5527804471087	-16.7994488294571	-16.481712826086	-16.2748819262703	-16.094187702206	-15.9138247845676	-15.7264933470811	-15.5308690966891	-15.3274697515845	-15.1173033389729
12:68	-20.1945572499026	-18.6039846326718	-17.592391058533	-16.8453200539518	-16.5304757096979	-16.3241513420435	-16.1426814141293	-15.9610416953725	-15.77234924196	-15.5754602151691	-15.3709540686633	-15.1598487565752
12:69	-20.226899765988	-18.6394058713552	-17.6322511659268	-16.8912798181601	-16.5791436379934	-16.3731658849929	-16.1908064546385	-16.0078180093088	-15.8177209469721	-15.6195404443806	-15.4139106060476	-15.2018553696939
12:70	-20.2596335010388	-18.6751873430803	-17.6724083270676	-16.9373702081113	-16.6277540477785	-16.4219602090945	-16.2385957296049	-16.0541848901931	-15.8626376172597	-15.6631368456097	-15.4563644655058	-15.2433465717752
12:71	-20.2928137040045	-18.7113829494656	-17.7129137772152	-16.9836362720882	-16.6763465928368	-16.4705704884749	-16.2860830377364	-16.100173879964	-15.9071284111783	-15.7062762342486	-15.4983403453873	-15.2843452545592
12:72	-20.3265003690862	-18.7480511636048	-17.7538229789279	-17.0301264567315	-16.7249634674669	-16.5190346510499	-16.333303243773	-16.1458170360689	-15.9512226064085	-15.7489852812637	-15.5398626303886	-15.3248738879569
12:73	-20.3607589625526	-18.7852557275725	-17.7951962619746	-17.0768931109678	-16.7736497772285	-16.5673926441149	-16.3802924732852	-16.1911470831781	-15.9949497250473	-15.791290619787	-15.5809554837927	-15.3649546006641
12:74	-20.3956612771647	-18.8230664713319	-17.8370995725936	-17.1239930717464	-16.8224539662504	-16.6156867379617	-16.4270883330156	-16.2361975818371	-16.0383396694985	-15.8332189581816	-15.6216429432515	-15.4046092623882
12:75	-20.4312864429206	-18.8615602801713	-17.8796053561738	-17.1714883489139	-16.8714283125634	-16.6639618748852	-16.4737301615084	-16.2810031171825	-16.0814228713172	-15.8747972011608	-15.6619490213301	-15.4438595686633
12:76	-20.4677221305016	-18.9008222449728	-17.922793603692	-17.2194469308517	-16.9206295056025	-16.7122660725718	-16.5202593157706	-16.3255995114808	-16.1242304555794	-15.9160525808175	-15.7018978122135	-15.4827271293473
12:77	-20.5050659938999	-18.940947039063	-17.9667531004451	-17.2679437380668	-16.9701193234545	-16.7606508929145	-16.5667195009578	-16.3700240650399	-16.1667944238663	-15.9570127997584	-15.7415136062092	-15.5212335620532
12:78	-20.5434274121456	-18.9820405779256	-18.0115829264451	-17.3170617591905	-17.0199654318424	-16.8091719899169	-16.6131571516615	-16.4143158310309	-16.2091478595861	-15.9977061889685	-15.7808210139628	-15.559400591961
12:79	-20.5829296081102	-19.0242220348592	-18.0573942722987	-17.3668934134093	-17.070242332578	-16.8578897537024	-16.6596218753695	-16.4585159309977	-16.2513251601601	-16.0381618835541	-15.8198451026651	-15.5972501597062
12:80	-20.6237122469054	-19.0676263084424	-18.1043126538804	-17.4175421960787	-17.1210324967276	-16.9068700719769	-16.7061669712332	-16.5026679194018	-16.2933623016019	-16.0784100201835	-15.8586115469811	-15.6348045393524
12:81	-20.6659346501606	-19.1124070689089	-18.1524806356864	-17.469124681368	-17.1724277276644	-16.9561852359311	-16.7528500405593	-16.546818207552	-16.3352971422882	-16.1184819608763	-15.8971467979976	-15.6720864688569
12:82	-20.7097798095147	-19.1587405539525	-18.2020612094485	-17.5217729790129	-17.22453081243	-17.0059150249729	-16.7997337097028	-16.5910165598343	-16.3771697743448	-16.1584105488631	-15.9354782742158	-15.70911929594
12:83	-20.7554594491869	-19.2068303456449	-18.2532420259407	-17.5756377741892	-17.2774575376945	-17.0561480144909	-16.84688649161	-16.6353166784775	-16.4190229331467	-16.1982304035954	-15.9736345795337	-15.7459271429162
12:84	-20.8032204830189	-19.2569134476661	-18.306240750822	-17.6308921240018	-17.3313391709655	-17.1069831639828	-16.8943838195955	-16.6797768974218	-16.4609024781287	-16.237978263743	-16.0116457543559	-15.7825350948775
12:85	-20.8533533509302	-19.3092681093611	-18.3613119205624	-17.6877362469243	-17.3863255413356	-17.1585317606409	-16.9423092967172	-16.7244610115515	-16.5028579616148	-16.2776933892915	-16.0495435675061	-15.8189694166902
12:86	-20.9062029274497	-19.3642240318003	-18.4187558289668	-17.7464036316704	-17.4425889011114	-17.2109198177988	-16.9907562172528	-16.7694392751246	-16.5449433070063	-16.3174180368428	-16.0873618586261	-15.8552578056707
12:87	-20.9621830107248	-19.4221758763503	-18.4789302060634	-17.807168923514	-17.5003288164525	-17.2642910613155	-17.0398294346654	-16.8147896133838	-16.5872176238235	-16.3571980261626	-16.1251369433961	-15.891429688645
12:88	-21.0217958916164	-19.4836014376725	-18.5422658048274	-17.8703582415941	-17.5597784314484	-17.318810684271	-17.0896476750465	-16.8605991051125	-16.6297461953652	-16.3970834212921	-16.16290809743	-15.9275165745398
12:89	-21.0856592869054	-19.5490865435141	-18.6092875653474	-17.9363628774276	-17.6212125913322	-17.3746701177523	-17.140346429338	-16.9069658128126	-16.6726016859897	-16.4371293566466	-16.2007181394306	-15.9635524769306
12:90	-21.1545442107648	-19.6193598874087	-18.6806439178814	-18.0056577854971	-17.6849585217683	-17.432093163128	-17.1920816061417	-16.9540010634803	-16.7158656304682	-16.4773970482347	-16.2386141406216	-15.9995744254035
12:91	-21.2294295530571	-19.6953429298633	-18.7571482660537	-18.0788270105969	-17.7514100837519	-17.4913439751018	-17.2450341965744	-17.0018323200341	-16.7596302893849	-16.5179550435433	-16.2766482963156	-16.0356230906779
12:92	-21.3115830126816	-19.7782233824388	-18.8398392338909	-18.1565994000169	-17.8210471280615	-17.5527376010977	-17.2994163043088	-17.0506068365166	-16.8040009849658	-16.5588807824351	-16.3148790078047	-16.0717435568829
12:93	-21.4026852092495	-19.8695669684363	-18.9300708077914	-18.2398999883181	-17.8944622829587	-17.6166541146262	-17.3554790451453	-17.1004963674083	-16.8490990753398	-16.6002625681355	-16.353372240193	-16.1079862862956
12:94	-21.5050277900283	-19.9714940463652	-19.0296520290923	-18.3299260332062	-17.9723988481762	-17.6835579026572	-17.4135230499061	-17.1517033157927	-16.8950657888913	-16.6422020860181	-16.3922032468333	-16.14440833889
12:95	-21.6218454384589	-20.08697200931	-19.1410727879267	-18.4282632872621	-18.0558057601686	-17.7540245111127	-17.4739126605416	-17.2044688780144	-16.9420672349669	-16.6848176647265	-16.4314587876319	-16.181074933863
12:96	-21.7579070761945	-20.2203279761082	-19.2678880797817	-18.5370708923011	-18.1459196723802	-17.8287788587396	-17.5370954760601	-17.2590840096237	-16.9903010507148	-16.7282485594169	-16.4712400230218	-16.2180614771132
12:97	-21.9206537242899	-20.3782159063222	-19.4154155479966	-18.6593896835349	-18.2443917920172	-17.908751054886	-17.6036298326421	-17.3159044604632	-17.0400053665397	-16.7726606675821	-16.51166634838	-16.2554562344088
12:98	-22.1226279325062	-20.5716257521455	-19.5921121009205	-18.7996874335013	-18.3534920521583	-17.9951604106627	-17.6742243704642	-17.3753718154568	-17.0914711270919	-16.8182542931289	-16.5528805629373	-16.2933639164214
12:99	-22.3874803392292	-20.8206573652253	-19.8126157608292	-18.9648983531848	-18.4764545339685	-18.0896464233456	-17.749796589178	-17.4380436343308	-17.1450593850799	-16.8652749054689	-16.5950559739906	-16.3319105793368
12:100	-22.7686144120288	-21.1684142766489	-20.1056574439047	-19.1666125839327	-18.6180992471664	-18.1944817972768	-17.8315623227364	-17.5046377964605	-17.2012261666448	-16.9140283911735	-16.638406377923	-16.3712504700895
13:1	-14.9216920785731	-13.0596332209317	-11.6227146274392	-10.1297488923821	-9.20518007255356	-8.50946373621859	-7.93633503702359	-7.43857995961383	-6.99112167260482	-6.57909340535836	-6.19300144998232	-5.82645251865073
13:2	-15.7663348906779	-13.9123535679867	-12.4885847522401	-11.0209282133341	-10.1205799484777	-9.44817187115368	-8.89754480729706	-8.42154870669252	-7.99514565080769	-7.60349295959442	-7.23711276504907	-6.88962367503137
13:3	-16.2327706776897	-14.3855132886097	-12.9726920291062	-11.52612371525	-10.6459969347379	-9.99310217738661	-9.46137353439436	-9.00371443163188	-8.59511542641991	-8.22074658891446	-7.87113326872635	-7.53989206564217
13:4	-16.5571456576095	-14.715901537159	-13.3128688289996	-11.8851528669418	-11.0231042066072	-10.3876581826906	-9.87283240070541	-9.43157569519016	-9.03889945168577	-8.67997859653938	-8.34533327622487	-8.02856911718909
13:5	-16.8073385420244	-14.9716771492474	-13.5777284934198	-12.1674947754806	-11.322192514287	-10.7028904149267	-10.2036809445684	-9.777550932644	-9.39952556497541	-9.05477755920631	-8.73381461968172	-8.43022404936086
13:6	-17.0119707964244	-15.1816031734029	-13.7962635339084	-12.4025783726207	-11.5730993531528	-10.9690184245918	-10.4844948610434	-10.0725463531412	-9.70820508672475	-9.37663485991994	-9.0683243064323	-8.77683602235176
13:7	-17.1857486035675	-15.360466543492	-13.9833915408776	-12.6055690427763	-11.7912212510681	-11.2016540945819	-10.7310859831059	-10.3325585261007	-9.98110429927831	-9.6618718054282	-9.36532458229151	-9.08499511543616
13:8	-17.3372182967937	-15.5168638833441	-14.147790353223	-12.7852981028143	-11.9855319819697	-11.409903216794	-10.9526819644615	-10.5669270044326	-10.2276649506052	-9.9200230905993	-9.6344346171722	-9.36439771088559
13:9	-17.4717848653112	-15.6562336216784	-14.294952291313	-12.9473593060489	-12.1617188941712	-11.599539312003	-11.1551353199474	-10.7815763593563	-10.4538771052855	-10.1571383474997	-9.88175870784255	-9.62119938649858
13:10	-17.5930846553046	-15.7822354854146	-14.4285746831745	-13.0955204438234	-12.3236143685267	-11.7744537948687	-11.342391186792	-10.9805004559356	-10.6637788804529	-10.3772963187052	-10.1114138958222	-9.85955500484595
13:11	-17.7036824018712	-15.8974512180634	-14.5512665665214	-13.2324414664866	-12.4739246903502	-11.9373949734357	-11.5172358553171	-11.1665199388004	-10.8602223282757	-10.5833785929184	-10.3263110170148	-10.082406519008
13:12	-17.805455674378	-16.0037711635721	-14.6649387406354	-13.3600711449706	-12.6146329266407	-12.0903767782707	-11.681711005717	-11.3417016468617	-11.0452977094709	-10.7774984206507	-10.5285877277067	-10.2919198290998
13:13	-17.8998210364695	-16.1026217355395	-14.7710333567118	-13.4798806977602	-12.7472363433737	-12.2349197451963	-11.8373580457395	-11.5076061055819	-11.2205839440663	-10.9612539192789	-10.7198642277435	-10.4897427161994
13:14	-17.9878928987563	-16.1951226295403	-14.8706794925464	-13.5930183966679	-12.8729014655287	-12.3722071004489	-11.9853754480863	-11.6654461880602	-11.3873085847205	-11.1358892858449	-10.9014055695945	-10.6771680024049
13:15	-18.070531197842	-16.2821408005955	-14.9647549534774	-13.7003812510563	-12.9925418636355	-12.5031668919994	-12.1267042958436	-11.8161755208854	-11.546438710258	-11.3023878804241	-11.0742166325256	-10.8552300486936
13:16	-18.1484341603192	-16.3643792885624	-15.0539705091416	-13.8026942728273	-13.1068951325411	-12.6285478624922	-12.262103619909	-11.9605635752208	-11.6987559060332	-11.4615471207811	-11.2391168463705	-11.0247790924902
13:17	-18.2221723546647	-16.4424125955981	-15.1389069779872	-13.900549882693	-13.2165638879303	-12.7489616815746	-12.3921936668509	-12.0992398355613	-11.8449012165518	-11.6140240798764	-11.3967862329453	-11.1865274343074
13:18	-18.2922183744987	-16.5167165636294	-15.2200454176911	-13.9944386908838	-13.3220470961706	-12.8649147890467	-12.5174882214214	-12.2327265618238	-11.9854082860847	-11.7603688983323	-11.5477989090718	-11.3410827541936
13:19	-18.3589683526893	-16.587690031542	-15.2977890126586	-14.0847718182567	-13.4237627980183	-12.9768314942408	-12.6384180550313	-12.3614625519466	-12.1207273754501	-11.9010489465671	-11.6926472121705	-11.4889719365894
13:20	-18.4227578669058	-16.655670848104	-15.3724792595711	-14.171897406238	-13.5220649191687	-13.0850710664718	-12.755348274329	-12.48582071608	-12.2512431013188	-12.0364666183364	-11.8317593690617	-11.6306583710527
13:21	-18.4838739069507	-16.720947921183	-15.444408148112	-14.2561130442135	-13.6172559257711	-13.1899406023663	-12.868591381667	-12.606121298659	-12.3772877581133	-12.1669726406213	-11.9655126219043	-11.7665546788546
13:22	-18.5425640209744	-16.7837704273276	-15.5138274721967	-14.3376752710586	-13.709596501595	-13.2917048654955	-12.978417260459	-12.7226419780385	-12.4991514687673	-12.2928761643795	-12.0942430981877	-11.8970321803096
13:23	-18.5990434044575	-16.8443549504269	-15.5809560482331	-14.4168069421339	-13.7993130520008	-13.3905939164088	-13.0850609156722	-12.8356256855769	-12.6170900181966	-12.4144525039298	-12.2182533102342	-12.0224280096075
13:24	-18.6535004647901	-16.902891085694	-15.6459853821737	-14.4937030139541	-13.8866035966664	-13.4868091041235	-13.1887285490745	-12.9452867321134	-12.7313309663575	-12.5319491327908	-12.3378179060861	-12.1430505146588
13:25	-18.7061012398217	-16.9595458898057	-15.7090841701571	-14.5685351388184	-13.9716424503366	-13.5805278248565	-13.2896023811669	-13.0518156598794	-12.842078465801	-12.6455903696852	-12.45318811656	-12.2591833974264
13:26	-18.7569929434656	-17.0144674520737	-15.770401910505	-14.6414553526305	-14.0545839798985	-13.6719073410354	-13.3878445173345	-13.1553831219602	-12.9495170912825	-12.7555810694234	-12.5645952216912	-12.3710889243775
13:27	-18.8063068383749	-17.0677877879934	-15.830071830562	-14.7125990634264	-14.1355656490436	-13.7610878753389	-13.4836000763035	-13.2561430109306	-13.0538149074573	-12.8621095505186	-12.6722532746843	-12.4790104479567
13:28	-18.8541605841845	-17.1196252046607	-15.8882132794683	-14.7820874947162	-14.2147105074181	-13.8481951392746	-13.5769997429389	-13.3542350014818	-13.155125943105	-12.9653499326759	-12.7763612607947	-12.5831744163301
13:29	-18.9006601729321	-17.1700862504223	-15.9449337004468	-14.8500296995052	-14.2921292422349	-13.9333424162382	-13.6681618672695	-13.4497866311672	-13.2535921990348	-13.0654640150134	-12.8771048245587	-12.6837920023291
13:30	-18.9459015365129	-17.219267334196	-16.0003302689718	-14.916524233103	-14.3679218820695	-14.0166322902828	-13.7571942024854	-13.5429150138552	-13.3493452867779	-13.1626027949613	-12.9746576664012	-12.7810604484432
13:31	-18.9899718913679	-17.2672560801068	-16.0544912631808	-14.9816605524339	-14.4421792217924	-14.0981580907174	-13.8441953532353	-13.6337282587495	-13.4425077730276	-13.2569077048549	-13.0691826854979	-12.8751641994368
13:32	-19.0329508709919	-17.3141324683763	-16.1074972180329	-15.0455201943965	-14.5149840221517	-14.1780051069585	-13.9292559896215	-13.7223266516728	-13.5331942882528	-13.3485116260115	-13.1608329275655	-12.9662758753291
13:33	-19.0749114858761	-17.3599698023544	-16.1594219035405	-15.1081777744256	-14.5864120259159	-14.2562516162639	-14.0124598703207	-13.8088036431464	-13.6215124454156	-13.4375397269835	-13.2497523824133	-13.0545571234214
13:34	-19.1159209421707	-17.4048355331994	-16.2103331589313	-15.1697018377633	-14.6565328236774	-14.3329697580235	-14.0938847091718	-13.8932466785494	-13.7075636051825	-13.5241101626183	-13.3360766655002	-13.1401593775717
13:35	-19.1560413439783	-17.4487919672897	-16.2602936081028	-15.2301555893182	-14.7254105956729	-14.4082262814235	-14.1736029126048	-13.9757378985402	-13.7914435166492	-13.6083346627488	-13.4199336096045	-13.2232245451301
13:36	-19.1953302992631	-17.4918968764944	-16.3093612767209	-15.2895975228778	-14.7931047507592	-14.4820831879981	-14.2516822099045	-14.0563547324202	-13.8732428568531	-13.6903190332453	-13.5014437864513	-13.3038856362019
13:37	-19.2338414455295	-17.5342040275688	-16.3575901274057	-15.3480819664501	-14.859670479626	-14.5545982864547	-14.3281861941046	-14.1351704028151	-13.9530476878313	-13.770163587363	-13.5807209733197	-13.3822673456963
13:38	-19.2716249084142	-17.5757636439108	-16.4050305263907	-15.4056595573834	-14.9251592361354	-14.6258256739178	-14.4031747880103	-14.2122543566548	-14.0309398463985	-13.8479635215342	-13.6578725759483	-13.4584865955728
13:39	-19.3087277039655	-17.6166228105267	-16.4517296526164	-15.4623776584442	-14.989619158162	-14.6958161551715	-14.4767046472395	-14.2876726347372	-14.1069972789553	-13.9238092467586	-13.7330000162211	-13.532653042525
13:40	-19.3451940934939	-17.6568258311514	-16.4977318583032	-15.5182807240643	-15.0530954373026	-14.7646176094467	-14.5488295100944	-14.3614881899981	-14.1812943313404	-13.9977866843583	-13.8061990909559	-13.6048695548137
13:41	-19.3810658983728	-17.696414544951	-16.5430789885063	-15.5734106244016	-15.1156306452211	-14.8322753126619	-14.6196005024045	-14.4337611628707	-14.2539020018794	-14.0699775329822	-13.8775603064858	-13.6752326609126
13:42	-19.4163827809588	-17.7354286090183	-16.587810665924	-15.62780693359	-15.1772650231026	-14.8988322217149	-14.6890664041385	-14.5045491206986	-14.3248881642761	-14.1404595122424	-13.9471691925001	-13.7438329719266
13:43	-19.4511824968234	-17.7739057518832	-16.6319645462334	-15.6815071875384	-15.2380367396506	-14.9643292263587	-14.7572738834882	-14.5739072670179	-14.3943177657641	-14.2093065871793	-14.0151065977043	-13.8107555792894
13:44	-19.4855011226988	-17.8118820024693	-16.6755765484203	-15.7345471158052	-15.2979821222099	-15.0288053733278	-14.8242677032343	-14.641888625569	-14.4622530049368	-14.2765891768222	-14.0814489691945	-13.8760804289613
13:45	-19.5193732639025	-17.8493918982787	-16.7186810639149	-15.7869608514061	-15.3571358649095	-15.0922980666753	-14.8900909034727	-14.7085442031218	-14.5287534928531	-14.3423743493732	-14.146268616963	-13.9398826731883
13:46	-19.5528322444831	-17.8864686760644	-16.761311147813	-15.8387811218602	-15.4155312171532	-15.1548432477022	-14.9547849641757	-14.7739231345474	-14.5938764003509	-14.4067260059749	-14.2096339646143	-14.0022330007938
13:47	-19.5859102829108	-17.9231444478223	-16.8034986950286	-15.8900394243321	-15.4732001553255	-15.2164755573815	-15.0183899505633	-14.8380728130328	-14.6576765939522	-14.4697050545757	-14.2716097871332	-14.0631979469384
13:48	-19.6186386557963	-17.9594503645952	-16.8452746038728	-15.9407661873622	-15.5301735401955	-15.2772284837894	-15.0809446438429	-14.9010390078862	-14.7202067623015	-14.5313695750686	-14.3322574363957	-14.122840183273
13:49	-19.6510478518485	-17.9954167703	-16.886668929273	-15.9909909213808	-15.5864812621986	-15.3371344967283	-15.1424866595338	-14.9628659720068	-14.781517534715	-14.5917749766205	-14.3916350550044	-14.1812187894143
13:50	-19.683167718069	-18.0310733475751	-16.9277110276184	-16.0407423599606	-15.6421523765125	-15.3962251714639	-15.2030525553002	-15.0235965407821	-14.841657593128	-14.650974147912	-14.4497977789761	-14.2383895066822
13:51	-19.7150276000146	-18.066449257474	-16.9684296950439	-16.0900485935723	-15.6972152296481	-15.4545313032724	-15.2626779299802	-15.0832722239153	-14.9006737784917	-14.7090176008701	-14.5067979297675	-14.294404975047
13:52	-19.7466564778367	-18.1015732747063	-17.0088533008324	-16.1389371974575	-15.7516975791021	-15.5120830143197	-15.3213975152951	-15.1419332914698	-14.9586111924813	-14.7659536083666	-14.5626851961146	-14.349314954236
13:53	-19.7780830997266	-18.1364739200401	-17.049009917517	-16.1874353551235	-15.8056267074942	-15.5689098542441	-15.3792452615591	-15.1996188552374	-15.0155132952304	-14.8218283362871	-14.6175068061523	-14.4031665299514
13:54	-19.809336114347	-18.1711795914283	-17.0889274492109	-16.2355699788802	-15.8590295325106	-15.6250408957005	-15.4362544185722	-15.2563669463938	-15.0714219996889	-14.8766859703227	-14.6713076902859	-14.4560043061396
13:55	-19.8404442038185	-18.2057186954069	-17.1286337596605	-16.2833678287975	-15.911932713905	-15.6805048260303	-15.4924576127664	-15.3122145902799	-15.1263777631128	-14.9305688378078	-14.7241306352898	-14.5078705842386
13:56	-19.8714362188572	-18.2401197803297	-17.1681568015293	-16.330855631435	-15.9643627587641	-15.7353300361576	-15.5478869215901	-15.3671978790579	-15.1804196761279	-14.9835175249093	-14.7760164301167	-14.5588055303124
13:57	-19.9023413177117	-18.274411673055	-17.2075247484551	-16.3780601997105	-16.0163461262226	-15.7895447077639	-15.6025739460432	-15.4213520429117	-15.2335855497619	-15.0355709894656	-14.827004003909	-14.6088473309546
13:58	-19.9331891106523	-18.3086236207924	-17.2467661315006	-16.425008555309	-16.067909332819	-15.8431768997671	-15.6565498822283	-15.4747115204082	-15.2859120008069	-15.0867666697755	-14.8771305567078	-14.6580323388173
13:59	-19.9640098118978	-18.3427854399425	-17.2859099817245	-16.471728055104	-16.1190790597091	-15.8962546351303	-15.7098455927519	-15.5273100285966	-15.3374345358587	-15.1371405896436	-14.9264316833646	-14.7063952085942
13:60	-19.9948344010531	-18.3769276739407	-17.3249859807579	-16.5182465231645	-16.1698822630091	-15.9488059890319	-15.7624916787915	-15.5791806334003	-15.38818763437	-15.1867274600023	-14.9749414911629	-14.7539690242507
13:61	-20.0256947963705	-18.4110817623403	-17.3640246214664	-16.564592390061	-16.220346288622	-16.000859179473	-15.8145185536502	-15.6303558208465	-15.4382048310629	-15.2355607774462	-15.0226927116624	-14.8007854182715
13:62	-20.0566240424493	-18.4452802236565	-17.403057381036	-16.6107948413661	-16.2704989930112	-16.0524426614463	-15.8659565186379	-15.6808675696869	-15.4875187980585	-15.2836729200336	-15.0697168072841	-14.8468746836584
13:63	-20.0876565153673	-18.4795568548528	-17.4421169091412	-16.656883977474	-16.3203688715344	-16.1035852258803	-15.9168358421561	-15.7307474259817	-15.5361614271045	-15.331095240737	-15.1160440731583	-14.8922658793901
13:64	-20.1188281487096	-18.5139469507981	-17.481237234251	-16.7028909871555	-16.3699851961349	-16.1543161046757	-15.9671868429217	-15.7800265802559	-15.5841639123185	-15.3778581589482	-15.1617037347653	-14.9369869300262
13:65	-20.1501766845396	-18.5484875475737	-17.5204539916256	-16.7488483376223	-16.4193781644262	-16.204665083295	-16.0170399783437	-15.8287359478884	-15.6315568339033	-15.4239912504778	-15.2067240419069	-14.9810647201192
13:66	-20.1817419540839	-18.583217694196	-17.559804677165	-16.7947899843211	-16.4685790624912	-16.254662622544	-16.0664259391741	-15.876906253461	-15.6783702433463	-15.4695233365272	-15.2511323595601	-15.0245251840778
13:67	-20.2135661937921	-18.6181787581667	-17.5993289320303	-16.8407516042247	-16.5176204440825	-16.3043399914015	-16.1153757516828	-15.9245681198845	-15.7246337506795	-15.5144825721519	-15.2949552561775	-15.0673933921154
13:68	-20.2456944035489	-18.6534147713171	-17.6390688638961	-16.8867708570671	-16.5665363293509	-16.3537294130337	-16.1639208887791	-15.971752163227	-15.7703766144544	-15.5588965347882	-15.3382185900248	-15.1096936329068
13:69	-20.2781747552017	-18.6889728237248	-17.6790694118592	-16.9328876798106	-16.6153624267748	-16.4028642264609	-16.2120933917061	-16.0184890943055	-15.8156278351806	-15.6027923134766	-15.3809475941705	-15.1514494935815
13:70	-20.3110590613058	-18.7249035151255	-17.719378763488	-16.9791446206704	-16.6641363826408	-16.4517790667647	-16.2599260041913	-16.0648098282673	-15.8604162530898	-15.6461965994844	-15.4231669607808	-15.1926839376817
13:71	-20.3444033161831	-18.7612614753092	-17.7600488343273	-17.0255872203283	-16.7128980632565	-16.5005100672341	-16.3074523212516	-16.1107456035913	-15.904770651219	-15.6891357791198	-15.4649009254208	-15.2334193817373
13:72	-20.3782683241645	-18.7981059676097	-17.8011358224815	-17.0722644495869	-16.7616898761164	-16.5490950874807	-16.3547069552375	-16.1563281121827	-15.9487198649752	-15.731636029631	-15.5061733521205	-15.2736777711302
13:73	-20.412720433432	-18.835501592927	-17.8427008538308	-17.1192292147693	-16.8105571375318	-16.5975739723368	-16.4017257221773	-16.2015896425389	-15.9922928995322	-15.7737234192113	-15.5470078200388	-15.3134806559635
13:74	-20.4478323984255	-18.8735191159993	-17.8848107371838	-17.1665389447594	-16.8595484958576	-16.6459888473214	-16.4485458520705	-16.2465632383304	-16.0355190566539	-15.8154240122814	-15.5874277126561	-15.3528492677006
13:75	-20.4836843996732	-18.9122364411654	-17.927538853491	-17.2142562768861	-16.9087164214889	-16.694384457673	-16.4952062275039	-16.2912828751915	-16.0784280728236	-15.8567639814082	-15.6274563105363	-15.3918045974132
13:76	-20.5203652575951	-18.9517397720539	-17.9709662095026	-17.2624498630968	-16.9581177773937	-16.7428085594681	-16.5417476558731	-16.3357836590724	-16.1210502709139	-15.8977697274451	-15.6671168888509	-15.4303674765657
13:77	-20.5579738869562	-18.9921249990939	-18.0151826944444	-17.3111953233553	-17.0078144872482	-16.7913123732659	-16.5882131816143	-16.3801020501925	-16.1634167280653	-15.938468009759	-15.7064328210346	-15.4685586613826
13:78	-20.596621052114	-19.0334993712885	-18.0602885890928	-17.3605763803578	-17.0578743224975	-16.8399511131542	-16.6346484462738	-16.4242761174889	-16.2055594629778	-15.978886088753	-15.7454276901696	-15.5063989219924
13:79	-20.6364315012971	-19.0759835255034	-18.1063963910481	-17.4106862190737	-17.1083718351673	-16.888784607184	-16.6811021060296	-16.4683458295282	-16.247511646488	-16.0190518833258	-15.7841254099749	-15.5439091377327
13:80	-20.6775465827261	-19.1197139693039	-18.1536330394243	-17.4616291271291	-17.1593894704502	-16.9378780291873	-16.7276263185572	-16.5123533891929	-16.2893078401372	-16.0589941464389	-15.8225503576335	-15.5811104002341
13:81	-20.7201274791834	-19.1648461446013	-18.2021426486437	-17.5135224888221	-17.2110189025719	-16.9873027671671	-16.7742773140426	-16.5563436211664	-16.3309842684838	-16.0987426626364	-15.8607275211284	-15.6180241262056
13:82	-20.7643592447137	-19.2115582427376	-18.2520898975381	-17.5664992283257	-17.2633626500674	-17.0371374602446	-16.8211160689014	-16.6003644234139	-16.3725791322445	-16.1383284722081	-15.8986826643215	-15.6546721822222
13:83	-20.8104558936613	-19.2600560027101	-18.3036642710232	-17.6207108288687	-17.3165360435672	-17.0874692451148	-16.8682091056488	-16.6444672966611	-16.4141329710393	-16.177784127761	-15.9364425137164	-15.6910770242977
13:84	-20.8586668877325	-19.3105788115583	-18.3570854240493	-17.6763310981299	-17.3706696422692	-17.1383952649109	-16.9156294487592	-16.6887079694944	-16.4556890866968	-16.2171439903405	-15.9740349717555	-15.7272618556477
13:85	-20.9092855061775	-19.3634075528987	-18.412610041963	-17.7335609113363	-17.4259122270257	-17.1900245094592	-16.9634577748312	-16.7331471414483	-16.4972940408907	-16.2564445740138	-16.0114893626631	-15.7632508068364
13:86	-20.9626597915989	-19.4188748376151	-18.4705407246067	-17.7926342512595	-17.4824345422407	-17.2424800778032	-17.0117838066802	-16.7778513726871	-16.5389982445661	-16.2957249501312	-16.048836718358	-15.7990691435327
13:87	-21.0192070789862	-19.4773785348807	-18.5312376506008	-17.8538259920124	-17.5404340213641	-17.2959019840401	-17.0607080162671	-16.8228941572013	-16.5808566614639	-16.3350272254947	-16.0861101139285	-15.8347435084341
13:88	-21.0794336055336	-19.5393999610183	-18.595134128332	-17.9174620629419	-17.6001408206496	-17.350450669624	-17.1103437222327	-16.8683572276152	-16.6229296545143	-16.374397112651	-16.123345064755	-15.8703022056814
13:89	-21.1439614807702	-19.6055287803324	-18.6627576880231	-17.9839329156093	-17.6618256171117	-17.4063114449045	-17.1608196966617	-16.9143321548951	-16.6652840125544	-16.4138846158515	-16.1605800008178	-15.9057755384153
13:90	-21.2135665819246	-19.6764978087291	-18.7347592499377	-18.053711660786	-17.7258098219522	-17.4637001683978	-17.2122834361232	-16.9609223271653	-16.7079942066389	-16.453544863403	-16.1978568383603	-15.9411962132541
13:91	-21.2892331244601	-19.7532328269125	-18.8119543631755	-18.1273789475179	-17.7924791574427	-17.5228705976554	-17.2649053095035	-17.0082454209823	-16.7511439414685	-16.4934391269493	-16.2352216753769	-15.9765998297058
13:92	-21.3722345183563	-19.836925862275	-18.8953830133712	-18.2056578089035	-17.8623020064575	-17.5841240323979	-17.3188838781386	-17.0564365196389	-16.7948280901317	-16.5336360817832	-16.2727256460518	-16.0120254783312
13:93	-21.4642572556765	-19.9291465236361	-18.9863989689668	-18.2894636456968	-17.9358546794223	-17.6478221547198	-17.3744528057056	-17.1056520922267	-16.8391551324212	-16.5742133813004	-16.3104259813482	-16.0475164795356
13:94	-21.5675984800399	-20.0320177485944	-19.0868080029389	-18.3799779314662	-18.0138569511875	-17.7144044133929	-17.4318899579686	-17.1560751335601	-16.8842502630438	-16.6152596457419	-16.3483873400043	-16.0831213062231
13:95	-21.6854967694324	-20.1485063822421	-19.1990908762976	-18.4787604720994	-18.0972232699902	-17.7844120054581	-17.491529571812	-17.207921893483	-16.9302594033351	-16.656877004457	-16.3866834987063	-16.118894749789
13:96	-21.8227205168966	-20.2829319435443	-19.3267819637949	-18.5879270961998	-18.1871386538713	-17.8585216690687	-17.5537788103656	-17.2614508189356	-16.9773544502471	-16.6991843884228	-16.4253995260159	-16.154899412571
13:97	-21.9866989542994	-20.441924722665	-19.4751547490558	-18.7104443289713	-18.2851749470085	-17.9375944734771	-17.6191407240196	-17.3169746345568	-17.0257402485488	-16.742321856044	-16.4646346179778	-16.1912076449353
13:98	-22.1899333437067	-20.6364120763522	-19.652570214394	-18.8506470765374	-18.393476028941	-18.0227482710501	-17.6882468009711	-17.3748769687943	-17.0756640087112	-16.786456367566	-16.5045058544785	-16.2279040982539
13:99	-22.4559465430647	-20.886325027001	-19.8734434300743	-19.0152173721993	-18.5150672596798	-18.1154688895018	-17.7619042836504	-17.4356357201364	-17.1274282700957	-16.8317896312692	-16.5451532618115	-16.2650891472823
13:100	-22.8376943949513	-21.234239519379	-20.1659116281986	-19.2152233358424	-18.6544039443833	-18.2177875919977	-17.8411669735551	-17.4998566891172	-17.181409127904	-16.8785689800599	-16.5867467689913	-16.3028835662525
14:1	-14.9839793193108	-13.1191976800202	-11.677545776584	-10.1743853042878	-9.23866349719322	-8.53085929911732	-7.9447415767577	-7.43314004838663	-6.97103036715322	-6.5436051347673	-6.14143473661859	-5.75819246715503
14:2	-15.8264780646343	-13.9699835349512	-12.5418262951857	-11.0646483085598	-10.1537956599727	-9.469917685613	-8.90688147459973	-8.41757311416302	-7.97700040958802	-7.57037479434502	-7.18827912182342	-6.82439723511362
14:3	-16.2913635778561	-14.4417130249947	-13.0247030326655	-11.5690117913203	-10.6787768340027	-10.0148021343818	-9.47104220071489	-9.00042982297551	-8.57799441381899	-8.18895387242062	-7.82388908300041	-7.47647812994042
14:4	-16.6145515573872	-14.7709932255627	-13.3639044890113	-11.9273360230953	-11.0554559459665	-10.4092102631679	-9.88263213041027	-9.428693588535	-9.02243815565143	-8.64908196208082	-8.2991947301485	-7.96643872186745
14:5	-16.8637953779917	-15.0258764950365	-13.6279682321895	-12.2090828752572	-11.354160827566	-10.7242792372207	-10.2135417454413	-9.77495249484782	-9.3835620557922	-9.0245774044332	-8.68854929120799	-8.36911606528729
14:6	-17.0676449352908	-15.2350630625227	-13.8458382532945	-12.4436602281256	-11.6047336905701	-10.9902570990207	-10.4943967269484	-10.0701817097389	-9.69266268236466	-9.34703036680764	-9.02380937247452	-8.71660714061901
14:7	-17.2407622614083	-15.4133003437607	-14.0324002063259	-12.646216143794	-11.8225675167881	-11.222764955194	-10.7410297150104	-10.3304088442909	-9.96594612088083	-9.63280917696992	-9.32148990988595	-9.0255589065911
14:8	-17.3916646867894	-15.5691586563936	-14.1963100390424	-12.8255685663064	-12.0166307472997	-11.4309107186476	-10.9626772297432	-10.5649882372304	-10.2128739026463	-9.89147233046658	-9.59123690594214	-9.30569668583747
14:9	-17.5257371862142	-15.7080580995038	-14.3430444994018	-12.9873009930178	-12.1926054856255	-11.6204672953532	-11.1651953289661	-10.779851596986	-10.4394461839028	-10.1290818218911	-9.83916861407265	-9.56319100406774
14:10	-17.6466017437098	-15.8336451493331	-14.4762894821027	-13.1351732800814	-12.354319463401	-11.7953244661417	-11.3525301877374	-10.9789960792172	-10.6497061447685	-10.3497227201488	-10.0694091812301	-9.80220421985053
14:11	-17.7568124574105	-15.9484916780139	-14.5986454037272	-13.2718391570667	-12.5044749880019	-11.9582285980102	-11.5274679238806	-11.1652435920858	-10.846508155373	-10.5562795920925	-10.2848727336367	-10.0256816625595
14:12	-17.8582388111047	-16.0544804900295	-14.7120164146184	-13.3992424501129	-12.6450517626319	-12.1111916730381	-11.6920494632433	-11.3406611373165	-11.0319432419916	-10.7508667466311	-10.4876980386606	-10.2357903049078
14:13	-17.9522910870677	-16.1530321186032	-14.8178394384046	-13.5188503945482	-12.7775442142029	-12.2557323928209	-11.8478151942832	-11.5068087975029	-11.2075901939955	-10.9350822412868	-10.6795051599022	-10.4341777426999
14:14	-18.0400599858855	-16.2452453292679	-14.9172261069686	-13.6317982924172	-12.9031087051725	-12.3930257906827	-11.9959568363368	-11.6648937221094	-11.374671528203	-11.1101656686415	-10.8615548628146	-10.6221329239536
14:15	-18.1224283035454	-16.3320065915228	-15.0110698006856	-13.7389943357588	-13.0226678077791	-12.5240076586623	-12.1374223281948	-11.8158756065546	-11.5341595896604	-11.2771048357875	-11.0348557443641	-10.8006934808676
14:16	-18.2000820055969	-16.414008058437	-15.1000721368112	-13.8411566412249	-13.1369536510978	-12.6494222592496	-12.27296689244	-11.9605205221881	-11.6868327614001	-11.4366940469356	-11.2002242735798	-10.9707071335902
14:17	-18.2735890501044	-16.4918217544116	-15.184811675189	-13.9388757890767	-13.2465673767314	-12.7698800655917	-12.403209729088	-12.0994569088621	-11.8333309242403	-11.5895890715151	-11.3583391852671	-11.1328852887297
14:18	-18.3434198692038	-16.5659214646499	-15.2657675902908	-14.0326408366272	-13.3520066813834	-12.8858864479458	-12.5286636348477	-12.2332059892018	-11.9741865466839	-11.7363387644297	-11.5097734175186	-11.2878349825251
14:19	-18.4099687912404	-16.6367043069818	-15.3433414841514	-14.122861585635	-13.4536885066465	-12.9978647578872	-12.6497584543823	-12.3622055516246	-12.1098487394207	-11.877409280865	-11.6550182969919	-11.4360827555518
14:20	-18.4735698767124	-16.7045066799802	-15.4178735149658	-14.2098850504381	-13.5519658221003	-13.1061734049369	-12.7668584282653	-12.4868275370798	-12.2407010199839	-12.0132019049998	-11.7945012436791	-11.5780919730301
14:21	-18.5345088321458	-16.7696162622854	-15.4896545337367	-14.2940078524487	-13.6471402585193	-13.2111187116718	-12.8802752511269	-12.6073912688049	-12.3670746517672	-12.1440663827512	-11.9285989155774	-11.714275549271
14:22	-18.5930321147333	-16.8322811832879	-15.5589353609783	-14.3754856955463	-13.7394717668302	-13.3129647427377	-12.9902780539454	-12.724173556588	-12.4892588062289	-12.2703110263987	-12.0576470846124	-11.8450053974054
14:23	-18.6493539885992	-16.8927171311174	-15.6259339776364	-14.4545407121112	-13.8291861071411	-13.4119409257359	-13.0971011412527	-12.837416518516	-12.6075084037542	-12.3922104610802	-12.1819481324801	-11.970619516001
14:24	-18.7036620633634	-16.951112932192	-15.6908411702787	-14.5313672307412	-13.9164807291436	-13.5082480348762	-13.2009500631494	-12.947333708831	-12.7220502310966	-12.5100116225355	-12.3017767907329	-12.0914273539086
14:25	-18.7561216918065	-17.0076349817086	-15.7538250140953	-14.6061363570651	-14.0015294426431	-13.6020629430091	-13.3020064342006	-13.0541149703409	-12.8330877610071	-12.6239384409538	-12.4173845718423	-12.2077139118758
14:26	-18.8068794985623	-17.0624307988799	-15.8150344705454	-14.6789996502204	-14.0844861661184	-13.6935424349131	-13.4004317967993	-13.1579303137615	-12.9408049820957	-12.734195526525	-12.5290032160629	-12.3197429129991
14:27	-18.8560662389924	-17.1156319074605	-15.8746023024367	-14.7500921020075	-14.1654879642526	-13.7828262964423	-13.4963707470989	-13.2589330457679	-13.0453694653026	-12.8409710892695	-12.6368473935439	-12.4277592848119
14:28	-18.9037991360829	-17.1673561904453	-15.9326474569941	-14.8195345724401	-14.2446575310831	-13.8700398389166	-13.5899534855363	-13.3572623106718	-13.1469348356967	-12.9444392668938	-12.7411168402194	-12.5319911316762
14:29	-18.95018380648	-17.2177098308436	-15.9892770300916	-14.887435797252	-14.3221052365444	-13.9552959785904	-13.6812979138066	-13.4530451699157	-13.2456427769645	-13.044761992051	-12.8419980618074	-12.6326513294135
14:30	-18.9953158601348	-17.2667889236045	-16.0445878976958	-14.9538940552345	-14.3979308259625	-14.0386969623349	-13.7705113710065	-13.5463983140159	-13.3416246658839	-13.1420904994046	-12.9396657076751	-12.72993883967
14:31	-19.0392822384591	-17.3146808240625	-16.098668080638	-15.0189985629278	-14.4722248413243	-14.1203358095753	-13.8576920802412	-13.6374294798429	-13.4350029119035	-13.2365665499011	-13.0342836920199	-12.8240398159387
14:32	-19.0821623413446	-17.3614652836205	-16.1515978940191	-15.0828306490675	-14.5450698177291	-14.2002975248415	-13.9429303610649	-13.7262386299638	-13.5258920603977	-13.3283234323797	-13.1260061214583	-12.9151285540816
14:33	-19.1240289824757	-17.4072154123862	-16.2034509214237	-15.1454647498201	-14.6165412968464	-14.2786601235042	-14.0263096511543	-13.8129189385977	-13.6143997056639	-13.4174867894939	-13.2149780741495	-13.0033683259531
14:34	-19.1649492040729	-17.4519985001297	-16.2542948456726	-15.2069692572156	-14.6867086904111	-14.3554955043239	-14.1079073715348	-13.8975576194924	-13.7006272501697	-13.5041753048072	-13.3013362648726	-13.0889121241008
14:35	-19.2049849758621	-17.4958767205349	-16.3041921613802	-15.2674072465822	-14.7556360200525	-14.4308701955908	-14.1877956627108	-13.9802366239252	-13.7846705391793	-13.5885012800767	-13.3852096222457	-13.1719033376427
14:36	-19.2441937981579	-17.5389077387828	-16.3532007895844	-15.3268371036811	-14.8233825545499	-14.5048459963333	-14.2660420136781	-14.0610332315298	-13.8666203941337	-13.6705711255924	-13.4667197979328	-13.2524763736114
14:37	-19.2826292251389	-17.5811452386591	-16.4013746108304	-15.3853130682684	-14.8900033615541	-14.5774805299543	-14.3427098015992	-14.1400205523469	-13.9465630636276	-13.7504857816114	-13.5459816228006	-13.330757233823
14:38	-19.3203413213958	-17.6226393823652	-16.4487639300379	-15.4428857076883	-14.9555497876335	-14.6488277244149	-14.4178587566271	-14.2172679551035	-14.0245806072305	-13.8283410851003	-13.6231035212354	-13.4068640542769
14:39	-19.3573770624757	-17.6634372138314	-16.4954158840721	-15.4996023316435	-15.020069877991	-14.7189382305253	-14.4915453637605	-14.2928414340255	-14.1007512245283	-13.9042280929707	-13.6981878919615	-13.480907611935
14:40	-19.3937806882639	-17.7035830144373	-16.5413748010252	-15.5555073573247	-15.0836087451951	-14.7878597878694	-14.5638232115326	-14.3668039243303	-14.1751495394476	-13.9782333705841	-13.7713314615237	-13.5529918022266
14:41	-19.4295940165491	-17.743118618538	-16.5866825186836	-15.6106426325188	-15.1462088946733	-14.8556375462588	-14.6347432956707	-14.4392155747999	-14.2478468480558	-14.0504392523928	-13.8426256149491	-13.6232140896087
14:42	-19.4648567229121	-17.7820836949748	-16.6313786684256	-15.6650477230518	-15.2079105134247	-14.9223143492987	-14.7043542845201	-14.5101339844209	-14.3189113365119	-14.1209240800651	-13.912156706882	-13.6916659328473
14:43	-19.4996065921064	-17.8205159997767	-16.6755009298068	-15.7187601699092	-15.2687517273701	-14.9879309855876	-14.7727027519312	-14.5796144089195	-14.3884082746066	-14.189762422247	-13.980006355577	-13.7584331862685
14:44	-19.5338797453171	-17.8584516044606	-16.71908526028	-15.7718157205467	-15.3287688319122	-15.0525264122072	-14.8398333824192	-14.6477099420705	-14.4564001893168	-14.2570252791658	-14.0462517214826	-13.8235964779826
14:45	-19.5677108470431	-17.895925103701	-16.762166103851	-15.8242485382374	-15.3879964995872	-15.1161379544543	-14.9057891526732	-14.7144716758741	-14.522947021978	-14.3227802745423	-14.1109657716787	-13.8872315659568
14:46	-19.6011332948371	-17.9329698056152	-16.8047765819375	-15.8760913927502	-15.4464679681288	-15.1788014851873	-14.9706114928869	-14.7799488430445	-14.5881062719983	-14.3870918367017	-14.1742175311033	-13.9494096727593
14:47	-19.6341793947135	-17.9696179074886	-16.8469486692681	-15.9273758352103	-15.5042152118014	-15.2405515866832	-15.0343404308871	-14.8441889447137	-14.6519331294906	-14.4500213703276	-14.2360723212898	-14.0101977997863
14:48	-19.6668805247024	-18.0059006594226	-16.8887133573115	-15.9781323596265	-15.5612690984819	-15.3014216975105	-15.097014721616	-14.9072378658025	-14.7144805987454	-14.5116274199672	-14.2965919871849	-14.0696590218028
14:49	-19.6992672887542	-18.0418485181126	-16.930100807442	-16.0283905532758	-15.6176595346585	-15.361444246597	-15.1586719641819	-14.9691399801358	-14.7757996141045	-14.571965826132	-14.3558351125382	-14.127852762651
14:50	-19.7313696629879	-18.0774912927505	-16.9711404958269	-16.0781792378963	-15.6734156002633	-15.420650776407	-15.2193487084021	-15.0299382470634	-14.8359391494986	-14.6310898746549	-14.4138572242986	-14.1848350530107
14:51	-19.7632171361133	-18.1128582848727	-17.011861351843	-16.1275266034481	-15.7285656750472	-15.4790720569206	-15.2790805525206	-15.089674301087	-14.8949463226735	-14.689050439818	-14.4707109864359	-14.2406587711176
14:52	-19.7948388457345	-18.1479784238571	-17.0522918917031	-16.1764603360566	-15.7831375580447	-15.5367381919267	-15.3379022335829	-15.1483885357735	-14.9528664949407	-14.7458961216706	-14.5264463835971	-14.2953738673626
14:53	-19.8262637121654	-18.1828803996814	-17.0924603488738	-16.2250077416374	-15.8371585815429	-15.5936787189992	-15.3958477117838	-15.2061201830554	-15.009743367136	-14.8016733778843	-14.5811108950129	-14.3490275737043
14:54	-19.8575205713379	-18.2175927945094	-17.1323948028123	-16.2731958666248	-15.8906557208721	-15.6499227044026	-15.4529502499628	-15.2629073888691	-15.0656190723533	-14.8564266504498	-14.6347496590821	-14.4016645988235
14:55	-19.8886383083786	-18.2521442146551	-17.1721233075235	-16.3210516171799	-15.9436557012639	-15.7054988340868	-15.509242489313	-15.3187872859586	-15.1205342659318	-14.9101984874913	-14.6874056290715	-14.4533273099424
14:56	-19.9196459934502	-18.2865634244941	-17.2116740214456	-16.3686018782292	-15.9961851029788	-15.7604355018601	-15.5647565222764	-15.3737960645772	-15.1745282131043	-14.9630296604602	-14.7391197203847	-14.5040559022153
14:57	-19.9505730215187	-18.3208794839456	-17.2510753402128	-16.4158736337024	-16.0482704658801	-15.814760895783	-15.6195239635278	-15.4279690417394	-15.22763887467	-15.0149592769674	-14.789930949864	-14.5538885565736
14:58	-19.9814492578014	-18.355121891238	-17.2903560339212	-16.4628940893683	-16.0999383946395	-15.8685030837974	-15.6735760199001	-15.4813407296192	-15.2799029910191	-15.0660248895166	-14.8398765675996	-14.6028615868855
14:59	-20.0123051907964	-18.3893207328034	-17.3295453906329	-16.5096907997428	-16.1512156657828	-15.9216900995993	-15.7269435600649	-15.5339449036484	-15.3313561648214	-15.1162626004092	-14.8889921817307	-14.6510095772604
14:60	-20.0431720949748	-18.4235068423204	-17.36867336801	-16.5562918006426	-16.2021293378357	-15.9743500297739	-15.779657184768	-15.5858146708412	-15.3820329426803	-15.1657071631073	-14.9373118767262	-14.6983655102964
14:61	-20.0740822054667	-18.4577119711557	-17.4077707551704	-16.6027257490965	-16.252706865914	-16.026511103244	-15.8317472984152	-15.6369825388622	-15.4319668960598	-15.2143920803557	-14.9848683256429	-14.7449608870392
14:62	-20.1050689073677	-18.4919689727399	-17.4468693471152	-16.6490220725108	-16.3029762222047	-16.0782017841358	-15.8832441828184	-15.6874804863553	-15.4811907018024	-15.2623496993853	-15.0316928968583	-14.7908258393884
14:63	-20.1361669426842	-18.5263120037779	-17.4860021343975	-16.6952111292112	-16.3529660239346	-16.1294508692433	-15.9341780739462	-15.7373400350654	-15.529736222578	-15.3096113045425	-15.0778157557838	-14.835989235658
14:64	-20.1674126384002	-18.5607767456408	-17.525203511106	-16.7413243827761	-16.4027056706019	-16.1802875913751	-15.984579242572	-15.7865923243178	-15.5776345876324	-15.3562072077148	-15.1232659620654	-14.8804787799685
14:65	-20.198844159742	-18.5954006498445	-17.5645095047301	-16.7873945929305	-16.452225492476	-16.2307417300009	-16.0344780797861	-15.8352681884619	-15.6249162742426	-15.4021668369522	-15.1680715627875	-14.9243211061242
14:66	-20.2305017934387	-18.6302232122052	-17.6039580320893	-16.833456026215	-16.5015569126566	-16.2808437307833	-16.0839051884303	-15.8833982379466	-15.671611190334	-15.4475188237156	-15.2122596822016	-14.967541866606
14:67	-20.2624282666767	-18.6652862811171	-17.6435891862673	-16.8795446901868	-16.5507326253326	-16.3306248357898	-16.1328914816402	-15.9310129447718	-15.7177487587698	-15.4922910892243	-15.2558566085136	-15.0101658172945
14:68	-20.2946691085664	-18.7006344064517	-17.6834455604318	-16.9256985955888	-16.5997867933141	-16.3801172264402	-16.1814682898256	-15.9781427331596	-15.7633580038942	-15.5365109304149	-15.2988878782794	-15.052216898521
14:69	-20.3272730623309	-18.7363152369009	-17.7235726155922	-16.9719580517483	-16.6487552684445	-16.4293541815636	-16.2296674776173	-16.0248180764042	-15.8084676409918	-15.5802051060781	-15.3413783589773	-15.0937183130433
14:70	-20.360292558173	-18.7723799752292	-17.7640191008063	-17.0183660015101	-16.6976758391524	-16.4783702533321	-16.2775215725342	-16.0710696010134	-15.8531061694232	-15.6233999238	-15.383352330355	-15.1346926015353
14:71	-20.3937842589805	-18.808883902981	-17.8048375361788	-17.0649684032875	-16.7465885102176	-16.5272014643232	-16.325063907418	-16.1169281994256	-15.8973019703144	-15.6661213284049	-15.4248335651814	-15.1751617161915
14:72	-20.4278096938122	-18.8458869888083	-17.8460847713058	-17.1118146694316	-16.79553582083	-16.5758855295566	-16.3723287790312	-16.1624251528103	-15.9410834098171	-15.7083949926859	-15.4658454100833	-15.2151470930597
14:73	-20.4624359976654	-18.8834545979286	-17.8878226347493	-17.1589581721441	-16.8445632082708	-16.6244621080875	-16.4193516256484	-16.207592265722	-15.9844789491244	-15.7502464113103	-15.506410867198	-15.2546697237401
14:74	-20.4977367805872	-18.9216583245058	-17.9301186938714	-17.2064568307202	-16.8937194261163	-16.6729730896521	-16.4661692270019	-16.2524620146991	-16.02751726263	-15.7917009989141	-15.5465526774532	-15.2937502271271
14:75	-20.5337931551014	-18.9605769742768	-17.973047149177	-17.254373797176	-16.9430570278332	-16.7214629229944	-16.5128199306023	-16.2970677132968	-16.0702273658615	-15.8327841935511	-15.5862934063685	-15.3324089219193
14:76	-20.5706949586295	-19.0002977319573	-18.0166898935581	-17.3027782615005	-16.9926329291359	-16.769978993926	-16.5593439092656	-16.3414436965241	-16.1126387551195	-15.873521566847	-15.6256555333926	-15.3706659006893
14:77	-20.6085422177289	-19.0409175574179	-18.0611377750084	-17.3517464031791	-17.0425090656531	-16.8185720629574	-16.6057834556944	-16.3856255282536	-16.1547815611163	-15.9139389424378	-15.6646615459267	-15.4085411063937
14:78	-20.6474469144631	-19.0825448671772	-18.1064921121525	-17.401362522685	-17.0927531665361	-16.8672967746007	-16.6521833212266	-16.429650235909	-16.1966867193565	-15.9540625245485	-15.7033340393647	-15.4460544123114
14:79	-20.6875351333225	-19.1253015745642	-18.1528665263041	-17.4517203958912	-17.1434396699209	-16.9162122533263	-16.6985911074608	-16.4735565776567	-16.2383861605576	-15.9939190389129	-15.7416958246938	-15.4832257065433
14:80	-20.7289496917161	-19.1693255846727	-18.2003891731097	-17.5029249066358	-17.1946508130361	-16.9653828048505	-16.7450577214848	-16.5173853484794	-16.2799130250937	-16.0335358886655	-15.7797700454794	-15.5200749823805
14:81	-20.7718533908521	-19.2147738714233	-18.2492054831787	-17.5550940291308	-17.2464779387975	-17.0148787462088	-16.7916379080057	-16.5611797329567	-16.3213019063092	-16.0729413283665	-15.8175803063939	-15.5566224360762
14:82	-20.8164330709014	-19.2618263073529	-18.2994815574293	-17.6083612541912	-17.2990230727464	-17.0647773942919	-16.8383908749816	-16.6049857144244	-16.3625891286327	-16.1121646599932	-15.8551508158825	-15.5928885738393
14:83	-20.8629047208331	-19.3106904777014	-18.3514084136262	-17.6628785838171	-17.3524008402967	-17.1151642507037	-16.8853810336187	-16.6488525525286	-16.4038130677934	-16.1512364555739	-15.8925065460999	-15.628894330228
14:84	-20.9115199887066	-19.361607797471	-18.4052073525504	-17.7188202610732	-17.406740816097	-17.1661344316498	-16.9326788791658	-16.692833344219	-16.445014522195	-16.190188812215	-15.9296734139402	-15.6646612005796
14:85	-20.9625745774373	-19.4148613767143	-18.4611368158817	-17.7763874619265	-17.4621904272772	-17.217794406106	-16.9803620462497	-16.7369856871521	-16.4862371467547	-16.2290556466437	-15.9666784878614	-15.7002113906968
14:86	-21.0164192181146	-19.4707862666674	-18.5195012598093	-17.835814261041	-17.5189185739831	-17.2702641252164	-17.0285165822145	-16.781372469606	-16.5275279634339	-16.267873038158	-16.003550226334	-15.7355679877609
14:87	-21.0734742273765	-19.5297830023589	-18.5806627954082	-17.8973753075558	-17.5771201892569	-17.3236796528566	-17.0772384949487	-16.8260628177939	-16.5689379665008	-16.3066796311723	-16.040318755206	-15.7707551574145
14:88	-21.1342491440514	-19.5923357946078	-18.6450566934028	-17.961395830429	-17.6370220442332	-17.3781964447649	-17.1266356493481	-16.8711332404995	-16.6105228455959	-16.3455171115575	-16.0770161931841	-15.8057983732187
14:89	-21.1993697199034	-19.6590374173049	-18.7132123927754	-18.0282648701633	-17.6988902266524	-17.4339934763429	-17.176830110781	-16.9166690231417	-16.6523438563731	-16.384430774953	-16.113677037144	-15.840724686354
14:90	-21.2696158202401	-19.7306239658652	-18.7857825227964	-18.0984530619531	-17.7630399014591	-17.4912784945014	-17.227961067568	-16.9627659399693	-16.6944688774983	-16.4234702105413	-16.1503386223223	-15.8755630456348
14:91	-21.3459759664971	-19.80802456615	-18.8635838883019	-18.1725369736422	-17.8298482354603	-17.5502947781818	-17.2801885118698	-17.0095323759775	-16.7369737050604	-16.4626901309492	-16.1870416769277	-15.910344680861
14:92	-21.4297280962077	-19.8924344410427	-18.9476568359697	-18.2512331073579	-17.8997717903467	-17.6113299536608	-17.3336979260967	-17.0570919821223	-16.7799436523422	-16.50215138873	-16.2238309968046	-15.9451035665225
14:93	-21.5225632146654	-19.9854258173002	-19.0393538203798	-18.3354465343633	-17.9733703578048	-17.674727654148	-17.3887063203568	-17.1055870327472	-16.8234755464819	-16.541922233421	-16.2607562741582	-15.9798769883539
14:94	-21.6267824386508	-20.0891228249279	-19.1404762112585	-18.4263423824888	-18.0513403020468	-17.7409031882467	-17.4454701119981	-17.1551827194075	-16.8676802469377	-16.5820798821433	-16.2978731260211	-16.0147062428319
14:95	-21.7456266288202	-20.2064903588016	-19.2534946170153	-18.5254543206074	-18.1345623132873	-17.8103649741318	-17.5042955578797	-17.2060727108571	-16.9126858586658	-16.6227125036986	-16.33524438464	-16.049637510418
14:96	-21.8838621918556	-20.3418392134824	-19.3819222518906	-18.6348555462144	-18.2241716875144	-17.8837444577593	-17.5655527885893	-17.258486451558	-16.9586418831175	-16.6639217551273	-16.3729417356428	-16.0847229586525
14:97	-22.0489059691463	-20.501775957268	-19.5309893095201	-18.7574409206712	-18.3216651051151	-17.9618388437775	-17.6296950288317	-17.312698888257	-17.0057246547562	-16.7058260670957	-16.4110478244486	-16.1200221534764
14:98	-22.2532202783594	-20.697168621128	-19.7089655619915	-18.8974196033961	-18.4290691130853	-18.0456737631687	-17.6972854570532	-17.369043652611	-17.0541445699039	-16.7485649606073	-16.4496590028949	-16.1556038901612
14:99	-22.5202125021781	-20.9477931815991	-19.930058856903	-19.0612393028879	-18.5492183868976	-18.1365980588945	-17.7690356128064	-17.42793126891	-17.1041558623671	-16.7923048096052	-16.4888889663948	-16.191548605175
14:100	-22.9024434948965	-21.2957512376388	-20.2218650186908	-19.2594923149922	-18.6862419473857	-18.2364324739193	-17.8458617862411	-17.4898748462134	-17.1560700757372	-16.8372466714941	-16.5288736538779	-16.2279516076695
15:1	-15.0428856712913	-13.1753700765858	-11.7289536422383	-10.2154880324654	-9.2684397925168	-8.54831536691758	-7.94892445564075	-7.4231499349708	-6.94603085413285	-6.50283072541703	-6.08419538045996	-5.68387517790509
15:2	-15.8835011644869	-14.0244784273173	-12.5918961588627	-11.1050779156123	-10.1835398837396	-9.48795053657916	-8.91220839062542	-8.40924370783831	-7.95412019472661	-7.53211487199064	-7.13388321371261	-6.75318581535591
15:3	-16.3470221944743	-14.494960496809	-13.0737210033383	-11.608781845226	-10.7082529010362	-10.0329516656469	-9.47685671606039	-8.99293699785825	-8.55627008864664	-8.15213277946127	-7.77117345905661	-7.40714373070758
15:4	-16.6691647473395	-14.823271800122	-13.4120828667981	-11.9665318843551	-11.084630845563	-10.4273351936663	-9.88869605828712	-9.42171437848094	-9.00147425674453	-8.61324357574995	-8.24765349507528	-7.89843525353088
15:5	-16.9175726782215	-15.0773738601655	-13.675458941437	-12.2477876505378	-11.3830531141518	-10.742338655135	-10.2197604564901	-9.76834466404495	-9.36317484958343	-8.98950224223857	-8.63793231277277	-8.30216701489041
15:6	-17.12073309419	-15.2859127620329	-13.8927532302919	-12.4819442918686	-11.633374750092	-11.0082464160475	-10.5007329821963	-10.0638787791074	-9.6727596899926	-9.31260278308188	-8.97398009495825	-8.65055665550156
15:7	-17.2932691975469	-15.4636016563331	-14.0788246128267	-12.6841375813943	-11.8509901173745	-11.2406936041468	-10.747471685938	-10.3243796999226	-9.94647861808079	-9.59896404366254	-9.27236745031604	-8.96031045764027
15:8	-17.4436727668706	-15.6189879597339	-14.2423104891444	-12.8631753483757	-12.0448655191519	-11.4487933780084	-10.9692249786285	-10.5592194308297	-10.1938156349429	-9.8581707706479	-9.54276940197228	-9.24118460846181
15:9	-17.5773111212684	-15.7574757680902	-14.3886743173961	-13.0246330563979	-12.2206799942869	-11.6383201665755	-11.1718545415906	-10.77433881666	-10.4207828798092	-10.0962990833464	-9.79131978516791	-9.49936608231606
15:10	-17.6977935626252	-15.8826999633164	-14.5215921830665	-13.1722642059186	-12.3822581746359	-11.8131636384094	-11.3593090738814	-10.9737397409886	-10.6314299698457	-10.3174416787038	-10.0221510847915	-9.73902591846712
15:11	-17.8076647890081	-15.9972237652353	-14.6436570762488	-13.3087174663312	-12.5322995276866	-11.9760693378931	-11.5343756159309	-11.1602464397009	-10.8286146190193	-10.5244870875137	-10.2381816731514	-9.96311377520745
15:12	-17.9087871343782	-16.1029233608544	-14.7567674013782	-13.4359325953784	-12.6727812517176	-12.1290481429656	-11.6990951673688	-11.3359268850574	-11.0144294033088	-10.7195514405141	-10.4415521859755	-10.1737984790924
15:13	-18.0025653238159	-16.2012141163505	-14.8623555528319	-13.5553735222793	-12.8051955976421	-12.2736175728768	-11.8550077374564	-11.5023413429239	-11.1904535931189	-10.9042333385437	-10.6338831628058	-10.3727280935627
15:14	-18.0900856585501	-16.2931906908806	-14.961529534276	-13.6681728339938	-12.9306970473916	-12.4109514963817	-12.003304428901	-11.6606966833764	-11.3579095411853	-11.0797721522553	-10.8164350460115	-10.5611913077893
15:15	-18.172205958566	-16.3797175940104	-15.0551645117149	-13.7752252211636	-13.0501975345036	-12.5419770185866	-12.1449258891518	-11.8119462976137	-11.5177639604399	-11.2471505306003	-10.9902117281109	-10.7402217184027
15:16	-18.2496401378827	-16.4615110596665	-15.1439815796075	-13.8772630148519	-13.1644406578012	-12.6674481936016	-12.2806359003304	-11.9568637388778	-11.6708016771192	-11.4071682404998	-11.1560343530173	-10.9106713343884
15:17	-18.3229434306176	-16.5391318767691	-15.2285499214969	-13.9748697842923	-13.2740219964759	-12.7879709016813	-12.4110497149052	-12.0960738895158	-11.8176592240476	-11.560477863408	-11.3145787774595	-11.0732493755467
15:18	-18.3925843619897	-16.6130520239265	-15.3093470726742	-14.068533269229	-13.3794382072846	-12.9040496691814	-12.5366793636926	-12.2300971545712	-11.9588681158872	-11.7076272049141	-11.4664170326579	-11.2285625642613
15:19	-18.4589556697033	-16.683667107972	-15.3867732576131	-14.1586621496572	-13.4811053251252	-13.0161070788651	-12.6579539505768	-12.3593704971684	-12.0948765008215	-11.8490814087068	-11.6120396744937	-11.3771373917948
15:20	-18.5223900783225	-16.7513122552026	-15.4611674693854	-14.2456024796959	-13.5793755260892	-13.1245008399995	-12.7752370070087	-12.4842650448148	-12.2260669573788	-11.9852408269102	-11.7518735299143	-11.5194374625066
15:21	-18.5831721658502	-16.8162740668751	-15.5328195681717	-14.3296500549589	-13.6745497440242	-13.229536636819	-12.8888395533128	-12.6050993322266	-12.3527698558248	-12.1164543806522	-11.8862948646068	-11.6558762193353
15:22	-18.6415474315595	-16.8787997556943	-15.6019795280438	-14.4110598662771	-13.7668873156606	-13.3314779512289	-12.9990300821619	-12.722149414405	-12.4752735359163	-12.2430296824108	-12.0156392680765	-11.7868263783094
15:23	-18.6977293232868	-16.9391042268169	-15.6688646041548	-14.4900534282724	-13.8566134581314	-13.4305536779234	-13.106042295826	-12.8356566943501	-12.5938321583922	-12.365240792623	-12.1402091482622	-11.9126269887847
15:24	-18.751904752947	-16.9973756358901	-15.7336649589284	-14.5668245328957	-13.943925139765	-13.5269641028748	-13.2100811775988	-12.9458340549188	-12.7086718293751	-12.4833342216775	-12.2602794626566	-12.0335887647739
15:25	-18.8042384756898	-17.0537798022331	-15.7965481297086	-14.6415438186419	-14.0289957425683	-13.6208856508022	-13.3113278097717	-13.0528707138476	-12.819995424141	-12.5975336134365	-12.3761021347682	-12.1499981491147
15:26	-18.8548766035999	-17.1084637500288	-15.8576626139049	-14.7143624374746	-14.111978804021	-13.7124746944585	-13.4099432359197	-13.1569361046849	-12.9279864188937	-12.7080434268847	-12.4879094824645	-12.2621204450866
15:27	-18.9039494523304	-17.1615585773652	-15.9171407738157	-14.7854150260635	-14.1930110488986	-13.8018706402867	-13.5060715857034	-13.2581830056559	-13.0328119573561	-12.8150518492853	-12.595916899067	-12.3702022602425
15:28	-18.9515738679366	-17.2131818014773	-15.9751012112263	-14.8548221347357	-14.2722148675877	-13.8891984497697	-13.5998426242608	-13.35675008154	-13.134625321227	-12.9187331152613	-12.7003249669099	-12.4744734425861
15:29	-18.9978551445822	-17.2634392916844	-16.0316507246035	-14.9226922294528	-14.3497003585203	-13.9745707162537	-13.6913738480789	-13.4527639628632	-13.2335679321323	-13.0192493637602	-12.8013211386566	-12.5751486420601
15:30	-19.0428886172531	-17.3124268747864	-16.086885934659	-14.9891233544914	-14.4255670241629	-14.0580893883289	-13.7807722200691	-13.5463409571187	-13.3297709825879	-13.1167521337918	-12.8990810889091	-12.6724285954938
15:31	-19.0867609941128	-17.360231678039	-16.1408946441859	-15.0542045231976	-14.499905189287	-14.1398472097598	-13.8681356151426	-13.6375884649641	-13.4233567712857	-13.2113835767758	-12.9937698141585	-12.7665012072755
15:32	-19.1295514786479	-17.4069332602356	-16.1937569833026	-15.1180168890911	-14.572797194845	-14.2199289302828	-13.9535540316488	-13.7266061581674	-13.514439801447	-13.30327744599	-13.0855425406151	-12.8575424786862
15:33	-19.1713327208679	-17.4526045704581	-16.2455463801453	-15.1806347382521	-14.6443184092112	-14.2984123298061	-14.0371106120694	-13.8134869638956	-13.6031276884591	-13.3925599104039	-13.1745454853478	-12.9457173243941
15:34	-19.2121716285684	-17.4973127657417	-16.296330388633	-15.242126335323	-14.7145380897619	-14.3753690896076	-14.1188825072759	-13.8983178906868	-13.6895219134429	-13.4793502300114	-13.2609165053379	-13.0311803038463
15:35	-19.2521300633453	-17.541119912531	-16.346171398482	-15.3025546488593	-14.783520121047	-14.4508655372783	-14.1989416116981	-13.9811807243458	-13.7737184520062	-13.5637613218768	-13.3447856607185	-13.1140762873213
15:36	-19.2912654411682	-17.5840835918853	-16.3951272476705	-15.3619779766789	-14.8513236506069	-14.5249632868695	-14.2773551913682	-14.062152616495	-13.8558083016646	-13.6459002399183	-13.426275712047	-13.1945410705425
15:37	-19.3296312535191	-17.6262574245614	-16.443251753676	-15.4204504878895	-14.9180036394424	-14.5977197915767	-14.3541864226184	-14.1413065842099	-13.9358779268714	-13.7258685865759	-13.5055025665075	-13.2727019474938
15:38	-19.3672775221248	-17.6676915291029	-16.4905951767687	-15.4780226951652	-14.983611340971	-14.6691888230652	-14.4294948559117	-14.2187119357719	-14.0140096369874	-13.8037628706494	-13.5825756841431	-13.3486782480291
15:39	-19.4042511979583	-17.7084329236893	-16.5372046262446	-15.5347418683864	-15.0481947197903	-14.7394208889798	-14.5033368166821	-14.2944346348732	-14.0902819096366	-13.8796748225294	-13.6575984523115	-13.4225818447231
15:40	-19.4405965133159	-17.7485258806189	-16.5831244185717	-15.5906523988005	-15.111798819576	-14.8084635981525	-14.5757657529874	-14.3685376134452	-14.1647696695667	-13.9536916756062	-13.7306685343609	-13.49451763194
15:41	-19.4763552942848	-17.7880122407912	-16.6283963948996	-15.6457961213029	-15.1744660878445	-14.8763619813898	-14.6468325381065	-14.441081041536	-14.2375445312525	-14.0258964207084	-13.8018781968631	-13.5645839791148
15:42	-19.5115672397144	-17.8269316943481	-16.6730602041584	-15.7002126011776	-15.2362366640243	-14.9431587744147	-14.716585734875	-14.5121225612458	-14.3086750119511	-14.0963680388863	-13.8713146185162	-13.6328731596186
15:43	-19.5462701718425	-17.8653220326572	-16.7171535569811	-15.7539393906236	-15.2971486362412	-15.0088946684727	-14.7850718274579	-14.5817174905679	-14.378226720668	-14.1651817166435	-13.9390601829276	-13.6994717562008
15:44	-19.5805002629424	-17.9032193760321	-16.760712454888	-15.8070122595712	-15.357238271381	-15.0736085332531	-14.8523354253678	-14.6499190020325	-14.446262527475	-14.2324090467638	-14.005192756839	-13.7644610437976
15:45	-19.6142922417259	-17.9406583809463	-16.8037713985193	-15.8594654046214	-15.4165402223008	-15.1373376160675	-14.9184194438066	-14.716778280261	-14.5128427167832	-14.2981182171335	-14.0697859549027	-13.8279173504038
15:46	-19.6476795827218	-17.9776724299758	-16.8463635781732	-15.9113316393962	-15.4750877155036	-15.2001177206526	-14.9833652638031	-14.7823446618873	-14.5780251274964	-14.3623741893809	-14.1329093918027	-13.889912396684
15:47	-19.6806946814345	-18.0142938072878	-16.888521049482	-15.9626425691441	-15.5329127221235	-15.2619833684869	-15.0472128751219	-14.8466657607578	-14.6418652824069	-14.4252388687047	-14.1946289223112	-13.9505136150228
15:48	-19.7133690177525	-18.0505538621513	-16.9302748967068	-16.0134287520779	-15.5900461146972	-15.3229679451201	-15.1100010045015	-14.9097875808689	-14.7044165087446	-14.4867712659273	-14.2550068697422	-14.0097844487518
15:49	-19.7457333098056	-18.0864831626718	-16.9716553858546	-16.0637198496328	-15.646517811882	-15.3831038336894	-15.171767231434	-14.9717546191226	-14.7657300514174	-14.5470276525503	-14.3141022431917	-14.0677846323414
15:50	-19.7778176602626	-18.1221116417416	-17.0126921095993	-16.1135447675899	-15.7023569130333	-15.4424225375307	-15.2325480934099	-15.0326099596609	-14.8258551801842	-14.6060617094042	-14.371970943917	-14.1245704533915
15:51	-19.8096516968945	-18.1574687370249	-17.0534141258125	-16.1629317898226	-15.757591824344	-15.5009547935709	-15.2923791823086	-15.0923953612786	-14.884839291759	-14.6639246693451	-14.4286659612011	-14.1801949972936
15:52	-19.8412647091142	-18.1925835266795	-17.0938500913821	-16.2119087062774	-15.8122503780885	-15.558730678009	-15.3512952334132	-15.151151339189	-14.9427280076524	-14.7206654543586	-14.484237558051	-14.2347083754631
15:53	-19.8726857821184	-18.2274848624294	-17.134028392903	-16.260502936686	-15.8663599463799	-15.6157797056453	-15.4093302083617	-15.2089172422363	-14.9995652684063	-14.7763308073632	-14.538733447096	-14.2881579380622
15:54	-19.903943930219	-18.2622015015552	-17.1739772757663	-16.3087416514299	-15.9199475507526	-15.6721309241012	-15.4665173732037	-15.265731326495	-15.0553934247583	-14.8309654189679	-14.5921989570704	-14.3405884721359
15:55	-19.9350682309404	-18.2967622393554	-17.2137249731502	-16.3566518909291	-15.9730399688114	-15.7278130040773	-15.5228893726215	-15.3216308260727	-15.1102533261793	-14.8846120494126	-14.6446771902848	-14.3920423860833
15:56	-19.9660879614834	-18.3311960436521	-17.2532998364253	-16.4042606849103	-16.0256638391391	-15.7828543267329	-15.5784783012775	-15.3766520218318	-15.1641844071643	-14.9373116459121	-14.6962091715111	-14.4425598813732
15:57	-19.9970327392226	-18.3655321929694	-17.2927304685252	-16.4515951729155	-16.0778457656374	-15.8372830692146	-15.6333157731816	-15.4308303086664	-15.2172247716027	-14.9891034556226	-14.7468339887209	-14.4921791123931
15:58	-20.0279326680001	-18.3998004201036	-17.3320458619139	-16.4986827274537	-16.1296124224733	-15.8911272893395	-15.6874329899141	-15.4842002619095	-15.2694112755257	-15.0400251344564	-14.7965889261333	-14.5409363352983
15:59	-20.058818492122	-18.4340310629386	-17.37127554289	-16.5455510812671	-16.1809906608315	-15.9444150104229	-15.7408608085047	-15.5367957034007	-15.3207796085046	-15.0901128519819	-14.845509590037	-14.5888660466968
15:60	-20.0897217601537	-18.4682552245353	-17.4104497241276	-16.5922284602822	-16.2320076187226	-15.9971743072529	-15.7936298097439	-15.5886497677156	-15.371364373971	-15.1394013926628	-14.8936300278631	-14.6360011129764
15:61	-20.1206750008506	-18.5025049447549	-17.4495994675516	-16.6387437239585	-16.282690835174	-16.0494333942406	-15.8457703676994	-15.6397949690424	-15.4211991687258	-15.187924253704	-14.9409828409876	-14.6823728910452
15:62	-20.1517119138722	-18.5368133859657	-17.4887568599079	-16.6851265149263	-16.333068370237	-16.1012207168253	-15.8973127212189	-15.6902632691887	-15.4703166619185	-15.2357137397968	-14.9875992917493	-14.7280113412264
15:63	-20.1828675783073	-18.5712150357475	-17.5279552037073	-16.7314074200328	-16.3831689323836	-16.152565047284	-15.9482870482273	-15.7400861472141	-15.5187486737954	-15.2828010550743	-15.0335094051722	-14.7729451330141
15:64	-20.2141786825169	-18.6057459299571	-17.5672292266285	-16.7776181452054	-16.4330220150447	-16.2034955861937	-15.9987235436726	-15.7892946712072	-15.566526254541	-15.3292163926137	-15.0787420658834	-14.8172017443653
15:65	-20.24568377939	-18.6404439000788	-17.6066153129588	-16.8237917068949	-16.4826580442642	-16.2540420709165	-16.0486525020347	-15.8379195727612	-15.6136797635716	-15.3749890218476	-15.1233251107213	-14.860807555177
15:66	-20.2774235718357	-18.6753488494731	-17.6461517612701	-16.8699626432998	-16.5321085397217	-16.3042348926423	-16.0981044054009	-15.8859913247598	-15.6602389496817	-15.4201473742782	-15.1672854175336	-14.9037879355693
15:67	-20.3094412342411	-18.7105030639921	-17.6858790732849	-16.9161672491173	-16.5814062917173	-16.3541052237155	-16.1471100182177	-15.933540223147	-15.706233032494	-15.4647191279171	-15.210648990673	-14.9461673295739
15:68	-20.3417827767424	-18.7459515634911	-17.7258402798303	-16.9624438382331	-16.630585557134	-16.4036851572214	-16.1957004899712	-15.9805964734428	-15.7516907857244	-15.5087312909161	-15.2534410437051	-14.9879693348104
15:69	-20.3744974605598	-18.7817425020884	-17.7660813109484	-17.0088330395885	-16.6796822779096	-16.4530078611092	-16.243907467216	-16.0271902828739	-15.7966406228454	-15.552210284894	-15.2956860798593	-15.0292167787173
15:70	-20.4076382743978	-18.8179276266768	-17.806651418693	-17.0553781324877	-16.7287343261866	-16.5021077494961	-16.2917632165884	-16.0733519591137	-15.8411106858158	-15.5951820285173	-15.3374079707736	-15.0699317919003
15:71	-20.441262484118	-18.8545628052722	-17.8476036629726	-17.1021254288834	-16.7777817810973	-16.5510206742554	-16.339300760698	-16.1191120167891	-15.8851289376447	-15.6376720219523	-15.3786300341056	-15.1101358791548
15:72	-20.4754322706873	-18.8917086394106	-17.8889954731096	-17.1491247117718	-16.8268672431145	-16.599784140549	-16.386554029113	-16.1645012930967	-15.9287232596794	-15.6797054328763	-15.4193751106204	-15.1498499887292
15:73	-20.5102154749691	-18.9294311781547	-17.9308893007149	-17.1964297408293	-16.876036193108	-16.648437550655	-16.433558027043	-16.2095510741085	-15.9719215546477	-15.7213071848227	-15.4596656414051	-15.1890945804052
15:74	-20.5456864724947	-18.9678027555558	-17.9733533832148	-17.2440988389586	-16.9253374047655	-16.6970224812956	-16.4803490248068	-16.2542932336244	-16.014751856659	-15.7625020487339	-15.4995237459177	-15.2278896929986
15:75	-20.5819272072748	-19.0069029789579	-18.0164626421789	-17.2921955766285	-16.9748234209342	-16.7455830007297	-16.5269647717622	-16.2987603867744	-16.0572424495722	-15.8033147387241	-15.5389713016463	-15.2662550119137
15:76	-20.6190284214262	-19.0468199027371	-18.0602997468276	-17.3407895750222	-17.0245511068473	-16.7941660331991	-16.5734447391045	-16.342986060993	-16.0994219953929	-15.8437700131997	-15.5780300262406	-15.3042099374348
15:77	-20.6570911275503	-19.0876514315337	-18.1049563812487	-17.3899574543324	-17.0745822962553	-16.8428217799759	-16.6198303968496	-16.3870048874995	-16.141319674663	-15.8838927826714	-15.6167215630884	-15.3417736544998
15:78	-20.6962283842955	-19.1295070095843	-18.1505347645945	-17.4397839604762	-17.1249845503995	-16.8916042083568	-16.666165531444	-16.4308528170569	-16.1829653411787	-15.9237082258142	-15.6550675714446	-15.3789652047802
15:79	-20.7365674536592	-19.1725096695566	-18.1971494878433	-17.4903633125966	-17.1758320548201	-16.9405716226076	-16.7124966118597	-16.4745673645644	-16.2243896938344	-15.9632419156082	-15.6930898223881	-15.4158035619999
15:80	-20.7782524431835	-19.2167985370346	-18.2449297499669	-17.5418008257746	-17.2272066855636	-16.9897873342662	-16.7588732138179	-16.5181878880184	-16.2656244689493	-16.0025199577334	-15.7308103020934	-15.4523077115521
15:81	-20.8214475699998	-19.2625319179546	-18.2940221025606	-17.5942148795063	-17.2791992849851	-17.0393204535939	-16.8053485140454	-16.561755908607	-16.3067026571438	-16.0415691438127	-15.7682513241657	-15.4884967356459
15:82	-20.8663412307321	-19.3098911395123	-18.3445938481139	-17.6477393243224	-17.3319111987603	-17.0892468296526	-16.8519798693601	-16.6053154802464	-16.3476587497075	-16.080417122626	-15.8054356531165	-15.5243899054219
15:83	-20.9131511277115	-19.3590853758792	-18.3968372875409	-17.7025264488019	-17.3854561410097	-17.1396501739358	-16.8988294990975	-16.6489136188387	-16.3885290205143	-16.1190925930792	-15.8423866414688	-15.5600067817429
15:84	-20.9621307972517	-19.410357776937	-18.4509750840546	-17.7587506706423	-17.4399624750944	-17.1906234123186	-16.9459652942148	-16.6926008040405	-16.4293518509382	-16.1576255235441	-15.8791283835035	-15.5953673267054
15:85	-21.0135780247681	-19.4639933444292	-18.5072671133418	-17.8166131736614	-17.4955760259067	-17.2422703232195	-16.9934617827088	-16.7364315695748	-16.4701681070234	-16.1960474032485	-15.9156858893165	-15.6304920283439
15:86	-21.0678458382139	-19.5203291866228	-18.5660193206774	-17.8763477956577	-17.5524635786256	-17.2947075375619	-17.041401289306	-16.7804652023251	-16.5110215804621	-16.2343915327462	-15.9520852837002	-15.6654020415491
15:87	-21.1253570850718	-19.5797680644473	-18.6275953306165	-17.938228592552	-17.6108172738736	-17.3480670002463	-17.0898753384604	-16.8247665759685	-16.5519595079261	-16.2726933622481	-15.988354035447	-15.7001193489229
15:88	-21.1866240856245	-19.6427965773924	-18.6924318981015	-18.0025796822079	-17.6708601875538	-17.4024990261404	-17.1389863646098	-16.8694071521957	-16.5930331872048	-16.3109908888582	-16.024521224072	-15.7346669462042
15:89	-21.2522756326185	-19.7100100269381	-18.7610598259281	-18.0697882395822	-17.7328534971357	-17.4581761301554	-17.18884981394	-16.9144661923082	-16.6342987137575	-16.3493251267316	-16.0606178527821	-15.7690690580794
15:90	-21.3230948841901	-19.7821471189895	-18.8341328336004	-18.1403219282578	-17.7971058035286	-17.5152978770418	-17.2395967498695	-16.9600322351288	-16.6758178681605	-16.3877406680977	-16.0966772189284	-15.8033513917509
15:91	-21.4000738652793	-19.8601395584687	-18.9124682848281	-18.2147527066212	-17.8639854294558	-17.5740970917495	-17.2913771134879	-17.0062049151096	-16.7176591941715	-16.426286358335	-16.1327353563736	-15.8375414376936
15:92	-21.4844941202564	-19.9451848944799	-18.9971061151864	-18.2937900085048	-17.9339369023854	-17.6348479108222	-17.3443638454177	-17.0530972193279	-16.7598993197309	-16.4650161153577	-16.1688315685073	-15.8716688297916
15:93	-21.5780501257681	-20.0388570043006	-19.0893966370166	-18.378328079234	-18.0075034401678	-17.6978763639572	-17.3987581549599	-17.1008383167959	-16.802624590569	-16.5039899332364	-16.2050090764708	-15.9057657807798
15:94	-21.6830458279799	-20.1432801772033	-19.1911359872822	-18.4695153478746	-18.0853582459034	-17.7635744933543	-17.4547963384407	-17.1495771428718	-16.8459331103195	-16.5432751233252	-16.2413158151726	-15.9398676140342
15:95	-21.8027231998891	-20.2614163569318	-19.30478392664	-18.5688593450866	-18.168349070724	-17.8324195161314	-17.5127587215082	-17.1994869928094	-16.8899373153657	-16.5829478648783	-16.2778054208368	-15.97401341985
15:96	-21.9418456826299	-20.3975669027634	-19.4338322690415	-18.6783914177238	-18.2575633657764	-17.9050003334283	-17.5729815628264	-17.2507714831107	-16.9347672620323	-16.6230951637462	-16.3145384696015	-16.0082468743425
15:97	-22.1078175376749	-20.5583149116266	-19.5834689097961	-18.8009372437187	-18.354426514701	-17.9820550091807	-17.6358731651057	-17.3036723959461	-16.980574876011	-16.6638173561968	-16.3515840493168	-16.0426172733871
15:98	-22.3130644663019	-20.7544721547289	-19.7618766356192	-18.9405864919543	-18.4608554402735	-18.0645250971101	-17.701936090974	-17.3584801612399	-17.0275395216992	-16.7052313514751	-16.3890217797439	-16.0771808547803
15:99	-22.5808889154882	-21.0056712666619	-19.9830693281264	-19.1035676758134	-18.5795095704408	-18.1536367039773	-17.7717984506853	-17.4155481054317	-17.0758754132273	-16.7474748915834	-16.4269444455369	-16.1120025125716
15:100	-22.963499801127	-21.3535829609061	-20.2741440876545	-19.3000353849624	-18.7142235770537	-18.2510256358529	-17.8462590422055	-17.4753121971013	-17.1258416446162	-16.7907122368582	-16.4654614811399	-16.1471580540425
16:1	-15.0988746256796	-13.2286143680325	-11.7774029096318	-10.2535231352573	-9.29497672957805	-8.56230265004676	-7.94935971150401	-7.40909461855267	-6.91662185146364	-6.45728819113853	-6.02182666214535	-5.60407508901777
16:2	-15.937829385692	-14.0762643563349	-12.6392218712072	-11.1426470565781	-10.2102450583981	-9.50270601867724	-8.91396621030961	-8.39700946196826	-7.92696689708777	-7.48919370957924	-7.07443060890384	-6.67652667602807
16:3	-16.4001450941354	-14.5456555479931	-13.1201477570242	-11.6458391155964	-10.7348334395213	-10.0479625446571	-9.47923386780314	-8.98166069452048	-8.53037953362642	-8.11073843609607	-7.71346622205145	-7.33240051468711
16:4	-16.7213638650937	-14.8731174729416	-13.4577866028222	-12.0031272853979	-11.1110193677574	-10.4424272179733	-9.89142347240248	-9.41104506636183	-8.97642667308921	-8.57289992800303	-8.19117044718005	-7.82505147883284
16:5	-16.9690333819285	-15.1265340098661	-13.720568200965	-12.2839815311753	-11.4092459193456	-10.7574492802799	-10.2227227848647	-9.75812068067957	-9.33876875074743	-8.94997404750842	-8.582409775206	-8.22985495468999
16:6	-17.17158539738	-15.3345044404132	-13.9373637828164	-12.5177913015195	-11.6593878121941	-11.0233559767146	-10.5038783738453	-10.0540196848925	-9.64888948109536	-9.27376228708075	-8.9192705289548	-8.57915068254947
16:7	-17.3436087988407	-15.5117121052534	-14.1230098298715	-12.719684348736	-11.8768449678328	-11.2558005025649	-10.7507775442779	-10.3148439678904	-9.92308561374852	-9.56073669129498	-9.21838114698677	-8.88970588941774
16:8	-17.493572746759	-15.6666844135492	-14.2861280349059	-12.8984611564795	-12.0705842669312	-11.4639039105658	-10.9726831430842	-10.5499855919627	-10.1708658074679	-9.82051019929722	-9.48944734589585	-9.17130903738588
16:9	-17.6268289129247	-15.8048114378862	-14.4321705085298	-13.0596910467366	-12.2462835410058	-11.6534439709544	-11.1754642354865	-10.7653962133051	-10.3982557455563	-10.0591744814438	-9.7386198294138	-9.43016471416982
16:10	-17.746975349527	-15.9297178775302	-14.5648049109476	-13.2071225112385	-12.407765644605	-11.8283115376409	-11.3630733071195	-10.9650836552189	-10.6093126276925	-10.2808309332809	-9.97004042163769	-9.67045359696409
16:11	-17.8565484105291	-16.0439593403145	-14.6866178250453	-13.3434001502596	-12.557728178183	-11.9912522882396	-11.538299254316	-11.1518753829778	-10.8068983736878	-10.4883728708906	-10.1866325340158	-9.89513046774766
16:12	-17.9574040798646	-16.1494061834945	-14.7995026807304	-13.470460402404	-12.6981465702751	-12.1442767194191	-11.7031838580775	-11.3278410265199	-10.9931077725412	-10.6839188901982	-10.3905393108474	-10.1063666766992
16:13	-18.0509421450536	-16.2474692163168	-14.904887940289	-13.5897644702376	-12.8305114640416	-12.2889017270161	-11.8592672965804	-11.4945415694984	-11.1695210962166	-10.8690686490354	-10.5833822941985	-10.3058113281776
16:14	-18.1382449973072	-16.3392394732662	-15.0038784504264	-13.7024426824789	-12.9559759086031	-12.4263004556346	-12.0077404883581	-11.6531840258246	-11.3373609489654	-11.045061713523	-10.7664220441868	-10.4947533502612
16:15	-18.2201673113429	-16.4255785370442	-15.0973468076776	-13.8093878438756	-13.0754505712822	-12.557399259582	-12.1495436938006	-11.8047215763232	-11.4975938284243	-11.2128804076181	-10.9406620776862	-10.674226203964
16:16	-18.2973960903284	-16.5071790224243	-15.1859945529199	-13.9113177803834	-13.1896675482948	-12.6829427009072	-12.2854326269194	-11.949920721105	-11.6509982349721	-11.3733187610806	-11.1069184604454	-10.8450777957829
16:17	-18.3705195783992	-16.5846303277768	-15.2704142025329	-14.0088332620465	-13.299236323287	-12.8035484800211	-12.4160327979003	-12.0894152439849	-11.7982183406721	-11.5270358667038	-11.2658727250276	-11.0080226882776
16:18	-18.4399927459435	-16.658392499492	-15.3510733729154	-14.1024146321568	-13.4046476658037	-12.9197162269677	-12.5418519956758	-12.2237217152521	-11.9397820841199	-11.674576223311	-11.4180940941611	-11.1636657400921
16:19	-18.506206924228	-16.7288598141708	-15.4283710870998	-14.1924696186944	-13.5063168698689	-13.0318679187676	-12.6633187441592	-12.3532764328151	-12.0761368164022	-11.8164041479974	-11.5640725782134	-11.3125336747328
16:20	-18.5694936581327	-16.7963662790839	-15.5026453222408	-14.2793434592102	-13.6045954583018	-13.1403607022393	-12.7807960015633	-12.4784498464488	-12.2076643190975	-11.9529192235647	-11.7042346136275	-11.4550905882902
16:21	-18.6301365306878	-16.8611975490196	-15.5741850750611	-14.3633312460013	-13.6997837874732	-13.2454997405828	-12.8945942295509	-12.599559818266	-12.3346941924632	-12.0844696909725	-11.8389562568664	-11.5917506781106
16:22	-18.6883801981792	-16.9236000325911	-15.6432395826428	-14.4446873619821	-13.7921406823537	-13.3475480334677	-13.004981381524	-12.716881748177	-12.457514052197	-12.2113625925515	-11.96857308109	-11.7228876637257
16:23	-18.744437391667	-16.9837879494091	-15.7100254689744	-14.5236327947936	-13.8818909054604	-13.4467340292756	-13.1121906427703	-12.8306564103817	-12.5763773942867	-12.3338715411671	-12.0933876713739	-11.8488418220319
16:24	-18.7984944119922	-17.0419488691072	-15.7747323545838	-14.6003608785357	-13.9692310203693	-13.5432576007184	-13.2164265035655	-12.9410960914736	-12.6915097285476	-12.452242728362	-12.2136753482389	-11.9699252862545
16:25	-18.8507154924564	-17.0982481092175	-15.8375273107963	-14.6750418532821	-14.0543340480121	-13.6372947895775	-13.3178695780402	-13.048389449881	-12.8031134082743	-12.5666996090309	-12.3296885705533	-12.0864260737606
16:26	-18.9012462991719	-17.152832263933	-15.8985584339605	-14.7478265239858	-14.1373532032067	-13.7290016134698	-13.4166804668581	-13.1527053998554	-12.9113714653297	-12.677446580312	-12.4416603461611	-12.1986111799431
16:27	-18.950216766793	-17.2058320629821	-15.9579577413031	-14.8188492250474	-14.2184249219935	-13.818517149216	-13.5130028820846	-13.2541962423503	-13.0164506779876	-12.7846718889537	-12.5498068926072	-12.3067289849482
16:28	-18.9977434163822	-17.2573647084928	-16.0158435381131	-14.8882302436892	-14.297671336117	-13.9059660521362	-13.6069661964335	-13.3530002080844	-13.1185040409597	-12.8885499423045	-12.6543297289083	-12.4110111548681
16:29	-19.0439312656948	-17.3075358009865	-16.0723223687701	-14.9560778172457	-14.375202312176	-13.9914606310419	-13.6986875388495	-13.4492435372501	-13.2176727655447	-12.9892431555046	-12.7554173346761	-12.5116741713898
16:30	-19.0888754157127	-17.3564409389841	-16.1274906371527	-15.0224897918889	-14.4511171447918	-14.0751025699896	-13.7882735291954	-13.5430421906878	-13.3140879076695	-13.0869034363017	-12.8532464799353	-12.6089205886968
16:31	-19.1326623778286	-17.4041670571302	-16.1814359621427	-15.0875550100287	-14.5255059724496	-14.1569843667675	-13.8758217233638	-13.6345032655649	-13.4078716993559	-13.181673385788	-12.9479833043077	-12.7029400902094
16:32	-19.1753711916445	-17.4507935531921	-16.2342383192148	-15.1513544785632	-14.598450969277	-14.2371905424129	-13.9614218241919	-13.7237261723954	-13.4991386425462	-13.2736872759379	-13.0397842055604	-12.7939103981722
16:33	-19.217074372503	-17.4963932433613	-16.2859710080351	-15.2139623588313	-14.6700273544692	-14.3157986642725	-14.0451567015793	-13.8108036180516	-13.5879964116763	-13.363071851559	-13.1287965832587	-12.8819980744601
16:34	-19.2578387196441	-17.5410331769956	-16.3367014775974	-15.2754468105285	-14.7403042522932	-14.3928802161849	-14.1271032561205	-13.8958224301589	-13.6745466017978	-13.4499469940404	-13.2151594723183	-12.9673592400756
16:35	-19.2977260095839	-17.5847753355916	-16.3864920340017	-15.3358707152701	-14.809345428888	-14.4685013425135	-14.2073331535993	-13.9788642511556	-13.7588853516381	-13.5344262763249	-13.2990040928068	-13.0501402327433
16:36	-19.336793594447	-17.6276772358775	-16.4354004510113	-15.395292300403	-14.8772099268857	-14.5427234874715	-14.2859134523139	-14.0600061247908	-13.841103865204	-13.6166174322932	-13.380454335841	-13.1304782160912
16:37	-19.3750949211987	-17.6697924530973	-16.4834804996642	-15.4537656797111	-14.9439526148356	-14.6156039470601	-14.3629071410051	-14.1393209935276	-13.9212888509741	-13.6966227588231	-13.4596272004051	-13.2085017496311
16:38	-19.412679984756	-17.7111710775686	-16.5307824101795	-15.5113413245545	-15.0096246652438	-14.6871963477098	-14.438373601871	-14.2168781219194	-13.9995228941038	-13.7745394648863	-13.5366331920696	-13.2843313257023
16:39	-19.4495957256121	-17.7518601152318	-16.5773532770102	-15.5680664765297	-15.0742739725311	-14.7575510631563	-14.512369010545	-14.2927434583272	-14.0758847741623	-13.850459978945	-13.6115766916551	-13.3580798774208
16:40	-19.4858863807495	-17.791903841031	-16.6232374159885	-15.6239855107908	-15.1379455202217	-14.8267155790562	-14.5849466828371	-14.3669799451805	-14.1504497385863	-13.924472223444	-13.6845562996581	-13.429853260235
16:41	-19.5215937951264	-17.8313441124703	-16.6684766809906	-15.6791402576103	-15.2006817050785	-14.894734813213	-14.6561573763757	-14.439647786234	-14.2232897401348	-13.9966598632346	-13.7556651605966	-13.4997507087514
16:42	-19.556757699831	-17.8702206494799	-16.7131107463282	-15.7335702885055	-15.262522624619	-14.9616513979818	-14.7260495539425	-14.5108046778573	-14.2944736450924	-14.0671025332113	-13.8249912701996	-13.5678652699066
16:43	-19.5914159620332	-17.9085712857624	-16.7571773600874	-15.7873131722453	-15.3235063334058	-15.0275059303548	-14.7946696142021	-14.5805060102262	-14.3640674177036	-14.1358760492156	-13.8926177674707	-13.6342842132298
16:44	-19.6256048110872	-17.9464321959966	-16.8007125728383	-15.8404047052296	-15.3836690726679	-15.0923371943706	-14.8620620946355	-14.6488050433328	-14.4321342852946	-14.2030526052913	-13.958623213018	-13.6990894187769
16:45	-19.659359044506	-17.9838381026459	-16.8437509454926	-15.8928791200663	-15.443045477115	-15.1561823597857	-14.9282698507586	-14.7157530619395	-14.4987348876922	-14.2687009596271	-14.0230818545992	-13.7623577432595
16:46	-19.6927122170189	-18.020822465597	-16.8863257395583	-15.9447692756277	-15.5016687622534	-15.2190771603671	-14.9933342150989	-14.7813995129473	-14.563927413861	-14.3328866109326	-14.0860638805343	-13.824161364912
16:47	-19.7256968155079	-18.0574176574381	-16.9284690926163	-15.9961068314216	-15.5595708950445	-15.2810560546923	-15.0572951389072	-14.8457921280998	-14.627767728113	-14.3956719665492	-14.1476356614476	-13.8845681076832
16:48	-19.7583444222859	-18.0936551268465	-16.9702121814949	-16.0469224087528	-15.6167827503752	-15.342152371948	-15.1201913191634	-14.9089770344904	-14.6903094877841	-14.4571165032572	-14.2078599806887	-13.9436417454136
16:49	-19.7906858689138	-18.1295655522855	-17.0115853753418	-16.097245740855	-15.6733342554962	-15.4023984448991	-15.1820603130888	-14.970998854956	-14.7516042538984	-14.5172769214864	-14.2667962537247	-14.0014422867239
16:50	-19.8227513825408	-18.1651789879959	-17.0526183805714	-16.1471058139364	-15.7292545243343	-15.4618257319272	-15.2429386420875	-15.031900800122	-14.811701596035	-14.576207293454	-14.3245007367759	-14.0580262414062
16:51	-19.8545707265953	-18.2005250041025	-17.0933403794932	-16.1965310008942	-15.784571983378	-15.5204649298226	-15.3028618867976	-15.0917247535931	-14.8706491923717	-14.6339592056195	-14.381026724967	-14.1134468691638
16:52	-19.8861733375329	-18.2356328225347	-17.1337801642962	-16.2455491893036	-15.8393144906715	-15.5783460788293	-15.361864774726	-15.1505113515644	-14.928492925684	-14.6905818957566	-14.4364247402885	-14.1677544115825
16:53	-19.9175884592702	-18.2705314503755	-17.1739662679742	-16.2941879051801	-15.8935094493226	-15.6354986612952	-15.4199812617771	-15.2083000579368	-14.9852769759239	-14.7461223848812	-14.4907427096845	-14.2209963082446
16:54	-19.948845276892	-18.3052498122091	-17.2139270937192	-16.34247443393	-15.9471839168293	-15.6919516951638	-15.4772446088375	-15.2651292358676	-15.0410439098831	-14.8006256042387	-14.5440261336131	-14.2732173979102
16:55	-19.9799730512097	-18.3398168830205	-17.2536910442884	-16.3904359398634	-16.0003647114606	-15.7477338234466	-15.5336874544693	-15.3210362165629	-15.095834768357	-14.8541345175334	-14.5963182454515	-14.3244601056896
16:56	-20.0110012557776	-18.3742618232243	-17.2932866528565	-16.4380995856179	-16.0530785168762	-15.8028734007467	-15.589341884665	-15.3760573660094	-15.1496891511503	-14.9066902385802	-14.6476601621456	-14.3747646171243
16:57	-20.0419597180363	-18.4086141174548	-17.3327427169117	-16.4854926528569	-16.105351986152	-15.8573985778541	-15.6442395005464	-15.430228150268	-15.202645300225	-14.9583321445577	-14.698091026524	-14.4241690400765
16:58	-20.0728787663532	-18.4429037188437	-17.3720884368259	-16.5326426656405	-16.157211846374	-15.9113373854007	-15.6984114848282	-15.4835831998816	-15.2547401812484	-15.0090979850539	-14.7476481417142	-14.4727095553009
16:59	-20.1037893848737	-18.477161200642	-17.4113535608471	-16.5795775179379	-16.208685004991	-15.964717817552	-15.7518886678318	-15.5361563739063	-15.3060095637881	-15.0590239871096	-14.7963670981133	-14.5204205565475
16:60	-20.1347233782862	-18.5114179172251	-17.4505685384169	-16.62632560685	-16.259798659162	-16.017567916717	-15.8047015938037	-15.5879808240403	-15.356488100384	-15.10814495648	-14.8442818933767	-14.5673347810096
16:61	-20.1657135488496	-18.545706176749	-17.489764683918	-16.6729159732509	-16.3105804094107	-16.0699158602845	-15.8568805882886	-15.6390890593065	-15.4062094047335	-15.1564943753556	-14.8914250458923	-14.6134834308973
16:62	-20.1967938883413	-18.5800594280167	-17.5289743532181	-16.7193784517333	-16.3610583790021	-16.1217900504378	-15.9084558273078	-15.6895130117407	-15.4552061292317	-15.204104496803	-14.9378277022159	-14.6588962868833
16:63	-20.2279997879677	-18.614512464482	-17.5682311356969	-16.7657438319728	-16.4112613405916	-16.1732192081652	-15.9594574091194	-15.7392841035405	-15.5035100421276	-15.2510064362077	-14.9835197389436	-14.7036018141312
16:64	-20.2593682697591	-18.6491016487671	-17.6075700648505	-16.8120440339114	-16.4612188518723	-16.2242324726774	-16.0099154293705	-15.7884333161503	-15.5511521045769	-15.2972302600256	-15.0285298595003	-14.7476272615847
16:65	-20.2909382435632	-18.6838651616332	-17.6470278510601	-16.8583122995099	-16.5109614021611	-16.274859507556	-16.0598600605098	-15.8369912617924	-15.5981625479063	-15.342805072172	-15.0728856863233	-14.7909987551628
16:66	-20.3227507944794	-18.7188432800349	-17.6866431407327	-16.9045834042592	-16.5605205721356	-16.3251306151115	-16.1093216364047	-15.8849882579915	-15.6445709514388	-15.3877590984053	-15.1166138489226	-14.8337413854771
16:67	-20.3548495064892	-18.7540786897476	-17.726456806779	-16.950893892175	-16.6099292092661	-16.3750768606118	-16.1583307432056	-15.9324544057072	-15.6904063212751	-15.432119769091	-15.1597400683033	-14.875879290663
16:68	-20.387280829156	-18.7896168391179	-17.7665122763372	-16.997282338663	-16.6592216218934	-16.424730208275	-16.2069183176237	-15.9794196717577	-15.7356971704777	-15.4759138007641	-15.2022892382391	-14.9174357348908
16:69	-20.4200944956771	-18.8255063418159	-17.8068559028218	-17.0437896464618	-16.70843379541	-16.4741236712023	-16.255115753946	-16.0259139763128	-15.7804716011707	-15.5191672769436	-15.2442855038949	-14.9584331831078
16:70	-20.4533440023238	-18.8617994381206	-17.8475373908367	-17.0904593808809	-16.7576036346139	-16.5232914777773	-16.3029550213019	-16.0719672863489	-15.8247573891357	-15.5619057286991	-15.2857523383108	-14.9988933725467
16:71	-20.4870871615184	-18.898552526353	-17.8886102843216	-17.1373381518164	-16.8067712370724	-16.5722692574808	-16.3504687929316	-16.1176097160949	-15.8685820715769	-15.604154215513	-15.3267126172723	-15.0388373815273
16:72	-20.5213867435982	-18.9358267787054	-17.9301325306082	-17.1844760515968	-16.8559792032704	-16.6210942495992	-16.3976905894934	-16.1628716356654	-15.9119730388267	-15.6459374070467	-15.367188693121	-15.0782856960783
16:73	-20.5563112258832	-18.9736888590624	-17.9721671359844	-17.231927159694	-16.9052729904921	-16.6698055389475	-16.4446549388025	-16.2077837892807	-15.9549576308864	-15.6872796664838	-15.4072024680864	-15.1172582749079
16:74	-20.5919356722491	-19.0122117647001	-18.0147829320999	-17.2797501278275	-16.954701318843	-16.7184443235228	-16.4913975548217	-16.2523774247168	-15.9975632398426	-15.7282051362082	-15.446775467764	-15.1557746132655
16:75	-20.6283427723281	-19.0514758192916	-18.0580554773406	-17.3280088621721	-17.0043166396538	-16.7670542199972	-16.5379555392579	-16.2966844359257	-16.0398174193699	-15.7687378266762	-15.4859289154124	-15.1938538062574
16:76	-20.6656240771895	-19.0915698518517	-18.1020681235189	-17.3767733234376	-17.0541756788181	-16.8156816141823	-16.5843676097706	-16.3407375211291	-16.0817480027457	-15.8089017094599	-15.524683807814	-15.2315146122102
16:77	-20.7038814785167	-19.1325926057156	-18.1469132863427	-17.426120470837	-17.1043400705513	-16.8643760651408	-16.6306743596028	-16.3845703591294	-16.1233832310493	-15.8487208155884	-15.5630609935192	-15.2687755167202
16:78	-20.7432289918019	-19.1746544341877	-18.1926939688351	-17.4761353827712	-17.1548771008152	-16.9131907735557	-16.6769185544529	-16.4282178071244	-16.1647518935311	-15.8882193404913	-15.6010812544049	-15.3056547980838
16:79	-20.7837949222035	-19.2178793562744	-18.2395256011246	-17.5269125959968	-17.2058605844806	-16.9621831274197	-16.7231454736532	-16.4717161239814	-16.2058834825112	-15.9274217570673	-15.6387653916011	-15.3421705948803
16:80	-20.8257245163094	-19.2624075686306	-18.2875382791949	-17.5785577168688	-17.2573719065838	-17.0114153412319	-16.7694033042927	-16.5151032237568	-16.2468083656305	-15.9663529386734	-15.6761343170028	-15.3783409765738
16:81	-20.8691832368384	-19.3083985409469	-18.3368795112599	-17.6311893740612	-17.309501266243	-17.0609552089047	-16.8157435989095	-16.558418965279	-16.2875579788514	-16.0050382941583	-15.7132091517845	-15.4141840181257
16:82	-20.9143608443322	-19.3560348651403	-18.3877176163484	-17.6849416035321	-17.3623491726613	-17.1108769957697	-16.8622218098964	-16.6017054849135	-16.3281650443151	-16.0435039174815	-15.7500113335833	-15.4497178797631
16:83	-20.9614765362784	-19.4055270893808	-18.440245969802	-17.739966785703	-17.4160282571296	-17.1612625018446	-16.9088979169962	-16.6450075812632	-16.3686638180556	-16.081776754972	-15.7865627343296	-15.4849608932452
16:84	-21.0107854892804	-19.4571198546185	-18.4946883613709	-17.7964392952586	-17.4706654844766	-17.2122023374274	-16.9558371684284	-16.6883731626421	-16.4090903736918	-16.1198847939275	-15.8228857910966	-15.5199316562175
16:85	-21.0625872887176	-19.5110997770715	-18.5513058336942	-17.8545600807172	-17.5264048740606	-17.2637974639179	-17.0031109616038	-16.7318537708257	-16.4494829296424	-16.1578572770721	-15.8590036528355	-15.5546491365574
16:86	-21.117236936662	-19.5678057061673	-18.61040551842	-17.9145624717755	-17.583410877196	-17.3161610686374	-17.0507978964918	-16.7755051980176	-16.4898822292226	-16.1957249484243	-15.8949403464907	-15.589132789014
16:87	-21.1751594419244	-19.6276422682018	-18.6723522102451	-17.9767196295166	-17.6418726094108	-17.3694208639565	-17.098985044101	-16.8193882184504	-16.5303319853205	-16.2335203374531	-15.9307209667903	-15.6234026869509
16:88	-21.2368694824194	-19.6910980393919	-18.7375837591093	-18.0413542272176	-17.7020092090766	-17.4237219305988	-17.1477694851099	-16.8635694619028	-16.570879404378	-16.2712780901055	-15.9663718950378	-15.6574796726588
16:89	-21.3029984053266	-19.7587703781788	-18.8066318913859	-18.1088512091891	-17.7640766995114	-17.4792302660925	-17.1972601906576	-16.9081224641898	-16.6115758083646	-16.309035357505	-16.0019210535601	-15.6913855305421
16:90	-21.3743321033808	-19.8314000643977	-18.880150921473	-18.1796748744385	-17.8283768866886	-17.5361372572869	-17.2475803405115	-16.9531289400801	-16.6524773786569	-16.34683225602	-16.0373982042066	-15.7251431885887
16:91	-21.4518654666242	-19.9099207736388	-18.9589582203458	-18.2543921614717	-17.8952690568275	-17.5946653788007	-17.2988702059286	-16.9986803381443	-16.6936460527099	-16.3847124162385	-16.0728353015764	-15.7587769549708
16:92	-21.5368829219908	-19.9955316993405	-19.0440927102211	-18.333705030905	-17.9651855933194	-17.6550755399881	-17.3512907695347	-17.0448797562615	-16.73515061378	-16.4227236435009	-16.1082669146901	-15.7923127985371
16:93	-21.63108160977	-20.0898076228294	-19.1369019286665	-18.4184965494826	-18.0386531890317	-17.7176766819489	-17.4050283185822	-17.0918443231191	-16.7770680267466	-16.460918719551	-16.1437307348942	-15.8257786845165
16:94	-21.736767437132	-20.1948722150706	-19.2391761690536	-18.5098982398122	-18.116322226128	-17.7828384967471	-17.4603003405067	-17.1397081883849	-16.8194850906869	-16.499356384288	-16.1792681933188	-15.859204980213
16:95	-21.8571826322755	-20.313683750243	-19.353363876031	-18.6093916152988	-18.1990083829152	-17.8510085596401	-17.5173631858462	-17.188626317408	-16.862500503474	-16.5381025496277	-16.2149252188028	-15.8926249502116
16:96	-21.9970870180261	-20.450533718615	-19.4829354146666	-18.7189669934504	-18.287753083733	-17.9227358291513	-17.5765221677245	-17.2387793632448	-16.9062274685331	-16.577231815724	-16.2507531777806	-15.9260753671918
16:97	-22.1638723389274	-20.6119821665916	-19.6330374082302	-18.841383172075	-18.383913982511	-17.9987035533303	-17.638145079754	-17.2903800020905	-16.9507970240875	-16.6168293857386	-16.2868100525485	-15.959597273689
16:98	-22.3699299006155	-20.8087874237594	-19.8117694225365	-18.9806158577749	-18.4893052507827	-18.0797764462862	-17.7026806045446	-17.3436812882355	-16.9963623487157	-16.6569935128149	-16.3231619357547	-15.9932369433629
16:99	-22.6384662721051	-21.060448774782	-20.0329626360596	-19.142687347562	-18.6064244568204	-18.1670701910301	-17.7706838746726	-17.398987845362	-17.0431044066838	-16.6978386680134	-16.359884950204	-16.0270471095325
16:100	-23.0213740682474	-21.4082419754978	-20.3232507618269	-19.3373464972669	-18.7388389167446	-18.2620571488419	-17.8428527583943	-17.4566711202829	-17.0912394635439	-16.739499700587	-16.3970677495569	-16.0610885571659
17:1	-15.1523240927863	-13.2793088430032	-11.823272456035	-10.2888706215254	-9.31865587208964	-8.57320562890492	-7.94643729807037	-7.39137330944284	-6.88321663668356	-6.40741033053513	-5.95478651048607	-5.51928052411191
17:2	-15.9898101016361	-14.1256894400299	-12.6841526964976	-11.1777070085609	-10.2342645051498	-9.5145404021923	-8.91251627609807	-8.38124028050403	-7.89592374534433	-7.44201357827517	-7.01034881035183	-6.59487865788942
17:3	-16.4510583474609	-14.5941252888282	-13.1643120012796	-11.680515062575	-10.7588524332342	-10.0601718681222	-9.47851565722037	-8.96695103497724	-8.500685625292	-8.06515227597988	-7.6511738850961	-7.25268674863764
17:4	-16.7714590034982	-14.9208416189413	-13.501329040262	-12.0374389397458	-11.1349411754355	-10.4548093012257	-9.8911421708513	-9.39702126653826	-8.94764333521744	-8.52841710146233	-8.13013658811151	-7.74671045379752
17:5	-17.0184749751952	-15.1736559173748	-13.7635972661264	-12.3179696690218	-11.4330477171768	-10.7699230711052	-10.2227454868081	-9.74460487929247	-9.31068004631217	-8.90634691348111	-8.52236055570925	-8.15259110031726
17:6	-17.2204890261165	-15.3811269438267	-13.9799613110925	-12.5514970110244	-11.6830722809874	-11.0358888351732	-10.5041407296937	-10.0409196266376	-9.62137888398489	-9.23085320370352	-8.8600496727007	-8.50279085359315
17:7	-17.3920596027755	-15.5579120499621	-14.1652390111385	-12.7531443574421	-11.9004239211018	-11.268381300724	-10.7512476895149	-10.3021092262495	-9.89608601121195	-9.51846323112366	-9.15989169334614	-8.81413884481127
17:8	-17.541635769198	-15.712521123427	-14.3280387915514	-12.931707226333	-12.0940724286018	-11.4765316813889	-10.9733458075565	-10.5375877942668	-10.144336524608	-9.77881965180689	-9.43162428011944	-9.09645680582151
17:9	-17.6745552787467	-15.8503319172655	-14.4738030864239	-13.0927504272499	-12.2696960272272	-11.6661226508667	-11.17631303498	-10.7533192096699	-10.3721709426971	-10.0180308383964	-9.68141601541777	-9.35596782990645
17:10	-17.7944061686838	-15.9749601644743	-14.6061923229817	-13.240018604673	-12.4311169353599	-11.8410473664395	-11.364106726191	-10.9533182641373	-10.5836550064592	-10.2402077664535	-9.91341887508293	-9.59686300491814
17:11	-17.9037173602194	-16.088954758397	-14.7277875561339	-13.3761531454454	-12.5810317272149	-12.0040524643798	-11.5395184362235	-11.1404164221018	-10.7816555699263	-10.448249224416	-10.1305619703028	-9.82210290351863
17:12	-18.004339178305	-16.1941809068891	-14.8404779074072	-13.5030878166997	-12.7214146978303	-12.1571486854968	-11.7045913378596	-11.3166855605692	-10.9682702000935	-10.6442768190252	-10.3349914993113	-10.0338619794617
17:13	-18.097667008839	-16.2920453897768	-14.9456884232345	-13.6222815957664	-12.8537553749768	-12.3018527865618	-11.8608662521703	-11.4836878413003	-11.1450806169968	-10.8298917062754	-10.5283304644054	-10.2337908875453
17:14	-18.1847797566765	-16.3836360337701	-15.0445212011578	-13.734862948828	-12.9792057633077	-12.4393375702047	-12.0095342882643	-11.642630787822	-11.3133100352736	-11.0063340105708	-10.7118399338168	-10.4231792469693
17:15	-18.2665292917051	-16.4698118296345	-15.1378465957154	-13.8417231122007	-13.0986755752909	-12.5705289463967	-12.1515356204382	-11.7944676656755	-11.4739250301018	-11.174586034025	-10.8865233867103	-10.6030607878867
17:16	-18.343600329784	-16.5512632704683	-15.2263642979182	-13.9435785824997	-13.2128960445695	-12.696170987398	-12.2876257069553	-11.9399647877789	-11.6277038419019	-11.3354414382216	-11.0531965701838	-10.7742835437858
17:17	-18.4165517532773	-16.628553992636	-15.3106454949107	-14.0410142619293	-13.3224639942579	-12.8168708615288	-12.4184210348389	-12.0797480140626	-11.7752835593106	-11.4895529948518	-11.2125356119901	-10.9375579801687
17:18	-18.4858767098736	-16.7021772705408	-15.3911850639322	-14.1345307378817	-13.4278865861834	-12.9331420997046	-12.5444413995731	-12.2143442842389	-11.9172010030697	-11.6374728088821	-11.3651164509816	-11.0934953604933
17:19	-18.5519518588514	-16.7725144822815	-15.4683713212397	-14.2245277507353	-13.5295727296052	-13.0454013363388	-12.6661106748267	-12.3441856997908	-12.0538996671707	-11.7796617498313	-11.5114263562293	-11.2426208523879
17:20	-18.6151077015993	-16.8398986495544	-15.5425413578935	-14.3113498465031	-13.6278734163188	-13.1540052761907	-12.7837913646168	-12.4696421525981	-12.1857606643881	-11.9165187831686	-11.6518915684113	-11.385399287369
17:21	-18.675626942711	-16.9046145947943	-15.6139834180735	-14.3952915208521	-13.7230885294426	-13.2592586640011	-12.8977934734076	-12.5910309349028	-12.3131129368895	-12.0483916061043	-11.7868881119008	-11.5222458345659
17:22	-18.7337534958834	-16.9669080207689	-15.682946097276	-14.4766066404247	-13.8154764716306	-13.3614241051598	-13.0083845023523	-12.7086268802136	-12.4362434749229	-12.1755868142129	-11.9167517048177	-11.6535354090986
17:23	-18.7896994624296	-17.026992546641	-15.7496454708799	-14.5555157450716	-13.905261627992	-13.4607296775804	-13.1157971948035	-12.822670210995	-12.5554051973349	-12.2983776851159	-12.0417852561616	-11.7796096831135
17:24	-18.8436506079693	-17.0850552301429	-15.814270689339	-14.6322117798316	-13.9926402243383	-13.5573749064333	-13.2202356130488	-12.9333726849491	-12.67082309608	-12.4170101942942	-12.1622645827325	-11.9007823532998
17:25	-18.8957707103916	-17.1412609518745	-15.876988420741	-14.7068646463912	-14.0777849789075	-13.6515355077464	-13.3218799596459	-13.0409224604313	-12.7826990732263	-12.5317077020863	-12.2784427992229	-12.0173431333336
17:26	-18.9462050482753	-17.195755933037	-15.9379464154819	-14.7796248552971	-14.1608488349332	-13.7433671939335	-13.4208904417654	-13.1454879847617	-12.891215780541	-12.6426746307242	-12.3905537117322	-12.1295608111295
17:27	-18.9950832268755	-17.2486705852783	-15.9972763942676	-14.850626484936	-14.2419679845534	-13.8330087559191	-13.5174103971666	-13.2472211281524	-12.9965396895342	-12.7500993666014	-12.4988144586319	-12.2376856196985
17:28	-19.0425214879735	-17.3001218401158	-16.0550964087975	-14.9199896002172	-14.3212643403264	-13.9205845812373	-13.6115688441546	-13.346259728811	-13.098823561821	-12.8541565637	-12.603427581017	-12.3419511047159
17:29	-19.088624613523	-17.3502150687572	-16.1115127873823	-14.9878222459092	-14.3988475718129	-14.0062067278986	-13.7034825775832	-13.4427296738697	-13.198208448081	-12.9550089814159	-12.7045826600947	-12.442575623804
17:30	-19.1334875066562	-17.3990456765587	-16.166621750823	-15.0542221020144	-14.4748167965172	-14.0899766451032	-13.7932579037446	-13.5367466111009	-13.2948253136691	-13.0528089587698	-12.8024576256842	-12.5397635769435
17:31	-19.1771965142417	-17.4467004368335	-16.2205107641079	-15.1192778683233	-14.5492619937947	-14.1719866107747	-13.8809920855133	-13.6284173645641	-13.3887963666521	-13.1476996037856	-12.8972198151351	-12.6337064408912
17:32	-19.2198305407915	-17.4932586142172	-16.2732596747862	-15.1830704302359	-14.6222651949481	-14.2523209402073	-13.9667745531542	-13.7178411111061	-13.4802361474153	-13.2398157593265	-12.9890268431287	-12.7245836606459
17:33	-19.2614619927088	-17.5387929168983	-16.3249416778417	-15.2456738466354	-14.6939014911853	-14.3310570083332	-14.0506879242167	-13.8051103624337	-13.5692524264149	-13.329284793348	-13.0780273284156	-12.8125634361773
17:34	-19.3021575836646	-17.583370308757	-16.3756241385142	-15.3071561920216	-14.764239892342	-14.4082661191819	-14.1328088668411	-13.8903117882113	-13.6559469470429	-13.4162272512312	-13.1643615124674	-12.8978034315932
17:35	-19.3419790256152	-17.6270527061259	-16.4253692981049	-15.3675802785401	-14.8333440625596	-14.4840142492502	-14.2132088338341	-13.973526908517	-13.7404160431433	-13.5007573998484	-13.2481617964685	-12.9804514257698
17:36	-19.3809836251282	-17.6698975789992	-16.4742348828516	-15.4270042784741	-14.9012729539204	-14.558362686216	-14.2919546894887	-14.0548326784802	-13.8227511549127	-13.582983686718	-13.3295532164806	-13.0606459175049
17:37	-19.4192248009063	-17.7119584727142	-16.5222746321038	-15.4854822638106	-14.9680813550055	-14.6313685803093	-14.3691092469289	-14.1343019836086	-13.903039262347	-13.663009132633	-13.4086538715272	-13.138516693961
17:38	-19.4567525354466	-17.7532854631438	-16.5695387590044	-15.5430646763974	-15.0338203681677	-14.7030854224209	-14.444731730464	-14.212004060916	-13.981363251754	-13.7409316722049	-13.4855753154493	-13.2141853681262
17:39	-19.4936137714321	-17.7939255560856	-16.6160743544993	-15.5997987397563	-15.0985378268127	-14.7735634604742	-14.5188781748357	-14.2880048582548	-14.0578022279333	-13.816844453626	-13.560422920412	-13.2877658889253
17:40	-19.5298527616003	-17.8339230396611	-16.6619257435968	-15.6557288216748	-15.1622786619849	-14.8428500635572	-14.5916017711601	-14.3623673420903	-14.1324317822758	-13.8908361064546	-13.6332962177002	-13.359365026207
17:41	-19.5655113793526	-17.8733197970442	-16.7071348012854	-15.7108967551394	-15.2250852259662	-14.9109900416796	-14.6629531677074	-14.4351517622028	-14.2053242251194	-13.9629909842445	-13.7042892197686	-13.4290828319395
17:42	-19.6006293961754	-17.9121555856374	-16.7517412342994	-15.7653421239259	-15.2869975793096	-14.9780259277164	-14.7329807323131	-14.5064158803804	-14.2765487891468	-14.0333893872634	-13.7734907262793	-13.4970130784033
17:43	-19.6352447309886	-17.9504682878485	-16.7957828339393	-15.819102518149	-15.3480537466972	-15.0439982270358	-14.8017307821278	-14.5762151689983	-14.3461718093372	-14.1021077693006	-13.8409846159731	-13.5632436738836
17:44	-19.6693936757605	-17.9882941378343	-16.8392957043615	-15.8722137642545	-15.4082899461666	-15.1089456394482	-14.8692477855172	-14.6446029844238	-14.4142568839421	-14.1692189315891	-13.9068501255925	-13.6278570562419
17:45	-19.7031111010989	-18.025667927947	-16.882314470102	-15.9247101332749	-15.4677407955669	-15.1729052574097	-14.9355745401966	-14.7116307193906	-14.4808650201041	-14.2347922061034	-13.9711621166461	-13.690930564729
17:46	-19.7364306450213	-18.0626231981011	-16.9248724660791	-15.9766245306181	-15.5264394995414	-15.2359127438357	-15.0007523310762	-14.7773479378275	-14.5460547670351	-14.2988936299096	-14.033991330524	-13.7525367904534
17:47	-19.7693848876925	-18.0991924108638	-16.9670019128911	-16.0279886702253	-15.5844180198778	-15.2980024924038	-15.064821070796	-14.8418024950768	-14.6098823391015	-14.3615861117898	-14.0954046322969	-13.812743905996
17:48	-19.8020055145876	-18.1354071147333	-17.0087340798829	-16.0788332355636	-15.6417072316857	-15.3592077728349	-15.1278194255118	-14.9050406459759	-14.6724017306955	-14.42292959203	-14.1554652434399	-13.8716159747566
17:49	-19.8343234702719	-18.1712980978004	-17.0500994381749	-16.1291880296341	-15.6983370675541	-15.4195608633174	-15.1897849281441	-14.9671071428945	-14.7336648243915	-14.4829811960063	-14.2142329636782	-13.9292132407089
17:50	-19.866369104781	-18.206895533777	-17.0911278056311	-16.1790821159313	-15.7543366515911	-15.4790931719703	-15.2507540810156	-15.0280453254897	-14.7937214935822	-14.5417953820238	-14.2717643821443	-13.9855923993213
17:51	-19.8981723144253	-18.2422291222096	-17.1318484855695	-16.2285439521085	-15.8097344250379	-15.5378353490225	-15.3107624495525	-15.0878972036788	-14.85261970054	-14.5994240837342	-14.3281130780553	-14.0408068504664
17:52	-19.9297626787244	-18.2773282245753	-17.172290400889	-16.2776015179524	-15.8645582649883	-15.5958173912013	-15.3698447485273	-15.1467035350948	-14.9104055906531	-14.6559168473724	-14.3833298111483	-14.0949069341967
17:53	-19.9611695951014	-18.3122219978768	-17.212482225197	-16.3262824391598	-15.9188355976134	-15.6530687396781	-15.4280349221433	-15.2045038981065	-14.9671235834326	-14.7113209639963	-14.4374627021444	-14.147940150294
17:54	-19.992422412925	-18.346939527305	-17.2524525124655	-16.3746141083338	-15.9725935071906	-15.7096183727965	-15.4853662191239	-15.2613367613234	-15.0228164607632	-14.7656815968837	-14.4905574035538	-14.1999513625221
17:55	-20.0235505684791	-18.3815099595259	-17.2922298267223	-16.4226238045674	-16.0258588421645	-15.7654948947158	-15.5418712638485	-15.3172395503799	-15.0775254527801	-14.8190419042232	-14.5426572611652	-14.2509829885176
17:56	-20.0545837224697	-18.4159626381713	-17.3318428732902	-16.4703388129626	-16.0786583194188	-15.8207266210302	-15.5975821244806	-15.3722487126837	-15.1312903216846	-14.8714431572394	-14.593803466596	-14.3010751762458
17:57	-20.0855519017428	-18.4503272431692	-17.3713206331344	-16.5177865454458	-16.1310186279156	-15.8753416623702	-15.65253037896	-15.4263997807328	-15.1841494437625	-14.9229248538927	-14.644035201307	-14.350265967936
17:58	-20.116485646987	-18.484633935643	-17.4106925019528	-16.5649946642741	-16.1829665328562	-15.9293680069631	-15.7067471796657	-15.4797274345337	-15.2361398898339	-14.9735248283139	-14.693389772506	-14.3985914523845
17:59	-20.1474161683416	-18.5189135102436	-17.4499884357592	-16.6119912096984	-16.2345289815409	-15.9828336031116	-15.7602633175178	-15.5322655636099	-15.2872975043453	-15.0232793561446	-14.7419027413811	-14.4460859064864
17:60	-20.1783755110195	-18.5531975569577	-17.489239104866	-16.6588047333482	-16.2857332121506	-16.0357664425537	-15.813109286255	-15.5840473290468	-15.3376569833024	-15.0722232559767	-14.7896080441186	-14.4927819268229
17:61	-20.2093967333028	-18.5875186346688	-17.5284760583775	-16.7054644390401	-16.3366068667463	-16.0881946456893	-15.8653153476107	-15.6351052260039	-15.3872519512448	-15.1203899871047	-14.8365381061646	-14.5387105520966
17:62	-20.2405140995779	-18.6219104590379	-17.5677319015624	-16.7520003328909	-16.3871781098804	-16.1401465496971	-15.9169115981144	-15.6854711471106	-15.4361150374693	-15.1678117438231	-14.8827239501992	-14.5839013771696
17:63	-20.271763291465	-18.6564081076401	-17.6070404888016	-16.7984433848405	-16.4374757543487	-16.191650800629	-15.9679280382562	-15.7351764471663	-15.4842779517238	-15.214519546527	-14.9281952982896	-14.6283826594229
17:64	-20.3031816405752	-18.6910482457462	-17.6464371352064	-16.8448257039738	-16.4875293957775	-16.2427364506525	-16.018394644789	-15.7842520095802	-15.531771559616	-15.2605433298915	-14.972980668693	-14.6721814181173
17:65	-20.334808387025	-18.7258693766987	-17.6859588505055	-16.8911807303803	-16.5373695579524	-16.2934330617207	-16.0683414469863	-15.8327283150096	-15.5786259580062	-15.3059120284338	-15.0171074677755	-14.7153235274058
17:66	-20.366684968569	-18.7609121215301	-17.7256445994113	-16.9375434467212	-16.5870278510593	-16.3437708170907	-16.1177986077453	-15.8806355126953	-15.6248705506886	-15.3506536597809	-15.0606020775166	-14.7578338036094
17:67	-20.3988553461231	-18.7962195333243	-17.7655355934387	-16.9839506132085	-16.6365371453252	-16.3937806422846	-16.1667965105086	-15.9280034950423	-15.670534124704	-15.3947954059958	-15.1034899390671	-14.7997360873432
17:68	-20.4313663725761	-18.8318374528933	-17.8056756200913	-17.030441030353	-16.6859317629503	-16.4434943373061	-16.2153658530932	-15.9748619760594	-15.7156449276731	-15.4383636933392	-15.145795632827	-14.8410533210509
17:69	-20.4642682131965	-18.867814913664	-17.8461114164988	-17.0770558346508	-16.7352476917022	-16.4929447221879	-16.263537749652	-16.021240574352	-15.7602307465958	-15.48138427088	-15.1875429555193	-14.8818076224827
17:70	-20.4976148277002	-18.9042046053288	-17.8868930960491	-17.1238388333783	-16.7845228241471	-16.5421657982745	-16.3113438421687	-16.0671689014614	-15.8043189886229	-15.5238822883969	-15.2287549947367	-14.9220203546363
17:71	-20.5314645262601	-18.9410634078994	-17.9280746383858	-17.1708368859135	-16.8337972272254	-16.5911929280433	-16.3588164230961	-16.1126766564647	-15.8479367643835	-15.5658823740603	-15.2694542014505	-14.9617121926612
17:72	-20.5658806145441	-18.9784530104351	-17.969714455444	-17.2181003405537	-16.8831134477934	-16.6400630367559	-16.4059885710076	-16.1577937278925	-15.8911109745373	-15.6074087124279	-15.3096624609886	-15.0009031882247
17:73	-20.6009321464414	-19.0164406320683	-18.0118760491144	-17.265683537755	-16.9325168608778	-16.6888148398358	-16.4528943014488	-16.202550304202	-15.933868400324	-15.6484851233445	-15.3494011630076	-15.0396128318276
17:74	-20.6366948077229	-19.0550998672415	-18.0546287798515	-17.313645393181	-16.9820560688027	-16.7374891006085	-16.4995687355612	-16.2469769942484	-15.9762357990066	-15.6891351424032	-15.3886912710143	-15.0778601135671
17:75	-20.6732519598101	-19.0945116826082	-18.0980487703204	-17.3620500770768	-17.031783361105	-16.7861289239585	-16.546048289525	-16.2911049594601	-16.0182400052456	-15.7293821037081	-15.4275533920307	-15.1156635828517
17:76	-20.7106958805606	-19.1347656002537	-18.1422199743795	-17.4109678104887	-17.0817552473819	-16.834780092598	-16.5923708884479	-16.3349660597283	-16.059908039623	-15.7692492257701	-15.4660078470441	-15.1530414075913
17:77	-20.749129249146	-19.1759611113485	-18.1872354497799	-17.4604758040065	-17.1320330780249	-16.8834914540635	-16.6385762090453	-16.3785930154043	-16.1012672257371	-15.80875970149	-15.5040747429447	-15.1900114334169
17:78	-20.7886669356037	-19.2182093768726	-18.23319888363	-17.5106593714025	-17.1826837713903	-16.9323153683448	-16.6847059563425	-16.4220195882574	-16.1423453175484	-15.8479367933229	-15.5417740467341	-15.2265912435216
17:79	-20.8294381737689	-19.261635288807	-18.2802264338575	-17.5616132593168	-17.2337806705764	-16.9813082283034	-16.730804180734	-16.4652807848124	-16.1831706389633	-15.8868039348894	-15.5791256628819	-15.2627982197692
17:80	-20.8715892208796	-19.3063799878704	-18.3284489689765	-17.6134432457418	-17.2854045589606	-17.0305310679035	-16.7769176431146	-16.50841308619	-16.2237722380204	-15.9253848405157	-15.6161495148314	-15.2986496057852
17:81	-20.9152866409194	-19.3526039649164	-18.3780148144068	-17.6662680755449	-17.3376448714743	-17.0800502769477	-16.8230962375303	-16.5514547094368	-16.2641800585083	-15.9637036244439	-15.652865631807	-15.3341625728348
17:82	-20.9607213957475	-19.4004909161508	-18.4290931492982	-17.7202218221863	-17.3906011488982	-17.1299384457316	-16.8693934829948	-16.5944459064175	-16.3044251324198	-16.0017849317741	-15.6892942422624	-15.3693542894067
17:83	-21.0081139943788	-19.4502525828458	-18.4818782476201	-17.775456793331	-17.4443847961911	-17.180275369177	-16.9158670989122	-16.6374293077034	-16.344539797358	-16.0396540836067	-15.7254558755481	-15.4042419955622
17:84	-21.0577210458361	-19.5021348926215	-18.5365948277688	-17.8321471375374	-17.4991212243209	-17.231149248052	-16.9625796821381	-16.6804503206057	-16.3845579439088	-16.0773372393451	-15.7613714736674	-15.4388430832929
17:85	-21.1098436996116	-19.5564258447636	-18.5935048762987	-17.8904933645296	-17.5549524801837	-17.2826581355298	-17.0095995083505	-16.7235575926924	-16.4245152991138	-16.1148615797522	-15.7970625153638	-15.4731751843582
17:86	-21.1648386637287	-19.6134657674391	-18.6529164596598	-17.950728070277	-17.6120405037743	-17.3349116915647	-17.0570014864555	-16.7668035549284	-16.4644497536109	-16.1522555151402	-15.8325511552485	-15.5072562673627
17:87	-21.2231328028725	-19.6736608543632	-18.7151952589434	-18.0131232719152	-17.6705712000167	-17.3880333267543	-17.1048683027121	-16.8102450621944	-16.5044017418254	-16.1895489240776	-15.8678603812674	-15.5411047462013
17:88	-21.2852428042579	-19.7375013200709	-18.7807798994567	-18.0779999250742	-17.7307595809544	-17.4421628435803	-17.1532918018275	-16.8539441536552	-16.5444146869449	-16.226773429281	-15.9030141945658	-15.57473960247
17:89	-21.351802172209	-19.8055861959699	-18.850202672292	-18.1457404477087	-17.7928563321845	-17.4974597191588	-17.2023746664538	-16.8979689616348	-16.5845355254446	-16.2639627190096	-15.9380378167757	-15.6081805250418
17:90	-21.4235990816572	-19.8786579015039	-18.9241180865268	-18.2168054605333	-17.8571563010459	-17.5541072244223	-17.2522324757321	-16.942394805862	-16.6248153299094	-16.3011529244248	-15.9729579310057	-15.6414480707848
17:91	-21.5016307749608	-19.9576515951583	-19.0033430796334	-18.2917565612686	-17.9240096181948	-17.6123176468725	-17.3029962499054	-16.9873055209402	-16.665310054142	-16.3383830661845	-16.0078029644521	-15.6745638514126
17:92	-21.5871839862231	-20.0437675746011	-19.0889150862942	-18.3712879314361	-17.9938364902096	-17.672338988385	-17.3548156246571	-17.0327950797736	-16.7060814315429	-16.3756955872492	-16.0426034226954	-15.7075507527859
17:93	-21.6819578869436	-20.1385809436878	-19.1821783821228	-18.4562712117736	-18.0671472090187	-17.7344636629842	-17.407862850445	-17.07896959606	-16.7471980671599	-16.4131369938274	-16.0773922886098	-15.740433194745
17:94	-21.7882596797767	-20.2442141649209	-19.2849169648173	-18.5478209131991	-18.1445697371237	-17.799039949549	-17.4623378859091	-17.1259498172187	-16.7887367766376	-16.4507586330581	-16.112205502639	-15.7732374419065
17:95	-21.9093312164183	-20.3636213261048	-19.3995676533889	-18.647392731565	-18.2268885682249	-17.8664873067969	-17.5184749617153	-17.1738742588525	-16.8307842429786	-16.4886176451346	-16.1470825463948	-15.8059919790448
17:96	-22.0499282740619	-20.5010838021857	-19.5295794367381	-18.7569367838838	-18.315100849376	-17.9373172108245	-17.5765511499841	-17.2229031885258	-16.8734390867385	-16.5267781401506	-16.1820671586711	-15.8387279690361
17:97	-22.2174302959559	-20.6631390995768	-19.6800586785512	-18.8791471189523	-18.410499806062	-18.0121620667596	-17.6368977141781	-17.2732237488232	-16.9168144802949	-16.5653126675516	-16.2172082228942	-15.8714798173869
17:98	-22.4241962646442	-20.8604946692585	-19.8590250729883	-19.0178903984477	-18.5148030390423	-18.0918162273133	-17.6999153843139	-17.3250566309432	-16.9610414872376	-16.6043040711002	-16.2525608790476	-15.9042858758701
17:99	-22.6933446905872	-21.1125250275346	-20.0801367414609	-19.178993965696	-18.6303580070719	-18.1772957000341	-17.7660952876309	-17.3786648925827	-17.0062733817512	-16.6438478583837	-16.288187933195	-15.9371893299232
17:100	-23.0764817145854	-21.4601410153285	-20.3695936339457	-19.3718281613753	-18.760487824141	-18.2699276917347	-17.8360482166495	-17.4343657944831	-17.0526913130101	-16.6840552669858	-16.3241616670268	-15.9702393320947
18:1	-15.2035465164463	-13.3277662555388	-11.8668755165637	-10.3218446755169	-9.33979285486172	-8.5813428767155	-7.9404814323076	-7.37031976271372	-6.84616330694038	-6.35356483673772	-5.88346738363224	-5.4299132869718
18:2	-16.0397310703582	-14.1730420483759	-12.7269779416133	-11.2105487227697	-10.255890949328	-9.523749245508	-8.90815930101722	-8.36224571211053	-7.86131398819019	-7.39091706209546	-6.94200558604052	-6.50864018735825
18:3	-16.500032440573	-14.6406410609258	-13.206486385021	-11.7130845730218	-10.7805868918299	-10.0698595281387	-9.47498687705187	-8.94910116955963	-8.46749467937911	-8.01569958896655	-7.58464697987872	-7.16838430852067
18:4	-16.8197076682847	-14.9667027995307	-13.5429703529251	-12.0697297582363	-11.1566616220767	-10.4647497748298	-9.88812523964965	-9.37992407903608	-8.91541808677276	-8.4801075975306	-8.06488966428752	-7.66378179069409
18:5	-17.0661447064643	-15.2189880561197	-13.8047964809118	-12.3500055713949	-11.4547147417147	-10.7800193429766	-10.2200925336553	-9.72806897232227	-9.27919284058438	-8.85892333159318	-8.45811239947399	-8.07073554544825
18:6	-17.2676828342536	-15.4260204977719	-14.02078813479	-12.5833072741834	-11.7046769885233	-11.0460970025136	-10.5017766378633	-10.0248426970816	-9.59050407172374	-9.18416985433194	-8.79663712678643	-8.42182960235765
18:7	-17.438853414564	-15.6024347967979	-14.2057477544958	-12.7847570673035	-11.9219696388911	-11.2786819268981	-10.7491325544577	-10.2864331938941	-9.8657493202771	-9.47243110294131	-9.09721185141784	-8.73395542183609
18:8	-17.5880876039966	-15.7567254763699	-14.3682726144659	-12.9631475690235	-12.1155674174635	-11.4869174464959	-10.9714581599413	-10.5222783008826	-10.1144915623835	-9.73338062891797	-9.36960708760192	-9.0169686619393
18:9	-17.7207107404367	-15.8942594504613	-14.51379692415	-13.1240404930839	-12.291150330982	-11.6765924920484	-11.1746415815338	-10.7383553134744	-10.3427872188266	-9.97314442999546	-9.62001007817973	-9.27711159082864
18:10	-17.8403019210103	-16.01864454417	-14.6459749151138	-13.2711776481631	-12.4525409558446	-11.8516034959951	-11.362645976725	-10.9386868691567	-10.5547113758109	-10.1958437861874	-9.85258360736839	-9.51858632854254
18:11	-17.9493834283821	-16.1324237181954	-14.767382880154	-13.4071979537902	-12.6024355737438	-12.0146987725035	-11.5382662551238	-11.1261090925084	-10.7531364392615	-10.4043835341099	-10.0702630374866	-9.74435980071671
18:12	-18.0498005314008	-16.2374576243265	-14.879906213313	-13.5340330710074	-12.742807902216	-12.1678898525816	-11.7035475121186	-11.3026966164596	-10.9401632378357	-10.600888756233	-10.2751980881667	-9.95661007112914
18:13	-18.142944682383	-16.3351494734838	-14.9849669958057	-13.6531401900803	-12.875146784427	-12.3126937775527	-11.8600316249817	-11.4700131801593	-11.1173753251239	-10.7869624882756	-10.4690136234185	-10.1569898024974
18:14	-18.2298916701697	-16.4265842489057	-15.0836649323303	-13.7656462607804	-13.0006035207082	-12.4502833428285	-12.008910220943	-11.629267135348	-11.2859968384049	-10.9638457311544	-10.6529715691121	-10.3467897202875
18:15	-18.3114908576851	-16.5126186423643	-15.1768684218241	-13.8724412289285	-13.120087141661	-12.5815842828321	-12.1511236518118	-11.7814120902972	-11.4469946871322	-11.1325210346528	-10.8280756749061	-10.5270442019474
18:16	-18.3884249164708	-16.5939412642092	-15.2652755389185	-13.9742404881797	-13.2343282405712	-12.7073403988811	-12.2874273351283	-11.9272143824587	-11.6011470657719	-11.2937819237433	-10.9951416440871	-10.6986017530765
18:17	-18.4612510420396	-16.6711141914434	-15.3494561212393	-14.0716279934211	-13.3439230488245	-12.828158536788	-12.418437576764	-12.0672996873226	-11.7490907752056	-11.4482808135505	-11.1548454281751	-10.8621733171502
18:18	-18.5304301420358	-16.7446023943727	-15.4298815821533	-14.1650868069898	-13.449364668697	-12.9445404631265	-12.5446640495122	-12.2021860542685	-11.8913547503717	-11.59656290954	-11.3077572784216	-11.0183661129089
18:19	-18.5963824165345	-16.8148252742407	-15.5069715795027	-14.2550400821342	-13.5510809999306	-13.0569188920608	-12.6665444677883	-12.3323174940822	-12.0283926696504	-11.7390978287613	-11.454372244641	-11.167712747875
18:20	-18.6594223411528	-16.8821017660149	-15.5810515087465	-14.3418236187256	-13.6494160122445	-13.1656446249241	-12.7844361873895	-12.4580592771486	-12.1605814722475	-11.8762809382269	-11.5951138924716	-11.310676775889
18:21	-18.7198318447518	-16.946715960236	-15.6524089590683	-14.4257314096554	-13.7446692073637	-13.2710220786184	-12.8986488455884	-12.5797282180916	-12.2882495456518	-12.0084595221135	-11.7303583871272	-11.4476745471462
18:22	-18.7778541870305	-17.0089129404091	-15.7212919683612	-14.5070168859795	-13.8370986445218	-13.3733135420391	-13.009449568635	-12.6975986640361	-12.4116833465706	-12.1359398484862	-11.8604417495716	-11.5790823559379
18:23	-18.8337009164414	-17.0689058003301	-15.7879161361388	-14.5859002095365	-13.9269283995773	-13.4727467897721	-13.1170707247792	-12.811910355585	-12.5311352990637	-12.2589949690513	-11.9856673564336	-11.7052434281582
18:24	-18.8875573304837	-17.126881151293	-15.85247020613	-14.6625739969688	-14.0143544197599	-13.5695210576801	-13.2217160063511	-12.9228745829499	-12.646829951576	-12.3778707438226	-12.1063116509633	-11.8264731581308
18:25	-18.9395868104821	-17.1830034943219	-15.9151204986172	-14.7372078645617	-14.0995491722329	-13.663811786756	-13.3235652549358	-13.0306790586906	-12.7589688225333	-12.4927905313467	-12.2226285208224	-11.9430630666364
18:26	-18.9899342993195	-17.2374187280969	-15.9760144667544	-14.8099520749246	-14.1826653738419	-13.7557744285381	-13.4227783284948	-13.1354918114467	-12.8677342454169	-12.6039588645705	-12.33485267492	-12.0552838226881
18:27	-19.0387291186907	-17.2902569907656	-16.0352835776883	-14.8809404913262	-14.2638390125236	-13.8455475269074	-13.5194982293601	-13.2374643238125	-12.973292441803	-12.7115643485308	-12.4432022648292	-12.1633875798737
18:28	-19.086087271765	-17.341634982741	-16.0930456675409	-14.9502929924628	-14.3431918166165	-13.9332552357394	-13.61385365565	-13.3367340802212	-13.0757959926943	-12.8157819566175	-12.5478809343421	-12.267609811825
18:29	-19.1321133408807	-17.3916578810249	-16.149406882276	-15.0181174624777	-14.420833289502	-14.0190093922668	-13.7059610983151	-13.433426649707	-13.1753858367983	-12.9167748593394	-12.649079435581	-12.3681707827981
18:30	-19.176902063593	-17.4404209290778	-16.2044632895974	-15.0845114435193	-14.4968623988401	-14.102911237267	-13.7959265767483	-13.5276573986703	-13.2721928941097	-13.0146958881758	-12.7469769166847	-12.4652767533505
18:31	-19.2205396510809	-17.4880107667805	-16.2583022272957	-15.1495635178912	-14.5713689889765	-14.1850528520729	-13.8838470843966	-13.6195329069161	-13.3663393908356	-13.1096887138007	-12.8417419610204	-12.5591209942413
18:32	-19.2631048985635	-17.5345065505582	-16.3110034387904	-15.2133544718162	-14.6444349697202	-14.2655183667102	-13.969811799829	-13.7091521439848	-13.457939945033	-13.2018888004004	-12.933533438849	-12.6498846615852
18:33	-19.3046701265996	-17.5799809028715	-16.3626400356023	-15.275958281545	-14.7161353231403	-14.344384981677	-14.0539031067176	-13.7966074505792	-13.5471024597367	-13.2914241843998	-13.0225012178052	-12.7377375712786
18:34	-19.3453019839681	-17.6245007220311	-16.4132793181322	-15.3374429539701	-14.786538961265	-14.4217238369362	-14.1361974570808	-13.8819853606063	-13.6339288607205	-13.3784161155544	-13.1087867673429	-12.822838899543
18:35	-19.3850621365667	-17.6681278769833	-16.4629834797254	-15.3978712473454	-14.8557094608551	-14.4976007548402	-14.2167661051637	-13.9653672922314	-13.7185157085885	-13.4629795902894	-13.1925236836387	-12.9053378282002
18:36	-19.4240078619342	-17.7109198068374	-16.5118102140611	-15.4573012926471	-14.923705696239	-14.5720768784195	-14.2956757339448	-14.0468301308178	-13.800954709069	-13.5452238008178	-13.2738381547573	-12.9853741472906
18:37	-19.4621925652419	-17.7529300411148	-16.5598132420577	-15.5157871321612	-14.9905823871591	-14.6452092223432	-14.3729889920577	-14.1264467223139	-13.8813331407925	-13.6252525185454	-13.352849380739	-13.0630788233413
18:38	-19.4996662296474	-17.7942086537212	-16.6070427714712	-15.5733791887949	-15.0563905754126	-14.7170511506292	-14.4487649556247	-14.2042862922413	-13.9597342161764	-13.7031644262833	-13.429669959317	-13.1385745385701
18:39	-19.5364758115781	-17.8348026612989	-16.6535458999817	-15.6301246771575	-15.1211780415659	-14.7876527926261	-14.5230595268888	-14.2804148027297	-14.0362373881068	-13.7790534106101	-13.5044062449736	-13.2119762042422
18:40	-19.5726655896635	-17.8747563747478	-16.699366970668	-15.6860679655196	-15.1849896710333	-14.8570614067569	-14.5959257794569	-14.3548952578765	-14.1109186127367	-13.853008823199	-13.5771586867831	-13.2833914500381
18:41	-19.6082774745543	-17.9141117112142	-16.744547887263	-15.7412508962011	-15.2478677772165	-14.9253216998884	-14.6674142582986	-14.4277879659482	-14.1838505767963	-13.9251157179096	-13.6480221488074	-13.3529210904326
18:42	-19.6433512856868	-17.9529084726496	-16.7891283953642	-15.7957130706914	-15.3098523881225	-14.9924761088824	-14.7375732413041	-14.4991507655199	-14.2551028962401	-13.9954550688512	-13.7170862155833	-13.4206595686009
18:43	-19.677925000089	-17.9911845960773	-16.8331463347942	-15.849492104797	-15.3709815018399	-15.0585650498204	-14.8064489681102	-14.5690392214767	-14.3247422917733	-14.064103973364	-13.7844354843581	-13.4866953781172
18:44	-19.7120349775569	-18.0289763799253	-16.876637867516	-15.9026238582923	-15.4312913154147	-15.1236271395387	-14.874085841013	-14.6375067958392	-14.3928327457444	-14.1311358428749	-13.8501498451169	-13.5511114626373
18:45	-19.7457161659029	-18.0663186901478	-16.9196376848604	-15.9551426428847	-15.4908164309787	-15.1876993933997	-14.9405266020539	-14.7046049975772	-14.459435644029	-14.1966205838196	-13.9143047490312	-13.6139855937774
18:46	-19.7790022894671	-18.1032451493498	-16.9621791973028	-16.0070814117633	-15.5495900424239	-15.2508174026524	-15.0058124897617	-14.7703835149153	-14.5246099058219	-14.2606247702269	-13.9769714656949	-13.6753907274851
18:47	-19.8119260236777	-18.1397883117088	-17.0042947096016	-16.0584719335577	-15.6076441054575	-15.3130154942583	-15.0699833785298	-14.8348903330763	-14.588412103674	-14.3232118091152	-14.0382173293558	-13.7353953393073
18:48	-19.8445191581098	-18.1759798261544	-17.0460155837649	-16.1093449531716	-15.6650094934946	-15.3743268756656	-15.1330779031946	-14.8981718399491	-14.6508965756388	-14.3844420995087	-14.0981059742744	-13.7940637390786
18:49	-19.8768127502336	-18.211850589999	-17.0873723920405	-16.1597303416657	-15.721716141535	-15.4347837666932	-15.1951335710288	-14.960272921776	-14.7121155310084	-14.4443731856377	-14.1566975593155	-13.8514563656649
18:50	-19.9088372718298	-18.2474308949979	-17.1283950618981	-16.2096572371256	-15.7777931799215	-15.4944175204158	-15.2561868630736	-15.0212370506293	-14.7721191508074	-14.5030599047079	-14.2140489818856	-13.907630062494
18:51	-19.9406227498956	-18.2827505676577	-17.1691130148092	-16.2591541782632	-15.8332690596673	-15.5532587347202	-15.316273326488	-15.0811063651723	-14.8309556839651	-14.5605545294988	-14.2702140813614	-13.9626383346851
18:52	-19.9721989037477	-18.3178391054882	-17.2095553004954	-16.3082492323535	-15.8881716708795	-15.611337356023	-15.3754276593881	-15.1399217459714	-14.8886715398869	-14.6169069059721	-14.3252438321946	-14.0165315886507
18:53	-20.0035952799492	-18.3527258108155	-17.2497507282306	-16.3569701189988	-15.9425284556711	-15.6686827764882	-15.4336837894765	-15.1977228864307	-14.945311377988	-14.6721645860209	-14.3791865269256	-14.0693573550857
18:54	-20.0348413866511	-18.3874399237235	-17.2897279967236	-16.4053443311315	-15.9963665168546	-15.7253239259641	-15.4910749476175	-15.2545483602662	-15.0009181946339	-14.726372955463	-14.4320879493827	-14.1211604962816
18:55	-20.06596682893	-18.4220107556846	-17.329515824088	-16.453399254624	-16.0497127236395	-15.7812893597623	-15.5476337373956	-15.3104356862967	-15.0555334078364	-14.7795753573725	-14.4839915383889	-14.1719833987171
18:56	-20.0970014467327	-18.4564678254591	-17.3691430794158	-16.5011622878492	-16.1025938155028	-15.8366073433296	-15.6033922015937	-15.365421391228	-15.1091969399852	-14.8318132108482	-14.5349385423325	-14.2218661518657
18:57	-20.1279754571062	-18.4908409989027	-17.4086389175142	-16.5486609625501	-16.1550365053813	-15.8913059348084	-15.6583818864522	-15.4195410710154	-15.1619472988489	-14.883126125326	-14.5849681649906	-14.2708467141545
18:58	-20.1589196024897	-18.525160634415	-17.4480329184418	-16.5959230674083	-16.2070675833281	-15.945413066446	-15.7126339045024	-15.4728294513193	-15.2138216570395	-14.9335520105609	-14.6341177030221	-14.3189610669768
18:59	-20.1898653069955	-18.5594577358976	-17.4873552335996	-16.6429767757753	-16.2587140217994	-15.9989566257976	-15.7661789967272	-15.5253204475205	-15.2648559301208	-14.9831271824222	-14.6824226755613	-14.3662433576384
18:60	-20.2208448427934	-18.5937641152691	-17.526636740283	-16.6898507791234	-16.3100030837796	-16.0519645376656	-15.8190475947645	-15.5770472247193	-15.3150848535253	-15.0318864646676	-14.7299169463612	-14.4127260320787
18:61	-20.2518915089638	-18.6281125668207	-17.5659092068114	-16.7365744279144	-16.3609624350223	-16.1044648477372	-15.8712698838561	-15.6280422581182	-15.3645420584488	-15.0798632868846	-14.7766328389444	-14.4584399581728
18:62	-20.283039825495	-18.6625370559858	-17.6052054706061	-16.7831778817577	-16.4116202617815	-16.156485808918	-15.922875867237	-15.6783373941769	-15.4132601468939	-15.1270897788084	-14.82260124522	-14.5034145403813
18:63	-20.3143257454875	-18.697072925468	-17.6445596319164	-16.8296922709539	-16.4620053955371	-16.2080559714148	-15.9738954326747	-15.7279639129238	-15.4612707660517	-15.1735968612483	-14.8678517280341	-14.5476778264753
18:64	-20.345786889112	-18.7317571221243	-17.6840072662946	-16.8761498718003	-16.5121474463767	-16.2592042776993	-16.0243584218897	-15.77695259182	-15.5086046822261	-15.2194143338782	-14.9124126181131	-14.5912566070247
18:65	-20.3774628034609	-18.7666284485651	-17.7235856594196	-16.9225842983819	-16.5620769469072	-16.3099601635862	-16.0742947036334	-15.8253337715908	-15.5552918545328	-15.2645709601652	-14.956311105864	-14.6341765083022
18:66	-20.4093952531705	-18.8017278441277	-17.7633340684855	-16.9690307139982	-16.6118255088179	-16.3603536667902	-16.1237342512539	-15.873137424472	-15.6013615086323	-15.3090945497357	-14.9995733284875	-14.6764620792187
18:67	-20.4416285475996	-18.837098700738	-17.8032940151307	-17.0155260659036	-16.6614259945328	-16.4104155444897	-16.172707225663	-15.9203932253599	-15.6468422107945	-15.3530120385008	-15.04222445286	-14.7181368728722
18:68	-20.4742099114842	-18.8727872202467	-17.8435096158251	-17.0621093476888	-16.7109127067716	-16.4601774016261	-16.2212440647106	-15.9671306264139	-15.6917619426308	-15.3963495668851	-15.084288754638	-14.7592235232643
18:69	-20.5071899073931	-18.9088428211474	-17.8840279568002	-17.1088218944291	-16.7603215993124	-16.5096718319194	-16.2693755801049	-16.0133789357251	-15.7361481768782	-15.4391325565337	-15.1257896940373	-14.7997438177112
18:70	-20.5406229200746	-18.9453186042496	-17.9248995220645	-17.1557077167188	-16.8096905128245	-16.5589325738805	-16.3171330631647	-16.0591674007549	-15.7800279546765	-15.4813857858963	-15.1667499887407	-14.8397187654518
18:71	-20.5745677150017	-18.98227188896	-17.9661786848705	-17.2028138809393	-16.8590594403544	-16.6079946844795	-16.3645484008835	-16.10452529735	-15.8234279648413	-15.5231334651271	-15.2071916843954	-14.8791686629397
18:72	-20.609088086231	-19.019764834464	-18.0079242752957	-17.2501909446453	-16.9084708279249	-16.6568947335804	-16.4116542040159	-16.1494820252661	-15.8663746257111	-15.564399310772	-15.2471362231651	-14.9181131562886
18:73	-20.6442536122684	-19.057865163445	-18.0502002395133	-17.297893457877	-16.9579699167961	-16.7056710228179	-16.4584839491776	-16.1940672112847	-15.9088941702353	-15.6052066207647	-15.2866045108202	-14.9565713013347
18:74	-20.6801405432217	-19.096647010275	-18.0930764100381	-17.3459805436365	-17.0076051352916	-16.7543638332771	-16.5050721372986	-16.2383108211912	-15.95101273507	-15.645578350304	-15.3256169828664	-14.9945616217726
18:75	-20.716832848456	-19.1361919211413	-18.1366294110031	-17.3945165738487	-17.057428549788	-16.8030157071894	-16.5514544711869	-16.2822432820998	-15.9927564545727	-15.6855371892505	-15.3641936702369	-15.0321021658266
18:76	-20.754423461698	-19.1765900407753	-18.1809437286975	-17.4435719610648	-17.1074963865969	-16.8516717699139	-16.5976680554781	-16.32589561688	-16.0341515607294	-15.7251056417572	-15.4023542651117	-15.0692105619252
18:77	-20.7930157707079	-19.2179415298964	-18.226112985654	-17.4932240912395	-17.1578696391659	-16.9003800997821	-16.6437516228808	-16.3692995927581	-16.0752244902245	-15.7643061089402	-15.44011818747	-15.1059040738665
18:78	-20.8327254121435	-19.2603582699918	-18.2722414671924	-17.5435584294947	-17.2086147784632	-16.9491921550317	-16.6897457914066	-16.4124878865641	-16.116002000067	-15.8031609755112	-15.4775046530401	-15.1421996559852
18:79	-20.8736824503543	-19.3039659287929	-18.3194459634465	-17.5946698393936	-17.2598045888213	-16.9981632691215	-16.7356933582481	-16.4554942695677	-16.1565112934444	-15.8416927014261	-15.514532743383	-15.1781140088705
18:80	-20.9160340434257	-19.3489064824454	-18.3678580088817	-17.6466641676302	-17.3115191572175	-17.0473532283441	-16.7816396371696	-16.4983538154409	-16.1967801577798	-15.8799239197737	-15.5512214789398	-15.2136636362299
18:81	-20.9599477335353	-19.3953413213486	-18.4176266271067	-17.6996601612134	-17.3638470514102	-17.0968269489933	-16.8276328477922	-16.5411031356086	-16.2368371173427	-15.9178775423323	-15.5875898959821	-15.2488649035606
18:82	-21.0056155456299	-19.4434551095903	-18.4689217242823	-17.7537918046919	-17.4168867321291	-17.1466552756426	-16.8737245670563	-16.5837806471502	-16.2767116032279	-15.9555768744711	-15.6236571285509	-15.2837340993702
18:83	-21.0532591446698	-19.4934606282642	-18.521938323922	-17.8092111928715	-17.4707482575178	-17.196915927653	-16.9199702555623	-16.626426879542	-16.3164341440848	-15.9930457413877	-15.6594424966443	-15.3182874997912
18:84	-21.1031363966254	-19.5456049191111	-18.5769019058937	-17.8660920930239	-17.5255553554577	-17.2476946282872	-16.966429874572	-16.6690848279437	-16.3560365816932	-16.0303086280534	-15.6949656021348	-15.3525414375677
18:85	-21.1555498168092	-19.6001771699372	-18.6340752130474	-17.9246344045336	-17.5814479630638	-17.2990864603759	-17.0131686134224	-16.7118003625199	-16.3955523163657	-16.0673908357209	-15.7302464341741	-15.3865123765578
18:86	-21.2108575947326	-19.6575189680269	-18.6937670360125	-17.9850698005752	-17.6385853651216	-17.3511975052001	-17.0602577522434	-16.7546227055656	-16.4350165882797	-16.1043186584515	-15.7653054861905	-15.4202169931028
18:87	-21.2694881965369	-19.7180378264224	-18.7563437059781	-18.0476689470679	-17.6971501084159	-17.4041468383432	-17.1077756915945	-16.7976049911206	-16.474466802257	-16.1411195838757	-15.8001638870195	-15.4536722658846
18:88	-21.3319600301994	-19.7822253177993	-18.8222443590632	-18.1127508567664	-17.7573529326455	-17.4580689794872	-17.1558091895029	-16.8408049255369	-16.5139429053226	-16.1778225233669	-15.8348435492649	-15.4868955762238
18:89	-21.3989084301516	-19.8506818306912	-18.8920015561749	-18.1806951800575	-17.8194390499364	-17.5131169250503	-17.2044548581953	-16.8842855723758	-16.5534878287024	-16.214458078038	-15.8693673386934	-15.5199048212066
18:90	-21.4711234838068	-19.9241510696549	-18.9662696750116	-18.251958607308	-17.8836962380253	-17.5694659370333	-17.2538209887102	-16.9281162914818	-16.5931480089397	-16.2510588485578	-15.9037592693729	-15.5527185425766
18:91	-21.5496043703894	-20.0035692816624	-19.0458648643585	-18.3270971434049	-17.9504654097174	-17.6273183242649	-17.3040297932048	-16.9723738706627	-16.6329740067618	-16.2876597988379	-15.9380447304389	-15.5853560750412
18:92	-21.6356396700168	-20.0901374371121	-19.1318226949242	-18.4067969599274	-18.0201546205409	-17.6869095423697	-17.355220184562	-17.0171438999131	-16.6730212475405	-16.3242986863366	-15.9722507519016	-15.6178377185715
18:93	-21.7309300858543	-20.1854305055824	-19.2254838024079	-18.4919181021374	-18.0932579406552	-17.7485160703007	-17.4075512544631	-17.0625224537176	-16.7133509141395	-16.3610165752775	-16.0064063189161	-15.6501849404883
18:94	-21.837783601921	-20.2915692901728	-19.328625553384	-18.5835580370129	-18.1703813554605	-17.8124657167918	-17.4612066699236	-17.1086181683612	-16.754031032294	-16.3978584538251	-16.0405427466076	-15.6824206147398
18:95	-21.9594412260851	-20.4115033211547	-19.4436729435291	-18.6831468928748	-18.2522790687236	-17.8791513067802	-17.5164002928283	-17.1555548308822	-16.7951378014164	-16.434873982648	-16.0746941311199	-15.7145693079301
18:96	-22.1006544198228	-20.5495037392965	-19.5740537342007	-18.7925954038558	-18.3399056292654	-17.9490491585337	-17.5733834505912	-17.2034746381289	-16.8367572412848	-16.4721184110169	-16.1088978974045	-15.7466576245709
18:97	-22.2687906302044	-20.7120860619946	-19.724835002255	-18.914534841048	-18.434492902006	-18.0227444961595	-17.6324544700997	-17.252542344155	-16.8789872496141	-16.5096537086141	-16.1431954709277	-15.7787146280122
18:98	-22.4761784274909	-20.9099091802486	-19.903959552484	-19.0527272261218	-18.537667519347	-18.1009671458404	-17.6939713668672	-17.3029506010112	-16.9219402002861	-16.5475499780679	-16.1776331097226	-15.8107723590315
[truncated: 8,202 more rows]
