# Supplementary material for: Characterization of multiple sequence alignment errors using complete-likelihood score and position-shift map
Source: BMC Bioinformatics. 2016 Mar 18;17:133. doi: 10.1186/s12859-016-0945-5 (PMC4799563; doi:10.1186/s12859-016-0945-5)
Supplement: Additional file 2: — The ZIP archive of a package that contains the original versions of Perl modules and scripts used for creating the simulated and reconstructed MSAs and for analyzing these MSAs. It also contains a README file that describes how to use the modules and scripts. (The modules and scripts will run on a Mac OS X terminal. And it will probably run on other UNIX platforms, although we have not tested whether they indeed do.) The package also contains the Dawg control files that were used for the simulations. The latest version of the package (“ComplLiMment_P.verxxx”) can be found in the ‘lolipog’ directory at the FTP repository of the Bioinformatics Organization [85]. (ZIP 4746 kb) [file 12859_2016_945_MOESM2_ESM.zip › additional_file_2/ComplLiMment_P.ver0.6.1.2/ANALYSES/Inputs/InData/PL1.6_co100/bd_lmfacs_asites_vs_dgaps.txt]

* This file lists the logarithmic multiplication factors on either PWA boundary.
#{Anc_sites}\E[#{indels}]	0.004	0.01	0.02	0.04	0.06	0.08	0.1	0.12	0.14	0.16	0.18	0.2
1	-6.2126074317556	-5.29331319988485	-4.59515351937698	-3.89195633965035	-3.47640790181972	-3.17860917242231	-2.94531564160404	-2.75281078874358	-2.58844350361352	-2.44466220510472	-2.31659597296453	-2.20091898153047
2	-6.82405815263779	-5.90175342081778	-5.19855624109114	-4.4852090738631	-4.05941069018438	-3.75126210654552	-3.50751888297126	-3.30446458858876	-3.12944822271716	-2.97491833350478	-2.83600414956454	-2.70938001358967
3	-7.14964096695761	-6.2243187353575	-5.51605905901606	-4.79246194593991	-4.35624713016086	-4.0375158443443	-3.78302395057112	-3.56905540532008	-3.3829596798081	-3.21718587771788	-3.06686386576663	-2.9286687061026
4	-7.37404371851038	-6.44569698750235	-5.73234982027431	-4.99840285295672	-4.55160533499997	-4.22205907991598	-3.95652076000087	-3.73127536837355	-3.53367363556802	-3.35616614273591	-3.19388444694546	-3.04350550760092
5	-7.54681254070296	-6.6154343109433	-5.89697466293001	-5.15257800285644	-4.69503181470077	-4.35443913347485	-4.07755833145311	-3.84067657023224	-3.63114720469431	-3.4414238810749	-3.26664164479465	-3.10348134727301
6	-7.68825671474414	-6.75383998725453	-6.03024287417839	-5.27529677258278	-4.80683633355855	-4.45496680595635	-4.16644963434107	-3.91757588452827	-3.69570361422883	-3.49329193156061	-3.30548205773421	-3.12896168385519
7	-7.80866719842594	-6.87120497467452	-6.14244541912582	-5.37685023678867	-4.89731043812408	-4.53393490322832	-4.23349009888063	-3.97227344430632	-3.73765060740294	-3.52208947588402	-3.32074112158621	-3.13030404999518
8	-7.91397819328806	-6.9734634752706	-6.23951650795301	-5.46317273491227	-4.97238902336983	-4.59727979773219	-4.28461916259721	-4.01071414897409	-3.76294186322	-3.53378328750966	-3.31840405496152	-3.11351849664943
9	-8.0079247791055	-7.06435056942648	-6.32519123040087	-5.53799950556008	-5.03580796600664	-4.6487390565298	-4.32357788090501	-4.03664522973574	-3.77533446351024	-3.53214500954958	-3.30226280671883	-3.08242400617292
10	-8.09301179631958	-7.14637109827327	-6.4019744381997	-5.60383556881811	-5.0900730055755	-4.69082031641816	-4.35287778261626	-4.05258505508962	-3.77735759115211	-3.51971965047038	-3.27488420540582	-3.03961609509804
11	-8.17100188279706	-7.22128770044857	-6.47162878182614	-5.66244376287555	-5.13694777970409	-4.72528931254344	-4.37428887702676	-4.06031108381585	-3.77080036910131	-3.49831321252449	-3.23809723634925	-2.98695355191133
12	-8.24318320754362	-7.29038854580988	-6.53544244421427	-5.71511247758784	-5.17772155615976	-4.7534376031921	-4.38910735548668	-4.06112750917953	-3.75697938619999	-3.46926000399691	-3.19326000750134	-2.92582488814864
13	-8.31052638526854	-7.35464424999928	-6.59438605531759	-5.76281256887585	-5.21336614560182	-4.77623947471123	-4.39831247165225	-4.05602207937856	-3.73689539700609	-3.43357912731349	-3.14141590495094	-2.85730401781926
14	-8.37378142784575	-7.41480482590441	-6.64920964356726	-5.80629431000692	-5.24463285108492	-4.79444888266261	-4.40266345677377	-4.04576295142459	-3.7113300549444	-3.39207100665463	-3.08338980917168	-2.78224604685532
15	-8.43354029095344	-7.47146223029804	-6.70050518250851	-5.84614993803998	-5.27211501260239	-4.8086619875541	-4.40276202861912	-4.0309611378703	-3.68090824015596	-3.34537952021607	-3.01984994298099	-2.70134875063636
16	-8.49027870485679	-7.52509219462072	-6.74874842157998	-5.88285548439991	-5.2962898356418	-4.81935897417737	-4.39909418331714	-4.01211223644661	-3.64613967387974	-3.29403343206486	-2.95134905034291	-2.6151934424288
17	-8.54438501732879	-7.5760830679016	-6.79432772903098	-5.91679961757615	-5.31754723175521	-4.82693288261248	-4.39205899843332	-3.98962517165362	-3.60744754995591	-3.23847485660602	-2.87835264161602	-2.52427296904706
18	-8.59618060904341	-7.62475623215148	-6.8375645073107	-5.94830405828041	-5.33621023148635	-4.83171001130019	-4.38198900792353	-3.963842509622	-3.56518874606773	-3.17907932001386	-2.80125887071237	-2.42901139739745
19	-8.64593467622642	-7.6713808850136	-6.87872797571499	-5.97763836184905	-5.35254976444859	-4.83396468703455	-4.36916494405315	-3.93505514193464	-3.51966841145554	-3.11617021643796	-2.7204128417981	-2.32977818577019
20	-8.69387515024005	-7.7161849593482	-6.91804608996661	-6.00503083756666	-5.36679557623812	-4.83393017161888	-4.35382661624654	-3.90351310890009	-3.47115070238216	-3.05002943073054	-2.63611711602824	-2.22689860520357
21	-8.74019690711587	-7.75936333276539	-6.95571375174361	-6.03067675792586	-5.37914443520574	-4.83180685826553	-4.33618108015408	-3.86943371601262	-3.41986681962336	-2.98090528189766	-2.54863957042066	-2.12066155697433
22	-8.78506803740549	-7.80108409747571	-6.99189907852512	-6.05474462819301	-5.38976639946542	-4.82776852817406	-4.31640886756089	-3.83300771458895	-3.36602111927879	-2.90901855803938	-2.4582193769232	-2.0113255477922
23	-8.8286347026871	-7.84149341679658	-7.02674826009285	-6.07738104261858	-5.39880967048669	-4.82196719368884	-4.29466880370953	-3.79440407343952	-3.30979582385345	-2.83456716882627	-2.36507162460992	-1.89912333911157
24	-8.87102494559377	-7.88071933518061	-7.06038936855418	-6.09871449415844	-5.40640440014587	-4.81453689496325	-4.27110177911498	-3.75377370885955	-3.25135470079846	-2.75772978151121	-2.26939094768428	-1.78426562696103
25	-8.91235171371415	-7.9188748021161	-7.09293538223725	-6.11885839805715	-5.41266571159552	-4.80559671053892	-4.2458337364121	-3.71125243361277	-3.19084596892552	-2.67866869949595	-2.17135441493836	-1.66694400211955
26	-8.95271528515697	-7.9560600976915	-7.12448661124976	-6.13791351708514	-5.41769612175247	-4.7952531696874	-4.21897806019317	-3.66696331292865	-3.1284046203233	-2.59753216955644	-2.07112386348135	-1.5473333682255
27	-8.99220523325392	-7.99236479729822	-7.1551326621759	-6.155969925905	-5.42158750288809	-4.78360220404064	-4.19063750745287	-3.62101856513102	-3.06415429489442	-2.51445625325725	-1.96884780915521	-1.42559394567628
28	-9.03090203241171	-8.02786937748255	-7.1849540439222	-6.17310861657789	-5.42442268533988	-4.77073074056992	-4.1609057807706	-3.57352110897201	-2.99820880900822	-2.42956636245484	-1.86466303067145	-1.30187295448263
29	-9.06887838175483	-8.0626465395883	-7.21402349135387	-6.18940282185232	-5.42627677799469	-4.75671801259968	-4.12986882096827	-3.52456583430511	-2.93067341426848	-2.34297853333225	-1.75869589933698	-1.1763060447503
30	-9.10620030480453	-8.09676230943574	-7.24240706496722	-6.20491911448133	-5.42721826479753	-4.7416366471433	-4.0976058775636	-3.47424065427146	-2.86164584390344	-2.25480049498935	-1.65106350813163	-1.04901852598986
31	-9.14292806993194	-8.13027695777455	-7.27016507133583	-6.21971832730634	-5.42730992203155	-4.72555357333559	-4.06419040181038	-3.4226273836109	-2.79121719070895	-2.16513257513783	-1.54187464074302	-0.920126433871803
32	-9.17911696628911	-8.16324577621478	-7.2973528390347	-6.23385632881217	-5.42660959108141	-4.70853078669965	-4.0296907970636	-3.36980247762937	-2.71947265039946	-2.07406847549122	-1.43123061151571	-0.789737463901167
33	-9.21481796238938	-8.19571973580704	-7.32402137721318	-6.24738468132494	-5.42517083385833	-4.69062599644847	-3.99417105365639	-3.31583765878272	-2.64649215666716	-1.98169594201518	-1.3192260001385	-0.657951794785727
34	-9.25007826879607	-8.22774604973119	-7.35021793827636	-6.2603512033127	-5.42304349235383	-4.67189317730623	-3.95769128974727	-3.26080045209534	-2.57235092853612	-1.88809734962242	-1.20594929958116	-0.524862819322403
35	-9.28494182200891	-8.25936865718251	-7.37598650176373	-6.27280045287827	-5.42027416941764	-4.65238304295982	-3.9203082152108	-3.20475464623789	-2.49711994624096	-1.79335021667185	-1.09148349180685	-0.390557796938183
36	-9.31944970326434	-8.29062864217193	-7.40136819314164	-6.28477414616142	-5.41690664448323	-4.6321434548751	-3.88207553225869	-3.14776069369983	-2.42086636851345	-1.69752766141309	-0.975906562779239	-0.25511843925048
37	-9.35364050334341	-8.32156459833383	-7.42640164860319	-6.29631152174432	-5.4129822353404	-4.61121977758556	-3.84304428384391	-3.08987606085881	-2.34365390157367	-1.60069881005154	-0.859291965997866	-0.118621437910127
38	-9.38755064242673	-8.35221294878079	-7.45112333491485	-6.30744966010035	-5.40854011500043	-4.58965518950376	-3.80326315883599	-3.03115553668962	-2.26554312811125	-1.50292916420949	-0.741709042049134	0.0188610576188875
39	-9.42121465241623	-8.38260822842523	-7.47556783172981	-6.31822376550654	-5.40361759107892	-4.56749095668272	-3.76277876132752	-2.97165150723543	-2.18659180297182	-1.40428093408965	-0.623223400316876	0.157261005932879
40	-9.45466542785973	-8.41278333490388	-7.49976808250393	-6.32866741655615	-5.39825035383736	-4.54476667566781	-3.72163585014084	-2.91141420168341	-2.10685512103146	-1.30481334250538	-0.503897267957306	0.296514077776969
41	-9.48793445059124	-8.44276975321785	-7.52375561912721	-6.33881279038476	-5.39247269800104	-4.5215204905533	-3.67987755357547	-2.85049191487055	-2.02638596177259	-1.20458290405207	-0.383789810434294	0.43655929367744
42	-9.52105199238146	-8.47259775838306	-7.5475607645653	-6.34869086490498	-5.38631772265206	-4.49778928853711	-3.63754556361377	-2.78893121023656	-1.94523511431045	-1.10364368299841	-0.262957427277748	0.577338691058145
43	-9.55404729923663	-8.50229659972886	-7.57121281714919	-6.35833160268819	-5.3798175128393	-4.47360887760799	-3.59468031314306	-2.72677710659583	-1.86345148601576	-1.00204753293164	-0.141454026229993	0.718797017272963
44	-9.58694876045633	-8.53189466995572	-7.59474021962361	-6.36776411960465	-5.37300330601955	-4.44901414946998	-3.5513211392228	-2.66407325158625	-1.78108229740365	-0.899844320764085	-0.0193312785517543	0.8608814453849
45	-9.61978406513749	-8.56141966163908	-7.61817071564163	-6.37701684090954	-5.36590564602023	-4.42403923038346	-3.5075064350012	-2.60086208424364	-1.69817326558441	-0.797082137375255	0.103361142051689	1.00354130984739
46	-9.65258034847328	-8.59089871352805	-7.64153149605377	-6.38611764712404	-5.35855452687472	-4.39871762226147	-3.46327379254677	-2.53718498882703	-1.61476877827999	-0.693807496904107	0.226575334669522	1.14672785950889
47	-9.6853643299262	-8.62035854871833	-7.66484933707132	-6.39509401179143	-5.35097952861233	-4.37308233608957	-3.4186601385917	-2.4730824417667	-1.53091206018409	-0.590065526507275	0.350264958568019	1.29039402557818
48	-9.71816244514406	-8.64982560656802	-7.68815073217228	-6.40397313297709	-5.34320994687339	-4.34716601952505	-3.37370186497487	-2.40859415341139	-1.44664533327361	-0.485900148248481	0.474385030845006	1.4344942023634
49	-9.75100097332624	-8.67932617006372	-7.71146201945746	-6.41278206022033	-5.33527491805835	-4.32100108036886	-3.32843495541238	-2.34375920610598	-1.3620099725546	-0.381354254675422	0.598891732597136	1.5789840387363
50	-9.78390616162892	-8.70888649022559	-7.73480950604549	-6.42154781852726	-5.32720354160111	-4.29461980748429	-3.28289511010789	-2.27861619002736	-1.27704665864124	-0.276469879566481	0.723742221921892	1.72382023838123
51	-9.81690434811806	-8.73853290906007	-7.7582195910152	-6.4302975309136	-5.319025000876	-4.26805449065511	-3.23711786963716	-2.21320333814093	-1.19179552851644	-0.171288365287103	0.848894452127824	1.86896036696462
52	-9.85002208473293	-8.76829198252332	-7.78171888835871	-6.43905854096097	-5.31076868420221	-4.24133754083001	-3.19113873949906	-2.14755866160914	-1.10629632580456	-0.0658505281818359	0.97430699355114	2.0143626644106
53	-9.88328626171118	-8.79819060494603	-7.80533435139565	-6.44785853683766	-5.30246430739654	-4.21450161218702	-3.14499331671604	-2.08172008698429	-1.02058855189866	0.0398031765582732	1.09993885737463	2.15998586048829
54	-9.91672423494538	-8.82825613638981	-7.82909340011892	-6.45672567825456	-5.29414203934493	-4.18757972747116	-3.09871741989019	-2.01572559655057	-0.934711619325978	0.145632489071967	1.22574931981572	2.30578899190906
55	-9.95036395779391	-8.85851653445786	-7.85302405299452	-6.46568872787909	-5.28583263211506	-4.1606054081104	-3.05234722417707	-1.9496133732444	-0.848705008806312	0.251597176497299	1.35169774499292	2.4517312190935
56	-9.98423411895513	-8.88900049216893	-7.87715506482462	-6.47477718881665	-5.27756755721873	-4.13361281070157	-3.00591940272936	-1.88342195168004	-0.762608431561509	0.357656860483485	1.47774340469163	2.59777164069759
57	-10.0183642881374	-8.91973758362717	-7.90151607240634	-6.48402144989238	-5.26937914975585	-4.10663687158157	-2.95947127628989	-1.81719037694108	-0.6764619985718	0.463770838760057	1.60384529312744	2.74386910388048
58	-10.0527850714226	-8.95075841938532	-7.92613774988377	-6.49345294063113	-5.26130076233656	-4.0797134613637	-2.91304097278175	-1.75095837297305	-0.59030639865205	0.569897898805338	1.72996193464307	2.88998200814908
59	-10.0875282784315	-8.98209481361027	-7.95105197590228	-6.50310429804472	-5.25336693088956	-4.05287955153151	-2.86666759895877	-1.6847665226325	-0.504183087443384	0.67599612143856	1.85605118206793	3.03606810041977
60	-10.1226271036686	-9.01377996542685	-7.97629201494096	-6.51300954760293	-5.24561355473109	-4.02617339544898	-2.82039142644949	-1.61865646172288	-0.418134489691158	0.782022671889286	1.98207000320799	3.18208425868824
61	-10.1581163247503	-9.04584865714699	-8.00189271553021	-6.52320430109525	-5.23807809360027	-3.99963472647784	-2.77425409486293	-1.55267108968586	-0.332204217519279	0.887933575563892	2.10797425260888	3.32798626138332
62	-10.1940325206371	-9.07833747250038	-8.02789072847089	-6.53372597450014	-5.23079978477545	-3.97330497630238	-2.72829883503636	-1.48685480003238	-0.246437307826247	0.993683475318455	2.2337184253328	3.47372853908748
63	-10.230414313485	-9.11128503848667	-8.05432474867479	-6.54461402948167	-5.22381988388971	-3.94722751706616	-2.68257071601234	-1.42125373410735	-0.16088048243693	1.09922536654366	2.35925538899355	3.61926390481825
64	-10.2673026383585	-9.14473229508791	-8.08123578486538	-6.55591024275286	-5.21718193368258	-3.92144793154443	-2.63711691995438	-1.35591606240601	-0.0755824352676119	1.20451030574869	2.48453608968245	3.76454325845967
65	-10.3047410458054	-9.17872279784275	-8.10866746214004	-6.56765900830705	-5.21093206568732	-3.89601431633938	-2.59198704997535	-1.29089229842693	0.00940584847278527	1.30948708757028	2.60950922666281	3.9095152601844
66	-10.3427760432338	-9.21330305922391	-8.13666636333567	-6.5799076784592	-5.20511934079345	-3.8709776240259	-2.54723347679645	-1.22623565099141	0.0940307350791588	1.41410188419408	2.73412088977764	4.05412596677881
67	-10.3814574822001	-9.24852293592517	-8.16528241630365	-6.59270695080359	-5.1997961357885	-3.84639205134101	-2.50291173132105	-1.16200242212689	0.178235540011915	1.51829784001352	2.8583141523579	4.19831842363067
68	-10.4208390001591	-9.284436070612	-8.19456933564834	-6.60611130964187	-5.19501858443099	-3.82231548195807	-2.45908095165805	-1.09825245906298	0.261960071842227	1.6220146129059	2.98202861097796	4.34203220370242
69	-10.4609785270419	-9.32110039849853	-8.22458512929191	-6.62017953224474	-5.19084708341514	-3.79880999419705	-2.4158043949407	-1.0350496707005	0.345140112089275	1.72518785169904	3.10519986160219	4.48520288301354
70	-10.5019388692948	-9.35857873138681	-8.25539268250136	-6.6349752725829	-5.18734687586097	-3.77594244629493	-2.37315002656127	-0.972462621189054	0.427706818284642	1.82774859713201	3.22775889940065	4.62776143989251
71	-10.5437883868905	-9.39693943467714	-8.28706043488654	-6.6505677380365	-5.18458872783618	-3.75378515473442	-2.33119120231736	-0.910565216123721	0.509586034725688	1.9296225907432	3.34963142664449	4.76963356239396
72	-10.586601782474	-9.43625721651428	-8.31966316953406	-6.66703247824774	-5.18264971707247	-3.73241668478573	-2.29000746262312	-0.849437500529341	0.590697491723721	2.03072947246563	3.47073704944127	4.91073884462871
73	-10.6304610264967	-9.47661405292098	-8.35328293812831	-6.6844523099682	-5.18161415772522	-3.71192277710308	-2.24968546262668	-0.789166592488622	0.670953869466837	2.13098184302642	3.59098833938973	5.0509898480749
74	-10.6754564482419	-9.51810027882324	-8.38801015196437	-6.7029184078056	-5.18157469107885	-3.69239744027158	-2.21032006813017	-0.729847782324918	0.750259696564243	2.23028416119611	3.71028973018472	5.19029099789208
75	-10.7216880305319	-9.56081588275745	-8.42394487664255	-6.7225315986598	-5.18263357998539	-3.67394424708606	-2.17201565509483	-0.671585835136801	0.828510045454417	2.32853143805167	3.82853621132288	5.32853727638053
76	-10.7692669562714	-9.60487205341284	-8.46119837859834	-6.74340390800174	-5.18490425518761	-3.65667788270747	-2.1348876608791	-0.614496544845982	0.905588976496395	2.42560768005585	3.94561177070001	5.46561266537029
77	-10.8183174687318	-9.6503930399164	-8.49989498537474	-6.76566041990267	-5.18851317543151	-3.64072600659692	-2.09906444911198	-0.558708601674463	0.981367668810813	2.52138401900426	4.06138752414194	5.60138827557562
78	-10.86897912593	-9.6975184062107	-8.54017433998744	-6.78944153116362	-5.19360208171632	-3.62623150857054	-2.06468956854802	-0.504365853410265	1.05570215749513	2.61571644845149	4.17571945147095	5.73572008251251
79	-10.9214095544598	-9.74640578488542	-8.58219415474367	-6.81490570490651	-5.20033075104056	-3.61335526433023	-2.03192451126208	-0.451630065832268	1.1284305718276	2.70844306121889	4.28844563370311	5.86844616356998
80	-10.9757878424703	-9.79723427015523	-8.62613360420745	-6.84223286331911	-5.20888038933471	-3.60227953015668	-2.00095210987433	-0.400684321996439	1.19936973474419	2.79938064825736	4.39938285164322	5.99938329649857
81	-11.0323187592339	-9.85020863742769	-8.67219754475476	-6.87162860699769	-5.21945785102188	-3.59321216420333	-1.97198076124762	-0.35173724783704	1.26831093612216	2.88832047138982	4.5083223583961	6.12832273183177
82	-11.0912380561234	-9.90556464427993	-8.72062181553748	-6.90332951570602	-5.23230094002326	-3.58639192920479	-1.94524973147527	-0.305028318911508	1.33501462503043	2.97502295508454	4.61502457094076	6.25502488438431
83	-11.1528192003812	-9.96357576422769	-8.77167997223971	-6.93760988193441	-5.24768514358978	-3.58209522797916	-1.92103589354274	-0.260834599682701	1.39920366954239	3.05921094584811	4.71921232935147	6.37921259240917
84	-11.2173820338643	-10.02456184547	-8.82569194580967	-6.9747903694418	-5.26593229114124	-3.5806447639031	-1.89966238984654	-0.219479407531429	1.46055469190885	3.14056104702856	4.82056223145303	6.50056245219877
85	-11.2853040581686	-10.0889003960132	-8.88303532757097	-7.0152492981847	-5.28742183951482	-3.58242082775984	-1.88150992097503	-0.181343602913042	1.51868677766861	3.21869232760063	4.91869334147844	6.6186935266971
86	-11.3570353650165	-10.1570415140579	-8.94416029959693	-7.05943757451672	-5.31260580350457	-3.58787622984037	-1.86703167963577	-0.146880524551263	1.57314653979568	3.29315138602671	5.01315225382015	6.7331524092125
87	-11.433118723932	-10.2295279756746	-9.00960972237306	-7.10789877868348	-5.34202884371535	-3.59755638931997	-1.85677344175604	-0.116636081703852	1.62338802584118	3.36339225714719	5.10339299982587	6.84339313018107
88	-11.5142171255533	-10.3070227781151	-9.08004667809611	-7.16129670796144	-5.37635581007771	-3.61212687925554	-1.85140111310655	-0.0912763018577269	1.66874516970608	3.42874886373187	5.18874949926866	6.94874960860945
89	-11.6011523703771	-10.3903477285571	-9.15629305940587	-7.22045396523671	-5.41641033081827	-3.63241201699773	-1.85173932124663	-0.0716259236587187	1.70839319823337	3.48839642287779	5.26839696667483	7.04839705837973
90	-11.6949604864711	-10.480538861816	-9.23938498708391	-7.28640737655784	-5.46323023041801	-3.65945028354963	-1.85882683632698	-0.0587238186187619	1.7412932090718	3.5412960237022	5.34129648895671	7.14129656586274
91	-11.796973633355	-10.5789283442261	-9.33065471392229	-7.36048989486558	-5.51814943376003	-3.69457622907328	-1.87399847795562	-0.0539048988121923	1.76611026259445	3.5861127191111	5.40611311712949	7.2261131816187
92	-11.9089453047922	-10.6872696764313	-9.43185582750158	-7.44445580263901	-5.58292316920457	-3.73954567728164	-1.89901032086865	-0.0589253233084781	1.78108817512047	3.62109031888945	5.4610906593569	7.30109071342905
93	-12.0332495831499	-10.8079369477456	-9.54536250453848	-7.54067996611783	-5.65992722324995	-3.79673498137475	-1.93623895206863	-0.0761617560095752	1.78385026076796	3.64385213143834	5.5038524226502	7.36385246798391
94	-12.1732141437638	-10.944257840517	-9.67450251523712	-7.65249083953526	-5.75249094521239	-3.86947402995296	-1.98901447786751	-0.108944373333706	1.77106632349236	3.65106795571211	5.53106820477247	7.41106824277661
95	-12.3337116978855	-11.1011050730746	-9.82414866622362	-7.78476190794066	-5.86548869050261	-3.96263769148578	-2.06221196941616	-0.162148310332242	1.73786121072066	3.6378626347636	5.53786284775556	7.43786287961247
96	-12.522295561323	-11.2860319683693	-10.0018543691741	-7.94504725572206	-6.0064753896084	-4.08378138444549	-2.16338703383361	-0.243329232357032	1.67667924146105	3.59668048377574	5.5166806659076	7.43668069260939
97	-12.7516185249562	-11.5116913244881	-10.2202725113163	-8.14600043700867	-6.18810541896187	-4.24555994928507	-2.30519468711888	-0.365142208464994	1.57486533269854	3.51486641638885	5.45486657211933	7.39486659449842
98	-13.0453987381494	-11.8018012980674	-10.5031213388303	-8.4113403589788	-6.43409848471592	-4.47169353328536	-2.51135523987363	-0.551307597591945	1.40869911304225	3.36870005828797	5.32870019143372	7.28870021018842
99	-13.4568822896217	-12.2096079851619	-10.9036470377052	-8.79431386262954	-6.79770220398532	-4.8154301728275	-2.83511688039522	-0.855073632058453	1.12493233905947	3.10493316348437	5.08493327731203	7.06493329302813
100	-14.1559697437515	-12.9050119575497	-11.5917502700315	-9.4648222589885	-7.44881864153158	-5.44667233107069	-3.44638221312299	-1.44634295639385	0.553662356308319	2.5536630753022	4.5536631726074	6.55366318577623
