# Supplementary material for: Characterization of multiple sequence alignment errors using complete-likelihood score and position-shift map
Source: BMC Bioinformatics. 2016 Mar 18;17:133. doi: 10.1186/s12859-016-0945-5 (PMC4799563; doi:10.1186/s12859-016-0945-5)
Supplement: Additional file 2: — The ZIP archive of a package that contains the original versions of Perl modules and scripts used for creating the simulated and reconstructed MSAs and for analyzing these MSAs. It also contains a README file that describes how to use the modules and scripts. (The modules and scripts will run on a Mac OS X terminal. And it will probably run on other UNIX platforms, although we have not tested whether they indeed do.) The package also contains the Dawg control files that were used for the simulations. The latest version of the package (“ComplLiMment_P.verxxx”) can be found in the ‘lolipog’ directory at the FTP repository of the Bioinformatics Organization [85]. (ZIP 4746 kb) [file 12859_2016_945_MOESM2_ESM.zip › additional_file_2/ComplLiMment_P.ver0.6.1.2/ANALYSES/Inputs/InData/PL1.6_co100/lmfacs_agaps_vs_dsites.txt]

#{Dec_sites}\E[#{indels}]	0.004	0.01	0.02	0.04	0.06	0.08	0.1	0.12	0.14	0.16	0.18	0.2
1	-6.99635457978925	-6.08306034791848	-5.39490066741061	-4.71170348768398	-4.31615504985336	-4.03835632045594	-3.82506278963767	-3.65255793677722	-3.50819065164715	-3.38440935313835	-3.27634312099816	-3.1806661295641
2	-8.10738806868649	-7.19708333686647	-6.51388615713983	-5.8405389899118	-5.45474060623307	-5.18659202259421	-4.98284879901995	-4.81979450463746	-4.68477813876586	-4.57024824955347	-4.47133406561324	-4.38470992963836
3	-8.758128908332	-7.85080667673189	-7.17254700039044	-6.5089498873143	-6.13273507153525	-5.87400378571869	-5.67951189194551	-5.52554334669446	-5.39944762118249	-5.29367381909226	-5.20335180714102	-5.12515664747698
4	-9.22041555760374	-8.31606882659569	-7.64272165936766	-6.98877469205007	-6.62197717409332	-6.37243091900933	-6.18689259909422	-6.04164720746689	-5.92404547466137	-5.82653798182925	-5.74425628603881	-5.67387734669427
5	-9.57943923973927	-8.67806100997962	-8.00960136196633	-7.36520470189276	-7.00765851373709	-6.76706583251117	-6.59018503048943	-6.45330326926856	-6.34377390373062	-6.25405058011121	-6.17926834383096	-6.11610804630932
6	-9.87314639733591	-8.9747296698463	-8.31113255677016	-7.67618645517455	-7.32772601615032	-7.09585648854812	-6.92733931693284	-6.79846556712004	-6.69659329682059	-6.61418161415238	-6.54637174032598	-6.48985136644695
7	-10.1217788184911	-9.22631659473966	-8.56755703919096	-7.94196185685381	-7.60242205818922	-7.37904652329347	-7.21860171894578	-7.09738506437147	-7.00276222746808	-6.92720109594916	-6.86585274165135	-6.81541567006032
8	-10.337419046841	-9.44490432882352	-8.79095736150593	-8.17461358846519	-7.84382987692275	-7.62872065128511	-7.47606001615013	-7.36215500252701	-7.27438271677292	-7.20522414106258	-7.14984490851444	-7.10495935020235
9	-10.527860570777	-9.63828636109794	-8.98912702207233	-8.38193529723155	-8.0597437576781	-7.85267484820127	-7.70751367257647	-7.60058102140721	-7.51927025518171	-7.45608080122104	-7.4061985983903	-7.36635979784438
10	-10.6984247294685	-9.81178403142219	-9.16738737134862	-8.56924850196702	-8.25548593872442	-8.05623324956707	-7.91829071576518	-7.81799798823853	-7.74277052430102	-7.68513258361929	-7.64029713855473	-7.60502902824696
11	-10.8529070175679	-9.96919283521944	-9.32953391659702	-8.74034889764642	-8.43485291447496	-8.24319444731431	-8.11219401179763	-8.01821621858672	-7.94870550387218	-7.89621834729536	-7.85600237112012	-7.8248586866822
12	-10.9941098879598	-10.113315226226	-9.4783691246304	-8.89803915800398	-8.6006482365759	-8.41636428360823	-8.29203403590281	-8.20405418959567	-8.13990606661613	-8.09218668441305	-8.05618668791748	-8.02875156856478
13	-11.1241615542663	-10.246279418997	-9.61602122431531	-9.04444773787358	-8.75500131459955	-8.57787464370896	-8.45994764064998	-8.37765724837629	-8.31853056600382	-8.27521429631122	-8.24305107394866	-8.21893918681699
14	-11.2447163105882	-10.3697397086468	-9.74414452630967	-9.18122919274932	-8.89956773382732	-8.72938376540502	-8.61759833951618	-8.540697834167	-8.48626493768681	-8.44700588939704	-8.41832469191408	-8.39718092959773
15	-11.3570855727191	-10.4850075120637	-9.86405046427417	-9.30969521980564	-9.03566029436805	-8.87220726931976	-8.76630731038478	-8.69450641963596	-8.64445352192162	-8.60892480198173	-8.58339522474665	-8.56489403240202
16	-11.4623265411979	-10.5931400309618	-9.97679625792104	-9.43090332074097	-9.16433767198286	-9.00740681051844	-8.90714201965821	-8.84016007278768	-8.7941875102208	-8.76208126840592	-8.73939688668398	-8.72324127876987
17	-11.5613039377026	-10.6950019882755	-10.0832466494048	-9.54571853795001	-9.28646615212907	-9.13585180298634	-9.04097791880718	-8.97854409202748	-8.93636647032977	-8.90739377697988	-8.88727156198988	-8.87319188942092
18	-11.6547340684201	-10.7913096915282	-10.1841179666874	-9.65485751765712	-9.40276369086306	-9.2582634706769	-9.16854246730024	-9.11039596899871	-9.07174220544444	-9.04563277939057	-9.02781233008908	-9.01556485677417
19	-11.7432169580385	-10.8826631668257	-10.280010257527	-9.75892064366111	-9.51383204626065	-9.37524696884662	-9.29044722586522	-9.2363374237467	-9.2009506932676	-9.17745249825002	-9.16169512361017	-9.15106046758226
20	-11.8272602316963	-10.9695700408045	-10.3714311714229	-9.85841591902293	-9.62018065769439	-9.48731525307515	-9.40721169770281	-9.35689819035636	-9.32453578383843	-9.30341451218681	-9.28950219748451	-9.28028368665984
21	-11.9072971640986	-11.0524635897481	-10.4588140087263	-9.95377701490855	-9.72224469218844	-9.59490711524823	-9.51928133713678	-9.47253397299531	-9.44296707660606	-9.42400553888036	-9.41173982740336	-9.40376181395702
22	-11.9837005259827	-11.1317165860529	-10.5425315671023	-10.0453771167702	-9.82039888804258	-9.69840101675122	-9.62704135613806	-9.58364020316612	-9.55665360785596	-9.53965104661655	-9.52885186550036	-9.52195803636936
23	-12.0567933501472	-11.2076520642567	-10.622906907553	-10.1335396900787	-9.9149683179468	-9.79812584114896	-9.73082745116964	-9.69056272089963	-9.66595447131356	-9.65072581628639	-9.64123027207003	-9.63528198657168
24	-12.1268574044994	-11.2805517940863	-10.7002218274598	-10.2185469530641	-10.0062368590515	-9.8943693538689	-9.83093423802064	-9.79360616776521	-9.77118715970412	-9.75756224041687	-9.74922340658994	-9.74409808586669
25	-12.194139934295	-11.3506630226969	-10.7747236028181	-10.300646618638	-10.0944539321764	-9.98738493111976	-9.92762195699294	-9.8930406541936	-9.87263418950636	-9.86045692007679	-9.8531426355192	-9.84873222270039
26	-12.2588590812366	-11.4182038937712	-10.8466304073294	-10.3800573131648	-10.1798399178321	-10.0773969657671	-10.0211218562728	-9.98910710900832	-9.97054841640297	-9.95967596563612	-9.95326765956103	-9.94947716430517
27	-12.3212082792932	-11.4833678433375	-10.9161357082152	-10.4569729719443	-10.2625905489274	-10.1646052500799	-10.1116405534922	-10.0820216111703	-10.0651573409337	-10.0554592992965	-10.0498508551945	-10.0465969917156
28	-12.3813598506947	-11.5463271957655	-10.9834118622052	-10.5315664348609	-10.3428805036229	-10.2491885588529	-10.1993635990536	-10.171978927255	-10.1566666272912	-10.1480241807378	-10.1431208489544	-10.1403307727656
29	-12.4394679706235	-11.607236128457	-11.0486130802226	-10.603992410721	-10.4208663668634	-10.3313076014684	-10.284458409837	-10.2591554231738	-10.2452630031372	-10.2375681222009	-10.2332854882057	-10.230895633619
30	-12.4956711290988	-11.66623313373	-11.1118778892615	-10.6743899387756	-10.4966890890918	-10.4111074714376	-10.3670767018579	-10.3437114785657	-10.3311166681977	-10.3242713192836	-10.3205343324259	-10.3184893502841
31	-12.5500941890361	-11.7234430768787	-11.17333119044	-10.7428844464105	-10.5704760411357	-10.4887196924398	-10.4473565209146	-10.4257935027151	-10.4143833098131	-10.408298694242	-10.4050407598472	-10.403292552976
32	-12.6028501174512	-11.7789789273769	-11.2330859901968	-10.8095894799743	-10.6423427422435	-10.5642639378618	-10.5254239482257	-10.5055356287915	-10.4952058015616	-10.4898016266533	-10.4869637626778	-10.4854706150633
33	-12.6540414501882	-11.8329432236059	-11.291244865012	-10.8746081691238	-10.7123943216572	-10.6378494842473	-10.6013945414553	-10.5830611465816	-10.573715644466	-10.568919429814	-10.5664494879374	-10.5651752825846
34	-12.7037615379256	-11.8854293188607	-11.3479012074059	-10.9380344724422	-10.7807267614833	-10.7095764464357	-10.6753745588768	-10.6584837212248	-10.6500341976656	-10.6457806187519	-10.6436325687107	-10.6425460884519
35	-12.7520956115196	-11.9365224466932	-11.4031402912744	-10.999954242389	-10.8474279589284	-10.7795368324705	-10.7474620047215	-10.7319084357486	-10.7242737357517	-10.7205040061826	-10.7186372813176	-10.7177115864489
36	-12.7991216972357	-11.9863006361433	-11.457040187113	-11.0604461401328	-10.9125786384546	-10.8478154488464	-10.81774752623	-10.8034326876712	-10.7965383624848	-10.7931996553844	-10.7915785567506	-10.7907904332218
37	-12.8449114065541	-12.0348355015445	-11.5096725518139	-11.119582424955	-10.9762531385511	-10.9144906807963	-10.8863151870546	-10.8731469640695	-10.8669248047844	-10.8639697132622	-10.8625628692086	-10.8618923411208
38	-12.8895306206289	-12.0821929269829	-11.561103313117	-11.1774296383025	-11.0385200932026	-10.9796351677059	-10.9532431370381	-10.9411355148917	-10.9355231063134	-10.9329091424116	-10.9316890202513	-10.9311189205832
39	-12.9330400858231	-12.1284336618321	-11.6113932651366	-11.2340491989134	-11.0994430244857	-11.0433163900896	-11.0186041947343	-11.0074769406423	-11.0024172363786	-11.0001063674965	-10.9990488337237	-10.998564427474
40	-12.9754959338346	-12.1736138408787	-11.6605985884788	-11.289497922531	-11.1590808598122	-11.1055971816427	-11.0824663561157	-11.0722447076583	-11.0676856270063	-11.0656438484802	-11.0647277739322	-11.0643164281979
41	-13.0169501375876	-12.2177854402142	-11.7087713061236	-11.3438284773812	-11.2174883849974	-11.1665361775497	-11.1448932405719	-11.1355076018669	-11.131401648769	-11.1295985910485	-11.1288054974307	-11.128456393319
42	-13.0574509121806	-12.2609966781822	-11.7559596843644	-11.3970897847041	-11.2747166424512	-11.2261882083362	-11.2059444834129	-11.1973301300357	-11.1936340341096	-11.1920426027975	-11.1913563470769	-11.191060228741
43	-13.0970430686497	-12.3032923691419	-11.8022085865622	-11.4493273721012	-11.3308132822523	-11.284604647021	-11.2656760825561	-11.2577728760089	-11.2544472554288	-11.2530433023447	-11.252449795643	-11.2521987521401
44	-13.1357683270587	-12.3447142365581	-11.847559786226	-11.5005836862071	-11.385822872622	-11.3418337160724	-11.3241407058252	-11.3168928181887	-11.3139018640061	-11.3126638873665	-11.3121508451542	-11.3119381212175
45	-13.173665594401	-12.3853011909026	-11.8920522449051	-11.550898370173	-11.4397871752837	-11.397920759647	-11.3813879642647	-11.3747436135071	-11.3720547948479	-11.3709636666388	-11.3705203872118	-11.3703402194161
46	-13.2107712119541	-12.4250895770088	-11.9357223595345	-11.6003085106048	-11.4927453903555	-11.4529084857422	-11.4374646560275	-11.4313758523078	-11.4289596417608	-11.4279983603849	-11.4276155288112	-11.4274630039719
47	-13.2471191760315	-12.4641133948236	-11.9786041831766	-11.6488488578967	-11.5447343747176	-11.5068371821949	-11.492414984697	-11.486837287872	-11.4846669062894	-11.4838203726126	-11.4834898875373	-11.4833608205271
48	-13.2827413354917	-12.5024044969157	-12.0207296225199	-11.6965520233248	-11.5957888372211	-11.5597449098727	-11.5462807553225	-11.5411730437591	-11.5392242236213	-11.5384790385962	-11.5381938595027	-11.5380846879843
49	-13.3176675688807	-12.5399927656182	-12.0621286150119	-11.7434486557748	-11.6459415136128	-11.6116676759233	-11.5991015509668	-11.5944258016604	-11.592676568109	-11.5920208502299	-11.5917748629573	-11.5916825568181
50	-13.3519259436773	-12.5769062722739	-12.1028292880938	-11.7895676005756	-11.6952233236495	-11.6626395895326	-11.6509148921562	-11.6466359720757	-11.6450664406896	-11.6444896616148	-11.6442775601265	-11.6441995436671
51	-13.385542859769	-12.613171420711	-12.1428581026662	-11.8349360425646	-11.743663512527	-11.7126930023061	-11.7017563812881	-11.6978418497919	-11.6964340401674	-11.6959268769381	-11.6957440595231	-11.6956781446863
52	-13.4185431789949	-12.6488130767853	-12.1822399826207	-11.8795796352229	-11.7912897784642	-11.761858635092	-11.751659833761	-11.7480797558711	-11.7468174200665	-11.7463716224438	-11.7462141007108	-11.7461584298514
53	-13.4509503423487	-12.6838546855836	-12.2209984320332	-11.9235226174752	-11.8381283880341	-11.8101656928245	-11.8006573973536	-11.7973841676218	-11.7962526325362	-11.7958609040793	-11.7957252232629	-11.7956782201492
54	-13.4827864762266	-12.718318377671	-12.2591556414002	-11.9667879195358	-11.8842042806262	-11.8576419687524	-11.8487796611714	-11.8457878378318	-11.8447738606072	-11.8444297522093	-11.8443129214655	-11.8442732493722
55	-13.5140724889257	-12.7522250655896	-12.2967325841263	-12.0093972590109	-11.9295411632468	-11.9043139392422	-11.8960557553088	-11.8933219043762	-11.8924135399381	-11.8921113546345	-11.8920107861388	-11.8919773120383
56	-13.5448281584472	-12.785594531661	-12.3337491043167	-12.0513712283088	-11.9741615967108	-11.9502068501937	-11.9425134422215	-11.9400159911722	-11.9392024710536	-11.9389371790086	-11.9388506348005	-11.9388223987945
57	-13.5750722125288	-12.8184455080186	-12.3702239967977	-12.0927293742838	-12.0180870741473	-11.995344795973	-11.9881792006813	-11.9858983013325	-11.9851699229632	-11.9849370856313	-11.984862631264	-11.9848388205109
58	-13.6048224017157	-12.8507957496784	-12.4061750801769	-12.1334902709242	-12.0613380926296	-12.0397507916568	-12.0330783030748	-12.0309957032661	-12.0303437289451	-12.0301394314878	-12.03007539565	-12.030055322144
59	-13.6340955661858	-12.8826621013646	-12.4416192636566	-12.173671585799	-12.1039342186439	-12.0834468392858	-12.0772348867131	-12.0753338103868	-12.0747503751977	-12.0745711663157	-12.0745161056864	-12.0744991873345
60	-13.6629076969591	-12.9140605587174	-12.4765726082315	-12.2132901408934	-12.1458941480216	-12.1264539887395	-12.12067201974	-12.1189370550134	-12.1184150829817	-12.1182579214012	-12.1182105900825	-12.1181963346023
61	-13.6912739920461	-12.9450063244428	-12.511050382826	-12.252361968391	-12.187235760896	-12.1687923937736	-12.1634117621587	-12.1618287569816	-12.161361884815	-12.1612240917319	-12.1611834146869	-12.1611714059124
62	-13.7192089080326	-12.9755138598959	-12.5450671158664	-12.2909023618956	-12.2279761721709	-12.2104813636979	-12.2054752224318	-12.2040311874279	-12.2036136952217	-12.203492912077	-12.2034579620627	-12.203447848308
63	-13.7467262075357	-13.0055969325374	-12.5786366427255	-12.3289259235324	-12.2681317779404	-12.2515394111169	-12.2468826100631	-12.2455656281581	-12.2451923764877	-12.2450865275071	-12.2450565050572	-12.2450479892325
64	-13.7738390029233	-13.0352686596527	-12.6117721494302	-12.3664466073176	-12.3077182982474	-12.2919842961092	-12.2876532845192	-12.2864524269708	-12.2861187998324	-12.2860260588161	-12.2860002748823	-12.2859931061051
65	-13.800559796644	-13.0645415486814	-12.6444862129786	-12.4034777591456	-12.3467508165259	-12.331833067178	-12.3278058008139	-12.3267110492655	-12.3264129023658	-12.3263316632683	-12.3263095241758	-12.3263034906542
66	-13.8269005184778	-13.0934275344679	-12.6767908385797	-12.4400321537032	-12.3852438160374	-12.3711020992699	-12.3673579520405	-12.3663601262354	-12.3660937401648	-12.3660225910499	-12.3660035854664	-12.3659985084652
67	-13.8528725599861	-13.1219380137112	-12.7086974940897	-12.4761220285896	-12.4232112135745	-12.409807129127	-12.4063268091071	-12.4054174999129	-12.4051795377741	-12.4051172377725	-12.4051009254281	-12.4050966541553
68	-13.8784868064088	-13.1500838768617	-12.7402171418981	-12.5117591158916	-12.4606663906807	-12.4479632882078	-12.4447287579078	-12.4439002653127	-12.4436877344075	-12.4436331933438	-12.4436191952718	-12.4436156025473
69	-13.9037536662339	-13.1778755376905	-12.7713602684839	-12.5469546714367	-12.4976222226071	-12.485585133389	-12.4825795341327	-12.4818248098925	-12.4816350271027	-12.4815872874929	-12.4815752775898	-12.4815722561784
70	-13.9286830986383	-13.2053229607303	-12.8021369118448	-12.5817195019264	-12.5340911052045	-12.5226866756384	-12.5198942559048	-12.5192068505325	-12.5190374110588	-12.5189956322115	-12.5189853299428	-12.518982789451
71	-13.9532846389839	-13.2324356867705	-12.8325566869799	-12.6160639901298	-12.5700849799295	-12.5592814068277	-12.5566874544107	-12.556061468217	-12.5559102173676	-12.5558736613501	-12.5558648254488	-12.5558626896994
72	-13.9775674225286	-13.2592228565688	-12.8626288095886	-12.6499981183023	-12.605615357127	-12.5953823248403	-12.5929731026777	-12.5924031405839	-12.5922681483308	-12.5922361675889	-12.5922285906133	-12.5922267954258
73	-14.0015402065038	-13.285693232928	-12.8923621181353	-12.6835314899752	-12.6406933377323	-12.6310019571101	-12.6287646426337	-12.6282457724957	-12.6281253105402	-12.6280973369806	-12.6280908406173	-12.6280893319321
74	-14.0252113906884	-13.3118552212697	-12.9217650944109	-12.7166733502521	-12.6753296335254	-12.6661523827181	-12.6640750105767	-12.6636027247714	-12.6634952458823	-12.6634707812504	-12.6634652122618	-12.6634639445544
75	-14.0485890366028	-13.3377168888283	-12.9508458827134	-12.7494326047307	-12.7095345860563	-12.7008452531569	-12.6989166611657	-12.6984868412077	-12.6983909606165	-12.6983695680192	-12.698364794748	-12.6983637296904
76	-14.0716808854314	-13.3632859825728	-12.9796123077583	-12.7818178371617	-12.7433181843476	-12.7350918118675	-12.7333015900391	-12.732910474006	-12.7328249526636	-12.7328062491041	-12.73280215846	-12.7328012637897
77	-14.094494374773	-13.3885699459576	-13.008071891416	-12.8138373259439	-12.7766900814728	-12.7689029126382	-12.7672413551532	-12.7668855077157	-12.7668092372304	-12.766792887037	-12.7667893818993	-12.7667886304656
78	-14.1170366543118	-13.4135759345925	-13.0362318683692	-12.8454990595454	-12.8096596100981	-12.8022890369523	-12.8007470969298	-12.8004233817921	-12.8003553708867	-12.8003410799303	-12.8003380769108	-12.8003374458693
79	-14.1393146004884	-13.438310830914	-13.0640992007723	-12.8768107509351	-12.8422357970692	-12.8352603103588	-12.8338295572907	-12.8335351118609	-12.833474474201	-12.8334619848097	-12.8334594123255	-12.8334588824586
80	-14.1613348302497	-13.4627812579346	-13.0916805919869	-12.9077798510985	-12.8744273771141	-12.8678265179361	-12.8664990976537	-12.8662313097759	-12.8661772530352	-12.8661663395221	-12.8661641361362	-12.8661636912808
81	-14.1831037139436	-13.4869935921374	-13.1189824994645	-12.9384135617074	-12.9062428057316	-12.899997118913	-12.8987657159573	-12.8985222025467	-12.8984740185875	-12.8984644833199	-12.8984625963136	-12.8984622228779
82	-14.2046273874229	-13.5109539755795	-13.146011146837	-12.9687188470056	-12.9376902713228	-12.9317812605043	-12.9306390627748	-12.930417650211	-12.9303747062691	-12.930366376215	-12.9303647603588	-12.9303644469152
83	-14.2259117634157	-13.5346683272622	-13.1727725352742	-12.9987024449689	-12.9687777066243	-12.9631877910137	-12.9621284565773	-12.9619271627172	-12.9618888934921	-12.9618816171864	-12.961880233683	-12.9618799706253
84	-14.2469625422145	-13.5581423538203	-13.1992724541599	-13.0283708777921	-12.9995127994915	-12.9942252722534	-12.9932428981968	-12.9930599158817	-12.9930258164414	-12.9930194613217	-12.9930182768972	-12.9930180561515
85	-14.2677852217335	-13.581381559578	-13.2255164911358	-13.0577304617496	-13.0299030030797	-13.0249019913247	-13.0239910845399	-13.0238247664779	-13.0237943858963	-13.0237888359643	-13.0237878220864	-13.0237876368678
86	-14.2883851069767	-13.6043912560181	-13.2515100415571	-13.0867873164769	-13.0599555454647	-13.0552259718005	-13.0543814215959	-13.0542302665114	-13.0542032021645	-13.0541983559334	-13.05419748814	-13.0541973327476
87	-14.3087673189594	-13.627176570702	-13.2772583174005	-13.1155473737109	-13.0896774387427	-13.0852049843474	-13.0844220367834	-13.0842846767313	-13.0842605691862	-13.0842563378802	-13.0842555952015	-13.0842554648463
88	-14.3289368031201	-13.6497424556819	-13.3027663556629	-13.1440163855283	-13.1190754876445	-13.1148465568224	-13.1141207906734	-13.1139959794246	-13.1139745078608	-13.113970813835	-13.1139701782982	-13.1139700689574
89	-14.3488983372559	-13.6720936954359	-13.3280390262847	-13.1721999321155	-13.1481562976971	-13.1441579838765	-13.1434852881254	-13.1433718905375	-13.1433527686454	-13.143349544001	-13.143349000204	-13.1433489084991
90	-14.3686565390161	-13.694234914361	-13.3530810396289	-13.2001034291028	-13.176926282963	-13.1731463360946	-13.172522888872	-13.1724198711638	-13.1724028434732	-13.1724000288428	-13.1723995635883	-13.1723994866822
91	-14.3882158729803	-13.7161705838514	-13.3778969535476	-13.2277321344909	-13.2053916733854	-13.2018184686986	-13.201240717581	-13.2011471384375	-13.2011319770309	-13.2011295205142	-13.2011291224959	-13.2011290580066
92	-14.4075806573513	-13.7379050289904	-13.4024911800607	-13.2550911551981	-13.2335585217637	-13.2301810298407	-13.2296456734277	-13.2295606758676	-13.2295471774386	-13.2295450336696	-13.2295446932022	-13.22954463913
93	-14.4267550702843	-13.75944243488	-13.4268679916728	-13.2821854532522	-13.2614327103843	-13.2582404685091	-13.257744439203	-13.2576672431439	-13.2576552263664	-13.257653355696	-13.2576530644841	-13.2576530191504
94	-14.4457431558793	-13.7807868526325	-13.4510315273526	-13.3090198516507	-13.2890199573279	-13.2860030420684	-13.285543489983	-13.2854733854492	-13.2854626886231	-13.2854610564034	-13.285460807343	-13.2854607693389
95	-14.4645488298557	-13.8019422050448	-13.4749857981939	-13.3355990399109	-13.3163258224729	-13.313474823456	-13.3130491013864	-13.3129854423025	-13.3129759212496	-13.3129744972067	-13.3129742842147	-13.3129742523578
96	-14.4831758849295	-13.8229122919758	-13.4987346927806	-13.3619275793286	-13.3433557132149	-13.340661708052	-13.3402673574401	-13.3402095559636	-13.3402010821455	-13.3401998398308	-13.3401996576989	-13.3401996309971
97	-14.5016279959126	-13.8437007954446	-13.5222819822727	-13.3880099079651	-13.3701148899183	-13.3675694202415	-13.3672041580753	-13.3671516794214	-13.3671441382579	-13.3671430545676	-13.3671428988371	-13.367142876458
98	-14.5199087245497	-13.8643112844678	-13.5456313252306	-13.4138503453792	-13.3966084711163	-13.3942035196857	-13.393865226274	-13.3938175839923	-13.3938108733581	-13.3938099281124	-13.3938097949666	-13.3938097762119
99	-14.5380215241108	-13.884747219651	-13.5687862721943	-13.4394530971187	-13.4228414384745	-13.4205694073166	-13.4202561148844	-13.4202128665476	-13.4202068954297	-13.4202060710048	-13.4202059571771	-13.420205941461
100	-14.5559697437515	-13.9050119575497	-13.5917502700315	-13.4648222589885	-13.4488186415316	-13.4466723310707	-13.446382213123	-13.4463429563938	-13.4463376436917	-13.4463369246978	-13.4463368273926	-13.4463368142238
