# Supplementary material for: Characterization of multiple sequence alignment errors using complete-likelihood score and position-shift map
Source: BMC Bioinformatics. 2016 Mar 18;17:133. doi: 10.1186/s12859-016-0945-5 (PMC4799563; doi:10.1186/s12859-016-0945-5)
Supplement: Additional file 2: — The ZIP archive of a package that contains the original versions of Perl modules and scripts used for creating the simulated and reconstructed MSAs and for analyzing these MSAs. It also contains a README file that describes how to use the modules and scripts. (The modules and scripts will run on a Mac OS X terminal. And it will probably run on other UNIX platforms, although we have not tested whether they indeed do.) The package also contains the Dawg control files that were used for the simulations. The latest version of the package (“ComplLiMment_P.verxxx”) can be found in the ‘lolipog’ directory at the FTP repository of the Bioinformatics Organization [85]. (ZIP 4746 kb) [file 12859_2016_945_MOESM2_ESM.zip › additional_file_2/ComplLiMment_P.ver0.6.1.2/ANALYSES/Inputs/InData/PL1.6_co100/lmfacs_asites_nhom_dsites.txt]

#{Anc_sites}:#{dec_sites}\E[#{indels}]	0.004	0.01	0.02	0.04	0.06	0.08	0.1	0.12	0.14	0.16	0.18	0.2
1:1	-13.4786183984571	-11.6472063600679	-10.2628333809402	-8.88028391585648	-8.07297609435181	-7.50111879854927	-7.05822814149182	-6.69687508814212	-6.39176066567275	-6.12778441659268	-5.8952067983799	-5.68737814206407
1:2	-14.5165612782382	-12.6890047181793	-11.3110178226222	-9.94110118383775	-9.14625322677925	-8.58669371805816	-8.1559465800852	-7.80658870865932	-7.5133258185194	-7.2610612664099	-7.04005868255165	-6.84367108318521
1:3	-15.1194240536595	-13.2956692929708	-11.9239652068127	-10.5664244821888	-9.7837139468304	-9.23606530989213	-8.81701080227558	-8.47913345165079	-8.19714369908146	-7.95594866893917	-7.74581507888176	-7.56009853631087
1:4	-15.5473678426382	-13.7273766549902	-12.3618787110958	-11.0165126099337	-10.245674802392	-9.70960907031074	-9.30185580719073	-8.97500393196975	-8.70376837121558	-8.47305982917374	-8.27314800830176	-8.09739110987206
1:5	-15.880199460229	-14.0639431646312	-12.7045909683502	-11.3712316202878	-10.6120357832748	-10.0872589239373	-9.69044915527341	-9.3742009271017	-9.11323344658937	-8.89246098939087	-8.70215645467989	-8.53568108380987
1:6	-16.1530712049627	-14.3405268342505	-12.9872697114888	-11.6657690694136	-10.9180043220141	-10.4042419177826	-10.0180371446412	-9.71198970757625	-9.46082314645547	-9.24945572017172	-9.06816431213399	-8.9103143722755
1:7	-16.3846172237026	-14.5757654634713	-13.2285589470175	-11.9187815383864	-11.1822494508736	-10.6792392352481	-10.3033128580486	-10.0070752579479	-9.76525480855584	-9.56277479697172	-9.38991768310239	-9.2400552544697
1:8	-16.5859205391853	-14.7807445541995	-13.4395483837574	-12.1413671944862	-11.4158776030457	-10.9233653173657	-10.5573986653781	-10.2705882065897	-10.0376682746733	-9.84356905542465	-9.67858118127724	-9.53608606034063
1:9	-16.7641154726528	-14.9626001927541	-13.6273770976314	-12.3406710714292	-11.6260395584118	-11.1437765107085	-10.7874566007674	-10.5096969496896	-10.2852397657563	-10.0990249998173	-9.94135522008052	-9.80562603193639
1:10	-16.9240681744002	-15.1261998346483	-13.7969147493951	-12.5215671802373	-11.8176134743976	-11.3453550376358	-10.9983732856907	-10.7292935324655	-10.5128687118293	-10.3340525461408	-10.1831645911413	-10.0536205976907
1:11	-17.0692480071998	-15.2750138375636	-13.9516333724228	-12.6875308228298	-11.9940777412135	-11.5315824044837	-11.1936338967386	-10.9328681745046	-10.7240528155954	-10.5521605740528	-10.407534406893	-10.28361754089
1:12	-17.2022166087478	-15.4116046164899	-14.0940966858961	-12.8411282315852	-12.1580009578247	-11.705029720894	-11.3758128308064	-11.1230002733923	-10.9213793669689	-10.7559484901989	-10.6170817989593	-10.4982586510851
1:13	-17.3249198570495	-15.5379186691508	-14.2262522226711	-12.9843089089528	-12.311334490014	-11.867650480652	-11.546866708276	-11.3016516183204	-11.1068186323848	-10.9473997209277	-10.8138093889132	-10.6995729820591
1:14	-17.4388710300634	-15.6554697759838	-14.34961459816	-13.1185890389116	-12.4555960290862	-12.020964270215	-11.7083182285938	-11.4703503768391	-11.2819079317453	-11.1280657991521	-10.9992892527566	-10.8891605028667
1:15	-17.545270485611	-15.7654587080224	-14.4653852660359	-13.2451713417561	-12.59198954908	-12.166176829654	-11.8613763301634	-11.6303113342781	-11.4478719111178	-11.2991865844309	-11.174782953963	-11.0683117606501
1:16	-17.6450865751406	-15.8688541605908	-14.5745334860255	-13.3650261126295	-12.7214864184839	-12.3042612378536	-12.0070174424593	-11.7825171901967	-11.6057038330476	-11.4617714581125	-11.3413225115702	-11.2380884534614
1:17	-17.7391119567993	-15.966449080899	-14.6778526763892	-13.4789476257021	-12.8448818579131	-12.4360144231497	-12.1460420414271	-11.9277751332105	-11.7562221172358	-11.616655740172	-11.4997665681152	-11.3993792017601
1:18	-17.82800377711	-16.05890086053	-14.7760006249424	-13.5875943837539	-12.9628352295689	-12.5620974913986	-12.279115006476	-12.0667571992364	-11.9001106445155	-11.7645408509522	-11.6508402945853	-11.5529390738207
1:19	-17.9123129712213	-16.1467606438785	-14.8695288115435	-13.6915184699422	-13.0758994192285	-12.6830651362627	-12.4067950480198	-12.2000296867299	-12.0379481034827	-11.9060235051366	-11.7951643306468	-11.6994181766417
1:20	-17.9925060395521	-16.2304951110914	-14.9589042018568	-13.7911873641497	-13.1845426758171	-12.799387499478	-12.5295565761838	-12.3280750028469	-12.17022975816	-12.0416173227093	-11.9332761534193	-11.8393827149006
1:21	-18.068981508103	-16.3105029432942	-15.0445257210281	-13.887000434327	-13.2891651208022	-12.9114666952138	-12.6478062267965	-12.4513081591327	-12.2973838588543	-12.1717690842221	-12.0656461085725	-11.9733307574832
1:22	-18.1420825589207	-16.387127456935	-15.1267368947101	-13.9793015915082	-13.3901114173674	-13.0196494897986	-12.7618955374072	-12.5700894114205	-12.4197841938105	-12.2968711321274	-12.1926896101493	-12.1017042207288
1:23	-18.212106853553	-16.4606664303392	-15.2058356809575	-14.0683891329088	-13.4876806246878	-13.1242371630831	-12.8721308007018	-12.6847340728776	-12.5377598130302	-12.4172709528421	-12.3147765468258	-12.2248981063175
1:24	-18.279314267003	-16.5313798401619	-15.2820822109914	-14.1545234917468	-13.5821339566097	-13.2254932714418	-12.9787808161725	-12.7955202223591	-12.6516026484523	-12.5332786662545	-12.4322386229582	-12.3432677203663
1:25	-18.3439330443153	-16.5994960200061	-15.3557049513267	-14.2379334067572	-13.6737009581931	-13.3236498263969	-13.0820830547108	-12.9026948238379	-12.7615735479493	-12.6451729419519	-12.5453751541351	-12.4571343901562
1:26	-18.406164751131	-16.6652166126434	-15.4269056588744	-14.3188208833615	-13.7625844724461	-13.418912261592	-13.1822486094117	-13.0064786311501	-12.8679070987635	-12.7532057189809	-12.6544576934931	-12.5667900504047
1:27	-18.4661882913485	-16.7287205890481	-15.4958634023551	-14.3973652200988	-13.8489646711321	-13.5114634623139	-13.2794662072598	-13.1070701535382	-12.9708155169627	-12.8576060063577	-12.7597337646696	-12.6725009699862
1:28	-18.5241631954326	-16.7901675378455	-15.5627378537233	-14.4737263042218	-13.9330023537665	-13.6014670619288	-13.3739054864711	-13.2046488874698	-13.0704918092369	-12.9585829708008	-12.8614299059304	-12.7745108183865
1:29	-18.5802323328907	-16.8497003787393	-15.627672003245	-14.5480473302557	-14.0148416687663	-13.6890701594005	-13.4657196940075	-13.2993779698521	-13.1671123627604	-13.0563284671517	-12.9597541785933	-12.8730432197711
1:30	-18.634524165997	-16.9074476170266	-15.690794415395	-14.6204570588112	-14.0946123741738	-13.7744055754794	-13.5550479211685	-13.3914063710517	-13.2608390819176	-13.1510191296963	-13.0548982553698	-12.9683039052751
1:31	-18.6871546349583	-16.9635252294312	-15.75222111585	-14.6910717060237	-14.1724317284278	-13.8575937381834	-13.6420169681514	-13.4808707190346	-13.3518211634056	-13.2428181150434	-13.1470391765823	-13.0604825468458
1:32	-18.7382287446852	-17.0180382514319	-15.8120571797938	-14.7599965339095	-14.2484060815574	-13.9387442680641	-13.7267429083226	-13.5678968257084	-13.4401965808215	-13.3318765666277	-13.2363408416356	-13.1497543358716
1:33	-18.787841908216	-17.0710821211547	-15.8703980766291	-14.8273271967982	-14.3226322220234	-14.0179573185936	-13.8093324077499	-13.6526009712799	-13.5260933344299	-13.4183348553575	-13.3229552876707	-13.2362813549217
1:34	-18.8360810903504	-17.1227438233963	-15.9273308146892	-14.8931508874778	-14.3951985229001	-14.0953247154584	-13.8898838439749	-13.735090990804	-13.6096305100437	-13.5023236390909	-13.4070237956597	-13.3202137798032
1:35	-18.8830257862118	-17.1731028685114	-15.9829349206999	-14.9575473178471	-14.4661859222354	-14.1709309296839	-13.9684882591182	-13.8154671981422	-13.6909191818984	-13.5839647745429	-13.4886778553309	-13.4016909408145
1:36	-18.9287488626245	-17.2222321340582	-16.0372832819002	-15.0205895620117	-14.5356687655655	-14.2448539126408	-14.0452301755144	-13.8938231756006	-13.7700631873708	-13.6633721082125	-13.5680400135368	-13.4808422658021
1:37	-18.9733172848465	-17.2701985917487	-16.0904428733823	-15.0823447844113	-14.6037155332032	-14.3171658156225	-14.1201882966913	-13.9702464520783	-13.8471597958975	-13.7406521674642	-13.6452246254805	-13.5577881228909
1:38	-19.0167927470047	-17.3170639380551	-16.1424753890096	-15.1428748713574	-14.6703894707036	-14.3879336124599	-14.193436112267	-14.0448190882686	-13.922300290125	-13.8159047686434	-13.7203385242091	-13.6326405771564
1:39	-19.0592322212395	-17.3628851434872	-16.1934377909373	-15.2022369810215	-14.7357491375754	-14.4572196402973	-14.2650424219719	-14.1176181840529	-13.9955704738962	-13.8892235557658	-13.7934816206871	-13.705504072761
1:40	-19.1006884379244	-17.4077149329084	-16.2433827901076	-15.2604840242592	-14.7998488866378	-14.5250820709835	-14.3350717913213	-14.1887163205049	-14.0670511189488	-13.9606964806883	-13.8647474443632	-13.7764760499667
1:41	-19.1412103071913	-17.4516022071215	-16.292359267956	-15.3176650865175	-14.8627392842906	-14.5915753233914	-14.4035849493016	-14.2581819467372	-14.1368183600232	-14.0304062335924	-13.9342236322699	-13.8456475048049
1:42	-19.1808432902745	-17.4945924142418	-16.3404126478499	-15.3738257993524	-14.9244674802383	-14.6567504252487	-14.4706391366901	-14.326079720052	-14.2049440463202	-14.0984306309621	-14.0019923732378	-13.9131034979161
1:43	-19.219629727792	-17.5367278779762	-16.3875852233797	-15.4290086686841	-14.9850775338088	-14.7206553316603	-14.5362884122083	-14.3924708064234	-14.2714960558383	-14.1648429669301	-14.0681308126572	-13.9789236180715
1:44	-19.2576091309465	-17.5780480887923	-16.4339164494881	-15.4832533657782	-15.0446107028649	-14.7833352063519	-14.6005839225482	-14.4574131471628	-14.3365385779754	-14.2297123328202	-14.1327114223177	-14.0431824050973
1:45	-19.2948184406965	-17.6185899630273	-16.4794432014874	-15.5365969860043	-15.10310570037	-14.8448326707288	-14.6635741413584	-14.52096169666	-14.4001323688525	-14.2931039088822	-14.1958023391388	-14.1059497362853
1:46	-19.3312922591802	-17.6583880742187	-16.5242000062473	-15.5890742796551	-15.1605989228984	-14.9051880250627	-14.72530508149	-14.5831686353004	-14.4623349830615	-14.3550792315443	-14.2574676760337	-14.1672911798561
1:47	-19.3670630570408	-17.6974748603063	-16.5682192491998	-15.6407178584696	-15.21712465474	-14.964439445481	-14.785820484149	-14.6440835610053	-14.5232009849263	-14.4156964389746	-14.3177678076913	-14.2272683186164
1:48	-19.4021613597769	-17.7358808098268	-16.611531360282	-15.6915583809795	-15.2727152507222	-15.0226231598971	-14.8451619880598	-14.7037536623017	-14.5827821418612	-14.4750104973076	-14.3767596336881	-14.2859390465949
1:49	-19.4366159158076	-17.7736346297867	-16.6541649814975	-15.7416247193524	-15.3274013004262	-15.0797736055739	-14.9033692812918	-14.7622238753805	-14.6411276020028	-14.5330734095423	-14.4344968210422	-14.3433578411428
1:50	-19.4704538485672	-17.8107633975312	-16.6961471184115	-15.7909441100414	-15.3812117761083	-15.13592357064	-14.960480238018	-14.8195370272265	-14.6982840579506	-14.5899344088367	-14.4910300280692	-14.3995760127299
1:51	-19.5037007946542	-17.8472926986251	-16.7375032775898	-15.8395422902413	-15.4341741663249	-15.1911043215655	-15.0165310421601	-14.8757339665949	-14.7542958981817	-14.6456401376889	-14.5464071111953	-14.4546419344442
1:52	-19.5363810297945	-17.8832467525051	-16.7782575917336	-15.8874436218927	-15.4863145970006	-15.2453457183365	-15.0715562996002	-14.9308536843477	-14.80920534747	-14.7002348143083	-14.6006733162088	-14.5086012530113
1:53	-19.5685175841682	-17.918648527449	-16.8184329340512	-15.9346712047585	-15.5376579414585	-15.2986763188486	-15.1255891404182	-14.98493342445	-14.8630525974623	-14.7537603873232	-14.6538714552824	-14.5614970829811
1:54	-19.6001323484823	-17.9535198462338	-16.8580510232238	-15.9812469799186	-15.588227920751	-15.3511234738502	-15.1786613124179	-15.0380087867424	-14.9158759284039	-14.8062566798439	-14.7060420709751	-14.6133701855798
1:55	-19.6312461720086	-17.9878814837038	-16.8971325201809	-16.0271918248705	-15.6380471954683	-15.4027134136045	-15.2308032670484	-15.0901138224577	-14.9677118228834	-14.8577615237936	-14.7572235883138	-14.6642591335906
1:56	-19.6618789537075	-18.021753257352	-16.9356971177719	-16.0725256413054	-15.6871374500808	-15.4534713273122	-15.2820442386867	-15.1412811233265	-15.0185950723643	-14.9083108853302	-14.8074524559593	-14.7142004635106
1:57	-19.6920497274461	-18.0551541119232	-16.9737636243273	-16.1172674365185	-15.7355194707548	-15.5034214362168	-15.3324123181386	-15.1915419050091	-15.0685588771835	-14.9579389821089	-14.8567632773835	-14.7632288161245
1:58	-19.7217767422581	-18.0881021989677	-17.0113500420204	-16.1614353993325	-15.783213217501	-15.5525870612278	-15.381934521118	-15.2409260855119	-15.1176349406316	-15.0066783930758	-14.9051889329093	-14.8113770665413
1:59	-19.7510775385303	-18.1206149522243	-17.0484736408847	-16.2050469713476	-15.830237891438	-15.600990685818	-15.430636852387	-15.2894623591749	-15.1658535576724	-15.054560161429	-14.9527606934063	-14.8586764446585
1:60	-19.7799690209756	-18.1527091596708	-17.0851510292992	-16.2481189142801	-15.8766119979009	-15.6486540148892	-15.4785443661786	-15.3371782667633	-15.2132436988188	-15.1016138913436	-14.9995083263812	-14.9051566469417
1:61	-19.8084675292309	-18.184401033066	-17.121398221734	-16.290667374123	-15.9223534060849	-15.6955980302561	-15.5256812234747	-15.3841002621567	-15.2598330896476	-15.1478678390252	-15.0454601951547	-14.9508459403456
1:62	-19.8365889069263	-18.215706275809	-17.1572307045424	-16.3327079428425	-15.9674794058862	-15.7418430433649	-15.5720707466756	-15.4302537760992	-15.3056482864139	-15.1933489986284	-15.09064335178	-14.9957712591441
1:63	-19.864348570107	-18.2466401499631	-17.1926635006028	-16.3742557183288	-16.0120067625957	-15.7874087458417	-15.617735472178	-15.4756632774559	-15.3507147482121	-15.2380831835604	-15.1350836243285	-15.0399582953924
1:64	-19.8917615759288	-18.2772175433433	-17.2277112336525	-16.4153253633378	-16.0559517701034	-15.8323142584642	-15.6626972013661	-15.5203523324166	-15.3950569061265	-15.282095103681	-15.1788056991424	-15.083431583705
1:65	-19.9188426926449	-18.3074530376384	-17.2623881932161	-16.4559311642001	-16.0993303032957	-15.8765781791571	-15.7069770505287	-15.5643436620908	-15.43869822982	-15.3254084389047	-15.2218331986427	-15.1262145810029
1:66	-19.9456064720059	-18.3373609786466	-17.2967084011273	-16.4960870901412	-16.1421578703721	-15.9202186306435	-15.750595500231	-15.6076591989606	-15.481661292026	-15.3680459097244	-15.2641887552729	-15.1683297418687
1:67	-19.9720673253631	-18.3669555498539	-17.3306856807713	-16.53580685415	-16.1844496658734	-15.963253308427	-15.7935724447128	-15.6503201426881	-15.5239678314367	-15.4100293451891	-15.3058940821674	-15.2097985901353
1:68	-19.9982396049682	-18.3962508507802	-17.3643337303477	-16.575103976461	-16.2262206253094	-16.0056995298567	-15.8359272419365	-15.6923470158279	-15.5656388145247	-15.4513797489031	-15.3469700411491	-15.2506417873441
1:69	-20.024137692248	-18.4252609817801	-17.3976662016886	-16.6139918518953	-16.2674854824077	-16.0475742851244	-15.8776787649974	-15.7337597200668	-15.6066944968987	-15.4921173636627	-15.3874367086934	-15.2908791987241
1:70	-20.049776095192	-18.4540001373303	-17.4306967864707	-16.652483822535	-16.3082588301814	-16.0888942911861	-15.9188454557216	-15.7745775937118	-15.6471544848744	-15.5322617354118	-15.4273134405531	-15.3305299573846
1:71	-20.0751695574764	-18.4824827102828	-17.4634393120606	-16.6905932575163	-16.3485551872511	-16.1296760497833	-15.9594453814294	-15.8148194712816	-15.6870377980612	-15.5718317772968	-15.4666189358077	-15.3696125274748
1:72	-20.1003331825629	-18.5107234101567	-17.4959078497605	-16.7283336421321	-16.3883890711705	-16.1699359109943	-15.9994962960559	-15.8545037462357	-15.7263629339128	-15.6108458347259	-15.5053713012156	-15.4081447671518
1:73	-20.125282576851	-18.5387373993171	-17.5281168389177	-16.7657186789751	-16.4277750809236	-16.2096901440748	-16.039015707091	-15.8936484381096	-15.7651479353978	-15.6493217525158	-15.5435881168918	-15.4461439923301
1:74	-20.1500340170488	-18.5665404519272	-17.5600812312843	-16.802762404565	-16.4667279913147	-16.2489550177941	-16.0780209501759	-15.9322712656425	-15.8034104632145	-15.6872769454397	-15.5812865045389	-15.4836270423587
1:75	-20.17460464839	-18.5941491419325	-17.5918166612455	-16.8394793258632	-16.5052628627182	-16.2877468930704	-16.1165292736857	-15.9703897279052	-15.8411678743421	-15.7247284738118	-15.6184831997363	-15.5206103490223
1:76	-20.1990127222999	-18.6215810681991	-17.6233396491974	-16.8758845823625	-16.5433951706566	-16.3260823315108	-16.1545579362968	-16.0080211960065	-15.8784373092093	-15.7616931261671	-15.6551946301707	-15.5571100105943
1:77	-20.2232778847854	-18.6488551274484	-17.6546678476109	-16.9119941411938	-16.5811409610382	-16.3639782245575	-16.192124321448	-16.045183018728	-15.9152357904337	-15.7981875116872	-15.6914370022077	-15.5931418731362
1:78	-20.2474215305038	-18.6759918491036	-17.6858203424218	-16.9478250350935	-16.6185170387575	-16.4014519494448	-16.2292460738486	-16.0818926465004	-15.9515803370015	-15.8342281658234	-15.7272263989227	-15.6287216218766
1:79	-20.2714672425786	-18.7030138109788	-17.7168180266932	-16.9833956564181	-16.6555411999606	-16.4385215602547	-16.2659412649181	-16.118167779606	-15.987488099034	-15.8698316736917	-15.762578893699	-15.663864886396
1:80	-20.2954413454304	-18.7299461615348	-17.7476840695635	-17.0187261250842	-16.6922325219263	-16.4752060252918	-16.3022285964723	-16.1540265485562	-16.0229765200758	-15.9050148173867	-15.7975106849074	-15.6985873646044
1:81	-20.3193736081666	-18.7568172841048	-17.7784445121411	-17.0538387550108	-16.7286117297206	-16.5115255261658	-16.3381276554242	-16.1894877375345	-16.0580635363888	-15.9397947556004	-15.8320382591695	-15.7329049722871
1:82	-20.3432981509624	-18.7836596525323	-17.8091290345411	-17.0887586533226	-16.7647016662963	-16.5475018400017	-16.3736592372632	-16.2245710660355	-16.0927678264093	-15.9741892471694	-15.866178593592	-15.7668340275899
1:83	-20.3672546288246	-18.8105109483377	-17.839771956703	-17.1235145008221	-16.800527903766	-16.5831588350421	-16.4088457633973	-16.2592975500533	-16.1271091289196	-16.0082169349141	-15.8999494115841	-15.8003914836147
1:84	-20.3912898000533	-18.837415540552	-17.8704135633005	-17.1581395835697	-16.8361195501014	-16.6185231231367	-16.4437118283867	-16.2936899734666	-16.1611086565364	-16.0418977132207	-15.9333695131746	-15.8335952279692
1:85	-20.4154596371656	-18.8644264768386	-17.9011018853625	-17.1926731779968	-16.8715103307318	-16.6536249327742	-16.4782849297614	-16.3277735144108	-16.194789643366	-16.0752532135881	-15.9664592103499	-15.8664644767541
1:86	-20.4398322170003	-18.8916082088335	-17.9318951374038	-17.2271624428513	-16.9067400638338	-16.6884992977116	-16.5125964590539	-16.3615765934352	-16.2281780847326	-16.1083074591249	-15.9992409128494	-15.8990203038859
1:87	-20.4644917534599	-18.9190403938454	-17.9628651149234	-17.261665052667	-16.9418567109093	-16.7231877063665	-16.5466830740355	-16.3951320453087	-16.2613037572309	-16.1410877656553	-16.0317399336091	-15.9312863680185
1:88	-20.4895443454534	-18.9468233116441	-17.9941020318604	-17.2962529412596	-16.9769192873338	-16.7577404392698	-16.5805886398721	-16.4284787737291	-16.2942016570016	-16.1736260107329	-16.0639856218789	-15.963289934237
1:89	-20.5151263686007	-18.9750857695347	-18.0257215745385	-17.3310177506186	-17.0120020919878	-16.7922199606712	-16.614367041256	-16.461664145004	-16.3269140778253	-16.2059604653884	-16.096012997459	-15.9950633465049
1:90	-20.5414170672301	-19.0039969584921	-18.0578754713528	-17.3660789788534	-17.0472010206502	-16.8267059731359	-16.6480863673188	-16.4947475457743	-16.3594936966602	-16.2381385116654	-16.1278651735398	-16.02664620931
1:91	-20.568658057059	-19.0337848054987	-18.0907678355922	-17.4015965486359	-17.0826432847775	-16.8613031856328	-16.6818353341019	-16.5278058366577	-16.3920082991497	-16.2702208014889	-16.1595970623108	-16.0580887226061
1:92	-20.5971846717721	-19.064765450239	-18.1246813793313	-17.4377909105085	-17.1185029201577	-16.8961536867173	-16.7157334995993	-16.5609420165104	-16.424548280455	-16.3022878534286	-16.1912812493581	-16.0894569659789
1:93	-20.6274786137529	-19.0973927114034	-18.160021331977	-17.4749766103857	-17.1550266105002	-16.9314575042816	-16.749948210786	-16.5942995795163	-16.4572390630865	-16.3344509659094	-16.2230177060948	-16.1208416308596
1:94	-20.6602612222579	-19.1323456161132	-18.1973929938471	-17.5136213200239	-17.192578947568	-16.9675085516394	-16.7847241803327	-16.6280875385008	-16.4902627183095	-16.3668712037064	-16.2549506762707	-16.1523731946214
1:95	-20.6966699248552	-19.1706937564299	-18.2377478641774	-17.554456487249	-17.2317269181972	-17.004761528688	-16.8204384164932	-16.6626268258214	-16.5238980115202	-16.3997945306734	-16.2872998996137	-16.1842499606727
1:96	-20.7386211516366	-19.2142367363029	-18.2826825874002	-17.5987021864361	-17.2734106838691	-17.0439666499356	-16.8577105522844	-16.698443313524	-16.5586005656973	-16.4336220598636	-16.3204229891181	-16.2167940342388
1:97	-20.7896436601315	-19.2662815598702	-18.3351203792479	-17.6485750252938	-17.3193266519069	-17.0864703754286	-16.8976482769505	-16.736474231288	-16.5951804205702	-16.4690654312329	-16.3549532370192	-16.2505748694184
1:98	-20.8571082412531	-19.3337146140263	-18.40111484044	-17.7086152671365	-17.3729185677418	-17.1349882030595	-16.9424750747321	-16.7785943466307	-16.6352535101631	-16.5075411177362	-16.3921487841541	-16.2867219117404
1:99	-20.9597391147539	-19.4339373512126	-18.4958211780617	-17.7899901282731	-17.4425422409654	-17.1960468740558	-16.9975000509781	-16.8292588094561	-16.6826459958547	-16.5523933799393	-16.4349730918509	-16.3278902307808
1:100	-21.1654983718798	-19.6293866267312	-18.6725508501804	-17.9305994874973	-17.5558296781259	-17.2908605960463	-17.0797797335606	-16.9026629294311	-16.7494744065785	-16.6141624517648	-16.4927308030087	-16.3823902728107
2:1	-14.5125612782375	-12.6790047181782	-11.2910178226224	-9.90110118383776	-9.08625322677924	-8.50669371805816	-8.05594658008521	-7.68658870865933	-7.3733258185194	-7.1010612664099	-6.86005868255165	-6.64367108318521
2:2	-15.4998244719059	-13.6705921506458	-12.2897494496473	-10.9139087124336	-10.1128841046834	-9.54692111772456	-9.10956183729126	-8.75339674979479	-8.45314215897568	-8.19370991540924	-7.96537061107522	-7.76148306278249
2:3	-16.0693523855938	-14.244305139278	-12.8703626041431	-11.5080664262739	-10.7202783231683	-10.1672707639077	-9.74260436867626	-9.39888311567791	-9.11083354026221	-8.86337548756912	-8.64678593889063	-8.4544289087079
2:4	-16.4731750868299	-14.6522251769991	-13.2850252049372	-11.9359165227717	-11.1609525748452	-10.6204326558384	-10.2079353303583	-9.87607730112715	-9.59959452291506	-9.36341405055864	-9.1578185393171	-8.97617658175701
2:5	-16.7874320932223	-14.9705187198229	-13.609948832257	-12.273760944418	-11.5112983652597	-10.982886313831	-10.5821202528401	-10.2616285959889	-9.99615582951771	-9.77063550746392	-9.57535545699518	-9.40368857466964
2:6	-17.0453862057146	-15.2324636959062	-13.878436728793	-12.5549534343303	-11.8047191186798	-11.2880835502822	-10.8986578180207	-10.5890810057037	-10.3341053919211	-10.118670633542	-9.93306970051925	-9.77068014575244
2:7	-17.2645857527975	-15.4556177475301	-14.1080621127078	-12.7970981639257	-12.0588492116739	-11.5536878892007	-11.1752395715988	-10.8761531134646	-10.6311881841749	-10.4252906727713	-10.2487593693198	-10.0949777132098
2:8	-17.455437695343	-15.6503939972018	-14.3092484027558	-13.0106389202775	-12.2841521257755	-11.7901816441148	-11.4223658593691	-11.1333627904258	-10.8979396085035	-10.7010492868718	-10.5329980324541	-10.3871774985094
2:9	-17.6246292992065	-15.8234840162223	-14.4886943570168	-13.202288601484	-12.4873542938978	-12.0043040897242	-11.64678828637	-11.367473896218	-11.1411363818102	-10.9527375575265	-10.7925937504858	-10.6541084297313
2:10	-17.7767169853434	-15.9794473640911	-14.6509647665117	-13.3766222264619	-12.6730404215924	-12.2006490792991	-11.8531096088823	-11.5830984181924	-11.3654008849909	-11.1849904897297	-11.0321976436033	-10.9004426325669
2:11	-17.9149474197053	-16.1215330725717	-14.799312599422	-13.5369004038484	-12.8444782775107	-12.3824911475437	-12.0446111366144	-11.7835251541405	-11.5740310952635	-11.4011181390369	-11.2551361186747	-11.1295286010997
2:12	-18.0417172110066	-16.252139582507	-14.9361393383898	-13.685530473039	-13.0040806362352	-12.5522482495985	-12.2237162591002	-11.9711840106528	-11.7694656259948	-11.6035713337998	-11.4638771685497	-11.3438579028369
2:13	-18.1588468408892	-16.3730888261133	-15.0632693177695	-13.8243413532424	-13.1536806379699	-12.7117576277587	-12.3922668127042	-12.1479228555796	-11.9535610317173	-11.7942193671158	-11.6603083351229	-11.5453432299074
2:14	-18.2677522731082	-16.4857979369315	-15.1821216025176	-13.9547557616051	-13.2947043452242	-12.8624487042354	-12.5516963034663	-12.315181055246	-12.1277656231217	-11.9745240171097	-11.8459108105809	-11.7354923926164
2:15	-18.3695569712099	-16.5913913365255	-15.2938221906617	-14.0779026482406	-13.4282834100364	-13.005455978681	-12.70314302892	-12.4741028031789	-12.2932329620036	-12.1456531295365	-12.0218729780284	-11.9155216306754
2:16	-18.4651675747173	-16.6907764593244	-15.3992798197844	-14.1946931667863	-13.5553312084228	-13.1416953248911	-12.8475265305734	-12.6256137089286	-12.4508985417741	-12.3085573067902	-12.189166977838	-12.0864318776653
2:17	-18.5553265382622	-16.784696426908	-15.4992387003201	-14.3058735263487	-13.6765958108981	-13.2719170782987	-12.9856007911632	-12.7704740834653	-12.6015331128675	-12.4640231873284	-12.348601812367	-12.2490615263243
2:18	-18.6406496774832	-16.8737676198508	-15.5943161309741	-14.4120626945839	-13.7926977731974	-13.3967439126272	-13.1179921891328	-12.9093169477354	-12.7457806944704	-12.6127113737929	-12.5008610679584	-12.4041237994376
2:19	-18.7216535404998	-16.9585070687128	-15.6850299224999	-14.5137798874706	-13.9041576920389	-13.5166984597315	-13.2452271734759	-13.0426757367986	-12.8841862551235	-12.7551840045548	-12.6465302645145	-12.5522337560127
2:20	-18.7987757481927	-17.0393528092406	-15.7718187779796	-14.6114650001055	-14.0114166864165	-13.632223839208	-13.3677528315996	-13.1710048785226	-13.0172162484318	-12.8919251641459	-12.7861170401226	-12.6939281545757
2:21	-18.8723903680024	-17.1166792677433	-15.8550576976659	-14.7054940507834	-14.1148518808664	-13.7436991783613	-13.4859524349555	-13.2946953360649	-13.1452740985509	-13.0233562344676	-12.92006628195	-12.8296802949852
2:22	-18.942819710915	-17.1908090671784	-15.9350698003754	-14.7961910332696	-14.2147882885211	-13.8514515232178	-13.6001573660605	-13.4140865210424	-13.2687120465803	-13.1498476036841	-13.0487716274544	-12.9599112694391
2:23	-19.0103435074101	-17.2620222103365	-16.0121355188516	-14.8838371367487	-14.3115080554899	-13.9557651041652	-13.7106563926007	-13.5294755455833	-13.3878403294587	-13.2717277090328	-13.1725843174039	-13.0849986077881
2:24	-19.075206132589	-17.3305633107843	-16.0864998404958	-14.9686780063378	-14.4052577409308	-14.0568886320605	-13.81770296603	-13.6411244926306	-13.5029343735097	-13.3892900994027	-13.2918200902051	-13.2052830077592
2:25	-19.1376223587258	-17.3966473501313	-16.1583780725768	-15.0509295243589	-14.4962541140933	-14.1550411071672	-13.9215210282178	-13.7492661896359	-13.614240490086	-13.50279900802	-13.4067646101068	-13.3210736417479
2:26	-19.1977819819364	-17.4604643085548	-16.2279604792515	-15.1307824605137	-14.5846888172752	-14.2504164906795	-14.022309676832	-13.8541088376423	-13.7219804272248	-13.6124937913298	-13.5176777863945	-13.4326523948278
2:27	-19.2558535779324	-17.5221829237293	-16.295416045849	-15.2084062470162	-14.6707321513542	-14.3431874961082	-14.1202469474772	-13.9558397548781	-13.8263550380199	-13.71859249632	-13.6247972458288	-13.5402772926635
2:28	-19.3119875768495	-17.5819537682886	-16.3608955607712	-15.2839520694998	-14.7545361751676	-14.433508692282	-14.2154929049467	-14.0546284281625	-13.9275472602989	-13.8212947518524	-13.7283411530887	-13.644185309795
2:29	-19.3663188004413	-17.6399117892128	-16.4245341585831	-15.3575554176235	-14.836237263019	-14.5215190626152	-14.3081921887494	-14.1506290180888	-14.0257245545919	-13.9207841314758	-13.8285105252497	-13.7445946996647
2:30	-19.4189685709089	-17.6961784184973	-16.4864534337824	-15.4293382051433	-14.915958230351	-14.6073441309822	-14.3984761236797	-14.2439824294481	-14.1210409126383	-14.0172301000256	-13.9254911507043	-13.8417069520391
2:31	-19.4700464755642	-17.7508633393578	-16.5467632096125	-15.4994105440269	-14.9938101123794	-14.6910977392348	-14.4864644808407	-14.3348180328914	-14.2136385229907	-14.110789630286	-14.0194551965937	-13.9357084572653
2:32	-19.5196518528105	-17.8040659735139	-16.6055630275443	-15.5678722384064	-15.0698936616514	-14.7728835425271	-14.5722669556063	-14.423255104819	-14.3036491610732	-14.2016085564957	-14.1105625691608	-14.0267719374357
2:33	-19.5678750508394	-17.8558767409831	-16.6629434089259	-15.6348140500025	-15.1443006162988	-14.8527962743846	-14.6559844147468	-14.5094040381355	-14.3911953565228	-14.2898227167344	-14.1989620766391	-14.1150576901386
2:34	-19.6147984997068	-17.9063781330838	-16.718986929552	-15.7003187758802	-15.2171147799562	-14.9309228226292	-14.7377099540783	-14.5933673655709	-14.4763913795563	-14.3755589249783	-14.2847924330821	-14.2007146797243
2:35	-19.6604976292172	-17.9556456310993	-16.7737691396486	-15.7644621711169	-15.2884129460126	-15.0073431489515	-14.8175297996521	-14.6752406288526	-14.5593440795505	-14.4589358049548	-14.3681831329938	-14.283881502969
2:36	-19.7050416586616	-18.0037484966712	-16.8273593553756	-15.8273137425545	-15.3582656924412	-15.082131078481	-14.8955240790284	-14.7551131204725	-14.6401536023824	-14.5400645112257	-14.4492552200816	-14.3646872499682
2:37	-19.7484942794725	-18.050750455001	-16.8798213429533	-15.8889374347991	-15.426738068431	-15.155354980669	-14.9717674841253	-14.833068519684	-14.7189140078683	-14.6190493576989	-14.528121968427	-14.4432522765359
2:38	-19.7909142479413	-18.0967102880191	-16.9312139125951	-15.9493922256935	-15.4938901900933	-15.2270783588434	-15.0463298431484	-14.9091854403194	-14.795713804532	-14.6959883696841	-14.6048894904966	-14.5196889009461
2:39	-19.8323559020397	-18.1416823515714	-16.9815914363151	-16.0087326453692	-15.5597777593914	-15.2973603626534	-15.1192766159535	-14.983537904817	-14.8706364156769	-14.7709737723845	-14.679657283423	-14.5941020352477
2:40	-19.8728696139082	-18.1857170281989	-17.031004301199	-16.0670092304946	-15.6244525179436	-15.3662562351226	-15.1906693246683	-15.0561957562779	-14.9437605881319	-14.8440924261816	-14.7525187226688	-14.6665897594059
2:41	-19.9125021875928	-18.2288611250962	-17.0794993077371	-16.1242689233408	-15.687962645348	-15.4338177040177	-15.2605659293746	-15.1272250183068	-15.0151607529562	-14.9154262170583	-14.8235615103897	-14.7372438450128
2:42	-19.9512972100105	-18.2711582252338	-17.1271200212114	-16.1805554236749	-15.7503531100637	-15.5000933256187	-15.329021157011	-15.1966882107209	-15.0849073457065	-14.9850524089125	-14.8928680844172	-14.8061502341546
2:43	-19.9892953618199	-18.3126489983262	-17.1739070828273	-16.2359095001843	-15.8116659795689	-15.5651287876611	-15.3960867903258	-15.2646446278475	-15.1530670925137	-15.0530439632463	-14.9605159926916	-14.8733894781255
2:44	-20.0265346938194	-18.3533714772706	-17.2198984862166	-16.2903692670682	-15.8719406954485	-15.6289671771427	-15.4618119226163	-15.3311505850196	-15.219703267113	-15.1194698307065	-15.0265782371306	-14.9390371399886
2:45	-20.0630508736267	-18.3933613048112	-17.2651298240725	-16.3439704305616	-15.9312143181874	-15.6916492178095	-15.5262431830972	-15.3962596379647	-15.2848759230786	-15.1843952181496	-15.09112359025	-15.0031641644291
2:46	-20.0988774066816	-18.4326519544717	-17.3096345089571	-16.3967465094355	-15.9895217457221	-15.753213481406	-15.589424937001	-15.4600227790293	-15.3486421047833	-15.2478818342631	-15.1542168873352	-15.0658372179165
2:47	-20.1340458350263	-18.4712749292112	-17.3534439717386	-16.4487290329279	-16.0468959092121	-15.8136965761772	-15.6513994638995	-15.522488613557	-15.4110560400123	-15.3099881162606	-15.2159192965452	-15.1271190018344
2:48	-20.1685859168329	-18.5092599407704	-17.3965878406212	-16.4999477190658	-16.1033679489911	-15.8731333156089	-15.7122071172259	-15.5837035192249	-15.472169316671	-15.3707694397621	-15.2762885690064	-15.1870685409532
2:49	-20.2025257892456	-18.5466350722756	-17.4390941033311	-16.550430635933	-16.1589673732568	-15.9315568699785	-15.7718864675515	-15.6437117907132	-15.5320310456356	-15.4302783136401	-15.3353792706902	-15.2457414493776
2:50	-20.2358921167723	-18.5834269263294	-17.4809892546842	-16.6002043480977	-16.213722201706	-15.9889989029419	-15.8304744318144	-15.7025557717243	-15.590688011468	-15.4885645613513	-15.3932429976583	-15.3031901759003
2:51	-20.2687102271846	-18.6196607605456	-17.5222984314829	-16.6492940501341	-16.2676590960458	-16.0454896950917	-15.8880063903997	-15.7602759760754	-15.6481848124539	-15.5456754900622	-15.4499285760868	-15.3594642305191
2:52	-20.3010042366595	-18.6553606122554	-17.5630455364604	-16.6977236889362	-16.3208034790674	-16.1010582561787	-15.9445162937187	-15.8169111993386	-15.7045639912093	-15.6016560487086	-15.5054822483402	-15.4146103937238
2:53	-20.3327971657086	-18.6905494139241	-17.6032533528021	-16.7455160763303	-16.373179643775	-16.1557324274874	-16.0000367597265	-15.8724986222988	-15.7598661569233	-15.6565489759926	-15.5599478462525	-15.4686729100297
2:54	-20.3641110472936	-18.7252491006697	-17.6429436506176	-16.7926929933317	-16.4248108538977	-16.2095389756857	-16.0545991636409	-15.9270739073324	-15.8141301001664	-15.7103949392136	-15.6133669526706	-15.5216936671165
2:55	-20.3949670284074	-18.759480711152	-17.6821372866182	-16.8392752872651	-16.4757194369787	-16.2625036793299	-16.1082337209793	-15.9806712886667	-15.8673929010792	-15.763232664741	-15.6657790522408	-15.5737123618282
2:56	-20.4253854663073	-18.7932644830093	-17.7208542981546	-16.8852829628636	-16.5259268711272	-16.3146514090901	-16.1609695649113	-16.0333236573723	-15.919690031665	-15.8150990608691	-15.7172216723435	-15.6247666542016
2:57	-20.45538602053	-18.8266199439573	-17.7591139927046	-16.9307352683841	-16.5754538664348	-16.3660062026711	-16.2128348188239	-16.0850626418451	-15.9710554528434	-15.8660293337398	-15.7677305150323	-15.6748923106054
2:58	-20.4849877417735	-18.8595659996184	-17.7969350338511	-16.9756507777228	-16.6243204419931	-16.4165913353294	-16.2638566649238	-16.1359186844685	-16.0215217068659	-15.9160570969791	-15.8173395807776	-15.7241233370058
2:59	-20.5142091587208	-18.8921210191393	-17.8343355247719	-17.0200474694793	-16.6725459994063	-16.4664293868368	-16.3140614096378	-16.1859211150908	-16.0711200056585	-15.965214475662	-15.8660812847843	-15.7724921033085
2:60	-20.5430683638932	-18.9243029196587	-17.8713330902623	-17.0639428039059	-16.720149393669	-16.5155423057042	-16.3634745465336	-16.2350982219196	-16.1198803156337	-16.0135322052025	-15.913986566617	-15.8200294596788
2:61	-20.5715830996611	-18.9561292507267	-17.9079449583397	-17.1073537986919	-16.7671490022739	-16.5639514714651	-16.4121208174623	-16.283477320414	-16.1678314395021	-16.0610397257564	-15.9610849938482	-15.8667648456946
2:62	-20.5997708456095	-18.9876172798395	-17.9441880425368	-17.1502971045627	-16.8135627934346	-16.6116777558201	-16.460024272613	-16.3310848207544	-16.2150010956191	-16.1077652727241	-16.0074048604307	-15.9127263931568
2:63	-20.6276489085653	-19.0187840803556	-17.9800790260746	-17.1927890817421	-16.8594083943459	-16.6587415834668	-16.5072083301884	-16.37794629448	-16.2614159954161	-16.1537359639544	-16.0529732804942	-15.9579410233579
2:64	-20.6552345167389	-19.0496466231981	-18.0156344492319	-17.2348458784121	-16.9047031604718	-16.7051629934871	-16.5536958364397	-16.4240865409173	-16.3071019194994	-16.1989778842725	-16.097816278273	-16.0024345395983
2:65	-20.6825449196307	-19.0802218739345	-18.0508708013967	-17.2764835124421	-16.9494642469516	-16.7509617022346	-16.5995091268587	-16.4695296540739	-16.3520837930453	-16.2435161679951	-16.1419588748929	-16.0462317157435
2:66	-20.7095974956158	-19.1105268970738	-18.0858046195098	-17.3177179578284	-16.9937086833456	-16.7961571687699	-16.6446700894069	-16.5142990907462	-16.3963857611884	-16.2873750801468	-16.185425172784	-16.0893563816314
2:67	-20.736409869452	-19.1405789697407	-18.120452594898	-17.3585652375219	-17.0374534531247	-16.8407686640325	-16.6892002307784	-16.5584177406921	-16.4400312651907	-16.3305780971708	-16.2282384385387	-16.1318315061755
2:68	-20.7630000423976	-19.170395707301	-18.154831690877	-17.3990415246171	-17.0807155795444	-16.8848153451284	-16.7331207468512	-16.6019079998555	-16.483043120299	-16.3731479880237	-16.270421185114	-16.173679279069
2:69	-20.7893865381777	-19.1999952040449	-18.1889592739849	-17.4391632542705	-17.123512219853	-16.9283163363586	-16.7764525986865	-16.6447918478118	-16.5254435963533	-16.4151068966772	-16.3119952543848	-16.2149211920775
2:70	-20.8155885687661	-19.2293961927259	-18.2228532623391	-17.4789472492196	-17.165860770186	-16.9712908189417	-16.8192165957076	-16.6870909308334	-16.567254502413	-16.4564764272235	-16.3529819011996	-16.2555781210311
2:71	-20.8416262248796	-19.258618227642	-18.2565322954226	-17.5184108624278	-17.2077789840195	-17.0137581318025	-16.861433488045	-16.7288266522821	-16.6084972769312	-16.4972777330063	-16.3934018802812	-16.2956704097871
2:72	-20.8675206973017	-19.2876818971072	-18.2900159306631	-17.5575721412356	-17.2492851077374	-17.0557378863565	-16.903124070493	-16.7700202724298	-16.64919308535	-16.5375316114958	-16.4332755375726	-16.3352179576585
2:73	-20.8932945367343	-19.3166090726773	-18.3233248735527	-17.5964500185119	-17.2903980377566	-17.0972500989397	-16.9443093011327	-16.8106930203268	-16.6893629274383	-16.5772586070152	-16.4726229079646	-16.3742403120964
2:74	-20.918971961981	-19.3454232044925	-18.3564812498824	-17.6350645377675	-17.3311375048262	-17.1383153454877	-16.9850104384691	-16.8508662210194	-16.7290277572803	-16.6164791239372	-16.5114638217888	-16.4127567688107
2:75	-20.9445792290378	-19.3741496747534	-18.3895089310823	-17.6734371211436	-17.3715242926712	-17.1789549443337	-17.0252492019867	-16.8905614423161	-16.7682086196054	-16.6552135536477	-16.5498180230576	-16.4507864820402
2:76	-20.9701450774011	-19.4028162249022	-18.4224339269059	-17.7115908917886	-17.4115805002286	-17.2191911746801	-17.0650479624369	-16.9298006665053	-16.8069268071828	-16.6934824194812	-16.5877053032298	-16.4883485883936
2:77	-20.9957012749449	-19.4314534768899	-18.4552848640738	-17.74955106566	-17.451329859524	-17.2590475405765	-17.1044299700663	-16.9686064940392	-16.8452040454043	-16.7313065450513	-16.625145655357	-16.5254623486408
2:78	-21.021283289616	-19.4600955754855	-18.4880935754859	-17.787345432584	-17.4907981250533	-17.298549093332	-17.1434196315734	-17.0070023883964	-16.883062712073	-16.7687072530571	-16.6621594549324	-16.5621473131391
2:79	-21.0469311257398	-19.4887809876749	-18.5208958328806	-17.8250049530262	-17.5300135557925	-17.3377228295512	-17.1820428501262	-17.0450129743421	-16.9205261030159	-16.8057066039256	-16.6987676757724	-16.5984235183758
2:80	-21.0726903760882	-19.5175535079208	-18.5537322673957	-17.862564506271	-17.5690075182833	-17.3765981879148	-17.2203274477012	-17.0826644059972	-16.9576187577564	-16.8423276868077	-16.7349921520631	-16.6343117246013
2:81	-21.0986135598408	-19.5464635361233	-18.586649538894	-17.9000638387863	-17.6078152495924	-17.415207676189	-17.258303695944	-17.11998482701	-16.9943668645606	-16.8785949798946	-16.7708559016286	-16.6698337080366
2:82	-21.1247618438987	-19.5755697211228	-18.6197018385226	-17.9375487803162	-17.6464768337607	-17.4535876719095	-17.2960049916689	-17.1570049535332	-17.0307987714233	-16.9145348033555	-16.806383531085	-16.7050126261375
2:83	-21.1512072850388	-19.6049411006495	-18.6529528434764	-17.9750728226176	-17.6850384669214	-17.4917794575545	-17.3334687274875	-17.1937588228767	-17.0669456400481	-16.950175897372	-16.841601751648	-16.7398734816278
2:84	-21.1780357900379	-19.6346599253005	-18.6864782942544	-18.0126991963411	-17.7235541181597	-17.529830576666	-17.3707374292551	-17.2302847686408	-17.1028422953179	-16.9855501712234	-16.8765400462766	-16.7744437216391
2:85	-21.2053510815068	-19.6648254401724	-18.7203694424944	-18.050503642902	-17.7620877412621	-17.5677966359511	-17.4078602638518	-17.2666267100184	-17.1385283458878	-17.0206936895814	-16.9112315466657	-16.8087540241874
2:86	-21.2332800978268	-19.6955590312201	-18.754737737932	-18.0885781728472	-17.800716266457	-17.6057437375914	-17.4448950695762	-17.3028358840967	-17.1740496868936	-17.0556479930062	-16.9457142058201	-16.8428393484669
2:87	-21.2619804791218	-19.7270113553202	-18.7897213139784	-18.127036251686	-17.8395337176236	-17.6437518188995	-17.4819111378169	-17.3389732143418	-17.209460551023	-17.0904618977942	-16.9800323944012	-16.8767403632415
2:88	-21.2916511560659	-19.7593724184999	-18.8254941420916	-18.1660200962877	-17.8786569882604	-17.6819193259707	-17.5189930973212	-17.3751126116131	-17.2448263626654	-17.1251939973406	-17.0142391168986	-16.9105054280008
2:89	-21.3225476718539	-19.792886147038	-18.8622792457085	-18.2057111686721	-17.9182341213081	-17.7203698953876	-17.556246454859	-17.4113456740521	-17.2802277954319	-17.1599162137835	-17.0483991551327	-16.9441934006388
2:90	-21.3550049348252	-19.8278720039613	-18.9003682663041	-18.2463456494291	-17.9584564723877	-17.7592621405567	-17.5938056909421	-17.4477885411466	-17.3157666803981	-17.194718963277	-17.0825936353053	-16.9778777130597
2:91	-21.3894720285693	-19.8647580225177	-18.9401512968059	-18.2882379161389	-17.9995770860927	-17.7988043871881	-17.6318464178386	-17.4845921660121	-17.3515748466337	-17.2297188748502	-17.1169268456473	-17.0116524497465
2:92	-21.4265673539059	-19.904133060523	-18.9821639481944	-18.3318173714472	-18.0419393759939	-17.8392775820513	-17.6706042257319	-17.5219582025816	-17.387827769977	-17.2650706907093	-17.1515367352149	-17.0456416993807
2:93	-21.4671696434976	-19.9468329010298	-19.0271646516703	-18.3776885134116	-18.0860236258948	-17.8810722686262	-17.710404998419	-17.5601644960851	-17.4247664285385	-17.3009862918193	-17.1866116771688	-17.0800144703918
2:94	-21.5125757942205	-19.9940892447261	-19.0762678919064	-18.4267335996174	-18.1325258920224	-17.9247509875879	-17.7517158708112	-17.5996078017707	-17.4627338451393	-17.3377664504742	-17.2224184040746	-17.1150095164125
2:95	-21.5647916745783	-20.0478034835268	-19.1311877878703	-18.4802983719803	-18.1824994752021	-17.9711594240655	-17.7952355579682	-17.6408792382629	-17.50223945385	-17.3758566380941	-17.2593510199388	-17.1509788286507
2:96	-21.6271104457208	-20.1110892026175	-19.1947175907215	-18.5405527300487	-18.2376265652858	-18.021638061042	-17.8420653387877	-17.6849064818469	-17.5440799906253	-17.4159515619534	-17.2980226099608	-17.1884687846522
2:97	-21.7053830354816	-20.1894581303988	-19.2717685290858	-18.6112580277648	-18.3007875755684	-18.0784610165688	-17.8940608484094	-17.7332446745797	-17.5895857550377	-17.45920739542	-17.339450722309	-17.2283840840731
2:98	-21.8112168453235	-20.2937846868282	-19.371933087957	-18.6996118887481	-18.3774018509108	-18.1458542983058	-17.9546399077566	-17.7887394036919	-17.6411786395533	-17.5077205512512	-17.3854743074865	-17.2723551807433
2:99	-21.9718268503516	-20.4493303660601	-19.5171273356563	-18.8215307004695	-18.4791480092794	-18.2327604633816	-18.0309430173093	-17.8572806858455	-17.7038365335959	-17.5657762366567	-17.4398356040544	-17.3236878384376
2:100	-22.2727585746009	-20.733987928842	-19.772701068641	-19.0216077749523	-18.6372687894635	-18.3623703190772	-18.1411008052696	-17.9536015349065	-17.7898730583812	-17.6438839967536	-17.5116501107545	-17.3903897651702
3:1	-15.1114240536579	-13.2756692929705	-11.8839652068128	-10.4864244821888	-9.66371394683041	-9.07606530989213	-8.61701080227559	-8.23913345165078	-7.91714369908146	-7.63594866893917	-7.38581507888176	-7.16009853631087
3:2	-16.0653523855925	-14.2343051392779	-12.8503626041432	-11.4680664262739	-10.6602783231683	-10.0872707639077	-9.64260436867626	-9.27888311567791	-8.97083354026221	-8.70337548756912	-8.46678593889063	-8.2544289087079
3:3	-16.6128069010937	-14.7862373673384	-13.4096638944253	-12.0417941331814	-11.2480683635436	-10.6888006624874	-10.2575798233591	-9.90703003548621	-9.61189292043469	-9.35709989810798	-9.13293700165262	-8.93277541748943
3:4	-17.0005422244834	-15.1783127343305	-13.8088698691281	-12.4549158719777	-11.6746963380216	-11.1285659041378	-10.7101401866601	-10.3720621206065	-10.0890869357739	-9.84615619328192	-9.63356362217972	-9.44468632316853
3:5	-17.3023273234681	-15.4843461822415	-14.1218716684178	-12.7814731461815	-12.0143507251012	-11.4808979569575	-11.0747555459974	-10.7485834940811	-10.4771490929899	-10.2454026738287	-10.0436444912615	-9.86525660864937
3:6	-17.5502048767608	-15.7364051254669	-14.3807777775135	-13.053655457033	-12.2992998735657	-11.7781413683516	-11.3838437631137	-11.0690823981645	-10.8086351933366	-10.5874601433815	-10.3958632727241	-10.2272312190469
3:7	-17.761020353334	-15.9513499449555	-14.6024733171955	-13.2883965625294	-12.5465245536624	-12.0373219682407	-11.6544736791007	-11.3506687357683	-11.1006945339985	-10.8895160865523	-10.7074450697925	-10.5478731203087
3:8	-17.9447416632122	-16.1391582687546	-14.796952023887	-13.495721743701	-12.7660802992143	-12.2685240344788	-11.8967568281384	-11.6034800462733	-11.3634898541188	-11.1617582886161	-10.9886034132067	-10.8374233325828
3:9	-18.1077647201734	-16.3062327242937	-14.9706276413386	-13.6820664136902	-12.9644231241222	-12.4782229882283	-12.117186974547	-11.8340277432548	-11.603550128952	-11.4107340346117	-11.2459056974094	-11.1024724043962
3:10	-18.2544433771079	-16.4569320150233	-15.1278668938084	-13.8518128496503	-13.145949952053	-12.6708294512451	-12.320187723715	-12.0467482028651	-11.8253250546333	-11.6409078970339	-11.4838341522532	-11.3475244052656
3:11	-18.3878781530308	-16.5943602901608	-15.2717799238279	-14.0080827463404	-13.3137932500602	-12.849485918754	-12.5089111914938	-12.2448033843532	-12.0319875666504	-11.8554660809409	-11.7055919093577	-11.5758045528557
3:12	-18.5103569998441	-16.7208082965499	-15.4046620839728	-14.1531802752614	-13.4702653329695	-13.0165122841482	-12.6856847228172	-12.4305287123095	-12.2258828443115	-12.0567664855357	-11.9135540142421	-11.7897110062891
3:13	-18.623617580534	-16.838015899492	-15.52825686091	-14.2888558071162	-13.6171228700135	-13.1736711138663	-12.8522769172947	-12.6056998299361	-12.408795754185	-12.2466067715734	-12.1095360044541	-11.991083774918
3:14	-18.7290113990662	-16.947336372003	-15.6439204295074	-14.4164709902902	-13.7557324782029	-13.32233374504	-13.0100642184698	-12.7716996599745	-12.5821183450924	-12.4263922200195	-12.2949620109974	-12.1813728747813
3:15	-18.8276108450314	-17.0498435478399	-15.7527289860044	-14.5371064406399	-13.887178762243	-13.4635886681594	-13.1601396291524	-12.9296274335537	-12.7469591508024	-12.5972452331085	-12.4709743306793	-12.3617477822628
3:16	-18.9202814626268	-17.1464041664026	-15.855551219119	-14.6516344624298	-14.012337280749	-13.5983147331741	-13.3033861485599	-13.0803723387201	-12.9042170073711	-12.7600792403284	-12.6385072902702	-12.5331710705697
3:17	-19.0077321943421	-17.2377281709718	-15.9530986989807	-14.7607696167972	-14.1319252909825	-13.7272320663239	-13.4405278528077	-13.2246647437294	-13.0546323735879	-12.915650032319	-12.7983384634184	-12.6964493342956
3:18	-19.0905512044674	-17.3244045722893	-16.0459618073393	-14.8651047838573	-14.2465379404692	-13.8509383878112	-13.572166330098	-13.3631127273432	-13.1988239079309	-13.0645922988377	-12.9511250428396	-12.852269236663
3:19	-19.1692319874604	-17.4069275869328	-16.1346359258401	-14.9651374497699	-14.3566746510764	-13.969935489817	-13.6988072437189	-13.4962287027478	-13.3373151026953	-13.2074461873099	-13.0974302036184	-13.0012235392322
3:20	-19.2441927656138	-17.4857160578393	-16.2195408945605	-15.0612892405425	-14.4627587267174	-14.0846489152046	-13.8208800721806	-13.6244491934524	-13.4705540434059	-13.3446769616997	-13.237742552054	-13.1438302264946
3:21	-19.3157911483891	-17.5611281313135	-16.3010357184141	-15.1539206866495	-14.5651521751097	-14.1954428335267	-13.9387530291914	-13.748149770126	-13.5989283095481	-13.4766897866109	-13.3724906963616	-13.2805467749159
3:22	-19.3843353802615	-17.6334725187214	-16.3794298518825	-15.2433425534008	-14.6641670828981	-14.302631457925	-14.0527445112978	-13.8676565006711	-13.7227763742569	-13.6038410012481	-13.5020543127061	-13.4117809492088
3:23	-19.4500930892588	-17.7030172560136	-16.4549919768121	-15.329824654946	-14.7600744651148	-14.4064879269018	-14.1631320001825	-13.9832548438376	-13.8423964374442	-13.7264468233113	-13.6267726533981	-13.5378990786186
3:24	-19.5132981756213	-17.76999660119	-16.5279569145281	-15.4136027954265	-14.8531112346959	-14.5072512988486	-14.2701590697018	-14.0951966389869	-13.9580533483329	-13.8447901432904	-13.7469511626849	-13.6592324817714
3:25	-19.5741562967259	-17.8346165263509	-16.598531129743	-15.4948842963956	-14.9434857527862	-14.6051321216361	-14.3740409616081	-14.2037056579404	-14.0699840860827	-13.9591258814333	-13.8628666758301	-13.7760825165481
3:26	-19.6328492788708	-17.8970591352986	-16.6668971578384	-15.5738524433039	-15.0313822938135	-14.7003169124215	-14.4749690663635	-14.3089820569237	-14.1784021387999	-14.0696852504841	-13.9747715466515	-13.8887245990576
3:27	-19.6895386990028	-17.95748625005	-16.7332171993409	-15.6506700957784	-15.1169646709554	-14.7929717941734	-14.5731145565242	-14.4112059774133	-14.2835010316336	-14.1766791770084	-14.0828969572639	-13.9974114429258
3:28	-19.7443688174967	-18.0160423475795	-16.7976360632601	-15.7254826440555	-15.2003792050266	-14.8832454726209	-14.668631357181	-14.5105404814869	-14.3854571911228	-14.2803010699728	-14.1874555986676	-14.1023757040141
3:29	-19.7974689985613	-18.0728569835272	-16.8602835962919	-15.7984204490962	-15.2817571748371	-14.971271692196	-14.7616585926631	-14.6071339618316	-14.4844322872292	-14.3807290789753	-14.2886438637803	-14.2038321679936
3:30	-19.8489557224216	-18.128046807145	-16.9212767023648	-15.8696008712741	-15.3612168543066	-15.0571712766703	-14.852322615734	-14.7011221334509	-14.5805751611132	-14.4781279506748	-14.3866436600706	-14.3019795834463
3:31	-19.8989342695128	-18.1817172478169	-16.9807210330293	-15.9391299684507	-15.4388652174649	-15.1410538359412	-14.9407387011827	-14.7926296896705	-14.6740234220398	-14.5726505668929	-14.4816239234454	-14.397002217601
3:32	-19.9475001391049	-18.2339639356441	-17.0387124113058	-16.007103926308	-15.5147993744524	-15.2230192023511	-15.0270124675772	-14.8817716868051	-14.7649047783483	-14.6644392290725	-14.5737418959713	-14.4890711928778
3:33	-19.9947402513333	-18.2848739051357	-17.0953380381349	-16.0736102702792	-15.5891077880577	-15.3031586462923	-15.1112410772673	-14.9686547080784	-14.8533381534643	-14.7536267395468	-14.6631442156263	-14.57834564833
3:34	-20.0407339713996	-18.3345266208135	-17.1506775203169	-16.1387288981235	-15.6618713099963	-15.3815559104851	-15.1935142543136	-15.0533778468956	-14.9394346272668	-14.8403373191989	-14.7499678553579	-14.6649737595361
3:35	-20.0855539868495	-18.3829948556799	-17.2048037509557	-16.2025329642867	-15.7331640681943	-15.4582880943467	-15.2739151520208	-15.1360335414935	-15.0232982349018	-14.9246873927122	-14.834340940384	-14.7490936426074
3:36	-20.12926706276	-18.4303454474092	-17.2577836673175	-16.265089641062	-15.8030542301987	-15.5334264137011	-15.3525210955479	-15.2167082867205	-15.1050266487341	-15.0067862661101	-14.9163834662795	-14.8308341620504
3:37	-20.1719346949172	-18.4766399523731	-17.3096789062598	-16.3264607767863	-15.8716046630284	-15.607036856259	-15.4294042202282	-15.29548324379	-15.1847117641111	-15.0867367162072	-14.9962079354707	-14.910315657773
3:38	-20.2136136773409	-18.5219352138722	-17.360546373633	-16.3867034675426	-15.9388735060081	-15.6791807495073	-15.5046320224121	-15.3724347649758	-15.2624402056518	-15.164635507612	-15.0739199259653	-14.9876506031716
3:39	-20.2543565975468	-18.5662838579848	-17.4104387410962	-16.4458705558646	-16.0049146701336	-15.7499152546426	-15.5782678366215	-15.44763484714	-15.3382937676223	-15.2405738497828	-15.1496186032138	-15.0629442037169
3:40	-20.2942122705885	-18.6097347280864	-17.4594048814206	-16.5040110675568	-16.0697782751311	-15.8192937977866	-15.6503712503878	-15.5211515255167	-15.4123497994452	-15.3146378041577	-15.2233971837322	-15.1362949435508
3:41	-20.3332261210257	-18.6523332671978	-17.5074902514572	-16.5611705958446	-16.1335110334591	-15.8873664478013	-15.7209984662036	-15.5930492171891	-15.484681545362	-15.386908649416	-15.2953433573582	-15.2077950861736
3:42	-20.3714405204444	-18.6941218557964	-17.5547372304166	-16.6173916405261	-16.1961565889568	-15.9541802484652	-15.7902026184472	-15.6633890220932	-15.555358445645	-15.457463211365	-15.3655396736558	-15.2775311342091
3:43	-20.4088950869198	-18.7351401114862	-17.6011854198667	-16.6727139085526	-16.2577558165904	-16.0197795115159	-15.858034051862	-15.7322289880649	-15.6244464054246	-15.526374162709	-15.4340638969296	-15.3455842524107
3:44	-20.4456269518019	-18.775425155914	-17.6468719108439	-16.7271745814489	-16.318347088726	-16.084206076035	-15.9245405671301	-15.7996243453811	-15.6920080361351	-15.5937102969665	-15.5009893334933	-15.4120306574311
3:45	-20.4816709983875	-18.8150118534964	-17.6918315226475	-16.7808085541505	-16.3779665125221	-16.1474995388077	-15.9897676382193	-15.8656277153594	-15.7581028737032	-15.6595367800193	-15.5663851342013	-15.4769419773934
3:46	-20.5170600763619	-18.8539330258441	-17.7360970172066	-16.8336486491538	-16.4366481423466	-16.2096974595981	-16.0537586054778	-15.9302892968593	-15.822787576895	-15.7239153821494	-15.6303165747608	-15.540385583914
3:47	-20.5518251953413	-18.8922196452158	-17.7796992923518	-16.88572580931	-16.4944241705564	-16.2708355447081	-16.1165548478624	-15.9936570339217	-15.8861161086583	-15.7869046929245	-15.6928453159578	-15.6024248989253
3:48	-20.5859957003875	-18.9299010098708	-17.8226675568609	-16.9370692721298	-16.5513250995066	-16.3309478117109	-16.1781959371983	-16.0557767672885	-15.9481399028211	-15.8485603208933	-15.7540296456265	-15.6631196784019
3:49	-20.6195994319902	-18.9670049038167	-17.8650294897688	-16.987706728079	-16.6073798972694	-16.3900667378584	-16.2387197769654	-16.1166923721283	-16.0089080181233	-15.9089350797424	-15.8139247039584	-15.722526274893
3:50	-20.6526628727016	-19.0035577431308	-17.9068113861169	-17.0376644650285	-16.6626161392187	-16.4482233943318	-16.2981627277615	-16.1764458839515	-16.0684672812431	-15.9680791623115	-15.8725826935586	-15.7806978805975
3:51	-20.6852112823517	-19.0395847107821	-17.9480382910595	-17.0869675007575	-16.7170601373682	-16.5054475682319	-16.3565597213148	-16.2350776144106	-16.126862420225	-16.0260403036702	-15.9300530755097	-15.8376847525766
3:52	-20.7172688235682	-19.0751098816709	-17.9887341240329	-17.1356397051928	-16.7707370591321	-16.5617678739782	-16.4139443646761	-16.2926262584465	-16.1841361895064	-16.0828639343012	-15.9863827525824	-15.8935344215762
3:53	-20.7488586791569	-19.1101563394339	-18.0289217945232	-17.1837039138921	-16.8236710369934	-16.6172118555983	-16.4703490360273	-16.3491289940458	-16.2403294875785	-16.1385933243123	-16.0416162406395	-15.9482918858278
3:54	-20.7800031627686	-19.1447462864336	-18.0686233108333	-17.231182034135	-16.8758852704177	-16.6718060812337	-16.5258049733792	-16.4046215757113	-16.2954814681778	-16.1932697195041	-16.0957958291988	-16.0019997910993
3:55	-20.8107238241814	-19.178901148249	-18.1078598831468	-17.2780951448765	-16.9274021212332	-16.7255762310632	-16.5803423572949	-16.4591384226228	-16.3496296458063	-16.246932470047	-16.1489617320604	-16.0546985981898
3:56	-20.841041550459	-19.2126416739147	-18.1466520221116	-17.324463591734	-16.978243203606	-16.7785471797451	-16.6339903886705	-16.5127127023564	-16.4028099962931	-16.2996191524645	-16.2011522288517	-16.1064267389862
3:57	-20.8709766642061	-19.2459880331139	-18.1850196341182	-17.3703070781206	-17.0284294696714	-16.8307430744034	-16.6867773625193	-16.5653764109539	-16.4550570530545	-16.3513656855813	-16.2524037983042	-16.1572207621378
3:58	-20.9005490201314	-19.2789599115171	-18.2229821144307	-17.4156447536067	-17.0779812918411	-16.8821874091275	-16.738730738641	-16.6171604500754	-16.5064039996657	-16.4022064410667	-16.302751244044	-16.2071154693507
3:59	-20.9297781011452	-19.3115766054708	-18.2605584393309	-17.4604953005826	-17.1269185427824	-16.932903096925	-16.789877210017	-16.6680947019246	-16.5568827593352	-16.4521743491912	-16.3522278136591	-16.2561440432574
3:60	-20.9586831152694	-19.3438571172853	-18.2977672584772	-17.5048770203132	-17.1752606740693	-16.9829125400504	-16.8402427697497	-16.7182081026232	-16.6065240818646	-16.5013010004101	-16.4008653117886	-16.3043381677794
3:61	-20.9872830947188	-19.3758202524491	-18.3346269887411	-17.5488079195235	-17.2230267945308	-17.0322376996455	-16.8898527773617	-16.7675287147023	-16.6553576286818	-16.5496167433979	-16.4486942079821	-16.3517281418767
3:62	-21.0155969986339	-19.4074847202103	-18.3711559108928	-17.5923057987263	-17.2702357493753	-17.0809001656601	-16.9387320252896	-16.8160837994024	-16.7034120565603	-16.5971507801781	-16.4957437400775	-16.398342987557
3:63	-21.0436438211134	-19.4388692391254	-18.4073722706461	-17.63538834362	-17.3169062012519	-17.128921228078	-16.986904806451	-16.8638998895086	-16.7507151006782	-16.643931259028	-16.5420420138686	-16.4442105530181
3:64	-21.0714427064153	-19.4699926493874	-18.4432943857691	-17.6780732210321	-17.3630567145282	-17.1763219505664	-17.0343949838313	-16.9110028635115	-16.7972936577271	-16.6899853658869	-16.5876160998647	-16.4893576118032
3:65	-21.0990130734831	-19.5008740340191	-18.4789407612173	-17.7203781810939	-17.4087058442249	-17.2231232477875	-17.0812260631395	-16.9574180219716	-16.8431738698649	-16.7353394150676	-16.6324921279916	-16.5338099588751
3:66	-21.1263747523224	-19.5315328513721	-18.5143302145724	-17.7623211675907	-17.453872231254	-17.2693459677815	-17.1274212697148	-17.0031701670866	-16.888381210413	-16.7800189401585	-16.6766953811532	-16.5775925045614
3:67	-21.1535481352287	-19.5619890818275	-18.5494820144881	-17.8039204387771	-17.4985747058872	-17.3150109810476	-17.1730036310529	-17.0482836866169	-16.9329405723378	-16.8240487861231	-16.7202503886662	-16.6207293673902
3:68	-21.1805543464667	-19.5922633921707	-18.5844160353781	-17.8451947013842	-17.5428324017265	-17.3601392782362	-17.2179960665523	-17.0927826435323	-16.9768763607368	-16.867453203758	-16.7631810207043	-16.6632439669328
3:69	-21.2074154347791	-19.6223773218568	-18.6191529322656	-17.8861632611067	-17.5866648829086	-17.4047520787326	-17.2624214863937	-17.1366908730055	-17.0202125907801	-16.9102559478628	-16.8055105850495	-16.7051591179045
3:70	-21.2341545940884	-19.6523534963312	-18.6537143405912	-17.9268461935785	-17.6300922878516	-17.4488709528895	-17.3063029018569	-17.18003208872	-17.0629729928509	-16.9524803807335	-16.8472619276653	-16.7464971269503
3:71	-21.2607964190324	-19.6822158737982	-18.6881231069052	-17.9672645407755	-17.6731354936073	-17.4925179612745	-17.3496635498949	-17.2228300008972	-17.1051811270103	-16.9941495829094	-16.8884575388805	-16.7872798937843
3:72	-21.287367203626	-19.7119900334098	-18.7224035578333	-18.0074405389836	-17.7158163058499	-17.5357158150958	-17.3925270354468	-17.2651084490137	-17.1468605093951	-17.0352864735303	-16.9291196673359	-16.827529018658
3:73	-21.3138952934933	-19.7417035149181	-18.7565818166089	-18.0473978860324	-17.7581576807955	-17.5784880629974	-17.434917495828	-17.3068915529108	-17.1880347537923	-17.0759139432011	-16.9692704443186	-16.8672659185497
3:74	-21.3404115049392	-19.7713862225432	-18.7906861789646	-18.0871620575458	-17.8001839869997	-17.6208593107634	-17.4768597926665	-17.3482038869583	-17.2287277324526	-17.1160550029739	-17.0089320217267	-16.9065119550042
3:75	-21.3669496278706	-19.8010709093951	-18.8247475634777	-18.1267606846596	-17.8419213171555	-17.6628554822501	-17.5183797383286	-17.3890706831847	-17.2689637612884	-17.155732953995	-17.0481267277234	-16.9452885772724
3:76	-21.3935470345715	-19.8307937635785	-18.8588000558749	-18.16622400926	-17.8833978629121	-17.7045041322192	-17.5595043657405	-17.4295180709554	-17.3087678160261	-17.1949715835977	-17.0868772452212	-16.9836174853509
3:77	-21.4202454230666	-19.8605951235595	-18.8928815727297	-18.2055854376283	-17.9246443696152	-17.7458348249031	-17.6002622531356	-17.4695733629943	-17.3481657877904	-17.2337953952764	-17.1252068197806	-17.0215208187952
3:78	-21.4470917329824	-19.8905203591625	-18.9270346780614	-18.2448822199464	-17.9656946931276	-17.7868795964062	-17.6406839187975	-17.5092654005418	-17.3871847891626	-17.2722298822038	-17.1631395054569	-17.0590213789003
3:79	-21.4741392844493	-19.9206209666592	-18.9613075974456	-18.2841562921192	-18.006586488089	-17.8276735248729	-17.6808023056987	-17.548624974516	-17.4258535252501	-17.3103018569773	-17.2007004597789	-17.0961428941817
3:80	-21.5014492082123	-19.9509559432825	-18.995755489704	-18.3234553288791	-18.0473620669371	-17.8682554404195	-17.7206533825981	-17.5876853451632	-17.46420274911	-17.3480398544487	-17.2379163026863	-17.1329103423058
3:81	-21.5290922600243	-19.981593530306	-19.0304420580417	-18.3628340747219	-18.0880694829941	-17.9086688180972	-17.7602768974631	-17.6264828905112	-17.5022658275655	-17.3854746302879	-17.2748155593279	-17.1693503460943
3:82	-21.5571511481037	-20.0126134479614	-19.0654416136951	-18.4023560442975	-18.128763910785	-17.9489629131478	-17.7997173322496	-17.6650579250054	-17.5400794529022	-17.4226397861057	-17.3114292137656	-17.205491667532
3:83	-21.5857235544446	-20.0441097951111	-19.1008417504677	-18.4420957201818	-18.1695094254218	-17.9891942208099	-17.839025126968	-17.7034557455571	-17.5776845494544	-17.4595725636463	-17.3477914108433	-17.2413658327058
3:84	-21.6149261078155	-20.0761948601024	-19.1367468554964	-18.4821414293758	-18.2103813249053	-18.0294283765589	-17.8782582685255	-17.7417279853164	-17.6151274437481	-17.4963148675358	-17.383940358292	-17.2770079336524
3:85	-21.6448996826056	-20.1090042000756	-19.1732827823865	-18.5225991599398	-18.2514692019154	-18.0697426626683	-17.9174843807175	-17.7799343896414	-17.6524613959202	-17.5329146011227	-17.419919502993	-17.3124576723226
3:86	-21.6758165769798	-20.1427035166795	-19.210603167708	-18.563597701551	-18.2928810670816	-18.1102293627943	-17.9567835135436	-17.8181451802756	-17.6897486338881	-17.5694274376263	-17.455779088138	-17.3477607407246
3:87	-21.707890406623	-20.1774981250233	-19.2488981151874	-18.6052956850299	-18.3347489740911	-18.1510003236646	-17.9962519254186	-17.8564442530926	-17.7270630989817	-17.6059192066233	-17.4915782483274	-17.3829706754942
3:88	-21.7413900080818	-20.2136462472098	-19.2884063640911	-18.6478914021661	-18.3772368332126	-18.1921932690008	-18.0360073025154	-17.8949335797618	-17.7644942174377	-17.6424691666227	-17.5273878784611	-17.4181513942903
3:89	-21.7766594082145	-20.2514780844424	-19.3294327084027	-18.6916367913241	-18.4205514861128	-18.2339807134773	-18.076196103633	-17.933739385631	-17.8021521825147	-17.6791745804398	-17.5632946388928	-17.4533807323558
3:90	-21.8141472287107	-20.2914238631324	-19.3723735461149	-18.7368578301837	-18.4649587657832	-18.2765828315829	-18.1170041262137	-17.9730210118053	-17.840175514414	-17.716157251537	-17.5994066684099	-17.4887554805427
3:91	-21.8544512396843	-20.3340562636066	-19.4177554131392	-18.7839850819288	-18.5108074002545	-18.3202865143856	-18.1586720908351	-18.0129839456079	-17.8787421485313	-17.7535730917494	-17.6358619328894	-17.5243987373391
3:92	-21.8983881510851	-20.3801567577539	-19.4662950127287	-18.8336008964363	-18.5585656758687	-18.3654744267019	-18.2015192963636	-18.0538995295165	-17.9180861601888	-17.7916265202878	-17.6728407665441	-17.5604709359597
3:93	-21.9471073141917	-20.4308234354094	-19.5189963592633	-18.8865150540593	-18.6088796764641	-18.4126708451966	-18.2459807401224	-18.0961357637643	-17.9585238202946	-17.8305928389474	-17.7105853195906	-17.5971869142257
3:94	-22.0022848863259	-20.4876546105126	-19.5773152961532	-18.9438913557331	-18.6626697118688	-18.4626169273925	-18.2926676924415	-18.1402073329804	-18.0004957555588	-17.8708543297309	-17.749430857	-17.6348433313126
3:95	-22.0664750608782	-20.5530797448592	-19.6434539816544	-19.007470868396	-18.721298145327	-18.5164003931129	-18.3424712768841	-18.1868606630584	-18.0446383136679	-17.9129611426968	-17.7898584007069	-17.6738646714573
3:96	-22.1437930997048	-20.6309999236787	-19.7209257492734	-19.079992001366	-18.7868799523566	-18.5756924720537	-18.3967499663668	-18.2372268107022	-18.0919111493503	-17.9577396850112	-17.8325881155957	-17.7148846202815
3:97	-22.2413747125428	-20.7281473822947	-19.8157395923545	-19.1660490441463	-18.8629036207884	-18.6432139190993	-18.4576939586697	-18.2931159561568	-18.1438413102843	-18.0064988722657	-17.8787562462112	-17.758899701637
3:98	-22.3729220071035	-20.8573575189078	-19.9392012100602	-19.2740499560093	-18.9556046576757	-18.7237432327892	-18.5291010350427	-18.3576371610256	-18.2030323678391	-18.0614573629287	-17.9302795956594	-17.8075843265182
3:99	-22.5691162153053	-21.0470314683286	-20.1157913977715	-19.4214235729584	-19.0774574643643	-18.8265988335738	-18.6182441056533	-18.4366660461464	-18.274355465941	-18.1267336120187	-17.9906938324208	-17.8640110097544
3:100	-22.9197261666734	-21.3782897133486	-20.4125263920589	-19.6521849909794	-19.2580948813766	-18.9730115928322	-18.7412275515284	-18.5429516109656	-18.3682220464535	-18.2110288409116	-18.0674006392764	-17.9345641561222
4:1	-15.5353678426385	-13.69737665499	-12.3018787110957	-10.8965126099337	-10.065674802392	-9.46960907031074	-9.00185580719073	-8.61500393196975	-8.28376837121558	-7.99305982917373	-7.73314800830176	-7.49739110987206
4:2	-16.4651750868291	-14.6322251769992	-13.2450252049372	-11.8559165227718	-11.0409525748452	-10.4604326558384	-10.0079353303583	-9.63607730112715	-9.31959452291506	-9.04341405055864	-8.7978185393171	-8.57617658175701
4:3	-16.9965422244827	-15.1683127343306	-13.7888698691281	-12.4149158719777	-11.6146963380216	-11.0485659041378	-10.6101401866601	-10.2520621206065	-9.94908693577392	-9.68615619328192	-9.45356362217972	-9.24468632316853
4:4	-17.3724642410361	-15.5487713520669	-14.176771922448	-12.8173182703073	-12.0311523006668	-11.4786824625724	-11.0535594698451	-10.7084504087952	-10.4181276999046	-10.1675453780638	-9.9470062924058	-9.74989419201589
4:5	-17.6650432675678	-15.8457652843098	-14.4809993427905	-13.1355974690617	-12.3629954484385	-11.8236526718716	-11.411252362911	-11.078483372714	-10.8001331155798	-10.5611660956232	-10.3518924764048	-10.165701057283
4:6	-17.9054458748129	-16.090496269455	-14.7328114598815	-13.4011245527865	-12.6417042432431	-12.1150579690483	-11.7148988317297	-11.393935091478	-11.1269670940444	-10.8989680600825	-10.7002540407285	-10.5242178016503
4:7	-18.1100151920017	-16.2993276779779	-14.9486050584377	-13.6303615442655	-12.8838033695303	-12.3694828297646	-11.9811401844123	-11.6715008295105	-11.4153762248931	-11.1977469639212	-11.0089341359888	-10.8423341402603
4:8	-18.2884042423106	-16.4819255846804	-15.1380677357328	-13.8330379030906	-13.0990622044178	-12.5967343989287	-12.219819192513	-11.9210570462417	-11.6752691115004	-11.4674426017776	-11.2879035865605	-11.1300527568406
4:9	-18.446799271559	-16.6444851786342	-15.3074094105523	-14.0153920748972	-13.2937461744949	-12.8031034103836	-12.4372503265312	-12.1489407027861	-11.913004507705	-11.714435596426	-11.5435659577536	-11.39380244307
4:10	-18.5894078855536	-16.7912204852265	-15.4608546667007	-14.1816689922832	-13.4721192884882	-12.9928716203608	-12.6377319593171	-12.3594661064074	-12.1329126744927	-11.9430731324593	-11.7802875130046	-11.6379720894944
4:11	-18.719224769309	-16.9251309686682	-15.6014108162769	-14.3348910099748	-13.6372178714344	-13.1690882653342	-12.824325472969	-12.5557065923071	-12.3380795587564	-12.1564555409957	-12.0011860852258	-11.8657016748234
4:12	-18.8384589655702	-17.0484293353219	-15.7312965707572	-14.4772882809052	-13.7912826009855	-13.3340037126915	-12.9992904785179	-12.73993126566	-12.5307850033822	-12.3568759040846	-12.2085719648092	-12.0793242673339
4:13	-18.94878783251	-17.1627958197683	-15.8521968699196	-14.6105546512014	-13.9360154396612	-13.489327401001	-13.164343734964	-12.913864866924	-12.7127635149367	-12.5460816557358	-12.4042102209725	-12.2806288875634
4:14	-19.0515158209624	-17.2695371764338	-15.9654222278698	-14.7360077018348	-14.0727403528917	-13.6363892150391	-13.3208211611951	-13.0788503953292	-12.8853674584614	-12.7254382777455	-12.589484779403	-12.4710247801611
4:15	-19.1476779523648	-17.3696903025946	-16.0720125958058	-14.8546930817959	-14.2025080993533	-13.7762447199276	-13.4697834990936	-13.2359551789413	-13.0496734943087	-12.8960360292714	-12.7655053189577	-12.6516482853512
4:16	-19.2381096389327	-17.4640921597168	-16.1728074505468	-14.9674549245156	-14.326166965915	-13.9097462050622	-13.6120876545885	-13.386042491911	-13.2065544296977	-13.0587619542901	-12.9331793048068	-12.8234347063432
4:17	-19.3234952022239	-17.5534283644222	-16.2684945051468	-15.0749847930499	-14.4444119406216	-14.0375920777951	-13.7484363017569	-13.5298213478754	-13.3567291570374	-13.2143498825772	-13.0932619201517	-12.9871679875857
4:18	-19.4044024538236	-17.6382678221734	-16.3596444301518	-15.1778565729729	-14.5578197722254	-14.160362084076	-13.8794132549906	-13.6678820016204	-13.5007982380795	-13.363416011406	-13.2463915152364	-13.1435158601427
4:19	-19.4813078905827	-17.7190879620759	-16.4467361537713	-15.2765519006317	-14.6668745227695	-14.2785429808296	-14.0055092517229	-13.8007218188475	-13.6392698113535	-13.5064847645942	-13.3931152929374	-13.2930552013508
4:20	-19.554615409628	-17.79629348194	-16.5301756565862	-15.3714790551123	-14.7719865539323	-14.3925476127543	-14.1271411100196	-13.9287644898368	-13.7725788106849	-13.6440079304628	-13.5339082495133	-13.4362906484053
4:21	-19.624670449379	-17.8702305124749	-16.6103101740323	-15.4629872357165	-14.8735068772516	-14.5027293317075	-14.244666207024	-14.0523745408523	-13.9011014571886	-13.7763790514272	-13.6691873563843	-13.5736684675651
4:22	-19.6917708383535	-17.9411974842185	-16.6874390932643	-15.551377517451	-14.9717381664431	-14.6093930624245	-14.3583935874071	-14.1718684579832	-14.0251663457594	-13.9039443942732	-13.7993223222647	-13.7055870298302
4:23	-19.7561752326388	-18.0094535793524	-16.7618224286614	-15.6369113729263	-15.0669433242233	-14.7128039108605	-14.4685926019292	-14.2875233275644	-14.1450630350655	-14.0270114165142	-13.9246438590161	-13.832404824346
4:24	-19.8181097593044	-18.0752253865925	-16.833687495674	-15.7198173833211	-15.1593522291563	-14.8131939434458	-14.5754997071604	-14.3995836272588	-14.2610487789779	-14.1458553719142	-14.0454501003449	-13.9544466634471
4:25	-19.8777733059792	-18.1387122000428	-16.9032342249925	-15.8002965825429	-15.2491671087329	-14.9107675854783	-14.6793238766212	-14.508266620403	-14.3733538551669	-14.2607245150545	-14.1620116375969	-14.0720085457667
4:26	-19.9353417755768	-18.2000902814818	-16.9706394373182	-15.878526756446	-15.336566862075	-15.005705963532	-14.7802509497589	-14.6137666819004	-14.482185821728	-14.3718442391053	-14.2745755097328	-14.1853615145345
4:27	-19.9909715406665	-18.259516320948	-17.0360603142054	-15.954665933758	-15.4217105700588	-15.0981704307906	-14.8784471588517	-14.7162587972719	-14.5877329455914	-14.4794203931227	-14.3833683954758	-14.2947547574086
4:28	-20.0448022721767	-18.3171302705844	-17.0996372403915	-16.0288552450276	-15.5047403700309	-15.1883054533271	-14.9740620127981	-14.8159014150815	-14.6901669847173	-14.5836419627845	-14.4885991921479	-14.4004181294662
4:29	-20.0969592741427	-18.3730576836684	-17.1614961498904	-16.1012212825484	-15.5857838287354	-15.2762409916007	-15.0672306728088	-14.9128387888223	-14.7896454616358	-14.6846832534575	-14.5904611198165	-14.5025642342217
4:30	-20.1475554249309	-18.4274116594199	-17.2217504767122	-16.1718780626531	-15.6649559153505	-15.36209447958	-15.1580759230281	-15.0072029121961	-14.8863135334634	-14.7827056815516	-14.68913345573	-14.601390163393
4:31	-20.1966928023079	-18.4802944710847	-17.2805027879165	-16.2409286684924	-15.742360653151	-15.4459724804132	-15.2467098155167	-15.0991151279982	-14.9803055395605	-14.8778592557059	-14.7847829790822	-14.6970789709799
4:32	-20.2444640525337	-18.5317989375728	-17.3378461594429	-16.3084666340689	-15.8180925108742	-15.5279720800462	-15.3332350514331	-15.1886874731127	-15.0717462900638	-14.9702838110435	-14.8775651874617	-14.7898009385537
4:33	-20.290953550705	-18.5820095859557	-17.3938653421565	-16.3745771172155	-15.8922375817293	-15.608182066993	-15.4177461469915	-15.276023808767	-15.1607521449709	-15.0601100458639	-14.967625332235	-14.8797146747455
4:34	-20.3362383897198	-18.6310036422583	-17.4486377556454	-16.4393378992611	-15.9648745879879	-15.686683936413	-15.5003304226752	-15.3612207750108	-15.2474319230884	-15.1474603995195	-15.0550993093741	-14.9669680815161
4:35	-20.3803892276658	-18.6788518803983	-17.5022343397085	-16.5028202414846	-16.0360757414176	-15.7635527489362	-15.5810688464317	-15.4443686005481	-15.3318876721587	-15.2324498020418	-15.1401144340397	-15.0516992119897
4:36	-20.4234710175782	-18.7256193532595	-17.5547202875869	-16.5650896225405	-16.1059074838662	-15.8388578686993	-15.6600367555627	-15.5255517929688	-15.4142153252575	-15.3151863197131	-15.2227901209194	-15.1340370387858
4:37	-20.4655436389352	-18.7713660253004	-17.6061556803944	-16.6262063764179	-16.1744311276671	-15.9126636003888	-15.7373044773248	-15.6048497296628	-15.4945052636681	-15.3957717158083	-15.3032384874735	-15.2141021473902
4:38	-20.5066624466641	-18.8161473224973	-17.6565960385914	-16.6862262468626	-16.2417034118749	-15.9850297414166	-15.8129378645627	-15.6823371659368	-15.5728428025801	-15.4743019418195	-15.3815648934889	-15.2920073658202
4:39	-20.546878750582	-18.8600146125696	-17.7060928034837	-16.7452008713122	-16.3077769874549	-16.056012062443	-15.8869987597589	-15.7580846738692	-15.6493086128838	-15.550867571395	-15.4578684274517	-15.3678583393668
4:40	-20.5862402359254	-18.9030156261562	-17.7546937594463	-16.8031782051	-16.3727008422339	-16.1256627271457	-15.9595453985475	-15.8321590230421	-15.7239790898793	-15.6255541867784	-15.5322423480071	-15.4417540573558
4:41	-20.6247913338023	-18.9451948277939	-17.8024434057432	-16.8602028948434	-16.4365206745779	-16.1940306602666	-16.0306327618551	-15.9046235123629	-15.7969266777376	-15.6984427256025	-15.6047744870543	-15.5137873374794
4:42	-20.6625735489348	-18.9865937440743	-17.8493832853414	-16.9163166084472	-16.4992792232605	-16.261161871473	-16.1003128843117	-15.9755382606236	-15.8682201569561	-15.7696097943482	-15.6755476196808	-15.5840452722204
4:43	-20.6996257508683	-19.0272512551667	-17.8955522769175	-16.9715583279505	-16.5610165597818	-16.3270997413443	-16.1686351253376	-16.0449604621753	-15.9379249007582	-15.8391279535625	-15.7446398051186	-15.652609641107
4:44	-20.7359844338601	-19.0672038549249	-17.9409868552879	-17.0259646104641	-16.6217703484069	-16.391885274806	-16.235646408301	-16.1129446130485	-16.0061031053318	-15.9070659789482	-15.812124702105	-15.7195572919534
4:45	-20.7716839498666	-19.106485884002	-17.9857213246927	-17.0795698216447	-16.6815760783869	-16.4555573265167	-16.3013914323125	-16.1795427119971	-16.0728139979486	-15.9734891016729	-15.8780718614208	-15.7849604937922
4:46	-20.8067567184021	-19.1451297397512	-18.0297880287167	-17.1324063454937	-16.7404672721618	-16.5181528020439	-16.365912860535	-16.2448044402324	-16.1381140263044	-16.0384592306229	-15.9425469979084	-15.8488872638663
4:47	-20.8412334165104	-19.1831660661534	-18.0732175400901	-17.1845047737284	-16.798475672799	-16.5797068381138	-16.4292514883234	-16.3087773230311	-16.2020570318532	-16.102035158846	-16.0056122439065	-15.9114016707802
4:48	-20.8751431516536	-19.2206239265772	-18.1160388331733	-17.2358940775238	-16.8556314134684	-16.6402529647601	-16.4914463940363	-16.3715068759141	-16.2646944094407	-16.164272756036	-16.0673263857583	-15.9725641157031
4:49	-20.9085136199623	-19.2575309618147	-18.1582794415675	-17.2866017640605	-16.9119631713839	-16.699823251822	-16.5525350749693	-16.4330367376896	-16.3260752551655	-16.2252251486113	-16.1277450848355	-16.0324315933465
4:50	-20.9413712519999	-19.2939135355419	-18.1999656029926	-17.3366540200044	-16.9674983083308	-16.758448441921	-16.6125535705344	-16.4934087923216	-16.3862465040877	-16.2849428886961	-16.1869210843489	-16.091057934302
4:51	-20.9737413479527	-19.3297968691129	-18.2411223933337	-17.3860758438012	-17.0222629996464	-16.8161580717921	-16.6715365745361	-16.5526632813036	-16.4452530591549	-16.3434741131257	-16.2449044030887	-16.1484940302082
4:52	-21.0056482039661	-19.3652051674006	-18.2817738515587	-17.4348911684617	-17.0762823533111	-16.8729805836249	-16.7295175381692	-16.610838907992	-16.5031379125136	-16.4008646934527	-16.3017425171338	-16.2047880431169
4:53	-21.0371152311978	-19.4001617372484	-18.3219430970551	-17.4831229763532	-17.129580520639	-16.9289434278953	-16.7865287651759	-16.6679729351616	-16.5599422602157	-16.4571583778135	-16.3574805304895	-16.2599856003442
4:54	-21.0681650690407	-19.4346890999769	-18.3616524408129	-17.5307934073834	-17.1821807999202	-16.9840731590238	-16.8426015004456	-16.7241012768953	-16.6157056112011	-16.5123969254331	-16.4121613355526	-16.3141299760156
4:55	-21.0988196938906	-19.4688090993054	-18.4009234917921	-17.5779238618669	-17.2341057342633	-17.0383955250851	-16.8977660132166	-16.7792585857956	-16.6704658913403	-16.56662023448	-16.4658257642516	-16.367262260449
4:56	-21.129100524778	-19.5025430059996	-18.4397772597569	-17.624535099295	-17.2853772048081	-17.0919355527014	-16.9520516759415	-16.833478336408	-16.7242595432481	-16.6198664639372	-16.518512730675	-16.4194215184617
4:57	-21.1590285271704	-19.5359116205269	-18.4782342558286	-17.6706473341901	-17.3360165204255	-17.1447176281931	-17.0054870398024	-16.8867929056786	-16.7771216225281	-16.6721721501288	-16.5702593659722	-16.4706449376383
4:58	-21.1886243162526	-19.5689353750133	-18.516314592009	-17.716280330212	-17.386044504995	-17.1967655760161	-17.0580999078132	-16.9392336512141	-16.8290858910749	-16.723572318523	-16.6211011462947	-16.5209679675519
4:59	-21.2179082610436	-19.6016344358305	-18.5540380809592	-17.7614534936937	-17.4354815833475	-17.2481027355015	-17.1099174064144	-16.9908309880863	-16.8801849080491	-16.774100591433	-16.6710720145358	-16.5704244509003
4:60	-21.2469005907794	-19.6340288082153	-18.5914243373781	-17.8061859678327	-17.4843478669839	-17.2987520369146	-17.1609660564583	-17.0416144649147	-16.9304501191397	-16.8237892922435	-16.7202044966268	-16.6190467474904
4:61	-21.275621505111	-19.6661384444338	-18.6284928824261	-17.8504967288302	-17.5326632407293	-17.3487360778846	-17.2112718444989	-17.0916128399721	-16.9799119447537	-16.8726695468176	-16.7685298131571	-16.6668658519909
4:62	-21.3040912898255	-19.6979833571562	-18.6652632527791	-17.8944046853876	-17.5804474515681	-17.3980772013113	-17.2608602953387	-17.1408541580949	-17.0285998678062	-16.920771382771	-16.816077987108	-16.7139115063669
4:63	-21.3323304400156	-19.7295837399129	-18.701755116085	-17.9379287831163	-17.6277202010176	-17.4467975759434	-17.3097565468514	-17.1893658292361	-17.0765425218466	-16.9681238273538	-16.862877948522	-16.7602123079215
4:64	-21.3603597928969	-19.7609600967713	-18.7379883948457	-17.981088115622	-17.6745012425605	-17.4949192809465	-17.3579854281971	-17.2371747095858	-17.1237677803328	-17.0147550047514	-16.9089576369792	-16.8057958138874
4:65	-21.3882006728349	-19.7921333837172	-18.7739834010605	-18.0239020442825	-17.7208104858633	-17.5424643959444	-17.4055715426797	-17.2843071863005	-17.1703028479749	-17.0606922337017	-16.9543441028191	-16.8506886435603
4:66	-21.415875051595	-19.8231251646589	-18.8097609843781	-18.0663903290773	-17.7666681097801	-17.5894550982357	-17.4525393566766	-17.3307892670357	-17.2161743552047	-17.1059621264479	-16.9990636081389	-16.8949165790207
4:67	-21.4434057274071	-19.8539577855345	-18.8453426970172	-18.1085732732556	-17.812094686487	-17.6359137691655	-17.4989132962986	-17.3766466756779	-17.2614084570028	-17.1505906901914	-17.0431417287147	-16.9385046655864
4:68	-21.4708165271743	-19.8846545707059	-18.8807509793752	-18.1504718851711	-17.8571113195355	-17.6818631119941	-17.5447178537394	-17.4219049559264	-17.3060309375396	-17.194603432398	-17.0866034581488	-16.9814773132558
4:69	-21.4981325370836	-19.9152400467252	-18.9160093710798	-18.1921080613141	-17.9017397991788	-17.7273262840654	-17.5899777056553	-17.4665895847031	-17.3500673223657	-17.2380254715545	-17.1294733157452	-17.0238584005662
4:70	-21.5253803680779	-19.9457401997115	-18.9511427533079	-18.2335047954529	-17.946002779047	-17.7723270466639	-17.6347178464047	-17.5107260977861	-17.3935430002498	-17.2808816552737	-17.1717754598727	-17.0656713825061
4:71	-21.5525884641762	-19.97618277405	-18.9861776295657	-18.2746864199396	-17.9899239791718	-17.8168899367083	-17.6789637396074	-17.5543402305941	-17.4364833572152	-17.3231966880395	-17.2135338089036	-17.1069394043993
4:72	-21.5797874636106	-20.0065976220343	-19.0211424538939	-18.3156788866998	-18.0335284215525	-17.8610404653988	-17.7227414922881	-17.5974580777371	-17.4789139259143	-17.3649952713825	-17.2547721722473	-17.1476854240453
4:73	-21.6070106253202	-20.0370171165472	-19.0560680177582	-18.3565100973283	-18.0768427059975	-17.9048053501939	-17.7660780569142	-17.640106275824	-17.5208605542306	-17.4063022599202	-17.295514394547	-17.1879323448755
4:74	-21.6342943367109	-20.0674766421181	-19.090987909887	-18.3972102941966	-18.1198953359844	-17.9482127881284	-17.8090014679933	-17.6823122151683	-17.5623495979734	-17.4471428375323	-17.3357845168284	-17.2277031635083
4:75	-21.661678723031	-20.0980151839694	-19.1259390672777	-18.4378125277388	-18.1627171069173	-17.9912927806296	-17.8515411216703	-17.7241042875194	-17.6034081438011	-17.4875427190309	-17.3756069593279	-17.2670211358999
4:76	-21.6892083846314	-20.1286760403537	-19.1609624408535	-18.4783532194184	-18.2053415726522	-18.0340775228189	-17.8937281091019	-17.7655121789174	-17.6440642701778	-17.5275283841143	-17.4150067319671	-17.3059099673662
4:77	-21.7169332963316	-20.1595076911276	-19.1961038063137	-18.5188728456663	-18.2478056108143	-18.0766018740591	-17.9355956174977	-17.8065672193711	-17.6843473563821	-17.5671273522954	-17.4540096800742	-17.3443940331746
4:78	-21.7449099139091	-20.1905648658769	-19.2314147602896	-18.5594167759189	-18.2901501137108	-18.1189039315789	-17.9771794168861	-17.8473028045534	-17.7242884525485	-17.6063685100267	-17.4926427751532	-17.3824986383185
4:79	-21.7732025475578	-20.221909869144	-19.2669539550355	-18.6000363085795	-18.3324208401883	-18.1610257358941	-18.0185184563199	-17.8877549094275	-17.7639207277162	-17.6452825046717	-17.5309344634519	-17.4202503276606
4:80	-21.8018850827653	-20.2536142400687	-19.3027886430652	-18.6407899635123	-18.3746694755541	-18.2030141461998	-18.0596556009759	-17.9279627201737	-17.8032800183226	-17.6839022246369	-17.5689150891178	-17.457677261143
4:81	-21.8310431580653	-20.2857608515548	-19.3389966286901	-18.6817451103612	-18.4169549630837	-18.2449219370513	-18.1006385523383	-17.9679694197095	-17.8424055071113	-17.7222633914221	-17.6066174142836	-17.4948096735976
4:82	-21.8607769505393	-20.3184465937375	-19.3756687597815	-18.7229800413219	-18.4593451938093	-18.2868091861419	-18.1415210087131	-18.0078231746009	-17.8813405729603	-17.7604052983326	-17.6440772661779	-17.5316804454292
4:83	-21.8912047799953	-20.3517858439742	-19.4129121456674	-18.7645866392043	-18.5019191744723	-18.3287450493822	-18.1823641447545	-18.0475783888983	-17.920133867062	-17.7983717433156	-17.6813343523039	-17.5683258199571
4:84	-21.922467831304	-20.3859150102016	-19.4508543643534	-18.8066738533588	-18.5447698418219	-18.3708100577317	-18.2232385196343	-18.0872973159943	-17.9588406923386	-17.8362122216375	-17.7184333004293	-17.6047863168208
4:85	-21.9547364273796	-20.4209985614494	-19.4896490379256	-18.8493722878993	-18.5880077629228	-18.4130991265784	-18.2642265689186	-18.1270521570062	-17.997524794314	-17.8739834707199	-17.7554250029749	-17.6411079106578
4:86	-21.9882184891816	-20.4572371536256	-19.5294833315679	-18.8928403460314	-18.6317660689175	-18.455725553007	-18.3054259031129	-18.1669278299162	-18.0362607182177	-17.9117514989158	-17.7923683792196	-17.6773435735379
4:87	-22.0231711387871	-20.494878762909	-19.5705882072211	-18.9372725902858	-18.6762071356063	-18.4988264056903	-18.3469537393054	-18.2070256783334	-18.075136957614	-17.9495942896275	-17.8293327197577	-17.7135553237291
4:88	-22.0599169155838	-20.5342342273546	-19.6132527037236	-18.982911321212	-18.7215317854786	-18.5425699146507	-18.3889529534623	-18.2474685200306	-18.1142602289002	-17.9876054641519	-17.8664008562049	-17.7498169911417
4:89	-22.0988669257912	-20.5756994033089	-19.6578442400564	-19.0300629355689	-18.7679922078984	-18.5871657929551	-18.431600497965	-18.2884076439439	-18.1537613786459	-18.0258993318536	-17.9036735228729	-17.786218016338
4:90	-22.1405546974339	-20.6197875164874	-19.704838167631	-19.0791215625285	-18.815910495678	-18.632879958014	-18.4751193501784	-18.3300327044036	-18.193803711191	-18.0646179914317	-17.9412754770159	-17.8228687717448
4:91	-22.1856870849095	-20.6671777136118	-19.7548619578586	-19.1306041041979	-18.865705900653	-18.6800560312574	-18.5197958692806	-18.3725860326419	-18.2345949929839	-18.1039415390351	-17.979364276458	-17.8599081784941
4:92	-22.2352233201093	-20.718790289139	-19.8087633656919	-19.1852037447644	-18.9179360561255	-18.7291476007272	-18.5660056822866	-18.4163838780382	-18.2764052009828	-18.1441031138847	-18.018143183556	-17.8975148797677
4:93	-22.2905025346445	-20.7759077039263	-19.8677195009826	-19.2438745388804	-18.9733614012324	-18.7807681787533	-18.6142534816579	-18.4618488830198	-18.3195935377988	-18.1854117179393	-18.0578806793816	-17.9359240966065
4:94	-22.3534590759724	-20.8403782220588	-19.9334191546149	-19.3079707270014	-19.0330498300274	-18.8357714597674	-18.6652364207853	-18.509561475929	-18.3646509642436	-18.2282879945455	-18.0989409562834	-17.9754538925611
4:95	-22.4270069353598	-20.9149779081006	-20.0083842215353	-19.3794878163492	-19.0985547206357	-18.8953860268397	-18.7199494346158	-18.5603445842742	-18.4122698788294	-18.2733225566788	-18.1418334305983	-18.0165476808883
4:96	-22.5157759912561	-21.0040999710416	-20.096575171969	-19.4615059921309	-19.1722353785118	-18.9614537671569	-18.7798693034656	-18.6154102699232	-18.4634638345872	-18.3213756098004	-18.1872969047211	-18.0598461943652
4:97	-22.6276568292024	-21.1151899633694	-20.2046332221312	-19.5590712546394	-19.2578760414454	-19.0368805378595	-18.84729703555	-18.6766292191498	-18.5197855242005	-18.3737570260225	-18.2364508015867	-18.1063161890223
4:98	-22.7774730747488	-21.262119284213	-20.3447391682393	-19.6811343929614	-19.3619961578893	-19.1265627394556	-18.9260470517787	-18.7470647554868	-18.5837536012995	-18.4325756575039	-18.291086354241	-18.157496754072
4:99	-22.9974751433663	-21.4746539428884	-20.542376979179	-19.845469570919	-19.4969904245261	-19.2395178274484	-19.0229859382902	-18.8321399044719	-18.6597706214327	-18.5014813229041	-18.3542790887207	-18.2160133089505
4:100	-23.3782396066276	-21.8341304336276	-20.8638652351098	-20.094169290137	-19.6901456916571	-19.3946219250641	-19.151997876826	-18.9425525562077	-18.7563638695464	-18.5874447480897	-18.4318381968526	-18.2867807480908
5:1	-15.8641994602285	-14.0239431646311	-12.6245909683502	-11.2112316202878	-10.3720357832748	-9.76725892393734	-9.29044915527341	-8.8942009271017	-8.55323344658937	-8.25246098939087	-7.98215645467989	-7.73568108380987
5:2	-16.7754320932223	-14.940518719823	-13.549948832257	-12.153760944418	-11.3312983652597	-10.742886313831	-10.2821202528401	-9.90162859598892	-9.57615582951771	-9.29063550746392	-9.03535545699518	-8.80368857466964
5:3	-17.2943273234676	-15.4643461822416	-14.0818716684178	-12.7014731461815	-11.8943507251012	-11.3208979569575	-10.8747555459974	-10.5085834940811	-10.1971490929899	-9.92540267382867	-9.6836444912615	-9.46525660864937
5:4	-17.6610432675672	-15.8357652843099	-14.4609993427905	-13.0955974690618	-12.3029954484385	-11.7436526718716	-11.311252362911	-10.958483372714	-10.6601331155798	-10.4011660956232	-10.1718924764048	-9.96570105728301
5:5	-17.9463938840002	-16.1256725424163	-14.7583644780935	-13.4074326505285	-12.6287886642314	-12.082954845352	-11.6636539974088	-11.3236009836382	-11.0376006489087	-10.7906291377785	-10.5730041569935	-10.3781190517356
5:6	-18.1809142063015	-16.364642717428	-15.0046088356106	-13.6677542842191	-12.9026367188782	-12.369836998478	-11.963113959734	-11.6352054136181	-11.3609309297274	-11.1252759036491	-10.9185635038547	-10.7341898568018
5:7	-18.3805508864049	-16.5686498805258	-15.2157506157742	-13.8926643287525	-13.1407204534236	-12.6205544871733	-12.225957979486	-11.9096888306465	-11.6465789078359	-11.4216208631011	-11.2251417827641	-11.050539509927
5:8	-18.5547161734149	-16.7471224712851	-15.4012448592516	-14.091669315853	-13.3525952951638	-12.8447088650471	-12.4618309753232	-12.1567369329695	-11.9042688239979	-11.6894250945073	-11.50253593284	-11.3370007680872
5:9	-18.7094355178682	-16.9060969634911	-15.567146126207	-14.270858666062	-13.5443835084393	-13.0484531088351	-12.6769145925265	-12.3825582768048	-12.1402348819269	-11.934947899092	-11.7570307437892	-11.599885470755
5:10	-18.8488040567521	-17.0496763662625	-15.7175703223611	-14.4343730247839	-13.7202488481512	-13.2359723969395	-12.8754139186841	-12.5913767474619	-12.3587192978216	-12.1624502510259	-11.9929075170979	-11.8434981939889
5:11	-18.975734874812	-17.1807796003781	-15.8554459134195	-14.5851590722166	-13.8831548543512	-13.4102457787111	-13.060322421295	-12.7861996624567	-12.5627434661262	-12.3749689145067	-12.2132210002902	-12.0709158239283
5:12	-19.092376027816	-17.3015591798341	-15.9829326914104	-14.7253904098002	-14.0352877909852	-13.5734710987605	-13.2338487935161	-12.9692464756944	-12.7545384546873	-12.5747486469568	-12.4202331825408	-12.2844227732011
5:13	-19.2003581615713	-17.4136492405442	-16.1016704782704	-14.8567175817458	-14.1783079418181	-13.7273175248021	-13.3976706730551	-13.1422036453771	-12.9358009710293	-12.7634991912014	-12.6156711993443	-12.4857696199638
5:14	-19.3009492035733	-17.5183204982561	-16.2129345222535	-14.9804243271061	-14.3135066890823	-13.8730834247421	-13.5530932901964	-13.3063840220878	-13.1078534471309	-12.9425559862095	-12.8008885512463	-12.6763346471973
5:15	-19.3951551134945	-17.6165811784822	-16.3177367232877	-15.0975293812044	-14.4419088709193	-14.0117992608306	-13.7011528790319	-13.4628307519613	-13.2717483933679	-13.1129848987007	-12.9769700887151	-12.8572288864497
5:16	-19.4837878274213	-17.7092450854392	-16.4168939071634	-15.2088551497861	-14.5643418412789	-14.1442970216219	-13.8426864665082	-13.6123874003071	-13.4283388150241	-13.2756528554802	-13.1448027303077	-13.0293667254672
5:17	-19.5675124525948	-17.7969788857644	-16.5110752556561	-15.3150754242623	-14.6814834599753	-14.2712584768052	-13.9783803797559	-13.7557466897153	-13.5783271376159	-13.4312768748545	-13.3051244669571	-13.193514693141
5:18	-19.6468808928158	-17.8803357988697	-16.6008361037258	-15.4167493868648	-14.7938962981698	-14.3932495753779	-14.1088048261462	-13.8934852399862	-13.7223000607322	-13.5804589499883	-13.4585591415549	-13.350325953553
5:19	-19.7223563407112	-17.9597801375744	-16.686642559695	-15.5143463855636	-14.9020525622791	-14.5107455124911	-14.2344390929381	-14.0260888776731	-13.8607539291041	-13.7237113951747	-13.6056416405186	-13.5003651772727
5:20	-19.7943314664083	-18.0357055334351	-16.7688897908497	-15.6082643368528	-15.0063526095385	-14.6241493527708	-14.3556902683848	-14.1539714308638	-13.9941135506289	-13.8614756004773	-13.7468364619339	-13.6441267783631
5:21	-19.8631421583468	-18.108448705773	-16.8479158388479	-15.6988436313016	-15.1071389402565	-14.7338061049125	-14.4729073885192	-14.2774889227555	-14.1227463848004	-13.9941361298467	-13.8825516101098	-13.7820484851058
5:22	-19.9290780635547	-18.1783000239722	-16.9240122182101	-15.7863778023537	-15.204706934194	-14.8400135216674	-14.5863922902158	-14.3969504511426	-14.2469733958987	-14.1220314660386	-14.0131491314222	-13.9145215728813
5:23	-19.9923907842898	-18.2455117215234	-16.9974321589548	-15.8711218244893	-15.2993132020429	-14.9430305008686	-14.6964080507264	-14.5126266387208	-14.3670774613263	-14.2454622998267	-14.138953198001	-14.0418986754359
5:24	-20.053300331344	-18.3103043632346	-17.0683970966502	-15.9532986476179	-15.3911821623354	-15.0430837011569	-14.8031856306191	-14.6247562746258	-14.4833099598093	-14.3646979939606	-14.2602563767167	-14.1644998183183
5:25	-20.1120002620152	-18.3728719944249	-17.1371018400372	-16.033104400469	-15.4805112790569	-15.1403728100899	-14.9069291601989	-14.7335515899565	-14.5958959856753	-14.4799816727186	-14.3773245395498	-14.2826171340508
5:26	-20.1686618128037	-18.4333862827614	-17.2037187278686	-16.1107125765398	-15.5674752753653	-15.2350747818102	-15.007820188383	-14.8392024883529	-14.7050385131246	-14.5915342647119	-14.4904007466879	-14.3965185914761
5:27	-20.2234372547304	-18.4919998810795	-17.2684010040437	-16.1862774331117	-15.6522295552959	-15.3273472774792	-15.1060211286082	-14.9418799678977	-14.810921749124	-14.6995577405278	-14.5997083462806	-14.5064509823879
5:28	-20.2764626410131	-18.5488491812644	-17.3312855816653	-16.2599367750413	-15.7349130061966	-15.4173314822209	-15.2016780765856	-15.0417389105505	-14.9137138531087	-14.8042377256709	-14.7054534724858	-14.612642344782
5:29	-20.3278600750688	-18.6040565874157	-17.3924953246715	-16.3318142527994	-15.8156503121514	-15.5051544296058	-15.2949231317864	-15.138920372167	-15.013569158186	-14.9057456251547	-14.8078270783654	-14.7153039559203
5:30	-20.3777395964011	-18.6577324060566	-17.4521409451249	-16.4020212734793	-15.8945538777233	-15.5909309336043	-15.3858763232773	-15.2335534747142	-15.1106299968062	-15.0042403638274	-14.9070066071155	-14.8146319946476
5:31	-20.4262007595284	-18.7099764286948	-17.5103225917263	-16.4706586008297	-15.9717254385431	-15.6747652050083	-15.4746472174793	-15.3257569791052	-15.2050282104195	-15.0998698225894	-15.0031573805695	-14.9108089474793
5:32	-20.4733339644012	-18.7608792653091	-17.5671311883214	-16.537817703474	-16.0472574182774	-15.7567522122281	-15.5613362682363	-15.4156405997707	-15.2968864050996	-15.1927720327077	-15.0964337655003	-15.0040048144708
5:33	-20.5192215841786	-18.8105234747242	-17.6226495685255	-16.6035818977427	-16.1212340786948	-15.8369788334898	-15.6460359566285	-15.5033061090316	-15.386319001845	-15.2830761768202	-15.1869801643175	-15.0943781570583
5:34	-20.5639389266576	-18.8589845282468	-17.6769534429632	-16.6680273218611	-16.1937324998077	-15.9155248376577	-15.7288317581098	-15.5888482693837	-15.4734331201334	-15.3709034347928	-15.2749318661474	-15.1820770197158
5:35	-20.6075550583032	-18.9063316355716	-17.7301122282325	-16.7312237707979	-16.2648234195796	-15.9924637233763	-15.8098029669716	-15.6723556241549	-15.5583293254736	-15.4563677045409	-15.3604157861547	-15.2672397495202
5:36	-20.6501335141347	-18.9526284562618	-17.782189760981	-16.7932354153168	-16.3345719568936	-16.0678634403993	-15.8890234022719	-15.7539111710479	-15.6411022656051	-15.5395762216621	-15.4435511147184	-15.3499957319015
5:37	-20.6917329122839	-18.9979337156608	-17.8332449160139	-16.8541214242782	-16.40303823695	-16.1417870124197	-15.966562014781	-15.8335929384278	-15.7218412152116	-15.6206300968186	-15.5244498932568	-15.4304660565013
5:38	-20.7324074885472	-19.0423017405892	-17.8833321438433	-16.9139365057032	-16.4702779347041	-16.2142930771337	-16.0424834108867	-15.9114744805422	-15.8006305452252	-15.6996247859528	-15.6032175297736	-15.5087641238118
5:39	-20.7722075634904	-19.0857829274125	-17.9325019403064	-16.9727313793089	-16.5363427491343	-16.2854363564363	-16.1168483065427	-15.9876253049398	-15.8775501297867	-15.7766505053664	-15.6799532643293	-15.5849962008359
5:40	-20.8111799524614	-19.128424152856	-17.9808012586641	-17.030553190993	-16.6012808188846	-16.3552680673839	-16.1897139220558	-16.0621112430129	-15.952675701511	-15.851792601281	-15.7547505924162	-15.6592619322064
5:41	-20.8493683271012	-19.1702691361749	-18.028273872816	-17.0874458779569	-16.6651370880213	-16.4238362827445	-16.2611343266753	-16.1349947727078	-16.0260791637618	-15.9251318815773	-15.8276976525109	-15.7316548118613
5:42	-20.8868135355186	-19.2113587598586	-18.0749606988329	-17.1434504917109	-16.7279536291934	-16.4911862484938	-16.3311607404608	-16.2063353009145	-16.0978288670719	-15.9967449158873	-15.8988775827533	-15.8022626193777
5:43	-20.9235538871438	-19.2517313548965	-18.1209000808526	-17.1986054850373	-16.7897699303032	-16.5573606644256	-16.3998417997033	-16.2761894118053	-16.1679898555649	-16.0667043089999	-15.9683688506925	-15.871167824334
5:44	-20.9596254073379	-19.2914229556891	-18.1661280464352	-17.2529469680349	-16.8506231498388	-16.6223999330786	-16.4672237911826	-16.3446110863672	-16.2366240882012	-16.1350789515767	-16.0362455592612	-15.9384479615212
5:45	-20.9950620660712	-19.3304675289255	-18.2106785357089	-17.3065089375896	-16.9105483452295	-16.6863423813898	-16.5333508597412	-16.4116518975393	-16.3037906388239	-16.2019342514085	-16.1025777315455	-16.0041759794236
5:46	-21.0298959843559	-19.3688971801156	-18.2545836080012	-17.3593234839777	-16.9695786779468	-16.7492244588307	-16.5982651929837	-16.4773611846656	-16.3695458782902	-16.2673323478367	-16.1674315764645	-16.0684205640783
5:47	-21.0641576216067	-19.4067423409546	-18.2978736291363	-17.4114209777861	-17.0277455985393	-16.8110809152497	-16.6620071863595	-16.541786210409	-16.4339436414116	-16.3313323114817	-16.2308697371263	-16.1312464401996
5:48	-21.0978759466816	-19.4440319402734	-18.3405774421525	-17.4628302398994	-17.0850790143532	-16.8719449611966	-16.7246155914299	-16.6049723027885	-16.4970353809664	-16.3939903310428	-16.2929515233663	-16.1927146512701
5:49	-21.1310785950124	-19.4807935609803	-18.3827225238428	-17.5135786969518	-17.1416074423337	-16.9318484131404	-16.786127649738	-16.6669629846125	-16.558870310674	-16.4553598886353	-16.3537331297726	-16.2528828201658
5:50	-21.1637920139512	-19.5170535851235	-18.4243351292424	-17.5636925243492	-17.1973581489986	-16.9908218256879	-16.8465792143841	-16.7278000922501	-16.6194955387174	-16.5154919248985	-16.4132678403502	-16.3118053917669
5:51	-21.1960415982354	-19.5528373289677	-18.4654404259484	-17.6131967787291	-17.2523572794398	-17.0488946126572	-16.9060048611447	-16.7875238854127	-16.6789561931547	-16.5744349949259	-16.4716062208643	-16.3695338589144
5:52	-21.2278518172931	-19.5881691698048	-18.5060626199801	-17.6621155215368	-17.3066299770035	-17.1060951586585	-16.9644379907564	-16.8461731493936	-16.7372955403627	-16.6322354159331	-16.5287962998113	-16.4261169729931
5:53	-21.259246335972	-19.6230726660715	-18.5462250747369	-17.7104719352405	-17.3602004951439	-17.1624509226626	-17.0219109238049	-16.9037852910307	-16.7945550975025	-16.6889374074694	-16.5848837389023	-16.4816009403554
5:54	-21.2902481301712	-19.6575706722448	-18.5859504245071	-17.7582884335936	-17.4130923028181	-17.2179885349055	-17.0784549895134	-16.9603964295085	-16.8507747398701	-16.7445832249048	-16.6399119938954	-16.5360296057389
5:55	-21.3208795987886	-19.6916854499165	-18.6252606839031	-17.8055867672659	-17.4653281846972	-17.2727338883716	-17.1341006096086	-17.0160414830001	-16.9059928039078	-16.7992132868664	-16.6939224665739	-16.589444623781
5:56	-21.3511626733582	-19.7254387764039	-18.6641773545547	-17.8523881261099	-17.5169303373974	-17.3267122260206	-17.1888773783516	-17.0707542520555	-16.9602461865809	-16.8528662972626	-16.7469546486448	-16.6418856196861
5:57	-21.381118926748	-19.7588520522521	-18.702721530378	-17.8987132393012	-17.5679204628988	-17.3799482248678	-17.2428141397549	-17.1245675005824	-17.01357044178	-16.9055793625109	-16.7990462583133	-16.6933903400635
5:58	-21.4107696823164	-19.7919464090014	-18.7409140027538	-17.9445824745911	-17.618319860303	-17.4324660780019	-17.2959390629655	-17.1775130352168	-17.0659998743842	-16.9573881045805	-16.8502333702848	-16.7439947949209
5:59	-21.4401361249861	-19.8247428186551	-18.7787753670007	-17.9900159379443	-17.6681495170927	-17.4842895756158	-17.3482797167733	-17.2296217838655	-17.117567632615	-17.0083267704654	-16.9005505399423	-16.7937333917742
5:60	-21.4692394157973	-19.8572622063749	-18.8163261316096	-18.0350335748901	-17.7174302010975	-17.5354421861482	-17.3998631442095	-17.2809238741986	-17.1683057993196	-17.0584283387247	-16.9500309224617	-16.8426390628159
5:61	-21.4981008116415	-19.8895255680708	-18.8535868318331	-18.0796552750202	-17.7661825544389	-17.5859471386795	-17.4507159382235	-17.3314487128979	-17.2182454828567	-17.1077246237586	-16.9987063876428	-16.8907433860786
5:62	-21.5267417920728	-19.9215540947331	-18.8905781493934	-18.1239009811948	-17.8144271908336	-17.635827507803	-17.5008643194883	-17.3812250665085	-17.2674169083022	-17.1562463785359	-17.0466076312674	-16.9380767015325
5:63	-21.5551841953447	-19.9533693056027	-18.9273210402964	-18.1677908052113	-17.8621847977792	-17.6851063023	-17.5503342174613	-17.4302811448199	-17.3158495097686	-17.204023396553	-17.0937642838397	-16.9846682230727
5:64	-21.5834503661454	-19.9849931925825	-18.9638368730297	-18.2113451519211	-17.9094762453345	-17.7338065591009	-17.5991513559506	-17.4786446878	-17.3635720247214	-17.2510846138843	-17.1402050176228	-17.0305461473837
5:65	-21.6115633179164	-20.0164483786952	-19.000147579794	-18.2545848540958	-17.956322703459	-17.7819514442102	-17.6473413445967	-17.5263430572461	-17.4106125913035	-17.2974582122946	-17.185957652966	-17.0757377607182
5:66	-21.6395469131615	-20.0477582938952	-19.0362758238858	-18.2975313207302	-18.0027457701906	-17.8295643625269	-17.6949297778829	-17.573403334493	-17.4569988498327	-17.3431717245113	-17.2310492650221	-17.1202695447009
5:67	-21.6674260658151	-20.0789473721801	-19.0722451869454	-18.3402067019709	-18.0487676133472	-17.8766690788225	-17.7419423435622	-17.61985242575	-17.5027580498392	-17.3882521429262	-17.2755062920859	-17.1641672823672
5:68	-21.6952269705732	-20.1100412747558	-19.1080803805351	-18.3826340744873	-18.0944111289483	-17.9232898525509	-17.7884049427266	-17.6657171769261	-17.5479171642577	-17.4327260332083	-17.3193546469582	-17.207456165782
5:69	-21.722977365153	-20.1410671450326	-19.1438074874718	-18.424837651901	-18.1397001202057	-17.969451589697	-17.8343438241821	-17.7110245001759	-17.5925030127084	-17.4766196545725	-17.3626198329591	-17.2501609067593
5:70	-21.7507068327967	-20.1720539025369	-19.17945423955	-18.4668430259088	-18.18465950176	-18.0151800155405	-17.8797857363508	-17.7558015148647	-17.6365423961968	-17.5199590887904	-17.4053270664928	-17.2923058524346
5:71	-21.7784471540699	-20.2030325844921	-19.2150503398518	-18.5086774450313	-18.2293155348964	-18.0605018730756	-17.9247581006263	-17.8000757062473	-17.6800622460701	-17.5627703804511	-17.4475014084259	-17.3339151077416
5:72	-21.8062327192288	-20.2340367459746	-19.2506278398415	-18.5503701395903	-18.2736961008274	-18.1054451529235	-17.9692892110206	-17.843875105919	-17.7230897907095	-17.6050796915289	-17.4891679069989	-17.3750126672305
5:73	-21.8341010153259	-20.2651029323396	-19.2862215840369	-18.5919527036755	-18.3178310208817	-18.1500393619969	-18.0134084661023	-17.887228499067	-17.7656527442627	-17.6469134740073	-17.5303517555803	-17.4156225591666
5:74	-21.8620932059946	-20.2962712412499	-19.321869738429	-18.6334595476661	-18.3617524347045	-18.1943158400108	-18.0571466407402	-17.9301656648149	-17.807779522779	-17.6882986652067	-17.5710784693339	-17.4557690054966
5:75	-21.890254826825	-20.3275859964303	-19.3576144232735	-18.674928438556	-18.4054952505441	-18.2383081353342	-18.1005362071289	-17.9727176575839	-17.8494994944842	-17.7292629116277	-17.6113740858604	-17.4954766021188
5:76	-21.9186366258409	-20.3590965616274	-19.393502476765	-18.7164011501935	-18.4490976856103	-18.2820524548289	-18.1436117171497	-18.0149171395354	-17.8908432727306	-17.7698348286379	-17.6512653961658	-17.5347705249979
5:77	-21.9472955874347	-20.3908583317697	-19.4295863839963	-18.7579242520356	-18.4926019196906	-18.3255882065	-18.1864102615328	-18.0567987769838	-17.9318430625187	-17.8100443053321	-17.6907802140139	-17.5736767691291
5:78	-21.9762961900981	-20.4229339498472	-19.4659254162601	-18.7995500737557	-18.5360548921873	-18.3689586593774	-18.2289720258318	-18.098399717422	-17.9725330746317	-17.8499228665464	-17.7299476939775	-17.6122224292923
5:79	-22.0057119646861	-20.4553948137949	-19.5025870403075	-18.8413378949333	-18.5795092821953	-18.4122117525987	-18.2713409693495	-18.1397601688565	-18.0129500256409	-17.8895041075677	-17.7687987115317	-17.6504360341324
5:80	-22.0356274426788	-20.4883229594893	-19.5396486772977	-18.8833554254187	-18.623024724207	-18.4554010959779	-18.3135656614953	-18.1809241099985	-18.053133747747	-17.9288242218843	-17.8073663226216	-17.6883479486102
5:81	-22.0661406157907	-20.5218134365646	-19.5771999193225	-18.925680664763	-18.6666693299994	-18.4985872185924	-18.355700321532	-18.2219401692714	-18.0931279402481	-17.9679226489092	-17.8456863257247	-17.7259908646485
5:82	-22.0973660736557	-20.5559773372497	-19.6153453513306	-18.9684042612865	-18.7105216125043	-18.5418391418337	-18.3978061236662	-18.2628627236633	-18.1329811052682	-18.0068428777063	-17.883797957149	-17.7634004064066
5:83	-22.1294390518714	-20.5909457011938	-19.654208183778	-19.0116325374374	-18.754672943414	-18.5852363816046	-18.4399528520163	-18.3037532868507	-18.1727477255941	-18.0456334555035	-17.9217447611042	-17.8006158858339
5:84	-22.1625207189797	-20.6268746113325	-19.6939349854814	-19.0554914151285	-18.7992307282405	-18.6288715249363	-18.4822210223239	-18.3446822822678	-18.2124897641322	-18.0843492678812	-17.9595756913873	-17.8376812572102
5:85	-22.1968051750004	-20.6639519333859	-19.7347019314957	-19.1001315739171	-18.8443225589344	-18.6728535856284	-18.5247046343017	-18.385731334829	-18.2522785957741	-18.1230531836163	-17.997346523531	-17.8746463381175
5:86	-22.232528853963	-20.7024063611734	-19.7767231712408	-19.1457353244375	-18.8901017184695	-18.7173124317179	-18.5675147880702	-18.4269962710394	-18.2921975283983	-18.1618181953649	-18.0351216884169	-17.9115683916169
5:87	-22.2699833659344	-20.7425197564107	-19.8202622176614	-19.1925259096878	-18.9367545862865	-18.7624047112809	-18.6107845029671	-18.4685911012802	-18.3323451383825	-18.2007302442974	-18.0729766861548	-17.9485142049464
5:88	-22.3095333628434	-20.7846442929073	-19.865647728199	-19.2407803093897	-18.984510765778	-18.8083219100465	-18.6546752382745	-18.5106533866931	-18.3728397506549	-18.2398920032945	-18.1110013114469	-17.9855628613407
5:89	-22.3516419152249	-20.829226770586	-19.9132958162279	-19.2908472087481	-19.033657190441	-18.8553015023503	-18.6993858691757	-18.55335159438	-18.4138255563128	-18.2794280275437	-18.1493040337111	-18.0228094961665
5:90	-22.3969074198966	-20.8768439134204	-19.9637423250864	-19.3431727681367	-19.0845581811071	-18.9036426907288	-18.7451652808494	-18.5968953674637	-18.4554811209484	-18.3194918946915	-18.1880180527041	-18.0603704779524
5:91	-22.4461187570355	-20.9282550076369	-20.0176907528953	-19.3983385070696	-19.1376846403362	-18.9537291240459	-18.7923304237955	-18.6415501687996	-18.4980314631886	-18.3602763047527	-18.2273098388481	-18.0983906969597
5:92	-22.500340367908	-20.9844828854545	-20.076085612363	-19.4571186096993	-19.1936577020415	-19.0060625344714	-18.8412928399424	-18.687658662357	-18.5417656033928	-18.4020276949903	-18.2673914502492	-18.1370540476362
5:93	-22.5610484701817	-21.0469431802174	-20.1402288021453	-19.5205695427551	-19.2533160551047	-19.0613140259434	-18.8925987442151	-18.7356727913909	-18.587062742392	-18.4450679419226	-18.3085387535308	-18.1765988868144
5:94	-22.6303591257127	-21.1176599022868	-20.211972233398	-19.5901758373726	-19.3178236430128	-19.1204050044051	-18.9469915973894	-18.7862034398699	-18.6344325222242	-18.4898275597418	-18.3511191757921	-18.2173414931274
5:95	-22.7114316064913	-21.19964483906	-20.2940536234163	-19.6680987559365	-19.3888496255192	-19.184640170157	-19.0055136148051	-18.8401001958919	-18.6845791853825	-18.5368982740981	-18.3956354296431	-18.259712873831
5:96	-22.809232704995	-21.2976118432168	-20.3907209056273	-19.7576259653902	-19.46888544736	-19.2559370122101	-19.0696781766891	-18.8985851926945	-18.7385082176396	-18.5871197529853	-18.442797209185	-18.304318817078
5:97	-22.9321210751279	-21.419444579125	-20.5089940108489	-19.8640471048019	-19.561841596842	-19.3372463882368	-19.1417795322421	-18.9634899152254	-18.7977128382096	-18.6417298845057	-18.4936445017018	-18.3520425570563
5:98	-23.0955611342884	-21.5795940111179	-20.6615167606908	-19.9965326991695	-19.6742703630888	-19.4333842889603	-19.2254894898501	-19.0377026384822	-18.8645211674094	-18.702641306074	-18.5497724121266	-18.4042305637991
5:99	-23.3325609645513	-21.8084393275888	-20.8741292519318	-20.172748662737	-19.8181746167514	-19.5528499555843	-19.3271159579899	-19.1260878512514	-18.9427957571819	-18.7729902476279	-18.6137721104783	-18.4630534755621
5:100	-23.7334901173529	-22.1867013074893	-21.2119087781405	-20.4327516153038	-20.018611853383	-19.7123920131415	-19.4586034869076	-19.2375986499063	-19.0394976221014	-18.858338610007	-18.6901812597532	-18.532274254391
6:1	-16.1330712049632	-14.2905268342504	-12.8872697114888	-11.4657690694136	-10.6180043220141	-10.0042419177826	-9.51803714464123	-9.11198970757625	-8.76082314645548	-8.44945572017172	-8.16816431213399	-7.9103143722755
6:2	-17.0293862057143	-15.1924636959063	-13.798436728793	-12.3949534343303	-11.5647191186798	-10.9680835502822	-10.4986578180207	-10.1090810057037	-9.77410539192105	-9.478670633542	-9.21306970051925	-8.97068014575244
6:3	-17.5382048767609	-15.7064051254669	-14.3207777775135	-12.933655457033	-12.1192998735657	-11.5381413683516	-11.0838437631137	-10.7090823981645	-10.3886351933366	-10.1074601433815	-9.85586327272411	-9.62723121904691
6:4	-17.8974458748125	-16.0704962694551	-14.6928114598815	-13.3211245527865	-12.5217042432431	-11.9550579690483	-11.5148988317297	-11.153935091478	-10.8469670940444	-10.5789680600825	-10.3402540407285	-10.1242178016503
6:5	-18.176914206301	-16.3546427174281	-14.9846088356107	-13.6277542842191	-12.8426367188782	-12.289836998478	-11.863113959734	-11.5152054136181	-11.2209309297274	-10.9652759036491	-10.7385635038547	-10.5341898568018
6:6	-18.4065977947951	-16.5888843304656	-15.2262950664892	-13.8838354752091	-13.1125469665618	-12.5730799933029	-12.1592355216701	-11.8237775540525	-11.5415417634484	-11.297522833675	-11.0820484038673	-10.8885155740015
6:7	-18.6021857367001	-16.7889352900521	-15.4336278236705	-14.1052147648733	-13.3473693745069	-12.8208059076497	-12.4193631005069	-12.0958275317028	-11.8250478726164	-11.5920254230446	-11.3870900424802	-11.2036379999245
6:8	-18.7728753305531	-16.9640155286172	-15.6158625467731	-14.30121286985	-13.5564844976449	-13.0424507865058	-12.6529843781044	-12.3408911802469	-12.0810301683611	-11.858407116948	-11.6633525524486	-11.4892610030256
6:9	-18.9245633273093	-17.1200347801476	-15.7789302102757	-14.4778015562155	-13.7459024217931	-13.2440604692706	-12.8661784571999	-12.5650786251423	-12.3156279982115	-12.1028353350532	-11.9170311564057	-11.7516084653066
6:10	-19.0612546302032	-17.2610071801622	-15.9268600289161	-14.6390388607932	-13.9197080311801	-13.4297446640006	-13.063077995779	-12.7725439594944	-12.5330159633139	-12.3295050944814	-12.1523422903483	-11.9949206020503
6:11	-19.1857967113873	-17.3897870212767	-16.0625174154061	-14.7878113413903	-14.0808074031341	-13.6024273430148	-13.2466234665474	-12.9662432367284	-12.7361655169388	-12.5414040825984	-12.3722920015541	-12.2222254974741
6:12	-19.3002884880727	-17.5084784157673	-16.1880149357702	-14.9262475493305	-14.2313437074758	-13.7642649822936	-13.4189836541212	-13.1483571467549	-12.9272697392631	-12.740739438325	-12.5791046158653	-12.4357694851203
6:13	-19.406322897225	-17.618678357575	-16.3049561720234	-15.0559634495248	-14.372944126054	-13.9168949252725	-13.5818054110394	-13.3205421129283	-13.1079957179895	-12.9291913405124	-12.7744774200797	-12.637272747363
6:14	-19.5051383305334	-17.7216284728039	-16.414587990867	-15.1782156961167	-14.5068740966652	-14.0615905585045	-13.736369730543	-13.4840872256492	-13.2796422963098	-13.1080714990438	-12.9597397795794	-12.8280888728285
6:15	-19.5977172073469	-17.8183138046077	-16.5178996765085	-15.2940014407542	-14.634137770091	-14.1993623924457	-13.8836934268415	-13.6400164938918	-13.443242853473	-13.2784263922191	-13.1359567095333	-13.009308565582
6:16	-19.6848524189088	-17.9095294042938	-16.6156897627644	-15.4041256321277	-14.7555457581382	-14.3310262403196	-14.0245977267944	-13.7891578255743	-13.5996346322614	-13.441106865589	-13.3039986155756	-13.1818293269453
6:17	-19.767193463027	-17.9959265705171	-16.7086124436962	-15.5092477588465	-14.8717621950081	-14.4572505851002	-14.1597559282653	-13.9321909548817	-13.749506892426	-13.596816431528	-13.4645896053059	-13.3464035793051
6:18	-19.8452793034477	-18.0780457847794	-16.7972106339245	-15.6099151514334	-14.9833382707812	-14.5785903348023	-14.2897273651678	-14.0696815949711	-13.8934352060225	-13.7461456234168	-13.6183417653217	-13.5036726739575
6:19	-19.9195622976642	-18.1563406958111	-16.8819400457293	-15.7065872388225	-15.090736659622	-14.6955114148515	-14.4149821531312	-14.2021063143057	-14.0319064169576	-13.8895969519115	-13.7657799798476	-13.6541913938896
6:20	-19.9904259624227	-18.2311959278721	-16.9631870674645	-15.7996535623336	-15.1943496634103	-14.8084090352694	-14.5359195698856	-14.3298710066163	-14.1653371508116	-14.0276033669463	-13.9073602157177	-13.7984459027627
6:21	-20.0581983923788	-18.3029405322964	-17.0412822689613	-15.8894473851389	-15.2945129206687	-14.9176214939122	-14.6528819425356	-14.4533248373791	-14.2940877689949	-14.1605421324159	-14.0434831968646	-13.9368670836561
6:22	-20.1231625517244	-18.3718583047479	-17.1165107607424	-15.9762561324948	-15.3915159241629	-15.0234407669049	-14.7661653003424	-14.5727709328754	-14.4184730413808	-14.2887453975241	-14.1745047650502	-14.0698405798237
6:23	-20.1855642765235	-18.4381958077831	-17.1891202496829	-16.0603295112737	-15.4856102013676	-15.1261207458775	-14.8760276578585	-14.6884746819991	-14.5387704136415	-14.4125083488032	-14.3007438209292	-14.1977144429601
6:24	-20.245618574472	-18.5021686867528	-17.2593273813176	-16.1418859031988	-15.5770157562164	-15.225883724268	-14.9826955344196	-14.8006702607363	-14.6552264839298	-14.5320955637039	-14.4224884742647	-14.3208050256389
6:25	-20.3035146402974	-18.563966698216	-17.3273227895334	-16.2211174555545	-15.6659261988167	-15.322925562149	-15.086369142184	-14.9095658144781	-14.7680621278351	-14.6477460097886	-14.540000853383	-14.4394015727737
6:26	-20.359419889704	-18.6237577544732	-17.3932751584087	-16.2981941763645	-15.7525128722464	-15.4174198407365	-15.1872265559093	-15.0153476136699	-14.8774765902058	-14.7596770122632	-14.6535209010269	-14.5537698414169
6:27	-20.4134832344602	-18.6816912073389	-17.4573345201741	-16.3732672596721	-15.8369282036524	-15.5095212353158	-15.2854270947496	-15.1181834149296	-14.9836507785361	-14.8680874278733	-14.7632693976212	-14.6641549899049
6:28	-20.4658377643908	-18.7379005373115	-17.5196349561005	-16.4464718089784	-15.9193084488964	-15.5993682769795	-15.3811140876622	-15.2182252007394	-15.0867499331664	-14.9731602030267	-14.8694503915477	-14.7707839142474
6:29	-20.5166029612307	-18.7925055733959	-17.5802968260634	-16.5179290855386	-15.9997759583553	-15.6870856316596	-15.4744171518542	-15.3156114284041	-15.1869258067913	-15.0750644506003	-14.9722531715523	-14.8738671639133
6:30	-20.56588653959	-18.8456143390638	-17.6394286226473	-16.5877483781142	-16.0784410611727	-15.7727859944298	-15.565454083008	-15.4104688880826	-15.2843184545753	-15.1739571481289	-15.0718538837553	-14.9736005356438
6:31	-20.613785988401	-18.8973245978989	-17.6971285236336	-16.656028568596	-16.1554036429145	-15.8565716745669	-15.6543324333981	-15.5029142469233	-15.3790577131339	-15.2699845365159	-15.1684168714666	-15.0701664191356
6:32	-20.6603898699039	-18.9477251561297	-17.7534857003058	-16.7228594513744	-16.2307544749343	-15.938535930096	-15.7411508371501	-15.5930553393363	-15.4712644293995	-15.3632832807243	-15.262095797779	-15.1637349499895
6:33	-20.7057789209451	-18.9968969669314	-17.8085814266379	-16.7883228518788	-16.304576341201	-16.0187640979158	-15.8260001291771	-15.680992250621	-15.5610514873508	-15.4539814404841	-15.3530345971025	-15.2544650115269
6:34	-20.7500269920141	-19.0449140720165	-17.8624900250292	-16.8524935802288	-16.3769449988003	-16.0973345559901	-15.9089642946636	-15.7668182313983	-15.6485246706188	-15.5421992887645	-15.4413682912685	-15.342505116746
6:35	-20.7932018522756	-19.091844408838	-17.9152796770293	-16.9154402486643	-16.4479300009888	-16.1743195467132	-15.9901212785312	-15.8506204727782	-15.7337833912847	-15.6280500078066	-15.5272236977468	-15.4279941939397
6:36	-20.8353658832956	-19.137750506165	-17.9670131219048	-16.9772259757863	-16.5175954060058	-16.2497858848407	-16.0695436785705	-15.9324807663666	-15.8169213091892	-15.7116402863146	-15.6107200513019	-15.5110622936926
6:37	-20.8765766798285	-19.1826900864433	-18.017748261536	-17.037908996243	-16.5860003904141	-16.3237955689197	-16.1472993414224	-16.0124760686387	-15.8980268613632	-15.7930708365471	-15.6919695556059	-15.5918312306388
6:38	-20.9168875726249	-19.2267165899374	-18.0675386867051	-17.0975431910379	-16.65319978226	-16.396406311638	-16.2234518770574	-16.0906789856077	-15.9771837174611	-15.8724368462241	-15.7710778776222	-15.6704151701222
6:39	-20.9563480855231	-19.2698796329489	-18.1164341371151	-17.1561785508962	-16.7192445265793	-16.4676720017403	-16.2980611045926	-16.1671581908455	-16.0544711741051	-15.9498283771378	-15.8481445947037	-15.7469211675085
6:40	-20.9950043369361	-19.3122254102482	-18.1644809053229	-17.2138615829469	-16.7841820935812	-16.5376431079352	-16.3711834400486	-16.2419787876173	-16.1299644986687	-16.0253307199553	-15.9232636021383	-15.8214496661168
6:41	-21.0328993941273	-19.3537970501331	-18.2117221930272	-17.2706356692246	-16.8480568380732	-16.6063670334469	-16.4428722348481	-16.3152026240424	-16.2037352311061	-16.0990247127925	-15.996523487175	-15.8940949584418
6:42	-21.0700735872803	-19.394634929134	-18.2581984267624	-17.3265413840879	-16.9109103172717	-16.6738884284287	-16.5131780724042	-16.386888568688	-16.2758514508817	-16.1709870296222	-16.0680078742495	-15.9649456143753
6:43	-21.106564789243	-19.4347769522629	-18.3039475389115	-17.3816167765078	-16.9727815729896	-16.7402494662915	-16.5821490289651	-16.4570927527836	-16.3463780147921	-16.2412904433694	-16.1377957451339	-16.0340848794467
6:44	-21.1424086659178	-19.4742588037835	-18.3490052190348	-17.4358976222491	-17.0337073832522	-16.8054900890566	-16.6498309039152	-16.525868784236	-16.4153767704451	-16.3100040675915	-16.2059617369647	-16.1015910455888
6:45	-21.1776389015208	-19.5131141727383	-18.3934051397591	-17.4894176502096	-17.0937224876283	-16.8696482260651	-16.7162674239425	-16.5932679378021	-16.4829067493225	-16.3771935798747	-16.2725764205282	-16.1675377965731
6:46	-21.2122874023293	-19.5513749568514	-18.4371791608574	-17.5422087465603	-17.152859789932	-16.932759989739	-16.7815004248254	-16.6593393250944	-16.5490243426704	-16.4429214294794	-16.3377065607414	-16.231994529985
6:47	-21.2463844820339	-19.5890714479337	-18.480357514647	-17.5943011398185	-17.2111505414359	-16.9948598515668	-16.8455700140563	-16.7241300475273	-16.6137834628994	-16.5072470312886	-16.4014153609366	-16.2950266574159
6:48	-21.2799590314099	-19.6262325015	-18.5229689754188	-17.6457235695668	-17.2686245073089	-17.055980801052	-16.9085147170679	-16.7876853348493	-16.6772356927252	-16.5702269477412	-16.4637626923105	-16.3566958843987
6:49	-21.313038674684	-19.6628856929801	-18.5650410152781	-17.696503441188	-17.3253101186433	-17.1161544900064	-16.9703716094569	-16.850048671511	-16.7394304239062	-16.6319150601372	-16.5248053097148	-16.4170604715037
6:50	-21.3456499147093	-19.6990574626302	-18.6065999484968	-17.7466669687038	-17.3812346121473	-17.175411364275	-17.0311764372927	-16.9112619128021	-16.8004149871345	-16.6923627304798	-16.5845970548276	-16.4761754779208
6:51	-21.3778182688409	-19.7347732510361	-18.647671066262	-17.7962393075781	-17.4364241593438	-17.233780784735	-17.0909637273391	-16.9713653924196	-16.8602347743968	-16.7516189548377	-16.6431890476442	-16.5340929887867
6:52	-21.409568397237	-19.7700576269262	-18.6882787635261	-17.845244679161	-17.4909039869273	-17.2912911392164	-17.1497668888075	-17.0303980229134	-16.918933354925	-16.8097305090856	-16.7006298671521	-16.590862327452
6:53	-21.4409242251809	-19.8049344088826	-18.7284466595313	-17.8937064883096	-17.5446984897783	-17.3479699468264	-17.2076183080847	-17.088397390274	-16.9765525857034	-16.8667420877761	-16.7569657220017	-16.6465302538354
6:54	-21.4719090609263	-19.8394267824426	-18.7681977134817	-17.9416474356108	-17.5978313380172	-17.4038439560375	-17.2645494377405	-17.1453998437826	-17.033132717384	-16.9226964368301	-16.8122406119454	-16.7011411499656
6:55	-21.5025457105122	-19.8735574140236	-18.8075543367713	-17.9890896255559	-17.6503255793936	-17.4589392377965	-17.3205908810064	-17.2014405821328	-17.0887124963678	-16.9776344806785	-16.8664964807946	-16.7547371937734
6:56	-21.532856590965	-19.9073485630766	-18.846538503143	-18.0360546719721	-17.7022037382488	-17.5132812748457	-17.3757724728339	-17.2565537367437	-17.1433292637504	-17.0315954444645	-16.9197733616256	-16.8073585221594
6:57	-21.5628638433188	-19.9408221938761	-18.88517185815	-18.0825638019989	-17.7534879122571	-17.5668950483995	-17.4301233585841	-17.3107724531247	-17.1970190517872	-17.0846169718938	-16.9721095149619	-16.8590433843358
6:58	-21.5925894469198	-19.9740000883944	-18.9234758293255	-18.1286379599105	-17.8041998681507	-17.6198051232998	-17.4836720713586	-17.3641289711154	-17.2498166785143	-17.1367352393288	-17.0235415606573	-16.909828286415
6:59	-21.6220553365672	-20.0069039617813	-18.9614717385268	-18.1742979121297	-17.8543611376525	-17.6720357327802	-17.5364466089775	-17.4166547048062	-17.3017558411592	-17.1879850667288	-17.0741046042183	-16.9597481281996
6:60	-21.6512835241524	-20.0395555820824	-18.9991809180245	-18.2195643548578	-17.9039931149009	-17.723610863998	-17.588474511616	-17.4683803229542	-17.3528692089951	-17.2384000260695	-17.1238323583157	-17.0088363331179
6:61	-21.6802962266333	-20.0719768959885	-19.0366248320557	-18.2644580258596	-17.9531171567301	-17.774554345554	-17.6397829411527	-17.5193358307408	-17.4031885163267	-17.2880125479137	-17.1727572602682	-17.0571249722468
6:62	-21.7091160023899	-20.1041901626192	-19.0738252057476	-18.3089998221014	-18.0017546872974	-17.824889938311	-17.6903987633474	-17.5695506537689	-17.4527446563557	-17.3368540268584	-17.2209105863117	-17.1046448833735
6:63	-21.7377658982971	-20.1362180976155	-19.1108041635811	-18.3532109251505	-18.0499273087136	-17.8746414309476	-17.7403486340639	-17.6190537252849	-17.501567776751	-17.3849549266583	-17.2683225635259	-17.1514257860653
6:64	-21.766269610208	-20.1680840301678	-19.1475843798806	-18.3971129365145	-18.0976569195478	-17.923832741859	-17.789659090887	-17.6678735777213	-17.5496873778537	-17.4323448859118	-17.3150224803499	-17.1974963937564
6:65	-21.7946516599997	-20.1998120760427	-19.1841892442353	-18.4407280254443	-18.1449658433603	-17.9724880292308	-17.8383566516605	-17.7160384398092	-17.597132414582	-17.4790528253146	-17.3610387967102	-17.2428845239105
6:66	-21.8229375929076	-20.2314273302339	-19.2206430452728	-18.4840790921612	-18.1918769697666	-18.0206318114033	-17.8864679217033	-17.7635763407025	-17.6439314032712	-17.5251070576268	-17.4063992548913	-17.2876172073988
6:67	-21.8511541996022	-20.2629560835623	-19.2569711768666	-18.5271899500198	-18.2384139109889	-18.0682890999994	-17.934019711754	-17.8105152228041	-17.6901125348939	-17.5705354016772	-17.451130992422	-17.3317207983311
6:68	-21.879329768378	-20.2944260684362	-19.2932003716846	-18.5700855308144	-18.2846011774149	-18.1154855487487	-17.9810391690672	-17.8568830652983	-17.7357037963785	-17.6153653019535	-17.4952606584275	-17.3752210857199
6:69	-21.907494373984	-20.3258667401078	-19.3293589680373	-18.6127921183174	-18.3304643763994	-18.1622476215192	-18.0275539245589	-17.9027080207884	-17.7807331020726	-17.6596239556045	-17.538814535126	-17.4181434085338
6:70	-21.935680211101	-20.3573096011837	-19.3654772173142	-18.6553376162543	-18.3760304394547	-18.2086027838014	-18.0735922594964	-17.948018567939	-17.825228437823	-17.7033384490333	-17.5818186664335	-17.4605127759281
6:71	-21.9639219823538	-20.3887885789743	-19.4015876409992	-18.6977518583427	-18.4213278841275	-18.254579722822	-18.1191832959913	-17.9928436836551	-17.8692180206713	-17.7465359066974	-17.6242989960065	-17.5023539947434
6:72	-21.9922573531712	-20.4203404676017	-19.4377254484385	-18.7400669698468	-18.4663871183385	-18.3002086026572	-18.164357216524	-18.0372130391326	-17.9127304778362	-17.7892436552966	-17.6662815175164	-17.5436918067431
6:73	-22.0207274889373	-20.452005449817	-19.4739290293547	-18.7823177924475	-18.5112407968585	-18.3455213622399	-18.2091455189724	-18.081157225144	-17.9557950495078	-17.831489407239	-17.707792440543	-17.5845510385612
6:74	-22.0493776939648	-20.4838277174187	-19.5102405387706	-18.8245423872784	-18.5559242420499	-18.3905520661335	-18.253581315218	-18.1247080132379	-17.9984418210735	-17.8733014681878	-17.7488583762381	-17.6249567679679
6:75	-22.0782581771852	-20.5158562143407	-19.546706596822	-18.8667826349636	-18.600475944206	-18.4353373205024	-18.2976996834809	-18.1678986612396	-18.0407019918089	-17.9147089746686	-17.7895065478931	-17.6649345108901
6:76	-22.1074249765638	-20.5481455333355	-19.5833791323015	-18.9090849567497	-18.6449381610234	-18.4799167700747	-18.3415380872453	-18.2107642736537	-18.0826081888992	-17.9557421692464	-17.8297650328255	-17.7045104347021
6:77	-22.1369410837546	-20.5807570063395	-19.6203164072734	-18.9515011878117	-18.6893576413139	-18.5243336963167	-18.3851368772059	-18.2533422304879	-18.1241948380615	-17.9964327227753	-17.8696630436716	-17.7437116047117
6:78	-22.1668778233644	-20.6137600409821	-19.6575842715516	-18.9940896431946	-18.7337865055073	-18.5686357429511	-18.4285398974051	-18.2956727018675	-18.1654986052102	-18.0368141158652	-17.9092312593807	-17.7825662726269
6:79	-22.197316558742	-20.6472337725744	-19.6952577114319	-19.0369164295788	-18.7782833255537	-18.6128758028815	-18.4717952230756	-18.3377992709623	-18.2065589278361	-18.0769220952095	-17.9485022191351	-17.8211042182611
6:80	-22.2283508204627	-20.6812691242292	-19.7334227785673	-19.0800570735085	-18.8229144605476	-18.6571131113754	-18.5149560662967	-18.3797696946925	-18.2474186604593	-18.1167952251339	-17.9875107963592	-17.8593571590444
6:81	-22.2600889876178	-20.7159714003378	-19.7721790148672	-19.1235985609467	-18.8677557233414	-18.7014146051702	-18.5580818973233	-18.4216368411518	-18.2881248662507	-18.156475561112	-18.0262947753059	-17.8973592463939
6:82	-22.2926577001856	-20.7514635848229	-19.8116425317133	-19.1676419170838	-18.9128944798828	-18.7458566277646	-18.6012398457165	-18.4634598557444	-18.3287297975539	-18.1960094807597	-18.0648955600094	-17.9351476741179
6:83	-22.3262062501303	-20.7878905820203	-19.8519499626459	-19.2123055038965	-18.9584323205156	-18.7905270901701	-18.6445064682051	-18.5053056262685	-18.3692921228384	-18.2354487199894	-18.1033590554988	-17.9727634325098
6:84	-22.3609123004628	-20.8254247351974	-19.8932635974159	-19.2577292832969	-19.0044884964012	-18.8355282378437	-18.6879700026113	-18.5472506429756	-18.4098784784848	-18.2748516791075	-18.1417367753491	-18.0102522536447
6:85	-22.3969894329481	-20.8642731023349	-19.9357781369862	-19.3040803972933	-19.0512043929931	-18.8809802346487	-18.7317332739111	-18.5893833866688	-18.4505654536443	-18.3142850880287	-18.1800872498041	-18.0476658102276
6:86	-22.4346972554818	-20.9046871883557	-19.9797297082972	-19.3515605719667	-19.0987494296125	-18.9270258633994	-18.7759174870079	-18.6318074319125	-18.4914421597498	-18.3538261550667	-18.2184778378046	-18.0850632545783
6:87	-22.4743551582835	-20.9469761736821	-20.0254080855426	-19.4004160899403	-19.1473289517195	-18.9738367758557	-18.8206672430357	-18.6746455325559	-18.5326136002577	-18.3935653756882	-18.2569870889263	-18.1225132197899
6:88	-22.5163613787566	-20.9915252207074	-20.0731735521408	-19.4509514485106	-19.1971949574148	-19.0216219295028	-18.8661572715766	-18.7180450779368	-18.5742051524754	-18.4336102553942	-18.2957078649395	-18.1600964578748
6:89	-22.5612199698368	-21.0388213249707	-20.1234806300594	-19.5035484188224	-19.2486609357571	-19.070639169219	-18.9126016130891	-18.7621854952095	-18.6163686211313	-18.4740903197491	-18.3347515276789	-18.1979093698005
6:90	-22.6095798472645	-21.0894906698696	-20.1769122310861	-19.558693209872	-19.302122804706	-19.1212114279932	-18.9602663711747	-18.8072884688603	-18.6592905554123	-18.5151639702243	-18.374253650743	-18.2360688064374
6:91	-22.6622928608942	-21.1443540492412	-20.2342300878136	-19.6170161277288	-19.3580891286375	-19.1737498749407	-19.0094877848431	-18.8536323278637	-18.7032038948125	-18.5570280416679	-18.4143819528178	-18.274718716397
6:92	-22.7205028940785	-21.2045116618809	-20.2964514784467	-19.67935110658	-19.4172258660918	-19.2287877984299	-19.0606984345261	-18.9015727512751	-18.7484046277929	-18.5999314059984	-18.4553475435246	-18.3140395375527
6:93	-22.7857876955401	-21.2714776264313	-20.3649701152918	-19.7468280063115	-19.4804246396045	-19.2870315994521	-19.1144662526931	-18.9515733239949	-18.7952762046855	-18.6441947958779	-18.4974212354956	-18.3542617672375
6:94	-22.8603948552923	-21.3474028314737	-20.441754750241	-19.821021292364	-19.5489105954172	-19.3494400549731	-19.1715543837651	-19.0042519486463	-18.8443263202581	-18.6902404788054	-18.5409578326263	-18.3956860796518
6:95	-22.9476562796814	-21.4354642498247	-20.5296924959309	-19.9042008266282	-19.6244200470687	-19.4173523077712	-19.2330163563723	-19.0604537497993	-18.8962441435984	-18.7386380760741	-18.5864334018271	-18.4387140412037
6:96	-23.0527676120966	-21.5405919147741	-20.6332212221074	-19.9997795486298	-19.7095081886332	-19.4927041971739	-19.3003539223415	-19.121370225121	-18.9519927874204	-18.7901779254582	-18.6345045158236	-18.4838966421665
6:97	-23.1843904418969	-21.6709491483062	-20.7595937629758	-20.1131719640315	-19.8081165801929	-19.578414937211	-19.3757925497749	-19.1887434764106	-19.0129655983947	-18.8459937181295	-18.6861064184967	-18.5320141428395
6:98	-23.3583733244006	-21.8413236639225	-20.921699620198	-20.2536027003775	-19.9267071954903	-19.6791286200433	-19.4627937018997	-19.2652373138439	-19.081265190488	-18.9077784689187	-18.7426240353511	-18.5842139655427
6:99	-23.6080988831552	-22.0823580636801	-21.1454436536743	-20.4384457229366	-20.0767854489232	-19.8027724480082	-19.5670876494622	-19.3551630102372	-19.1602368070709	-18.9781901563302	-18.8062087911835	-18.6422633838846
6:100	-24.0234241410985	-22.4739487721785	-21.4946034221768	-20.7058781529077	-20.2814393510152	-19.964268200642	-19.6989923404157	-19.4660414816667	-19.2555813643492	-19.0616786870438	-18.8804129674701	-18.7090483691913
7:1	-16.3606172237025	-14.5157654634712	-13.1085589470175	-11.6787815383864	-10.8222494508736	-10.1992392352481	-9.70331285804856	-9.28707525794794	-8.92525480855584	-8.60277479697172	-8.30991768310239	-8.0400552544697
7:2	-17.2445857527978	-15.4056177475301	-14.0080621127078	-12.5970981639257	-11.7588492116739	-11.1536878892007	-10.6752395715988	-10.2761531134646	-9.93118818417493	-9.62529067277131	-9.34875936931977	-9.09497771320975
7:3	-17.7450203533338	-15.9113499449555	-14.5224733171955	-13.1283965625294	-12.3065245536624	-11.7173219682407	-11.2544736791007	-10.8706687357683	-10.5406945339985	-10.2495160865523	-9.9874450697925	-9.74787312030867
7:4	-18.0980151920017	-16.2693276779779	-14.8886050584377	-13.5103615442655	-12.7038033695303	-12.1294828297646	-11.6811401844123	-11.3115008295105	-10.9953762248931	-10.7177469639212	-10.4689341359888	-10.2423341402603
7:5	-18.3725508864046	-16.5486498805259	-15.1757506157742	-13.8126643287525	-13.0207204534236	-12.4605544871733	-12.025957979486	-11.6696888306465	-11.3665789078359	-11.1016208631011	-10.8651417827641	-10.650539509927
7:6	-18.5981857366996	-16.7789352900522	-15.4136278236706	-14.0652147648733	-13.2873693745069	-12.7408059076497	-12.3193631005069	-11.9758275317028	-11.6850478726164	-11.4320254230446	-11.2070900424802	-11.0036379999245
7:7	-18.7903236919949	-16.9756228185184	-15.6177328185629	-14.2836194294087	-13.5194617108723	-12.9860481744944	-12.5772606364682	-12.2459105863737	-11.9668600357085	-11.7251157649405	-11.5110075596233	-11.3179276366837
7:8	-18.9580750115293	-17.1478375528131	-15.7972181552574	-14.4770903041079	-13.7262696387308	-13.2056117973825	-12.809036573296	-12.4893762649982	-12.2215027793849	-11.9904254875857	-11.7864717677861	-11.6030280651425
7:9	-19.1071956045086	-17.3013554375824	-15.9578901630416	-14.6514871978869	-13.9137002215486	-13.4054466311305	-13.020679885827	-12.7122495312205	-12.4550344737309	-12.2340444609055	-12.039603000601	-11.8650901572091
7:10	-19.2416157576989	-17.4401172777674	-16.103706785328	-14.8108007190951	-14.0857744284298	-13.5896016623702	-13.2162653636098	-12.9186290777639	-12.6715763438718	-12.4601158445434	-12.2745667978744	-12.1083036115864
7:11	-19.3641285827201	-17.5669239320052	-16.237481479835	-14.9578682142793	-14.245351610179	-13.7609563625202	-13.3986909168081	-13.1114299984373	-12.8740600929898	-12.6715883377861	-12.4943304997888	-12.3356576109352
7:12	-19.4767922128522	-17.6838394195102	-16.3612878188072	-15.0947812683654	-14.39453978758	-13.9216336582001	-13.5700931293274	-13.2928018299724	-13.0646483399808	-12.8706389119612	-12.7010881486909	-12.5493677192646
7:13	-19.5811682360173	-17.7924299149154	-16.4766994052425	-15.2231274079231	-14.5349390700335	-14.0732449979708	-13.7320939110198	-13.4643767295896	-13.2449842587044	-13.0589238321996	-12.8965127795674	-12.7511292660389
7:14	-19.6784704519526	-17.8939128681021	-16.5849395870767	-15.344140966722	-14.6677936246485	-14.2170433804845	-13.8859545435105	-13.6274244970505	-13.4163475268634	-13.2377354615868	-13.0819139645729	-12.9422754457407
7:15	-19.7696616522032	-17.989254027119	-16.6869788780104	-15.4588012764801	-14.7940906038918	-14.3540229886038	-14.0326759921292	-13.7829535332517	-13.5797558880825	-13.4081043555529	-13.2583403185334	-13.1238800379333
7:16	-19.8555188276611	-18.0792328136473	-16.7836006078753	-15.5678988485508	-14.9146268351541	-14.4849863653836	-14.1730665474225	-13.931778921605	-13.7360336317415	-13.5708680658974	-13.4266484985436	-13.2968263980627
7:17	-19.936678428143	-18.1644877018244	-16.8754464965668	-15.672081324552	-15.0300551310341	-14.6105910684372	-14.3077888074816	-14.0745697152811	-13.8858591430254	-13.7267188750012	-13.5875509875584	-13.4618550839577
7:18	-20.0136685886431	-18.2455485311755	-16.9630491087228	-15.7718862044358	-15.1409172781543	-14.7313829078609	-14.4373931517382	-14.2118826247008	-14.0297987600515	-13.8762377396054	-13.741649986512	-13.6195974943862
7:19	-20.0869325900771	-18.3228600316593	-17.0468554838696	-15.8677646791457	-15.2476680627753	-14.8478201558433	-14.562342122983	-14.3441865496024	-14.1683314094798	-14.0199189435071	-13.8894619456278	-13.7706000883625
7:20	-20.1568462742479	-18.3967992872	-17.127244679293	-15.9600993262193	-15.3506931117924	-14.9602915259103	-14.6830285341257	-14.4718807901539	-14.3018668730239	-14.158188330931	-14.0314356296499	-13.9153421089744
7:21	-20.2237311953573	-18.4676889244648	-17.204541019668	-16.0492174764587	-15.4503223707201	-15.0691297563146	-14.7997891465685	-14.5953087960265	-14.4307595561572	-14.2914170059229	-14.1679656199536	-14.0542487372562
7:22	-20.287864705231	-18.5358072270966	-17.2790242586297	-16.1354014664713	-15.5468404426718	-15.174622030368	-14.9129151614237	-14.7147687029754	-14.5553190174356	-14.4199317668616	-14.2994025365119	-14.1877009765274
7:23	-20.3494877942102	-18.6013959994677	-17.3509374798215	-16.2188966113315	-15.6404946289887	-15.2770180804825	-15.0226603762277	-14.8305215154936	-14.6758181236106	-14.5440231496565	-14.4260608643658	-14.3160431649769
7:24	-20.4088112632153	-18.6646667569716	-17.4204933169056	-16.2999174816101	-15.7315012603117	-15.3765365690508	-15.129247604467	-14.9427975371762	-14.7924994372751	-14.6639516931439	-14.5482250069145	-14.439588748179
7:25	-20.4660206371206	-18.7258056540795	-17.4878789055429	-16.3786529012216	-15.8200507378219	-15.4733701690126	-15.2328737838145	-15.0518014779456	-14.9055802702514	-14.7799528654257	-14.6661540116339	-14.5586247632264
7:26	-20.5212801164329	-18.7849774479542	-17.5532598664443	-16.455269967713	-15.9063115886738	-15.567689650419	-15.3337140816419	-15.1577165492202	-15.0152567171194	-14.8922409700828	-14.7800852923074	-14.6734153618052
7:27	-20.5747357854908	-18.8423287164313	-17.6167835392763	-16.5299173166505	-15.9904337590563	-15.6596471981305	-15.4319252246517	-15.260707775869	-15.1217069004802	-15.0010122675421	-14.8902375866877	-14.7842046119808
7:28	-20.626518239657	-18.8979904932926	-17.6785816310751	-16.6027277951689	-16.0725513112865	-15.749379128331	-15.5276482216288	-15.3609246955779	-15.225093600891	-15.1064474874726	-14.9968133277587	-14.8912187557878
7:29	-20.6767447539652	-18.9520804436285	-17.7387724025285	-16.6738206691165	-16.1527846503832	-15.8370081302848	-15.6210106067701	-15.4585035744367	-15.3255664022239	-15.2087138652321	-15.1000005627569	-14.9946680542291
7:30	-20.7255210865598	-19.0047046728957	-17.7974624861566	-16.7433034586513	-16.2312423757598	-15.9226451297278	-15.7121283008131	-15.5535692371092	-15.4232634524438	-15.3079668040244	-15.1999745217641	-15.0947483178788
7:31	-20.7729429888166	-19.0559592417604	-17.8547484088186	-16.8112734753557	-16.3080228317073	-16.0063908481558	-15.8011071649032	-15.6462365875005	-15.5183129170671	-15.4043512411596	-15.2968989136117	-15.1916421965413
7:32	-20.8190974780469	-19.1059314427897	-17.9107178748678	-16.8778191176944	-16.3832154139678	-16.0883371157773	-15.8880443055253	-15.7366118790859	-15.6108341855727	-15.4980027793338	-15.3909270087332	-15.2855202829595
7:33	-20.8640639166472	-19.1547008829811	-17.9654508541527	-16.943020969408	-16.4569016773631	-16.1685679834686	-15.9730291763144	-15.8247937814427	-15.7009388781721	-15.5890486305742	-15.4822025548633	-15.3765420717563
7:34	-20.9079149324028	-19.2023404069382	-18.0190205098348	-17.0069527361284	-16.5291562800629	-16.2471606696186	-16.0561445130342	-15.9108742798989	-15.7887316905198	-15.6776084103112	-15.5708605609832	-15.4648568044259
7:35	-20.9507172076217	-19.2489168884507	-18.0714939939155	-17.0696820483573	-16.6000477928693	-16.3241863704891	-16.1374671307024	-15.9949394378131	-15.8743111063507	-15.7637948111571	-15.6570279768445	-15.5506042234204
7:36	-20.9925321593397	-19.2944919127835	-18.1229331328799	-17.1312711534208	-16.6696393963222	-16.3997109570988	-16.2170686061737	-16.0770700452547	-15.9577700021137	-15.8477141798242	-15.7408242891886	-15.633915252558
7:37	-21.0334165285877	-19.3391223677211	-18.1733950215907	-17.1917775146917	-16.7379894840714	-16.4737955772487	-16.2950158650693	-16.1573421733525	-16.039196163021	-15.92946701579	-15.8223620509706	-15.7149126166347
7:38	-21.0734228933796	-19.3828609580647	-18.2229325401998	-17.2512543329817	-16.8051521875405	-16.5464971778589	-16.3713716884572	-16.2358276500304	-16.1186727262484	-16.0091484065113	-15.9017473561843	-15.7937114098938
7:39	-21.1126001174356	-19.4257566556355	-18.2715948061849	-17.3097510023151	-16.8711778341959	-16.6178689600531	-16.4461951519295	-16.3125944700247	-16.1962785640824	-16.0868484109717	-15.9790802700151	-15.8704196206262
7:40	-21.1509937445541	-19.4678550947229	-18.3194275714976	-17.3673135101561	-16.9361133495756	-16.6879607772485	-16.5195420075181	-16.3877071498134	-16.2720886174526	-16.1626524009574	-16.0544552218356	-15.9451386174241
7:41	-21.1886463468583	-19.5091989212283	-18.3664735731099	-17.4239847904458	-17.0000026114969	-16.7568194847641	-16.5914650171208	-16.4612270362667	-16.3461741883878	-16.2366413675473	-16.1279613668553	-16.0179636013383
7:42	-21.225597833788	-19.5498281023931	-18.4127728438769	-17.4798050364211	-17.06288676347	-16.824489248049	-16.6620142446814	-16.5332125763469	-16.4186031983905	-16.3088921987895	-16.1996829209344	-16.0889840272674
7:43	-21.2618857276091	-19.5897802028986	-18.4583629895278	-17.534811979068	-17.1248044932112	-16.8910118154926	-16.7312373132035	-16.6037195539765	-16.4894404184744	-16.3794779333309	-16.269699472078	-16.1582839972492
7:44	-21.2975454103197	-19.6290906322275	-18.5032794366921	-17.589041136152	-17.1857922812276	-16.956426760846	-16.7991796317289	-16.67280129921	-16.5587476755873	-16.4484679938063	-16.3380862713716	-16.2259426278548
7:45	-21.332610346106	-19.6677928674507	-18.5475556561394	-17.6425260360222	-17.245884623696	-17.0207716995258	-16.8658845966346	-16.7405088740217	-16.6265840393102	-16.5159284030342	-16.4049145055514	-16.292034393554
7:46	-21.3671122829075	-19.7059186550048	-18.5912233648062	-17.6952984197812	-17.3051142332405	-17.0840824824438	-16.9313937709577	-16.8068912383576	-16.6930059920403	-16.5819219854661	-16.47025155298	-16.3566294476867
7:47	-21.4010814361644	-19.7434981945371	-18.6343127096945	-17.7473884249092	-17.3635122207066	-17.1463933704952	-16.9957470449301	-16.871995399535	-16.7580675853102	-16.6465085558621	-16.5341612244768	-16.4197939225112
7:48	-21.4345466574269	-19.7805603075008	-18.6768524363252	-17.7988247530272	-17.4211082606159	-17.2077371924124	-17.0589827804627	-16.9358665476153	-16.821820584444	-16.7097450967958	-16.5967039902258	-16.481590209682
7:49	-21.4675355901802	-19.8171325928551	-18.7188700441	-17.8496348241434	-17.4779307426417	-17.2681454883417	-17.121137941955	-16.998548178989	-16.8843146033781	-16.771685926303	-16.6579371938084	-16.5420772224256
7:50	-21.5000748149819	-19.8532415719636	-18.7603919306625	-17.8998449194603	-17.5340069111657	-17.327648641214	-17.1822482155044	-17.0600822100942	-16.9455972311788	-16.8323828567663	-16.7179152542883	-16.6013106406175
7:51	-21.5321899857998	-19.8889128245781	-18.801443527135	-17.9494803145944	-17.589362994751	-17.3862759977424	-17.242348118335	-17.120509082928	-17.0057141515458	-16.891885345958	-16.7766898571891	-16.6593431399166
7:52	-21.5639059592771	-19.9241711176269	-18.8420494259401	-17.998565404889	-17.6440243271793	-17.4440559806895	-17.3014711000638	-17.1798678637904	-17.0647092564003	-16.9502406410377	-16.8343101351418	-16.7162246060698
7:53	-21.595246918531	-19.9590405284084	-18.8822335027918	-18.0471238243622	-17.6980154615581	-17.5010161938886	-17.359649637249	-17.2381963365267	-17.1226247545048	-17.0074939162058	-16.8908228389397	-16.7720023354663
7:54	-21.6262364930079	-19.9935445637008	-18.9220190343461	-18.0951785597334	-17.7513602788917	-17.5571835213881	-17.4169153225324	-17.2955310913925	-17.1795012759438	-17.0636884046498	-16.9462724997105	-16.8267212229895
7:55	-21.6568978758679	-20.0277062762501	-18.961428812949	-18.1427520609019	-17.8040820924315	-17.6125842219882	-17.4732989495798	-17.3519076105517	-17.2353779732115	-17.1188655253786	-17.0007015829015	-16.8804239381879
7:56	-21.6872539403575	-20.0615483800785	-19.0004852598926	-18.1898663492162	-17.8562037490676	-17.6672440203832	-17.5288305949446	-17.4073603511397	-17.2902926195887	-17.1730650055124	-17.0541506347652	-16.9331510907591
7:57	-21.7173273566465	-20.09509336607	-19.039210538599	-18.2365431248615	-17.9077477290036	-17.7211881960766	-17.5835396979257	-17.4619228267597	-17.3442817054555	-17.2263249985898	-17.1066584220362	-16.9849413863231
7:58	-21.7471407106593	-20.1283636193418	-19.0776266691941	-18.2828038747214	-17.9587362449602	-17.7744416712287	-17.6374551394591	-17.5156276882508	-17.3973805331686	-17.2786821994591	-17.1582620654976	-17.03583177344
7:59	-21.7767166265228	-20.1613815399931	-19.115755646011	-18.3286699821205	-18.0091913421861	-17.8270290986055	-17.6906053210777	-17.5685068045517	-17.449623311134	-17.3301719563393	-17.20899716815	-17.0858575828184
7:60	-21.8060778943877	-20.1941696689568	-19.1536195596783	-18.3741628399507	-18.0591350006208	-17.8789749508401	-17.7430182449924	-17.6205913444982	-17.5010432477311	-17.3808283806678	-17.2588979387208	-17.1350526596505
7:61	-21.8352476055608	-20.2267508208492	-19.1912407256134	-18.4193039688102	-18.1085892406511	-17.9303036122838	-17.7947215963912	-17.6719118604243	-17.5516726457804	-17.4306844553976	-17.3079973112825	-17.183449490015
7:62	-21.8642492971287	-20.2591482259502	-19.2286418209553	-18.4641151419642	-18.1575762340428	-17.9810394748312	-17.8457428291271	-17.7224983745017	-17.601542998314	-17.4797721424663	-17.3563270617905	-17.2310793222974
7:63	-21.8931071085587	-20.2913856837388	-19.2658460322468	-18.508618519166	-18.2061184218094	-18.0312070392396	-17.8961092560749	-17.772380468839	-17.6506850864877	-17.5281224902344	-17.4039179224049	-17.2779722846006
7:64	-21.9218459531557	-20.3234877307923	-19.3028772165327	-18.5528367916708	-18.2542386410183	-18.0808310236507	-17.9458481455769	-17.8215873804839	-17.699129080588	-17.5757657417877	-17.4507996945335	-17.3241574991551
7:65	-21.9504917077436	-20.3554798263278	-19.3397600789853	-18.5967933411517	-18.3019602628385	-18.1299364812626	-17.9949868255923	-17.870148102631	-17.7469046452234	-17.622731445115	-17.4970013616177	-17.3696631947918
7:66	-21.979071424562	-20.3873885592709	-19.3765203707285	-18.6405124156984	-18.3493073445118	-18.1785489294022	-18.0435527974054	-17.9180914935405	-17.7940410499689	-17.6690485663211	-17.5425512027979	-17.4145168186163
7:67	-22.0076135701452	-20.4192418814856	-19.4131851112416	-18.6840193266716	-18.3963047984171	-18.2266944926366	-18.0915738610594	-17.9654463949341	-17.8405672869491	-17.7147456072171	-17.5874769087359	-17.4587451481224
7:68	-22.0361482969322	-20.4510693727505	-19.4497828406081	-18.727340670937	-18.4429785820003	-18.2744000630465	-18.1390782550763	-18.012241761956	-17.8865121971227	-17.7598507288541	-17.6318057010489	-17.5023744051191
7:69	-22.0647077545938	-20.4829025442661	-19.4863439080025	-18.7705045839426	-18.4893559131078	-18.321693481399	-18.1860948135171	-18.0585068071994	-17.9319046073695	-17.8043918828501	-17.6755644570339	-17.545430373015
7:70	-22.0933264496369	-20.5147751889987	-19.5229008042269	-18.8135410302988	-18.5354655162297	-18.3686037437318	-18.2326531440641	-18.1042711618119	-17.9767734809118	-17.8483969527081	-17.718779841645	-17.5879385192291
7:71	-22.1220416638483	-20.5467237891051	-19.5594885479239	-18.8564821400372	-18.5813379063834	-18.415161238844	-18.2787838315979	-18.1495650573434	-18.0211480841337	-17.8918939077659	-17.76147844904	-17.6299241247845
7:72	-22.1508939447142	-20.5787879931726	-19.5961451374158	-18.8993626006648	-18.6270057189323	-18.4613980234369	-18.3245186727495	-18.1944195328191	-18.0650581735419	-17.93491097297	-17.8036869564693	-17.671412423506
7:73	-22.1799276842751	-20.6110111792157	-19.6329120831133	-18.9422201176221	-18.6725040956404	-18.5073481432474	-18.3698909481912	-18.2388666725699	-18.1085342074653	-17.9774768183688	-17.8454322938488	-17.7124287537153
7:74	-22.209191807195	-20.6434411235518	-19.6698350393292	-18.9850959589866	-18.7178711398488	-18.553048010574	-18.4149357410776	-18.2829398816813	-18.1516075881817	-18.0196207731177	-17.8867418330989	-17.7529987259213
7:75	-22.2387405944961	-20.6761308011452	-19.7069645594233	-19.0280356044724	-18.7631484570209	-18.5985368512585	-18.4596903121763	-18.3266742076496	-18.1943109415655	-18.0613730699317	-17.92764360227	-17.7931484107792
7:76	-22.2686346769072	-20.7091393502456	-19.7443570049229	-19.0710895243161	-18.8083818013097	-18.6438572376618	-18.5041945449945	-18.3701067190548	-18.2366784431562	-18.1027651274073	-17.9681665306954	-17.8329045526008
7:77	-22.2989422417821	-20.7425332437944	-19.7820756482167	-19.114314120987	-18.8536218546076	-18.689055728746	-18.5484914778347	-18.4132769549768	-18.2787462019121	-18.1438298795576	-18.0083407329955	-17.8722948150072
7:78	-22.3297405110442	-20.7763877230704	-19.8201920204515	-19.1577728764929	-18.8989251722895	-18.7341836444347	-18.5926279445002	-18.4562274627075	-18.3205527160061	-18.1846021644346	-18.0481978418306	-17.9113480670311
7:79	-22.3611175660078	-20.8107885667488	-19.8587875726232	-19.2015377613603	-18.9443553402778	-18.7792980095467	-18.6366553517644	-18.499004446407	-18.3621394191277	-18.2251191870471	-18.0877714020403	-17.9500947202389
7:80	-22.3931746202947	-20.8458342929283	-19.8979557403387	-19.2456909795542	-18.9899844022272	-18.8244627135748	-18.6806306303104	-18.5416585561737	-18.4035513412354	-18.2654210762355	-18.1270973424514	-17.9885671304536
7:81	-22.4260288774865	-20.8816389256942	-19.9378045340206	-19.2903271487789	-19.0358946351054	-18.869749947597	-18.7246174075531	-18.5842458562477	-18.4448379151127	-18.3055515611629	-18.16621454654	-18.0268000816994
7:82	-22.4598171603043	-20.9183355058717	-19.9784598204631	-19.3355560508713	-19.0821807785637	-18.9152420003663	-18.7686874668448	-18.6268290237331	-18.486053970183	-18.3455588012353	-18.2051655497853	-18.064831375467
7:83	-22.4947005701624	-20.9560805946304	-20.0200695248052	-19.3815061371291	-19.1289528617273	-18.9610335247174	-18.8129225799872	-18.6694788467786	-18.52726096899	-18.3854964144979	-18.2439974006915	-18.1027025558971
7:84	-22.5308705411925	-20.9950601192326	-20.0628090738116	-19.4283290457319	-19.1763398257589	-19.0072344267301	-18.8574168316004	-18.7122761157978	-18.5685285612517	-18.4254247651868	-18.2827627351367	-18.140459811877
7:85	-22.5685568093325	-21.0354970596039	-20.1068885371923	-19.4762054944947	-19.2244942200742	-19.0539735896364	-18.9022795991837	-18.7553140363866	-18.6099365580173	-18.46541259319	-18.3215211315625	-18.1781551116325
7:86	-22.6080380544316	-21.0776617005389	-20.1525621285405	-19.5253530706407	-19.2735983676849	-19.1014037317009	-18.947639418545	-18.7987013432717	-18.6515774681659	-18.5055390997641	-18.3603408399776	-18.2158476461448
7:87	-22.6496563412984	-21.1218855241867	-20.2001410430003	-19.5760366807573	-19.323872572342	-19.1497078274401	-18.9936490616562	-18.8425663690644	-18.6935597974861	-18.5458966497816	-18.399301014631	-18.2536056876828
7:88	-22.6938370702577	-21.168580371917	-20.2500111064518	-19.6285828004128	-19.3755862128044	-19.1991077195244	-19.0404923007531	-18.8870624329116	-18.736012396763	-18.5865943186972	-18.4384946345098	-18.2915090137012
7:89	-22.7411171026033	-21.2182654076908	-20.3026575170347	-19.6833992641233	-19.4290729989413	-19.2498758565419	-19.0883930582917	-18.93237508395	-18.7790902758722	-18.6277626147185	-18.4780323772358	-18.3296521120124
7:90	-22.7921853352445	-21.2716059318265	-20.3587003050817	-19.7410033241773	-19.4847523584213	-19.3023515822296	-19.1376279978471	-18.9787319992406	-18.8229825028867	-18.669559863939	-18.5180478364642	-18.3681484831489
7:91	-22.8479428086154	-21.3294707330721	-20.4189464608262	-19.8020623822633	-19.5431600779689	-19.3569642047214	-19.1885441852067	-19.0264167588996	-18.8679231271527	-18.7121809935285	-18.5587046676112	-18.4071365114769
7:92	-22.9095945461191	-21.3930194493364	-20.4844688530387	-19.8674547448417	-19.604993311275	-19.4142664301275	-19.2415844034843	-19.0757884158006	-18.914206585475	-18.7558698470168	-18.6002065587864	-18.446787624725
7:93	-22.9787950943142	-21.4638404969929	-20.556729912809	-19.9383631598336	-19.6711786207856	-19.4749841159413	-19.2973243459069	-19.1273099536463	-18.9622099215664	-18.8009368276461	-18.6428114377927	-18.4873178678451
7:94	-23.0578895094366	-21.544178410074	-20.6377836509324	-20.0164243137888	-19.7429783674634	-19.5400926184653	-19.3565288345267	-19.1815907908389	-19.0124256568889	-18.8477847998829	-18.6868521993314	-18.5290047026724
7:95	-23.1503344641721	-21.6373288050594	-20.7306226506348	-20.1039787754196	-19.8221638596534	-19.6109382553163	-19.4202396603625	-19.2394522569233	-19.0655118635115	-18.8969481945645	-18.7327677734476	-18.5722120420177
7:96	-23.2614857963457	-21.7483714999397	-20.8398127229798	-20.2045126646182	-19.9113111545354	-19.689440059796	-19.4899183161716	-19.3020321852986	-19.122371089478	-18.9491539986309	-18.781151172773	-18.6174287009593
7:97	-23.4002079047769	-21.8856535262652	-20.9727516292972	-20.3234946789734	-20.0143376920666	-19.7784429953236	-19.5676891244633	-19.3709593740221	-19.1842798863558	-19.0054205824123	-18.8328265659761	-18.6653295796988
7:98	-23.5825876520544	-22.0641621053815	-21.1424531927001	-20.4701147198063	-20.1375534828116	-19.8823783430231	-19.6567781049561	-19.4486602805562	-19.2531119634047	-19.0672253212399	-18.888978406797	-18.7168771727393
7:99	-23.8421878171475	-22.3146292512364	-21.3747487056449	-20.6613821357827	-20.2919414474494	-20.0086078412117	-19.7623654508983	-19.5389345969071	-19.3317463083939	-19.1368051696494	-18.9513794676505	-18.7734986798916
7:100	-24.268283465613	-22.7161146105145	-21.7321909150722	-20.9337904592755	-20.4988696473819	-20.1704926036139	-19.893408766143	-19.6481300365104	-19.4248721265142	-19.2177344439898	-19.0228206478867	-18.837414767925
8:1	-16.5579205391862	-14.7107445541992	-13.2995483837574	-11.8613671944862	-10.9958776030457	-10.3633653173657	-9.85739866537814	-9.43058820658967	-9.05766827467331	-8.72356905542464	-8.41858118127724	-8.13608606034063
8:2	-17.4314376953433	-15.5903939972017	-14.1892484027558	-12.7706389202775	-11.9241521257755	-11.3101816441148	-10.8223658593691	-10.4133627904258	-10.0579396085035	-9.74104928687177	-9.45299803245406	-9.18717749850937
8:3	-17.9247416632126	-16.0891582687545	-14.696952023887	-13.295721743701	-12.4660802992143	-11.8685240344788	-11.3967568281384	-11.0034800462733	-10.6634898541188	-10.3617582886161	-10.0886034132067	-9.83742333258284
8:4	-18.2724042423105	-16.4419255846804	-15.0580677357328	-13.6730379030906	-12.8590622044178	-12.2767343989287	-11.819819192513	-11.4410570462417	-11.1152691115004	-10.8274426017776	-10.5679035865605	-10.3300527568406
8:5	-18.542716173415	-16.717122471285	-15.3412448592516	-13.971669315853	-13.1725952951638	-12.6047088650471	-12.1618309753232	-11.7967369329695	-11.4842688239979	-11.2094250945073	-10.96253593284	-10.7370007680872
8:6	-18.7648753305528	-16.9440155286173	-15.5758625467731	-14.22121286985	-13.4364844976449	-12.8824507865058	-12.4529843781044	-12.1008911802469	-11.8010301683611	-11.538407116948	-11.3033525524486	-11.0892610030256
8:7	-18.9540750115289	-17.1378375528131	-15.7772181552575	-14.4370903041079	-13.6662696387308	-13.1256117973825	-12.709036573296	-12.3693762649982	-12.0815027793849	-11.8304254875857	-11.6064717677861	-11.4030280651425
8:8	-19.1192425791329	-17.3075407585472	-15.9543044383786	-14.6283721229496	-13.8710945042726	-13.3434044796678	-12.9392644801919	-12.6115290805384	-12.3350793576133	-12.0949248816123	-11.8813869090489	-11.687841355707
8:9	-19.2661452063225	-17.458899294004	-16.1129111529104	-14.8008865857158	-14.0568287178393	-13.5417392314936	-13.1496173731365	-12.8333354335955	-12.5677799097836	-12.337957515353	-12.1341810575219	-11.9498144372159
8:10	-19.3986006221221	-17.5957499129599	-16.2569028014374	-14.9585444892946	-14.2274220921913	-13.7246001438823	-13.344110014249	-13.0388378822924	-12.7836726162198	-12.563615853824	-12.3689706902884	-12.1930888802046
8:11	-19.5193558786217	-17.7208482938557	-16.3890490628813	-15.104141997176	-14.3856951439276	-13.8948299568751	-13.5256054107155	-13.2309181219472	-12.9856569017423	-12.774816996135	-12.5886917464393	-12.4206221895563
8:12	-19.6304344991401	-17.8362244994095	-16.5113905907534	-15.2397396853731	-14.5337265942871	-14.0545237999749	-13.6962136115764	-13.4117001253407	-13.1758704439136	-12.973713200466	-12.7955133739507	-12.6346044820733
8:13	-19.733371429808	-17.9434185620602	-16.6254756365269	-15.3669011746675	-14.6730939256497	-14.205271594304	-13.8575358828857	-13.5827960223405	-13.3559366872943	-13.1619409506842	-12.9910884350895	-12.8367102579905
8:14	-19.8293595430369	-18.0436273954339	-16.7325076287168	-15.4868420000243	-14.8050234848072	-14.3483093377891	-14.0108171270652	-13.7454596070893	-13.5271193863126	-13.3407764632289	-13.1767098645474	-13.0282554271642
8:15	-19.9193449066905	-18.1378003361624	-16.8334411605153	-15.6005264587189	-14.9304881525754	-14.4846175607451	-14.1570450916709	-13.9006862660568	-13.6904232086264	-13.5112368958994	-13.3534123647405	-13.2102992943806
8:16	-20.004090948328	-18.2267034961873	-16.9290466494008	-15.7087328623079	-15.0502731604202	-14.6149876821363	-14.2970172417011	-14.0492803393243	-13.8466615442661	-13.6741485323398	-13.5220408384124	-13.3837130327525
8:17	-20.0842229757204	-18.310964416569	-17.0199552086108	-15.8120988271434	-15.1650217798496	-14.7400680797346	-14.4313871926475	-14.1919018929224	-13.9965035760142	-13.8301940734145	-13.6832977661352	-13.5492269345773
8:18	-20.1602598678339	-18.3911038551917	-17.1066905926892	-15.9111535234255	-15.2752678599983	-14.8603969027634	-14.5606977838451	-14.3291000306925	-14.1405077868001	-13.9799462582169	-13.8377768007391	-13.7074637677877
8:19	-20.2326371402976	-18.4675589238716	-17.1896924514357	-16.0063411535547	-15.3814595190558	-14.9764259660959	-14.6854051631945	-14.461337147479	-14.2791463359151	-14.1238922771413	-13.9859870750181	-13.8589627754099
8:20	-20.3017240634186	-18.5407002604052	-17.2693335900223	-16.0980383812015	-15.483976733585	-15.0885384916922	-14.8058966696327	-14.5890069299643	-14.4128231301269	-14.2624518241199	-14.128371094558	-14.0041972213576
8:21	-20.3678365871782	-18.6108449949761	-17.3459330028535	-16.1865674944353	-15.5831446241229	-15.1970625100421	-14.922504339867	-14.7124479449804	-14.541887443068	-14.3959906565668	-14.2653181031687	-14.1435873947195
8:22	-20.431247251294	-18.6782666924097	-17.4197658682302	-16.2722065007172	-15.6792436451255	-15.3022811394494	-15.035515266559	-14.8319540516406	-14.6666443288782	-14.5248309204638	-14.3971741933348	-14.2775103643188
8:23	-20.4921928889822	-18.7432030812853	-17.4910713187028	-16.355196976129	-15.7725175087494	-15.4044405794367	-15.1451796507402	-14.9477824865472	-14.7873626864913	-14.6492591059652	-14.5242500390977	-14.4063073758297
8:24	-20.5508806904724	-18.8058621376413	-17.5600585576057	-16.4357502446305	-15.8631794233124	-15.5037564039119	-15.2517171387199	-15.0601602170456	-14.9042815750024	-14.7695322412111	-14.6468268687408	-14.53028951976
8:25	-20.6074930295871	-18.8664269278041	-17.6269117282889	-16.5140522976911	-15.9514170604074	-15.6004185715242	-15.3553218642587	-15.1692889868167	-15.0176152087463	-14.8858827589312	-14.7651611195289	-14.649742119991
8:26	-20.6621913453853	-18.925059503231	-17.6917938303956	-16.5902677514393	-16.0373965504721	-15.6945954555331	-15.4561665008027	-15.2753493613133	-15.1275569431198	-14.9985223517835	-14.8794880963376	-14.7649281690909
8:27	-20.7151192933778	-18.9819040625373	-17.754849899434	-16.6645430596611	-16.1212657271104	-15.7864371153616	-15.5544055478095	-15.3785039992079	-15.2342824802491	-15.1076450495634	-14.9900248716077	-14.8760910495932
8:28	-20.7664053260057	-19.0370895409001	-17.8162096106528	-16.7370091452143	-16.203156784211	-15.8760779752808	-15.6501780180408	-15.478900318462	-15.3379524655738	-15.2134296926194	-15.0969726038392	-14.9834567180498
8:29	-20.8161648227283	-19.0907317475618	-17.8759894285604	-16.8077835723885	-16.2831884695128	-15.9636390349498	-15.7436096516635	-15.5766726842885	-15.4387146047091	-15.3160419334046	-15.2005184081771	-15.0872354833089
8:30	-20.8645018614378	-19.1429351434454	-17.9342943945768	-16.8769723536102	-16.3614679088769	-16.0492297068943	-15.8348147531317	-15.6719442161899	-15.5367053995255	-15.4156358670473	-15.3008368805245	-15.1876234770871
8:31	-20.9115107018338	-19.1937943297397	-17.9912196240461	-16.9446714624278	-16.4380921338665	-16.1329493541708	-15.9238977248192	-15.7648282890728	-15.6320515799227	-15.5123553687897	-15.3980913526827	-15.2848038901289
8:32	-20.9572770356782	-19.2433953025547	-18.0468515679985	-17.0109681087199	-16.513149369097	-16.2148885851848	-16.0109543549701	-15.8554297868938	-15.724871290967	-15.6063351988305	-15.492434937994	-15.3789480287323
8:33	-21.0018790470221	-19.2918165168772	-18.1012690831209	-17.075941820021	-16.5867201236622	-16.2951303503767	-16.0960729051804	-15.9438461548223	-15.815275082358	-15.6977019219534	-15.5840114132561	-15.4702162325327
8:34	-21.045388316497	-19.3391297940332	-18.1545443443256	-17.1396653636985	-16.658878121695	-16.3737508761597	-16.1793350332249	-16.0301682863982	-15.9033667374644	-15.7865746792171	-15.6729559721902	-15.5587586840114
8:35	-21.0878705968618	-19.3854010999363	-18.206743627338	-17.2022055376834	-16.7296911000227	-16.4508204643377	-16.2608165798238	-16.1144812748577	-15.9892439716655	-15.8730658411533	-15.7593958776681	-15.644716132369
8:36	-21.129386481649	-19.4306912160378	-18.2579279833414	-17.2636238520082	-16.7992214953825	-16.5264041796882	-16.3405882423576	-16.1968650521246	-16.0729990238805	-15.9572815658059	-15.8434510336743	-15.7282205485442
8:37	-21.169991984588	-19.4750563207155	-18.3081538235054	-17.3239771191621	-16.8675270393711	-16.6005624440677	-16.4187161541681	-16.2773949345244	-16.154719160563	-16.0393222801378	-15.9252344931518	-15.8093957237991
8:38	-21.2097390442019	-19.5185484955452	-18.3574734279213	-17.3833179679294	-16.9346612759326	-16.6733515519977	-16.4952623846521	-16.3561420907708	-16.234487107791	-16.1192830995343	-16.0048529141537	-15.8883578210535
8:39	-21.2486759653863	-19.5612161683008	-18.4059353908515	-17.4416952927338	-17.000674013517	-16.7448241199929	-16.5702853726295	-16.4331739449874	-16.3123814241685	-16.1972541971231	-16.0824069738376	-15.9652158857815
8:40	-21.2868478077092	-19.6031045024547	-18.4535850121159	-17.4991546484079	-17.0656117219145	-16.8150294797493	-16.643840303297	-16.508554525293	-16.3884768249155	-16.2733211322344	-16.1579917476185	-16.0400723215497
8:41	-21.3242967285197	-19.6442557412914	-18.5004646427684	-17.5557385986136	-17.129517882067	-16.8840140235869	-16.7159794373287	-16.582344766675	-16.4628444656361	-16.3475651454195	-16.2316970590908	-16.1130233340288
8:42	-21.3610622876203	-19.6847095134092	-18.5466139918713	-17.6114870247848	-17.1924332957814	-16.9518215091529	-16.7867523992831	-16.6546027754181	-16.5355521927207	-16.4200634259263	-16.3036078050253	-16.1841593464266
8:43	-21.3971817191809	-19.7245031053065	-18.5920704000906	-17.6664374013583	-17.2543963611571	-17.0184933292685	-16.8562064313215	-16.7253840611572	-16.6066647660916	-16.4908893563226	-16.3738042587588	-16.2535653886602
8:44	-21.4326901756978	-19.7636717058672	-18.6368690849474	-17.7206250421666	-17.3154433186342	-17.084068751885	-16.9243866173142	-16.7947417416486	-16.6762440589864	-16.5601127379951	-16.4423623545465	-16.3213214621577
8:45	-21.4676209480897	-19.8022486268488	-18.6810433618434	-17.7740833221342	-17.3756084718304	-17.1485851343652	-16.9913360816404	-16.8627267245467	-16.7443492386403	-16.6278000004941	-16.5093539548893	-16.3875028818803
8:46	-21.5020056654393	-19.8402655028886	-18.724624844388	-17.8268438778242	-17.4349243867262	-17.2120781156932	-17.0570961663557	-16.9293878698055	-16.8110369310493	-16.6940143970899	-16.5748471024367	-16.4521805969611
8:47	-21.5358744774171	-19.8777524740711	-18.7676436270764	-17.8789367898882	-17.4934220722641	-17.2745817897091	-17.1217065898789	-16.9947721357758	-16.8763613724418	-16.7588161884359	-16.6389062577584	-16.5154214912217
8:48	-21.5692562220372	-19.9147383537075	-18.8101284529727	-17.9303907500796	-17.5511311450172	-17.336128862051	-17.1852055899186	-17.0589247116062	-16.9403745496325	-16.8222628158668	-16.7015925240646	-16.5772886647438
8:49	-21.6021785810797	-19.9512507836639	-18.8521068687349	-17.9812332151554	-17.6080799802498	-17.39675079314	-17.2476300529964	-17.1218891381805	-17.0031263310613	-16.8844090655703	-16.7629638597947	-16.6378416976133
8:50	-21.6346682252629	-19.9873163793218	-18.8936053690595	-18.0314905497308	-17.6642958514164	-17.4564779292657	-17.3090156326328	-17.1837074195019	-17.0646645900273	-16.9453072246578	-16.8230752798859	-16.6971368969176
8:51	-21.6667509510502	-20.0229608660494	-18.9346495324193	-18.081188159937	-17.7198050599274	-17.5153396235968	-17.3693968580077	-17.2444201261814	-17.1250353213795	-17.0050072299898	-16.8819790464618	-16.7552275280472
8:52	-21.6984518108199	-20.058209208909	-18.9752641498044	-18.1303506195608	-17.774633056829	-17.5733643487555	-17.4288072347123	-17.3040664924644	-17.1842827527428	-17.0635568104905	-16.9397248496277	-16.8121640313314
8:53	-21.7297952380138	-20.0930857372094	-19.0154733480624	-18.1790017902174	-17.8288045579061	-17.6305798024416	-17.487279339038	-17.3626845080632	-17.2424494512016	-17.1210016235991	-16.996359979035	-16.8679942250206
8:54	-21.7608051688042	-20.1276142654303	-19.0553007093427	-18.2271649370138	-17.8823436536134	-17.6870130074805	-17.5448449071194	-17.4203110059165	-17.299576426252	-17.177385386443	-17.0519294868572	-16.9227634956068
8:55	-21.7915051617767	-20.1618182120068	-19.0947693881079	-18.2748628410967	-17.9352739151642	-17.7426904075771	-17.6015349201453	-17.4769817468915	-17.3557032297475	-17.2327500022809	-17.1064763428158	-16.9765149764631
8:56	-21.8219185171206	-20.1957207174461	-19.1339022271522	-18.3221179104504	-17.9876184980612	-17.797637960001	-17.657379686773	-17.5327315023613	-17.4108680535037	-17.287135682744	-17.1600415818966	-17.0292897157624
8:57	-21.8520683968424	-20.2293447632766	-19.1727218740887	-18.3689522903095	-18.03940024434	-17.8518812263953	-17.7124089238342	-17.5875941355349	-17.4651078251926	-17.3405810664007	-17.2126644454064	-17.0811268346263
8:58	-21.8819779475866	-20.2627132933866	-19.2112508998161	-18.4153879745827	-18.0906417848038	-17.9054454628908	-17.766651836391	-17.6416026823827	-17.5184583031423	-17.3931233341792	-17.2643825160335	-17.1320636764396
8:59	-21.911670427746	-20.2958493394077	-19.2495119205632	-18.4614469197517	-18.1413656425721	-17.9583557107297	-17.8201371981998	-17.6947894329927	-17.5709541706624	-17.4447983222068	-17.3152318475987	-17.1821359482618
8:60	-21.9411693406939	-20.3287761519414	-19.2875277252414	-18.5071511628081	-18.1915943393388	-18.0106368886463	-17.872893433663	-17.7471860142068	-17.6226291305403	-17.4956406326588	-17.3652470902095	-17.2313778552613
8:61	-21.9704985761685	-20.3615173396145	-19.3253214100098	-18.5525229449356	-18.2413505058436	-18.0623138883307	-17.9249487023992	-17.7988234744235	-17.6735160003973	-17.5456837432609	-17.4144616115656	-17.2798222291021
8:62	-21.999682562093	-20.3940970182007	-19.3629165221898	-18.5975848428378	-18.2906569982101	-18.1134116744116	-17.9763309876401	-17.8497323715175	-17.7236468096563	-17.5949601161478	-17.4629076152098	-17.3275006512254
8:63	-22.0287464294495	-20.4265399723612	-19.400337215964	-18.6423599098549	-18.3395370219984	-18.1639553905442	-18.0270681897762	-17.89994286492	-17.7730528989625	-17.6435013068636	-17.5106162565741	-17.3744435719894
8:64	-22.0577161932348	-20.4588718329612	-19.4376084226682	-18.6868718293325	-18.3880142660769	-18.2139704733862	-18.0771882265241	-17.9494848130263	-17.8217650230067	-17.6913380743832	-17.5576177577389	-17.4206804266663
8:65	-22.08661895305	-20.4911192734217	-19.4747560389627	-18.7311450831015	-18.4361130487322	-18.2634827764967	-18.1267191413858	-17.9983878772632	-17.8698134578476	-17.7385004931541	-17.6039415219155	-17.4662397493453
8:66	-22.11548311753	-20.5233102292045	-19.5118071367596	-18.7752051384264	-18.4838584788456	-18.3125187065095	-18.1756892223226	-18.0466816343526	-17.9172281140012	-17.7850180683068	-17.6496162487672	-17.5111492858643
8:67	-22.1443386576395	-20.5554741453173	-19.5487901995312	-18.8190786574121	-18.5312766354682	-18.3611053743403	-18.2241271328866	-18.0943956985734	-17.9640386567922	-17.8309198553599	-17.6946700518244	-17.5554361069809
8:68	-22.173217394893	-20.5876422577337	-19.5857353905611	-18.8627937336416	-18.5783947697648	-18.409270764687	-18.2720620584541	-18.1415598561516	-18.0102746357302	-17.8762345859687	-17.739130579421	-17.5991267231256
8:69	-22.2021533318594	-20.6198479158747	-19.6226748598792	-18.9063801618127	-18.6252415340977	-18.4570439277221	-18.3195238707154	-18.1882042143211	-18.0559656250172	-17.920990801543	-17.7830251407903	-17.6422472022353
8:70	-22.2311830339595	-20.6521269549037	-19.65964309812	-18.9498697473931	-18.6718472440289	-18.5044551976782	-18.3665433142124	-18.2343593681144	-18.1011413777134	-17.9652169968995	-17.8263808392343	-17.6848232923737
8:71	-22.2603460736649	-20.6845181286118	-19.6966773474392	-18.9932966649027	-18.7182441802993	-18.5515364440369	-18.4131522195199	-18.2800565885954	-18.1458319966177	-18.0089417765403	-17.8692247146117	-17.7268805511145
8:72	-22.2896855508969	-20.7170636162798	-19.7338180820616	-19.0366978754607	-18.7644669394658	-18.5983213623191	-18.4593837486892	-18.3253280370612	-18.1900681255814	-18.0521940266851	-17.911583897823	-17.768444483995
8:73	-22.3192487068938	-20.7498096202527	-19.7711095741572	-19.0801136168362	-18.8105528439559	-18.6448458131111	-18.5052726798677	-18.3702070107825	-18.2338811658117	-18.0950031068551	-17.953485780507	-17.809540694787
8:74	-22.3490876533226	-20.7828070753216	-19.808600564807	-19.1235879826044	-18.856542424975	-18.6911482200657	-18.5508557396681	-18.4147282271721	-18.2773035227814	-18.1373990656652	-17.9949582038513	-17.8501950508797
8:75	-22.379260244312	-20.8161124967051	-19.8463450651189	-19.1671696113868	-18.9024799951668	-18.737270040326	-18.5961719939935	-18.4589281549667	-18.3203688907192	-18.1794128865646	-18.0360296712971	-17.8904338677805
8:76	-22.4098311268786	-20.8497890009425	-19.8844033195434	-19.2109125128964	-18.9484143324562	-18.7832563243547	-18.6412633107911	-18.5028454031952	-18.3631125833998	-18.2210767706712	-18.0767295910442	-17.9302841176495
8:77	-22.4408730156056	-20.8839075440284	-19.9228429727255	-19.2548770651097	-18.9943995024641	-18.8291563867722	-18.6861749118143	-18.5465211815481	-18.4055719222114	-18.2624244656495	-18.1170885557198	-17.9697736679674
8:78	-22.4724682514162	-20.9185484345823	-19.9617404936971	-19.2991312270357	-19.0404958548065	-18.875024615922	-18.7309560352169	-18.5899998494882	-18.4477866954315	-18.3034916519415	-18.157138668471	-18.0089315579662
8:79	-22.5047107233115	-20.9538031981598	-20.001182928128	-19.3437520252532	-19.0867712392086	-18.9209214580355	-18.7756607371088	-18.633329576365	-18.4897997065277	-18.344316400757	-18.1969139272278	-18.0477883224719
8:80	-22.5377082581294	-20.9897768939788	-20.0412700725502	-19.3888273910649	-19.1333025017638	-18.9669146228483	-18.8203488686348	-18.6765631413578	-18.5316574344626	-18.3849397223295	-18.2364506821732	-18.0863763754619
8:81	-22.5715856198868	-21.0265910203815	-20.0821171966926	-19.4344584508963	-19.1801773413856	-19.0130805724704	-18.8650872765666	-18.7197589109126	-18.573410835907	-18.4254062284329	-18.2757881858427	-18.1247304691807
8:82	-22.6064883118409	-21.0643871947972	-20.1238584854009	-19.4807624085927	-19.2274966338561	-19.0595063758914	-18.9099512910212	-18.7629820433667	-18.6151163286506	-18.4657649405569	-18.3149692611866	-18.1628882494174
8:83	-22.6425874483745	-21.1033318647819	-20.1666514363465	-19.527876209303	-19.2753773692965	-19.1062920401901	-18.955026585557	-18.8063059870148	-18.6568370083539	-18.5060702852542	-18.3540411209679	-18.2008909340045
8:84	-22.6800860716191	-21.1436224097521	-20.2106825436134	-19.575961248048	-19.3239564036351	-19.1535534700398	-19.0004115252325	-18.8498143609446	-18.6986441686109	-18.5463833321277	-18.3930563829355	-18.2387841504629
8:85	-22.7192274477008	-21.1854951456424	-20.2561747357891	-19.6252094933743	-19.3733953038714	-19.2014262651842	-19.0462201613443	-18.893603340553	-18.7406192193195	-18.58677334944	-18.4320743406182	-18.2766189810241
8:86	-22.7603061195867	-21.22923597521	-20.3033972455567	-19.675851556224	-19.4238866835135	-19.250070650139	-19.0925860938025	-18.937784716332	-18.7828561339937	-18.6273197799721	-18.471162571335	-18.3144532805679
8:87	-22.8036828679813	-21.2751947824208	-20.3526789078705	-19.7281674766625	-19.4756625993407	-19.2996779557004	-19.1396675134292	-18.982489862437	-18.8254646081632	-18.6681147794995	-18.5103989941303	-18.3523533576953
8:88	-22.8498053252976	-21.3238052317286	-20.4044263872084	-19.7825013775275	-19.5290058480712	-19.3504792611406	-19.1876538728839	-19.0278749521017	-18.8685741867008	-18.7092665182988	-18.5498745355746	-18.3903961448803
8:89	-22.8992369548408	-21.3756125466348	-20.4591496473043	-19.8392817329065	-19.5842654201738	-19.4027570979928	-19.2367748428131	-19.0741279086526	-18.9123397311673	-18.7509035323687	-18.5896966282286	-18.428672036221
8:90	-22.9526987329719	-21.4313133723395	-20.5174983292631	-19.8990499788233	-19.6418780403817	-19.4568615775981	-19.2873125336592	-19.1214778145111	-18.9569487711096	-18.7931805417404	-18.6299938672394	-18.4672886500923
8:91	-23.0111307039117	-21.4918144828151	-20.5803150321936	-19.9625018467087	-19.7023988356304	-19.5132330526705	-19.3396184805901	-19.1702078688458	-19.0026315529076	-18.8362863554574	-18.6709223052601	-18.5063758944209
8:92	-23.0757857181746	-21.5583218914597	-20.6487156589212	-20.0305486928585	-19.7665460685847	-19.5724346731217	-19.3941377375164	-19.2206735802295	-19.0496750308895	-18.8804548030833	-18.7126741091075	-18.5460929004545
8:93	-23.1483774629763	-21.6324810188174	-20.7242148022886	-20.1044113737264	-19.8352682388372	-19.6352003571625	-19.4514438628261	-19.2733288726079	-19.0984427538921	-18.925980153337	-18.7554896936874	-18.5866376921616
8:94	-23.2313246706906	-21.7166068073644	-20.8089296075057	-20.1857693244375	-19.9098480830075	-19.702507582793	-19.5122911001696	-19.3287644901105	-19.1494038012381	-18.9732393524445	-18.7996750989943	-18.6282609541504
8:95	-23.328176208018	-21.8140818298841	-20.9059282025978	-20.2770080194726	-19.9920701462468	-19.775691711648	-19.5776946659376	-19.3877661376441	-19.2031760305388	-19.0227249245536	-18.8456274894287	-18.6712861023581
8:96	-23.4444028544088	-21.9300919434898	-21.0198635494043	-20.3816527111194	-20.0845037585879	-19.8566330620477	-19.649058894487	-19.4514054922712	-19.2605927552938	-19.0750950924249	-18.893873631907	-18.7161393406557
8:97	-23.5890084622572	-22.0731073116693	-21.1582230867217	-20.5051827362562	-20.1910094466377	-19.9480786635367	-19.7283909418362	-19.5211884220307	-19.3228093622448	-19.1312527832225	-18.9451298709137	-18.7633960927327
8:98	-23.77823111325	-22.2582332540128	-21.3340740776733	-20.6567041219726	-20.3177146884865	-20.054231042221	-19.8186767978364	-19.5993081635635	-19.3914813654156	-19.1924752976146	-19.0003992398653	-18.8138553876143
8:99	-24.0457098803624	-22.5162006538446	-21.573106993284	-20.852837279103	-20.4750871134629	-20.1819148688428	-19.9245888730712	-19.6891039524856	-19.4690778932637	-19.2606377273767	-19.0611360229376	-18.8686642887519
8:100	-24.480150634184	-22.9252813609303	-21.9367537615542	-21.128570870861	-20.682985094308	-20.3431485192616	-20.0539388587641	-19.7959560488285	-19.5594711625853	-19.3386216016903	-19.1295405059519	-18.9295371975132
9:1	-16.7321154726529	-14.882600192754	-13.4673770976314	-12.0206710714292	-11.1460395584118	-10.5037765107085	-9.9874566007674	-9.54969694968965	-9.1652397657563	-8.81902499981725	-8.50135522008052	-8.20562603193639
9:2	-17.5966292992068	-15.7534840162223	-14.3486943570168	-12.922288601484	-12.0673542938978	-11.4443040897242	-10.94678828637	-10.527473896218	-10.1611363818102	-9.83273755752645	-9.53259375048581	-9.25410842973131
9:3	-18.0837647201736	-16.2462327242937	-14.8506276413386	-13.4420664136902	-12.6044231241222	-11.9982229882282	-11.517186974547	-11.1140277432548	-10.763550128952	-10.4507340346117	-10.1659056974094	-9.90247240439618
9:4	-18.4267992715593	-16.5944851786342	-15.2074094105523	-13.8153920748972	-12.9937461744949	-12.4031034103836	-11.9372503265312	-11.5489407027861	-11.213004507705	-10.914435596426	-10.6435659577536	-10.39380244307
9:5	-18.6934355178681	-16.8660969634911	-15.487146126207	-14.110858666062	-13.3043835084393	-12.7284531088351	-12.2769145925265	-11.9025582768048	-11.5802348819269	-11.294947899092	-11.0370307437892	-10.799885470755
9:6	-18.9125633273093	-17.0900347801476	-15.7189302102757	-14.3578015562155	-13.5659024217931	-13.0040604692706	-12.5661784571999	-12.2050786251423	-11.8956279982115	-11.6228353350532	-11.3770311564057	-11.1516084653066
9:7	-19.0991956045083	-17.2813554375825	-15.9178901630416	-14.5714871978869	-13.7937002215486	-13.2454466311305	-12.820679885827	-12.4722495312205	-12.1750344737309	-11.9140444609055	-11.679603000601	-11.4650901572091
9:8	-19.2621452063221	-17.448899294004	-16.0929111529104	-14.7608865857158	-13.9968287178393	-13.4617392314936	-13.0496173731365	-12.7133354335955	-12.4277799097836	-12.177957515353	-11.9541810575219	-11.7498144372159
9:9	-19.4070348786996	-17.5983075225886	-16.2496643111393	-14.9317279434464	-14.1810694574345	-13.6587693745604	-13.2588678637534	-12.9342555332993	-12.6598224416093	-12.4205686867649	-12.2067933641793	-12.011841958076
9:10	-19.537764706987	-17.7334806530529	-16.3920562643466	-15.0879404576177	-14.3503792711422	-13.840522204762	-13.4524438039617	-13.1390479850414	-12.8752243357453	-12.6459631706408	-12.4415476595605	-12.2553038118058
9:11	-19.6569747512026	-17.8570779484387	-16.5227732085339	-15.2322527021118	-14.5075205048015	-14.0097886697455	-13.6331610904648	-13.3305509307952	-13.0768441478124	-12.8570191211355	-12.6613421652357	-12.4831203836467
9:12	-19.7666586524812	-17.9711002117057	-16.643827524691	-15.3666987953104	-14.6545470457497	-14.1686404913071	-13.8031075592601	-13.5108670405862	-13.2667988188775	-13.0558682327383	-12.8683252272493	-12.697460377186
9:13	-19.8683283249379	-18.0770649178963	-16.7567456568507	-15.4928219195839	-14.7930171473877	-14.3186493995451	-13.963867114607	-13.6815916501804	-13.4466952516224	-13.2441303492416	-13.0641326274008	-12.8999805052803
9:14	-19.9631585276187	-18.176151237939	-16.86271387436	-15.6118215084662	-14.9241419766946	-14.4610369818028	-14.1166708256597	-13.8439650544241	-13.617783745649	-13.4230679694205	-13.2500430490513	-13.0919817356366
9:15	-20.0520808374565	-18.2692943129042	-16.9626730381572	-15.7246489608507	-15.0488822317309	-14.5967721632118	-14.2624952333861	-13.9989716040757	-13.7810578395984	-13.5936867661009	-13.4270791569996	-13.274510735809
9:16	-20.1358469174873	-18.357248729655	-17.0573824148916	-15.8320721062235	-15.1680132262699	-14.7266368823789	-14.4021285911963	-14.1474064830263	-13.9373215842973	-13.756803284747	-13.5960755962143	-13.4484279624851
9:17	-20.215072402012	-18.4406325527798	-17.1474639481583	-15.9347199355805	-15.282170057299	-14.8512716749838	-14.536216845132	-14.2899220610191	-14.087236227775	-13.9130918856363	-13.7577260567189	-13.6144546305708
9:18	-20.2902681269853	-18.5199586613204	-17.233433768476	-16.0331144437404	-15.3918797624958	-14.9712081312262	-14.6652963759093	-14.4270608981529	-14.2313534404795	-14.0631181092417	-13.9126166375296	-13.7732058551224
9:19	-20.3618628550469	-18.5956575524587	-17.3157251250271	-16.1276938063915	-15.4975847295829	-15.0868925259239	-14.7898178369122	-14.5592797690942	-14.370139481467	-14.2073628988203	-14.0612499800429	-13.925214480494
9:20	-20.4302201375646	-18.6680942628085	-17.3947054033376	-16.2188295821814	-15.5996600728253	-15.1987033603666	-14.9101638500119	-14.6869674907449	-14.503993110847	-14.3462405081353	-14.2040630252346	-14.0709484848851
9:21	-20.4956510442117	-18.7375811433493	-17.4706889739468	-16.3068397022786	-15.6984267556751	-15.3069646107349	-15.0266623691141	-14.8104583778262	-14.6332590876105	-14.4801119496684	-14.3414402702377	-14.2108238626101
9:22	-20.5584239217941	-18.8043876534774	-17.5439470436809	-16.3919984308548	-15.7941616542801	-15.4119558885302	-15.1395969271175	-14.9300425520376	-14.7582384888728	-14.6092952315558	-14.4737237885628	-14.345214269626
9:23	-20.618771979527	-18.8687479739923	-17.614715313624	-16.4745441088067	-15.8871053819906	-15.5139203405842	-15.2492146009598	-15.0459739464804	-14.8791966998529	-14.7340732421213	-14.6012208858122	-14.474458320817
9:24	-20.6768992586905	-18.9308669988045	-17.6832000065995	-16.5546852493527	-15.9774684490298	-15.6130708680612	-15.3557322791945	-15.158476594874	-14.9963696699349	-14.8546998850657	-14.7242100044922	-14.5988651651937
9:25	-20.7329853841094	-18.9909251041491	-17.7495826651307	-16.6326053906667	-16.0654361664645	-15.7095950773584	-15.4593416486394	-15.2677496258803	-15.1099688597268	-14.9714048965832	-14.8429453176792	-14.7187187876271
9:26	-20.7871893851589	-19.0490819839866	-17.8140240101599	-16.7084669988954	-16.1511725907197	-15.8036592619001	-15.5602132017681	-15.3739712671012	-15.2201851874121	-15.0843976579818	-14.9576603317565	-14.8342813629265
9:27	-20.8396527976123	-19.1054797636356	-17.8766670737567	-16.7824146370596	-16.2348237262884	-15.8954116345107	-15.6584994865375	-15.4773020827135	-15.3271922014619	-15.1938702352542	-15.0685707346577	-14.9457959014183
9:28	-20.8905022036261	-19.1602455494803	-17.937639764548	-16.8545775602818	-16.3165201486846	-15.9849849739424	-15.7543377637609	-15.5778876116843	-15.4311486492646	-15.2999998187469	-15.1758766662414	-15.0534883629823
9:29	-20.9398513283856	-19.213493533692	-17.997056985488	-16.9250718582502	-16.3963791697732	-16.0724988088511	-15.8478521965179	-15.6758605325678	-15.5322005698944	-15.4029506940214	-15.2797645440368	-15.157569371173
9:30	-20.9878027837315	-19.2653267446047	-18.0550223951291	-16.9940022370764	-16.4745066385642	-16.1580612332035	-15.9391556665296	-15.7713424510856	-15.6304830091103	-15.502875844224	-15.3804085456461	-15.2582356256367
9:31	-21.0344495283159	-19.3158385125434	-18.1116298825933	-17.0614635115155	-16.5509984491688	-16.2417704255046	-16.0283512906595	-15.8644453847333	-15.7261214324208	-15.5999182614253	-15.4779718252493	-15.3556710861634
9:32	-21.0798760983627	-19.3651137053715	-18.1669648108315	-17.1275418627389	-16.6259418116672	-16.3237159281439	-16.1155336944678	-15.9552730022801	-15.8192328954117	-15.694212027216	-15.5726075236693	-15.4500479830887
9:33	-21.124159651455	-19.413229776338	-18.2211050709945	-17.1923159049576	-16.6994163296329	-16.4039797310429	-16.2007900875297	-16.0439216636825	-15.9099270179439	-15.785883209779	-15.6644596177602	-15.54152769477
9:34	-21.1673708569154	-19.4602576579081	-18.2741219818034	-17.2558575951593	-16.7714949189285	-16.482637194565	-16.2842011759305	-16.1304812965328	-15.9983067992052	-15.8750506146092	-15.7536636443722	-15.6302615223336
9:35	-21.2095746595435	-19.5062625284428	-18.3260810609396	-17.3182330132802	-16.8422445953741	-16.5597578395779	-16.3658419402109	-16.2150361379283	-16.084469303158	-15.9618264182655	-15.8403473260508	-15.7163913839851
9:36	-21.2508309382183	-19.5513044733119	-18.3770426901677	-17.3795030347669	-16.9117271534678	-16.6354060270804	-16.4457823015124	-16.2976653650393	-16.1685062381272	-16.0463167084405	-15.9246311193567	-15.8000504452628
9:37	-21.2911950767649	-19.5954390579046	-18.4270626917588	-17.4397239132866	-16.9799997540998	-16.7096415455299	-16.5240876943528	-16.3784436332557	-16.2505044497048	-16.12862194884	-16.0066287018463	-15.8813636972105
9:38	-21.330718461262	-19.6387178267657	-18.476192830524	-17.4989477880564	-17.0471154358751	-16.7825201206469	-16.6008195610683	-16.4574415373279	-16.3305463425284	-16.2088373835665	-16.086447409988	-15.9604484911999
9:39	-21.3694489154143	-19.6811887405233	-18.5244812531945	-17.5572231276506	-17.1131235620226	-16.8540938598134	-16.6760357802686	-16.5347260081549	-16.4087102435976	-16.2870533926884	-16.1641886373876	-16.037415036754
9:40	-21.4074310835822	-19.7228965602361	-18.5719728748284	-17.6145951200706	-17.1780702127709	-16.9244116410599	-16.7497910395005	-16.6103606556677	-16.4850707174658	-16.3633558082754	-16.2399482004569	-16.112366867009
9:41	-21.4447067694343	-19.7638831871511	-18.6187097202822	-17.6711060171971	-17.2419985313861	-16.9935194549362	-16.822137160596	-16.6844060664659	-16.5596988417668	-16.4378261982657	-16.3138166769452	-16.185401275225
9:42	-21.481315236877	-19.8041879645533	-18.6647312274624	-17.7267954404042	-17.3049490307133	-17.0614607061916	-16.8931233847853	-16.7569200634256	-16.6326624500073	-16.5105421240065	-16.3858797214419	-16.2566097249013
9:43	-21.51729347886	-19.8438479473185	-18.7100745179999	-17.7817006530296	-17.3669598659625	-17.1282764810786	-16.962796623523	-16.8279579333096	-16.7040263473159	-16.5815773760932	-16.4562183609743	-16.3260782354586
9:44	-21.5526764587927	-19.8828981439251	-18.7547746401213	-17.8358568045156	-17.4280670785905	-17.1940057851911	-17.0312016800543	-16.8975726274434	-16.7738525038187	-16.6510021921669	-16.5249092730785	-16.3938877450576
9:45	-21.5874973286109	-19.9213717349704	-18.7988647877849	-17.8892971503129	-17.4883048153971	-17.2586857560075	-17.0983814459885	-16.9658149397229	-16.8422002294874	-16.718883459566	-16.592025048175	-16.4601144518619
9:46	-21.6217876269598	-19.9593002716699	-18.8423764995675	-17.9420532510561	-17.5477055263613	-17.3223518537057	-17.1643770765227	-17.0327336655561	-16.9091263336195	-16.7852849051229	-16.6576344376763	-16.5248301348945
9:47	-21.6555774604972	-19.9967138573466	-18.8853398403205	-17.994155154037	-17.6063001442507	-17.385038033317	-17.2292281474444	-17.0983757447958	-16.9746852715568	-16.8502672739257	-16.7218025889623	-16.5881024555359
9:48	-21.6888956709406	-20.0336413145396	-18.9277835682264	-18.0456315596071	-17.6641182486385	-17.4467769008767	-17.2929727966128	-17.1627863912626	-17.0389292807963	-16.9138884984973	-16.7845912681559	-16.6499952406587
9:49	-21.7217699901757	-20.0701103400502	-18.9697352895755	-18.0965099748245	-17.7211882166322	-17.5075998558918	-17.3556478522656	-17.2260092110827	-17.1019085082725	-16.9762038595576	-16.8460590714868	-16.7105687483641
9:50	-21.7542271855004	-20.106147649999	-19.0112216033312	-18.1468168563964	-17.7775373623516	-17.56753722217	-17.4172889502042	-17.2880863117467	-17.1636711302971	-17.0372661393239	-16.9062616259386	-16.7698799172721
9:51	-21.7862931968824	-20.1417791167687	-19.0522682373529	-18.1965777447634	-17.8331920669755	-17.6266183688255	-17.4779306416672	-17.3490584035398	-17.2242634663968	-17.0971257681366	-16.9652517798099	-16.8279826003126
9:52	-21.8179932679624	-20.1770298995613	-19.0929001779911	-18.2458173910061	-17.8881779010045	-17.6848718230978	-17.5376064935034	-17.4089648947782	-17.2837300881005	-17.155830965084	-17.0230797837887	-16.8849277839602
9:53	-21.8493520724258	-20.211924570183	-19.1331417946547	-18.294559878132	-17.9425197402521	-17.7423253764694	-17.5963491820934	-17.4678439821133	-17.3421139235781	-17.2134278732129	-17.0797934631177	-16.9407637938551
9:54	-21.8803938372974	-20.2464872356035	-19.173016960874	-18.3428287382107	-17.9962418769766	-17.7990061854599	-17.6541905823384	-17.5257327370268	-17.3994563589167	-17.2699606898557	-17.1354383814244	-16.9955364877488
9:55	-21.9111424646774	-20.2807416587927	-19.2125491733379	-18.3906470667698	-18.0493681274949	-17.8549408683869	-17.7111618529358	-17.5826671895291	-17.4557973367371	-17.3254717925741	-17.1900579967938	-17.0492894367077
9:56	-21.9416216534357	-20.3147113793396	-19.2517616703758	-18.4380376358395	-18.101921937583	-17.9101555993308	-17.7672935190872	-17.6386824099963	-17.5111754527957	-17.3800018611991	-17.2436938106714	-17.1020640955038
9:57	-21.9718550224198	-20.3484198353835	-19.290677551378	-18.4850230070405	-18.1539264869521	-17.9646762005112	-17.8226155537351	-17.6938125900216	-17.5656280511801	-17.4335899964543	-17.2963855102023	-17.1538999631118
9:58	-22.0018662367985	-20.3818904884621	-19.3293198987061	-18.5316256461487	-18.205404794111	-18.0185282342761	-17.8771574584033	-17.7480911231268	-17.6191913186968	-17.4862738356562	-17.3481711046299	-17.2048347342305
9:59	-22.0316791392809	-20.4151469529813	-19.3677119037454	-18.5778680406436	-18.2563798229701	-18.0717370959341	-17.9309483447115	-17.801550686173	-17.6719003790516	-17.5380896660182	-17.3990870564084	-17.2549044427389
9:60	-22.0613178881042	-20.4482131321683	-19.4058769988875	-18.6237728218584	-18.3068745926238	-18.1243281087037	-17.9840170176654	-17.854223322321	-17.7237893874511	-17.5890725361186	-17.4491684077101	-17.304143597998
9:61	-22.0908071038968	-20.4811133625704	-19.443838997422	-18.6693628935008	-18.3569122918658	-18.1763266221431	-18.0363920618722	-17.9061405264335	-17.7748916262983	-17.639256366147	-17.4984489030499	-17.3525853149147
9:62	-22.1201720277927	-20.5138725694241	-19.4816222435604	-18.7146615685209	-18.4065164001469	-18.2277581155345	-18.088101931916	-17.957333333875	-17.8252396027185	-17.688674057605	-17.546961108793	-17.4002614386938
9:63	-22.1494386935193	-20.5465164355551	-19.5192517751279	-18.7596927165581	-18.4557108168938	-18.2786483078583	-18.1391750482411	-18.0078324137575	-17.8748651487395	-17.7373576032177	-17.5947365303714	-17.4472026652265
9:64	-22.1786341166166	-20.5790715868896	-19.5567535018565	-18.8044809245344	-18.5045200013714	-18.3290232761937	-18.1896399000491	-18.0576681678088	-17.9237995250634	-17.7853381979082	-17.641805728099	-17.4934386580934
9:65	-22.2077865044904	-20.6115657981888	-19.594154402704	-18.8490516733763	-18.5529691256032	-18.3789095846432	-18.2395251569133	-18.1068708361977	-17.9720735295046	-17.8326463518055	-17.6881984325641	-17.5389981632082
9:66	-22.2369254916847	-20.6440282232769	-19.6314827462503	-18.893431534369	-18.6010842432875	-18.4283344262061	-18.2888597910723	-18.1554706118639	-18.0197176113475	-17.8793120063991	-17.7339436606813	-17.5839091221896
9:67	-22.2660824056138	-20.6764896548658	-19.6687683389966	-18.9376483893039	-18.6488924781691	-18.4773257804422	-18.3376732126877	-18.2034977651571	-18.0667619930909	-17.9253646551283	-17.7790698336142	-17.6281987856373
9:68	-22.295290569069	-20.7089828201169	-19.7060428073687	-18.9817316793963	-18.6964222359871	-18.5259125902807	-18.3859954207557	-18.2509827809179	-18.1132368013163	-17.9708334699089	-17.8236048979429	-17.6718938275969
9:69	-22.3245856471639	-20.7415427193923	-19.7433399204556	-19.0257126889805	-18.7437034449459	-18.5741249619811	-18.4338571728767	-18.2979565105439	-18.159172208746	-18.015747435363	-17.8675764516501	-17.7150204626467
9:70	-22.3540060480954	-20.7742070173051	-19.7806959620643	-19.0696248712909	-18.790767830693	-18.6219943930691	-18.4812901777219	-18.3444503420895	-18.2045985899695	-18.0601354928433	-17.9110118767515	-17.757604567225
9:71	-22.3835933892732	-20.8070164972819	-19.818150162642	-19.1135042252766	-18.8376492331014	-18.6695540340966	-18.5283273148471	-18.3904963920925	-18.2495466938237	-18.1040266967466	-17.9539384807084	-17.7996718070558
9:72	-22.4133930431497	-20.8400155935494	-19.8557452041346	-19.1573897344953	-18.8843839738195	-18.7168389913777	-18.5750028875162	-18.4361277236193	-18.2940478360555	-18.147450386117	-17.9963836491548	-17.841247772835
9:73	-22.4434547806744	-20.8732530179175	-19.8935278140846	-19.2013238818114	-18.9310112856776	-18.7638866795081	-18.6213529154892	-18.4813785960371	-18.3381341166904	-18.1904363751689	-18.0383750129674	-17.8823581267265
9:74	-22.4738335349423	-20.9067825032351	-19.9315494694613	-19.2453532570868	-18.9775738177671	-18.8107372345897	-18.6674154763722	-18.5262847533046	-18.3818386675508	-18.2330151671613	-18.0799406333345	-17.9230287627099
9:75	-22.5045903136916	-20.94066369126	-19.9698672361806	-19.2895292795437	-19.0241182335434	-18.8574340018111	-18.7132311062321	-18.570883759219	-18.4251959366485	-18.2752181970641	-18.1211092092756	-17.9632859844515
9:76	-22.5357932973268	-20.9749632004326	-20.0085447774587	-19.3339090623687	-19.0706959238962	-18.9040241145665	-18.7588432729009	-18.6152153901614	-18.4682420178309	-18.3170781097546	-18.1619103130858	-18.0031567051771
9:77	-22.5675191698203	-21.0097559193308	-20.0476535736893	-19.3785564549012	-19.1173638631769	-18.9505591869116	-18.8042989389276	-18.6593220986179	-18.5110150361798	-18.3586290821444	-18.2023746604866	-18.0426686750618
9:78	-22.5998547441964	-21.0451265854089	-20.087274409316	-19.4235433081147	-19.1641856441716	-18.9970961472394	-18.8496492357699	-18.7032495643107	-18.553555602427	-18.3999071997933	-18.2425344239632	-18.0818507429957
9:79	-22.6328989638033	-21.0811717273815	-20.1274991994937	-19.4689510230522	-19.2112327387149	-19.0436982491374	-18.8949502769403	-18.7470473544554	-18.595907353261	-18.4409509013825	-18.2824235999762	-18.1207331613324
9:80	-22.666765387373	-21.1180020753687	-20.1684332530411	-19.5148724608716	-19.2585860451005	-19.0904363062353	-18.9402641459832	-18.7907697208712	-18.6381175991742	-18.4818015081253	-18.3220784436409	-18.1593479445226
9:81	-22.7015853031721	-21.1557455787098	-20.2101981010645	-19.5614143192954	-19.3063378031997	-19.1373902125566	-18.985660106161	-18.8344765699826	-18.680238107862	-18.5225038601107	-18.3615379883091	-18.1977292955646
9:82	-22.737511670155	-21.1945512217817	-20.2529350668054	-19.6087001167119	-19.3545939855042	-19.1846508300445	-19.0312160936897	-18.8782346530052	-18.7223260597448	-18.563107088177	-18.4008446726306	-18.2359141182468
9:83	-22.7747241593687	-21.2345939002385	-20.296809818063	-19.6568739766773	-19.4034773105376	-19.2323223529059	-19.0770205769748	-18.9221190389842	-18.7644452238335	-18.6036655588399	-18.4400451046003	-18.2739426385987
9:84	-22.8134356784731	-21.2760807248019	-20.3420182387843	-19.7061054794506	-19.4531310793469	-19.2805252977411	-19.1231748930219	-18.9662149546519	-18.8066674181767	-18.6442400420327	-18.4791910015577	-18.3118591663603
9:85	-22.8539009246255	-21.3192592745403	-20.3887940966721	-19.756595954888	-19.5037241140056	-19.3294003244984	-19.1697962127727	-19.010620104902	-18.8490743414382	-18.6848991683536	-18.5183403581462	-18.3497130374504
9:86	-22.8964277562799	-21.3644285549474	-20.4374191941677	-19.8085867508577	-19.5554571916813	-19.3791131744974	-19.2170213452789	-19.0554476300851	-18.8917598936339	-18.7257212662816	-18.5575589124516	-18.3875597925521
9:87	-22.9413925532338	-21.4119537756021	-20.4882370128248	-19.8623702532486	-19.6085715388926	-19.4298611313663	-19.2650116753251	-19.100829917494	-18.9348331491103	-18.766796703623	-18.5969220063146	-18.4254626668686
9:88	-22.9892613335693	-21.4622866294125	-20.5416713673984	-19.9183048078983	-19.6633602110913	-19.4818815902222	-19.3139596546211	-19.1469235741054	-18.9784222103603	-18.8082309062523	-18.636516972806	-18.4634944945795
9:89	-23.0406193708095	-21.5159936750529	-20.5982524016392	-19.9768352880712	-19.7201835884272	-19.5354635953764	-19.3640974562668	-19.1939160015539	-19.0226792681421	-18.8501482988282	-18.6764462378189	-18.5017401728595
9:90	-23.0962136899361	-21.5737969616093	-20.6586536115713	-20.0385220179003	-19.779490866455	-19.5909636378166	-19.4157086946777	-19.2420342182472	-19.0677873393503	-18.8926975191635	-18.716831402791	-18.5402998913048
9:91	-23.1570156643667	-21.6366336965893	-20.7237459066096	-20.104082387497	-19.8418504848437	-19.6488276968092	-19.469144575194	-19.2915568909808	-19.1139693786415	-18.9360584209599	-18.7578186966424	-18.5792934242658
9:92	-23.2243160886368	-21.7057465591173	-20.7946788698555	-20.1744523270185	-19.9079942424672	-19.7096226573338	-19.5248465869811	-19.3428310448086	-19.1615008132821	-18.9804516335119	-18.7995863719433	-18.618865924133
9:93	-23.299874901987	-21.7828253385264	-20.8730071379191	-20.2508799483162	-19.9788830243298	-19.7740821980337	-19.5833791051227	-19.396295750225	-19.2107271214914	-19.0261518520665	-18.8423549157249	-18.6591958740402
9:94	-23.386167484748	-21.8702387433443	-20.9608951297553	-20.3350734610817	-20.0558079007588	-19.8431757321175	-19.6454774328125	-19.4525164910348	-19.2620890233155	-19.0735066966258	-18.8864014243862	-18.7005062128127
9:95	-23.4868121176508	-21.971434140522	-21.0614655932501	-20.4294452518785	-20.1405516271291	-19.9182154589136	-19.7121207067618	-19.5122363771649	-19.3161594824798	-19.1229640995912	-18.9320802919125	-18.7430802308531
9:96	-23.607363754699	-22.0916737113683	-21.1794309981915	-20.5375368429232	-20.2356586753968	-20.001029244109	-19.7846464122078	-19.5764548589946	-19.3736996227472	-19.1751131476653	-18.9798537405753	-18.7872848352296
9:97	-23.7569241646384	-22.2395111500472	-21.3223325833384	-20.6648105903946	-20.3449128865754	-20.0942533831865	-19.8649377940685	-19.6465532015761	-19.4357460711675	-19.2307468836496	-19.030338195737	-18.8336055499963
9:98	-23.9518285079372	-22.4301196738689	-21.5032481654277	-20.8202609886981	-20.4742449721523	-20.201858404935	-19.9557462478964	-19.7245034070186	-19.5037528361531	-19.2909624081281	-19.0843771333802	-18.8827008757844
9:99	-24.2257346535288	-22.6941806958253	-21.7476950545481	-21.0201168331651	-20.6336269341436	-20.3301669649637	-20.0612813985883	-19.8132350915403	-19.5798328803373	-19.3573274047716	-19.1431601407781	-18.9354899327137
9:100	-24.6668191348536	-23.1092425066893	-22.1160854124481	-21.2980126936321	-20.841579122163	-20.4900306123462	-20.1883806484913	-19.917324121411	-19.6671939523267	-19.4321719096629	-19.2084269951027	-18.9933002035258
10:1	-16.8880681743996	-15.0361998346481	-13.6169147493951	-12.1615671802373	-11.2776134743977	-10.6253550376358	-10.0983732856907	-9.64929353246547	-9.25286871182928	-8.89405254614079	-8.56316459114128	-8.25362059769068
10:2	-17.7447169853433	-15.8994473640911	-14.4909647665117	-13.0566222264619	-12.1930404215924	-11.5606490792991	-11.0531096088823	-10.6230984181924	-10.2454008849909	-9.90499048972975	-9.59219764360333	-9.30044263256686
10:3	-18.2264433771081	-16.3869320150233	-14.9878668938084	-13.5718128496503	-12.725949952053	-12.1108294512451	-11.620187723715	-11.2067482028651	-10.8453250546333	-10.5209078970339	-10.2238341522532	-9.94752440526565
10:4	-18.5654078855537	-16.7312204852265	-15.3408546667007	-13.9416689922832	-13.1121192884882	-12.5128716203608	-12.0377319593171	-11.6394661064074	-11.2929126744927	-10.9830731324593	-10.7002875130046	-10.4379720894944
10:5	-18.8288040567523	-16.9996763662625	-15.6175703223611	-14.2343730247839	-13.4202488481512	-12.8359723969395	-12.3754139186841	-11.9913767474619	-11.6587192978216	-11.3624502510259	-11.0929075170979	-10.8434981939889
10:6	-19.045254630203	-17.2210071801622	-15.8468600289161	-14.4790388607932	-13.6797080311801	-13.1097446640006	-12.663077995779	-12.2925439594944	-11.9730159633139	-11.6895050944813	-11.4323422903483	-11.1949206020503
10:7	-19.2296157576988	-17.4101172777674	-16.043706785328	-14.6908007190951	-13.9057744284298	-13.3496016623702	-12.9162653636098	-12.5586290777639	-12.2515763438718	-11.9801158445434	-11.7345667978744	-11.5083036115864
10:8	-19.3906006221217	-17.57574991296	-16.2169028014374	-14.8785444892946	-14.1074220921913	-13.5646001438823	-13.144110014249	-12.7988378822924	-12.5036726162198	-12.243615853824	-12.0089706902884	-11.7930888802046
10:9	-19.5337647069866	-17.723480653053	-16.3720562643467	-15.0479404576177	-14.2903792711422	-13.760522204762	-13.3524438039617	-13.0190479850414	-12.7352243357453	-12.4859631706408	-12.2615476595605	-12.0553038118058
10:10	-19.6628723141821	-17.8570879255294	-16.5129684887159	-15.2028332714303	-14.4585306974945	-13.9412894298214	-13.5452220072668	-13.2232453619639	-12.9502455291815	-12.7111977889018	-12.4963624536708	-12.2990379458965
10:11	-19.7807075398006	-17.9793504523466	-16.6424161089076	-15.3460091252875	-14.6146795823324	-14.1097239929366	-13.725285598097	-13.4142888839842	-13.1516120393233	-12.9222120933768	-12.7163245411971	-12.5272198398774
10:12	-19.889149590129	-18.0921677489314	-16.7623261452079	-15.4794359094406	-14.7608244832394	-14.2678493666235	-13.8946791675763	-13.5942416580131	-13.3414039500406	-13.121102825167	-12.923548531032	-12.7419851122054
10:13	-19.9896901934292	-18.1970375580339	-16.8742060253186	-15.6046390959314	-14.8985070967272	-14.417221712801	-14.0549718375369	-13.7646847655207	-13.5212141235841	-13.3094756494493	-13.1196555432108	-12.9449750647732
10:14	-20.0834882167498	-18.2951235120599	-16.9792270357959	-15.722804141518	-15.028925488513	-14.559050246204	-14.2073828459874	-13.9268469712302	-13.6922813410704	-13.4885812482004	-13.3059118719652	-13.1374775480971
10:15	-20.1714625106153	-18.3873483068198	-17.0783180325933	-15.8348712310035	-15.1530298198052	-14.6942938989331	-14.3528791096196	-14.0817031446988	-13.8555895379932	-13.6594153030672	-13.4833296030376	-13.3205280188933
10:16	-20.2543543966019	-18.4744564152561	-17.1722285233863	-15.941599067556	-15.271586810163	-14.8237264244114	-14.4922409403912	-14.2300405600221	-14.0119346469751	-13.822785812999	-13.6527342833412	-13.4949773505656
10:17	-20.3327709984684	-18.5570575783467	-17.2615724186498	-16.0436091227179	-15.3852244605939	-14.9479815708675	-14.6261076483781	-14.3725049036388	-14.161970971461	-13.9793597609117	-13.8148117470914	-13.6615385950626
10:18	-20.4072160705724	-18.6356577491162	-17.3468591637479	-16.1414171286092	-15.4944638866355	-15.0675852384999	-14.7550100067125	-14.5096330250546	-14.3062441818737	-14.1296962764289	-13.9701413025703	-13.8208199642575
10:19	-20.4781124255499	-18.7106816057116	-17.4285163908359	-16.2354559952335	-15.5997424864927	-15.1829788857083	-14.8793938825235	-14.6418767712745	-14.4452153106666	-14.2742707068855	-14.1192197304865	-13.9733485285306
10:20	-20.5458185726099	-18.7824892539495	-17.5069067257743	-16.326092816628	-15.7014311352024	-15.2945369013598	-14.9996377756625	-14.7696206704913	-14.5792785350895	-14.4134924096191	-14.2624789349929	-14.1195875096972
10:21	-20.6106412761687	-18.8513888350853	-17.5823404756459	-16.413641710403	-15.7998471674281	-15.4025797228986	-15.1160660614237	-14.8931952770231	-14.7087745754189	-14.5477181105509	-14.4002991137848	-14.2599490634889
10:22	-20.6728451822871	-18.9176461903738	-17.6550853551418	-16.4983736618216	-15.8952643322881	-15.5073838953624	-15.2289591434361	-15.0128873944381	-14.8340009366789	-14.6772620699979	-14.5330187052635	-14.3948038327573
10:23	-20.7326603001579	-18.9814923725209	-17.7253740465686	-16.5805241761161	-15.9879205324063	-15.6091898915567	-15.3385613446669	-15.1289480123579	-14.9552198374557	-14.8024039094031	-14.6609419803465	-14.5244881574353
10:24	-20.7902878894898	-19.0431295568958	-17.7934101496403	-16.6602993015289	-16.0780239156669	-15.7082082675556	-15.445087116141	-15.2415985419804	-15.0726644170015	-14.9233946983403	-14.784344889688	-14.6493095662444
10:25	-20.8459051461183	-19.1027357462899	-17.8593729172161	-16.7378804237877	-16.165757724688	-15.8046245626178	-15.5487259763783	-15.3510357673553	-15.1865436425058	-15.0404617304143	-14.9034796042337	-14.7695509984347
10:26	-20.8996689697962	-19.1604685542411	-17.9234210637331	-16.8134281220863	-16.251284197221	-15.898603239697	-15.649646480604	-15.4574358145308	-15.2970462225827	-15.1538122997487	-15.0185780682153	-14.8854740815357
10:27	-20.951719022693	-19.2164682762428	-17.9856958569434	-16.88708529964	-16.3347477328663	-15.9902908841283	-15.7479994394612	-15.5609573607044	-15.4043437523684	-15.2636367081793	-15.1298548003986	-14.9973217047019
10:28	-21.0021802338047	-19.2708604046345	-18.0463236497147	-16.958979747418	-16.4162774864432	-16.0798188224751	-15.8439205508502	-15.6617442489277	-15.5085932585393	-15.3701106753788	-15.2375091199266	-15.1053200651154
10:29	-21.0511648662053	-19.3237577045555	-18.1054179700104	-17.0292262605714	-16.4959895088468	-16.1673052836149	-15.9375325682413	-15.7599276332995	-15.6099392715384	-15.4733972823863	-15.3417269299203	-15.2096803195495
10:30	-21.098774236238	-19.3752619404056	-18.1630812590581	-17.0979283986344	-16.5739885274793	-16.2528571951081	-16.0289470995135	-15.8556277500308	-15.7085155224043	-15.5736485484461	-15.442682160169	-15.3105999396737
10:31	-21.1451001532461	-19.4254653216847	-18.2194063270112	-17.1651799596388	-16.6503694371691	-16.3365716865095	-16.1182661087864	-15.9489553879851	-15.8044463395208	-15.6710067183671	-15.540537946457	-15.4082638446667
10:32	-21.1902261331777	-19.474451721753	-18.2744775799896	-17.2310662226726	-16.7252185567202	-16.4185373553475	-16.2055831776354	-16.0400131160653	-15.8978478041033	-15.7656053205411	-15.6354476060999	-15.5028453659331
10:33	-21.2342284279021	-19.5222977115183	-18.3283720607744	-17.295665001671	-16.7986146943534	-16.4988353394972	-16.2909845699702	-16.1288963125825	-15.9888287107502	-15.857570042762	-15.7275554555443	-15.5945070845779
10:34	-21.277176903341	-19.5690734412832	-18.3811603366031	-17.3590475442892	-16.8706300562687	-16.5775402305498	-16.374550135648	-16.215694032422	-16.0774913698411	-15.94701946299	-15.8169975053481	-15.6834015716427
10:35	-21.3191357928067	-19.6148433972531	-18.4329072607372	-17.4212793028542	-16.9413310256242	-16.6547208557751	-16.4563540808226	-16.300489740657	-16.1639322811827	-16.0340656644335	-15.9039020597078	-15.7696720531004
10:36	-21.3601643467578	-19.6596670539977	-18.4836726292322	-17.4824205990818	-17.010778833862	-16.7304409508562	-16.5364656275559	-16.383361935702	-16.2482427025468	-16.1188147582423	-15.9883902413939	-15.8534530156137
10:37	-21.40031739613	-19.7035994400942	-18.5335117502501	-17.54252720011	-17.0790301421226	-16.8047597413411	-16.614949580946	-16.464384680742	-16.3305091322093	-16.2013673323039	-16.070576458053	-15.9348707646119
10:38	-21.4396458432233	-19.7466916309897	-18.5824759400404	-17.601650820141	-17.1461375471981	-16.877732447434	-16.6918668186631	-16.5436280587387	-16.4108137210027	-16.2818188408397	-16.1505688220413	-16.0140439429635
10:39	-21.4781970916103	-19.7889911805919	-18.6306129571725	-17.6598395594122	-17.2121500238705	-16.9494107241145	-16.7672747151212	-16.6211585635837	-16.4892346265149	-16.3602599464675	-16.2284695330188	-16.091084016139
10:40	-21.5160154245272	-19.8305425010867	-18.6779673845789	-17.7171382901638	-17.2771133134041	-17.0198430464748	-16.8412275103876	-16.6970394377754	-16.5658463197539	-16.4367768239908	-16.3043752302691	-16.1660957280492
10:41	-21.5531423396049	-19.8713871988733	-18.7245809673445	-17.7735889976286	-17.341070266298	-17.0890750484868	-16.9137766322261	-16.7713309652306	-16.6407198527214	-16.5114514332448	-16.378377319981	-16.2391775305399
10:42	-21.5896168465103	-19.9115643732072	-18.7704929128758	-17.829231082745	-17.4040611460668	-17.1571498220502	-16.9849709782936	-16.8440907264075	-16.7139230938178	-16.5843617667964	-16.4505622814103	-16.3104219886949
10:43	-21.6254757330215	-19.951110883098	-18.815740159024	-17.8841016322253	-17.4661238997297	-17.2241081820797	-17.0548571643847	-16.9153738217435	-16.7855209367562	-16.655582077068	-16.5210119548491	-16.3799161635453
10:44	-21.6607538042154	-19.9900615871555	-18.8603576148823	-17.9382356607398	-17.5272943998087	-17.2899889024937	-17.1234797437129	-16.9852330684496	-16.8555754876475	-16.7251830864838	-16.5898038135907	-16.4477419734193
10:45	-21.69548409876	-20.0284495603886	-18.90437837828	-17.9916663292696	-17.5876066619155	-17.3548289272348	-17.1908814014598	-17.0537191749104	-16.9241462340879	-16.7932321834637	-16.6570112215348	-16.5139765349522
10:46	-21.7296980857395	-20.0663062913942	-18.9478339334248	-18.0444251431014	-17.6470930414175	-17.418663559858	-17.2571031282105	-17.120880896281	-16.9912901993947	-16.8597936064868	-16.7227036776857	-16.5786924846467
10:47	-21.7634258449869	-20.1036618629191	-18.9907543316832	-18.0965421324643	-17.7057844121933	-17.4815266347268	-17.3221843753833	-17.1867651743279	-17.0570620845818	-16.924928617967	-16.7869470485162	-16.6419582818122
10:48	-21.7966962335252	-20.1405451183983	-19.0331683581112	-18.1480460184221	-17.7637103300891	-17.5434506724551	-17.3861631953371	-17.2514172641087	-17.1215144002068	-16.9886956693203	-16.849803788978	-16.7038384936911
10:49	-21.8295370404208	-20.1769838167764	-19.0751036860388	-18.1989643663196	-17.8208991833675	-17.6044670219003	-17.449076368493	-17.3148808497063	-17.1846975898531	-17.0511505583147	-16.91133315281	-16.7643940635779
10:50	-21.8619751321119	-20.2130047776752	-19.1165870217699	-18.2493237288273	-17.8773783321738	-17.6646059907384	-17.5109595195129	-17.3771981509243	-17.2466601467059	-17.1123465795856	-16.9715913927167	-16.8236825627536
10:51	-21.8940365900864	-20.2486340187778	-19.1576442412611	-18.2991497804256	-17.9331742388359	-17.7238969664312	-17.5718472243416	-17.4384100225866	-17.3074487244432	-17.1723346690345	-17.0306319509379	-16.8817584270713
10:52	-21.9257468426432	-20.2838968871595	-19.1983005204975	-18.3484674450096	-17.9883125906403	-17.7823685292157	-17.6317731097199	-17.4985560478753	-17.3671082434679	-17.2311635427187	-17.0885056407121	-16.9386731790506
10:53	-21.9571307923668	-20.3188181861884	-19.2385804611707	-18.3973010181784	-18.0428184166015	-17.8400485586022	-17.6907699466177	-17.5576746269649	-17.425681993357	-17.288879830757	-17.145260819126	-16.9944756363507
10:54	-21.9882129408802	-20.3534222995492	-19.2785082131955	-18.4456742856863	-18.0967161996409	-17.8969643347592	-17.7488697389072	-17.6158030620726	-17.4832117322899	-17.3455282067243	-17.2009435518501	-17.0492121075033
10:55	-22.019017512413	-20.3877333139158	-19.3181075955598	-18.4936106394818	-18.1500299855271	-17.9531426360824	-17.8061038084993	-17.6729776399361	-17.5397377841341	-17.4011515129792	-17.2555977702736	-17.1029265757947
10:56	-22.0495685777253	-20.421775141798	-19.3574022170021	-18.5411331927441	-18.2027834898958	-18.0086098341917	-17.8625028780942	-17.729233712648	-17.5952991338059	-17.4557908823582	-17.3092654215707	-17.155660872188
10:57	-22.079890179972	-20.4555716461228	-19.3964155980373	-18.5882648953335	-18.2550002046575	-18.0633919875755	-17.9180971526485	-17.7846057777235	-17.649933521493	-17.5094858566721	-17.3619866122536	-17.2074548381793
10:58	-22.1100064641673	-20.4891467681914	-19.4351712959203	-18.6350286511226	-18.3067035051232	-18.1175149350986	-17.9729164006423	-17.8391275582412	-17.7036775363092	-17.5622745024597	-17.4137997457954	-17.2583464794791
10:59	-22.1399418120328	-20.5225246607616	-19.4736930342401	-18.68144743875	-18.3579167592348	-18.1710043906202	-18.0269900362262	-17.8928320838935	-17.7565667099605	-17.6141935244823	-17.4647416549352	-17.3083721114106
10:60	-22.1697209841785	-20.5557298281699	-19.5120048389856	-18.7275444374597	-18.4086634403675	-18.2238860400183	-18.0803472033606	-17.945751773793	-17.8086356110248	-17.6652783774817	-17.514847729314	-17.3575664969191
10:61	-22.1993692717846	-20.5887872756197	-19.5501311831223	-18.7733431598488	-18.4589672452969	-18.2761856420081	-18.1330168631092	-17.9979185219235	-17.8599179404942	-17.7155633767793	-17.5641520391296	-17.4059629780901
10:62	-22.2289126602396	-20.6217226700349	-19.5880971419771	-18.8188675935597	-18.5088522190896	-18.3279291342575	-18.1850278853338	-18.0493637861852	-17.9104466292893	-17.7650818083558	-17.6126874555434	-17.4535936020835
10:63	-22.258378007545	-20.6545625152302	-19.6259285620508	-18.8641423542235	-18.5583428888858	-18.3791427464681	-18.2364091461545	-18.1001186820766	-17.960253938545	-17.813866039129	-17.6604857686314	-17.5004892424116
10:64	-22.2877932407525	-20.6873343445817	-19.6636522462942	-18.9091928523075	-18.6074644088204	-18.4298531222945	-18.2871896326944	-18.1502140821801	-18.009371563572	-17.8619476282446	-17.7075778037341	-17.5466797165142
10:65	-22.3171875742628	-20.7200669349369	-19.7012961593924	-18.9540454769483	-18.6562427186702	-18.4800874522446	-18.3373985568296	-18.1996807227784	-18.0578307425395	-17.9093574403056	-17.7539935371413	-17.5921939006233
10:66	-22.3465917545211	-20.7527905461795	-19.7388896572488	-18.9987278003949	-18.7047047192466	-18.5298736200319	-18.3870654799201	-18.2485493191302	-18.1056623710905	-17.9561257616053	-17.799762212149	-17.6370598429681
10:67	-22.3760383365276	-20.7855371917298	-19.7764637456619	-19.043268807359	-18.7528784680928	-18.5792403652749	-18.4362204508231	-18.2968506911934	-18.152897124315	-18.0022824205942	-17.8449124566408	-17.681304876443
10:68	-22.4055619986901	-20.8183409463266	-19.8140513741959	-19.087699154413	-18.8007933997174	-18.6282174659575	-18.4848941598903	-18.344615901901	-18.1995655877597	-18.0478569140161	-17.8894724035007	-17.7249557319614
10:69	-22.4351999039348	-20.8512382987928	-19.8516877725092	-19.1320514656378	-18.8484805754394	-18.6768359447234	-18.53311811216	-18.3918764104931	-18.2456983994732	-18.0928785403944	-17.9334698153437	-17.7680386538453
10:70	-22.4649921167549	-20.8842685591888	-19.8894108380042	-19.1763606720507	-18.8959729689802	-18.7251283038952	-18.5809248235889	-18.4386642439057	-18.2913264054764	-18.1373765428554	-17.9769322152824	-17.8105795187658
10:71	-22.4949820881107	-20.9174743319232	-19.9272615856856	-19.2206644040325	-18.9433057952696	-18.7731287951427	-18.6283480449613	-18.485012189835	-18.336480831533	-18.1813802636514	-18.0198870257302	-17.8526039599578
10:72	-22.5252172229532	-20.9509020691577	-19.9652846736958	-19.2650034481135	-18.9905168916254	-18.8208737310283	-18.6754230191171	-18.5309540158713	-18.3811934746992	-18.2249193132154	-18.0623617176012	-17.8941374987022
10:73	-22.5557495488194	-20.9846027223971	-20.0035290213176	-19.3094222822205	-19.0376471626201	-18.8684018473102	-18.7221867784042	-18.576524720074	-18.4254969188887	-18.2680237571598	-18.1043839727083	-17.9352056854045
10:74	-22.5866365087133	-21.0186325147619	-20.0420485405183	-19.3539697070149	-19.0847411027058	-18.9157547269936	-18.7686784908687	-18.621760819591	-18.4694247796403	-18.3107243253672	-18.1459818627284	-17.9758342530315
10:75	-22.6179419077098	-21.0530538624506	-20.0809030077021	-19.3986995955317	-19.1318474142306	-18.9629772998299	-18.8149398657535	-18.6667006854947	-18.5130119844772	-18.3530526482465	-18.187184048813	-18.0160492862147
10:76	-22.6497370509155	-21.0879364818073	-20.1201591096753	-19.4436717893152	-19.1790197431088	-19.0101184344652	-18.8610156315155	-18.7113849340153	-18.5562950967849	-18.3950415264021	-18.2280200068266	-18.0558774100264
10:77	-22.6821021213235	-21.1233587289195	-20.159891707563	-19.4889531771377	-19.226317560474	-19.0572316450019	-18.9069541030005	-18.7558568869394	-18.5993126930994	-18.4367252414729	-18.2685202843535	-18.095346003331
10:78	-22.7151278607256	-21.1594092327574	-20.2001853754386	-19.5346190028921	-19.2738072266613	-19.1043759397268	-18.9528078588817	-18.8001631172962	-18.6421058062426	-18.4781399178335	-18.3087167971045	-18.1344834427631
10:79	-22.7489176367096	-21.1961889019676	-20.2411362880376	-19.5807544633598	-19.3215632845637	-19.1516168476964	-18.9986345563525	-18.844354100854	-18.6847184500512	-18.5193239473702	-18.3486431742793	-18.1733193848754
10:80	-22.7835900060176	-21.2338134116157	-20.282854556012	-19.6274566757286	-19.3696700438211	-19.1990276694803	-19.044497917876	-18.8884849997441	-18.727198245796	-18.5603184928349	-18.3883351649625	-18.2118850959402
10:81	-22.8192819224321	-21.2724163125178	-20.3254671405131	-19.6748371210676	-19.4182235369389	-19.2466910126989	-19.0904689352691	-18.9326166122548	-18.7695971761476	-18.6011680896243	-18.4278311209372	-18.2502138414375
10:82	-22.8561527907265	-21.3121529569286	-20.3691215256436	-19.7230247066087	-19.4673339554919	-19.2947006925668	-19.1366273505851	-18.9768165332302	-18.8119725002471	-18.6419213716143	-18.4671725756951	-18.2883413506336
10:83	-22.8943896445362	-21.3532055073389	-20.4139903938264	-19.7721696413496	-19.517128712341	-19.3431641047041	-19.1830634926915	-19.0211605836255	-18.8543878738442	-18.6826319544481	-18.5064049452967	-18.3263063761537
10:84	-22.9342138369111	-21.3957894010086	-20.4602776452585	-19.822448393424	-19.5677563292314	-19.3922052153385	-19.229880575375	-19.0657345871885	-18.8969147326732	-18.7233595202294	-18.5455783846872	-18.3641513745166
10:85	-22.9758897963669	-21.4401617991525	-20.5082262439214	-19.8740701052124	-19.6193914259014	-19.4419683677527	-19.2771976006296	-19.1106365992544	-18.9396340168579	-18.764171162062	-18.5847488439314	-18.4019233418535
10:86	-23.0197366487532	-21.4866327849579	-20.5581285843394	-19.9272850013305	-19.6722411989035	-19.4926231812483	-19.3251530646516	-19.1559797307418	-18.9826383415922	-18.8051430670095	-18.6239793838501	-18.4396748503965
10:87	-23.066143886884	-21.5355804364439	-20.6103403972108	-19.9823955649081	-19.72655394494	-19.5443709323066	-19.3739097419683	-19.2018957649528	-19.0260347582687	-18.8463626444026	-18.6633418315558	-18.4774653471562
10:88	-23.1155928728552	-21.5874714702426	-20.6652997194257	-20.039771628246	-19.7826304361511	-19.5974529768135	-19.423660937706	-19.2485398440045	-19.0699483062523	-18.887931246894	-18.7029188862089	-18.5153627985605
10:89	-23.1686869372199	-21.6428900751737	-20.7235532698526	-20.0998711098431	-19.8408393464614	-19.6521620297381	-19.474638769652	-19.296096618848	-19.1145266374421	-18.9299676903592	-18.7428068282568	-18.5534457968301
10:90	-23.2261944798653	-21.7025790948038	-20.7857939237978	-20.1632690815333	-19.9016385504804	-19.7088575195123	-19.5271253042445	-19.3447884333173	-19.1599461177499	-18.9726128652731	-18.7831190482424	-18.5918062904129
10:91	-23.2891123261819	-21.7675003811449	-20.8529152951133	-20.2306994441296	-19.965605133391	-19.7679868741075	-19.5814677811789	-19.3948863841596	-19.2064199948116	-19.0160358621605	-18.8239907048299	-18.6305531696386
10:92	-23.3587617471368	-21.8389259361499	-20.9260935622426	-20.3031162582754	-20.03347866518	-19.8301156460021	-19.6380998200291	-19.4467255265376	-19.2542095084799	-19.0604422329037	-18.8655849637223	-18.6698170424889
10:93	-23.4369393432135	-21.918580509783	-21.0069143727799	-20.3817867841044	-20.106225291109	-19.8959711632188	-19.6975715897975	-19.5007261854337	-19.3036392769988	-19.1060853219028	-18.9081014894241	-18.7097566949158
10:94	-23.5261646933016	-22.0088744059879	-21.0975778163711	-20.4684377848284	-20.1851356578579	-19.9665075232283	-19.7605937770916	-19.5574244832363	-19.3551190365597	-19.1532821029034	-18.9517882116251	-18.7505679811473
10:95	-23.6301091803867	-22.1133039211623	-21.2012462944376	-20.565495740694	-20.2719801672422	-20.0430054881063	-19.8281034722067	-19.61751717219	-19.4091750649944	-19.2024357868993	-18.9969579584859	-18.7924962944593
10:96	-23.7543904533099	-22.2371868426659	-21.32267257002	-20.6765027303387	-20.3692663208351	-20.1272319124444	-19.9013661624751	-19.6819293972376	-19.466496802713	-19.2540688824221	-19.0440125077044	-18.8358544413039
10:97	-23.9081801391841	-22.3891337371176	-21.4694277196365	-20.8068862045338	-20.4806893199489	-20.2217060034595	-19.9821398294129	-19.7519206253149	-19.5280081392024	-19.3088728957046	-19.0934782725507	-18.881048894419
10:98	-24.1078756978368	-22.5843537794956	-21.6545734468325	-20.9655135506753	-20.6119777127346	-20.3301696129213	-20.0729515539126	-19.8292569974676	-19.5949803418689	-19.3677854845782	-19.1460608514048	-18.9286194504064
10:99	-24.3871212875728	-22.8534529609961	-21.9034393940533	-21.1682288833643	-20.7726315997351	-20.4584790413183	-20.1775913791249	-19.9165056681032	-19.6692186607337	-19.432114850235	-19.2027313625125	-18.9793011196479
10:100	-24.8336103064421	-23.2733193819084	-22.2755071707073	-21.4474371092426	-20.9799731459589	-20.616461816951	-20.3020609825129	-20.0175685483126	-19.7533868931084	-19.5037495882679	-19.2648688348796	-19.0341244856604
11:1	-17.0292480071999	-15.1750138375636	-13.7516333724229	-12.2875308228298	-11.3940777412135	-10.7315824044837	-10.1936338967386	-9.73286817450461	-9.32405281559541	-8.9521605740528	-8.60753440689301	-8.28361754089003
11:2	-17.878947419705	-16.0315330725718	-14.619312599422	-13.1769004038484	-12.3044782775107	-11.6624911475437	-11.1446111366144	-10.7035251541405	-10.3140310952635	-9.96111813903692	-9.63513611867465	-9.32952860109967
11:3	-18.3558781530308	-16.5143602901608	-15.1117799238279	-13.6880827463404	-12.8337932500602	-12.209485918754	-11.7089111914938	-11.2848033843532	-10.9119875666504	-10.5754660809409	-10.2655919093577	-9.97580455285566
11:4	-18.6912247693092	-16.8551309686682	-15.4614108162769	-14.0548910099748	-13.2172178714344	-12.6090882653342	-12.124325472969	-11.7157065923071	-11.3580795587564	-11.0364555409957	-10.7411860852258	-10.4657016748234
11:5	-18.951734874812	-17.1207796003781	-15.7354459134195	-14.3451590722166	-13.5231548543512	-12.9302457787111	-12.460322421295	-12.0661996624567	-11.7227434661262	-11.4149689145067	-11.1332210002902	-10.8709158239283
11:6	-19.1657967113875	-17.3397870212767	-15.9625174154061	-14.5878113413903	-13.7808074031341	-13.2024273430148	-12.7466234665474	-12.3662432367284	-12.0361655169388	-11.7414040825984	-11.4722920015541	-11.2222254974741
11:7	-19.3481285827199	-17.5269239320052	-16.157481479835	-14.7978682142793	-14.005351610179	-13.4409563625202	-12.9986909168081	-12.6314299984373	-12.3140600929898	-12.0315883377861	-11.7743304997888	-11.5356576109352
11:8	-19.5073558786216	-17.6908482938557	-16.3290490628813	-14.984141997176	-14.2056951439276	-13.6548299568751	-13.2256054107155	-12.8709181219472	-12.5656569017423	-12.294816996135	-12.0486917464393	-11.8206221895563
11:9	-19.6489747512024	-17.8370779484388	-16.4827732085339	-15.1522527021118	-14.3875205048015	-13.8497886697455	-13.4331610904648	-13.0905509307952	-12.7968441478124	-12.5370191211355	-12.3013421652357	-12.0831203836467
11:10	-19.7767075398003	-17.9693504523467	-16.6224161089076	-15.3060091252875	-14.5546795823324	-14.0297239929366	-13.625285598097	-13.2942888839842	-13.0116120393233	-12.7622120933768	-12.5363245411971	-12.3272198398774
11:11	-19.8931950271451	-18.0903177094814	-16.7506476258619	-15.4481149003013	-14.7099069349145	-14.1973985868062	-13.8047669644749	-13.4849428732906	-13.2127922445976	-12.9732469872694	-12.7565090815507	-12.5558111992283
11:12	-20.0005206285207	-18.2020522987017	-16.8695307952599	-15.580631370905	-14.8552722063182	-14.354893656617	-13.9736986277531	-13.6646183210418	-13.4025018778197	-13.1722529053047	-12.9640383449984	-12.7710537105543
11:13	-20.1000456316779	-18.3059376770245	-16.9804782540613	-15.7050123851299	-14.9922583959817	-14.5037148786385	-14.1336049147005	-13.8348556455465	-13.5822961685102	-13.3608000540405	-13.1604994860829	-12.9745557104692
11:14	-20.1929148047317	-18.403123716697	-17.0846480608444	-15.8224311346249	-15.1220521422	-14.6450607358618	-14.285694843836	-13.9968736656901	-13.7534039354464	-13.540128823769	-13.3471479018489	-13.1675933955979
11:15	-20.2800356975561	-18.4945220818678	-17.1829584606644	-15.9338179482878	-15.2455943958883	-14.7798814662538	-14.430926981789	-14.1516390203753	-13.9168007362027	-13.7112261013053	-13.5249862645011	-13.3511921528017
11:16	-20.3621404412047	-18.580868272325	-17.2761503266349	-16.0399234971823	-15.3636443499084	-14.9089436821673	-14.5700747221117	-14.2999320761779	-14.0732753642878	-13.8748922910131	-13.6948319463897	-13.5261941758865
11:17	-20.439828590268	-18.6627646382088	-17.3648304550383	-16.1413626266814	-15.4768237798436	-15.0328751949848	-14.7037715713749	-14.4423926502126	-14.2234759710326	-14.0317877653266	-13.8573636671007	-13.6933050807474
11:18	-20.5135975963842	-18.7407109780691	-17.4495023658028	-16.2386455439649	-15.5856485973562	-15.152196916047	-14.8325433805085	-14.5795525501322	-14.3679428754487	-14.1824658676519	-14.0131545463481	-13.8531267702514
11:19	-20.5838649731981	-18.8151267957234	-17.5305887085847	-16.3322005089336	-15.690551809888	-15.2673460713107	-14.9568318005622	-14.7118592503101	-14.5071324195089	-14.3273968633097	-14.1626959993677	-14.0061810348758
11:20	-20.6509847368247	-18.8863678097952	-17.6084478843626	-16.4223906693461	-15.7919005569706	-15.3786934281207	-15.0770116880949	-14.8396934550563	-14.6414346446636	-14.4669856400571	-14.3064153059079	-14.1529267584334
11:21	-20.7152598132387	-18.9547384138749	-17.6833865911327	-16.5095267692547	-15.8900089717335	-15.4865563012666	-15.1934042450606	-14.9633823507108	-14.7711866082645	-14.6015849950875	-14.4446887122875	-14.2937726191279
11:22	-20.7769515475056	-19.0205012266596	-17.7556694402949	-16.5938768912426	-15.9851480413285	-15.5912085246111	-15.3062870914457	-15.0832097564117	-14.8966825614772	-14.731505743683	-14.5778513197086	-14.42908656422
11:23	-20.8362870933231	-19.083884513624	-17.8255264303053	-16.6756740286803	-16.0775532716385	-15.6928882023422	-15.4159020929717	-15.1994240039227	-15.0181818276371	-14.8570244990712	-14.7062046231634	-14.5592029429369
11:24	-20.8934652274803	-19.1450880270097	-17.8931588279352	-16.7551220451526	-16.1674307198705	-15.7918038095579	-15.5224615194027	-15.3122441278455	-15.135914968856	-14.978389719873	-14.8300223095874	-14.6844279222304
11:25	-20.9486609770509	-19.204287653521	-17.9587438490796	-16.8324004178937	-16.2549617964949	-15.8881390480228	-15.626152943485	-15.4218647805155	-15.2500886602576	-15.0958264516429	-14.9495547518861	-14.8050436339483
11:26	-21.0020293399611	-19.2616391515161	-18.02243842277	-16.9076680524523	-16.3403071271223	-15.9820567508708	-15.7271431773584	-15.5284601716586	-15.3608895760341	-15.2095400726901	-15.065032517233	-14.9213113800491
11:27	-21.0537083050045	-19.3172811846158	-18.0843822466969	-16.981066379536	-16.4236096877514	-16.0737020520354	-15.8255814645109	-15.6321872534019	-15.4684875113362	-15.3197192732581	-15.1766691251443	-15.0334741362606
11:28	-21.1038213246522	-19.3713378057187	-18.1447002892677	-17.0527218910359	-16.5049973722525	-16.1632049810281	-15.9216020896334	-15.7331883150148	-15.5730379072709	-15.426538439582	-15.2846632316373	-15.1417585324724
11:29	-21.1524793561843	-19.4239205074312	-18.2035048549963	-17.1227482335312	-16.5845851117887	-16.2506826041008	-16.0153265287537	-15.8315931114189	-15.6746839055244	-15.5301595728443	-15.3892003727616	-15.2463764427001
11:30	-21.1997825591576	-19.4751299273033	-18.2608973022184	-17.1912479494127	-16.6624766373941	-16.3362408040274	-16.1068652329469	-15.9275206201494	-15.7735580294323	-15.6307338426577	-15.4904543690466	-15.3475262837796
11:31	-21.245821716972	-19.525057275918	-18.3169694816492	-17.2583139350348	-16.7387659559468	-16.4199757695368	-16.1963191175022	-16.0210804998369	-15.8697835663939	-15.7284028521417	-15.5885884686544	-15.4453940967536
11:32	-21.2906794352122	-19.5737855407403	-18.3718049490547	-17.3240306698578	-16.8135385941465	-16.5019752496258	-16.2837808124721	-16.1123743071573	-15.9634757101395	-15.8232996746698	-15.6837562890356	-15.5401544659484
11:33	-21.3344311580877	-19.6213905072233	-18.4254799938234	-17.3884752589138	-16.8868726533399	-16.5823196160869	-16.3693357185156	-16.2014965170571	-16.0547425089636	-15.9155497094303	-15.7761026031343	-15.6319713164214
11:34	-21.377146035659	-19.6679416300048	-18.4780645164986	-17.451718322091	-16.9588397090865	-16.6610827685385	-16.4530629028128	-16.2885353818138	-16.1436856565514	-16.0052713929705	-15.8657640055915	-15.7209986196564
11:35	-21.4188876679184	-19.713502780373	-18.5296227816351	-17.5138247569408	-17.0295055824952	-16.7383329093045	-16.5350358628158	-16.3735736573823	-16.2304011546988	-16.0925767961445	-15.9528694861918	-15.8073810292499
11:36	-21.4597147466676	-19.7581328910363	-18.580214067161	-17.5748543964691	-17.0989310050432	-16.814133210117	-16.6153231801731	-16.4566892199621	-16.3149798715041	-16.1775721298027	-16.0375409314274	-15.891254462246
11:37	-21.4996816121375	-19.8018865152162	-18.629893227383	-17.6348625792682	-17.167172194444	-16.8885423884226	-16.6939890829271	-16.5379555914026	-16.3975080141001	-16.2603581777567	-16.1198935701012	-15.9727466372632
11:38	-21.5388387381586	-19.8448143139314	-18.6787111835983	-17.6939006461363	-17.2342813558735	-16.9616152077797	-16.7710939307505	-16.6174423886557	-16.4780675314185	-16.3410306717425	-16.2000363750455	-16.051977577241
11:39	-21.5772331572031	-19.886963482843	-18.7267153537625	-17.7520163747748	-17.3003071202812	-17.0334029142238	-16.8466946353497	-16.6952157097732	-16.5567364596081	-16.4196806200642	-16.2780724300594	-16.1290600822359
11:40	-21.6149088346452	-19.9283781280474	-18.7739500306634	-17.809254362133	-17.365294929461	-17.1039536184011	-16.9208450260526	-16.7713384667744	-16.6335892204242	-16.4963945991718	-16.3540992688737	-16.2041001759922
11:41	-21.6519070000038	-19.9690995986133	-18.8204567164481	-17.8656563623401	-17.4292873759092	-17.1733126316045	-16.9935961689119	-16.8458706739542	-16.7086968810318	-16.571255015489	-16.4282091912031	-16.2771975288242
11:42	-21.6882664416567	-20.009166782379	-18.8662744200613	-17.9212615868589	-17.4923245041724	-17.2415227625048	-17.0649966462862	-16.9188696987795	-16.7821273821465	-16.644340343252	-16.5004895596143	-16.3484458585486
11:43	-21.7240237704885	-20.0486163704926	-18.9114399231118	-17.976106972435	-17.554444079311	-17.308624580281	-17.1350928027537	-16.9903904813562	-16.8539457401903	-16.7157253428841	-16.5710230799415	-16.4179333106802
11:44	-21.7592136570988	-20.0874830953402	-18.9559880188376	-18.0302274215584	-17.6156818272379	-17.3746566489698	-17.2039289623057	-17.0604857274925	-16.9242142281212	-16.7854812634495	-16.6398880672442	-16.4857428187863
11:45	-21.79386904652	-20.1257999458238	-18.9999517281518	-18.0836560194516	-17.6760716509731	-17.4396557371327	-17.271547621029	-17.1292060795986	-16.9929925387631	-16.8536760319468	-16.7071586987611	-16.5519524457118
11:46	-21.82802135384	-20.1635983633947	-19.0433624961911	-18.1364242310296	-17.7356458262783	-17.5036570063446	-17.3379896188681	-17.1966002690047	-17.0603379337728	-16.9203744315942	-16.7729052549333	-16.6166357063006
11:47	-21.8617006436783	-20.2009084217991	-19.0862503723316	-18.1885620808064	-17.7944351796573	-17.5666941815231	-17.4032942935606	-17.262715252741	-17.1263053808221	-16.9856382707766	-16.8371943492998	-16.6798618722151
11:48	-21.8949357960964	-20.2377589931212	-19.1286441762646	-18.2400983183459	-17.8524692513158	-17.6287997057181	-17.467499619414	-17.3275963373687	-17.1909476811133	-17.0495265439573	-16.9000891478893	-16.7416962594641
11:49	-21.927754661233	-20.274177902416	-19.1705716524254	-18.2910605715417	-17.9097764453585	-17.6900048816516	-17.5306423332503	-17.391287292077	-17.2543155889705	-17.1120955855721	-16.9616495786193	-16.8022004992849
11:50	-21.9601842047158	-20.3101920729857	-19.2120596148259	-18.3414754897625	-17.9663841692408	-17.7503400020282	-17.5927580495551	-17.4538304529475	-17.3164579249478	-17.1733992177113	-17.0219325311437	-16.8614327930641
11:51	-21.9922506457244	-20.3458276641693	-19.2531340841535	-18.3913688787004	-18.0223189642816	-17.8098344704201	-17.6538813666308	-17.5152668200285	-17.3774216836491	-17.2334888922403	-17.0809920475574	-16.9194481520232
11:52	-22.023979589435	-20.3811102033736	-19.2938204188535	-18.440765828603	-18.0776066288818	-17.8685169143499	-17.7140459653609	-17.5756361486495	-17.4372521372631	-17.292413827893	-17.1388795043584	-16.976298622436
11:53	-22.0553961554839	-20.4160647139749	-19.334143441808	-18.4896908374583	-18.1322723359635	-17.9264152920569	-17.7732847020299	-17.6349770362299	-17.4959929356631	-17.3502211427999	-17.1956437860705	-17.0320334971743
11:54	-22.0865251040259	-20.4507158406573	-19.3741275641547	-18.5381679306148	-18.1863407460512	-17.9835569943262	-17.8316296965221	-17.6933270056995	-17.5536862038067	-17.4069559828623	-17.2513314509485	-17.0866995144064
11:55	-22.1173909609371	-20.4850879737242	-19.4137969077577	-18.5862207782793	-18.2398361173556	-18.0399689426782	-17.8891124171221	-17.7507225865351	-17.6103726370846	-17.4626616463581	-17.3059868892112	-17.1403410442896
11:56	-22.1480181437256	-20.5192053739311	-19.4531754278414	-18.6338728123136	-18.2927824141859	-18.0956776851708	-17.9457637630698	-17.8071993943398	-17.6660915952101	-17.5173797051579	-17.3596524742742	-17.1930002645149
11:57	-22.1784310897564	-20.5530922994243	-19.4922870373343	-18.68114734377	-18.3452034150152	-18.1507094910379	-18.0016141459775	-17.8627922098324	-17.7208811952065	-17.5711501229385	-17.4123687074864	-17.2447173255633
11:58	-22.2086543884855	-20.5867731364581	-19.5311557345414	-18.7280676826567	-18.3971228215469	-18.2050904453932	-18.0566935711927	-17.9175350580823	-17.7747784040336	-17.624011370798	-17.4641743569049	-17.2955305065461
11:59	-22.2387129195227	-20.6202725356778	-19.569805735875	-18.7746572615063	-18.4485643701884	-18.2588465452537	-18.1110317201946	-17.9714612888147	-17.8278191314028	-17.6760005407129	-17.5151065906811	-17.3454763624974
11:60	-22.2686319985184	-20.6536155559282	-19.608261615528	-18.8209397644467	-18.4995519474265	-18.312003798198	-18.1646580351382	-18.0246036586263	-17.8800383233534	-17.7271534573145	-17.5652011056659	-17.3945898639937
11:61	-22.2984375330982	-20.6868278177682	-19.6465484541823	-18.8669392636407	-18.5501097107281	-18.3645883250588	-18.2176018067127	-18.0769944159851	-17.9314700572055	-17.777504788519	-17.6144922518847	-17.4429045299812
11:62	-22.3281561913638	-20.7199356691545	-19.6846919991082	-18.9126803651817	-18.6002622167584	-18.4166264681756	-18.2698922665669	-18.1286653899512	-17.9821476385681	-17.8270881556078	-17.6630131535792	-17.4904525546973
11:63	-22.3578155858482	-20.7529663661201	-19.7227188383496	-18.9581883668131	-18.6500345589275	-18.4681449068931	-18.3215586856666	-18.1796480836465	-18.032103701162	-17.8759362434301	-17.7107958275683	-17.5372649295886
11:64	-22.387444476281	-20.7859482717223	-19.7606565921133	-19.0034894301918	-18.69945251656	-18.5191707822058	-18.3726304801065	-18.229973773616	-18.0813703103244	-17.9240809114937	-17.7578712997409	-17.5833715611528
11:65	-22.4170729950987	-20.8189110771008	-19.7985341250084	-19.0486107708628	-18.7485427183279	-18.5697318327123	-18.4231373260966	-18.2796736163859	-18.1299790711927	-17.9715533068168	-17.8042697205701	-17.628801385661
11:66	-22.4467329003619	-20.8518860491887	-19.8363817834448	-19.0935808696618	-18.7973328230296	-18.6198565443827	-18.473109286096	-18.3287787637138	-18.1779612427281	-18.0183839795457	-17.8500204806295	-17.6735824817666
11:67	-22.4764578616461	-20.8849063104987	-19.874231663322	-19.1384297099559	-18.8458517213451	-18.6695743170587	-18.5225769483862	-18.3773204882805	-18.2253478589397	-18.0646030024981	-17.8951523271999	-17.7177421820692
11:68	-22.5062837856083	-20.9180071575077	-19.9121179141729	-19.1831890459942	-18.8941297628804	-18.7189156511342	-18.5715715827733	-18.4253303218765	-18.2721698589146	-18.1102400959832	-17.9396934831931	-17.7613071847854
11:69	-22.5362491893566	-20.9512264255441	-19.9500770872217	-19.2278927087195	-18.9421990136683	-18.7679123585148	-18.6201253156038	-18.4728402085222	-18.3184582275591	-18.1553247594782	-17.9836717697808	-17.8043036667895
11:70	-22.5663956315513	-20.9846049098261	-19.9881485364469	-19.2725769567535	-18.9900935503621	-18.8165978027771	-18.6682713279034	-18.5198826754361	-18.3642441493255	-18.1998864120239	-18.0271147343279	-17.8467573994264
11:71	-22.5967682134481	-21.0181868545131	-20.0263748838105	-19.3172808819794	-19.0378497987083	-18.8650071744733	-18.7160440812219	-18.5664910253583	-18.4095591776566	-18.2439545435456	-18.0700497854764	-17.8886938686808
11:72	-22.6274161650148	-21.0520205244545	-20.0648025624483	-19.3620468813276	-19.0855069255841	-18.9131778088206	-18.763479576743	-18.6126995544784	-18.454435423441	-18.2875588797355	-18.11250433755	-17.930138401515
11:73	-22.6583935349986	-21.0861588779446	-20.103482454998	-19.4069212091508	-19.1331072960541	-18.9611495546555	-18.8106156544501	-18.6585438011423	-18.4989057664816	-18.3307295636606	-18.1545059668392	-17.97111630048
11:74	-22.6897600086782	-21.1206603634882	-20.1424706486086	-19.4519546281529	-19.1806970096674	-19.0089652056141	-18.8574923406946	-18.7040608316857	-18.5430040948555	-18.3734973579259	-18.1960825828269	-18.0116529890731
11:75	-22.721581883369	-21.1555898696917	-20.1818293338557	-19.4972031814728	-19.2283265337878	-19.0566710071732	-18.9041522545009	-18.7492895712207	-18.5867655781607	-18.415893872056	-18.2372626180346	-18.0517741707806
11:76	-22.7539332400836	-21.1910198654403	-20.221627882247	-19.5427291145724	-19.2760514563744	-19.1043172566292	-18.9506410854847	-18.7942711890934	-18.6302269820501	-18.4579518208116	-18.278075240966	-18.091506005342
11:77	-22.7868973608235	-21.227031778189	-20.2619441468721	-19.5886019835443	-19.3239333866852	-19.1519590175632	-18.9970081595507	-18.8390495511529	-18.6734270332543	-18.4997053205016	-18.3185505976232	-18.1308753065262
11:78	-22.8205684558252	-21.2637176724889	-20.3028660439523	-19.6348999970387	-19.3720410403588	-19.1996569762014	-19.0433071128065	-18.8836717541064	-18.7164068466096	-18.5411902320692	-18.3587200883654	-18.1699097666836
11:79	-22.8550537852115	-21.3011823102238	-20.3444934908672	-19.6817116532058	-19.4204515559549	-19.2474784748097	-19.0895966997352	-18.928188761315	-18.759210428601	-18.5824445619532	-18.398616688531	-18.2086382145834
11:80	-22.8904762870993	-21.3395457005358	-20.3869408005826	-19.7291377523031	-19.4692521043188	-19.2954987675766	-19.1359417690781	-18.972656164746	-18.8018852758471	-18.6235089346069	-18.4382753233984	-18.2470909146652
11:81	-22.9269778625399	-21.3789462841641	-20.4303396660565	-19.777293892023	-19.5185418715467	-19.3438025583123	-19.1824144507717	-19.0171351048981	-18.844483092103	-18.6644271543419	-18.4777333108661	-18.2852999179407
11:82	-22.9647235215939	-21.419544948557	-20.4748429153371	-19.826313589259	-19.5684345230058	-19.3924858981808	-19.2290956106203	-19.061693390015	-18.887060654208	-18.7052468791654	-18.517030888931	-18.3232994775488
11:83	-23.0039066718833	-21.4615301437421	-20.5206292850393	-19.8763522236382	-19.6190612929951	-19.4416585476771	-19.2760766475641	-19.1064068687378	-18.9296808665882	-18.7460204359447	-18.556211849957	-18.3611265456353
11:84	-23.0447559427756	-21.5051244756075	-20.5679095565387	-19.9275920718465	-19.6705748970205	-19.4914469432959	-19.3234617334636	-19.151361127883	-18.9724140563798	-18.7868058152252	-18.5953243103117	-18.398821373123
11:85	-23.0875441035903	-21.550593310538	-20.6169345411171	-19.9802488087364	-19.7231545386641	-19.5419979605401	-19.3713706303255	-19.1966536112673	-19.0153395783083	-18.8276678962616	-18.6344216528706	-18.4364282405444
11:86	-23.1325998832052	-21.59825616182	-20.6680056125935	-20.0345800092072	-19.7770123921784	-19.5934837383436	-19.4199422694289	-19.2423962894338	-19.0585478221403	-18.868679969673	-18.6735636921008	-18.4739963571129
11:87	-23.1803238819483	-21.6485019914828	-20.7214888103329	-20.090896422809	-19.8324021036216	-19.6461079370004	-19.4693393479992	-19.2887190582989	-19.1021427488079	-18.9099256486271	-18.7128181283583	-18.5115809776132
11:88	-23.2312103719291	-21.7018101328637	-20.7778340428103	-20.1495771592649	-19.889630097608	-19.7001139604812	-19.5197543030163	-19.3357741141401	-19.1462451287371	-18.9515012926484	-18.7522623817695	-18.5492448040089
11:89	-23.2858777638621	-21.7587794633475	-20.8376017364014	-20.2110905005433	-19.9490708538812	-19.755795914294	-19.5714171762862	-19.3837416540077	-19.1909967245643	-18.9935191157154	-18.7919859298307	-18.5870597631408
11:90	-23.3451121617557	-21.8201699974596	-20.9015006211951	-20.2760229906039	-20.0111879145954	-19.8135134416582	-19.6246061192208	-19.4328374022698	-19.2365657614481	-19.0361112195768	-18.8320933216083	-18.6251092869972
11:91	-23.4099312771286	-21.8869637308908	-20.9704426505163	-20.345121016914	-20.0765633534646	-19.8737121696866	-19.6796616489279	-19.4833226946921	-19.2831541796164	-19.0794348958148	-18.8727081129577	-18.6634912731859
11:92	-23.4816811267715	-21.9604563500304	-21.0456251514705	-20.4193518028208	-20.1459400656263	-19.9369524565691	-19.7370063439628	-19.5355182102778	-19.3310073954183	-19.1236796950541	-18.9139780740584	-18.7023219790402
11:93	-23.5621877141577	-22.0424004426712	-21.1286579392659	-20.4999956060123	-20.2202840666789	-20.0039507427348	-19.7971726095737	-19.5898230131352	-19.380427659519	-19.1690770004426	-18.956082183412	-18.7417412172668
11:94	-23.6540055446699	-22.1352388433691	-21.22176813248	-20.5887901378183	-20.300879115567	-20.075640615948	-19.8608427277578	-19.6467415042228	-19.4317926821828	-19.2159132191203	-18.9992401760483	-18.7819193975403
11:95	-23.7608471813689	-22.2425051887534	-21.3281468669244	-20.6881666666998	-20.3894757228921	-20.1532657938359	-19.9289081742789	-19.706922468524	-19.4855821548547	-19.2645483151151	-19.0437258182979	-18.8230672369107
11:96	-23.88837762563	-22.3695580975675	-21.4525735454524	-20.8016568082322	-20.4885362366036	-20.2385269274718	-20.0025602163045	-19.7712171831281	-19.5424164317011	-19.3154424234774	-19.0898857447942	-18.8654494126258
11:97	-24.0458189223895	-22.5250466110472	-21.6026326927587	-20.9346412634535	-20.6016600905028	-20.3338236955327	-20.0834334065538	-19.8407686318259	-19.6031145236306	-19.3691950368457	-19.1381668145981	-18.909404181923
11:98	-24.2496078786451	-22.7241950196819	-21.7913529745177	-21.0958517363799	-20.7343731421389	-20.4426759735653	-20.173842997766	-19.9171536181943	-19.6687838844998	-19.4266043903788	-19.1891569058664	-18.9553722859527
11:99	-24.5333564546942	-22.9975202511478	-22.0438711814231	-21.3007585804766	-20.8957277831545	-20.5705076531583	-20.2771993556487	-20.0026193817061	-19.7409647935324	-19.488760534411	-19.243647643977	-19.0039407644918
11:100	-24.9843196432522	-23.4213074762629	-22.4188144961254	-21.5806394798667	-21.101962869869	-20.7262396355196	-20.3987818003697	-20.1004995247487	-19.8218733678052	-19.557197133944	-19.3027343829371	-19.0559116159144
12:1	-17.1582166087475	-15.3016046164898	-13.8740966858961	-12.4011282315852	-11.4980009578247	-10.825029720894	-10.2758128308064	-9.8030002733923	-9.38137936696893	-8.99594849019894	-8.63708179895934	-8.29825865108513
12:2	-18.0017172110066	-16.1521395825071	-14.7361393383898	-13.285530473039	-12.4040806362352	-11.7522482495985	-11.2237162591002	-10.7711840106528	-10.3694656259948	-10.0035713337998	-9.66387716854974	-9.34385790283694
12:3	-18.4743569998439	-16.6308082965499	-15.2246620839728	-13.7931802752614	-12.9302653329695	-12.2965122841482	-11.7856847228172	-11.3505287123095	-10.9658828443115	-10.6167664855357	-10.2935540142421	-9.98971100628909
12:4	-18.8064589655702	-16.9684293353219	-15.5712965707572	-14.1572882809052	-13.3112826009854	-12.6940037126915	-12.1992904785179	-11.77993126566	-11.4107850033822	-11.0768759040846	-10.7685719648092	-10.4793242673339
12:5	-19.064376027816	-17.2315591798341	-15.8429326914104	-14.4453904098002	-13.6152877909852	-13.0134710987605	-12.5338487935161	-12.1292464756944	-11.7745384546873	-11.4547486469568	-11.1602331825408	-10.8844227732011
12:6	-19.2762884880727	-17.4484784157673	-16.0680149357702	-14.6862475493305	-13.8713437074758	-13.2842649822936	-12.8189836541212	-12.4283571467549	-12.0872697392631	-11.780739438325	-11.4991046158653	-11.2357694851203
12:7	-19.4567922128524	-17.6338394195102	-16.2612878188072	-14.8947812683654	-14.09453978758	-13.5216336582001	-13.0700931293274	-12.6928018299724	-12.3646483399808	-12.0706389119612	-11.8010881486909	-11.5493677192646
12:8	-19.6144344991399	-17.7962244994095	-16.4313905907534	-15.0797396853731	-14.2937265942871	-13.7345237999749	-13.2962136115764	-12.9317001253407	-12.6158704439136	-12.333713200466	-12.0755133739507	-11.8346044820733
12:9	-19.7546586524811	-17.9411002117057	-16.583827524691	-15.2466987953104	-14.4745470457497	-13.9286404913071	-13.5031075592601	-13.1508670405862	-12.8467988188775	-12.5758682327382	-12.3283252272493	-12.097460377186
12:10	-19.8811495901287	-18.0721677489315	-16.7223261452079	-15.3994359094406	-14.6408244832394	-14.1078493666235	-13.6946791675763	-13.3542416580131	-13.0614039500406	-12.801102825167	-12.563548531032	-12.3419851122054
12:11	-19.9965206285204	-18.1920522987017	-16.84953079526	-15.540631370905	-14.7952722063182	-14.274893656617	-13.8736986277531	-13.5446183210418	-13.2625018778197	-13.0122529053047	-12.7840383449984	-12.5710537105543
12:12	-20.1026942135301	-18.3026852558938	-16.9673872707312	-15.6722578706321	-14.9398872705307	-14.431792282714	-14.0422043440622	-13.7240528092106	-13.4521641752009	-13.2114051414001	-12.9918970932552	-12.7867869547908
12:13	-20.2012983901972	-18.4056785073309	-17.0774908248136	-15.7958987339761	-15.076253773586	-14.5801347426504	-14.2017927187941	-13.894148813666	-13.6320021400889	-13.4001794526336	-13.1887557294309	-12.9908313479664
12:14	-20.293325084612	-18.5020486435246	-17.1808898141105	-15.9126453465095	-15.205491963136	-14.7210628191131	-14.3536227374986	-14.0560799624667	-13.8032030003352	-13.5797773232371	-13.3758327592373	-13.1844277993987
12:15	-20.3796717192359	-18.5926974596755	-17.2784930187494	-16.0234192968493	-15.3285346691183	-14.8555191224308	-14.4986456627653	-14.2108056898001	-13.9667349394523	-13.7511778238064	-13.5541223945673	-13.3685925640497
12:16	-20.461062182515	-18.6783524215238	-17.3710336023541	-16.1289641234615	-15.4461344349008	-14.984263981615	-14.637628809722	-14.3591002766542	-14.1233804130102	-13.9151745410459	-13.7244345865029	-13.5441598982152
12:17	-20.5380892358049	-18.7596092568632	-17.4591120036212	-16.2298887804152	-15.5589075264404	-15.1079199702465	-14.771200564928	-14.5015983378467	-14.2737820674959	-14.0724218608815	-13.8874415425121	-13.7118285778839
12:18	-20.6112446704956	-18.8369622458902	-17.5432264430112	-16.3266985572736	-15.6673652424254	-15.2270035871917	-14.8998824197298	-14.6388271865773	-14.4184753989721	-14.2234678467568	-14.0437106812731	-13.8721946836803
12:19	-20.6809412386008	-18.910826249995	-17.6237951108424	-16.4198175708889	-15.7719366923476	-15.3419483061119	-15.0241122769457	-14.7712303782207	-14.5579124943738	-14.3687780965561	-14.1937284517512	-14.025775130773
12:20	-20.7475289166295	-18.9815530493694	-17.7011726243965	-16.5096054499187	-15.8729856949905	-15.4531216764696	-15.1442617423922	-14.8991851723681	-14.692479621079	-14.5087533709735	-14.3379178403458	-14.1730248078588
12:21	-20.8113071778842	-19.0494436715911	-17.7756624476271	-16.5963699276493	-15.9708235338503	-15.5608382324867	-15.2606491766897	-15.0230157067092	-14.8225104762227	-14.6437428239676	-14.476651420396	-14.3143492122167
12:22	-20.8725343969406	-19.1147578397001	-17.8475264097491	-16.6803764943177	-16.0657187348524	-15.6653693888841	-15.3735496989815	-15.1430030867037	-14.9482963121605	-14.7740540659368	-14.6102611936267	-14.4501138574156
12:23	-20.9314351569706	-19.1777213137352	-17.9169921020601	-16.7618558986092	-16.15790466583	-15.7669511321596	-15.4832029601582	-15.2593932172076	-15.0700937732643	-14.8999609058885	-14.7390460854591	-14.5806513377582
12:24	-20.9882059989535	-19.238531667116	-17.9842586981794	-16.8410100508043	-16.2475855171331	-15.8657900733031	-15.5898192576971	-15.3724029542992	-15.1881310290878	-15.0217093666135	-14.8632777013131	-14.7062666743345
12:25	-21.0430199965755	-19.2973628833473	-18.0495015859178	-16.9180167210136	-16.3349410617474	-15.9620682649969	-15.6935843996253	-15.4822249893158	-15.3026126212163	-15.1395223976707	-14.9832047796686	-14.827241392032
12:26	-21.0960304345053	-19.3543690519644	-18.1128760916895	-16.9930333172251	-16.4201304832381	-16.0559470750085	-15.7946636125676	-15.5890317634664	-15.4137233264591	-15.2536035951817	-15.0990566599002	-14.9438366551987
12:27	-21.1473737939244	-19.409687368507	-18.1745205037291	-17.0661999522442	-16.5032954832499	-16.1475703300061	-15.8932047105329	-15.6929786323139	-15.5216312592444	-15.3641401566996	-15.2110460003488	-15.0562957035163
12:28	-21.1971721970121	-19.4634405909019	-18.2345585476031	-17.1376419551222	-16.5845628261381	-16.2370668892397	-15.9893406857166	-15.7942064435122	-15.6264903796329	-15.4713052421446	-15.319370923108	-15.1648457674827
12:29	-21.2455354246514	-19.5157390670424	-18.2931014296413	-17.2074719442956	-16.6640464394507	-16.3245527682192	-16.0831918428646	-15.8928436510689	-15.7284425328268	-15.5752598705097	-15.4242167191167	-15.2696995973103
12:30	-21.2925625944082	-19.5666824210095	-18.3502495363772	-17.2757915517519	-16.741849160718	-16.4101329039272	-16.1748675698503	-15.9890080602277	-15.8276191165234	-15.6761544518027	-15.5257572154612	-15.3710567051649
12:31	-21.3383435657952	-19.6163609652585	-18.4060938578203	-17.3426928669827	-16.8180642001972	-16.4939026320502	-16.2644678158361	-16.082808275575	-15.924142450671	-15.7741300312335	-15.6241558830384	-15.4691043952527
12:32	-21.3829601249116	-19.6648568911003	-18.4607171872771	-17.4082596541863	-16.8927763737146	-16.5759489310273	-16.3520843325444	-16.1743449089626	-16.018126907889	-15.8693193057426	-15.7195667447081	-15.5640186370714
12:33	-21.426486989319	-19.7122452785273	-18.5141951390795	-17.4725683846501	-16.9660631480808	-16.6563514759082	-16.4378017222327	-16.2637115917706	-16.1096798504983	-15.9618474600712	-15.8121351302583	-15.6559648226184
12:34	-21.4689926654726	-19.7585949578573	-18.5665970169349	-17.5356891174924	-17.0379955326786	-16.7351835360359	-16.5216983268922	-16.3509958268536	-16.1989024106786	-16.0518328596304	-15.901998313835	-15.7450984373636
12:35	-21.5105401844843	-19.8039692490869	-18.617986558987	-17.5976862552137	-17.1086388440163	-16.8125127436805	-16.6038469862335	-16.4362797084516	-16.2858901429839	-16.1393876296774	-15.9892860612176	-15.8315656665133
12:36	-21.55118773692	-19.8484265997601	-18.6684225805457	-17.6586191953116	-17.1780533647688	-16.8884017554193	-16.6843156866278	-16.5196405328679	-16.3707335727572	-16.2246181442233	-16.0741211078711	-15.9155039518976
12:37	-21.5909892233892	-19.8920211381832	-18.717959531446	-17.7185428951532	-17.2462949147191	-16.962908823899	-16.7631681189708	-16.601151318433	-16.4535186594976	-16.3076254432807	-16.1566195836934	-15.9970425102191
12:38	-21.6299947345752	-19.934803155702	-18.766647981853	-17.7775083641135	-17.3134153477814	-17.036088294349	-16.8404641601267	-16.6808812498859	-16.5343271906699	-16.3885055932282	-16.23689139647	-16.0763028200379
12:39	-21.6682509719037	-19.9768195292884	-18.8145350478428	-17.8355630944618	-17.3794629867321	-17.1079910376251	-16.9162602899893	-16.7588960596144	-16.6132371185868	-16.4673500020109	-16.3150405830288	-16.1533990824519
12:40	-21.7058016180905	-20.0181140937213	-18.8616647661131	-17.8927514404749	-17.4444830052364	-17.1786648295043	-16.9906099541103	-16.8352583560369	-16.6903228506915	-16.5442456984467	-16.39116563476	-16.2284386587212
12:41	-21.7426876652474	-20.0587279710746	-18.9080784255887	-17.9491149536414	-17.5085177651295	-17.2481546842973	-17.063563880162	-16.9100279076666	-16.765655501699	-16.6192755829491	-16.4653598023869	-16.3015224869179
12:42	-21.7789477069662	-20.098699863961	-18.9538148624181	-18.0046926805329	-17.5716071155969	-17.3165031495178	-17.1351703551534	-16.9832618899842	-16.8393031145286	-16.6925186554066	-16.5377113835271	-16.3727454789077
12:43	-21.814618199786	-20.1380663179587	-18.9989107238209	-18.0595214288636	-17.6337886598333	-17.3837505672661	-17.2054754692142	-17.0550151010867	-16.9113308557162	-16.7640502247059	-16.608303995581	-16.442196898481
12:44	-21.8497336986227	-20.1768619578197	-19.0434007054153	-18.1136360064169	-17.6950979938989	-17.4499353071115	-17.2745233308636	-17.1253401511292	-16.9818011899704	-16.8339421033924	-16.6772168357409	-16.5099607211716
12:45	-21.8843270700728	-20.2151197013849	-19.0873177659712	-18.1670694368174	-17.7555689217838	-17.5150939745373	-17.3423562579478	-17.1942876297926	-17.0507740376981	-16.9022627901683	-16.7445249293823	-16.5761159761594
12:46	-21.9184296869575	-20.2528709545845	-19.1306933229833	-18.2198531555691	-17.8152336501176	-17.5792615984302	-17.4090149478188	-17.2619062553577	-17.1183069186333	-16.9690776423116	-16.8102993677221	-16.6407370706059
12:47	-21.9520716070297	-20.290145790453	-19.1735574320068	-18.2720171893129	-17.8741229654886	-17.6424718006115	-17.4745386298299	-17.3282430084248	-17.1844550841399	-17.0344490396142	-16.8746075353721	-16.7038940967874
12:48	-21.9852817384096	-20.3269731147318	-19.2159389523311	-18.3235903208847	-17.932266396952	-17.7047569500111	-17.5389652028081	-17.3933432528684	-17.2492716402917	-17.0984365410664	-16.9375133282495	-16.7656531224355
12:49	-22.018087994024	-20.3633808203349	-19.2578657012736	-18.3746002424481	-17.9896923659906	-17.7661483037634	-17.6023313598165	-17.4572508462406	-17.3128076634578	-17.161097035227	-16.999077362206	-16.8260764647617
12:50	-22.050517437095	-20.3993959327267	-19.2993645991358	-18.4250736987303	-18.0464283259363	-17.8266761372348	-17.6646727022399	-17.5200082415226	-17.375112309813	-17.222484885011	-17.0593571726837	-16.885222948711
12:51	-22.0825964195467	-20.4350447480763	-19.3404618066823	-18.4750366221941	-18.1025008926543	-17.886369864777	-17.7260238449876	-17.5816565818651	-17.4362329199467	-17.2826520674679	-17.1184074056862	-16.9431481500578
12:52	-22.1143507150628	-20.4703529659179	-19.3811828568597	-18.524514261828	-18.1579359681318	-17.9452581528269	-17.786418514415	-17.6422357897465	-17.4962151195474	-17.3416483090164	-17.1762800003588	-16.9999046240176
12:53	-22.1458056484356	-20.5053458179504	-19.4215527823719	-18.5735313071239	-18.2127588584839	-18.0033690268348	-17.8458896404103	-17.7017846517974	-17.5551029169868	-17.3995212165253	-17.2330243634885	-17.055542120098
12:54	-22.1769862227902	-20.5400481945502	-19.4615962406654	-18.6221120087342	-18.2669943878039	-18.0607299733975	-17.9044694439649	-17.7603409004046	-17.6129387985079	-17.4563164045886	-17.2886875362635	-17.1101077839552
12:55	-22.2079172462475	-20.5744847705488	-19.5013376378472	-18.6702802972582	-18.3206670092205	-18.1173680388979	-17.9621895214517	-17.8179412930949	-17.6697638216404	-17.5120776193191	-17.3433143536649	-17.1636463470519
12:56	-22.2386234596048	-20.6086801318358	-19.5408012530635	-18.7180599015925	-18.3738009144987	-18.1733099259028	-18.0190809267631	-17.8746216906143	-17.7256177073995	-17.5668468589803	-17.3969475969025	-17.2162003049363
12:57	-22.2691296666635	-20.6426589043987	-19.5800113649067	-18.7654744683043	-18.4264201435173	-18.2285820885482	-18.0751742524172	-17.9304171345645	-17.780538931797	-17.6206644917877	-17.4496281393398	-17.2678100849757
12:58	-22.2994608689252	-20.6764458874936	-19.6189923814949	-18.8125476835371	-18.4785486949855	-18.2832108281457	-18.1304997107145	-17.9853619254182	-17.8345648171712	-17.6735693712354	-17.5013950863972	-17.3185142043912
12:59	-22.3296424065077	-20.7100661927706	-19.6577689759844	-18.8593033990492	-18.5302106398205	-18.3372223902729	-18.1850872160342	-18.0394897017287	-17.8877316238517	-17.7255989493337	-17.5522859099593	-17.3683494194425
12:60	-22.3597001073168	-20.7435453913494	-19.6963662294373	-18.9057657641146	-18.5814302387012	-18.3906430646684	-18.2389664693804	-18.0928335213562	-17.940074642697	-17.7767893881902	-17.6023365778527	-17.4173508666195
12:61	-22.3896604467428	-20.7769096710729	-19.7348097831798	-18.951959365187	-18.6322320654431	-18.4434992893425	-18.2921670463463	-18.1454259455677	-17.9916282890805	-17.8271756704184	-17.6515816790065	-17.4655521967005
12:62	-22.4195507204558	-20.8101860064558	-19.7731260030587	-18.997909375459	-18.6826411380141	-18.4958177604385	-18.3447184897414	-18.1972991269282	-18.0424261989659	-17.8767917089218	-17.7000545449501	-17.5129857025453
12:63	-22.4493992332531	-20.8434023442175	-19.8113421583534	-19.0436417167299	-18.732683059233	-18.5476255495419	-18.3966504082429	-18.248484901982	-18.0925013277855	-17.9256704566751	-17.7477873683605	-17.5596824415004
12:64	-22.47923550739	-20.8765878077492	-19.8494866185304	-19.0891832363626	-18.7823841694782	-18.5989502303491	-18.4479925825845	-18.2990148898418	-18.1418860529408	-17.973844017213	-17.7948113194252	-17.6056723533152
12:65	-22.5090905144195	-20.9097729244438	-19.8875890715733	-19.1345619025606	-18.8317717140893	-18.6498200168701	-18.4987750809879	-18.3489205979487	-18.1906122808672	-18.0213437566393	-17.8411566608594	-17.6509843744886
12:66	-22.5389969353079	-20.9429898805356	-19.9256807682918	-19.1798070217607	-18.8808740285865	-18.7002639156793	-18.5490283857937	-18.3982335364587	-18.2387115597589	-18.0682004180919	-17.8868528624988	-17.6956465500099
12:67	-22.5689894545188	-20.9762728089944	-19.9637947978597	-19.2249494826397	-18.9297207453895	-18.7503118951442	-18.598783533554	-18.4469853429452	-18.28621519924	-18.1144442397461	-17.9319287164867	-17.7396861435031
12:68	-22.5991050949142	-21.0096581171403	-20.0019664008795	-19.2700220321092	-18.9783430264023	-18.7999950750817	-18.6480722712427	-18.4952079194027	-18.3331543984967	-18.1601050776109	-17.9764124541954	-17.7831297468584
12:69	-22.629383601774	-21.0431848620548	-20.0402333275937	-19.3150595897732	-19.0267738266931	-18.8493459409459	-18.696927231717	-18.5429335839037	-18.3795603846665	-18.2052125345883	-18.0203318661701	-17.8260033905224
12:70	-22.6598678860708	-21.0768951836381	-20.0786362505214	-19.3600996086936	-19.0750481955725	-18.8983985874552	-18.7453821321722	-18.5901952397106	-18.4254645636255	-18.2497960975173	-18.0637144265636	-17.8683326557392
12:71	-22.6906045394551	-21.1108348074147	-20.1172192429034	-19.4051824920542	-19.1232036227243	-18.9471889975877	-18.7934720000795	-18.6370265652101	-18.4708986857368	-18.2938852842429	-18.1065874237536	-17.9101427901844
12:72	-22.7216444363784	-21.1450536320556	-20.1560303370157	-19.4503520775088	-19.1712804387494	-18.9957553641457	-18.8412334320422	-18.683462228733	-18.5158950296457	-18.3375098031318	-18.1489780991143	-17.9514588286304
12:73	-22.753043442581	-21.1796064202701	-20.1951221798401	-19.4956562038173	-19.2193222816501	-19.044138462703	-18.8887048921908	-18.7295381332022	-18.5604866078564	-18.3806997279366	-18.1909137962537	-17.992305720522
12:74	-22.784863254105	-21.2145536164773	-20.2345528080085	-19.5411473779779	-19.2673766435449	-19.092382086797	-18.9359270582333	-18.7752916966459	-18.6047073986321	-18.4234856915004	-18.2324221234668	-18.0327084666563
12:75	-22.8171723974091	-21.2499623208676	-20.2743865696907	-19.5868835657385	-19.3154955154611	-19.1405335588403	-18.9829432251819	-18.8207621760008	-18.6485926097756	-18.465899102538	-18.2735311326863	-18.0726922675511
12:76	-22.8500474296081	-21.2859074576065	-20.3146952286423	-19.6329291344566	-19.363736152656	-19.188644333594	-19.0297997792073	-18.8659910433915	-18.6921789811279	-18.5079723906624	-18.3142695189021	-18.1122826865826
12:77	-22.8835743890647	-21.3224731857299	-20.3555592956039	-19.6793559852825	-19.4121619889273	-19.2367707154002	-19.0765467572009	-18.9110224263222	-18.7355051342493	-18.5497392860059	-18.3546668448761	-18.1515058316083
12:78	-22.9178505615761	-21.3597546157251	-20.3970696455716	-19.7262449222629	-19.4608437362823	-19.2849747160669	-19.1232385116825	-18.9559036261122	-18.7786119798297	-18.5912351412954	-18.3947537970806	-18.1903885595931
12:79	-22.9529866477329	-21.3978599143408	-20.439329497435	-19.7736873201882	-19.5098607168423	-19.3333250877911	-19.1699345059843	-19.0006857326637	-18.8215431960589	-18.6324973061695	-18.4345624801918	-18.2289587097893
12:80	-22.9891094448903	-21.4369129069063	-20.4824568570057	-19.8217871722753	-19.5593024879545	-19.3818985754683	-19.2167002716256	-19.0454243585585	-18.8643457946676	-18.6735655660282	-18.4741267592825	-18.2672453723494
12:81	-23.0263651958384	-21.4770563234843	-20.5265875583317	-19.8706636251538	-19.6092708405882	-19.4307814461001	-19.263608569065	-19.0901805219513	-18.9070707959168	-18.7144826609572	-18.5134826612079	-18.3052792009687
12:82	-23.0649238106062	-21.5184558871781	-20.5718790855805	-19.9204541452041	-19.6598822772901	-19.48007137114	-19.3107408054707	-19.1350217163383	-18.949774039832	-18.7552949045423	-18.5526688497538	-18.3430927803978
12:83	-23.1049842453822	-21.5613055169879	-20.6185154250255	-19.9713185116802	-19.7112711123489	-19.5298797624746	-19.3581887800412	-19.1800232168443	-18.9925171690104	-18.7960529280502	-18.5917271931687	-18.3807210626121
12:84	-23.1467814350108	-21.6058340248254	-20.6667132936221	-20.0234439053231	-19.7635933879899	-19.5803346972563	-19.4060568505821	-19.2252696883808	-19.0353688291357	-18.836812583019	-18.6307034480956	-18.4182018893306
12:85	-23.1905953415668	-21.6523138442345	-20.7167302328226	-20.0770514673132	-19.8170318734917	-19.6315846153817	-19.454464647229	-19.2708571825917	-19.0784061480414	-18.8776360455216	-18.6696480911541	-18.4555766237926
12:86	-23.2367629315122	-21.7010725655825	-20.7688752687352	-20.1324048598982	-19.8718025201213	-19.6838030427598	-19.5035505045013	-19.3168956404857	-19.121716574396	-18.9185931793145	-18.7086173392485	-18.4928909217523
12:87	-23.2856942786582	-21.7525084165341	-20.823523163935	-20.1898215952699	-19.9281629013122	-19.7371946941282	-19.5534758475464	-19.3635120598923	-19.1654001852783	-18.9597632343529	-18.7476744131419	-18.5301956812577
12:88	-23.3378945968082	-21.8071113989236	-20.881133792671	-20.2496882605478	-19.986423403157	-19.7920034576935	-19.6044308622442	-19.4108545472358	-19.2095726117148	-19.0012369840878	-18.7868911175292	-18.5675482240476
12:89	-23.3939949892612	-21.865492717522	-20.9422789833241	-20.3124813351132	-20.0469622928006	-19.8485229873754	-19.656641917287	-19.4590975607576	-19.254368788273	-19.0431194431508	-18.8263498371157	-18.6050137799202
12:90	-23.4547963466297	-21.928426675786	-21.0076805134682	-20.3787962152321	-20.11024636356	-19.9071109720368	-19.7103814146083	-19.5084487817517	-19.2999478157988	-19.0855333619589	-18.8661460856637	-18.6426673716532
12:91	-23.5213336740152	-21.9969118695503	-21.0782652351599	-20.4493885920164	-20.1768597805059	-19.9682086920528	-19.765981064468	-19.5591582452224	-19.3464993492781	-19.1286237750698	-18.9063917991754	-18.6805962357084
12:92	-23.5949732754945	-22.072263280871	-21.155247380796	-20.525234971546	-20.2475452944253	-20.0323683483913	-19.8238500847382	-19.6115306609032	-19.3942521082969	-19.1725639995859	-18.9472196441375	-18.7189029689037
12:93	-23.677564981831	-22.1562558624909	-21.240255672701	-20.6076238760968	-20.3232646624032	-20.1002921076082	-19.8845006366304	-19.6659423269191	-19.4434853935148	-19.217563661137	-18.9887887312709	-18.7577096727875
12:94	-23.7716912054359	-22.2513581178845	-21.3355377187777	-20.6982982176495	-20.4052899223079	-20.1728893225598	-19.9485841613797	-19.7228647997941	-19.4945449438153	-19.2638796058602	-19.0312923079208	-18.7971634908411
12:95	-23.8810968173627	-22.3611324057975	-21.4443052818927	-20.7996871832059	-20.4953462508156	-20.2513629082399	-20.0169446104527	-19.7828987514487	-19.5478651999106	-19.3118310026754	-19.0749682877817	-18.8374441242458
12:96	-24.0114829928934	-22.4909674311402	-21.57135451464	-20.9153040620356	-20.5958452839301	-20.3373443581259	-20.0906987302956	-19.8468236242362	-19.6040012603861	-19.3618206671478	-19.120113934125	-18.8787742133413
12:97	-24.1721084279266	-22.6495377389071	-21.7242719502626	-21.0504748741903	-20.7102866112305	-20.4331138075379	-20.1713613762619	-19.9156725959872	-19.6636759226567	-19.414365859927	-19.1671067662114	-18.9214339609913
12:98	-24.3794337898396	-22.8520688563361	-21.9160423207082	-21.2137912069342	-20.8439955741736	-20.5419775433694	-20.2610492928408	-19.9908496687779	-19.7278509818455	-19.4701439376838	-19.2164350391557	-18.9657821912199
12:99	-24.6670284626075	-23.1289819472432	-22.1716092853548	-21.4203618755658	-21.0056000327398	-20.668958522213	-20.3628294616982	-20.0743201121752	-19.797839059348	-19.5300620796239	-19.2687434030207	-19.0122874476689
12:100	-25.1217495978186	-23.5560092377361	-22.5488098080916	-21.7004221510566	-21.2103510895348	-20.8221689345718	-20.4813529029643	-20.1689358448421	-19.8754862927742	-19.5953675987189	-19.3249034864204	-19.0615752673683
13:1	-17.2769198570496	-15.4179186691508	-13.9862522226711	-12.5043089089528	-11.591334490014	-10.907650480652	-10.346866708276	-9.86165161832041	-9.4268186323848	-9.02739972092769	-8.65380938891321	-8.29957298205913
13:2	-18.1148468408891	-16.2630888261133	-14.8432693177695	-13.3843413532424	-12.4936806379699	-11.8317576277587	-11.2922668127042	-10.8279228555796	-10.4135610317173	-10.0342193671158	-9.68030833512294	-9.34534322990736
13:3	-18.583617580534	-16.738015899492	-15.32825686091	-13.8888558071162	-13.0171228700135	-12.3736711138663	-11.8522769172947	-11.4056998299361	-11.008795754185	-10.6466067715734	-10.3095360044541	-9.99108377491803
13:4	-18.9127878325099	-17.0727958197683	-15.6721968699196	-14.2505546512014	-13.3960154396612	-12.769327401001	-12.264343734964	-11.833864866924	-11.4527635149367	-11.1060816557358	-10.7842102209725	-10.4806288875634
13:5	-19.1683581615713	-17.3336492405442	-15.9416704782704	-14.5367175817458	-13.6983079418181	-13.0873175248021	-12.5976706730551	-12.1822036453771	-11.8158009710293	-11.4834991912014	-11.1756711993443	-10.8857696199638
13:6	-19.3783228972251	-17.548678357575	-16.1649561720234	-14.7759634495248	-13.952944126054	-13.3568949252725	-12.8818054110394	-12.4805421129283	-12.1279957179895	-11.8091913405124	-11.5144774200797	-11.237272747363
13:7	-19.5571682360173	-17.7324299149154	-16.3566994052425	-14.9831274079231	-14.1749390700335	-13.5932449979708	-13.1320939110198	-12.7443767295896	-12.4049842587044	-12.0989238321996	-11.8165127795674	-11.5511292660389
13:8	-19.7133714298081	-17.8934185620602	-16.5254756365269	-15.1669011746675	-14.3730939256497	-13.805271594304	-13.3575358828857	-12.9827960223405	-12.6559366872943	-12.3619409506842	-12.0910884350895	-11.8367102579905
13:9	-19.8523283249377	-18.0370649178963	-16.6767456568507	-15.3328219195839	-14.5530171473877	-13.9986493995451	-13.563867114607	-13.2015916501804	-12.8866952516224	-12.6041303492416	-12.3441326274008	-12.0999805052803
13:10	-19.9776901934291	-18.1670375580339	-16.8142060253186	-15.4846390959314	-14.7185070967272	-14.177221712801	-13.7549718375369	-13.4046847655207	-13.1012141235841	-12.8294756494493	-12.5796555432108	-12.3449750647732
13:11	-20.0920456316777	-18.2859376770245	-16.9404782540613	-15.6250123851299	-14.8722583959817	-14.3437148786385	-13.9336049147005	-13.5948556455465	-13.3022961685102	-13.0408000540405	-12.8004994860829	-12.5745557104692
13:12	-20.1972983901969	-18.3956785073309	-17.0574908248136	-15.7558987339761	-15.016253773586	-14.5001347426504	-14.1017927187941	-13.774148813666	-13.4920021400889	-13.2401794526336	-13.0087557294309	-12.7908313479664
13:13	-20.2948906411706	-18.4977095539542	-17.1667050022348	-15.8787812126011	-15.1519958304534	-14.6480012013267	-14.2610703494969	-13.94411281631	-13.671892915494	-13.4291870153179	-13.2060113550583	-12.9954069396131
13:14	-20.3861480831886	-18.5933350415047	-17.2694014221249	-15.9949188463579	-15.2807375656631	-14.7885672792978	-14.4126932012903	-14.1060064220383	-13.8432315525482	-13.6090918254426	-13.3935448627539	-13.189576257879
13:15	-20.4717875993415	-18.6832995636194	-17.3663598079814	-16.1051374285634	-15.4033343285348	-14.922709581335	-14.5575544304099	-14.2607367424696	-14.0069383045925	-13.7808284440703	-13.5723087258955	-13.3743162748988
13:16	-20.5525256281349	-18.7683233369514	-17.4583063867227	-16.2101741160107	-15.5205327450867	-15.0511828689663	-14.6964159744469	-14.4090726582864	-14.1637899562485	-13.9451842863124	-13.7431061023899	-13.550453936177
13:17	-20.6289487870218	-18.8489961097638	-17.5458358719606	-16.3106325853453	-15.6329441694043	-15.1746050615908	-14.8299016702417	-14.5516441377458	-14.3144241871067	-14.1028082691214	-13.9066031889113	-13.7186816819972
13:18	-20.7015437451492	-18.9258071763485	-17.6294417083221	-16.4070137161548	-15.7410757808932	-15.2934887269274	-14.9585291188848	-14.6889744551636	-14.4593721084534	-14.2542435944343	-14.0633621076797	-13.8795901831053
13:19	-20.7707189431643	-18.999167201154	-17.7095380646811	-16.4997379062987	-15.8453532030037	-15.4082639873564	-15.0827328650569	-14.8215036238729	-14.5990819121241	-14.3999515339151	-14.2138646716851	-14.0336918228453
13:20	-20.8368206981674	-19.0694244020012	-17.7864761440993	-16.589161622759	-15.9461372805518	-15.5192955115731	-15.2028815909132	-14.9496057731932	-14.7339363892911	-14.5403290016961	-14.358529847097	-14.1814377867328
13:21	-20.9001453543731	-19.1368767604344	-17.8605564907228	-16.6755898917342	-16.0437367417016	-15.6268953389008	-15.3192910921055	-15.0736022563251	-14.8642661250032	-14.6757217410037	-14.4977267634139	-14.3232306446084
13:22	-20.9609485932183	-19.2017813780291	-17.9320384207362	-16.7592858709727	-16.138417902707	-15.7313327087172	-15.4322342220405	-15.1937716883429	-14.9903595807621	-14.8064343517931	-14.6317845183016	-14.4594337012143
13:23	-21.0194526665747	-19.2643617458349	-18.0011473502841	-16.8404782882564	-16.2304122097483	-15.8328416992175	-15.5419486179867	-15.3103577369734	-15.1124708972782	-14.9327380030759	-14.7609996372982	-14.5903779994353
13:24	-21.0758520871191	-19.3248134634991	-18.0680805609543	-16.9193672943746	-16.3199221735376	-15.9316272381328	-15.6486427782471	-15.4235752418465	-15.2308260001757	-15.054876422072	-14.8856417944724	-14.7163676018767
13:25	-21.1303181560496	-19.3833087900466	-18.1330117877028	-16.9961291210291	-16.4071260923799	-16.0278698860486	-15.7525008957622	-15.5336150723176	-15.3456274242692	-15.1730705836419	-15.0059582292919	-14.8376836013423
13:26	-21.1830026031855	-19.4400003026582	-18.1960949076845	-17.0709198261785	-16.4921818500115	-16.1217296822411	-15.8536867415049	-15.6406480207852	-15.4570581577936	-15.2875224080622	-15.1221771776107	-14.9545871893262
13:27	-21.2340405413571	-19.4950238663212	-18.257466934429	-17.14387833425	-16.5752299984526	-16.2133492659179	-15.9523468131071	-15.7448279496994	-15.5652847284912	-15.3984176947859	-15.2345105524108	-15.0673220255353
13:28	-21.2835528852986	-19.5485010652905	-18.3172504694742	-17.2151289255665	-16.6563962823202	-16.3028564312829	-16.0486129090673	-15.8462943548011	-15.6704596972533	-15.5059284628004	-15.3431560511294	-15.1761160892012
13:29	-21.3316483481848	-19.6005412100475	-18.3755557260358	-17.2847832912589	-16.7357937224531	-16.3903662357692	-16.1426042493699	-15.9451744672124	-15.7727236846636	-15.6102148270808	-15.4482988236182	-15.2811831471661
13:30	-21.3784251019885	-19.6512430063593	-18.4324822119964	-17.3529422422401	-16.8135243486373	-16.4759827523696	-16.234429234604	-16.0415849879627	-15.8722070264031	-15.7114265105372	-15.5501128031261	-15.3827239396102
13:31	-21.4239721680012	-19.7006959531027	-18.4881201394078	-17.4196971404355	-16.8896806505552	-16.5598005360687	-16.3241869145178	-16.1356335271617	-15.9690311317948	-15.8097040684839	-15.6487617789294	-15.4809271586062
13:32	-21.468370589076	-19.7489815206719	-18.5425516127343	-17.4851311052759	-16.9643468006924	-16.6419058587991	-16.4119682211825	-16.2274198041007	-16.0633096035615	-15.9051798858099	-15.7444002711688	-15.5759702752436
13:33	-21.5116944240373	-19.7961741506106	-18.5958516368069	-17.5493200370349	-17.0375996913502	-16.7223777556149	-16.4978570100837	-16.3170366525684	-16.1551491646117	-15.9979789941672	-15.8371742545662	-15.6680202563026
13:34	-21.5540115962469	-19.8423421086212	-18.6480889768933	-17.612333489902	-17.109509819104	-16.8012889158562	-16.5819309434368	-16.4045708665346	-16.2446504282974	-16.0882197465673	-15.9272217669498	-15.7572342002672
13:35	-21.5953846218334	-19.887548216585	-18.6993268967277	-17.6742354210174	-17.1801420432917	-16.8787064462375	-16.6642622431107	-16.4901039143395	-16.3319085413333	-16.1760143790257	-16.0146734301504	-15.8437599140214
13:36	-21.6358712380798	-19.9318504841894	-18.7496237952578	-17.735084836539	-17.2495562398851	-16.9546925274987	-16.7449183351838	-16.5737125440827	-16.4170137229063	-16.2614694828019	-16.0996529043051	-15.9277364452477
13:37	-21.6755249485483	-19.9753026568259	-18.7990337589086	-17.7949363517882	-17.3178078680203	-17.0293049821273	-16.8239624039803	-16.655469298643	-16.500051719034	-16.3446864059471	-16.1822772915093	-16.0092945808648
13:38	-21.7143954984549	-20.0179546933389	-18.8476070430491	-17.853840679359	-17.3849484632565	-17.1025977674133	-16.901453870151	-16.7354429554011	-16.5811041876779	-16.4257615990182	-16.2626575007909	-16.0885573184213
13:39	-21.7525292913745	-20.0598531847588	-18.8953904938849	-17.9118450565792	-17.4510260690961	-17.1746214055331	-16.9774488047562	-16.8136989030594	-16.6602490272673	-16.5047869167366	-16.340898583303	-16.1656403149199
13:40	-21.7899697564238	-20.101041723215	-18.9424279200414	-17.9689936217149	-17.5160856162811	-17.2454233603093	-17.0520002892371	-16.8902994658101	-16.7375606589853	-16.5818498848929	-16.4171000442634	-16.2406523158317
13:41	-21.8267576735239	-20.1415612286646	-18.988760421534	-18.0253277467227	-17.5801692577605	-17.3150483686554	-17.1251587294943	-16.9653041833694	-16.8131102713012	-16.6570339398197	-16.4913561363565	-16.3136955659082
13:42	-21.862931463101	-20.1814502398255	-19.0344266825587	-18.0808863330654	-17.6433166659219	-17.3835387333956	-17.1969721309477	-17.03877005399	-16.8869660337042	-16.7304186461616	-16.5637561379501	-16.3848662026477
13:43	-21.898527445575	-20.2207451746902	-19.0794632335182	-18.135706076072	-17.7055652976256	-17.4509345830759	-17.2674863403598	-17.1107517464104	-16.9591932853442	-16.8020798974001	-16.6343846184623	-16.4542546328252
13:44	-21.9335800751766	-20.2594805651773	-19.1239046868703	-18.1898217024802	-17.7669506317243	-17.5172741035173	-17.336745259314	-17.1813017857544	-17.0298547032566	-16.8720901025815	-16.7033216924687	-16.5219458922503
13:45	-21.9681221519685	-20.2976892698138	-19.167783950715	-18.243266185114	-17.8275063830504	-17.5825937451482	-17.4047910335066	-17.2504707176105	-17.0990104540034	-16.940518361892	-16.7706432636107	-16.5880199888201
13:46	-22.0021850154088	-20.3354026677981	-19.2111324234867	-18.2960709380892	-17.8872646962841	-17.6469284095731	-17.4716642214118	-17.3183072538728	-17.1667183318666	-17.0074306330973	-16.8364212589968	-16.6525522289333
13:47	-22.0357987223602	-20.3726508373547	-19.2539801726755	-18.3482659954839	-17.9462563226494	-17.7103116183564	-17.5374039453786	-17.384858403384	-17.2330338861572	-17.0728898903717	-16.9007238545414	-16.7156135273799
13:48	-22.0689922120907	-20.4094627209344	-19.296356100138	-18.3998801760401	-18.0045107820002	-17.7727756666082	-17.6020480278113	-17.4501695899696	-17.2980105397371	-17.1369562766673	-16.963615691535	-16.7772707009132
13:49	-22.1017934605315	-20.4458662795278	-19.3382880962669	-18.4509412361576	-18.06205651255	-17.8343517636363	-17.6656331147376	-17.5142847600786	-17.3616997004644	-17.1996872504852	-17.0251580846519	-16.8375867458039
13:50	-22.13422962583	-20.4818886381299	-19.3798031850577	-18.5014760132054	-18.1189210102441	-17.8950701626657	-17.7281947887916	-17.5772464819307	-17.424150866965	-17.2611377277006	-17.0854092215633	-16.8966210997809
13:51	-22.1663271870606	-20.5175562242198	-19.4209276619262	-18.5515105609754	-18.1751309595711	-17.9549602814123	-17.7897676734011	-17.6390960378095	-17.4854117298807	-17.321360218939	-17.144424354321	-16.9544298888548
13:52	-22.1981120778287	-20.552894900983	-19.4616872259968	-18.6010702789635	-18.2307123574507	-18.0140508151247	-17.8503855297772	-17.6998735109269	-17.5455282695465	-17.3804049628922	-17.2022559826934	-17.0110661596045
13:53	-22.2296098164092	-20.5879300969134	-19.5021071084798	-18.6501800370464	-18.2856906317117	-18.0723698435735	-17.9100813481498	-17.7596178681062	-17.6045448508924	-17.4383200558951	-17.2589540296666	-17.0665800975777
13:54	-22.2608456340126	-20.6226869333776	-19.542212198699	-18.6988642970529	-18.3400907555862	-18.1299449333602	-17.9688874345649	-17.8183670393892	-17.6625043162462	-17.4951515780399	-17.3145660093667	-17.1210192325121
13:55	-22.2918446027512	-20.6571903517001	-19.5820271693016	-18.7471472326857	-18.3939373595875	-18.1868032368485	-18.026835494467	-17.8761579955618	-17.7194480766254	-17.5509437160873	-17.3691371877011	-17.1744286311277
13:56	-22.3226317648992	-20.6914652413488	-19.6215766021936	-18.795052849242	-18.4472548421138	-18.2429715889677	-18.0839567142148	-17.9330268245049	-17.7754162020455	-17.6057388834343	-17.4227107360637	-17.2268510782767
13:57	-22.3532322650953	-20.725536570847	-19.6608851167841	-18.8426051046019	-18.5000674801168	-18.2984766031202	-18.1402818416368	-17.9890088072192	-17.8304475113361	-17.6595778374113	-17.4753278784935	-17.278327247255
13:58	-22.3836714872308	-20.7594295231305	-19.6999775022067	-18.8898280330155	-18.55239954121	-18.3533447674276	-18.1958412667062	-18.0441384943362	-17.8845796619356	-17.7124997942062	-17.5270280327249	-17.3288958600996
13:59	-22.4139751979042	-20.7931696372007	-19.7388788553027	-18.9367458733066	-18.6042753986479	-18.4076025425813	-18.2506651034191	-18.0984497839097	-17.9378492401453	-17.764542541751	-17.5778489456064	-17.3785938387038
13:60	-22.4441696985103	-20.8267829581022	-19.7776147263212	-18.9833832032498	-18.6557196507071	-18.4612764626218	-18.3047832739821	-18.1519760012953	-17.9902918523367	-17.8157425509489	-17.6278268234141	-17.4274564475873
13:61	-22.4742819882736	-20.8602961974924	-19.8162112745079	-19.029765082051	-18.7067572461309	-18.5143932400595	-18.3582255964673	-18.2047499819503	-18.0419422176509	-17.866135085675	-17.6769964576287	-17.475517429165
13:62	-22.5043399408459	-20.8937369073646	-19.854695436035	-19.0759172030957	-18.7574136174747	-18.566979876877	-18.4110218771705	-18.2568041580452	-18.0928342627806	-17.9157543120445	-17.7253913467894	-17.5228091323632
13:63	-22.5343724974772	-20.9271336698703	-19.8930951070799	-19.1218660594209	-18.8077148244186	-18.619063783111	-18.4632020090219	-18.308170649855	-18.1430012195023	-17.9646334075157	-17.7730438150936	-17.5693626354375
13:64	-22.5644098802568	-20.9605163066529	-19.9314393453003	-19.1676391247362	-18.8576877093961	-18.6706729049274	-18.5147960775399	-18.3588813630078	-18.1924757257201	-18.0128046704791	-17.8199851284614	-17.6152078638635
13:65	-22.5944838295242	-20.9939161116955	-19.9697585935082	-19.2132650532779	-18.9073600682495	-18.7218358643642	-18.5658344760141	-18.4089680928107	-18.2412899309013	-18.0602996310793	-17.8662456088513	-17.6603737041867
13:66	-22.6246278703087	-21.0273661124192	-20.0080849300303	-19.2587739023539	-18.9567608390682	-18.7725821132515	-18.6163480318384	-18.4584626370498	-18.2894756069282	-18.1071491641329	-17.9118547476872	-17.70488811475
13:67	-22.6548776135926	-21.0609013646764	-20.046452351098	-19.3041973821483	-19.0059203129203	-18.8229421042297	-18.6663681462184	-18.5073969188883	-18.3370642655658	-18.1533836051389	-17.9568413193435	-17.7487782342551
13:68	-22.685271099373	-21.0945592884291	-20.0848970916796	-19.3495691382404	-19.0548703708811	-18.8729474823048	-18.7159269498537	-18.5558031217634	-18.3840872839622	-18.1990328705389	-18.0012334957441	-17.7920704891725
13:69	-22.715849189968	-21.1283800523266	-20.123457992504	-19.394925073406	-19.1036447526209	-18.9226313010156	-18.7650574776575	-18.6037138385281	-18.4305760398542	-18.2441265835751	-18.0450589632575	-17.8347907010862
13:70	-22.7466560238752	-21.1624070172028	-20.1621769227117	-19.4403037166528	-19.1522793628906	-18.9720282680893	-18.813793866164	-18.6511622375115	-18.4765620584734	-18.2886942073274	-18.0883450432302	-17.8769641951577
13:71	-22.7777395428463	-21.1966872507914	-20.2010992696952	-19.4857466492009	-19.2008126235943	-19.021175026457	-18.8621715779911	-18.6981822486982	-18.5220771735339	-18.3327651867923	-18.1311188176947	-17.9186159110173
13:72	-22.8091521078426	-21.2312721288629	-20.240274510404	-19.5312989993334	-19.2492858808356	-19.070110477752	-18.9102276586347	-18.7448087738848	-18.567153705162	-18.3763691022078	-18.1734072620254	-17.9597705175527
13:73	-22.8409512233928	-21.266218041716	-20.2797568818557	-19.577010020875	-19.2977438784858	-19.1188761569915	-18.9580010320035	-18.7910779254869	-18.6118246582187	-18.4195358362573	-18.215237386617	-18.0004525332649
13:74	-22.8732003948575	-21.3015872297657	-20.3196061730666	-19.6229337736843	-19.3462353125645	-19.1675166691407	-19.0055328425332	-18.8370272996928	-18.6561239452014	-18.4622957583037	-18.2566363900258	-18.0406864541208
13:75	-22.9059701495929	-21.3374487782368	-20.3598886664265	-19.6691299292355	-19.3948134842567	-19.2160802008051	-19.0528668535291	-18.882696290949	-18.7000866388255	-18.504679929463	-18.297631826479	-18.0804968911542
13:76	-22.9393392615384	-21.373879809193	-20.4006782641492	-19.7156647304717	-19.4435370739499	-19.2646191235698	-19.1000499136949	-18.9281264563849	-18.7437492605406	-18.5467203331389	-18.3382517912335	-18.1199087204805
13:77	-22.9733962300618	-21.4109669200238	-20.4420578454891	-19.7626121431331	-19.4924710646166	-19.3131907097283	-19.1471325067641	-18.9733619408618	-18.7871501126937	-18.5884501366742	-18.3785251279972	-18.1589472489058
13:78	-23.0082410790357	-21.4488079320767	-20.4841209138288	-19.810055246387	-19.5416878506783	-19.3618579866499	-19.1941694029747	-19.0184499759822	-18.8303296639052	-18.6299039910751	-18.4184816635506	-18.1976383989743
13:79	-23.0439875626212	-21.4875140328128	-20.5269736108278	-19.8580879248072	-19.591268578839	-19.4106907632624	-19.2412204361024	-19.0634414698259	-18.8733309996045	-18.6711183774341	-18.4581524758816	-18.2360089181367
13:80	-23.0807658922858	-21.5272124217799	-20.5707371994763	-19.9068169429731	-19.6413047812322	-19.4597668717076	-19.288351436301	-19.1083917086399	-18.9162003527419	-18.7121320108136	-18.4975702036567	-18.2740866177982
13:81	-23.1187261384836	-21.5680496079537	-20.6155511519055	-19.9563645102497	-19.6919003799775	-19.5091736800407	-19.3356353576423	-19.1533611975574	-18.9589877336966	-18.7529863151257	-18.5367694067965	-18.3119006493926
13:82	-23.1580425150718	-21.6101955582535	-20.6615770253491	-20.0068714797078	-19.743174167889	-19.5590099491673	-19.3831536508074	-19.1984166751679	-19.0017476836457	-18.7937259861538	-18.5757869904514	-18.3494818264204
13:83	-23.1989188324673	-21.6538489714229	-20.7090033770531	-20.0585013762077	-19.7952629056076	-19.6093881308893	-19.4309979469857	-19.2436323471048	-19.044540182618	-18.834399664618	-18.6146627079795	-18.3868630037345
13:84	-23.2415955184866	-21.6992440590443	-20.7580520660052	-20.1114455213657	-19.8483252252929	-19.6604372366878	-19.4792721403462	-19.289091397778	-19.0874317527461	-18.8750607474909	-18.6534397628961	-18.4240795284319
13:85	-23.286358772421	-21.746659373799	-20.80898643157	-20.1659296282693	-19.9025466020184	-19.7123064527907	-19.5280949858815	-19.3348878584365	-19.1304968097908	-18.915768374225	-18.6921655355769	-18.461169780793
13:86	-23.3335526685727	-21.7964294627289	-20.8621220514264	-20.2222223935696	-19.9581457567546	-19.765169742357	-19.5776033706262	-19.3811289360469	-19.1738193331491	-18.9565886359866	-18.7308924683099	-18.4981758291662
13:87	-23.3835954109525	-21.8489604876609	-20.9178411048756	-20.2806468468116	-20.015383006072	-19.819231769905	-19.6279564747234	-19.4279379442618	-19.2174949482411	-18.997596071644	-18.7696791529099	-18.535144230069
13:88	-23.4370015482741	-21.9047515273785	-20.9766118726768	-20.3415955728974	-20.0745713006901	-19.8747356216268	-19.6793411230798	-19.475458029905	-19.261633548304	-19.0388755359257	-18.8085916796811	-18.5721270148398
13:89	-23.4944129422673	-21.9644241999732	-21.0390157136837	-20.4055514826117	-20.1360910429977	-19.9319730026036	-19.7319787518421	-19.5238569634654	-19.306362629617	-19.0805245555476	-18.8477053267847	-18.6091829180685
13:90	-23.5566429265067	-22.0287647813209	-21.105785193714	-20.4731167078835	-20.2004103200448	-19.991297908932	-19.786134598258	-19.5733333719304	-19.351831581854	-19.1226563323146	-18.8871066975956	-18.6463789224613
13:91	-23.6247409405119	-22.0987856458709	-21.1778593210487	-20.5450536980047	-20.2681130695841	-20.053145268747	-19.8421300033094	-19.6241249559393	-19.3982172743031	-19.1654036145577	-18.9268964543886	-18.6837922223093
13:92	-23.700090063876	-22.1758176133745	-21.2564658875057	-20.6223451751858	-20.3399391612889	-20.1180568427047	-19.9003591541232	-19.6765194819791	-19.4457314262676	-19.2089237497671	-18.9671928557905	-18.7215127472942
13:93	-23.7845596139769	-22.2616537404293	-21.3432484256008	-20.7062842368666	-20.4168428954548	-20.1867179921764	-19.9613122926853	-19.7308697269183	-19.4946304742703	-19.2534053679849	-19.0081363925911	-18.7596464461384
13:94	-23.8807545183275	-22.3587829299846	-21.4404700126428	-20.7986145908327	-20.5000809351606	-20.2600111778594	-20.0256085680093	-19.7876141680104	-19.5452289971455	-19.2990773538517	-19.0498959474304	-18.7983196154751
13:95	-23.9924452477308	-22.4707897522631	-21.5513569242971	-20.9017581943872	-20.5913491587063	-20.3390960613375	-20.0940436642864	-19.8473062203563	-19.5979183148995	-19.3462210897834	-19.0926771045849	-18.837684689381
13:96	-24.1253608630517	-22.6030850476653	-21.6807147766199	-21.0192043145388	-20.6930047225463	-20.4255335443837	-20.1676607872528	-19.9106565296756	-19.6531927851308	-19.3951874710145	-19.1367335507629	-18.877928106241
13:97	-24.2887867762931	-22.7643595502999	-21.8361239870824	-21.1562189338683	-20.8084452641077	-20.5214857314678	-20.2478599477396	-19.9785958192335	-19.7116878536329	-19.4464210439201	-19.1823830137646	-18.9192811883051
13:98	-24.4991968736548	-22.9698306340415	-22.0305182823125	-21.3212515798334	-20.9427992716064	-20.6300544771206	-20.3365728107547	-20.0523712591913	-19.7742365975086	-19.5004950595779	-19.2300300225897	-18.962035487394
13:99	-24.7901123823679	-23.2498209722748	-22.2886504499397	-21.5290617845171	-21.104291702849	-20.7558906985454	-20.4365558057691	-20.133699833879	-19.8419563879743	-19.5581637625301	-19.2801992012219	-19.006564917646
13:100	-25.2480283834136	-23.6795528751254	-22.6676212881037	-21.8089132543355	-21.3072664938717	-20.9063807388613	-20.5519107172895	-20.2250235905018	-19.9163866523907	-19.6204428573112	-19.3335853382455	-19.0533584978051
14:1	-17.3868710300638	-15.5254697759837	-14.0896145981601	-12.5985890389116	-11.6755960290862	-10.980964270215	-10.4083182285938	-9.91035037683911	-9.46190793174527	-9.04806579915206	-8.65928925275659	-8.28916050286674
14:2	-18.2197522731083	-16.3657979369315	-14.9421216025176	-13.4747557616051	-12.5747043452242	-11.9024487042354	-11.3516963034663	-10.875181055246	-10.4477656231217	-10.0545240171097	-9.68591081058091	-9.33549239261638
14:3	-18.6850113990663	-16.837336372003	-15.4239204295074	-13.9764709902902	-13.0957324782029	-12.44233374504	-11.9100642184698	-11.4516996599745	-11.0421183450924	-10.6663922200195	-10.3149620109974	-9.98137287478133
14:4	-19.0115158209625	-17.1695371764338	-15.7654222278699	-14.3360077018348	-13.4727403528917	-12.8363892150391	-12.3208211611951	-11.8788503953292	-11.4853674584614	-11.1254382777455	-10.789484779403	-10.4710247801611
14:5	-19.2649492035733	-17.4283204982561	-16.0329345222535	-14.6204243271061	-13.7735066890823	-13.1530834247421	-12.6530932901964	-12.2263840220878	-11.8478534471309	-11.5025559862095	-11.1808885512463	-10.8763346471973
14:6	-19.4731383305335	-17.6416284728039	-16.254587990867	-14.8582156961167	-14.0268740966652	-13.4215905585045	-12.936369730543	-12.5240872256492	-12.1596422963098	-11.8280714990438	-11.5197397795794	-11.2280888728285
14:7	-19.6504704519527	-17.8239128681021	-16.4449395870767	-15.064140966722	-14.2477936246485	-13.6570433804845	-13.1859545435105	-12.7874244970505	-12.4363475268634	-12.1177354615868	-11.8219139645729	-11.5422754457407
14:8	-19.805359543037	-17.9836273954339	-16.6125076287168	-15.2468420000243	-14.4450234848072	-13.8683093377891	-13.4108171270652	-13.0254596070893	-12.6871193863126	-12.3807764632289	-12.0967098645474	-11.8282554271642
14:9	-19.9431585276188	-18.126151237939	-16.76271387436	-15.4118215084662	-14.6241419766946	-14.0610369818028	-13.6166708256597	-13.2439650544241	-12.917783745649	-12.6230679694205	-12.3500430490513	-12.0919817356366
14:10	-20.0674882167497	-18.2551235120599	-16.8992270357959	-15.562804141518	-14.788925488513	-14.239050246204	-13.8073828459874	-13.4468469712302	-13.1322813410704	-12.8485812482004	-12.5859118719652	-12.3374775480971
14:11	-20.1809148047317	-18.3731237166969	-17.0246480608444	-15.7024311346249	-14.9420521422	-14.4050607358618	-13.985694843836	-13.6368736656901	-13.3334039354464	-13.060128823769	-12.8071479018489	-12.5675933955979
14:12	-20.2853250846118	-18.4820486435247	-17.1408898141105	-15.8326453465095	-15.085491963136	-14.5610628191131	-14.1536227374986	-13.8160799624667	-13.5232030003352	-13.2597773232371	-13.0158327592373	-12.7844277993987
14:13	-20.3821480831883	-18.5833350415048	-17.2494014221249	-15.9549188463579	-15.2207375656631	-14.7085672792978	-14.3126932012903	-13.9860064220383	-13.7032315525482	-13.4490918254426	-13.2135448627539	-12.989576257879
14:14	-20.4724929153385	-18.6780981263784	-17.3513078509223	-16.0703945470381	-15.3489477456127	-14.8487467793871	-14.4640909225122	-14.1478483171418	-13.8746947819155	-13.6292880683599	-13.4015131202363	-13.1842862600445
14:15	-20.5574829534003	-18.7674344011652	-17.4476750468067	-16.1801073515756	-15.4711450067494	-14.982618960505	-14.608831873422	-14.3026215657989	-14.0386100568927	-13.801387340057	-13.5807671481872	-13.3696030067871
14:16	-20.6376216696534	-18.8518785844039	-17.5390769041141	-16.2846813105656	-15.5879844661287	-15.1108606201223	-14.74760939965	-14.4510334061985	-14.1956979268764	-13.9661252073631	-13.7520620280226	-13.5463089316336
14:17	-20.7134900880721	-18.9320149894953	-17.6261029470038	-16.3847153427786	-15.7000730717872	-15.2340855173089	-14.8810432707497	-14.5937096296863	-14.3465915584812	-14.1241455550316	-13.9160583721466	-13.7150905786842
14:18	-20.7855702119012	-19.0083283762556	-17.7092422879718	-16.4807063476914	-15.8079143017858	-15.3528026960082	-15.0096475944776	-14.7311698562901	-14.4918180471591	-14.275987075706	-14.0733133503132	-13.8765335700511
14:19	-20.8542665525528	-19.0812255901002	-17.7889054456995	-16.5730713634301	-15.9119306423596	-15.467439266745	-15.1338538871329	-14.863850875058	-14.6318219918463	-14.4221070010277	-14.2243044201321	-14.031146059711
14:20	-20.919922090552	-19.1510516056544	-17.8654405224272	-16.6621639982392	-16.0124802581138	-15.5783573027783	-15.254028183499	-14.9921239495733	-14.7669829566756	-14.5628986328395	-14.3694467593909	-14.1793757884336
14:21	-20.9828303159102	-19.2181016301273	-17.9391454091502	-16.748286828707	-16.1098695712307	-15.6858665902773	-15.3704839474749	-15.1163078702144	-14.8976286212356	-14.6987044968798	-14.5091062482093	-14.321622624212
14:22	-21.0432444526289	-19.2826303765396	-18.0102771375076	-16.8317009004836	-16.2043629014518	-15.7902343995218	-15.4834919648658	-15.2366789484539	-15.0240448284203	-14.8298263434289	-14.643609246139	-14.4582478640933
14:23	-21.1013846246504	-19.3448592678629	-18.0790591455011	-16.912633110283	-16.2961899566754	-15.8916930774504	-15.5932880286049	-15.3534787730359	-15.1464833595821	-14.9565328365886	-14.7732500231995	-14.589581182384
14:24	-21.1574434928017	-19.4049821042508	-18.14568699351	-16.9912820138434	-16.3855517266101	-15.9904460213473	-15.700078983169	-15.4669203015968	-15.265168017922	-15.079065522848	-14.8982964502819	-14.7159258521549
14:25	-21.2115907396504	-19.4631695721752	-18.2103329124922	-17.067822447612	-16.4726251728	-16.0866724322295	-15.8040475317344	-15.5771926962351	-15.3802994343465	-15.1976435013319	-15.0189943839666	-14.8375626921892
14:26	-21.2639766749109	-19.5195728694878	-18.2731494606315	-17.1424092446955	-16.5575669995915	-16.1805311363019	-15.905356098066	-15.6844651987402	-15.4920588961208	-15.3124671030686	-15.1355710637836	-14.9547530702176
14:27	-21.3147351615226	-19.5743266475501	-18.3342724912308	-17.2151802510274	-16.6405167149612	-16.2721636861955	-16.0041499575386	-15.7888902627444	-15.6006114194212	-15.4237208064529	-15.2482377579067	-15.0677412071773
14:28	-21.3639860112686	-19.6275514200649	-18.3938235827258	-17.2862587949891	-16.7215991366515	-16.3616968995157	-16.1005597968405	-15.890606104623	-15.7061082308911	-15.5315755592546	-15.357191834625	-15.1767559648423
14:29	-21.4118369620492	-19.6793555513047	-18.4519120444522	-17.3557557258996	-16.8009264607004	-16.4492449533578	-16.1947038225692	-15.9897387951999	-15.8086887831015	-15.6361906365662	-15.4626183942238	-15.2820122531785
14:30	-21.4583853222032	-19.729836909576	-18.5086365847245	-17.4237711092962	-16.8785999815601	-16.5349111251828	-16.2866895103232	-16.08640398541	-15.9084823995602	-15.7377151340938	-15.5646915642701	-15.383712159387
14:31	-21.5037193476042	-19.7790842519876	-18.564086707853	-17.4903956466861	-16.9547115324646	-16.6187892496389	-16.3766150648417	-16.1807083377891	-16.0056096233203	-15.8362891739098	-15.663575537508	-15.4820458746294
14:32	-21.5479194026132	-19.8271783918781	-18.6183438918859	-17.5557118723751	-17.0293446994154	-16.7009649454206	-16.4645706460629	-16.272750719805	-16.1001833271142	-15.9320448829834	-15.7594254134312	-15.577192474694
14:33	-21.5910589449544	-19.8741931891763	-18.6714825876938	-17.6197951686351	-17.1025758506433	-16.7815166545907	-16.550639404175	-16.3626232031103	-16.1923096307361	-16.0251071919744	-15.8523878906384	-15.6693205958402
14:34	-21.633205366201	-19.9201963955538	-18.7235710715253	-17.6827146318483	-17.1744750146556	-16.8605165279307	-16.6348983577631	-16.4504119037087	-16.2820886620687	-16.1155944918555	-15.9426018462338	-15.7585890356359
14:35	-21.6744207131398	-19.9652503797703	-18.7746721766514	-17.7445338156518	-17.2451066332666	-16.9380311830785	-16.7174191422752	-16.5361976910495	-16.3696151909305	-16.2036191781759	-16.0301988300703	-15.8451472999757
14:36	-21.7147623103123	-20.009412753619	-18.8248439246792	-17.8053113719876	-17.3145302108131	-17.014122356954	-16.7982686507069	-16.6200567886496	-16.4549791592787	-16.2892881066689	-16.1153034950117	-15.9291361109951
14:37	-21.7542833001578	-20.0527369149832	-18.8741400731872	-17.8651016069702	-17.3828008767099	-17.0888474698671	-16.8775095842473	-16.7020612846059	-16.5382661268513	-16.3727029790481	-16.1980339792112	-16.0106878858148
14:38	-21.7930331141402	-20.0952725214604	-18.9226105932497	-17.923954965351	-17.4499698753123	-17.1622601154772	-16.9552009273656	-16.7822795670179	-16.6195576477895	-16.4539606739607	-16.2785022523585	-16.0899271925674
14:39	-21.8310578858364	-20.1370659055848	-18.9703020879766	-17.981918454875	-17.5160849945392	-17.2344104882219	-17.0313983592292	-16.8607766966788	-16.6989315909307	-16.5331535349516	-16.3568144347105	-16.1669711876768
14:40	-21.868400815049	-20.178160440762	-19.0172581612546	-18.0390360198529	-17.5811909427015	-17.3053457578	-17.1061546112812	-16.9376147272628	-16.7764624141651	-16.6103696247927	-16.4330710953015	-16.2419300366493
14:41	-21.9051024904733	-20.2185968654835	-19.0635197443197	-18.0953488716892	-17.6453296813762	-17.3751103986642	-17.1795197791532	-17.0128529815103	-16.8522214013748	-16.6856929535221	-16.5073675338842	-16.3149073194864
14:42	-21.9412011772196	-20.2584135721527	-19.1091253865425	-18.1508957828337	-17.7085407208727	-17.4437464811696	-17.2515415957487	-17.0865482905151	-16.9262768689428	-16.7592036859204	-16.5797940497632	-16.3860004211155
14:43	-21.976733074496	-20.2976468658531	-19.1541115157963	-18.2057133495993	-17.7708613837923	-17.5112939299581	-17.322265671251	-17.1587552020688	-16.998694347564	-16.8309783328629	-16.6504361996497	-16.4553009068155
14:44	-22.0117325479498	-20.3363311975802	-19.1985126729598	-18.2598362284469	-17.8323270413303	-17.5777907542988	-17.3917357049227	-17.2295261630753	-17.0695367440552	-16.9010899299543	-16.719375045921	-16.522894882418
14:45	-22.0462323405146	-20.3744993757963	-19.2423617244409	-18.3132973496662	-17.8929713262781	-17.6432732543961	-17.4599936728369	-17.2989116802685	-17.1388644870075	-16.9696082060357	-16.7866873961367	-16.5888633390112
14:46	-22.0802637650751	-20.412182759637	-19.2856900560661	-18.3661281118219	-17.9528263261191	-17.7077762071019	-17.5270799950831	-17.3669604628162	-17.2067356594259	-17.0365997435191	-16.8524460343019	-16.6532824819137
14:47	-22.1138568818328	-20.4494114366586	-19.3285277512394	-18.4183585598856	-18.0119227591426	-17.7713330339918	-17.5930336854977	-17.4337195498564	-17.2732061209157	-17.102128131999	-16.9167199441342	-16.7162240437825
14:48	-22.1470406629043	-20.4862143876677	-19.370903755918	-18.4700175496053	-18.0702901361304	-17.8339759543797	-17.6578924865574	-17.4992344255576	-17.3383296215086	-17.1662541162157	-16.97957452445	-16.7777555818459
14:49	-22.1798431464056	-20.5226196408877	-19.4128460326652	-18.521132900365	-18.127956909854	-17.8957361255218	-17.7216929917362	-17.5635491239215	-17.4021579088249	-17.2290357391516	-17.0410717967168	-16.8379407593852
14:50	-22.2122915820532	-20.5586544174962	-19.4543817058082	-18.5717315385515	-18.184950614375	-17.9566437720013	-17.7844707573449	-17.626706325229	-17.4647408299582	-17.2905284808313	-17.1012706047922	-16.8968396117241
14:51	-22.244412570142	-20.5943452703892	-19.495537199557	-18.6218396332499	-18.2412979959395	-18.0167283060741	-17.8462604056393	-17.68874744577	-17.5261264292114	-17.3507853932422	-17.1602268068857	-16.9545087971055
14:52	-22.2762321956324	-20.6297182179041	-19.5363383707975	-18.6714827259514	-18.2970251370989	-18.0760184405826	-17.907095720791	-17.7497127222793	-17.5863610426106	-17.409857231688	-17.2179934598088	-17.0110018329406
14:53	-22.307776158993	-20.6647988741376	-19.5768106381847	-18.7206858558425	-18.3521575755702	-18.1345422959102	-17.9670097391605	-17.8096412923237	-17.6454893899648	-17.4677925828173	-17.2746209956267	-17.0663693180103
14:54	-22.3390699053958	-20.6996125774482	-19.6169791091011	-18.7694736821794	-18.4067204192601	-18.1923275023495	-18.0260348351871	-17.8685712717397	-17.7035546651161	-17.5246379895359	-17.3301573908777	-17.1206591412659
14:55	-22.370138753846	-20.7341845187113	-19.6568687060194	-18.817870605208	-18.4607384588249	-18.2494012991793	-18.0842028041126	-17.9265398301066	-17.7605986249364	-17.5804380729922	-17.3846483285815	-17.17391667794
14:56	-22.4010080278535	-20.7685398709173	-19.6965042938265	-18.8659008870871	-18.5142362791081	-18.3057906317018	-18.1415449426867	-17.9835832651548	-17.8166616775624	-17.6352356518304	-17.4381373533139	-17.226184973715
14:57	-22.4317031893081	-20.8027039217554	-19.7359108097065	-18.9135887742973	-18.5672383708035	-18.3615222474683	-18.1980921289528	-18.0397370769429	-17.8717829703225	-17.6890718589233	-17.4906660196802	-17.2775049177339
14:58	-22.4622499773237	-20.8367022109211	-19.7751133972688	-18.9609586230764	-18.6197692437217	-18.4166227929282	-18.2538749021899	-18.0950360426004	-17.9260004777905	-17.7419862558237	-17.5422740345694	-17.3279154052528
14:59	-22.4926745539547	-20.8705606740216	-19.814137546729	-19.0080350295207	-18.6718535431026	-18.4711189117654	-18.3089235440866	-18.1495142924126	-17.9793510904026	-17.7940169452132	-17.5929993936226	-17.3774534907523
14:60	-22.5230036588822	-20.9043057951361	-19.8530092431241	-19.0548429661262	-18.7235161705118	-18.5250373462448	-18.3632681622423	-18.2032053880319	-18.0318707040918	-17.8452006816714	-17.642878512396	-17.4261545323306
14:61	-22.5532647754131	-20.9379647703312	-19.8917551247662	-19.1014079267255	-18.7747824109962	-18.5784050429813	-18.4169387771432	-18.2561424036231	-18.0835943114312	-17.895572981143	-17.6919463527448	-17.4740523282059
14:62	-22.5834863104525	-20.9715656847339	-19.9304026544231	-19.1477560820115	-18.8256780683469	-18.6312492646652	-18.4699654138331	-18.3083580108001	-18.1345560948269	-17.9451682295424	-17.7402365450019	-17.5211792461589
14:63	-22.6136977915068	-21.0051377061519	-19.9689803060772	-19.1939144481369	-18.8762296105512	-18.6835977094415	-18.5223781996056	-18.3598845682879	-18.1847895223751	-17.9940197910045	-17.7877815065744	-17.5675663467532
14:64	-22.6439300842662	-21.0387112987091	-20.0075177705623	-19.2399110712504	-18.9264643277972	-18.7354786398453	-18.5742074691858	-18.4107542173413	-18.2343274470841	-18.0421601163695	-17.834612557631	-17.6132435011752
14:65	-22.6742156349358	-21.0723184605622	-20.0460461839374	-19.2857752312989	-18.9764105057589	-18.7869210234606	-18.6254838790526	-18.4609989840881	-18.2832022102727	-18.0896208525834	-17.8807600346163	-17.6582395045522
14:66	-22.7045887422447	-21.1059929905068	-20.0845983831557	-19.3315376689977	-19.0260976173337	-18.8379546877941	-18.6762385327818	-18.5106508901298	-18.3314457500929	-18.1364329537999	-17.9262534023885	-17.7025821856249
14:67	-22.7350858650222	-21.1397707892067	-20.1232091944516	-19.3772308405969	-19.0755565365614	-18.8886104922649	-18.72650311958	-18.5597420729459	-18.3790897162843	-18.1826267950924	-17.9711213658608	-17.7462985136818
14:68	-22.7657459724148	-21.1736902019351	-20.16191576095	-19.4228892059591	-19.1248197791429	-18.9389205207153	-18.7763100685423	-18.6083049179079	-18.4261655924707	-18.2282322898328	-18.0153919821161	-17.7894147037056
14:69	-22.7966109453165	-21.2077924111626	-20.2007579173588	-19.4685495565872	-19.1739217748361	-18.9889182984776	-18.8256927216086	-18.656372204033	-18.4727048275431	-18.2732790119644	-18.0590927740781	-17.8319563207386
14:70	-22.8277260394628	-21.242121889151	-20.2397786213036	-19.5142513916351	-19.2228991780771	-19.0386390388105	-18.8746855287574	-18.7039772660059	-18.5187389779693	-18.3177963246048	-18.1022508469559	-17.8739483845525
14:71	-22.8591404230222	-21.2767269230146	-20.2790244530191	-19.5600373517008	-19.2717912245185	-19.0881199244967	-18.9233242696595	-18.7511541754903	-18.5642998632208	-18.3618135166645	-18.144893008849	-17.9154154758063
14:72	-22.8909078045515	-21.3116602276486	-20.318546197842	-19.6059537224261	-19.3206401428636	-19.1374004316119	-18.9716463068823	-18.79793794536	-18.609419736946	-18.405359949473	-18.1870458971009	-17.9563818450075
14:73	-22.9230871710778	-21.3469796656842	-20.3583995294532	-19.6520510227714	-19.3694916335192	-19.1865227040115	-19.0196908768117	-18.8443647612394	-18.6541314770482	-18.4484652157732	-18.228736112243	-17.9968715257547
14:74	-22.9557436610917	-21.3827490984865	-20.3986458163187	-19.6983846964674	-19.4183954283064	-19.2355319890263	-19.0674994258143	-18.8904722456846	-18.6984687984913	-18.4911593139085	-18.2699903616857	-18.0369084539495
14:75	-22.9889496037893	-21.4190393985251	-20.4393530796345	-19.7450159298459	-19.4674059489648	-19.2844771473265	-19.1151160008784	-18.9362997615244	-18.7424664934751	-18.5334728405913	-18.3108356157	-18.07651659493
14:76	-23.0227857644917	-21.4559296617335	-20.4805971387339	-19.7920126253598	-19.5165830866848	-19.3334112530819	-19.162587706145	-18.9818887623701	-18.7861607046507	-18.5754372063516	-18.3512992787226	-18.1157200808122
14:77	-23.0573428475652	-21.4935086694373	-20.5224629900314	-19.8394505681143	-19.5659931307674	-19.3823923046242	-19.2099652395296	-19.0272832001991	-18.8295892383405	-18.6170848786524	-18.3914093796255	-18.1545433607463
14:78	-23.0927233234067	-21.5318766640889	-20.5650464790547	-19.8874148333432	-19.6157098821924	-19.4314840711194	-19.2573035272116	-19.0725300023318	-18.8727919263648	-18.6584496587763	-18.4311947853648	-18.1930113673291
14:79	-23.1290436666808	-21.5711475228432	-20.6084563432763	-19.9360014969343	-19.6658159980493	-19.480757107706	-19.3046624784248	-19.1176796332298	-18.9158110471694	-18.6995670000097	-18.4706854433937	-18.2311497030911
14:80	-23.1664371211996	-21.6114514400554	-20.6528167281887	-19.9853197302587	-19.7164046263761	-19.5302899807263	-19.3521078890543	-19.1627867605655	-18.958691819634	-18.7404743764667	-18.5099126594728	-18.2689848518381
14:81	-23.2050571459202	-21.6529382671919	-20.6982703131581	-20.0354943867041	-19.7675814092988	-19.5801707569234	-19.3997125305642	-19.2079110502656	-19.0014829864168	-18.7812117142265	-18.5489094191002	-18.3065444207331
14:82	-23.2450817514053	-21.6957817110866	-20.7449822312126	-20.0866692234731	-19.8194669574225	-19.6304988269704	-19.447557471451	-19.2531181221469	-19.04423750823	-18.8218218994903	-18.5877107628426	-18.3438574204246
14:83	-23.2867190142994	-21.7401846660626	-20.7931450343819	-20.1390109528662	-19.8721999330454	-19.6813871561713	-19.4957336927586	-19.2984807069517	-19.0870133964102	-18.8623513824125	-18.6263542285198	-18.3809545923719
14:84	-23.3302141706369	-21.7863860632536	-20.8429850532828	-20.1927143892968	-19.9259409282618	-19.73296508616	-19.5443440786872	-19.3440800579196	-19.1298747190774	-18.9028509004747	-18.6648803766972	-18.4178687949181
14:85	-23.3758588557947	-21.8346697790338	-20.8947706417455	-20.2480090623088	-19.9808773928983	-19.785381854692	-19.5935058901207	-19.3900076867526	-19.172892826809	-18.9433763521948	-18.7033334205629	-18.4546354628248
14:86	-23.4240033100091	-21.8853763823096	-20.948823009249	-20.3051678187621	-20.0372299666381	-19.8388110619078	-19.6433538661941	-19.4363675167605	-19.2161478581614	-18.9839898612585	-18.7417619874331	-18.4912931591708
14:87	-23.4750727542981	-21.9389188648968	-21.0055306668081	-20.3645181664168	-20.0952607156278	-19.8934563995704	-19.694044151654	-19.4832785778084	-19.2597306051111	-19.024761083766	-18.7802200474168	-18.527884244126
14:88	-23.529589749429	-21.995804071369	-21.0653690153826	-20.4264574617605	-20.1552839922454	-19.9495590886515	-19.7457593231288	-19.5308784124723	-19.3037448458585	-19.0657688285743	-18.8187680560531	-18.5644556926834
14:89	-23.5882053345196	-22.0566624676009	-21.1289274116292	-20.4914735944967	-20.2176809704506	-20.0074076625989	-19.7987148971246	-19.5793274267338	-19.3483102908954	-19.1071030847016	-18.8574743732333	-18.6010601037812
14:90	-23.6517433852641	-22.1222904220988	-21.1969473742458	-20.5601737059577	-20.2829194313177	-20.0673510254694	-19.8531678650899	-19.6288145112186	-19.3935663430296	-19.148867583488	-18.8964170423043	-18.6377569575355
14:91	-23.7212654765473	-22.1937118182276	-21.270377859566	-20.6333249472498	-20.351581212258	-20.1298161680249	-19.90942804649	-19.6795643957003	-19.4396769513592	-19.1911830712962	-18.9356860436743	-18.6746141972902
14:92	-23.7981686666085	-22.2722705587203	-21.3504575516963	-20.7119138062331	-20.424401122094	-20.1953326491234	-19.9678734301341	-19.7318474051184	-19.4868369558814	-19.2341915381576	-18.975386180765	-18.7117102415227
14:93	-23.8843383394969	-22.3597744466962	-21.4388415646711	-20.797235045181	-20.5023235027008	-20.2645671390077	-20.0289712743085	-19.7859926009374	-19.5352804943792	-19.2780617502856	-19.0156408193772	-18.7491365713929
14:94	-23.9823977418254	-22.4587286852567	-21.5378045419623	-20.8910297483293	-20.5865868557113	-20.3383733391215	-20.0933077127888	-19.8424057876972	-19.5852923109708	-19.3229965881106	-19.0565967949436	-18.7870010992804
14:95	-24.0961377995598	-22.5727350678636	-21.6505825959832	-20.995708732659	-20.6788548583506	-20.4178661489308	-20.1616302526599	-19.9015946650633	-19.6372232248867	-19.3692429267905	-19.0984309427479	-18.8254326122263
14:96	-24.2313092182606	-22.7072205970594	-21.7819853571091	-21.114733063207	-20.7814276651877	-20.50453549655	-20.2349104002392	-19.9642047364194	-19.6915116912679	-19.4171051644824	-19.1413589222233	-18.8645867184726
14:97	-24.3972168376531	-22.8708853993245	-21.9395812707392	-21.2533050554685	-20.8976001468068	-20.6004279408295	-20.3144388180987	-20.0310718736922	-19.7487144985786	-19.4669640949854	-19.1856473460352	-18.9046539332109
14:98	-24.6103403418248	-23.0789322655596	-22.136248462309	-21.4197317432395	-21.0323083982997	-20.7084503265263	-20.4019752465061	-20.1033015311422	-19.8095515476887	-19.5193037979425	-19.2316307722251	-18.9458708692761
14:99	-24.9041501027357	-23.3615849361251	-22.3965523528156	-21.6284350842881	-21.1933944507562	-20.8329080008592	-20.4999952366523	-20.1823922623593	-19.8749730274328	-19.5747508853571	-19.2797360262486	-18.9885360349903
14:100	-25.3648102937877	-23.7935926777827	-22.7769031995142	-21.9077670270053	-21.3943639838569	-20.980532541516	-20.6121185747625	-20.2704363305489	-19.9462635423716	-19.6341333902777	-19.3305178769582	-19.0330326407289
15:1	-17.4892704856108	-15.6254587080224	-14.1853852660359	-12.6851713417561	-11.75198954908	-11.046176829654	-10.4613763301634	-9.95031133427811	-9.4878719111178	-9.0591865844309	-8.654782953963	-8.26831176065009
15:2	-18.31755697121	-16.4613913365256	-15.0338221906617	-13.5579026482406	-12.6482834100364	-11.965455978681	-11.40314302892	-10.9141028031789	-10.4732329620036	-10.0656531295365	-9.68187297802843	-9.31552163067544
15:3	-18.7796108450314	-16.9298435478399	-15.5127289860044	-14.0571064406399	-13.167178762243	-12.5035886681594	-11.9601396291524	-11.4896274335537	-11.0669591508024	-10.6772452331085	-10.3109743306793	-9.96174778226283
15:4	-19.1036779523648	-17.2596903025947	-15.8520125958058	-14.4146930817959	-13.5425080993533	-12.8962447199276	-12.3697834990936	-11.9159551789413	-11.5096734943087	-11.1360360292714	-10.7855053189577	-10.4516482853512
15:5	-19.3551551134946	-17.5165811784822	-16.1177367232877	-14.6975293812044	-13.8419088709193	-13.2117992608306	-12.7011528790319	-12.2628307519613	-11.8717483933679	-11.5129848987007	-11.1769700887151	-10.8572288864497
15:6	-19.5617172073468	-17.7283138046077	-16.3378996765085	-14.9340014407542	-14.094137770091	-13.4793623924457	-12.9836934268415	-12.5600164938918	-12.183242853473	-11.8384263922191	-11.5159567095333	-11.209308565582
15:7	-19.7376616522032	-17.909254027119	-16.5269788780104	-15.1388012764801	-14.3140906038918	-13.7140229886038	-13.2326759921292	-12.8229535332517	-12.4597558880825	-12.1281043555529	-11.8183403185334	-11.5238800379333
15:8	-19.8913449066905	-18.0678003361624	-16.6934411605153	-15.3205264587189	-14.5104881525754	-13.9246175607451	-13.4570450916709	-13.0606862660568	-12.7104232086264	-12.3912368958994	-12.0934123647405	-11.8102992943806
15:9	-20.0280808374565	-18.2092943129042	-16.8426730381572	-15.4846489608507	-14.6888822317309	-14.1167721632118	-13.6624952333861	-13.2789716040757	-12.9410578395984	-12.6336867661009	-12.3470791569996	-12.074510735809
15:10	-20.1514625106154	-18.3373483068198	-16.9783180325933	-15.6348712310035	-14.8530298198052	-14.2942938989331	-13.8528791096196	-13.4817031446988	-13.1555895379932	-12.8594153030672	-12.5833296030376	-12.3205280188933
15:11	-20.2640356975559	-18.4545220818678	-17.1029584606644	-15.7738179482878	-15.0055943958883	-14.4598814662538	-14.030926981789	-13.6716390203753	-13.3568007362027	-13.0712261013053	-12.8049862645011	-12.5511921528017
15:12	-20.3676717192359	-18.5626974596755	-17.2184930187494	-15.9034192968493	-15.1485346691183	-14.6155191224308	-14.1986456627653	-13.8508056898001	-13.5467349394523	-13.2711778238064	-13.0141223945673	-12.7685925640497
15:13	-20.4637875993413	-18.6632995636195	-17.3263598079814	-16.0251374285634	-15.2833343285348	-14.762709581335	-14.3575544304099	-14.0207367424696	-13.7269383045925	-13.4608284440703	-13.2123087258955	-12.9743162748988
15:14	-20.5534829534	-18.7574344011652	-17.4276750468067	-16.1401073515756	-15.4111450067494	-14.902618960505	-14.508831873422	-14.1826215657989	-13.8986100568927	-13.641387340057	-13.4007671481872	-13.1696030067871
15:15	-20.6376287901979	-18.8459781233005	-17.5233230761002	-16.2492283675664	-15.5328790792319	-15.0361708798503	-14.6534112333085	-14.3374018800488	-14.062700170066	-13.8138140623915	-13.5804704711543	-13.3554457562852
15:16	-20.7172142892711	-18.9298875101483	-17.6142230409349	-16.3533791912521	-15.6493967071287	-15.164216028366	-14.7921377793685	-14.4859197503454	-14.2200495932332	-13.9789516616444	-13.7522693166072	-13.5327114187168
15:17	-20.7925706358065	-19.0095289721324	-17.7007851853296	-16.4530252281202	-15.7611965733817	-15.2872757920457	-14.9255499932616	-14.6287280257388	-14.3712252087464	-14.1373833416736	-13.9167686557457	-13.7020358464418
15:18	-20.8641755585101	-19.0853831215818	-17.7834946698109	-16.5486597656385	-15.8687788125569	-15.4058560398534	-15.0541588291185	-14.7663430007246	-14.5167504111862	-14.2896435873981	-14.0745210054459	-13.8639999397638
15:19	-20.9324299674538	-19.1578533090088	-17.8627586811115	-16.6406967899728	-15.9725630724391	-15.5203811610928	-15.1783930569462	-14.8991985113016	-14.6570664639208	-14.4361858349179	-14.2259997127778	-14.0191078991719
15:20	-20.9976737837262	-19.2272815397222	-17.9389224894205	-16.7294873102513	-16.0729050890792	-15.6312108778823	-15.298616300334	-15.0276631806863	-14.7925499155052	-14.5773999733114	-14.3716163698767	-14.1678042582133
15:21	-21.0601978792138	-19.2939604798304	-18.0122815613539	-16.8153316741836	-16.1701091923268	-15.7386529301722	-15.4151398905801	-15.1520534248063	-14.9235257146827	-14.7136254748266	-14.5117337779451	-14.310486391738
15:22	-21.1202532229807	-19.3581426538066	-18.083090840094	-16.8984890043063	-16.2644378880641	-15.8429727956283	-15.5282327148565	-15.2726434097563	-15.0502772305493	-14.8451613759784	-14.6466757043364	-14.4475137761248
15:23	-21.1780579858132	-19.4200475891231	-18.1515719546205	-16.9791845290816	-16.3561193030344	-15.9444012413508	-15.6381288658775	-15.3896727787405	-15.1730540056807	-14.9722739497176	-14.7767342909715	-14.5792148876793
15:24	-21.2338031283649	-19.4798674361741	-18.2179188907756	-17.0576153502465	-16.4453530418564	-16.0431402647737	-15.7450336577661	-15.503352720323	-15.2920778216807	-15.095202658187	-14.9021757192005	-14.7058923677632
15:25	-21.2876568468481	-19.5377714394299	-18.2823025033455	-17.1339550317908	-16.5323148474526	-16.139367820501	-15.8491284101181	-15.6138707851628	-15.4075474902501	-15.2141648076416	-15.0232445661835	-14.8278269086928
15:26	-21.3397681467272	-19.5939095317318	-18.3448741434303	-17.2083572893397	-16.6171603479084	-16.2332416200974	-15.9505742910858	-15.721394745928	-15.5196426692314	-15.3293592123166	-15.1401671711319	-14.9452801932543
15:27	-21.3902697429053	-19.6484152512974	-18.4057686024133	-17.2809589845718	-16.7000280975168	-16.3249022155258	-16.0495154329892	-15.8260757168658	-15.6285269240757	-15.4409690940853	-15.2531542479183	-15.0584971345249
15:28	-21.4392804340521	-19.701408129886	-18.4651065222856	-17.3518825769096	-16.781042066569	-16.4144755229771	-16.146081479313	-15.9280506942399	-15.734350199334	-15.5491643880962	-15.3624029220418	-15.1677076001416
15:29	-21.4869070622496	-19.7529956639148	-18.5229963851023	-17.4212381471321	-16.8603136962954	-16.5020749051475	-16.2403896827632	-16.0274446392146	-15.8372508247105	-15.654103583756	-15.4680983272876	-15.2731277589093
15:30	-21.5332461426327	-19.8032749536681	-18.5795361674697	-17.4891250802415	-16.9379436076246	-16.5878029018839	-16.3325466455649	-16.1243721959629	-15.9373571510576	-15.7559352005412	-15.5704148657881	-15.374961152952
15:31	-21.5783852281922	-19.8523340761303	-18.6348147261777	-17.5556334748029	-17.0140230320077	-16.6717526784143	-16.4226497722179	-16.2189391165719	-16.0347888901868	-15.8547989758991	-15.6695172113572	-15.4733995723162
15:32	-21.6224040603862	-19.9002532423707	-18.6889129663611	-17.6208453309998	-17.0886350173508	-16.7540092449604	-16.510788489317	-16.3112434485332	-16.1296582163048	-15.9508268257467	-15.7655611177618	-15.56862378889
15:33	-21.6653755452789	-19.9471057794207	-18.7419048324896	-17.6848355583826	-17.1618554506551	-16.8346504899262	-16.5970452752946	-16.4013765287144	-16.2220706747408	-16.0441436252633	-15.8586940795352	-15.6608041911863
15:34	-21.7073665866215	-19.9929589682368	-18.7938581540631	-17.7476728357169	-17.2337539302676	-16.913748060036	-16.6814965340177	-16.4894238186699	-16.3121259343345	-16.1348678477609	-15.9490558819841	-15.7501013498722
15:35	-21.7484388009222	-20.037874762935	-18.8448353714249	-17.8094203487727	-17.3043945139723	-16.9913681140328	-16.764213339325	-16.5754656091959	-16.399918412669	-16.2231120916497	-16.0367790684713	-15.8366665350884
15:36	-21.7886491346261	-20.0819104115335	-18.8948941621118	-17.8701364268104	-17.3738363639898	-17.06757197131	-16.8452620722868	-16.6595776166521	-16.485537797711	-16.308983519392	-16.1219893463267	-15.9206421999794
15:37	-21.8280503996878	-20.1251189945751	-18.9440879842595	-17.9298750945556	-17.4421343059287	-17.1424166727717	-16.9247049688427	-16.7418314893532	-16.569069484984	-16.3925842274491	-16.2048059474643	-16.0021624399596
15:38	-21.8666917408009	-20.1675498949708	-18.9924665505234	-17.9886865533442	-17.5093393155687	-17.2159554680069	-17.0026005922172	-16.8222952390096	-16.6505949458607	-16.4740115623198	-16.285341955656	-16.0813534336851
15:39	-21.9046190451668	-20.2092492100062	-19.0400762435528	-18.0466176026514	-17.5754989448512	-17.2882382403253	-17.0790042419468	-16.9010336095476	-16.7301920397185	-16.5533583946253	-16.3637046092076	-16.1583338691888
15:40	-21.9418753037873	-20.250260114545	-19.0869604821318	-18.1037120112635	-17.6406576964645	-17.359311879184	-17.1539683092943	-16.9781083935198	-16.8079352804019	-16.6307133606587	-16.439995585306	-16.2332153569093
15:41	-21.9785009317474	-20.2906231829369	-19.1331600455584	-18.1600108457765	-17.7048573548115	-17.4292206079129	-17.2275425871864	-17.0535787045976	-16.8838960655557	-16.7061610787829	-16.5143112704236	-16.3061028302153
15:42	-22.0145340537363	-20.3303766759101	-19.1787133625931	-18.215552762847	-17.7681372798658	-17.4980062733441	-17.2997745414788	-17.1275012132477	-16.9581428758594	-16.7797823464125	-16.5867430197491	-16.3770949333354
15:43	-22.0500107600669	-20.3695567977374	-19.2236567703082	-18.2703742705982	-17.830534669382	-17.5657086028933	-17.3707095492742	-17.1999303515478	-17.0307414499289	-16.8516543220044	-16.6573774075635	-16.4462843962278
15:44	-22.0849653376602	-20.4081979281615	-19.2680247473563	-18.3245099637542	-17.89208479408	-17.6323654337858	-17.4403911091407	-17.2709184921605	-17.1017549396078	-16.9218506954271	-16.7262964697295	-16.5137583957706
15:45	-22.1194304798081	-20.4463328329127	-19.3118501255179	-18.3779927364057	-17.9528212097404	-17.6980129184142	-17.5088610273527	-17.3405161057011	-17.1712440495139	-16.9904418492517	-16.7935779389298	-16.5795989026471
15:46	-22.1534374780075	-20.4839928561242	-19.3551642828506	-18.4308539757559	-18.0127759495789	-17.7626857092461	-17.5761595836866	-17.4087719000924	-17.2392671639911	-17.0574950128512	-16.8592954729378	-16.6438830133881
15:47	-22.1870163987278	-20.5212080975171	-19.3979973213288	-18.4831237397519	-18.0719796998156	-17.8264171262254	-17.6423256798063	-17.475732944956	-17.3058804640362	-17.1230744106891	-16.9235188759784	-16.7066832671765
15:48	-22.2201962476309	-20.5580075768812	-19.4403782315056	-18.5348309211411	-18.1304619609737	-17.8892393092262	-17.7073969728736	-17.5414447836396	-17.3711380362825	-17.1872414057904	-16.9863143131129	-16.7680679471844
15:49	-22.2530051234854	-20.5944193880991	-19.4823350464489	-18.586003400195	-18.1882511971403	-17.9511833578009	-17.7714099966729	-17.6059515351022	-17.4350919757326	-17.2500546390957	-17.0477445175245	-16.8281013663898
15:50	-22.2854703638004	-20.6304708447369	-19.523894986975	-18.6366681881104	-18.2453749751705	-18.0122794602041	-17.834400272268	-17.6692959875611	-17.497792483607	-17.3115701651844	-17.107868990576	-16.8868441379825
15:51	-22.3176186840327	-20.6661886190584	-19.5650846000279	-18.6868515629087	-18.3018600956219	-18.0725570134627	-17.8964024099691	-17.731519685543	-17.5592879614173	-17.3718415847019	-17.1667441945396	-16.9443534306213
15:52	-22.3494763121011	-20.7015988761898	-19.6059298919214	-18.7365791995093	-18.357732717046	-18.132044736095	-17.9574502042034	-17.7926630117599	-17.6196251021668	-17.4309201737204	-17.2244237379438	-17.0006832089384
15:53	-22.3810691198545	-20.7367274050751	-19.6464564580687	-18.7858762955533	-18.4130184751472	-18.1907707749449	-18.0175767227219	-17.8527652650515	-17.6788489794158	-17.4888550101996	-17.2809585535494	-17.0558844597934
15:54	-22.4124227530956	-20.7715997478162	-19.6866896107698	-18.8347676944781	-18.4677425982339	-18.2487628074993	-18.0768143914565	-17.9118647354889	-17.7370031348261	-17.5456930976781	-17.3363970690256	-17.1100054048751
15:55	-22.4435627617506	-20.8062413289737	-19.7266545066041	-18.8832780073129	-18.5219300203326	-18.3060481409794	-18.1351950762366	-17.9699987776149	-17.7941296647052	-17.6014794863158	-17.390785370471	-17.1630917003152
15:56	-22.4745147318012	-20.8406775864272	-19.7663762749929	-18.931431734656	-18.5756054933085	-18.3626538094547	-18.1927501625106	-18.0272038827101	-17.8502693060068	-17.6562573914134	-17.4441673589884	-17.2151866240356
15:57	-22.5053044206552	-20.8749341054538	-19.8058801495442	-18.9792533903266	-18.6287936993444	-18.4186066702033	-18.2495106341625	-18.0835157509051	-17.905461522201	-17.7100683095559	-17.4965849005831	-17.2663312515869
15:58	-22.5359578977378	-20.9090367577774	-19.84519160388	-19.0267676282453	-18.6815193651579	-18.4739335005499	-18.3055071524938	-18.1389693639165	-17.9597445894098	-17.7629521325603	-17.5480779697168	-17.3165646212641
15:59	-22.5665016922275	-20.943011847484	-19.8843364937742	-19.073999374193	-18.7338073794063	-18.5286610964413	-18.3607701364323	-18.1935990591659	-18.0131556831993	-17.8149472594442	-17.598684786902	-17.3659238893009
15:60	-22.5969629500576	-20.9768862658847	-19.9233412076047	-19.1209739642415	-18.7856829148214	-18.5828163740769	-18.4153298450555	-18.2474386060373	-18.0657309664408	-17.8660907066833	-17.648441950773	-17.4144444759536
15:61	-22.6273696025574	-21.0106876576535	-19.9622328273497	-19.1677172918298	-18.8371715567567	-18.636426476001	-18.4692164635562	-18.3005212850543	-18.1175056786788	-17.9164182170785	-17.6973845651194	-17.4621602032907
15:62	-22.6577505494273	-21.0444446008786	-20.0010393026509	-19.2142559656989	-18.8882994400029	-18.6895188831816	-18.5224601938505	-18.352879970798	-18.168514227499	-17.9659643676133	-17.7455463614146	-17.5091034255063
15:63	-22.6881358591442	-21.0781868040534	-20.0397896408283	-19.2606174812007	-18.9390933959602	-18.7421215347621	-18.5750913511317	-18.4045472194595	-18.21879028245	-18.0147626767508	-17.7929598174199	-17.5553051525761
15:64	-22.7185569903951	-21.111945323524	-20.0785141161913	-19.3068304078712	-18.9895811125402	-18.7942629573757	-18.627140467804	-18.4555553620085	-18.2683668721572	-18.0628457116979	-17.8396562724927	-17.6007951680792
15:65	-22.7490470387617	-21.1457528055105	-20.1172445025544	-19.3529245966296	-19.0397913095306	-18.8459724061683	-18.6786384064083	-18.5059366040876	-18.3172764853703	-18.1102451962451	-17.8856660402839	-17.6456021420142
15:66	-22.7796410136511	-21.179643757574	-20.1560143335721	-19.3989314105441	-19.0897539326033	-18.8972800199971	-18.7296164833692	-18.5557231338968	-18.3655511768068	-18.1569921198942	-17.931018519565	-17.689753739454
15:67	-22.8103761514352	-21.213654855337	-20.1948591963831	-19.4448839838331	-19.1395003696978	-18.9482169936728	-18.7801066056725	-18.6049472395278	-18.4132226788095	-18.2031168490951	-17.9757423039966	-17.7332767258987
15:68	-22.8412922719628	-21.2478252914281	-20.2338170651473	-19.4908175146675	-19.1890636942011	-18.9988157706044	-18.8301414229225	-18.6536414374531	-18.460322520013	-18.2486492415451	-18.0198652917304	-17.7761970702218
15:69	-22.8724321871177	-21.2821971750896	-20.2729286824223	-19.5367695984616	-19.2384789401957	-19.0491102598227	-18.8797544976596	-18.7018386141748	-18.5068821524341	-18.2936187646617	-18.0634147958304	-17.8185400461449
15:70	-22.9038421719963	-21.3168159927193	-20.3122379980466	-19.5827806097462	-19.2877834161156	-19.0991360821173	-18.9289804973429	-18.749572183407	-18.5529330886676	-18.3380546195198	-18.106417656617	-17.8603303332367
15:71	-22.9355725116787	-21.3517311419475	-20.3517926773626	-19.6288941424846	-19.3370170644762	-19.1489308509746	-18.9778554120651	-18.796876261623	-18.5985070511862	-18.3819858717704	-18.1489003571779	-17.9015921185079
15:72	-22.9676781396301	-21.386996554808	-20.3916446933656	-19.6751575209263	-19.3862228770229	-19.1985344951855	-19.0264168028795	-18.843785865361	-18.6436361361362	-18.4254415913189	-18.1908891434614	-17.9423491997795
15:73	-23.0002193876906	-21.4226714293513	-20.4318510208891	-19.7216223959337	-19.4354473767556	-19.247989631489	-19.0747040866428	-18.8903371343784	-18.6883529945016	-18.4684510028728	-18.2324101505812	-17.9826250921302
15:74	-23.0332628726754	-21.4588210939386	-20.4724744554677	-19.7683454453598	-19.4847411809775	-19.2973419974907	-19.1227588645553	-18.9365675856128	-18.7326910340927	-18.5110436498601	-18.2734895372248	-18.0224431388959
15:75	-23.0668825512007	-21.495518034809	-20.5135845853994	-19.8153892017458	-19.5341596629583	-19.3466409574904	-19.1706253031932	-18.9825164039901	-18.7766846465534	-18.553249574715	-18.3141536303794	-18.0618266289082
15:76	-23.101160982996	-21.5328431258458	-20.5552589532247	-19.8628230367069	-19.5837637342411	-19.3959400968993	-19.2183505788688	-19.0282247774804	-18.8203694644833	-18.5950995191331	-18.3544290829983	-18.1007989219248
15:77	-23.1361908544239	-21.5708871104917	-20.5975844529873	-19.9107243393699	-19.6336207753824	-19.4452979248571	-19.265985398762	-19.0737362855212	-18.8637826549152	-18.6366251486576	-18.3943430477348	-18.1393835845422
15:78	-23.1720768292462	-21.6097524004827	-20.6406590231677	-19.9591799367912	-19.6838057504634	-19.494778709744	-19.3135846156031	-19.1190973521114	-18.9069632568201	-18.6778593069088	-18.4339233705028	-18.1776045393102
15:79	-23.2089378143921	-21.6495552759558	-20.6845937133846	-20.0082878183989	-19.7344025506801	-19.5444534789332	-19.3612079570138	-19.1643577776757	-18.949952572139	-18.7188363059711	-18.4731988084294	-18.2154862303024
15:80	-23.2469097568044	-21.6904285986193	-20.7295152277369	-20.0581592455345	-19.785505625621	-19.5944012228902	-19.4089208962349	-19.2095713674051	-18.9927946221671	-18.7595922609755	-18.5121992777719	-18.2530538090862
15:81	-23.2861491266603	-21.7325251871994	-20.7755690817944	-20.1089213531463	-19.8372219787608	-19.6447103553808	-19.4567956983704	-19.2547966784614	-19.0355366841148	-18.8001654788703	-18.5509561386705	-18.2903333459034
15:82	-23.3268372973034	-21.7760220569395	-20.8229235578856	-20.1607203865546	-19.889673628129	-19.6954804972067	-19.5049126860763	-19.30009791457	-19.0782299265625	-18.8405969138814	-18.5895025252625	-18.3273520719903
15:83	-23.3691861106227	-21.8211257996534	-20.8717747107855	-20.2137257664138	-19.9430006667948	-19.7468246721587	-19.5533617817477	-19.3455460046334	-19.1209301676096	-18.8809307054297	-18.627873731824	-18.3641386604026
15:84	-23.4134450301113	-21.8680794887793	-20.9223527728934	-20.2681352462778	-19.9973651048876	-19.7988720330951	-19.6022444010041	-19.3912199128176	-19.1636987862342	-18.9212148185369	-18.666107668391	-18.4007235545689
15:85	-23.4599104510889	-21.9171716525745	-20.9749304498735	-20.3241815300039	-20.0529557415924	-19.8517712767214	-19.6516757965545	-19.4372082421429	-19.2066038263131	-18.9615018123809	-18.7042454029573	-18.4371393562278
15:86	-23.5089379889442	-21.968748096467	-21.0298338092182	-20.3821408671524	-20.1099944116141	-19.905694963017	-19.7017879851388	-19.4836112134735	-19.2497213447733	-19.0018497701567	-18.7423318121697	-18.4734212875939
15:87	-23.5609589524039	-22.0232277199195	-21.0874567861067	-20.4423443703515	-20.1687440912588	-19.960845037412	-19.7527334374079	-19.5305431291892	-19.2931370716759	-19.0423234334708	-18.7804163688701	-18.5096077468301
15:88	-23.6165028167237	-22.0811240448087	-21.1482808324894	-20.5051931437026	-20.2295195591724	-20.017459973437	-19.8046897777332	-19.5781354690517	-19.3369484724915	-19.0829955981891	-18.8185541034932	-18.5457409815728
15:89	-23.6762284953523	-22.1430750938476	-21.2129020374971	-20.571178851407	-20.2927016265704	-20.0758241308783	-19.8578658379941	-19.6265408199018	-19.3812673340767	-19.1239488474556	-18.8568067881113	-18.5818679129058
15:90	-23.7409688508543	-22.2098857894706	-21.2820693687903	-20.64091222393	-20.3587564505277	-20.1362801926417	-19.9125095521517	-19.6759379185961	-19.4262230399419	-19.1652777237557	-18.895244408133	-18.6180411526384
15:91	-23.8117957274399	-22.2825896811181	-21.3567399362978	-20.7151634372025	-20.4282622422672	-20.1992459582108	-19.9689183924324	-19.7265382011976	-19.4719667634948	-19.2070914787429	-18.9339470092516	-18.6543202711864
15:92	-23.8901179120019	-22.3625415379992	-21.43816116906	-20.7949207665717	-20.5019469987248	-20.2652374290072	-20.0274533756009	-19.7785944204202	-19.518676899675	-19.2495175922218	-18.9730070391252	-18.6907733935604
15:93	-23.9778341314027	-22.4515612358463	-21.5279971906759	-20.8814783180899	-20.5807431303892	-20.3349011928874	-20.0885581813614	-19.8324121497471	-19.5665661911335	-19.2927063281499	-19.0125323489286	-18.7274792296156
15:94	-24.0775826475212	-22.5521670514739	-21.6285311402261	-20.9765718667888	-20.6658688377713	-20.4090609194242	-20.1527857513566	-19.8883653904653	-19.6158912098228	-19.3368367084544	-19.0526500863246	-18.7645296859318
15:95	-24.1931708456109	-22.6679741311882	-21.743005345365	-21.0825980823815	-20.7589534696927	-20.4887859283156	-20.2208361074183	-19.9469181305653	-19.666965170245	-19.3821244554019	-19.0935118096553	-18.8020332669475
15:96	-24.3303663117528	-22.8044210905615	-21.876229320616	-21.2029867268449	-20.8622385380544	-20.5754955332583	-20.2936114780817	-20.0086547392344	-19.7201755481014	-19.4288327143335	-19.1353003012739	-18.8401195626044
15:97	-24.4984878889732	-22.9702124194926	-22.0357552636091	-21.3428739964753	-20.9789161948756	-20.6711238557581	-20.3722990154977	-20.0743238275689	-19.7760087839643	-19.4772867790199	-19.1782387859104	-18.8789452556853
15:98	-24.7140158235283	-23.1805318873776	-22.2344027320977	-21.5104249124376	-21.113735001988	-20.7783921446929	-20.4584992162259	-20.1449032644647	-19.835085696753	-19.5278947039842	-19.2226036190189	-18.9187022925808
15:99	-25.0103686771089	-23.4655051583561	-22.496553815654	-21.7197347887473	-21.2741724629327	-20.9012844578988	-20.5544336007417	-20.2216996214335	-19.8982135552693	-19.5811767876611	-19.2687420902612	-18.9596291951415
15:100	-25.4734067443839	-23.8994400568295	-22.8779669287514	-21.9982948534057	-21.4729557125427	-21.045939334468	-20.6632977078433	-20.3065060359928	-19.9664649307211	-19.637808797464	-19.3170979524005	-19.0020270349865
16:1	-17.5850865751406	-15.7188541605907	-14.2745334860255	-12.7650261126295	-11.8214864184839	-11.1042612378536	-10.5070174424593	-9.98251719019672	-9.50570383304765	-9.06177145811246	-8.64132251157022	-8.23808845346137
16:2	-18.4091675747172	-16.5507764593244	-15.1192798197844	-13.6346931667863	-12.7153312084228	-12.0216953248911	-11.4475265305734	-10.9456137089286	-10.4908985417741	-10.0685573067902	-9.66916697783804	-9.2864318776653
16:3	-18.8682814626269	-17.0164041664026	-15.595551219119	-14.1316344624298	-13.232337280749	-12.5583147331741	-12.0033861485599	-11.5203723387201	-11.0842170073711	-10.6800792403284	-10.2985072902702	-9.93317107056971
16:4	-19.1901096389328	-17.3440921597168	-15.9328074505468	-14.4874549245156	-13.606166965915	-12.9497462050622	-12.4120876545885	-11.946042491911	-11.5265544296977	-11.1387619542901	-10.7731793048068	-10.4234347063432
16:5	-19.4397878274213	-17.5992450854392	-16.1968939071634	-14.7688551497861	-13.9043418412789	-13.2642970216219	-12.7426864665082	-12.2923874003071	-11.8883388150241	-11.5156528554802	-11.1648027303077	-10.8293667254672
16:6	-19.6448524189089	-17.8095294042938	-16.4156897627644	-15.0041256321277	-14.1555457581382	-13.5310262403196	-13.0245977267944	-12.5891578255743	-12.1996346322614	-11.841106865589	-11.5039986155756	-11.1818293269453
16:7	-19.8195188276611	-17.9892328136473	-16.6036006078753	-15.2078988485508	-14.3746268351541	-13.7649863653836	-13.2730665474225	-12.851778921605	-12.4760336317415	-12.1308680658974	-11.8066484985436	-11.4968263980627
16:8	-19.972090948328	-18.1467034961873	-16.7690466494008	-15.3887328623079	-14.5702731604202	-13.9749876821363	-13.4970172417011	-13.0892803393243	-12.7266615442661	-12.3941485323398	-12.0820408384124	-11.7837130327525
16:9	-20.1078469174874	-18.287248729655	-16.9173824148916	-15.5520721062235	-14.7480132262699	-14.1666368823789	-13.7021285911963	-13.3074064830263	-12.9573215842973	-12.636803284747	-12.3360755962143	-12.0484279624851
16:10	-20.2303543966019	-18.4144564152561	-17.0522285233863	-15.701599067556	-14.911586810163	-14.3437264244114	-13.8922409403912	-13.5100405600221	-13.1719346469751	-12.862785812999	-12.5727342833412	-12.2949773505656
16:11	-20.3421404412048	-18.530868272325	-17.1761503266349	-15.8399234971823	-15.0636443499084	-14.5089436821673	-14.0700747221117	-13.6999320761779	-13.3732753642878	-13.0748922910131	-12.7948319463897	-12.5261941758865
16:12	-20.4450621825149	-18.6383524215238	-17.2910336023541	-15.9689641234615	-15.2061344349008	-14.664263981615	-14.237628809722	-13.8791002766542	-13.5633804130102	-13.2751745410459	-13.0044345865029	-12.7441598982152
16:13	-20.5405256281349	-18.7383233369514	-17.3983063867227	-16.0901741160107	-15.3405327450867	-14.8111828689663	-14.3964159744469	-14.0490726582864	-13.7437899562485	-13.4651842863124	-13.2031061023899	-12.9504539361769
16:14	-20.6296216696532	-18.8318785844039	-17.4990769041141	-16.2046813105656	-15.4679844661287	-14.9508606201223	-14.54760939965	-14.2110334061985	-13.9156979268764	-13.6461252073631	-13.3920620280226	-13.1463089316336
16:15	-20.7132142892708	-18.9198875101483	-17.5942230409349	-16.3133791912521	-15.5893967071287	-15.084216028366	-14.6921377793685	-14.3659197503454	-14.0800495932332	-13.8189516616444	-13.5722693166072	-13.3327114187168
16:16	-20.7919998290539	-19.0030508390417	-17.6844524784376	-16.4169880481653	-15.705500630653	-15.2119894608683	-14.8307492610264	-14.5144867589818	-14.2376071678338	-13.9844350564911	-13.7445133764634	-13.5104693081795
16:17	-20.8668814693232	-19.0822336514721	-17.7705854078796	-16.5162781603577	-15.8170418807733	-15.334912609574	-14.9641665013586	-14.6574508576758	-14.3890835099933	-14.1432886676889	-13.9095144720917	-13.6803200262743
16:18	-20.9380459081844	-19.1576622569313	-17.8528971887167	-16.6115858800956	-15.9243929172066	-15.4533821854887	-15.0928043433163	-14.7952422183327	-14.5349240605309	-14.295976126402	-14.0677608728335	-13.8427868602268
16:19	-21.0058907384248	-19.2297367917062	-17.9317919511695	-16.7033224078223	-16.0279708077125	-15.567820108074	-15.2170890544604	-14.9282919580264	-14.6755669692483	-14.4429472858077	-14.2197220346108	-13.9983703167757
16:20	-21.0707530618899	-19.298796529053	-18.0076123660874	-16.7918363782085	-16.1281290775063	-15.6785839595866	-15.3373820511967	-15.056966253786	-14.8113859510346	-14.5845887955307	-14.3658061465307	-14.1475119479502
16:21	-21.1329213370209	-19.3651317961068	-18.0806516738564	-16.8774261011445	-16.2251701489647	-15.7859796126827	-15.4539927040743	-15.1815793089944	-14.942703373444	-14.7212372165493	-14.5063730852966	-14.2906068352222
16:22	-21.1926444535703	-19.4289931021795	-18.1511628990919	-16.9603489396694	-16.3193548721567	-15.89027090495	-15.5671881472366	-15.3024032799367	-15.0698002553081	-14.853188989262	-14.6417441590104	-14.4280128141654
16:23	-21.2501387807886	-19.490598228891	-18.2193660083122	-17.040828594975	-16.4109099286226	-15.9916871544479	-15.67720089715	-15.4196759781665	-15.1929240027104	-14.980708093775	-14.7722094982643	-14.5600573274388
16:24	-21.3055937107662	-19.5501378067399	-18.285453539949	-17.1190608369419	-16.5000336554722	-16.0904290714864	-15.7842348435624	-15.5336069190876	-15.3122944606229	-15.1040319910753	-14.8980336995816	-14.6870425366136
16:25	-21.3591760681532	-19.607779751436	-18.3495950834224	-17.1952180634412	-16.5869006791828	-16.1866734618326	-15.8884700133807	-15.644382122836	-15.4281086923876	-15.2233762660489	-15.0194601565163	-14.8092491490522
16:26	-21.4110336547121	-19.6636728299755	-18.4119408797388	-17.2694529655881	-16.6716656407386	-16.2805770071844	-15.9900663972916	-15.752167961304	-15.5405447857873	-15.3389382787218	-15.1367143972292	-14.926939294925
16:27	-21.4612981257085	-19.7179495545935	-18.4726247435755	-17.3419015023926	-16.7544662188284	-16.372279332711	-16.089167051867	-15.8571142671221	-15.649764905605	-15.4509000503381	-15.2500066656981	-15.0403587032213
16:28	-21.51008734466	-19.7707285519587	-18.5317664555827	-17.4126853361383	-16.8354256048725	-16.4619055177213	-16.1859006354172	-15.9593568652857	-15.7559177568608	-15.5594305543915	-15.3595339253152	-15.149738362866
16:29	-21.5575073267687	-19.8221165185756	-18.5894737369042	-17.4819138424531	-16.9146545456775	-16.5495681669814	-16.2803834967993	-16.0590196485996	-15.8591405829611	-15.664687542019	-15.4654814210222	-15.2552958085301
16:30	-21.6036538550544	-19.8722098468996	-18.6458438912129	-17.5496857818674	-16.9922530419134	-16.6353691321896	-16.3727214079964	-16.1562162893904	-15.9595607939257	-15.7668190013716	-15.5680239044966	-15.3572361357024
16:31	-21.6486138338423	-19.9210959872009	-18.7009651799085	-17.6160906996615	-17.0683117702913	-16.719400952498	-16.4630110103903	-16.2510516588083	-16.0572972984261	-15.8659643284205	-15.6673266030136	-15.4557528229453
16:32	-21.6924664298542	-19.9688545957183	-18.7549179814946	-17.6812101059212	-17.1429132821929	-16.801748067617	-16.5513410291004	-16.3436230093033	-16.1524615973629	-15.9622552699425	-15.7635459943212	-15.5510284188737
16:33	-21.7352840403007	-20.0155585087363	-18.8077757751452	-17.7451184765135	-17.2161330201195	-16.8824878454899	-16.6377932980608	-16.4340209640199	-16.2451586846097	-16.0558166866332	-15.8568304356914	-15.6432351357666
16:34	-21.7771331191405	-20.0612745739338	-18.8596059801032	-17.8078841071866	-17.2880401846762	-16.9616914577432	-16.7224436296126	-16.5223303478445	-16.3354877912935	-16.1467671743848	-15.9473206842497	-15.7325353797845
16:35	-21.8180748863499	-20.1060643639964	-18.910470676143	-17.8695698464651	-17.3586984781723	-17.0394246293864	-16.8053625555747	-16.6086308879232	-16.423543002822	-16.235219573989	-16.0351503369855	-15.8190822387087
16:36	-21.8581659401612	-20.1499847925704	-18.960427225362	-17.9302337279638	-17.4281667457841	-17.1157482840253	-16.8866159614758	-16.6929978061028	-16.5094137722623	-16.321281393375	-16.1204462120097	-15.9030199413238
16:37	-21.8974587884208	-20.1930886488022	-19.0095288117007	-17.9899295188022	-17.4964995312243	-17.190719101792	-16.9662656315195	-16.7755023215507	-16.5931853492533	-16.4050551615743	-16.2033286872417	-15.9844842975484
16:38	-21.9360023122239	-20.2354250637008	-19.057824911552	-18.0487071977101	-17.5637475607156	-17.2643900040023	-17.0443697186173	-16.856212078501	-16.6749391401	-16.4866387296666	-16.2839120084909	-16.0636031247901
16:39	-21.9738421726198	-20.2770399191799	-19.1053617064174	-18.1066133739679	-17.629958166579	-17.3368105760266	-17.1209831512662	-16.9351915114351	-16.7547530118587	-16.5661255307769	-16.3623045756143	-16.1404966634437
16:40	-22.0110211693014	-20.3179762087445	-19.1521824466566	-18.1636916563771	-17.6951756597679	-17.408027437851	-17.1961579870049	-17.0125021578968	-16.8327015509153	-16.6436048086276	-16.4386092129024	-16.2152779827193
16:41	-22.0475795586857	-20.3582743572708	-19.1983277738476	-18.2199829798978	-17.7594416590899	-17.4780845701948	-17.2699437205473	-17.0882029274315	-16.9088562846809	-16.7191618220758	-16.5129234279084	-16.2880533768711
16:42	-22.083555337584	-20.3979725061151	-19.2438360080445	-18.2755258963368	-17.8227953835852	-17.5470236027524	-17.3423875533673	-17.1623503337497	-16.9832858734839	-16.7928780313923	-16.5853396614952	-16.3589227512334
16:43	-22.1189844976841	-20.4371067687983	-19.2887434052262	-18.3303568344548	-17.8852739134939	-17.6148840700789	-17.4135346304402	-17.2349986960802	-17.0560562784671	-16.8648312706985	-16.655945530804	-16.4279799971406
16:44	-22.1539012552748	-20.475711461724	-19.3330843894264	-18.3845103340408	-17.9469124244089	-17.6817036397843	-17.4834282489648	-17.306200314734	-17.1272309102469	-16.9350959099012	-16.7248240660875	-16.4953133546979
16:45	-22.1883382600038	-20.5138193137341	-19.3768917633771	-18.4380192578294	-18.0077443985257	-17.7475183170054	-17.5521100431787	-17.3760056251291	-17.1968707622217	-17.00374300862	-16.792053941822	-16.5610057624138
16:46	-22.222326785937	-20.5514616577883	-19.4201969009726	-18.4909149845973	-18.0678018163428	-17.8123626285518	-17.6196201487821	-17.4444633338757	-17.2650345317002	-17.0708404639308	-16.8577097021634	-16.6251351928454
16:47	-22.2558969077654	-20.5886686076226	-19.4630299244223	-18.5432275863245	-18.1271153317104	-17.8762697896573	-17.6859973500002	-17.5116205399801	-17.3317787314209	-17.1364531532335	-16.9218619806017	-16.6877749735945
16:48	-22.2890776646652	-20.6254692219002	-19.5054198686162	-18.5949859919498	-18.1857144327519	-17.9392718558817	-17.7512792119079	-17.5775228437773	-17.397157793548	-17.2006430731574	-16.9845777135556	-16.7489940932046
16:49	-22.3218972140442	-20.6618916580914	-19.5473948349434	-18.6462181399558	-18.2436275908795	-18.0013998623931	-17.815502200305	-17.6422144458178	-17.4612241678257	-17.263469475119	-17.0459203476099	-16.8088574917233
16:50	-22.3543829771901	-20.6979633181029	-19.5889821365818	-18.6969511217843	-18.300882399879	-18.0626839526034	-17.8787017911493	-17.7057382376189	-17.5240284152441	-17.3249889979337	-17.1059500401113	-16.8674263358936
16:51	-22.3865617786746	-20.7337109875052	-19.6302084371031	-18.7472113179	-18.3575057068415	-18.12315349792	-17.9409125713264	-17.7681358859241	-17.5856192983051	-17.3852557977296	-17.1647238528806	-16.9247582791199
16:52	-22.4184599812415	-20.7691609700866	-19.6710998841103	-18.7970245281765	-18.413523736568	-18.182837210208	-18.0021683323422	-17.8294479118925	-17.6460438687663	-17.4443216753084	-17.2222959388663	-16.9809077065126
16:53	-22.4501036178299	-20.8043392193762	-19.711682239532	-18.8464160981801	-18.4689622109505	-18.2417632484237	-18.0625021583695	-17.8897137664555	-17.7053475535719	-17.5022362010389	-17.2787177216399	-17.0359259654469
16:54	-22.4815185223366	-20.83927146873	-19.751981008148	-18.8954110428546	-18.5238464647554	-18.2999593207817	-18.1219465099546	-17.9489719029312	-17.7635742395516	-17.5590468373359	-17.334038067715	-17.0898615821791
16:55	-22.5127304607143	-20.8739833615662	-19.7920215659003	-18.9440341690787	-18.5782015591754	-18.357452783741	-18.1805333045919	-18.0072598478637	-17.820766357374	-17.61479905877	-17.3883034517512	-17.1427604651491
16:56	-22.5437652640308	-20.9085005833553	-19.8318292895617	-18.9923101985649	-18.6320523944975	-18.4142707390532	-18.2382939953032	-18.0646142709644	-17.8769649651725	-17.6695364698647	-17.4415581147833	-17.194666095662
16:57	-22.5746489651781	-20.9428489970348	-19.8714296893841	-19.0402638925977	-18.6854238232363	-18.4704401300909	-18.2952596483042	-18.12107105496	-17.9322098322167	-17.7233009206615	-17.4938442156852	-17.2456197066881
16:58	-22.6054079410256	-20.9770547836164	-19.9108485464421	-19.087920180175	-18.7383407651159	-18.5259878386823	-18.3514610208186	-18.1766653661092	-17.9865395229831	-17.7761326201685	-17.5452019761479	-17.2956604505532
16:59	-22.6360690619618	-21.011144589898	-19.9501120565147	-19.1353042912138	-18.7908283253511	-18.5809407837037	-18.4069286400909	-18.2314317261218	-18.0399914819719	-17.8280702478497	-17.5956698195091	-17.3448255563114
16:60	-22.6666598509646	-21.0451456853816	-19.9892469825282	-19.1824418966259	-18.8429119177733	-18.6353260227407	-18.4616928846669	-18.2854040862114	-18.0926021196326	-17.879151063365	-17.6452845038286	-17.3931504776025
16:61	-22.6972086546005	-21.0790861307516	-20.0282808178142	-19.2293592572527	-18.8946173944858	-18.6891708582126	-18.5157840690534	-18.3386159040305	-18.1444068997886	-17.9294110148207	-17.6940812496544	-17.4406690318022
16:62	-22.7277448286754	-21.1129949605768	-20.0672419627299	-19.2760833838915	-18.945971183907	-18.742502949474	-18.5692325329322	-18.3911002242719	-18.195440428997	-17.9788848458553	-17.7420938629743	-17.4874135312733
16:63	-22.7582989416691	-21.1469023833014	-20.1061599175592	-19.3226422109458	-18.9970004392924	-18.7953504325633	-18.6220687362016	-18.4428897637849	-18.2457365483391	-18.0276062019508	-17.789354853891	-17.5334149075242
16:64	-22.7889029995916	-21.180840002075	-20.1450654950725	-19.3690647866152	-19.0477332001092	-18.8477420494663	-18.6743233612448	-18.4940170021382	-18.2953284282141	-18.0756077364296	-17.8358955516103	-17.5787028290813
16:65	-22.8195906965301	-21.21484106059	-20.1839910566977	-19.4153814830097	-19.0981985689979	-18.8997072890165	-18.7260274239885	-18.5445142786739	-18.3442486668029	-18.1229212166825	-17.8817462163771	-17.6233058138821
16:66	-22.8503976959384	-21.2489407188485	-20.2229707769632	-19.4616242301611	-19.1484269074965	-18.9512765418644	-18.7772123955279	-18.5944138972446	-18.3925293929834	-18.1695776312603	-17.9269361490479	-17.667251337001
16:67	-22.8813619486935	-21.2831763647276	-20.26204094176	-19.507826778628	-19.1984500542557	-19.0024812723395	-18.8279103363536	-18.6437482400041	-18.4402023746158	-18.2156072985667	-17.9714937990508	-17.7105659345328
16:68	-22.9125240551586	-21.317587968389	-20.3012402870694	-19.5540249962962	-19.2483015701536	-19.0533542105095	-18.8781540455433	-18.6925498918489	-18.4872991332839	-18.2610399780075	-18.0154468715488	-17.7532753044764
16:69	-22.9439276800151	-21.3522184880509	-20.3406103861781	-19.6002572060999	-19.2980170155638	-19.1039295683385	-18.9279772276877	-18.740851777384	-18.5338510667729	-18.3059049845906	-18.0588224347062	-17.7954044054935
16:70	-22.975620030534	-21.3871143374951	-20.3801960951332	-19.6465645727965	-19.3476342660874	-19.1542432845856	-18.9774146808173	-18.7886873126291	-18.5798895808071	-18.3502313081329	-18.1016470280554	-17.8369775544578
16:71	-23.0076524113863	-21.4223259280206	-20.420046068367	-19.6929915486972	-19.397193874373	-19.2043333040069	-19.0265025092222	-18.8360905740988	-18.6254462318566	-18.3940477384251	-18.1439467730783	-17.8780185237711
16:72	-23.0400808721638	-21.4579083005368	-20.4602133591947	-19.7395863904889	-19.4467394873051	-19.2542398975717	-19.0752783658237	-18.8830964884069	-18.6705528831733	-18.4373829979368	-18.1857474872604	-17.9185506395001
16:73	-23.0729669677368	-21.4939218673011	-20.5007561234224	-19.7864017621255	-19.4963183299279	-19.3040060318455	-19.1237817297199	-18.9297410461848	-18.7152418766409	-18.4802658839261	-18.2270748030538	-17.9585968814883
16:74	-23.1063786566641	-21.5304332877186	-20.5417384488596	-19.8334954423974	-19.5459817701225	-19.3536777975056	-19.172054225728	-18.9760615448901	-18.7595462235493	-18.5227254221608	-18.2679542933997	-17.9981799867329
16:75	-23.1403913694996	-21.5675165090132	-20.5832313394292	-19.8809311604742	-19.5957859814444	-19.4033049092573	-19.2201399942536	-19.0220968660689	-18.8034998180445	-18.5647910348767	-18.3084116057338	-18.037322557477
16:76	-23.1750892875299	-21.6052540109455	-20.6253138902892	-19.9287795887911	-19.645792725889	-19.4529412923487	-19.2680861217293	-19.0678877938652	-18.8471376778057	-18.6064927261183	-18.3484726067267	-18.0760471756864
16:77	-23.2105668839855	-21.6437383048204	-20.6680747005536	-19.977119530614	-19.6960702840084	-19.5026457746473	-19.3159431442827	-19.1134773831201	-18.8904962174963	-18.6478612882482	-18.3881635404291	-18.1143765258415
16:78	-23.2469307951487	-21.6830737518045	-20.7116135837549	-20.026039350131	-19.7466945671991	-19.5524829081102	-19.3637656404033	-19.1589113873667	-18.9336135617835	-18.6889285342139	-18.4275112030091	-18.1523335283148
16:79	-23.2843021095711	-21.7233787855079	-20.7560436544172	-20.075638706947	-19.7977504567348	-19.6025239498239	-19.4116129323663	-19.2042387595258	-18.9765299063	-18.7297275611679	-18.4665431379189	-18.1899414860293
16:80	-23.3228191920212	-21.7647886509975	-20.8014938939116	-20.1260306757614	-19.8493334271092	-19.6528480411291	-19.4595499213656	-19.2495122413196	-19.0192879369247	-18.7702930523078	-18.5052878561493	-18.2272242476293
16:81	-23.3626411981054	-21.807458810001	-20.8481123329055	-20.1773443577783	-19.9015515287339	-19.7035436344122	-19.5076480880947	-19.2947890615683	-19.0619333203281	-18.8106616254228	-18.5437750872696	-18.2642063910789
16:82	-23.4039524906695	-21.8515692147102	-20.8960700353453	-20.229728125949	-19.9545278288047	-19.7547102319666	-19.5559866994822	-19.3401317689463	-19.1045152820365	-18.8508722387002	-18.5820360682769	-18.3009134324684
16:83	-23.4469682476252	-21.8973297273934	-20.9455661363002	-20.2833536958501	-20.0084034418831	-19.8064605213965	-19.6046542742366	-19.3856092318872	-19.1470872925748	-18.8909666670177	-18.620103878978	-18.3373720659246
16:84	-23.4919416645011	-21.9449870710407	-20.9968342828366	-20.3384212844944	-20.0633413273719	-19.8589230195264	-19.6537503759505	-19.4312978477576	-19.1897078878867	-18.930990065413	-18.6580138348256	-18.3736104419453
16:85	-23.53917332243	-21.9948338549798	-21.0501509686705	-20.3951662209419	-20.1195310956147	-19.9122453748935	-19.7033878244125	-19.4772830160628	-19.2324416576893	-18.9709916409636	-18.6958039509838	-18.4096584933354
16:86	-23.5890235438023	-22.0472204572038	-21.1058464642561	-20.4538675214801	-20.1771951570558	-19.9665985324801	-19.7536954459519	-19.5236609475512	-19.275360445376	-19.0110254603096	-18.7335154951482	-18.4455483203352
16:87	-23.6419289440459	-22.102570909221	-21.1643193648002	-20.5148591646366	-20.2365966843213	-20.0221820407635	-19.80482152573	-19.5705409045067	-19.318544816506	-19.0511514280438	-18.7711936515924	-18.4813146497112
16:88	-23.6984249957788	-22.1614045001955	-21.2260562782551	-20.5785451408711	-20.2980500586292	-20.0792308919358	-19.8569381844475	-19.6180479999715	-19.3620858712143	-19.0914364819622	-18.8088883255256	-18.5169953867897
16:89	-23.7591774047278	-22.2243657371807	-21.2916589738107	-20.645419882479	-20.3619347781392	-20.1380244495931	-19.9102469874701	-19.6663267292156	-19.4060875011158	-19.131956065809	-18.846655125744	-18.5526322850513
16:90	-23.8250267376206	-22.292266826974	-21.3618826259438	-20.7160965309091	-20.428714281899	-20.1988982641156	-19.9649862192999	-19.7155454716772	-19.450669226518	-19.1727959603064	-18.8845565756787	-18.5882717655203
16:91	-23.897053580418	-22.3661494760609	-21.4376910274806	-20.7913469072109	-20.4989619024735	-20.2622599541086	-20.021440442136	-19.7659022955246	-19.4959697996593	-19.2140545813316	-18.9226636196336	-18.6239659285834
16:92	-23.976676621976	-22.4473775203469	-21.5203386076604	-20.8721594621453	-20.5733974077181	-20.3286109280574	-20.0799532393287	-19.8176325352335	-19.5421518314079	-19.2558458937483	-18.9610575142657	-18.6597738152414
16:93	-24.0658057410571	-22.5377807575884	-21.6114964305629	-20.9598257755473	-20.6529397101948	-20.3985766850418	-20.1409444824386	-19.8710188199608	-19.589407803616	-19.2983031461746	-18.9998322282224	-18.6957629948937
16:94	-24.1670915856835	-22.6398879718978	-21.7134536895564	-21.0560741809739	-20.73878505934	-20.4729500446294	-20.2049341578977	-19.9264045481738	-19.6379679851247	-19.3415837146048	-19.0390975199315	-18.7320115852483
16:95	-24.2843548609861	-22.7573246249537	-21.8294560904818	-21.1632848631336	-20.8325269234807	-20.5527544446376	-20.2725759316643	-19.9842123021446	-19.6881110057333	-19.3858754651426	-19.0789829320869	-18.7686108509351
16:96	-24.4233763517558	-22.8955374385652	-21.9643098636402	-21.2848539587923	-20.9363471657883	-20.6393394740258	-20.3447055636288	-20.0449694978066	-19.7401782088495	-19.4314052307464	-19.1196430428636	-18.8056685873071
16:97	-24.5934848157664	-23.0632314996157	-22.1255478028281	-21.4258499074429	-21.0533358520923	-20.7345303234606	-20.4224126797736	-20.1093448951524	-19.7945934857162	-19.478450281457	-19.1612644670721	-18.8433135850275
16:98	-24.8111573349899	-23.2755684789558	-22.3259290180178	-21.5942967479245	-21.188059041512	-20.8408719023942	-20.5071506400872	-20.1782018750501	-19.8518912449363	-19.5273541165948	-19.204075336469	-18.8817016061474
16:99	-25.1097607584907	-23.5625775372697	-22.5896564371072	-21.8039732424871	-21.3476466812777	-20.962049319317	-20.6009112661191	-20.2526784557567	-19.9127567731992	-19.5785486347444	-19.2483583606187	-18.9210235116376
16:100	-25.5748749353904	-23.9981522082089	-22.971869648377	-22.0815539279908	-21.544099746662	-21.1036622596166	-20.7065158657587	-20.3343116134845	-19.9780860409969	-19.6325859509386	-19.294469171988	-18.9615165121376
17:1	-17.6751119567994	-15.8064490808989	-14.3578526763893	-12.8389476257021	-11.8848818579131	-11.1560144231497	-10.5460420414271	-10.0077751332105	-9.51622211723581	-9.05665574017199	-8.61976656811522	-8.19937920176011
17:2	-18.4953265382623	-16.634696426908	-15.1992387003201	-13.7058735263487	-12.7765958108981	-12.0719170782987	-11.4856007911632	-10.9704740834653	-10.5015331128675	-10.0640231873284	-9.64860181236702	-9.2490615263243
17:3	-18.9517321943421	-17.0977281709717	-15.6730986989807	-14.2007696167972	-13.2919252909825	-12.6072320663239	-12.0405278528077	-11.5446647437294	-11.0946323735879	-10.675650032319	-10.2783384634184	-9.89644933429558
17:4	-19.271495202224	-17.4234283644222	-16.0084945051468	-14.5549847930499	-13.6644119406216	-12.9975920777951	-12.4484363017569	-11.9698213478754	-11.5367291570374	-11.1343498825772	-10.7532619201517	-10.3871679875857
17:5	-19.5195124525948	-17.6769788857644	-16.2710752556561	-14.8350754242623	-13.9614834599753	-13.3112584768052	-12.7783803797559	-12.3157466897153	-11.8983271376159	-11.5112768748545	-11.1451244669571	-10.793514693141
17:6	-19.723193463027	-17.8859265705171	-16.4886124436962	-15.0692477588465	-14.2117621950081	-13.5772505851002	-13.0597559282653	-12.6121909548817	-12.209506892426	-11.836816431528	-11.4845896053059	-11.1464035793051
17:7	-19.896678428143	-18.0644877018244	-16.6754464965668	-15.272081324552	-14.4300551310341	-13.8105910684372	-13.3077888074816	-12.8745697152811	-12.4858591430254	-12.1267188750012	-11.7875509875584	-11.4618550839577
17:8	-20.0482229757204	-18.220964416569	-16.8399552086108	-15.4520988271434	-14.6250217798496	-14.0200680797346	-13.5313871926475	-13.1119018929224	-12.7365035760142	-12.3901940734145	-12.0632977661352	-11.7492269345773
17:9	-20.183072402012	-18.3606325527798	-16.9874639481583	-15.6147199355805	-14.802170057299	-14.2112716749838	-13.736216845132	-13.3299220610191	-12.967236227775	-12.6330918856363	-12.3177260567189	-12.0144546305708
17:10	-20.3047709984684	-18.4870575783467	-17.1215724186498	-15.7636091227179	-14.9652244605939	-14.3879815708675	-13.9261076483781	-13.5325049036388	-13.181970971461	-12.8593597609116	-12.5548117470914	-12.2615385950626
17:11	-20.415828590268	-18.6027646382088	-17.2448304550383	-15.9013626266814	-15.1168237798436	-14.5528751949848	-14.1037715713749	-13.7223926502126	-13.3834759710326	-13.0717877653266	-12.7773636671007	-12.4933050807474
17:12	-20.518089235805	-18.7096092568632	-17.3591120036212	-16.0298887804152	-15.2589075264404	-14.7079199702465	-14.271200564928	-13.9015983378467	-13.5737820674959	-13.2724218608815	-12.9874415425121	-12.7118285778839
17:13	-20.6129487870217	-18.8089961097638	-17.4658358719606	-16.1506325853453	-15.3929441694043	-14.8546050615908	-14.4299016702417	-14.0716441377458	-13.7544241871067	-13.4628082691214	-13.1866031889113	-12.9186816819972
17:14	-20.701490088072	-18.9020149894953	-17.5661029470038	-16.2647153427786	-15.5200730717872	-14.9940855173089	-14.5810432707497	-14.2337096296863	-13.9265915584812	-13.6441455550316	-13.3760583721466	-13.1150905786842
17:15	-20.7845706358063	-18.9895289721324	-17.6607851853296	-16.3730252281202	-15.6411965733817	-15.1272757920457	-14.7255499932616	-14.3887280257388	-14.0912252087464	-13.8173833416736	-13.5567686557457	-13.3020358464418
17:16	-20.862881469323	-19.0722336514721	-17.7505854078796	-16.4762781603577	-15.7570418807733	-15.254912609574	-14.8641665013586	-14.5374508576758	-14.2490835099933	-13.9832886676889	-13.7295144720917	-13.4803200262743
17:17	-20.9369879396162	-19.1506981503104	-17.8360787035578	-16.5750599559745	-15.868203931714	-15.3775985032611	-14.9975016826456	-14.6804927854834	-14.4007875806163	-14.1424919302628	-13.8949414898612	-13.6506141582311
17:18	-21.0077425393342	-19.2257309675876	-17.9180212083599	-16.6700671632909	-15.9753485249724	-15.4959808575232	-15.1261902883555	-14.8184793020793	-14.546956887313	-14.2956113344472	-14.053674362792	-13.8135609806265
17:19	-21.0752063541253	-19.2974375646755	-17.9965731670426	-16.7615276083621	-16.0787429855762	-15.61035327509	-15.2505455415842	-14.9517403830674	-14.6879384110587	-14.4430144800459	-14.2061088024874	-13.9695959007656
17:20	-21.1397138765099	-19.3661546900505	-18.0720748543069	-16.8497877474659	-16.1787388179011	-15.7210713827109	-15.3709268294223	-15.0806399283126	-14.8241031916056	-14.5850849307771	-14.3526497642962	-14.1191577095176
17:21	-21.2015513304309	-19.4321705085118	-18.144817457376	-16.935144019455	-16.2756366981842	-15.8284393418313	-15.4876417113486	-15.2054900692647	-14.9557711453596	-14.7221564624626	-14.4936543447714	-14.2626393914278
17:22	-21.2609656799175	-19.4957336657736	-18.2150522307242	-17.0178521707232	-16.369695958616	-15.9327194829691	-15.6009556951237	-15.3265610697863	-15.0832210478197	-14.8545230238029	-14.6294415180646	-14.4003973188432
17:23	-21.3181716253131	-19.5570603284463	-18.2829976064778	-17.0981344982966	-16.4611419541756	-16.0341397891291	-15.7110998286033	-15.4440890080182	-15.206698256697	-14.982446389412	-14.7602995143123	-14.5327580631144
17:24	-21.373357105291	-19.6163397206976	-18.3488447867623	-17.176185546862	-16.5501718570548	-16.1328997816572	-15.8182766689687	-15.5582818085421	-15.3264207531143	-15.1061620931658	-14.8864914452514	-14.6600234556271
17:25	-21.4266876733834	-19.6737385285156	-18.4127621924781	-17.2521766410288	-16.6369592664114	-16.2291752023638	-15.9226650289571	-15.6693240300292	-15.4425839123469	-15.2258840623763	-15.0082596127835	-14.7824743572902
17:26	-21.4783100156375	-19.7294044397834	-18.4748990393114	-17.3262595285792	-16.721657913867	-16.323121776729	-16.0244237890675	-15.7773807015142	-15.5553643022724	-15.3418082588871	-15.1258288199169	-14.900373474011
17:27	-21.5283548050326	-19.7834690169833	-18.5353882397065	-17.3985693370747	-16.8044046705452	-16.4148782672072	-16.1236949878284	-15.8826004225517	-15.6649227289783	-15.4541155535695	-15.2394089220179	-15.0139674693685
17:28	-21.5769390381462	-19.8360500488987	-18.5943487786002	-17.469226994336	-16.885322008714	-16.5045689720904	-16.2206063478771	-15.9851178875015	-15.7714066933768	-15.562974004331	-15.3491967979917	-15.123488562728
17:29	-21.6241679636058	-19.8872534915213	-18.6518876742033	-17.5383412261335	-16.9645200332886	-16.5923057869844	-16.3152733566544	-16.0850559547626	-15.8749523828118	-15.6685406671475	-15.455377878452	-15.2291557542175
17:30	-21.6701366857369	-19.9371750820839	-18.7081016085788	-17.6060102173995	-17.0420981709662	-16.6781899180383	-16.4078009922099	-16.1825273531299	-15.9756862926492	-15.7709630399171	-15.558127336285	-15.3311757826019
17:31	-21.7149315075919	-19.9859016907999	-18.7630782932337	-17.6723230033885	-17.1181465845393	-16.7623133155275	-16.498285163786	-16.2776360963712	-16.0737265514779	-15.8703802168355	-15.6576110210672	-15.429743895082
17:32	-21.7586310632341	-20.033512460492	-18.8168976204059	-17.7373606424017	-17.1927473648762	-16.8447598810959	-16.5868139213459	-16.3704786614391	-16.1691840075906	-15.9669238143104	-15.7539862004097	-15.5250444872842
17:33	-21.8013072783879	-20.0800797734653	-18.8696326397907	-17.8011972105568	-17.2659755417274	-16.9256064904584	-16.6734684765516	-16.4611449739227	-16.2621631223571	-16.0607187166563	-15.8474021570184	-15.6172516557526
17:34	-21.8430261903853	-20.1256700767449	-18.9213503921371	-17.8639006506145	-17.3378999459063	-17.0049238646204	-16.7583240688365	-16.5497192353733	-16.3527627068803	-16.1518836798938	-15.9380006790642	-15.7065296930249
17:35	-21.8838486520655	-20.1703445904916	-18.9721126247755	-17.9255335003839	-17.4085839487896	-17.0827773159663	-16.8414507034218	-16.6362806202408	-16.4410765311828	-16.2405318241866	-16.025916472633	-15.7930335460822
17:36	-21.9238309394388	-20.2141599195278	-19.0219764092049	-17.9861535212036	-17.4780860999737	-17.1592273903826	-16.9229137828735	-16.7209038648179	-16.5271938295922	-16.3267710392721	-16.1112775180603	-15.8769092519879
17:37	-21.9630252791398	-20.2571685841012	-19.0709946770282	-18.0458142430851	-17.5464606799405	-17.2343304225348	-17.0027746496967	-16.8036597664089	-16.6111997215734	-16.4107043222912	-16.1942053864596	-15.9582943593864
17:38	-22.0014803087316	-20.2994194830259	-19.1192166875042	-18.1045654400239	-17.6137581814582	-17.3081390182436	-17.0810910542423	-16.8846156076419	-16.6931755637331	-16.4924300634462	-16.2748155284391	-16.0373183408199
17:39	-22.0392414805708	-20.3409582999807	-19.166688437601	-18.1624535465572	-17.6800257309671	-17.3807024753896	-17.1579175596539	-16.9638355182223	-16.7731992458784	-16.5720422916938	-16.3532175436315	-16.1141029982276
17:40	-22.0763514180829	-20.3818278618636	-19.2134530235355	-18.2195220247067	-17.745307459228	-17.4520671527763	-17.2333058935504	-17.041380784318	-16.8513454417069	-16.6496308900752	-16.4295154370707	-16.1887628622446
17:41	-22.1128502317981	-20.4220684566013	-19.2595509612669	-18.2758116889004	-17.8096448289382	-17.5222767947788	-17.3073052545075	-17.1173101140694	-16.927685822817	-16.7252817881734	-16.5038078664614	-16.2614055848212
17:42	-22.1487758013025	-20.4617181166015	-19.3050204721889	-18.331360995217	-17.8730769257453	-17.5913728183134	-17.3799625800904	-17.1916798663293	-17.0022892431781	-16.799077137484	-16.5761883829146	-16.3321323240504
17:43	-22.1841640282897	-20.5008128730634	-19.3498977392814	-18.3862063002924	-17.9356407180645	-17.6593945676193	-17.4513227821172	-17.2645442486069	-17.0752218999186	-16.8710954741123	-16.646745666629	-16.4010381198044
17:44	-22.219049065113	-20.5393869855712	-19.3942171381822	-18.4403820944095	-17.9973712902714	-17.7263795414954	-17.5214289539653	-17.3359554892498	-17.1465474752286	-16.9414118721131	-16.715563758232	-16.4682122587232
17:45	-22.2534635226035	-20.5774731507537	-19.4380114469912	-18.4939212126276	-18.0583020531607	-17.7923635969388	-17.5903225540152	-17.4059639881243	-17.2163272632979	-17.0100980899195	-16.7827222859597	-16.5337386271954
17:46	-22.2874386604032	-20.6151026932747	-19.4813120380914	-18.5468550272685	-18.1184649350087	-17.8573811325677	-17.6580435687403	-17.4746184494071	-17.284620285475	-17.0772227116232	-16.8482966885202	-16.5976960511618
17:47	-22.3210045626427	-20.6523057419949	-19.5241490548457	-18.5992136246334	-18.177890556123	-17.9214652547432	-17.7246306584625	-17.5419659995587	-17.3514833962348	-17.1428512843406	-16.9123584332769	-16.6601586218125
17:48	-22.3541903014569	-20.6891113938069	-19.566551575677	-18.6510259684674	-18.2366083893922	-17.9846479289239	-17.7901212883917	-17.6080522930968	-17.4169713820394	-17.2070464524955	-16.9749752292998	-16.7211960065029
17:49	-22.3870240905621	-20.7255478673703	-19.6085477677669	-18.7023200523991	-18.2946469090471	-18.0469601184722	-17.8545518472304	-17.672921608406	-17.481137054769	-17.2698680895471	-17.0362112348044	-16.7808737444736
17:50	-22.4195334309035	-20.7616426487613	-19.6501650323829	-18.7531230433503	-18.352033729601	-18.1084319128761	-17.917957755349	-17.7366169354981	-17.5440313410632	-17.3313734274766	-17.0961272585332	-16.8392535271897
17:51	-22.4517452502239	-20.7974226308818	-19.6914301436768	-18.8034614177285	-18.4087957367414	-18.1690926471407	-17.9803735643043	-17.7991800573719	-17.6057033686429	-17.3916171841889	-17.1547809546917	-16.8963934633346
17:52	-22.4836860382786	-20.832914248355	-19.7323693826674	-18.8533610920752	-18.4649592117917	-18.2289710139365	-18.041833049284	-17.8606516263942	-17.6662005504644	-17.4506516888905	-17.21222701114	-16.9523483286713
17:53	-22.5153819793499	-20.8681436095505	-19.7730086680357	-18.9028475497433	-18.5205499512455	-18.2880951699595	-18.1023692959038	-17.9210712369386	-17.7255686673881	-17.5085270054425	-17.2685173306281	-17.0071698011441
17:54	-22.5468590836671	-20.903136627337	-19.8133736853068	-18.9519459651082	-18.575593382794	-18.3464928378568	-18.162014782659	-17.9804774953658	-17.7838519499087	-17.565291053661	-17.3237012049633	-17.0609066817134
17:55	-22.5781433193344	-20.9379191501511	-19.8534900159796	-19.0006813267877	-18.6301146792127	-18.4041914049981	-18.2208014602331	-18.0389080883063	-17.8410931593974	-17.6209897285339	-17.3778254820893	-17.1136051015207
17:56	-22.6092607463985	-20.9725170949989	-19.893383268182	-19.0490785613416	-18.6841388714516	-18.4612180203291	-18.2787608287897	-18.0963998501088	-17.8973336692352	-17.675667017338	-17.4309347261458	-17.1653087160525
17:57	-22.6402376547562	-21.0069565840672	-19.9330792104835	-19.0971626589565	-18.7376909622779	-18.5175996905184	-18.3359240143262	-18.1529888302462	-17.9526135461698	-17.7293651146677	-17.4830713706605	-17.2160588870278
17:58	-22.6711007077069	-21.0412640867254	-19.9726039105913	-19.1449588026842	-18.7907960418559	-18.5733633766139	-18.3923218451338	-18.2087103614196	-18.006971632205	-17.7821245354269	-17.5342758650995	-17.2658948527714
17:59	-22.7018770931107	-21.0754665688445	-20.011983880788	-19.1924925029058	-18.8434794067103	-18.6285360924537	-18.4479849294038	-18.2635991290732	-18.0604456273234	-17.8339842258785	-17.5845868150673	-17.3148538878607
17:60	-22.7325946843099	-21.1095916515537	-20.051246232148	-19.2397897388359	-18.8957666836221	-18.6831450061289	-18.5029437350311	-18.3176892430214	-18.1130721733568	-17.8849816729014	-17.6340411165115	-17.3629714528416
17:61	-22.7632822132364	-21.1436677818079	-20.090418839808	-19.2868771090683	-18.9476839601384	-18.737217545881	-18.5572286727034	-18.3710143119046	-18.1648869393416	-17.935153011657	-17.6826740843372	-17.4102813348208
17:62	-22.7939694584519	-21.1777244174565	-20.1295305218604	-19.333781993409	-18.9992579235539	-18.7907815119302	-18.6108701834266	-18.4236075212192	-18.2159247087396	-17.9845331319322	-17.7305195758898	-17.4568157797341
17:63	-22.8246874512847	-21.2117922299055	-20.1686112348143	-19.3805327285446	-19.0505160104535	-18.8438651958855	-18.663898831726	-18.4755017157221	-18.2662194689589	-18.0331557834863	-17.7776101098083	-17.5026056170913
17:64	-22.8554687037337	-21.2459033279583	-20.2076922890329	-19.4271588004789	-19.101486569184	-18.896497509577	-18.7163454058805	-18.5267294870886	-18.3158045036815	-18.0810536808046	-17.8239769807971	-17.5476803779916
17:65	-22.8863474624504	-21.2800915070408	-20.2468065881339	-19.4736910571409	-19.1521990379838	-18.9487081254014	-18.7682410267056	-18.5773232678034	-18.3647124885889	-18.1282586077324	-17.8696503709099	-17.5920684071982
17:66	-22.9173599938972	-21.3143925287794	-20.2859888970548	-19.5201619451583	-19.2026841419355	-19.0005276305719	-18.8196172665976	-18.6273154323985	-18.4129755911838	-18.1748015225521	-17.9146594579869	-17.6357969700624
17:67	-22.9485449067604	-21.3488444368533	-20.325276144377	-19.5666057755151	-19.2529741124556	-19.0519876980444	-18.8705062807986	-18.6767384073174	-18.4606255755311	-18.2207126641566	-17.9590325219367	-17.6788923550879
17:68	-22.9799435189224	-21.3834879162256	-20.3647077656057	-19.6130590237192	-19.3031029337067	-19.103121277359	-18.9209409531509	-18.7256247908928	-18.5076939128901	-18.2660216600821	-18.0027970496161	-17.7213799729389
17:69	-23.011600277827	-21.4183667043451	-20.4043260954927	-19.6595606712286	-19.3531066211567	-19.1539628092142	-18.9709550589912	-18.7740074851771	-18.5542118993918	-18.310757637283	-18.0459798391256	-17.7632844527117
17:70	-23.0435632449968	-21.4535280647685	-20.4441768192196	-19.7061525962965	-19.4030235385518	-19.2045484683093	-19.0205834483067	-18.8219198416797	-18.6002107821262	-18.3549493366782	-18.0886071044244	-17.80462973632
17:71	-23.0758846579005	-21.489023336015	-20.4843094944558	-19.7528800241573	-19.4528947608662	-19.2549164398785	-19.0698622528573	-18.8693958234466	-18.6457218952638	-18.3986252326648	-18.1307045812609	-17.8454391718849
17:72	-23.1086215854613	-21.5249085714514	-20.5247781590815	-19.7997920487126	-19.5027644924262	-19.3051072364511	-19.1188291216963	-18.9164701863885	-18.6907768081481	-18.4418136589971	-18.1722976355389	-17.8857356070795
17:73	-23.1418366974675	-21.5612452898435	-20.5656420429213	-19.8469422407067	-19.5526805514602	-19.3551640627587	-19.167523490415	-18.9631786833443	-18.7354074876686	-18.484542942671	-18.2134113753791	-17.925541483454
17:74	-23.175599173265	-21.598101361141	-20.6069664063966	-19.8943893610065	-19.6026949349333	-19.4051332384585	-19.2159868905652	-19.0095582950808	-18.779646477689	-18.5268415477454	-18.2540707683199	-17.9648789328684
17:75	-23.2099857817641	-21.6355520584784	-20.6488235349273	-19.9421982022646	-19.6528644808551	-19.455064690546	-19.2642633071168	-19.0556474933189	-18.8235270988656	-18.56873823139	-18.2943007653145	-18.0037698772894
17:76	-23.2450821735184	-21.6736813157696	-20.6912939256426	-19.9904405882969	-19.7032516495267	-19.505012530144	-19.3123995935811	-19.1014865419855	-18.8670836728903	-18.6102622148867	-18.3341264334588	-18.042236133372
17:77	-23.2809844371836	-21.7125832413775	-20.7344677131582	-20.0391965684263	-19.7539254507354	-19.5550357319502	-19.3604459566789	-19.1471178442765	-18.9103517760534	-18.6514433728499	-18.3735730997165	-18.0802995234549
17:78	-23.3178009880881	-21.7523639531494	-20.7784463947379	-20.0885558544922	-19.8049625511385	-19.6051989392718	-19.4084565252957	-19.1925863448707	-18.953368528103	-18.6923124446052	-18.4126665083306	-18.1179819948632
17:79	-23.3556548774977	-21.7931438200926	-20.8233449334033	-20.1386195621583	-19.8564486056098	-19.655573423613	-19.4564900221475	-19.2379399988565	-18.9961729237312	-18.7329012725005	-18.4514329951346	-18.1553057497411
17:80	-23.3946866396273	-21.8350602232203	-20.8692943423519	-20.1895023369054	-19.9084798689904	-19.706238235697	-19.5046105613431	-19.2832303217734	-19.0388062157317	-18.7732430729779	-18.4898996826314	-18.1922933880592
17:81	-23.435057832854	-21.8782709857416	-20.9164448881725	-20.2413349706394	-19.9611651617045	-19.7572815952831	-19.5528886012309	-19.3285130388273	-19.0813123610564	-18.8133727475645	-18.5280947005431	-18.2289680669644
17:82	-23.476955486837	-21.922958675467	-20.9649700979274	-20.2942676500527	-20.0146282858087	-19.8088025811301	-19.6014020900904	-19.3738488560805	-19.1237385437941	-18.8533272426338	-18.5660474375822	-18.2653536803175
17:83	-23.5205977458861	-21.9693360571422	-21.0150718224563	-20.3484740270485	-20.0690110197955	-19.8609132013504	-19.6502378530587	-19.4193043826165	-19.1661357927136	-18.8931459689581	-18.6037888315397	-18.3014750631103
17:84	-23.5662411126753	-22.0176530804488	-21.0669867049092	-20.4041563712102	-20.1244768646655	-19.9137409501935	-19.699493283211	-19.4649532408617	-19.2085597157178	-18.9328712948706	-18.6413517065045	-18.3373582265505
17:85	-23.614189863907	-22.0682059480861	-21.120994544729	-20.461552164578	-20.1812157761546	-19.967431992936	-19.749278419393	-19.5108774131344	-19.2510713797397	-18.9725491304944	-18.6787711682515	-18.3730306310044
17:86	-23.6648084611109	-22.1213490459984	-21.177429257573	-20.5209426458324	-20.2394502073974	-20.0221551704791	-19.7997185203676	-19.5571688871448	-19.2937383728076	-19.0122296252657	-18.7160850717295	-18.4085215058089
17:87	-23.7185381659637	-22.1775108815122	-21.2366934513395	-20.5826640301455	-20.2994429165694	-20.078107086171	-19.8509572822561	-19.6039316830819	-19.3366360959629	-19.0519680072815	-18.7533345783696	-18.4438622273347
17:88	-23.775919677075	-22.2372157453157	-21.2992781359569	-20.6471224650231	-20.3615071874325	-20.1355186397424	-19.9031608988698	-19.6512843723268	-19.3798493475396	-19.0918256014183	-18.7905648259516	-18.4790867698034
17:89	-23.8376245876807	-22.301113731632	-21.365789879299	-20.7148143038234	-20.4260204036867	-20.1946635235888	-19.9565232396175	-19.6993632359892	-19.4234742825637	-19.1318710745078	-18.8278257404564	-18.5142322474921
17:90	-23.9045001029408	-22.3700232764244	-21.4369890291654	-20.7863541141081	-20.4934423721393	-20.2558694217038	-20.0112725285735	-19.7483262653641	-19.4676208580467	-19.1721819712994	-18.8651730283516	-18.5493395724925
17:91	-23.9776342902298	-22.4449929978482	-21.5138448464313	-20.862514217506	-20.5643405117251	-20.3195329957493	-20.0676800690275	-19.7983582836508	-19.5124159141987	-19.2128466262294	-18.9026694000377	-18.5844542596551
17:92	-24.0584542448607	-22.5273943248412	-21.5976173309475	-20.9442819147739	-20.6394252069535	-20.3861402816981	-20.1260717997756	-19.8496775808273	-19.5580070973614	-19.2539665657059	-18.9403860920954	-18.6196274205537
17:93	-24.1488792193449	-22.6190652319162	-21.6899828075983	-21.03294473862	-20.7196006222796	-20.4562949872153	-20.1868438415411	-19.9025446205156	-19.6045679109243	-19.2956595576152	-18.9784047795638	-18.654917002381
17:94	-24.2515701353403	-22.7225429493068	-21.793234563993	-21.1302218712475	-20.8060397819389	-20.5307586165295	-20.2504837783208	-19.957273630245	-19.6523042985391	-19.3380635250032	-19.0168200027987	-18.6903893473824
17:95	-24.3703585256182	-22.8414608455043	-21.9106194382979	-21.2384751766412	-20.9002991549667	-20.6105088141627	-20.3176003680504	-20.0142482771558	-19.7014633403449	-19.38134162874	-19.055742281234	-18.7261211763351
17:96	-24.5110354967594	-22.9812710155754	-22.0469379194346	-21.3610654144613	-21.0045004142823	-20.6968267188699	-20.3889659629842	-20.0739432503893	-19.7523449119172	-19.425688954322	-19.0953021559347	-18.7622021397047
17:97	-24.68293660509	-23.1506762924095	-22.209701045882	-21.5029922003155	-21.1216325725062	-20.7914323479062	-20.4655786644486	-20.1369545804853	-19.8053175752355	-19.4713414351458	-19.1356555058862	-18.7987381387327
17:98	-24.9025331004042	-23.3648141153833	-22.4116063310779	-21.6721399429347	-21.2560842564103	-20.8967032921372	-20.5487561833528	-20.2040432230806	-19.860840642181	-19.5185879492947	-19.1769906385687	-18.8358557058569
17:99	-25.2031408431037	-23.6536190810261	-22.6766816304494	-21.8819801294118	-21.41465356636	-21.016046339201	-20.6402827322753	-20.2761993926937	-19.919495455864	-19.5677870090848	-19.2195378952445	-18.8737078659332
17:100	-25.6700795881344	-24.0905938490808	-23.0594760534863	-22.158408991726	-21.6086618013388	-21.15457033231	-20.742649001308	-20.3547405100681	-19.9820308133709	-19.6193902463674	-19.2635828899034	-18.9124821041333
18:1	-17.76000377711	-15.88890086053	-14.4360006249425	-12.9075943837539	-11.9428352295689	-11.2020974913986	-10.579115006476	-10.0267571992364	-9.52011064451553	-9.04454085095224	-8.59084029458533	-8.1529390738207
18:2	-18.5766496774832	-16.7137676198508	-15.2743161309741	-13.7720626945839	-12.8326977731974	-12.1167439126272	-11.5179921891328	-10.9893169477354	-10.5057806944704	-10.0527113737929	-9.6208610679584	-9.20412379943758
18:3	-19.0305512044674	-17.1744045722893	-15.7459618073393	-14.2651047838573	-13.3465379404692	-12.6509383878112	-12.072166330098	-11.5631127273432	-11.0988239079309	-10.6645922988377	-10.2511250428396	-9.85226923666304
18:4	-19.3484024538236	-17.4982678221734	-16.0796444301518	-14.6178565729729	-13.7178197722254	-13.040362084076	-12.4794132549906	-11.9878820016204	-11.5407982380795	-11.123416011406	-10.7263915152364	-10.3435158601427
18:5	-19.5948808928159	-17.7503357988697	-16.3408361037258	-14.8967493868648	-14.0138962981698	-13.3532495753779	-12.8088048261462	-12.3334852399862	-11.9023000607322	-11.5004589499883	-11.1185591415549	-10.750325953553
18:6	-19.7972793034477	-17.9580457847794	-16.5572106339245	-15.1299151514334	-14.2633382707812	-13.6185903348023	-13.0897273651678	-12.6296815949711	-12.2134352060225	-11.8261456234168	-11.4583417653217	-11.1036726739575
18:7	-19.9696685886431	-18.1355485311755	-16.7430491087228	-15.3318862044358	-14.4809172781543	-13.8513829078609	-13.3373931517382	-12.8918826247008	-12.4897987600515	-12.1162377396054	-11.761649986512	-11.4195974943862
18:8	-20.1202598678339	-18.2911038551917	-16.9066905926892	-15.5111535234255	-14.6752678599983	-14.0603969027634	-13.5606977838451	-13.1291000306925	-12.7405077868001	-12.3799462582169	-12.0377768007391	-11.7074637677877
18:9	-20.2542681269853	-18.4299586613204	-17.053433768476	-15.6731144437404	-14.8518797624958	-14.2512081312262	-13.7652963759093	-13.3470608981529	-12.9713534404795	-12.6231181092417	-12.2926166375296	-11.9732058551224
18:10	-20.3752160705725	-18.5556577491162	-17.1868591637479	-15.8214171286092	-15.0144638866355	-14.4275852384999	-13.9550100067125	-13.5496330250546	-13.1862441818737	-12.8496962764289	-12.5301413025703	-12.2208199642575
18:11	-20.4855975963842	-18.6707109780691	-17.3095023658028	-15.9586455439649	-15.1656485973562	-14.592196916047	-14.1325433805085	-13.7395525501322	-13.3879428754487	-13.0624658676519	-12.7531545463481	-12.4531267702514
18:12	-20.5872446704956	-18.7769622458902	-17.4232264430112	-16.0866985572736	-15.3073652424254	-14.7470035871917	-14.2998824197298	-13.9188271865773	-13.5784753989721	-13.2634678467568	-12.9637106812731	-12.6721946836803
18:13	-20.6815437451493	-18.8758071763485	-17.5294417083221	-16.2070137161548	-15.4410757808932	-14.8934887269274	-14.4585291188848	-14.0889744551636	-13.7593721084534	-13.4542435944343	-13.1633621076797	-12.8795901831053
18:14	-20.769570211901	-18.9683283762556	-17.6292422879718	-16.3207063476914	-15.5679143017858	-15.0328026960082	-14.6096475944776	-14.2511698562901	-13.9318180471591	-13.635987075706	-13.3533133503132	-13.0765335700511
18:15	-20.85217555851	-19.0553831215818	-17.7234946698109	-16.4286597656385	-15.6887788125569	-15.1658560398534	-14.7541588291185	-14.4063430007246	-14.0967504111862	-13.8096435873981	-13.5345210054459	-13.2639999397637
18:16	-20.9300459081843	-19.1376622569314	-17.8128971887167	-16.5315858800956	-15.8043929172066	-15.2933821854887	-14.8928043433163	-14.5552422183327	-14.2549240605309	-13.975976126402	-13.7077608728335	-13.4427868602268
18:17	-21.003742539334	-19.2157309675876	-17.8980212083599	-16.6300671632909	-15.9153485249724	-15.4159808575232	-15.0261902883555	-14.6984793020793	-14.406956887313	-14.1356113344472	-13.873674362792	-13.6135609806265
18:18	-21.0737306673887	-19.2900577424505	-17.9793403778192	-16.7245864666522	-16.0221361969619	-15.5341489282599	-15.1548187783238	-14.8365613030844	-14.5533620488209	-14.2890721130128	-14.0328013541245	-13.7768908312168
18:19	-21.1408388542404	-19.3614210484728	-18.0575730779344	-16.8157926433321	-16.1253678092083	-15.6484753271887	-15.2792624330177	-14.9700484519296	-14.6946911716745	-14.4369070457656	-14.1856962617043	-13.9333497073547
18:20	-21.2050153021816	-19.4298185822696	-18.1327780059787	-16.9038192653016	-16.2252203455077	-15.7591657910717	-15.3997485326266	-15.0991866622556	-14.8312094198418	-14.5794049161212	-14.3326800504165	-14.0833034141301
18:21	-21.2665441582619	-19.4955365018112	-18.2052444482998	-16.9889610470629	-16.3219928778426	-15.8665229073809	-15.5165829570207	-15.2242861168771	-14.9632343731161	-14.7168968291076	-14.4741071754287	-14.2271430360992
18:22	-21.3256705960986	-19.5588217226821	-18.2752220198647	-17.0714722440234	-16.4159433418282	-15.9708076164635	-15.630029698661	-15.3456152898848	-15.0910426576051	-14.8496743367987	-14.6102943985937	-14.3652236609199
18:23	-21.382607763997	-19.6198889117277	-18.3429277311468	-17.151573857343	-16.5072958702084	-16.0722466663892	-15.7403184310372	-15.4634086116046	-15.2148776597995	-14.9779970882035	-14.7415281581399	-14.4978711516944
18:24	-21.4375422486951	-19.6789259868266	-18.4085515457817	-17.229459300351	-16.5962465604511	-16.1710384756888	-15.8476504589682	-15.5778724872113	-15.3349555604311	-15.1020987581387	-14.8680701795755	-14.625387159197
18:25	-21.4906384211412	-19.7360984914981	-18.4722608014197	-17.3052989060831	-16.6829680627247	-16.2673577966319	-15.9522034494203	-15.6891900734652	-15.4514700990191	-15.2221916752942	-14.9901617640814	-14.748052835235
18:26	-21.5420419292232	-19.7915531109247	-18.5342037630644	-17.3792435503909	-16.7676132675811	-16.3613594629644	-16.0541352311057	-15.7975251061366	-15.5645963668126	-15.3384704554074	-15.1080270745569	-14.8661315873139
18:27	-21.5918825318137	-19.8454205249914	-18.5945125064908	-17.4514275920187	-16.8503182983152	-16.4531814304377	-16.1535868743829	-15.9030249929091	-15.6744938472146	-15.4511148659692	-15.2218756581247	-14.9798711283318
18:28	-21.6402764186666	-19.8978177437938	-18.6533052786868	-17.521971279423	-16.9312049604347	-16.542947265061	-16.2506852087735	-16.0058233316368	-15.7813088672549	-15.5602920926297	-15.3319043856784	-15.0895050118229
18:29	-21.6873281249722	-19.948850035121	-18.7106884459485	-17.5909827371031	-17.0103827630071	-16.6307681957186	-16.3455448965467	-16.1060419744751	-15.8851765838946	-15.6661585369666	-15.4382989465253	-15.1952537961149
18:30	-21.7331321234193	-19.9986125272946	-18.7667581138732	-17.6585596173145	-17.0879505992779	-16.7167448199687	-16.4382701525894	-16.2037927298176	-15.9862226000162	-15.768861245642	-15.5412350045035	-15.297325945006
18:31	-21.7777741575147	-20.0471915515246	-18.8216014840726	-17.7247904832443	-17.163998153806	-16.8009685313664	-16.5289561800062	-16.2991787729473	-16.084564283642	-15.8685390489266	-15.6408790979359	-15.3959185451494
18:32	-21.8213323656916	-20.0946657736373	-18.8752979979804	-17.7897559749975	-17.2386070883701	-16.8835227214113	-16.6176903754334	-16.392295820664	-16.1803118480188	-15.9653234699231	-15.7373893472965	-15.4912178991911
18:33	-21.8638782350463	-20.1411071542651	-18.9279203072509	-17.853529798655	-17.311852047615	-16.9644837977556	-16.7045533464256	-16.4832331133756	-16.2735692381826	-16.0593394530524	-15.8309160200566	-15.5834000373945
18:34	-21.9054774154198	-20.186581768416	-18.9795351019872	-17.9161795702461	-17.3838015168349	-17.0439220515963	-16.7896197744398	-16.5720742391966	-16.3644348604294	-16.1507059504493	-15.9216019908422	-15.6726311779495
18:35	-21.9461904183077	-20.2311505090669	-19.0302038216998	-17.9777675400154	-17.4545185577167	-17.1219024004935	-16.8729591501698	-16.6588978277243	-16.4530021839949	-16.2395363971018	-16.0095831260758	-15.7590681566265
18:36	-21.9860732202696	-20.2748696945791	-19.0799832690011	-18.038351217373	-17.5240614427793	-17.1984850276917	-16.9546364027449	-16.7437781358406	-16.5393602386852	-16.3259390993633	-16.0949886151713	-15.8428588392683
18:37	-22.0251777867524	-20.3177915959547	-19.1289261422179	-18.0979839130184	-17.592484205282	-17.2737259349895	-17.0347124402252	-16.8267855437242	-16.6235940277869	-16.4100175564811	-16.1779412647377	-15.9241425253348
18:38	-22.0635525292938	-20.3599648969854	-19.1770815001109	-18.1567152116723	-17.6598371182594	-17.3476774230421	-17.1132446156153	-16.9079869759731	-16.7057848720702	-16.4918707307654	-16.2585577678231	-16.0030503469222
18:39	-22.1012427067451	-20.4014350979999	-19.2244951695129	-18.2145913864317	-17.7261671138775	-17.4203885104752	-17.1902871300796	-16.9874462601256	-16.786010697851	-16.5715932787603	-16.3369489567755	-16.079705665037
18:40	-22.1382907792965	-20.4422448720501	-19.2712101048181	-18.2716557638382	-17.7915181523439	-17.4919053011975	-17.2658913830172	-17.0652244327688	-16.8643462797735	-16.6492757531309	-16.4132200456315	-16.1542244631565
18:41	-22.1747367226075	-20.4824343808849	-19.3172667067412	-18.3279490472095	-17.8559315480383	-17.5622713077037	-17.3401062770335	-17.1413800017339	-16.9408634470786	-16.7250047828296	-16.48747086591	-16.226715737022
18:42	-22.2106183081542	-20.5220415568606	-19.3627031065544	-18.3835096045451	-17.9194462592612	-17.6315277368723	-17.4129784845351	-17.2159691714928	-17.015631260563	-16.7988632373641	-16.5597960981714	-16.2972818790188
18:43	-22.2459713549442	-20.5611023559686	-19.407555421031	-18.4383737263163	-17.9820991469811	-17.6997137437268	-17.4845526816092	-17.2890460377417	-17.0887161661476	-16.8709303795833	-16.630285500595	-16.3660190552563
18:44	-22.2808299569711	-20.5996509863781	-19.4518579825305	-18.4925758576381	-18.0439252071287	-17.7668666577768	-17.5548717539844	-17.3606627562221	-17.1601821298981	-16.9412820102781	-16.6990241350455	-16.4330175734544
18:45	-22.3152266901508	-20.6377201162557	-19.4956435480163	-18.5461488086601	-18.104957780311	-17.8330221858722	-17.6239769791568	-17.4308696900541	-17.2300907584518	-17.0099906069952	-16.7660925905702	-16.4983622399015
18:46	-22.3491928019701	-20.6753410641072	-19.538943490274	-18.5991239464779	-18.1652287422667	-17.8982145949346	-17.6919081881791	-17.4997155392084	-17.2985014080673	-17.0771254587673	-16.8315672039334	-16.562132703989
18:47	-22.3827583866613	-20.7125439744686	-19.5817879741744	-18.6515313714251	-18.2247686779334	-17.9624768774669	-17.7587039101251	-17.5672474552042	-17.365471284894	-17.1427527979183	-16.8955202766089	-16.6244037891235
18:48	-22.4159525483865	-20.7493579814357	-19.6242061204788	-18.7034000802546	-18.2836070416281	-18.0258409023645	-17.8244015018436	-17.6335111436617	-17.4310555385548	-17.2069359296898	-16.95802028757	-16.6852458091211
18:49	-22.4488035546425	-20.7858113622527	-19.6662261594133	-18.7547581184254	-18.3417723055447	-18.0883375532346	-17.889037265276	-17.698550956956	-17.4953073507138	-17.2697353601295	-17.0191321012119	-16.7447248694854
18:50	-22.4813389818938	-20.8219316829653	-19.7078755760172	-18.8056327234875	-18.3992920985257	-18.1499968561804	-17.9526465543411	-17.7624099788959	-17.5582780199595	-17.3312089224617	-17.078917169794	-16.8029031532463
18:51	-22.5135858552748	-20.8577459379822	-19.7491812491029	-18.8560504613697	-18.4561933368769	-18.2108480987947	-18.0152638731526	-17.8251301030806	-17.6200170440541	-17.391411902006	-17.1374337298667	-16.8598391912829
18:52	-22.5455707840902	-20.8932806852683	-19.7901695855404	-18.9060373572438	-18.5125023488364	-18.2709199419419	-18.0769229671522	-17.8867521063575	-17.6805722003783	-17.4503971596136	-17.1947369922537	-16.9155881172597
18:53	-22.5773200947626	-20.9285621788145	-19.830866651494	-18.9556190225347	-18.5682449941972	-18.330240525777	-18.1376569085772	-17.9473157186188	-17.7399896252236	-17.5082152535327	-17.2508793252674	-16.9702019074899
18:54	-22.6088599628374	-20.9636164999827	-19.8712983021873	-19.0048207795835	-18.6234467804997	-18.3888375713473	-18.1974981775612	-18.0068596900137	-17.7983138924467	-17.5649145595924	-17.3059104309479	-17.0237296061739
18:55	-22.6402165456521	-20.9984696893209	-19.9114903117618	-19.0536677854382	-18.6781329771569	-18.4467384790507	-18.2564787400627	-18.0654218565314	-17.8555880919004	-17.6205413895946	-17.3598775142251	-17.0762175365818
18:56	-22.6714161173067	-21.0331478804694	-19.9514685048127	-19.1021851562468	-18.7323287288557	-18.5039704251772	-18.3146301237413	-18.123039204805	-17.9118539079789	-17.6751401078225	-17.4128254450026	-17.1277094988306
18:57	-22.7024852076452	-21.0676774378437	-19.9912588912408	-19.1503980937618	-18.7860591695778	-18.5605604577376	-18.3719834928492	-18.1797479369141	-17.9671516985693	-17.7287532456069	-17.4647969132561	-17.1782469549705
18:58	-22.7334507470628	-21.1020850998865	-20.0308878061569	-19.1983320155305	-18.8393495386252	-18.6165355927863	-18.4285697231705	-18.2355835359065	-18.0215205746716	-17.7814216139361	-17.5158325773204	-17.2278692021386
18:59	-22.7643402191132	-21.1363981298265	-20.0703820567063	-19.2460126904491	-18.8922253000936	-18.6719229124696	-18.4844194780336	-18.2905808327281	-18.0749984809436	-17.83318441414	-17.5659712056154	-17.2766135345635
18:60	-22.795181823089	-21.1706444760808	-20.1097690778688	-19.2934663815023	-18.9447122673381	-18.7267496660859	-18.539563286426	-18.3447740752334	-18.1276222774307	-17.8840793467376	-17.6152498121233	-17.3245153952219
18:61	-22.8260046490162	-21.2048529446921	-20.1490770995202	-19.3407199976996	-18.996836734111	-18.7810433755227	-18.594031624281	-18.3981969999603	-18.1794278227694	-17.9341427185941	-17.6637037859909	-17.3716085179492
18:62	-22.8568388678338	-21.239053386512	-20.1883353273484	-19.3878012574637	-19.0486256142241	-18.834831946548	-18.6478550000532	-18.4508829073718	-18.2304500591849	-17.9834095485914	-17.7113670156782	-17.4179250608074
18:63	-22.8877159399436	-21.2732769022472	-20.2275741405876	-19.4347388660303	-19.1001065918172	-18.8881437875814	-18.7010640457897	-18.5028647413206	-18.2807230996584	-18.0319136720873	-17.7582720081239	-17.4634957315047
18:64	-22.9186688458351	-21.3075560689831	-20.2668253100067	-19.4815627098051	-19.1513082845931	-18.9410079377574	-18.7536896150099	-18.5541751735565	-18.330280317702	-18.0796878444995	-17.8044500034398	-17.5083499056546
18:65	-22.9497323431281	-21.3419251924238	-20.3061222401666	-19.5283040710938	-19.2022604227354	-18.9934542063329	-18.8057628888557	-18.6048466941923	-18.3791544402596	-18.1267638444278	-17.8499310856909	-17.5525157386519
18:66	-22.9809432551724	-21.3764205898538	-20.3455002406835	-19.5749958672143	-19.2529940466578	-19.0455133257838	-18.8573154921597	-18.6549117091628	-18.4273776443483	-18.1731725768053	-17.8947442903569	-17.5960202719365
18:67	-23.0123407973302	-21.4110809097903	-20.3849968321287	-19.621672918723	-19.3035417272753	-19.0972171213056	-18.9083796213092	-18.7044026458624	-18.4749816581686	-18.2189441766542	-17.9389177091194	-17.6388895344131
18:68	-23.0439669482983	-21.4459474954794	-20.4246520933075	-19.6683722523975	-19.3539378131532	-19.1485986998811	-18.9589881860758	-18.7533520683386	-18.5219978675468	-18.2641081141205	-17.9824785926669	-17.6811486397941
18:69	-23.0758668753678	-21.4810648008875	-20.4645090580531	-19.7151334457374	-19.4042187097176	-19.199692662643	-19.0091749679379	-18.8017928036455	-18.5684574287362	-18.3086933015689	-18.0254534522677	-17.7228218806444
18:70	-23.1080894244532	-21.516480869709	-20.504614171411	-19.7619990211538	-19.4544231967361	-19.2505353449458	-19.0589747978645	-18.8497580812488	-18.614391388791	-18.3527282036469	-18.0678681609277	-17.7639328199196
18:71	-23.1406876881724	-21.5522478902766	-20.545017817291	-19.8090148997819	-19.5045927915598	-19.3011650894233	-19.1084237570758	-18.8972816877216	-18.6598308149616	-18.3962409513715	-18.1097480550297	-17.8045043808203
18:72	-23.1737196683685	-21.5884228422688	-20.5857749324526	-19.8562309270734	-19.5547721672217	-19.3516225583735	-19.1575594049737	-18.9443981393948	-18.7048069348297	-18.4392594614687	-18.1511180374474	-17.8445589358228
18:73	-23.2072490534492	-21.6250682549534	-20.6269457252486	-19.9037014851554	-19.6050096365071	-19.4019510931459	-19.2064210392715	-18.9911428761519	-18.7493512892358	-18.4818115623984	-18.1920026832465	-17.8841183958041
18:74	-23.2413461360575	-21.6622531016577	-20.6685965221292	-19.9514862105452	-19.6553577156738	-19.4521971298836	-19.2550499943964	-19.0375524801997	-18.7934959004553	-18.5239251287494	-18.2324263492273	-17.923204300252
18:75	-23.2760889032637	-21.7000538615893	-20.7108007708374	-19.9996508404584	-19.7058737847619	-19.5024106830821	-19.3034899855465	-19.0836649244479	-18.8372734585684	-18.5656282259881	-18.2724132887433	-17.9618379096514
18:76	-23.3115643402208	-21.7385557885502	-20.7536402369678	-20.0482682169624	-19.7566208656269	-19.5526459111138	-19.3517875074207	-19.1295198561175	-18.8807175295742	-18.6069492679121	-18.3119877734473	-18.0000403012613
18:77	-23.3478699998052	-21.7778544372115	-20.7972064407643	-20.0974194861015	-19.8076685442463	-19.6029617812992	-19.3999922987165	-19.1751589224386	-18.9238627895437	-18.6479171896129	-18.3511742238898	-18.0378324696593
18:78	-23.38511590623	-21.8180575124592	-20.8416023945998	-20.1471955394914	-19.8590940709224	-19.6534228565211	-19.4481578861232	-19.2206261468515	-18.966745290032	-18.6885616393051	-18.3899973512289	-18.075235433631
18:79	-23.4234268815057	-21.859287127329	-20.8869447198234	-20.1976987597091	-19.9109836812951	-19.7041002311118	-19.4963422249163	-19.2659683660912	-19.0094027611273	-18.7289131930768	-18.4284823127318	-18.1122703512405
18:80	-23.4629454121499	-21.9016825823393	-20.9333662464431	-20.2490451493939	-19.9634341934237	-19.755072651238	-19.5446084576041	-19.3112357410334	-19.0518749599688	-18.7690035974753	-18.46665488427	-18.1489586452389
18:81	-23.5038352130011	-21.9454038167064	-20.9810192332077	-20.3013669492798	-20.0165549527421	-19.806427864902	-19.5930258177324	-19.3564823573826	-19.0942040744099	-18.8088660459342	-18.5045416536719	-18.1853221413732
18:82	-23.5462857003076	-21.9906357346419	-21.0300793931624	-20.3548158852225	-20.0704702191289	-19.8582642598559	-19.6416707133533	-19.4017669364178	-19.1364351938506	-18.8485354964197	-18.5421702396194	-18.2213832226769
18:83	-23.5905176649633	-22.0375936847892	-21.0807509769091	-20.4095672329093	-20.1253221211043	-19.9106928654662	-19.6906280344532	-19.447153681383	-19.1786168622835	-18.8880490394279	-18.5795695418345	-18.2571650034673
18:84	-23.6367905505812	-22.0865304788531	-21.1332732622275	-20.4658249577629	-20.1812743449137	-19.963839818707	-19.7399927416876	-19.4927132921628	-19.2208017324996	-18.927446327705	-18.6167700296348	-18.2926915276108
18:85	-23.6854119086459	-22.1377454940679	-21.1879289395284	-20.5238282865142	-20.2385167864733	-20.0178494277134	-19.7898718113847	-19.5385241902184	-19.263047345495	-18.9667700819652	-18.6538040776626	-18.3279879966711
18:86	-23.7367498545676	-22.1915966415901	-21.2450550921848	-20.583860211684	-20.297271480262	-20.0728880127294	-19.8403866357744	-19.5846740082324	-19.3054170658233	-19.0060666906445	-18.6907063598091	-18.3630810349226
18:87	-23.7912497345603	-22.2485163461673	-21.3050577892659	-20.6462586460212	-20.3578002444453	-20.1291487699522	-19.8916760105317	-19.6312614157563	-19.3479812125325	-19.0453869266782	-18.7275143152471	-18.397998999974
18:88	-23.8494568205152	-22.3090332517468	-21.3684318035689	-20.7114312725314	-20.4204146669107	-20.1868579981708	-19.9438998880209	-19.6783983751585	-19.3908184372609	-19.0847868108264	-18.7642687042749	-18.4327723500474
18:89	-23.9120478317951	-22.3738022844219	-21.4357877587781	-20.7798756478626	-20.4854893370216	-20.2462831660957	-19.9972441402932	-19.7262129539636	-19.4340174172242	-19.1243286598105	-18.8010142766811	-18.4674340819828
18:90	-23.9798757205112	-22.4436472263433	-21.507890310247	-20.8522069363783	-20.5534796608075	-20.3077435038449	-20.0519266704483	-19.7748528641851	-19.477678952978	-19.1640823693072	-18.837800582031	-18.50202025804
18:91	-24.0540349880679	-22.5196225721223	-21.5857131760637	-20.9291970034187	-20.6249462833759	-20.3716241146884	-20.1082053494898	-19.8244899624758	-19.5219185915511	-19.2041269979076	-18.8746829602801	-18.5365706449284
18:92	-24.1359599024031	-22.6031061277703	-21.67052074616	-21.0118309009097	-20.7005892609822	-20.4383950897563	-20.1663884625682	-19.8753260361006	-19.5668699387084	-19.2445527403155	-18.9117237633931	-18.5711294957207
18:93	-24.2275776346825	-22.6959426165105	-21.7639932312134	-21.1013908664606	-20.7812970090376	-20.5086378857061	-20.2268486635997	-19.9276003335	-19.6126888856278	-19.285463408999	-18.9489938755415	-18.6057465151769
18:94	-24.3315576677473	-22.8006760446322	-21.8684264252178	-21.1995855470297	-20.8682183447444	-20.5830825039295	-20.2900419287286	-19.9815994981473	-19.6595590643571	-19.3269795873332	-18.9865746230191	-18.6404780626184
18:95	-24.4517403647764	-22.9209457595095	-21.98706650366	-21.308757031264	-20.9628719502974	-20.66266118462	-20.3565337858871	-20.0376708694874	-19.7076989776232	-19.3692426802156	-19.0245601983009	-18.6753886655242
18:96	-24.5939248836541	-23.0622070784364	-22.1247062895042	-21.4322293725805	-21.067319112346	-20.7485881732042	-20.4270363948412	-20.0962405911472	-19.7573714454741	-19.4124201800586	-19.0630607703955	-18.7105529439654
18:97	-24.7674511807273	-23.233158402182	-22.2888332999941	-21.5749326996702	-21.1844491015689	-20.8424822234381	-20.502462263605	-20.1578387300122	-19.8088963129976	-19.4567126026624	-19.1022065231314	-18.746058084721
18:98	-24.9887827580884	-23.4489114680964	-22.4920827986713	-21.7446133230745	-21.3184781495222	-20.9465623540611	-20.584004305997	-20.2231348693478	-19.8626678366306	-19.5023627544695	-19.1421529659647	-18.7820070604474
[truncated: 8,202 more rows]
