# Supplementary material for: Characterization of multiple sequence alignment errors using complete-likelihood score and position-shift map
Source: BMC Bioinformatics. 2016 Mar 18;17:133. doi: 10.1186/s12859-016-0945-5 (PMC4799563; doi:10.1186/s12859-016-0945-5)
Supplement: Additional file 2: — The ZIP archive of a package that contains the original versions of Perl modules and scripts used for creating the simulated and reconstructed MSAs and for analyzing these MSAs. It also contains a README file that describes how to use the modules and scripts. (The modules and scripts will run on a Mac OS X terminal. And it will probably run on other UNIX platforms, although we have not tested whether they indeed do.) The package also contains the Dawg control files that were used for the simulations. The latest version of the package (“ComplLiMment_P.verxxx”) can be found in the ‘lolipog’ directory at the FTP repository of the Bioinformatics Organization [85]. (ZIP 4746 kb) [file 12859_2016_945_MOESM2_ESM.zip › additional_file_2/ComplLiMment_P.ver0.6.1.2/ANALYSES/Inputs/InData/PL1.6_co100/lmfacs_asites_vs_dgaps.txt]

#{Anc_sites}\E[#{indels}]	0.004	0.01	0.02	0.04	0.06	0.08	0.1	0.12	0.14	0.16	0.18	0.2
1	-6.99235457978924	-6.07306034791849	-5.37490066741061	-4.67170348768398	-4.25615504985336	-3.95835632045594	-3.72506278963767	-3.53255793677722	-3.36819065164715	-3.22440935313835	-3.09634312099816	-2.9806661295641
2	-8.09938806868649	-7.17708333686647	-6.47388615713984	-5.7605389899118	-5.33474060623307	-5.02659202259421	-4.78284879901995	-4.57979450463746	-4.40477813876586	-4.25024824955347	-4.11133406561324	-3.98470992963836
3	-8.746128908332	-7.82080667673189	-7.11254700039044	-6.3889498873143	-5.95273507153525	-5.63400378571869	-5.37951189194551	-5.16554334669446	-4.97944762118249	-4.81367381909226	-4.66335180714102	-4.52515664747698
4	-9.20441555760373	-8.27606882659569	-7.56272165936766	-6.82877469205007	-6.38197717409332	-6.05243091900933	-5.78689259909422	-5.56164720746689	-5.36404547466137	-5.18653798182925	-5.02425628603881	-4.87387734669427
5	-9.55943923973927	-8.62806100997961	-7.90960136196633	-7.16520470189276	-6.70765851373709	-6.36706583251117	-6.09018503048943	-5.85330326926856	-5.64377390373062	-5.45405058011121	-5.27926834383096	-5.11610804630932
6	-9.84914639733591	-8.9147296698463	-8.19113255677016	-7.43618645517455	-6.96772601615032	-6.61585648854812	-6.32733931693284	-6.07846556712004	-5.85659329682059	-5.65418161415238	-5.46637174032598	-5.28985136644695
7	-10.0937788184911	-9.15631659473966	-8.42755703919096	-7.66196185685381	-7.18242205818922	-6.81904652329347	-6.51860171894578	-6.25738506437147	-6.02276222746809	-5.80720109594916	-5.60585274165135	-5.41541567006032
8	-10.305419046841	-9.36490432882352	-8.63095736150593	-7.85461358846519	-7.36382987692275	-6.98872065128511	-6.67606001615013	-6.40215500252701	-6.15438271677292	-5.92522414106258	-5.70984490851444	-5.50495935020235
9	-10.491860570777	-9.54828636109794	-8.80912702207233	-8.02193529723155	-7.5197437576781	-7.13267484820127	-6.80751367257647	-6.52058102140721	-6.25927025518171	-6.01608080122104	-5.7861985983903	-5.56635979784438
10	-10.6584247294685	-9.71178403142219	-8.96738737134862	-8.16924850196703	-7.65548593872442	-7.25623324956707	-6.91829071576518	-6.61799798823853	-6.34277052430102	-6.08513258361929	-5.84029713855473	-5.60502902824696
11	-10.8089070175679	-9.85919283521944	-9.10953391659702	-8.30034889764642	-7.77485291447496	-7.36319444731431	-7.01219401179763	-6.69821621858673	-6.40870550387218	-6.13621834729536	-5.87600237112012	-5.6248586866822
12	-10.9461098879598	-9.99331522622602	-9.2383691246304	-8.41803915800398	-7.8806482365759	-7.45636428360823	-7.09203403590281	-6.76405418959567	-6.45990606661613	-6.17218668441305	-5.89618668791748	-5.62875156856478
13	-11.0721615542663	-10.116279418997	-9.35602122431531	-8.52444773787358	-7.97500131459955	-7.53787464370896	-7.15994764064998	-6.81765724837629	-6.49853056600382	-6.19521429631122	-5.90305107394866	-5.61893918681699
14	-11.1887163105882	-10.2297397086468	-9.46414452630967	-8.62122919274932	-8.05956773382732	-7.60938376540502	-7.21759833951618	-6.860697834167	-6.52626493768681	-6.20700588939704	-5.89832469191408	-5.59718092959773
15	-11.2970855727191	-10.3350075120637	-9.56405046427417	-8.70969521980564	-8.13566029436805	-7.67220726931976	-7.26630731038478	-6.89450641963596	-6.54445352192162	-6.20892480198173	-5.88339522474665	-5.56489403240202
16	-11.3983265411979	-10.4331400309618	-9.65679625792104	-8.79090332074097	-8.20433767198286	-7.72740681051843	-7.30714201965821	-6.92016007278768	-6.5541875102208	-6.20208126840592	-5.85939688668398	-5.52324127876987
17	-11.4933039377026	-10.5250019882755	-9.74324664940484	-8.86571853795001	-8.26646615212907	-7.77585180298635	-7.34097791880718	-6.93854409202748	-6.55636647032977	-6.18739377697988	-5.82727156198988	-5.47319188942092
18	-11.5827340684201	-10.6113096915282	-9.82411796668741	-8.93485751765712	-8.32276369086306	-7.8182634706769	-7.36854246730024	-6.95039596899871	-6.55174220544444	-6.16563277939057	-5.78781233008908	-5.41556485677417
19	-11.6672169580385	-10.6926631668257	-9.90001025752705	-8.99892064366111	-8.37383204626065	-7.85524696884662	-7.39044722586522	-6.9563374237467	-6.5409506932676	-6.13745249825002	-5.74169512361017	-5.35106046758226
20	-11.7472602316963	-10.7695700408045	-9.97143117142288	-9.05841591902293	-8.42018065769439	-7.88731525307515	-7.40721169770281	-6.95689819035636	-6.52453578383843	-6.10341451218681	-5.68950219748451	-5.28028368665984
21	-11.8232971640986	-10.8424635897481	-10.0388140087263	-9.11377701490855	-8.46224469218844	-7.91490711524823	-7.41928133713678	-6.95253397299531	-6.50296707660606	-6.06400553888036	-5.63173982740335	-5.20376181395702
22	-11.8957005259827	-10.9117165860529	-10.1025315671023	-9.16537711677017	-8.50039888804258	-7.93840101675122	-7.42704135613806	-6.94364020316612	-6.47665360785596	-6.01965104661655	-5.56885186550036	-5.12195803636936
23	-11.9647933501472	-10.9776520642567	-10.162906907553	-9.21353969007869	-8.5349683179468	-7.95812584114896	-7.43082745116964	-6.93056272089963	-6.44595447131356	-5.97072581628639	-5.50123027207003	-5.03528198657168
24	-12.0308574044994	-11.0405517940863	-10.2202218274598	-9.25854695306409	-8.56623685905153	-7.9743693538689	-7.43093423802064	-6.91360616776521	-6.41118715970412	-5.91756224041686	-5.42922340658994	-4.94409808586669
25	-12.094139934295	-11.1006630226969	-10.2747236028181	-9.30064661863798	-8.59445393217635	-7.98738493111976	-7.42762195699294	-6.8930406541936	-6.37263418950636	-5.86045692007679	-5.3531426355192	-4.84873222270039
26	-12.1548590812366	-11.1582038937712	-10.3266304073294	-9.34005731316482	-8.61983991783215	-7.99739696576708	-7.42112185627284	-6.86910710900832	-6.33054841640297	-5.79967596563612	-5.27326765956103	-4.74947716430517
27	-12.2132082792932	-11.2133678433375	-10.3761357082152	-9.37697297194429	-8.64259054892738	-8.00460525007994	-7.41164055349216	-6.84202161117031	-6.28515734093371	-5.73545929929654	-5.1898508551945	-4.64659699171557
28	-12.2693598506947	-11.2663271957655	-10.4234118622052	-9.41156643486087	-8.66288050362286	-8.0091885588529	-7.39936359905358	-6.81197892725499	-6.2366666272912	-5.66802418073783	-5.10312084895443	-4.54033077276561
29	-12.3234679706235	-11.317236128457	-10.4686130802226	-9.443992410721	-8.68086636686338	-8.01130760146836	-7.38445840983695	-6.77915542317379	-6.18526300313716	-5.59756812220093	-5.01328548820566	-4.43089563361899
30	-12.3756711290988	-11.36623313373	-10.5118778892615	-9.47438993877562	-8.69668908909182	-8.01110747143758	-7.36707670185788	-6.74371147856574	-6.13111666819773	-5.52427131928363	-4.92053433242591	-4.31848935028414
31	-12.4260941890361	-11.4134430768787	-10.55333119044	-9.50288444641052	-8.71047604113573	-8.00871969243977	-7.34735652091456	-6.70579350271508	-6.07438330981313	-5.44829869424201	-4.82504075984721	-4.20329255297599
32	-12.4748501174512	-11.4589789273769	-10.5930859901968	-9.52958947997429	-8.72234274224353	-8.00426393786178	-7.32542394822573	-6.6655356287915	-6.01520580156159	-5.36980162665335	-4.72696376267783	-4.0854706150633
33	-12.5220414501882	-11.5029432236059	-10.631244865012	-9.55460816912381	-8.7323943216572	-7.99784948424734	-7.30139454145526	-6.62306114658159	-5.95371564446603	-5.28891942981405	-4.62644948793737	-3.9651752825846
34	-12.5677615379256	-11.5454293188607	-10.6679012074059	-9.5780344724422	-8.74072676148334	-7.98957644643573	-7.27537455887678	-6.57848372122485	-5.89003419766563	-5.20578061875193	-4.52363256871067	-3.84254608845191
35	-12.6120956115196	-11.5865224466932	-10.7031402912744	-9.59995424238898	-8.74742795892835	-7.97953683247053	-7.24746200472151	-6.5319084357486	-5.82427373575167	-5.12050400618256	-4.41863728131756	-3.71771158644889
36	-12.6551216972357	-11.6263006361433	-10.737040187113	-9.62044614013276	-8.75257863845457	-7.96781544884643	-7.21774752623002	-6.48343268767117	-5.75653836248479	-5.03319965538443	-4.31157855675057	-3.59079043322182
37	-12.6969114065541	-11.6648355015445	-10.7696725518139	-9.63958242495502	-8.7562531385511	-7.95449068079626	-7.1863151870546	-6.43314696406951	-5.68692480478437	-4.94396971326223	-4.20256286920856	-3.46189234112082
38	-12.7375306206289	-11.7021929269829	-10.801103313117	-9.65742963830248	-8.75852009320256	-7.93963516770588	-7.15324313703811	-6.38113551489174	-5.61552310631337	-4.85290914241161	-4.09168902025126	-3.33111892058323
39	-12.7770400858231	-11.7384336618321	-10.8313932651366	-9.67404919891337	-8.75944302448575	-7.92331639008955	-7.11860419473435	-6.32747694064226	-5.54241723637865	-4.76010636749648	-3.97904883372371	-3.19856442747395
40	-12.8154959338346	-11.7736138408787	-10.8605985884788	-9.68949792253101	-8.75908085981222	-7.90559718164267	-7.0824663561157	-6.27224470765827	-5.46768562700632	-4.66564384848024	-3.86472777393216	-3.06431642819789
41	-12.8529501375876	-11.8077854402142	-10.8887713061236	-9.70382847738115	-8.75748838499743	-7.88653617754969	-7.04489324057186	-6.21550760186693	-5.39140164876898	-4.56959859104846	-3.74880549743068	-2.92845639331895
42	-12.8894509121806	-11.8409966781822	-10.9159596843644	-9.71708978470409	-8.75471664245117	-7.86618820833622	-7.00594448341288	-6.15733013003566	-5.31363403410955	-4.47204260279752	-3.63135634707685	-2.79106022874096
43	-12.9250430686497	-11.8732923691419	-10.9422085865622	-9.72932737210122	-8.75081328225232	-7.84460464702101	-6.96567608255609	-6.09777287600886	-5.23444725542878	-4.37304330234466	-3.51244979564302	-2.65219875214006
44	-12.9597683270587	-11.9047142365581	-10.967559786226	-9.74058368620708	-8.74582287262197	-7.82183371607241	-6.92414070582522	-6.03689281818868	-5.15390186400607	-4.27266388736651	-3.39215084515418	-2.51193812121752
45	-12.993665594401	-11.9353011909026	-10.9920522449051	-9.75089837017304	-8.73978717528373	-7.79792075964697	-6.88138796426471	-5.97474361350714	-5.07205479484792	-4.17096366663876	-3.27052038721182	-2.37034021941611
46	-13.0267712119541	-11.9650895770088	-11.0157223595345	-9.76030851060481	-8.73274539035549	-7.77290848574224	-6.83746465602754	-5.9113758523078	-4.98895964176076	-4.06799836038488	-3.14761552881125	-2.22746300397188
47	-13.0591191760315	-11.9941133948236	-11.0386041831766	-9.76884885789673	-8.72473437471763	-7.74683718219487	-6.792414984697	-5.84683728787199	-4.90466690628938	-3.96382037261257	-3.02348988753727	-2.08336082052711
48	-13.0907413354917	-12.0224044969157	-11.06072962252	-9.77655202332476	-8.71578883722106	-7.71974490987272	-6.74628075532255	-5.78117304375906	-4.81922422362128	-3.85847903859616	-2.89819385950267	-1.93808468798428
49	-13.1216675688807	-12.0499927656182	-11.0821286150119	-9.78344865577477	-8.70594151361279	-7.6916676759233	-6.69910155096682	-5.71442580166042	-4.73267656810904	-3.75202085022986	-2.7717748629573	-1.79168255681813
50	-13.1519259436773	-12.0769062722739	-11.1028292880938	-9.78956760057562	-8.69522332364946	-7.66263958953264	-6.65091489215625	-5.64663597207572	-4.6450664406896	-3.64448966161483	-2.64427756012646	-1.64419954366713
51	-13.181542859769	-12.103171420711	-11.1228581026662	-9.79493604256456	-8.68366351252696	-7.63269300230607	-6.60175638128812	-5.57784184979189	-4.5564340401674	-3.53592687693806	-2.51574405952314	-1.49567814468634
52	-13.2105431789949	-12.1288130767853	-11.1422399826207	-9.79957963522294	-8.67128977846418	-7.60185863509198	-6.55165983376103	-5.50807975587111	-4.46681742006653	-3.42637162244381	-2.38621410071083	-1.34615842985137
53	-13.2389503423487	-12.1538546855836	-11.1609984320332	-9.80352261747518	-8.65812838803407	-7.57016569282454	-6.50065739735356	-5.43738416762181	-4.37625263253618	-3.31586090407925	-2.25572522326289	-1.19567822014923
54	-13.2667864762266	-12.178318377671	-11.1791556414002	-9.80678791953579	-8.64420428062616	-7.53764196875239	-6.44877966117142	-5.3657878378318	-4.28477386060721	-3.20442975220927	-2.12431292146551	-1.04427324937217
55	-13.2940724889257	-12.2022250655896	-11.1967325841263	-9.80939725901086	-8.62954116324683	-7.50431393924217	-6.39605575530884	-5.29332190437617	-4.19241353993808	-3.09211135463447	-1.99201078613885	-0.891977312038268
56	-13.3208281584472	-12.225594531661	-11.2137491043167	-9.81137122830876	-8.61416159671085	-7.47020685019369	-6.34251344222147	-5.22001599117215	-4.09920247105362	-2.97893717900863	-1.85885063480048	-0.738822398794524
57	-13.3470722125288	-12.2484455080186	-11.2302239967977	-9.81272937428378	-8.59808707414725	-7.43534479597297	-6.28817920068129	-5.14589830133249	-4.0051699229632	-2.86493708563134	-1.72486263126396	-0.58483882051092
58	-13.3728224017157	-12.2707957496784	-11.2461750801769	-9.81349027092422	-8.58133809262965	-7.39975079165679	-6.23307830307484	-5.07099570326614	-3.91034372894514	-2.75013943148775	-1.59007539565002	-0.430055322144012
59	-13.3980955661858	-12.2926621013646	-11.2616192636566	-9.81367158579902	-8.56393421864385	-7.36344683928581	-6.17723488671306	-4.99533381038679	-3.81475037519768	-2.63457116631573	-1.45451610568637	-0.274499187334523
60	-13.4229076969591	-12.3140605587174	-11.2765726082315	-9.81329014089344	-8.5458941480216	-7.32645398873949	-6.12067201974	-4.91893705501339	-3.71841508298167	-2.51825792140122	-1.31821059008252	-0.118196334602269
61	-13.4472739920461	-12.3350063244428	-11.291050382826	-9.81236196839102	-8.52723576089604	-7.2887923937736	-6.0634117621587	-4.84182875698162	-3.62136188481505	-2.40122409173187	-1.18118341468688	0.0388285940875536
62	-13.4712089080326	-12.3555138598959	-11.3050671158664	-9.81090236189563	-8.50797617217094	-7.25048136369787	-6.00547522243184	-4.76403118742786	-3.52361369522173	-2.28349291207703	-1.04345796206269	0.196552151691995
63	-13.4947262075357	-12.3755969325374	-11.3186366427255	-9.8089259235324	-8.48813177794044	-7.21153941111689	-5.94688261006307	-4.68556562815808	-3.42519237648766	-2.16508652750707	-0.905056505057184	0.354952010767519
64	-13.5178390029233	-12.3952686596527	-11.3317721494302	-9.80644660731763	-8.46771829824735	-7.1719842961092	-5.88765328451915	-4.60645242697079	-3.32611879983239	-2.04602605881608	-0.766000274882327	0.514006893894894
65	-13.540559796644	-12.4145415486814	-11.3444862129786	-9.80347775914565	-8.44675081652592	-7.13183306717798	-5.82780580081395	-4.52671104926553	-3.22641290236581	-1.92633166326832	-0.626309524175787	0.673696509345805
66	-13.5629005184778	-12.4334275344679	-11.3567908385797	-9.8000321537032	-8.42524381603745	-7.0911020992699	-5.76735795204045	-4.44636012623541	-3.12609374016484	-1.80602259104992	-0.486003585466362	0.834001491534808
67	-13.5848725599861	-12.4519380137112	-11.3686974940897	-9.7961220285896	-8.40321121357451	-7.04980712912702	-5.70632680910706	-4.3654174999129	-3.0251795377741	-1.6851172377725	-0.345100925428111	0.994903345844651
68	-13.6064868064088	-12.4700838768617	-11.3802171418981	-9.79175911589159	-8.3806663906807	-7.00796328820779	-5.64472875790777	-4.2839002653127	-2.92368773440749	-1.56363319334382	-0.203619195271755	1.1563843974527
69	-13.6277536662339	-12.4878755376905	-11.3913602684839	-9.78695467143671	-8.35762222260712	-6.96558513338903	-5.58257953413267	-4.20182480989248	-2.8216350271027	-1.44158728749294	-0.0615752775897868	1.31842774382156
70	-13.6486830986383	-12.5053229607303	-11.4021369118448	-9.78171950192639	-8.33409110520446	-6.92268667563842	-5.51989425590475	-4.11920685053254	-2.71903741105884	-1.31899563221147	0.0810146700571688	1.48101721054902
71	-13.6692846389839	-12.5224356867705	-11.4125566869799	-9.77606399012983	-8.31008497992951	-6.87928140682775	-5.45668745441069	-4.03606146821705	-2.61591021736764	-1.19587366135013	0.224135174551159	1.64413731030064
72	-13.6895674225286	-12.5392228565688	-11.4226288095886	-9.76999811830229	-8.28561535712702	-6.83538232484029	-5.39297310267767	-3.9524031405839	-2.51226814833083	-1.07223616758892	0.367771409386712	1.80777320457415
73	-13.7095402065038	-12.555693232928	-11.4323621181353	-9.76353148997523	-8.26069333773226	-6.79100195711012	-5.32876464263372	-3.86824577249566	-2.4081253105402	-0.948097336980612	0.511909159382693	1.97191066806787
74	-13.7292113906884	-12.5718552212697	-11.4417650944109	-9.75667335025211	-8.23532963352536	-6.74615238271809	-5.26407501057668	-3.78360272477143	-2.30349524588227	-0.823470781250403	0.656534787738211	2.13653605544557
75	-13.7485890366028	-12.5877168888283	-11.4508458827134	-9.74943260473069	-8.20953458605628	-6.70084525315694	-5.19891666116571	-3.69848684120769	-2.19839096061647	-0.698369568019214	0.801635205251989	2.30163627030965
76	-13.7676808854314	-12.6032859825728	-11.4596123077583	-9.74181783716174	-8.1833181843476	-6.65509181186747	-5.13330159003909	-3.61291047400597	-2.0928249526636	-0.572806249104138	0.947197841540021	2.46719873621029
77	-13.786494374773	-12.6185699459576	-11.468071891416	-9.73383732594391	-8.15669008147276	-6.60890291263817	-5.06724135515323	-3.52688550771571	-1.98680923723044	-0.446792887036993	1.09321061810069	2.63321136953437
78	-13.8050366543118	-12.6335759345925	-11.4762318683692	-9.72549905954541	-8.12965961009811	-6.56228903695234	-5.00074709692981	-3.44042338179206	-1.88035537088667	-0.320341079930302	1.23966192308915	2.79966255413072
79	-13.8233146004884	-12.648310830914	-11.4840992007723	-9.7168107509351	-8.10223579706916	-6.51526031035882	-4.93382955729067	-3.35353511186086	-1.77347447420099	-0.193461984809707	1.38654058767452	2.96654111754138
80	-13.8413348302497	-12.6627812579346	-11.4916805919869	-9.70777985109853	-8.07442737711412	-6.4678265179361	-4.86649909765375	-3.26623130977585	-1.66617725303523	-0.0661663395220513	1.53383586386381	3.13383630871915
81	-13.8591037139436	-12.6769935921374	-11.4989824994645	-9.69841356170739	-8.04624280573159	-6.41999711891303	-4.79876571595733	-3.17852220254674	-1.55847401858754	0.0615355166801139	1.6815374036864	3.30153777712207
82	-13.8766273874229	-12.6909539755795	-11.506011146837	-9.68871884700555	-8.01769027132279	-6.37178126050432	-4.73063906277481	-3.09041765021104	-1.4503747062691	0.189633623785012	1.82963523964122	3.46963555308478
83	-13.8939117634157	-12.7046683272622	-11.5127725352742	-9.67870244496893	-7.9887777066243	-6.32318779101368	-4.66212845657726	-3.00192716271722	-1.34188889349213	0.318118382813593	1.97811976631695	3.63812002937465
84	-13.9109625422145	-12.7181423538203	-11.5192724541599	-9.66837087779207	-7.95951279949152	-6.27422527225338	-4.59324289819682	-2.91305991588171	-1.23302581644143	0.446980538678287	2.12698172310275	3.80698194384849
85	-13.9277852217335	-12.731381559578	-11.5255164911358	-9.65773046174958	-7.9299030030797	-6.22490199132471	-4.52399108453991	-2.82382476647792	-1.12379438589626	0.576211164035751	2.27621217791356	3.97621236313222
86	-13.9443851069767	-12.7443912560181	-11.5315100415571	-9.64678731647687	-7.89995554546471	-6.17522597180052	-4.45438142159592	-2.73423026651141	-1.01420320216446	0.705801644066566	2.42580251186001	4.14580266725236
87	-13.9607673189594	-12.757176570702	-11.5372583174005	-9.63554737371088	-7.86967743874275	-6.12520498434737	-4.38442203678344	-2.64428467673125	-0.904260569186215	0.835743662119792	2.57574440479847	4.31574453515367
88	-13.9769368031201	-12.7697424556819	-11.5427663556629	-9.62401638552826	-7.83907548764454	-6.07484655682237	-4.31412079067338	-2.55399597942456	-0.793974507860752	0.966029186165039	2.72602982170183	4.48602993104263
89	-13.9928983372559	-12.7820936954359	-11.5480390262847	-9.61219993211552	-7.80815629769708	-6.02415798387654	-4.24348528812544	-2.46337189053752	-0.683352768645437	1.09665045599899	2.87665099979602	4.65665109150092
90	-14.0086565390161	-12.794234914361	-11.5530810396289	-9.60010342910283	-7.776926282963	-5.97314633609462	-4.17252288887197	-2.37241987116375	-0.572402843473187	1.22759997115721	3.02760043641172	4.82760051331775
91	-14.0242158729803	-12.8061705838514	-11.5578969535476	-9.58773213449093	-7.74539167338538	-5.92181846869862	-4.10124071758097	-2.28114713843754	-0.4611319770309	1.35887047948576	3.17887087750415	4.99887094199336
92	-14.0395806573513	-12.8179050289904	-11.5624911800607	-9.5750911551981	-7.71355852176366	-5.87018102984073	-4.02964567342774	-2.18956067586757	-0.34954717743862	1.49045496633036	3.33045530679781	5.17045536086996
93	-14.0547550702843	-12.82944243488	-11.5668679916728	-9.56218545325217	-7.68143271038429	-5.81824046850909	-3.95774443920297	-2.09766724314392	-0.237655226366385	1.622346644304	3.48234693551586	5.34234698084957
94	-14.0697431558793	-12.8407868526325	-11.5710315273526	-9.54901985165073	-7.64901995732785	-5.76600304206843	-3.88554348998297	-2.00547338544917	-0.125462688623108	1.75453894359665	3.634539192657	5.51453923066114
95	-14.0845488298557	-12.8519422050448	-11.5749857981939	-9.53559903991092	-7.61632582247286	-5.71347482345604	-3.81304910138641	-1.9129854423025	-0.0129759212495969	1.88702550279335	3.78702571578531	5.68702574764222
96	-14.0991758849296	-12.8629122919758	-11.5787346927806	-9.52192757932858	-7.58335571321492	-5.66066170805201	-3.74026735744014	-1.82020955596355	0.0997989178545282	2.01980016016922	3.93980034230108	5.85980036900287
97	-14.1136279959126	-12.8737007954446	-11.5822819822727	-9.50800990796512	-7.55011488991832	-5.60756942024153	-3.66720415807534	-1.72715167942145	0.212855861742083	2.1528569454324	4.09285710116288	6.03285712354196
98	-14.1279087245497	-12.8843112844678	-11.5856313252306	-9.49385034537916	-7.51660847111628	-5.55420351968572	-3.59386522627399	-1.6338175839923	0.326189126641892	2.28619007188761	4.24619020503336	6.20619022378806
99	-14.1420215241108	-12.894747219651	-11.5887862721943	-9.47945309711868	-7.48284143847446	-5.50056940731663	-3.52025611488436	-1.54021286654759	0.439793104570332	2.41979392899523	4.39979404282289	6.37979405853899
100	-14.1559697437515	-12.9050119575497	-11.5917502700315	-9.4648222589885	-7.44881864153158	-5.44667233107069	-3.44638221312299	-1.44634295639385	0.553662356308319	2.5536630753022	4.5536631726074	6.55366318577623
