# Supplementary material for: Characterization of multiple sequence alignment errors using complete-likelihood score and position-shift map
Source: BMC Bioinformatics. 2016 Mar 18;17:133. doi: 10.1186/s12859-016-0945-5 (PMC4799563; doi:10.1186/s12859-016-0945-5)
Supplement: Additional file 2: — The ZIP archive of a package that contains the original versions of Perl modules and scripts used for creating the simulated and reconstructed MSAs and for analyzing these MSAs. It also contains a README file that describes how to use the modules and scripts. (The modules and scripts will run on a Mac OS X terminal. And it will probably run on other UNIX platforms, although we have not tested whether they indeed do.) The package also contains the Dawg control files that were used for the simulations. The latest version of the package (“ComplLiMment_P.verxxx”) can be found in the ‘lolipog’ directory at the FTP repository of the Bioinformatics Organization [85]. (ZIP 4746 kb) [file 12859_2016_945_MOESM2_ESM.zip › additional_file_2/ComplLiMment_P.ver0.6.1.2/ANALYSES/Inputs/InData/PL1.6_co100/log_pl1.6_co100.txt]

<<< Program name: calc_log_mfacs_pars_pwa_dawg.pl (path: calc_log_mfacs_pars_pwa_dawg.pl) >>>

Output directory: PL1.6_co100 .

Output files:

   (Delta_del) PL1.6_co100/delta_del.txt ,

   (log-multiplication factors in the bulk)
     (for ancestral sites vs descendant gaps) PL1.6_co100/lmfacs_asites_vs_dgaps.txt ,
     (for ancestral gaps vs descendant sites) PL1.6_co100/lmfacs_agaps_vs_dsites.txt ,
     (for ancestral sites & non-homologous descendant sites) PL1.6_co100/lmfacs_asites_nhom_dsites.txt ,

   (log-multiplication factors on the PWA boundaries)
     (for ancestral sites vs descendant gaps) PL1.6_co100/bd_lmfacs_asites_vs_dgaps.txt ,
     (for ancestral gaps vs descendant sites) PL1.6_co100/bd_lmfacs_agaps_vs_dsites.txt ,
     (for ancestral sites & non-homologous descendant sites) PL1.6_co100/bd_lmfacs_asites_nhom_dsites.txt .


$TEST_LEVEL = 3 .


<< Domains within which the multiplication factors will be calculated >>

#{Ancestral sites}  = (0,) 1, ..., 100 ,
#{Descendant sites} = (0,) 1, ..., 100 .

@TIME_LAPSES = (0.02, 0.05, 0.1, 0.2, 0.3, 0.4, 0.5, 0.6, 0.7, 0.8, 0.9, 1) .

@E_INDEL_CTS = (0.004, 0.01, 0.02, 0.04, 0.06, 0.08, 0.1, 0.12, 0.14, 0.16, 0.18, 0.2) .


<< Model Parameters >>

$TOTRATE_INS = 0.1 ,
$TOTRATE_DEL = 0.1 ,

$DISTRI = PL .

@FREQS_INS[l] prpt l^{-1.6}   (l=1,...,100) ,
@FREQS_DEL[l] prpt l^{-1.6}   (l=1,...,100) .


<<< Preliminary Process: Calculating the Indel length frequencies on the boundaries >>>


< Indel length frequencies >

Length	Ins	Del	Ins(bd)	Del(bd)

1	0.458521934821704	0.458521934821704	0.458521934821704	1
2	0.151255830065033	0.151255830065033	0.151255830065033	0.541478065178296
3	0.0790616927884631	0.0790616927884631	0.0790616927884631	0.390222235113263
4	0.0498958160803329	0.0498958160803329	0.0498958160803329	0.311160542324801
5	0.0349146834884385	0.0349146834884385	0.0349146834884385	0.261264726244468
6	0.0260806322683683	0.0260806322683683	0.0260806322683683	0.226350042756029
7	0.0203799564819278	0.0203799564819278	0.0203799564819278	0.200269410487661
8	0.0164594810081172	0.0164594810081172	0.0164594810081172	0.179889454005733
9	0.0136323931133369	0.0136323931133369	0.0136323931133369	0.163429972997616
10	0.0115175502662816	0.0115175502662816	0.0115175502662816	0.149797579884279
11	0.00988853192696417	0.00988853192696417	0.00988853192696417	0.138280029617997
12	0.00860340014901771	0.00860340014901771	0.00860340014901771	0.128391497691033
13	0.00756921345397951	0.00756921345397951	0.00756921345397951	0.119788097542016
14	0.00672287844977777	0.00672287844977777	0.00672287844977777	0.112218884088036
15	0.0060202441151321	0.0060202441151321	0.0060202441151321	0.105496005638258
16	0.0054296038493567	0.0054296038493567	0.0054296038493567	0.0994757615231261
17	0.00492767256611075	0.00492767256611075	0.00492767256611075	0.0940461576737694
18	0.0044970126389535	0.0044970126389535	0.0044970126389535	0.0891184851076587
19	0.00412433899901011	0.00412433899901011	0.00412433899901011	0.0846214724687052
20	0.00379937467227075	0.00379937467227075	0.00379937467227075	0.0804971334696951
21	0.00351406058478526	0.00351406058478526	0.00351406058478526	0.0766977587974243
22	0.00326199902588989	0.00326199902588989	0.00326199902588989	0.0731836982126391
23	0.00303805462764494	0.00303805462764494	0.00303805462764494	0.0699216991867492
24	0.00283806363904339	0.00283806363904339	0.00283806363904339	0.0668836445591042
25	0.00265861898967137	0.00265861898967137	0.00265861898967137	0.0640455809200609
26	0.00249690925771364	0.00249690925771364	0.00249690925771364	0.0613869619303895
27	0.00235059654608957	0.00235059654608957	0.00235059654608957	0.0588900526726758
28	0.00221772282441159	0.00221772282441159	0.00221772282441159	0.0565394561265863
29	0.00209663735741284	0.00209663735741284	0.00209663735741284	0.0543217333021747
30	0.00198593993367519	0.00198593993367519	0.00198593993367519	0.0522250959447618
31	0.00188443606008873	0.00188443606008873	0.00188443606008873	0.0502391560110866
32	0.00179110130789728	0.00179110130789728	0.00179110130789728	0.0483547199509979
33	0.00170505272259779	0.00170505272259779	0.00170505272259779	0.0465636186431006
34	0.00162552573317043	0.00162552573317043	0.00162552573317043	0.0448585659205028
35	0.0015518553771072	0.0015518553771072	0.0015518553771072	0.0432330401873324
36	0.00148346093798621	0.00148346093798621	0.00148346093798621	0.0416811848102252
37	0.00141983330051402	0.00141983330051402	0.00141983330051402	0.040197723872239
38	0.00136052448397575	0.00136052448397575	0.00136052448397575	0.038777890571725
39	0.00130513893295319	0.00130513893295319	0.00130513893295319	0.0374173660877492
40	0.00125332623401286	0.00125332623401286	0.00125332623401286	0.0361122271547961
41	0.00120477499603077	0.00120477499603077	0.00120477499603077	0.0348589009207832
42	0.00115920768513984	0.00115920768513984	0.00115920768513984	0.0336541259247524
43	0.00111637624678715	0.00111637624678715	0.00111637624678715	0.0324949182396126
44	0.0010760583798988	0.0010760583798988	0.0010760583798988	0.0313785419928254
45	0.00103805435377308	0.00103805435377308	0.00103805435377308	0.0303024836129266
46	0.00100218427863443	0.00100218427863443	0.00100218427863443	0.0292644292591536
47	0.000968285756970523	0.000968285756970523	0.000968285756970523	0.0282622449805191
48	0.000936211855748665	0.000936211855748665	0.000936211855748665	0.0272939592235486
49	0.000905829350054492	0.000905829350054492	0.000905829350054492	0.0263577473677999
50	0.000877017197150601	0.000877017197150601	0.000877017197150601	0.0254519180177454
51	0.00084966520682479	0.00084966520682479	0.00084966520682479	0.0245749008205948
52	0.000823672879508807	0.000823672879508807	0.000823672879508807	0.0237252356137701
53	0.00079894838824931	0.00079894838824931	0.00079894838824931	0.0229015627342612
54	0.000775407684400158	0.000775407684400158	0.000775407684400158	0.0221026143460119
55	0.000752973710035322	0.000752973710035322	0.000752973710035322	0.0213272066616118
56	0.000731575702678176	0.000731575702678176	0.000731575702678176	0.0205742329515765
57	0.000711148580104482	0.000711148580104482	0.000711148580104482	0.0198426572488983
58	0.000691632394782056	0.000691632394782056	0.000691632394782056	0.0191315086687938
59	0.000672971849023522	0.000672971849023522	0.000672971849023522	0.0184398762740117
60	0.000655115863201053	0.000655115863201053	0.000655115863201053	0.0177669044249882
61	0.000638017190445245	0.000638017190445245	0.000638017190445245	0.0171117885617872
62	0.000621632072158195	0.000621632072158195	0.000621632072158195	0.0164737713713419
63	0.000605919929441047	0.000605919929441047	0.000605919929441047	0.0158521392991837
64	0.000590843086191535	0.000590843086191535	0.000590843086191535	0.0152462193697427
65	0.000576366520185972	0.000576366520185972	0.000576366520185972	0.0146553762835511
66	0.00056245763893816	0.00056245763893816	0.00056245763893816	0.0140790097633652
67	0.000549086077537495	0.000549086077537495	0.000549086077537495	0.013516552124427
68	0.000536223516020821	0.000536223516020821	0.000536223516020821	0.0129674660468895
69	0.000523843514135986	0.000523843514135986	0.000523843514135986	0.0124312425308687
70	0.000511921361617102	0.000511921361617102	0.000511921361617102	0.0119073990167327
71	0.000500433942318227	0.000500433942318227	0.000500433942318227	0.0113954776551156
72	0.000489359610748845	0.000489359610748845	0.000489359610748845	0.0108950437127974
73	0.000478678079725372	0.000478678079725372	0.000478678079725372	0.0104056841020485
74	0.00046837031800176	0.00046837031800176	0.00046837031800176	0.00992700602232316
75	0.000458418456872093	0.000458418456872093	0.000458418456872093	0.0094586357043214
76	0.000448805704851552	0.000448805704851552	0.000448805704851552	0.00900021724744931
77	0.000439516269641599	0.000439516269641599	0.000439516269641599	0.00855141154259776
78	0.000430535286672356	0.000430535286672356	0.000430535286672356	0.00811189527295616
79	0.000421848753591923	0.000421848753591923	0.000421848753591923	0.0076813599862838
80	0.000413443470139791	0.000413443470139791	0.000413443470139791	0.00725951123269188
81	0.000405306982901092	0.000405306982901092	0.000405306982901092	0.00684606776255209
82	0.000397427534490995	0.000397427534490995	0.000397427534490995	0.006440760779651
83	0.000389794016765067	0.000389794016765067	0.000389794016765067	0.00604333324516
84	0.000382395927692689	0.000382395927692689	0.000382395927692689	0.00565353922839493
85	0.000375223331567156	0.000375223331567156	0.000375223331567156	0.00527114330070225
86	0.000368266822258651	0.000368266822258651	0.000368266822258651	0.00489591996913509
87	0.000361517489245191	0.000361517489245191	0.000361517489245191	0.00452765314687644
88	0.000354966886182481	0.000354966886182481	0.000354966886182481	0.00416613565763125
89	0.000348607001796588	0.000348607001796588	0.000348607001796588	0.00381116877144877
90	0.000342430232903957	0.000342430232903957	0.000342430232903957	0.00346256176965218
91	0.000336429359381703	0.000336429359381703	0.000336429359381703	0.00312013153674822
92	0.000330597520927588	0.000330597520927588	0.000330597520927588	0.00278370217736652
93	0.00032492819546391	0.00032492819546391	0.00032492819546391	0.00245310465643893
94	0.000319415179052831	0.000319415179052831	0.000319415179052831	0.00212817646097502
95	0.000314052567202603	0.000314052567202603	0.000314052567202603	0.00180876128192219
96	0.000308834737454934	0.000308834737454934	0.000308834737454934	0.00149470871471959
97	0.000303756333153427	0.000303756333153427	0.000303756333153427	0.00118587397726465
98	0.000298812248301792	0.000298812248301792	0.000298812248301792	0.000882117644111226
99	0.000293997613428412	0.000293997613428412	0.000293997613428412	0.000583305395809434
100	0.000289307782381022	0.000289307782381022	0.000289307782381022	0.000289307782381022


<<< Main Process 0: Calculating the 'universal' exponent factor >>>


<<< Main Process 1: Calculating the log-multiplication factors (ancestral sites vs descendant gaps; bulk) >>>


<<< Main Process 2: Calculating the log-multiplication factors (ancestral gaps vs descendant sites; bulk) >>>


<<< Main Process 3: Calculating the log-multiplication factors (ancestral sites & non-homologous descendant sites; bulk) >>>


<<< Main Process 4: Calculating the log-multiplication factors (ancestral sites vs descendant gaps; on either boundary) >>>


<<< Main Process 5: Calculating the log-multiplication factors (ancestral gaps vs descendant sites; on either boundary) >>>


<<< Main Process 6: Calculating the log-multiplication factors (ancestral sites & non-homologous descendant sites; on either boundary) >>>


=== ALL Processes FINISHED !! ===


real	0m24.939s
user	0m24.761s
sys	0m0.087s
