# Supplementary material for: Characterization of multiple sequence alignment errors using complete-likelihood score and position-shift map
Source: BMC Bioinformatics. 2016 Mar 18;17:133. doi: 10.1186/s12859-016-0945-5 (PMC4799563; doi:10.1186/s12859-016-0945-5)
Supplement: Additional file 2: — The ZIP archive of a package that contains the original versions of Perl modules and scripts used for creating the simulated and reconstructed MSAs and for analyzing these MSAs. It also contains a README file that describes how to use the modules and scripts. (The modules and scripts will run on a Mac OS X terminal. And it will probably run on other UNIX platforms, although we have not tested whether they indeed do.) The package also contains the Dawg control files that were used for the simulations. The latest version of the package (“ComplLiMment_P.verxxx”) can be found in the ‘lolipog’ directory at the FTP repository of the Bioinformatics Organization [85]. (ZIP 4746 kb) [file 12859_2016_945_MOESM2_ESM.zip › additional_file_2/ComplLiMment_P.ver0.6.1.2/ANALYSES/Inputs/INSTRUCTIONS.txt]

###################################################################################
#	
#	ComplLiMment_P: A package to calculate the Complete-likelihood for a given Multiple-sequence alignment
#			(almost exclusively via Perl modules and scripts).
#
#	Version 0.6: Copyright (C) 2015 Kiyoshi Ezawa
#	Version 0.6.1: Copyright (C) 2015 Kiyoshi Ezawa
#	Version 0.6.1.1: Copyright (C) 2015 Kiyoshi Ezawa
#	Version 0.6.1.2: Copyright (C) 2016 Kiyoshi Ezawa
#
#    This package is free software: you can redistribute it and/or modify
#    it under the terms of the GNU General Public License as published by
#    the Free Software Foundation, either version 3 of the License, or
#    (at your option) any later version.
#
#    This package is distributed in the hope that it will be useful,
#    but WITHOUT ANY WARRANTY; without even the implied warranty of
#    MERCHANTABILITY or FITNESS FOR A PARTICULAR PURPOSE.  See the
#    GNU General Public License for more details.
#
#    You should have received a copy of the GNU General Public License, "GNU_GPL.txt",
#    along with this package.  If not, see <http://www.gnu.org/licenses/>.
#
#    The author can be contacted by e-mailing to <kezawa dot ezawa3 at gmail dot com>
#    (replace " dot " and " at " with "." and "@", respectively).
###################################################################################

* [ Modifications from version 0.6.1.1 to version 0.6.1.2 ]

	The templates of Dawg control files were replaced.
	In the old version, their simulation parameters were determined from a benchmark MSA set, which was based on 3D structural alingments. (These old templates and simulation scripts using them are still available in the package, "FA_LOLIPOG_P.")
	In this version, the parameters are based on the evolutionary analyses of mammalian DNA sequences, especially those undergoing neutral or nearly neutral evolution (e.g., Pollard et al. 2010).
	Accordingly, other parts of the package were also slightly modified if relevant.

-----------------------------------------------------------------------------------------------------------------------


<<< Instructions on how to perform the main analyses under this directory (i.e., "../Inputs/") >>>

This directory is dedicated to the preparation of a set of true MSAs created by the genuine evolutionary simulator, Dawg (Cartwright 2005).
The final product will be used as an input for the analyses described in (Ezawa, unpublished).

Here I explain how to use the Perl scripts and how to interpret the output files they created,
according to the overall flow of the entire analysis.

In the following, I will assume that the steps 0, 1 and 2 in "[ How to use the package ]" of "../../README.txt" were already taken.

Basically, the scripts are supposed to be run from the subdirectories they are stored,
except the scripts in the "xxx/Scripts/" subdirectories,
which will be called by the "batch" scripts in their parent directories.

[Notation] In the following, each directory will be specified by the path relative to the directory that you moved (when the path is double-quoted), or relative to this directory (i.e., "../Inputs/") (when the path is enclosed by "[]").


[1] Create the simulated MSA set, using the Perl script, [Simulated_MSAs3_1/bch_serial_Dawg.sgl_ctrl.pl].

1-1) Confirm that the templates of the Dawg control files, [Dawg_Ctrl_Templates/dawg_inp_xxx.txt] (with "xxx" = "12primates," "15mammals," and "9fe_mammals"), do exist.

	[NOTE1: The files in [Dawg_Ctrl_Templates/Trees/] give the correspondence between the sequence ID and the species names, as well as the sources of the phylogenetic trees.
	 NOTE2: The sequence IDs are somewhat different from those used in the manuscript (Ezawa, unpublished).
	 The files in [Dawg_Ctrl_Templates/Trees/For_Paper/] gives the correspondence between the sequence IDs in the manuscript and those used in the actual analyses.
	 NOTE3: The script, [Dawg_Ctrl_Templates/Characterize_Tree/characterize_tree.pl], calculates some characteristic lengths (given in Table 1 of the manuscript) of the tree used in the Dawg control file. ]

1-2) 'cd' to [Simulated_MSAs1/].

1-3) Edit the script, "./bch_serial_Dawg.sgl_ctrl.pl," so that it will fit the environment it resides in.

     Those variables (current lines) whose modifications are particularly likely to be necessary are:

	* The global variable, $CT_CLS (in lines 123-132), which specifies the number of classes (i.e., subsets) of MSAs.
	* The global variable, $CT_ALN_PER_SBCLS (in lines 123-132), which specifies the number of MSAs per sub-class.

	* $main_bin_dawg (in line 161), which specifies the (absolute) path to the binary executable of Dawg (Cartwright 2005).
	(Its path should be identified by , e.g., issuing a command, 'which dawg', if Dawg is correctly installed.)

	* $session_name (in lines 166-172), which specifies the Dawg control file template used for the simulations.

	* $tmpl_file (in lines 175-176), which specifies the (relative or absolute) path to the template of Dawg control files.


    Before the first round of a full-scale analysis, it should be better to examine whether the script runs finely or not.
    This will be done by uncommenting some lines designated as "TESTING" (and commenting instead the corresponding lines for the full-scale analysis).
    ($TEST_LEVEL (in lines 110-116) will adjust the level of detail of test outputs.)

1-4) Run the script by issuing the following command.

$[perl] ./bch_serial_Dawg.sgl_ctrl.pl


1-5) The output files will be created in the directories, "$topoutdir/$outmiddir1_pref$id_class$outmiddir1_suff/,"
	where each $id_class specifies a subset of input/output files.
    There are two types of output files ("xxx" = the ID of a MSA):
	(i) "dawg_inpxxx.txt," which is just a control file for Dawg;
	(ii) "dawgxxx.aln," which is a simulated MSA of both ancestral ('ancyyyy') and extant ('seqzzzz') sequences,
		whose phylogenetic relationships are specified in the control file, "dawg_inpxxx.txt."


[2] Pre-process the input MSAs created in step [1],
	using the Perl scripts, [Processed_MSAs1/bch_serial_preprocess_msas_dawg.pl] and [Processed_MSAs1/Scripts/preprocess_msa_dawg.pl], which implements the method described in (Ezawa, unpublished).

2-1) 'cd' to [Processed_MSAs1/].

2-2) Edit the script, "./bch_serial_preprocess_msas_dawg.pl," so that it will fit the environment.

	Those variables (current lines) whose modifications are particularly likely to be necessary are:

	* $main_indel_script (in lines 133&134), which specifies the (relative or absolute) path to the Perl script that is run serially (, which is most likely "Scripts/preprocess_msa_dawg.pl");

	* $session_name (in lines 139-145), which labels the input/output set being analyzed;

	* $inarch_dir (around line 150) through $archive_suff (in line 158), which collectively specify the (relative or absolute) path to the input archives (containing input MSAs (of extant sequences) and the accompanying Dawg control files);

	* $topoutdir (in lines 163-165), which specifies the path to the root directory of the output file system;

	* $inaln_pref (around line 177) through $ctrl_suff (in line 183), which collectively specify the format of the names of input alignments and the accompanying Dawg control files.

    Before the full-scale analyses, you should test the behavior of the script by uncommenting some lines designated as "TESTING" (and commenting instead the corresponding lines for the full-scale analysis).

2-3) Run the script by issuing the command:

$[perl] ./bch_serial_preprocess_msas_dawg.pl

2-4) The output files will be created and archived in the directory, "$topoutdir/Outputs/."
	Each archive contains the pre-processed MSAs and the original control files.


[3] (If you prefer,) create a new set of files recording the multiplication factors for the local pairwise alignments, using the first-order perturbation calculation described in (Ezawa, Graur and Landan 2015).

3-1) 'cd' to [InData/].

3-2) Edit the script, "./calc_log_mfacs_pars_pwa_dawg.pl," to that it will suit for purpose.

	Those variables (current lines) whose modifications are particularly likely to be necessary are:

	* $DISTRI (in lines 101-102), which specifies the type of the length distribution (= 'PL' for power-law, = 'GM' for geometric).
	* $TOTRATE_INS (in line 104) and $TOTRATE_DEL (in line 105), which specify the total rates of insertions and deletions, respectively, relative to the total substitution rate.

	* (When $DISTRI = 'PL',) $EXPONENT_INS (in line 107) and $EXPONENT_DEL (in line 108), which specify the exponents of the power-law length distributions for insertions and deletions, respectively.
	* (When $DiSTRI = 'GM',) $PROB_EXT_INS (in line 110) and $PROB_EXT_DEL (in line 111), which specify the extention probabilities of the geometric length distributions for insertions and deletions, respectively.

	* $CUTOFF_INS_LEN and $CUTOFF_DEL_LEN (in lines 113-136), which speciffy the cut-off lengths for insertions and deletions, respectively.

    Before the full-scale analyses, you should test the behavior of the script by uncommenting some lines designated as "TESTING" (and commenting instead the corresponding lines for the full-scale analysis).

3-3) Run the script by issuing the command:

$[perl] ./calc_log_mfacs_pars_pwa_dawg.pl

3-4) The output files will be found in $outdir (="PL${EXPONENT_INS}_co$CUTOFF_INS_LEN" (if $DISTRI = 'PL') or ="GM${PROB_EXT_INS}_co$CUTOFF_INS_LEN" (if $DISTRI = 'GM')).


[4] Now, we are ready to advance to the next step, in "../MSA_Prcd_Errors/"!!


<< References >>

  * Cartwright RA. 2005. "DNA assembly with gap (Dawg): simulating sequence evolution." Bioinformatics 21:iii31-iii38.

  * Ezawa K. (unpublished). "Characterizing multiple sequence alignment errors using complete-likelihood score and position-shift map." (a draft manuscript is available on request to the author.)

  * Ezawa K, Graur D, Landan G. 2015. "Perturbative formulation of general continuous-time Markov model of sequence evolution via insertions/deletions, Part II: Perturbation analyses." bioRxiv doi:10.1101/023606.

  * Pollard KS, Hubisz MJ, Rosenbloom KR, Siepel A. 2010. "Detection of nonneutral substitution rates on mammalian phylogenies." Genome Res. 20:110-121.


# First version of this file was created on Sep 2nd (Wed), 2015 by K. Ezawa.
# It was rewritten on Oct 30 (Fri), 2015, when the package was updated from ver. 0.6 to ver. 0.6.1, by K. Ezawa.
# It was modified on Jan 12 (Tue), 2016, when the package was updated from ver 0.6.1.1 to ver. 0.6.1.2 by K. Ezawa.
