# Supplementary material for: Characterization of multiple sequence alignment errors using complete-likelihood score and position-shift map
Source: BMC Bioinformatics. 2016 Mar 18;17:133. doi: 10.1186/s12859-016-0945-5 (PMC4799563; doi:10.1186/s12859-016-0945-5)
Supplement: Additional file 2: — The ZIP archive of a package that contains the original versions of Perl modules and scripts used for creating the simulated and reconstructed MSAs and for analyzing these MSAs. It also contains a README file that describes how to use the modules and scripts. (The modules and scripts will run on a Mac OS X terminal. And it will probably run on other UNIX platforms, although we have not tested whether they indeed do.) The package also contains the Dawg control files that were used for the simulations. The latest version of the package (“ComplLiMment_P.verxxx”) can be found in the ‘lolipog’ directory at the FTP repository of the Bioinformatics Organization [85]. (ZIP 4746 kb) [file 12859_2016_945_MOESM2_ESM.zip › additional_file_2/ComplLiMment_P.ver0.6.1.2/ANALYSES/Mod_MAFFT/HOW_TO.txt]

###################################################################################
#	
#	ComplLiMment_P: A package to calculate the Complete-likelihood for a given Multiple-sequence alignment
#			(almost exclusively via Perl modules and scripts).
#
#	Version 0.6: Copyright (C) 2015 Kiyoshi Ezawa
#	Version 0.6.1: Copyright (C) 2015 Kiyoshi Ezawa
#
#    This package is free software: you can redistribute it and/or modify
#    it under the terms of the GNU General Public License as published by
#    the Free Software Foundation, either version 3 of the License, or
#    (at your option) any later version.
#
#    This package is distributed in the hope that it will be useful,
#    but WITHOUT ANY WARRANTY; without even the implied warranty of
#    MERCHANTABILITY or FITNESS FOR A PARTICULAR PURPOSE.  See the
#    GNU General Public License for more details.
#
#    You should have received a copy of the GNU General Public License, "GNU_GPL.txt",
#    along with this package.  If not, see <http://www.gnu.org/licenses/>.
#
#    The author can be contacted by e-mailing to <kezawa dot ezawa3 at gmail dot com>
#    (replace " dot " and " at " with "." and "@", respectively).
#
###################################################################################

<< How to modify MAFFT for this package >>

In this file (, i.e., "../../ANALYSES/Mod_MAFFT/HOW_TO.txt"), 
we will explain how to modify MAFFT (Katoh and Toh 2008)
so that it can be used for the analyses in (Ezawa (unpublished)).

The modifications were made only to enable the 'mafft' main script
to output information on the inferred pairwise homologous relationships
(and to install the package in an unconventional location).


1) First of all, be sure to download the source files (from the web-site: "http colon slash slash mafft.cbrc.jp slash alignment slash software slash" (replace ' colon ' and ' slash ' with ':' and '/', respectively)) .

    (We used "mafft-7.154-without-extensions-src.tgz."
     Hereafter, let "mafft-xxx.tgz" be the gzipped tar-archive of the source files of an unspecified version.)

    For how to compile and install MAFFT, refer to its documentation (e.g., the 'readme' file under the "mafft-xxx/" directory resulting from the archive extraction) .


2) Extract the source files from the archive, "mafft-xxx.tgz," by issuing the command:

$tar -xpzf mafft-xxx.tgz

or

$gunzip mafft-xxx.tgz | tar -xpf -


3) You will find that a source file system rooted on the directory, "mafft-xxx/," is extracted.
   Out of the many files under it, you need to modify the following three files:

   "mafft-xxx/core/Makefile,"  "mafft-xxx/core/dvtditr.c," and "{install_destination_directory}/bin/mafft."

   The former two should be modified before installing MAFFT via 'make install,'
    and the last one should be modified after installing MAFFT.

   [Under the subdirectory, "./Original/," we put these files before the modification.
    And, under the subdirectory, "./Modified/," we put these files after the modification.]


4) Modify "mafft-xxx/core/Makefile," by editing the line:

PREFIX = {absolute path to the install destination directory}

in order to install the modified MAFFT under a non-standard destination directory,


5) Modify "mafft-xxx/core/dvtditr.c," as suggested by the output of the following command:

$diff Original/mafft-7.154-without-extensions/core/dvtditr.c Modified/mafft-7.154-without-extensions_MOD2/core/dvtditr.c

  Note that the exact line numbers may change depending on the versions of MAFFT you are using.  
  (The point is to put the chunks of changes in context.)


6) After installing the compiled source file via 'make install',
   modify the main shell script, "{install_destination_directory}/bin/mafft,"
   as suggested by the output of the following command:

$diff Original/ver7.154/bin/mafft Modified/ver7.154_MOD2/bin/mafft

  Again, note that the exact line numbers may change depending on the versions of MAFFT you are using.  
  (The point is to put the chunks of changes in context.)

  Also note that the line, "prefix={absolute path to the install destination directory}," will not need be modified
  if it already specifies the install destination directory you desire.


Now, you should be ready for reproducing our analyses on MAFFT alignments.


<< References >>

  * Ezawa K. (unpublished). "Characterizing multiple sequence alignment errors using complete-likelihood score and position-shift map." (a draft manuscript is available on request to the author.)

  * Katoh K, Toh H. 2008. "Recent developments in the MAFFT multiple sequence alignment program." Brief Bioinformatics. 9:286-298.


# First version of this file was created on Sep 2nd (Wed), 2015 by K. Ezawa.
# It was rewritten on Oct 30 (Fri), 2015, when the package was updated from ver. 0.6 to ver. 0.6.1, by K. Ezawa.
