# Supplementary material for: Characterization of multiple sequence alignment errors using complete-likelihood score and position-shift map
Source: BMC Bioinformatics. 2016 Mar 18;17:133. doi: 10.1186/s12859-016-0945-5 (PMC4799563; doi:10.1186/s12859-016-0945-5)
Supplement: Additional file 2: — The ZIP archive of a package that contains the original versions of Perl modules and scripts used for creating the simulated and reconstructed MSAs and for analyzing these MSAs. It also contains a README file that describes how to use the modules and scripts. (The modules and scripts will run on a Mac OS X terminal. And it will probably run on other UNIX platforms, although we have not tested whether they indeed do.) The package also contains the Dawg control files that were used for the simulations. The latest version of the package (“ComplLiMment_P.verxxx”) can be found in the ‘lolipog’ directory at the FTP repository of the Bioinformatics Organization [85]. (ZIP 4746 kb) [file 12859_2016_945_MOESM2_ESM.zip › additional_file_2/ComplLiMment_P.ver0.6.1.2/ANALYSES/Mod_MAFFT/Modified/mafft-7.154-without-extensions_MOD2/core/Makefile]

PREFIX = /Users/kezawa3/Bioinformatics/MAFFT/ver7.154_MOD2
# PREFIX = /usr/local
LIBDIR = $(PREFIX)/libexec/mafft
BINDIR = $(PREFIX)/bin
MANDIR = $(PREFIX)/share/man/man1

#MNO_CYGWIN = -mno-cygwin

# ENABLE_MULTITHREAD = -Denablemultithread
# Comment out the above line if your compiler 
# does not support TLS (thread-local strage).

CC = gcc
CFLAGS = -O3
#CFLAGS = -O3 -fPIC
# add -fPIC when building .so files

#CC = icc
#CFLAGS = -fast
# if you have icc, use this.

#CFLAGS =  -O0  -fPIC -pedantic -Wall -std=c99 -g -pg -DMALLOC_CHECK_=3
#CFLAGS =  -O0  -fPIC -pedantic -Wall -std=c99 -g -DMALLOC_CHECK_=3 # for shark, valgrind


MYCFLAGS = $(MNO_CYGWIN) $(ENABLE_MULTITHREAD) $(CFLAGS)

ifdef ENABLE_MULTITHREAD
LIBS = -lm  -lpthread
else
LIBS = -lm
endif

INSTALL = install

PROGS = dvtditr dndfast7 dndblast sextet5 mafft-distance pairlocalalign \
		pair2hat3s multi2hat3s pairash addsingle \
        splittbfast disttbfast tbfast mafft-profile f2cl mccaskillwrap contrafoldwrap countlen \
		seq2regtable regtable2seq score getlag dndpre setcore replaceu restoreu setdirection makedirectionlist version
SOS = libdisttbfast.so
DLLS = libdisttbfast.dll
DYLIBS = libdisttbfast.dylib

PERLPROGS = mafftash_premafft.pl seekquencer_premafft.pl
SCRIPTS = mafft mafft-homologs.rb
OBJSETDIRECTION = mtxutl.o io.o setdirection.o defs.o mltaln9.o
OBJREPLACEU = mtxutl.o io.o replaceu.o defs.o mltaln9.o
OBJRESTOREU = mtxutl.o io.o restoreu.o defs.o mltaln9.o
OBJREGTABLE2SEQ = mtxutl.o io.o regtable2seq.o defs.o mltaln9.o
OBJSEQ2REGTABLE = mtxutl.o io.o seq2regtable.o defs.o
OBJCOUNTLEN = mtxutl.o io.o countlen.o defs.o
OBJF2CL = mtxutl.o io.o f2cl.o constants.o defs.o
OBJMCCASKILLWRAP = mtxutl.o io.o mccaskillwrap.o constants.o defs.o mltaln9.o
OBJCONTRAFOLDWRAP = mtxutl.o io.o contrafoldwrap.o constants.o defs.o mltaln9.o
OBJMULTI2HAT3S = mtxutl.o io.o mltaln9.o tddis.o constants.o \
				 multi2hat3s.o defs.o fft.o fftFunctions.o
OBJPAIR2HAT3S = mtxutl.o io.o mltaln9.o tddis.o constants.o \
				pair2hat3s.o defs.o fft.o fftFunctions.o
OBJPAIRASH = mtxutl.o io.o mltaln9.o tddis.o constants.o partSalignmm.o Lalignmm.o rna.o Salignmm.o \
			 Falign.o MSalignmm.o Galign11.o MSalign11.o suboptalign11.o genalign11.o Lalign11.o SAalignmm.o \
			 pairash.o defs.o fft.o fftFunctions.o
OBJPAIRLOCALALIGN = mtxutl.o io.o mltaln9.o tddis.o constants.o partSalignmm.o Lalignmm.o rna.o Salignmm.o \
		            Falign.o MSalignmm.o Galign11.o MSalign11.o suboptalign11.o genalign11.o Lalign11.o SAalignmm.o \
					pairlocalalign.o defs.o fft.o fftFunctions.o
OBJDUMMY = mtxutl.o io.o mltaln9.o tddis.o constants.o partSalignmm.o Lalignmm.o rna.o Salignmm.o \
		    Falign.o Falign_localhom.o Galign11.o SAalignmm.o MSalignmm.o \
			disttbfast_dummy.o dummy.o defs.o fft.o fftFunctions.o
OBJSPLITFROMALN = mtxutl.o io.o mltaln9.o tddis.o constants.o partSalignmm.o Lalignmm.o rna.o Salignmm.o  \
		    Falign.o Falign_localhom.o Galign11.o SAalignmm.o MSalignmm.o \
			Lalign11.o splitfromaln.o defs.o fft.o fftFunctions.o
OBJSPLITTBFAST = mtxutl.o io.o mltaln9.o tddis.o constants.o partSalignmm.o Lalignmm.o rna.o Salignmm.o  \
		    Falign.o Falign_localhom.o Galign11.o SAalignmm.o MSalignmm.o \
			Lalign11.o splittbfast.o defs.o fft.o fftFunctions.o
OBJSPLITTBFAST2 = mtxutl.o io.o mltaln9.o tddis.o constants.o partSalignmm.o Lalignmm.o rna.o Salignmm.o  \
		    Falign.o Falign_localhom.o Galign11.o SAalignmm.o MSalignmm.o \
			Lalign11.o splittbfast2.o defs.o fft.o fftFunctions.o
OBJSPLITTBFASTP = mtxutl.o io.o mltaln9.o tddis.o constants.o partSalignmm.o Lalignmm.o rna.o Salignmm.o \
		    Falign.o Falign_localhom.o Galign11.o SAalignmm.o MSalignmm.o \
			Lalign11.o defs.o fft.o fftFunctions.o
OBJDISTTBFAST = mtxutl.o io.o mltaln9.o tddis.o constants.o partSalignmm.o Lalignmm.o rna.o Salignmm.o  \
		    Falign.o Falign_localhom.o Galign11.o SAalignmm.o MSalignmm.o \
			disttbfast.o defs.o fft.o fftFunctions.o addfunctions.o
OBJMAKEDIRECTIONLIST = mtxutl.o io.o mltaln9.o tddis.o constants.o partSalignmm.o Lalignmm.o rna.o Salignmm.o  \
		    Falign.o Falign_localhom.o Galign11.o SAalignmm.o MSalignmm.o \
			Lalign11.o makedirectionlist.o defs.o fft.o fftFunctions.o addfunctions.o
OBJTBFAST = mtxutl.o io.o mltaln9.o tddis.o constants.o MSalignmm.o partSalignmm.o Lalignmm.o rna.o Salignmm.o \
		    Falign.o Falign_localhom.o Galign11.o SAalignmm.o \
			tbfast.o defs.o fft.o fftFunctions.o addfunctions.o
OBJADDSINGLE = mtxutl.o io.o mltaln9.o tddis.o constants.o MSalignmm.o partSalignmm.o Lalignmm.o rna.o Salignmm.o \
		    Falign.o Falign_localhom.o Galign11.o SAalignmm.o \
			addsingle.o defs.o fft.o fftFunctions.o addfunctions.o
OBJTBFAST2 = mtxutl.o io.o mltaln9.o tddis.o constants.o partSalignmm.o Lalignmm.o rna.o Salignmm.o  MSalignmm.o \
		    Falign.o Falign_localhom.o Galign11.o SAalignmm.o \
			tbfast2.o defs.o fft.o fftFunctions.o
OBJSETCORE = mtxutl.o io.o mltaln9.o tddis.o constants.o partSalignmm.o Lalignmm.o rna.o Salignmm.o \
		    Falign.o Falign_localhom.o Galign11.o SAalignmm.o MSalignmm.o \
			setcore.o defs.o fft.o fftFunctions.o
OBJTDITR = mtxutl.o io.o mltaln9.o tddis.o constants.o nj.o partSalignmm.o Lalignmm.o rna.o Salignmm.o  \
		   Falign.o Falign_localhom.o Galign11.o fftFunctions.o fft.o  \
		   tditeration.o tditr.o defs.o SAalignmm.o treeOperation.o
OBJDVTDITR = mtxutl.o io.o mltaln9.o tddis.o constants.o nj.o partSalignmm.o Lalignmm.o rna.o Salignmm.o  \
			Falign.o Falign_localhom.o Galign11.o MSalignmm.o fftFunctions.o fft.o  \
			tditeration.o dvtditr.o defs.o SAalignmm.o treeOperation.o addfunctions.o
OBJGETLAG = mtxutl.o io.o mltaln9.o tddis.o constants.o partSalignmm.o Lalignmm.o rna.o Salignmm.o  \
		    Falign.o Falign_localhom.o Galign11.o SAalignmm.o MSalignmm.o \
			getlag.o defs.o fft.o fftFunctions.o
OBJGAPFILL = mtxutl.o io.o constants.o gapfill.o defs.o
OBJDNDFAST5 = dndfast5.o io.o constants.o mtxutl.o mltaln9.o tddis.o defs.o
OBJDNDBLAST = dndblast.o io.o constants.o mtxutl.o mltaln9.o tddis.o defs.o
OBJDNDFAST7 = dndfast7.o io.o constants.o mtxutl.o mltaln9.o tddis.o defs.o
OBJDNDFAST6 = dndfast6.o io.o constants.o mtxutl.o mltaln9.o tddis.o defs.o
OBJDNDFAST4 = dndfast4.o io.o constants.o mtxutl.o mltaln9.o tddis.o defs.o
OBJDNDFAST6 = dndfast6.o io.o constants.o mtxutl.o mltaln9.o tddis.o defs.o
OBJSEXTET5 = io.o constants.o mtxutl.o mltaln9.o tddis.o sextet5.o defs.o
OBJDISTANCE = io.o constants.o mtxutl.o mltaln9.o tddis.o mafft-distance.o defs.o
OBJTRIPLET6 = io.o constants.o mtxutl.o mltaln9.o tddis.o triplet6.o defs.o
OBJTRIPLET5 = io.o constants.o mtxutl.o mltaln9.o tddis.o triplet5.o defs.o
OBJOCTET4 = io.o constants.o mtxutl.o mltaln9.o tddis.o octet4.o defs.o
OBJDNDPRE = dndpre.o io.o constants.o mtxutl.o mltaln9.o defs.o
OBJGALN = io.o mtxutl.o mltaln9.o tddis.o constants.o partSalignmm.o MSalignmm.o Lalignmm.o rna.o Salignmm.o \
          SAalignmm.o Galign11.o Falign.o Falign_localhom.o fftFunctions.o fft.o mafft-profile.o defs.o
OBJSCORE = io.o mtxutl.o mltaln9.o score.o constants.o defs.o

HEADER = mltaln.h mtxutl.h mafft.h
FFTHEADER = fft.h

MANPAGES = mafft.1 mafft-homologs.1


all : $(PERLPROGS) $(PROGS) $(SCRIPTS)
	cp $(SCRIPTS) ../scripts
	chmod 755 ../scripts/*
	cp $(PERLPROGS) $(PROGS) ../binaries
	chmod 755 ../binaries/*
	cp $(MANPAGES) ../binaries
	@echo done.

sos : $(SOS)
dylibs : $(DYLIBS)
dlls : $(DLLS)

univscript: univscript.tmpl Makefile
	sed "s:_PROGS:$(PROGS):" univscript.tmpl  > univscript

mafft: mafft.tmpl mltaln.h
	sed "s:_LIBDIR:$(LIBDIR):" mafft.tmpl  > mafft

mafft-homologs.rb: mafft-homologs.tmpl
#	cp mafft-homologs.tmpl mafft-homologs.rb
	sed "s:_BINDIR:$(BINDIR):" mafft-homologs.tmpl  > mafft-homologs.rb

mltaln.h : functions.h
	touch mltaln.h

version : version.c mltaln.h
	$(CC) -o $@ version.c $(MYCFLAGS) $(LDFLAGS)

tbfast : $(OBJTBFAST)
	$(CC) -o $@ $(OBJTBFAST) $(MYCFLAGS) $(LDFLAGS) $(LIBS)

addsingle : $(OBJADDSINGLE)
	$(CC) -o $@ $(OBJADDSINGLE) $(MYCFLAGS) $(LDFLAGS) $(LIBS)

tbfast2 : $(OBJTBFAST2)
	$(CC) -o $@ $(OBJTBFAST2) $(MYCFLAGS) $(LDFLAGS) $(LIBS)

disttbfast : $(OBJDISTTBFAST)
	$(CC) -o $@ $(OBJDISTTBFAST) $(MYCFLAGS) $(LDFLAGS) $(LIBS)

libdisttbfast.so : $(OBJDISTTBFAST)
	$(CC) -shared -o $@ $(OBJDISTTBFAST) $(MYCFLAGS) $(LDFLAGS) $(LIBS)

libdisttbfast.dylib : $(OBJDISTTBFAST)
	$(CC) -dynamiclib -o $@ $(OBJDISTTBFAST) $(MYCFLAGS) $(LDFLAGS) $(LIBS)

libdisttbfast.dll : $(OBJDISTTBFAST)
	$(CC) -shared -o $@ $(OBJDISTTBFAST) $(MYCFLAGS) $(LDFLAGS) $(LIBS)

makedirectionlist : $(OBJMAKEDIRECTIONLIST)
	$(CC) -o $@ $(OBJMAKEDIRECTIONLIST) $(MYCFLAGS) $(LDFLAGS) $(LIBS)

splittbfast : $(OBJSPLITTBFAST)
	$(CC) -o $@ $(OBJSPLITTBFAST) $(MYCFLAGS) $(LDFLAGS) $(LIBS)

splitfromaln : $(OBJSPLITFROMALN)
	$(CC) -o $@ $(OBJSPLITFROMALN) $(MYCFLAGS) $(LDFLAGS) $(LIBS)

splittbfast2 : $(OBJSPLITTBFAST2)
	$(CC) -o $@ $(OBJSPLITTBFAST2) $(MYCFLAGS) $(LDFLAGS) $(LIBS)

dummy : $(OBJDUMMY)
	$(CC) -o $@ $(OBJDUMMY) $(MYCFLAGS) $(LDFLAGS) $(LIBS)

setcore : $(OBJSETCORE)
	$(CC) -o $@ $(OBJSETCORE) $(MYCFLAGS) $(LDFLAGS) $(LIBS)

countlen : $(OBJCOUNTLEN)
	$(CC) -o $@ $(OBJCOUNTLEN) $(MYCFLAGS) $(LDFLAGS) $(LIBS)

seq2regtable : $(OBJSEQ2REGTABLE)
	$(CC) -o $@ $(OBJSEQ2REGTABLE) $(MYCFLAGS) $(LDFLAGS) $(LIBS)

regtable2seq : $(OBJREGTABLE2SEQ)
	$(CC) -o $@ $(OBJREGTABLE2SEQ) $(MYCFLAGS) $(LDFLAGS) $(LIBS)

setdirection : $(OBJSETDIRECTION)
	$(CC) -o $@ $(OBJSETDIRECTION) $(MYCFLAGS) $(LDFLAGS) $(LIBS)

replaceu : $(OBJREPLACEU)
	$(CC) -o $@ $(OBJREPLACEU) $(MYCFLAGS) $(LDFLAGS) $(LIBS)

restoreu : $(OBJRESTOREU)
	$(CC) -o $@ $(OBJRESTOREU) $(MYCFLAGS) $(LDFLAGS) $(LIBS)

f2cl : $(OBJF2CL)
	$(CC) -o $@ $(OBJF2CL) $(MYCFLAGS) $(LDFLAGS) $(LIBS)

mccaskillwrap : $(OBJMCCASKILLWRAP)
	$(CC) -o $@ $(OBJMCCASKILLWRAP) $(MYCFLAGS) $(LDFLAGS) $(LIBS)

contrafoldwrap : $(OBJCONTRAFOLDWRAP)
	$(CC) -o $@ $(OBJCONTRAFOLDWRAP) $(MYCFLAGS) $(LDFLAGS) $(LIBS)

pairlocalalign : $(OBJPAIRLOCALALIGN)
	$(CC) -o $@ $(OBJPAIRLOCALALIGN) $(MYCFLAGS) $(LDFLAGS) $(LIBS)

pairash : $(OBJPAIRASH)
	$(CC) -o $@ $(OBJPAIRASH) $(MYCFLAGS) $(LDFLAGS) $(LIBS)

pair2hat3s : $(OBJPAIR2HAT3S)
	$(CC) -o $@ $(OBJPAIR2HAT3S) $(MYCFLAGS) $(LDFLAGS) $(LIBS)

multi2hat3s : $(OBJMULTI2HAT3S)
	$(CC) -o $@ $(OBJMULTI2HAT3S) $(MYCFLAGS) $(LDFLAGS) $(LIBS)

getlag : $(OBJGETLAG)
	$(CC) -o $@ $(OBJGETLAG) $(MYCFLAGS) $(LDFLAGS) $(LIBS)

tditr : $(OBJTDITR)
	$(CC) -o $@ $(OBJTDITR) $(MYCFLAGS) $(LDFLAGS) $(LIBS)

dvtditr : $(OBJDVTDITR)
	$(CC) -o $@ $(OBJDVTDITR) $(MYCFLAGS) $(LDFLAGS) $(LIBS)

mafft-profile : $(OBJGALN)
	$(CC) -o $@ $(OBJGALN) $(MYCFLAGS) $(LDFLAGS) $(LIBS)

gapfill : $(OBJGAPFILL)
	$(CC) -o $@ $(OBJGAPFILL) $(MYCFLAGS) $(LDFLAGS) $(LIBS)

dndfast4 : $(OBJDNDFAST4)
	$(CC) -o $@ $(OBJDNDFAST4) $(MYCFLAGS) $(LDFLAGS) $(LIBS)

dndfast5 : $(OBJDNDFAST5)
	$(CC) -o $@ $(OBJDNDFAST5) $(MYCFLAGS) $(LDFLAGS) $(LIBS)

dndfast6 : $(OBJDNDFAST6)
	$(CC) -o $@ $(OBJDNDFAST6) $(MYCFLAGS) $(LDFLAGS) $(LIBS)

dndfast7 : $(OBJDNDFAST7)
	$(CC) -o $@ $(OBJDNDFAST7) $(MYCFLAGS) $(LDFLAGS) $(LIBS)

dndblast : $(OBJDNDBLAST)
	$(CC) -o $@ $(OBJDNDBLAST) $(MYCFLAGS) $(LDFLAGS) $(LIBS)

dndfast3 : $(OBJDNDFAST3)
	$(CC) -o $@ $(OBJDNDFAST3) $(MYCFLAGS) $(LDFLAGS) $(LIBS)

triplet : $(OBJTRIPLET)
	$(CC) -o $@ $(OBJTRIPLET) $(MYCFLAGS) $(LDFLAGS) $(LIBS)

triplet3 : $(OBJTRIPLET3)
	$(CC) -o $@ $(OBJTRIPLET3) $(MYCFLAGS) $(LDFLAGS) $(LIBS)

sextet3 : $(OBJSEXTET3)
	$(CC) -o $@ $(OBJSEXTET3) $(MYCFLAGS) $(LDFLAGS) $(LIBS)

sextet4 : $(OBJSEXTET4)
	$(CC) -o $@ $(OBJSEXTET4) $(MYCFLAGS) $(LDFLAGS) $(LIBS)

sextet5 : $(OBJSEXTET5)
	$(CC) -o $@ $(OBJSEXTET5) $(MYCFLAGS) $(LDFLAGS) $(LIBS)

mafft-distance : $(OBJDISTANCE)
	$(CC) -o $@ $(OBJDISTANCE) $(MYCFLAGS) $(LDFLAGS) $(LIBS)

triplet5 : $(OBJTRIPLET5)
	$(CC) -o $@ $(OBJTRIPLET5) $(MYCFLAGS) $(LDFLAGS) $(LIBS)

triplet6 : $(OBJTRIPLET6)
	$(CC) -o $@ $(OBJTRIPLET6) $(MYCFLAGS) $(LDFLAGS) $(LIBS)

octet4 : $(OBJOCTET4)
	$(CC) -o $@ $(OBJOCTET4) $(MYCFLAGS) $(LDFLAGS) $(LIBS)

dndpre : $(OBJDNDPRE)
	$(CC) -o $@ $(OBJDNDPRE) $(MYCFLAGS) $(LDFLAGS) $(LIBS)

score : $(OBJSCORE)
	$(CC) -o $@ $(OBJSCORE) $(MYCFLAGS) $(LDFLAGS) $(LIBS)

genMtx : $(OBJGENMTX)
	$(CC) -o $@ $(OBJGENMTX) $(MYCFLAGS) $(LDFLAGS) $(LIBS)

mafftash_premafft.pl : mafftash_premafft.tmpl
	cp mafftash_premafft.tmpl mafftash_premafft.pl

seekquencer_premafft.pl : seekquencer_premafft.tmpl
	cp seekquencer_premafft.tmpl seekquencer_premafft.pl

gapfill.o : gapfill.c $(HEADER)
	$(CC) $(MYCFLAGS) -c gapfill.c

mltaln9.o : mltaln9.c $(HEADER)
	$(CC) $(MYCFLAGS) -c mltaln9.c

tddis.o : tddis.c $(HEADER)
	$(CC) $(MYCFLAGS) -c tddis.c

constants.o : constants.c miyata.h miyata5.h blosum.c DNA.h JTT.c $(HEADER)
	$(CC) $(MYCFLAGS) -c constants.c

defs.o : defs.c 
	$(CC) $(MYCFLAGS) -c defs.c

#A+++alignmm.o : SA+++alignmm.c $(HEADER)
#	$(CC) $(MYCFLAGS) -c SA+++alignmm.c -o A+++alignmm.o

Salignmm.o : Salignmm.c $(HEADER)
	$(CC) $(MYCFLAGS) -c Salignmm.c 

MSalignmm.o : MSalignmm.c $(HEADER)
	$(CC) $(MYCFLAGS) -c MSalignmm.c 

partSalignmm.o : partSalignmm.c $(HEADER)
	$(CC) $(MYCFLAGS) -c partSalignmm.c  

Lalign11.o : Lalign11.c $(HEADER)
	$(CC) $(MYCFLAGS) -c Lalign11.c 

genalign11.o : genalign11.c $(HEADER)
	$(CC) $(MYCFLAGS) -c genalign11.c 

suboptalign11.o : suboptalign11.c $(HEADER)
	$(CC) $(MYCFLAGS) -c suboptalign11.c 

Galign11.o : Galign11.c $(HEADER)
	$(CC) $(MYCFLAGS) -c Galign11.c 

MSalign11.o : MSalign11.c $(HEADER)
	$(CC) $(MYCFLAGS) -c MSalign11.c 

SAalignmm.o : SAalignmm.c $(HEADER)
	$(CC) $(MYCFLAGS) -c SAalignmm.c -o SAalignmm.o

Lalignmm.o : Lalignmm.c $(HEADER)
	$(CC) $(MYCFLAGS) -c Lalignmm.c 

rna.o : rna.c $(HEADER)
	$(CC) $(MYCFLAGS) -c rna.c 

disttbfast.o : disttbfast.c $(HEADER) $(FFTHEADER)
	$(CC) $(MYCFLAGS) -c disttbfast.c

splitfromaln.o : splitfromaln.c $(HEADER) $(FFTHEADER) 
	$(CC) $(MYCFLAGS) -c splitfromaln.c

splittbfast.o : splittbfast.c $(HEADER) $(FFTHEADER) 
	$(CC) $(MYCFLAGS) -c splittbfast.c

splittbfast2.o : splittbfast2.c $(HEADER) $(FFTHEADER) 
	$(CC) $(MYCFLAGS) -c splittbfast2.c

makedirectionlist.o : makedirectionlist.c $(HEADER) $(FFTHEADER) 
	$(CC) $(MYCFLAGS) -c makedirectionlist.c

disttbfast_dummy.o : disttbfast_dummy.c $(HEADER) $(FFTHEADER)
	$(CC) $(MYCFLAGS) -c disttbfast_dummy.c

dummy.o : dummy.c $(HEADER) $(FFTHEADER)
	$(CC) $(MYCFLAGS) -c dummy.c

tbfast.o : tbfast.c $(HEADER) $(FFTHEADER)
	$(CC) $(MYCFLAGS) -c tbfast.c

addsingle.o : addsingle.c $(HEADER) $(FFTHEADER)
	$(CC) $(MYCFLAGS) -c addsingle.c

tbfast2.o : tbfast2.c $(HEADER) $(FFTHEADER)
	$(CC) $(MYCFLAGS) -c tbfast2.c

setcore.o : setcore.c $(HEADER) $(FFTHEADER)
	$(CC) $(MYCFLAGS) -c setcore.c

getlag.o : getlag.c $(HEADER) $(FFTHEADER)
	$(CC) $(MYCFLAGS) -c getlag.c

tditr.o : tditr.c $(HEADER)
	 $(CC) $(MYCFLAGS) -c tditr.c

dvtditr.o : dvtditr.c $(HEADER)
	 $(CC) $(MYCFLAGS) -c dvtditr.c

tditeration.o : tditeration.c $(HEADER)
	 $(CC) $(MYCFLAGS) -c tditeration.c

mafft-profile.o : mafft-profile.c $(HEADER) $(MTXHEADER)
	$(CC) $(MYCFLAGS) -c mafft-profile.c

dndfast4.o : dndfast4.c $(HEADER) $(MTXHEADER)
	$(CC) $(MYCFLAGS) -c dndfast4.c

dndfast5.o : dndfast5.c $(HEADER) $(MTXHEADER)
	$(CC) $(MYCFLAGS) -c dndfast5.c

dndfast6.o : dndfast6.c $(HEADER) $(MTXHEADER)
	$(CC) $(MYCFLAGS) -c dndfast6.c

dndfast7.o : dndfast7.c $(HEADER) $(MTXHEADER)
	$(CC) $(MYCFLAGS) -c dndfast7.c

dndblast.o : dndblast.c $(HEADER) $(MTXHEADER)
	$(CC) $(MYCFLAGS) -c dndblast.c

dndfast3.o : dndfast3.c $(HEADER) $(MTXHEADER)
	$(CC) $(MYCFLAGS) -c dndfast3.c

dndpre.o : dndpre.c $(HEADER)
	$(CC) $(MYCFLAGS) -c dndpre.c

countlen.o : countlen.c $(HEADER)
	$(CC) $(MYCFLAGS) -c countlen.c

seq2regtable.o : seq2regtable.c $(HEADER)
	$(CC) $(MYCFLAGS) -c seq2regtable.c

regtable2seq.o : regtable2seq.c $(HEADER)
	$(CC) $(MYCFLAGS) -c regtable2seq.c

f2cl.o : f2cl.c $(HEADER)
	$(CC) $(MYCFLAGS) -c f2cl.c

setdirection.o : setdirection.c $(HEADER)
	$(CC) $(MYCFLAGS) -c setdirection.c

replaceu.o : replaceu.c $(HEADER)
	$(CC) $(MYCFLAGS) -c replaceu.c

restoreu.o : restoreu.c $(HEADER)
	$(CC) $(MYCFLAGS) -c restoreu.c

mccaskillwrap.o : mccaskillwrap.c $(HEADER)
	$(CC) $(MYCFLAGS) -c mccaskillwrap.c

contrafoldwrap.o : contrafoldwrap.c $(HEADER)
	$(CC) $(MYCFLAGS) -c contrafoldwrap.c

pairlocalalign.o : pairlocalalign.c $(HEADER) $(FFTHEADER)
	$(CC) $(MYCFLAGS) -c pairlocalalign.c

pairash.o : pairash.c $(HEADER) $(FFTHEADER)
	$(CC) $(MYCFLAGS) -c pairash.c

multi2hat3s.o : multi2hat3s.c $(HEADER) $(FFTHEADER)
	$(CC) $(MYCFLAGS) -c multi2hat3s.c

pair2hat3s.o : pair2hat3s.c $(HEADER) $(FFTHEADER)
	$(CC) $(MYCFLAGS) -c pair2hat3s.c

io.o : io.c $(HEADER) $(FFTHEADER)
	$(CC) $(MYCFLAGS) -c io.c

nj.o : nj.c $(HEADER)
	$(CC) $(MYCFLAGS) -c nj.c

treeOperation.o : treeOperation.c $(HEADER)
	$(CC) $(MYCFLAGS) -c treeOperation.c

sextet5.o : sextet5.c $(HEADER) $(MTXHEADER)
	$(CC) $(MYCFLAGS) -c sextet5.c

mafft-distance.o : mafft-distance.c $(HEADER) $(MTXHEADER)
	$(CC) $(MYCFLAGS) -c mafft-distance.c

triplet5.o : triplet5.c $(HEADER) $(MTXHEADER)
	$(CC) $(MYCFLAGS) -c triplet5.c

triplet6.o : triplet6.c $(HEADER) $(MTXHEADER)
	$(CC) $(MYCFLAGS) -c triplet6.c

fft.o : fft.c $(HEADER) $(FFTHEADER)
	$(CC) $(MYCFLAGS) -c fft.c 

fftFunctions.o : fftFunctions.c $(HEADER) $(FFTHEADER)
	$(CC) $(MYCFLAGS) -c fftFunctions.c

Falign.o : Falign.c $(HEADER) $(FFTHEADER) $(MTXHEADER)
	$(CC) $(MYCFLAGS) -c Falign.c

Falign_localhom.o : Falign_localhom.c $(HEADER) $(FFTHEADER) $(MTXHEADER)
	$(CC) $(MYCFLAGS) -c Falign_localhom.c

mtxutl.o : mtxutl.c 
	$(CC) $(MYCFLAGS) -c mtxutl.c

addfunctions.o : addfunctions.c $(HEADER)
	$(CC) $(MYCFLAGS) -c addfunctions.c

score.o : score.c $(HEADER)
	$(CC) $(MYCFLAGS) -c score.c

clean :
	rm -f *.o *.a *.exe *~ $(PERLPROGS) $(PROGS) $(SCRIPTS) $(SOS) $(DYLIBS) $(DLLS)
#	rm -f ../binaries/* ../scripts/*

install : all
	mkdir -p $(LIBDIR)
	chmod 755 $(LIBDIR)
	mkdir -p $(BINDIR)
	chmod 755 $(BINDIR)
	chmod 755 $(SCRIPTS)
	$(INSTALL) $(SCRIPTS)  $(BINDIR)
	chmod 755 $(PROGS)
	$(INSTALL) -s $(PROGS) $(LIBDIR)
	$(INSTALL) $(PERLPROGS) $(LIBDIR)
	$(INSTALL) -m 644 $(MANPAGES) $(LIBDIR)

	( cd $(BINDIR); \
rm -f linsi ginsi einsi fftns fftnsi nwns nwnsi xinsi qinsi; \
rm -f mafft-linsi mafft-ginsi mafft-einsi mafft-fftns mafft-fftnsi mafft-nwns mafft-nwnsi mafft-xinsi mafft-qinsi; \
ln -s mafft linsi; ln -s mafft ginsi; ln -s mafft fftns; \
ln -s mafft fftnsi; ln -s mafft nwns; ln -s mafft nwnsi; \
ln -s mafft einsi; \
ln -s mafft mafft-linsi; ln -s mafft mafft-ginsi; ln -s mafft mafft-fftns; \
ln -s mafft mafft-fftnsi; ln -s mafft mafft-nwns; ln -s mafft mafft-nwnsi; \
ln -s mafft mafft-einsi; ln -s mafft mafft-xinsi; ln -s mafft mafft-qinsi;\
rm -f mafft-profile mafft-profile.exe; ln -s $(LIBDIR)/mafft-profile .; \
rm -f mafft-distance mafft-distance.exe; ln -s $(LIBDIR)/mafft-distance . )

	mkdir -p $(MANDIR)
	chmod 755 $(MANDIR)
	$(INSTALL) -m 644 $(MANPAGES) $(MANDIR)
# remove incorrectly installed manpages by previous versions
#	rm -f /usr/local/man/man1/mafft.1 /usr/local/man/man1/mafft-homologs.1 
