# Supplementary material for: Characterization of multiple sequence alignment errors using complete-likelihood score and position-shift map
Source: BMC Bioinformatics. 2016 Mar 18;17:133. doi: 10.1186/s12859-016-0945-5 (PMC4799563; doi:10.1186/s12859-016-0945-5)
Supplement: Additional file 2: — The ZIP archive of a package that contains the original versions of Perl modules and scripts used for creating the simulated and reconstructed MSAs and for analyzing these MSAs. It also contains a README file that describes how to use the modules and scripts. (The modules and scripts will run on a Mac OS X terminal. And it will probably run on other UNIX platforms, although we have not tested whether they indeed do.) The package also contains the Dawg control files that were used for the simulations. The latest version of the package (“ComplLiMment_P.verxxx”) can be found in the ‘lolipog’ directory at the FTP repository of the Bioinformatics Organization [85]. (ZIP 4746 kb) [file 12859_2016_945_MOESM2_ESM.zip › additional_file_2/ComplLiMment_P.ver0.6.1.2/ANALYSES/Mod_MAFFT/Modified/mafft-7.154-without-extensions_MOD2/readme]

-----------------------------------------------------------------------
  MAFFT: a multiple sequence alignment program
  version 7.154beta, 2014/05/17

  http://mafft.cbrc.jp/alignment/software/
  kazutaka.katoh@aist.go.jp
-----------------------------------------------------------------------

1. COMPILE
     % cd core
     % make clean
     % make
     % cd ..

     To enable multithreading (linux only), 
     % cd core
     Uncomment line 8 of Makefile,
         ENABLE_MULTITHREAD = -Denablemultithread
     % make clean
     % make
     % cd ..
     
     If you have the './extensions' directory, which is for RNA alignments,
     % cd extensions
     % make clean
     % make
     % cd ..


2. INSTALL (select 2a or 2b [])
2a. Install as root
     # cd core
     # make install
     # cd ..

     If you have the './extensions' directory,
     # cd extensions 
     # make install
     # cd ..

     By this procedure (2a), programs are installed into 
     /usr/local/bin/. Some binaries, which are not directly
     used by a user, are installed into /usr/local/libexec/mafft/.

     If the MAFFT_BINARIES environment variable is set to /somewhare/else/,
     the binaries in the /somewhere/else/ directory are used, instead 
     of those in /usr/local/libexec/mafft/.

2b. Install without being root
     % cd core/
          Edit the first line of Makefile 
          From:
          PREFIX = ${PKGDIR}/usr/local
          To:
          PREFIX = /home/your_home/somewhere

          Edit the third line of Makefile 
          From:
          BINDIR = $(PREFIX)/bin
          To:
          BINDIR = /home/your_home/bin 
                   (or elsewhere in your command-search path)
     % make clean
     % make
     % make install

     If you have the './extensions' directory,
     % cd ../extensions/
          Edit the first line of Makefile 
          From:
          PREFIX = ${PKGDIR}/usr/local
          To:
          PREFIX = /home/your_home/somewhere
     % make clean
     % make
     % make install

     The MAFFT_BINARIES environment variable *must not be* set.

     If the MAFFT_BINARIES environment variable is set to /somewhare/else/,
     it overrides the setting of PREFIX (/home/your_home/somewhere/ in the
     above example) in Makefile.

3. CHECK
     % cd test
     % rehash                                                   # if necessary
     % mafft sample > test.fftns2                               # FFT-NS-2
     % mafft --maxiterate 100  sample > test.fftnsi             # FFT-NS-i
     % mafft --globalpair sample > test.gins1                   # G-INS-1 
     % mafft --globalpair --maxiterate 100  sample > test.ginsi # G-INS-i 
     % mafft --localpair sample > test.lins1                    # L-INS-1 
     % mafft --localpair --maxiterate 100  sample > test.linsi  # L-INS-i 
     % diff test.fftns2 sample.fftns2
     % diff test.fftnsi sample.fftnsi
     % diff test.gins1 sample.gins1
     % diff test.ginsi sample.ginsi
     % diff test.lins1 sample.lins1

     If you have the './extensions' directory,
     % mafft-qinsi samplerna > test.qinsi                       # Q-INS-i
     % mafft-xinsi samplerna > test.xinsi                       # X-INS-i
     % diff test.qinsi samplerna.qinsi
     % diff test.xinsi samplerna.xinsi

     If you use the multithread version, the results of iterative refinement
     methods (*-*-i) are not always identical.  Try this test with the single-
     thread mode (--thread 0).


4. INPUT FORMAT
     fasta format.

     The type of input sequences (nucleotide or amino acid) is 
     automatically recognized based on the frequency of A, T, G, C, U and N.


5.  USAGE
     % /usr/local/bin/mafft input > output

See also http://mafft.cbrc.jp/alignment/software/


6. UNINSTALL
     # rm -r /usr/local/libexec/mafft
     # rm /usr/local/bin/mafft
     # rm /usr/local/bin/fftns
     # rm /usr/local/bin/fftnsi
     # rm /usr/local/bin/nwns
     # rm /usr/local/bin/nwnsi
     # rm /usr/local/bin/linsi
     # rm /usr/local/bin/ginsi
     # rm /usr/local/bin/mafft-*
     # rm /usr/local/share/man/man1/mafft*


7. LICENSE
     See the './license' file.

     If you have the extensions, see also the './license.extensions' file, 
