# Supplementary material for: Characterization of multiple sequence alignment errors using complete-likelihood score and position-shift map
Source: BMC Bioinformatics. 2016 Mar 18;17:133. doi: 10.1186/s12859-016-0945-5 (PMC4799563; doi:10.1186/s12859-016-0945-5)
Supplement: Additional file 2: — The ZIP archive of a package that contains the original versions of Perl modules and scripts used for creating the simulated and reconstructed MSAs and for analyzing these MSAs. It also contains a README file that describes how to use the modules and scripts. (The modules and scripts will run on a Mac OS X terminal. And it will probably run on other UNIX platforms, although we have not tested whether they indeed do.) The package also contains the Dawg control files that were used for the simulations. The latest version of the package (“ComplLiMment_P.verxxx”) can be found in the ‘lolipog’ directory at the FTP repository of the Bioinformatics Organization [85]. (ZIP 4746 kb) [file 12859_2016_945_MOESM2_ESM.zip › additional_file_2/ComplLiMment_P.ver0.6.1.2/ANALYSES/Mod_MAFFT/Modified/ver7.154_MOD2/bin/mafft]

#! /bin/sh

er=0;
myself=`dirname "$0"`/`basename "$0"`; export myself
version="v7.154b (2014/05/17)"; export version
LANG=C; export LANG
os=`uname`
progname=`basename "$0"`
if [ `echo $os | grep -i cygwin` ]; then
	os="cygwin"
elif [ `echo $os | grep -i mingw` ]; then
	os="mingw"
elif [ `echo $os | grep -i darwin` ]; then
	os="darwin"
elif [ `echo $os | grep -i sunos` ]; then
	os="sunos"
elif [ `echo $os | grep -i linux` ]; then
	os="linux"
else
	os="unix"
fi
export os

if [ "$MAFFT_BINARIES" ]; then
	prefix="$MAFFT_BINARIES"
else
	prefix=/Users/kezawa3/Bioinformatics/MAFFT/ver7.154_MOD2/libexec/mafft
fi
export prefix

if [ $# -gt 0 ]; then
	if [ "$1" = "--man" ]; then 
		man "$prefix/mafft.1"
		exit 0;
	fi
fi

if [ -x "$prefix/version" ]; then
		versionbin=`"$prefix/version" | awk '{print $1}'` # for cygwin
	else
		versionbin="0.000"
fi

if ! expr "$version" : v"$versionbin" > /dev/null ; then
	echo "" 1>&2
	echo "v$versionbin != $version" 1>&2
	echo "" 1>&2
	echo "There is a problem in the configuration of your shell." 1>&2
	echo "Check the MAFFT_BINARIES environmental variable by" 1>&2
	echo "$ echo \$MAFFT_BINARIES" 1>&2
	echo "" 1>&2
	echo "This variable must be *unset*, unless you have installed MAFFT" 1>&2
	echo "with a special configuration.  To unset this variable, type" 1>&2
	echo "$ unset MAFFT_BINARIES" 1>&2
	echo "or" 1>&2
	echo "% unsetenv MAFFT_BINARIES" 1>&2
	echo "Then retry" 1>&2
	echo "$ mafft input > output" 1>&2
	echo "" 1>&2
	echo "To keep this change permanently, edit setting files" 1>&2
	echo "(.bash_profile, .profile, .cshrc, etc) in your home directory" 1>&2
	echo "to delete the MAFFT_BINARIES line." 1>&2
	echo "On MacOSX, also edit or remove the .MacOSX/environment.plist file" 1>&2
	echo "and then re-login (MacOSX 10.6) or reboot (MacOSX 10.7)." 1>&2
	echo "" 1>&2
	echo "Please send a problem report to kazutaka.katoh@aist.go.jp," 1>&2
	echo "if this problem remains." 1>&2
	echo "" 1>&2
	exit 1
	er=1
fi

defaultiterate=0
defaultcycle=2
defaultgop="1.53"
#defaultaof="0.123"
defaultaof="0.000"
defaultlaof="0.100"
defaultlgop="-2.00"
defaultfft=1
defaultrough=0
defaultdistance="ktuples"
#defaultdistance="local"
defaultweighti="2.7"
defaultweightr="0.0"
defaultweightm="1.0"
defaultdafs=0
defaultmccaskill=0
defaultcontrafold=0
defaultalgopt="  "
defaultalgoptit="  "
defaultsbstmodel=" -b 62 "
defaultfmodel=" "
defaultkappa=" "
if [ $progname = "xinsi" -o $progname = "mafft-xinsi" ]; then
	defaultfft=1
	defaultcycle=1
	defaultiterate=1000
	defaultdistance="scarna"
	defaultweighti="3.2"
	defaultweightr="8.0"
	defaultweightm="2.0"
	defaultmccaskill=1
	defaultcontrafold=0
	defaultdafs=0
	defaultalgopt=" -A "
	defaultalgoptit=" -AB " ## chui
	defaultaof="0.0"
	defaultsbstmodel=" -b 62 "
	defaultkappa=" "
	defaultfmodel="    "  # 2013/06/18
elif [ $progname = "qinsi" -o $progname = "mafft-qinsi" ]; then
	defaultfft=1
	defaultcycle=1
	defaultiterate=1000
	defaultdistance="global"
	defaultweighti="3.2"
	defaultweightr="8.0"
	defaultweightm="2.0"
	defaultmccaskill=1
	defaultcontrafold=0
	defaultdafs=0
	defaultalgopt=" -A "
	defaultalgoptit=" -AB " ## chui
	defaultaof="0.0"
	defaultsbstmodel=" -b 62 "
	defaultkappa=" "
	defaultfmodel="    "  # 2013/06/18
elif [ $progname = "linsi" -o $progname = "mafft-linsi" ]; then
	defaultfft=0
	defaultcycle=1
	defaultiterate=1000
	defaultdistance="local"
elif [ $progname = "ginsi" -o $progname = "mafft-ginsi" ]; then
	defaultfft=1
	defaultcycle=1
	defaultiterate=1000
	defaultdistance="global"
elif [ $progname = "einsi" -o $progname = "mafft-einsi" ]; then
	defaultfft=0
	defaultcycle=1
	defaultiterate=1000
	defaultdistance="localgenaf"
elif [ $progname = "fftns" -o $progname = "mafft-fftns" ]; then
	defaultfft=1
	defaultcycle=2
	defaultdistance="ktuples"
elif [ $progname = "fftnsi" -o $progname = "mafft-fftnsi" ]; then
	defaultfft=1
	defaultcycle=2
	defaultiterate=2
	defaultdistance="ktuples"
elif [ $progname = "nwns" -o $progname = "mafft-nwns" ]; then
	defaultfft=0
	defaultcycle=2
	defaultdistance="ktuples"
elif [ $progname = "nwnsi" -o $progname = "mafft-nwnsi" ]; then
	defaultfft=0
	defaultcycle=2
	defaultiterate=2
	defaultdistance="ktuples"
fi
outputfile=""
namelength=-1
anysymbol=0
parallelizationstrategy="BAATARI2"
kappa=$defaultkappa
sbstmodel=$defaultsbstmodel
fmodel=$defaultfmodel
gop=$defaultgop
aof=$defaultaof
cycle=$defaultcycle
iterate=$defaultiterate
fft=$defaultfft
rough=$defaultrough
distance=$defaultdistance
forcefft=0
memopt=" "
weightopt=" "
GGOP="-6.00"
LGOP="-6.00"
LEXP="-0.000"
GEXP="-0.000"
lgop=$defaultlgop
lexp="-0.100"
laof=$defaultlaof
pggop="-2.00"
pgexp="-0.10"
pgaof="0.10"
rgop="-1.530"
rgep="-0.000"
seqtype="  "
weighti=$defaultweighti
weightr=$defaultweightr
weightm=$defaultweightm
rnaalifold=0
dafs=$defaultdafs
mccaskill=$defaultmccaskill
contrafold=$defaultcontrafold
progressfile="/dev/stderr"
debug=0
sw=0
algopt=$defaultalgopt
algoptit=$defaultalgoptit
#algspecified=0
pairspecified=0
scorecalcopt=" "
coreout=0
corethr="0.5"
corewin="100"
coreext=" "
outputformat="pir"
f2clext="-N"
outorder="input"
seed="x"
seedtable="x"
auto=0
groupsize=-1
partsize=50
partdist="ktuples"
partorderopt=" -x "
treeout=0
distout=0
treein=0
topin=0
treeinopt="  "
seedfiles="/dev/null"
seedtablefile="/dev/null"
pdblist="/dev/null"
ownlist="/dev/null"
strdir="$PWD"
aamatrix="/dev/null"
treeinfile="/dev/null"
rnascoremtx=" "
laraparams="/dev/null"
foldalignopt=" "
treealg=" -X "
scoreoutarg=" "
numthreads=0
numthreadsit=-1
randomseed=0
addfile="/dev/null"
addarg0=" "
addarg=" "
addsinglearg=" "
fragment=0
legacygapopt=" "
mergetable="/dev/null"
mergearg=" "
seedoffset=0
outnum=" "
last_e=5000
last_m=3
last_subopt=" "
last_once=" "
adjustdirection=0
tuplesize=6
termgapopt=" -O "
#termgapopt=" " # gap/gap ga kakenai node
similarityoffset="0.0"
unalignlevel="0.0"
unalignspecified=0
spfactor="100.0"
shiftpenaltyspecified=0
allowshift=0
enrich=0
enrichseqonly=0
if [ $# -gt 0 ]; then
	if [ "$1" = "--version" ]; then
		echo "$version" 1>&2
		exit 0;
	elif [ "$1" = "--help" -o "$1" = "--info" ]; then 
		shift
		er=1;
	fi
	while [ $# -gt 1 ];
	do
		if [ "$1" = "--auto" ]; then 
			auto=1
		elif [ "$1" = "--anysymbol" ]; then 
			anysymbol=1
		elif [ "$1" = "--preservecase" ]; then 
			anysymbol=1
		elif [ "$1" = "--clustalout" ]; then 
			outputformat="clustal"
		elif [ "$1" = "--phylipout" ]; then 
			outputformat="phylip"
		elif [ "$1" = "--reorder" ]; then 
			outorder="aligned"
			partorderopt=" "
		elif [ "$1" = "--inputorder" ]; then 
			outorder="input"
			partorderopt=" -x "
		elif [ "$1" = "--unweight" ]; then 
			weightopt=" -u "
		elif [ "$1" = "--termgappenalty" ]; then 
			termgapopt=" "
		elif [ "$1" = "--alga" ]; then 
			algopt=" "
			algoptit=" "
#			algspecified=1
		elif [ "$1" = "--algq" ]; then 
			algopt=" -Q "
			algoptit=" "
			echo "" 1>&2
			echo "--algq is no longer supported!" 1>&2
			echo "" 1>&2
			exit 1;
#			algspecified=1
		elif [ "$1" = "--namelength" ]; then 
			shift   
			namelength=`expr "$1" - 0`
			if ! expr "$1" : "[0-9]" > /dev/null ; then
				echo "Specify the length of name in clustal format output!" 1>&2
				exit
			fi
		elif [ "$1" = "--groupsize" ]; then 
			shift   
			groupsize=`expr "$1" - 0`
			if ! expr "$1" : "[0-9]" > /dev/null ; then
				echo "Specify groupsize!" 1>&2
				exit
			fi
		elif [ "$1" = "--partsize" ]; then 
			shift   
			partsize=`expr "$1" - 0`
			if ! expr "$1" : "[0-9]" > /dev/null ; then
				echo "Specify partsize!" 1>&2
				exit
			fi
		elif [ "$1" = "--parttree" ]; then 
			distance="parttree"
			partdist="ktuples"
		elif [ "$1" = "--dpparttree" ]; then 
			distance="parttree"
			partdist="localalign"
		elif [ "$1" = "--fastaparttree" ]; then 
			distance="parttree"
			partdist="fasta"
		elif [ "$1" = "--treeout" ]; then 
			treeout=1
		elif [ "$1" = "--distout" ]; then 
			distout=1
		elif [ "$1" = "--fastswpair" ]; then
			distance="fasta"
			pairspecified=1
			sw=1
		elif [ "$1" = "--fastapair" ]; then
			distance="fasta"
			pairspecified=1
			sw=0
		elif [ "$1" = "--averagelinkage" ]; then
			treealg=" -E "
		elif [ "$1" = "--minimumlinkage" ]; then
			treealg=" -q "
		elif [ "$1" = "--noscore" ]; then
			scorecalcopt=" -Z "
		elif [ "$1" = "--6mermultipair" ]; then
			distance="ktuplesmulti"
			tuplesize=6
			pairspecified=1
		elif [ "$1" = "--10mermultipair" ]; then
			distance="ktuplesmulti"
			tuplesize=10
			pairspecified=1
		elif [ "$1" = "--6merpair" ]; then
			distance="ktuples"
			tuplesize=6
			pairspecified=1
		elif [ "$1" = "--10merpair" ]; then
			distance="ktuples"
			tuplesize=10
			pairspecified=1
		elif [ "$1" = "--blastpair" ]; then
			distance="blast"
			pairspecified=1
		elif [ "$1" = "--lastmultipair" ]; then
			distance="lastmulti"
			pairspecified=1
		elif [ "$1" = "--globalpair" ]; then
			distance="global"
			pairspecified=1
		elif [ "$1" = "--localpair" ]; then
			distance="local"
			pairspecified=1
		elif [ "$1" = "--lastpair" ]; then
			distance="last"
			pairspecified=1
		elif [ "$1" = "--multipair" ]; then
			distance="multi"
			pairspecified=1
		elif [ "$1" = "--hybridpair" ]; then
			distance="hybrid"
			pairspecified=1
		elif [ "$1" = "--scarnapair" ]; then
			distance="scarna"
			pairspecified=1
		elif [ "$1" = "--dafspair" ]; then
			distance="dafs"
			pairspecified=1
		elif [ "$1" = "--larapair" ]; then
			distance="lara"
			pairspecified=1
		elif [ "$1" = "--slarapair" ]; then
			distance="slara"
			pairspecified=1
		elif [ "$1" = "--foldalignpair" ]; then
			distance="foldalignlocal"
			pairspecified=1
		elif [ "$1" = "--foldalignlocalpair" ]; then
			distance="foldalignlocal"
			pairspecified=1
		elif [ "$1" = "--foldalignglobalpair" ]; then
			distance="foldalignglobal"
			pairspecified=1
		elif [ "$1" = "--globalgenafpair" ]; then
			distance="globalgenaf"
			pairspecified=1
			echo "" 1>&2
			echo "--globalgenaf is no longer supported!" 1>&2
			echo "" 1>&2
			exit 1;
		elif [ "$1" = "--localgenafpair" ]; then
			distance="localgenaf"
			pairspecified=1
		elif [ "$1" = "--genafpair" ]; then
			distance="localgenaf"
			pairspecified=1
		elif [ "$1" = "--memsave" ]; then
			memopt=" -M -B "         # -B (bunkatsunashi no riyu ga omoidasenai)
		elif [ "$1" = "--nomemsave" ]; then
			memopt=" -N "
		elif [ "$1" = "--nuc" ]; then 
			seqtype=" -D "
		elif [ "$1" = "--amino" ]; then 
			seqtype=" -P "
		elif [ "$1" = "--fft" ]; then 
			fft=1
			forcefft=1
		elif [ "$1" = "--nofft" ]; then 
			fft=0
		elif [ "$1" = "--quiet" ]; then 
			if [ $os = "mingw" ]; then
				progressfile="nul"
			else
				progressfile="/dev/null"
			fi
		elif [ "$1" = "--debug" ]; then 
			debug=1
		elif [ "$1" = "--coreext" ]; then 
			coreext=" -c "
		elif [ "$1" = "--core" ]; then 
			coreout=1
		elif [ "$1" = "--adjustdirection" ]; then 
			adjustdirection=1
		elif [ "$1" = "--adjustdirectionaccurately" ]; then 
			adjustdirection=2
		elif [ "$1" = "--progress" ]; then 
			shift   
			progressfile="$1"
			if ! ( expr "$progressfile" : "/" > /dev/null || expr "$progressfile" : "[A-Za-z]\:" > /dev/null ) ; then
				echo "Specify a progress file name with the absolute path!" 1>&2
				exit
			fi
		elif [ "$1" = "--out" ]; then 
			shift   
			outputfile="$1"
		elif [ "$1" = "--thread" ]; then 
			shift
			if ! expr "$1" : "[0-9\-]" > /dev/null ; then
				echo "Specify the number of threads!" 1>&2
				exit
			fi
			numthreads=`expr "$1" - 0` 
		elif [ "$1" = "--threadit" ]; then 
			shift
			if ! expr "$1" : "[0-9\-]" > /dev/null ; then
				echo "Specify the number of threads for the iterative step!" 1>&2
				exit
			fi
			numthreadsit=`expr "$1" - 0` 
		elif [ "$1" = "--last_subopt" ]; then 
			last_subopt="-S"
		elif [ "$1" = "--last_once" ]; then 
			last_once="-U"
		elif [ "$1" = "--last_m" ]; then 
			shift
			last_m=`expr "$1" - 0` 
		elif [ "$1" = "--last_e" ]; then 
			shift
			last_e=`expr "$1" - 0` 
		elif [ "$1" = "--randomseed" ]; then 
			shift
			randomseed=`expr "$1" - 0` 
		elif [ "$1" = "--bestfirst" ]; then 
			parallelizationstrategy="BESTFIRST"
		elif [ "$1" = "--adhoc0" ]; then 
			parallelizationstrategy="BAATARI0"
		elif [ "$1" = "--adhoc1" ]; then 
			parallelizationstrategy="BAATARI1"
		elif [ "$1" = "--adhoc2" ]; then 
			parallelizationstrategy="BAATARI2"
		elif [ "$1" = "--simplehillclimbing" ]; then 
			parallelizationstrategy="BAATARI2"
		elif [ "$1" = "--scoreout" ]; then 
			scoreoutarg="-S -B"
		elif [ "$1" = "--outnum" ]; then 
			scoreoutarg="-n"
		elif [ "$1" = "--leavegappyregion" ]; then 
			legacygapopt="-L"
		elif [ "$1" = "--legacygappenalty" ]; then 
			legacygapopt="-L"
		elif [ "$1" = "--merge" ]; then
			shift
			mergetable="$1"
			if [ ! -e "$mergetable" ]; then
				echo "Cannot open $mergetable" 1>&2
				echo "" 1>&2
				exit
			fi
		elif [ "$1" = "--addprofile" ]; then 
			shift   
			addarg0="-I"
			addfile="$1"
		elif [ "$1" = "--add" ]; then 
			shift   
			addarg0="-K -I"
			addfile="$1"
		elif [ "$1" = "--addfragments" ]; then 
			shift   
			addarg0="-K -I"
			addfile="$1"
			fragment=1
		elif [ "$1" = "--addfull" ]; then 
			shift   
			addarg0="-K -I"
			addfile="$1"
			fragment=-1
		elif [ "$1" = "--maxiterate" ]; then 
			shift   
			iterate=`expr "$1" - 0` 
			if ! expr "$1" : "[0-9]" > /dev/null ; then
				echo "Specify the number of iterations!" 1>&2
				exit
			fi
		elif [ "$1" = "--retree" ]; then 
			shift   
			cycle=`expr "$1" - 0`
			if ! expr "$1" : "[0-9]" > /dev/null ; then
				echo "Specify the number of tree rebuilding!" 1>&2
				exit
			fi
		elif [ "$1" = "--text" ]; then 
			sbstmodel=" -b -2 -a "
			f2clext="-E"
			seqtype="-P"
			fft=0
		elif [ "$1" = "--aamatrix" ]; then 
			shift   
			sbstmodel=" -b -1 "
			aamatrix="$1"
			if [ ! -e "$aamatrix" ]; then
				echo "Cannot open $aamatrix" 1>&2
				echo "" 1>&2
				exit
			fi
		elif [ "$1" = "--treein" ]; then 
			shift   
			treeinopt=" -U "
			treein=1
			treeinfile="$1"
			if [ ! -e "$treeinfile" ]; then
				echo "Cannot open $treeinfile" 1>&2
				echo "" 1>&2
				exit
			fi
		elif [ "$1" = "--topin" ]; then 
			shift   
			treeinopt=" -V "
			treein=1
			treeinfile="$1"
			echo "The --topin option has been disabled." 1>&2
			echo "There was a bug in version < 6.530."   1>&2
			echo "This bug has not yet been fixed."      1>&2
			exit 1
		elif [ "$1" = "--kappa" ]; then 
			shift   
			kappa=" -k $1 "
			if ! expr "$1" : "[0-9]" > /dev/null ; then
				echo "Specify kappa value!" 1>&2
				exit
			fi
		elif [ "$1" = "--fmodel" ]; then 
			fmodel=" -a "
		elif [ "$1" = "--jtt" ]; then 
			shift   
			sbstmodel=" -j $1"
			if ! expr "$1" : "[0-9]" > /dev/null ; then
				echo "Specify pam value!" 1>&2
				exit
			fi
		elif [ "$1" = "--kimura" ]; then 
			shift   
			sbstmodel=" -j $1"
			if ! expr "$1" : "[0-9]" > /dev/null ; then
				echo "Specify pam value!" 1>&2
				exit
			fi
		elif [ "$1" = "--tm" ]; then 
			shift   
			sbstmodel=" -m $1"
			if ! expr "$1" : "[0-9]" > /dev/null ; then
				echo "Specify pam value!" 1>&2
				exit
			fi
		elif [ "$1" = "--bl" ]; then 
			shift   
			sbstmodel=" -b $1"
			if ! expr "$1" : "[0-9]" > /dev/null ; then
				echo "blosum $1?" 1>&2
				exit
			fi
		elif [ "$1" = "--weighti" ]; then
			shift   
			weighti="$1"
			if ! expr "$1" : "[0-9]" > /dev/null ; then
				echo "Specify weighti value!" 1>&2
				exit
			fi
		elif [ "$1" = "--weightr" ]; then
			shift   
			weightr="$1"
			if ! expr "$1" : "[0-9]" > /dev/null ; then
				echo "Specify weightr value!" 1>&2
				exit
			fi
		elif [ "$1" = "--weightm" ]; then
			shift   
			weightm="$1"
			if ! expr "$1" : "[0-9]" > /dev/null ; then
				echo "Specify weightm value!" 1>&2
				exit
			fi
		elif [ "$1" = "--rnaalifold" ]; then
			rnaalifold=1
		elif [ "$1" = "--mccaskill" ]; then
			mccaskill=1
			contrafold=0
			dafs=0
		elif [ "$1" = "--contrafold" ]; then
			mccaskill=0
			contrafold=1
			dafs=0
		elif [ "$1" = "--dafs" ]; then
			mccaskill=0
			contrafold=0
			dafs=1
		elif [ "$1" = "--ribosum" ]; then
			rnascoremtx=" -s "
		elif [ "$1" = "--op" ]; then 
			shift   
			gop="$1"
			if ! expr "$1" : "[0-9]" > /dev/null ; then
				echo "Specify op!" 1>&2
				exit
			fi
		elif [ "$1" = "--allowshift" ]; then 
			allowshift=1
		elif [ "$1" = "--shiftpenalty" ]; then 
			shift   
			spfactor="$1"
			if ! expr "$1" : "[0-9]" > /dev/null ; then
				echo "Specify sf!" 1>&2
				exit
			fi
			shiftpenaltyspecified=1
		elif [ "$1" = "--ep" ]; then 
			shift   
#			aof="$1"
			tmpval="$1"
			aof=`awk "BEGIN{ print -1.0 * $tmpval}"`
			if ! expr "$1" : "[0-9\-]" > /dev/null ; then
				echo "Specify ep!" 1>&2
				exit
			fi
		elif [ "$1" = "--rop" ]; then 
			shift   
			rgop="$1"
# Atode check
		elif [ "$1" = "--rep" ]; then 
			shift   
			rgep="$1"
		elif [ "$1" = "--lop" ]; then 
			shift   
			lgop="$1"
		elif [ "$1" = "--LOP" ]; then 
			shift   
			LGOP="$1"
		elif [ "$1" = "--lep" ]; then 
			shift   
			laof="$1"
		elif [ "$1" = "--lexp" ]; then 
			shift   
			lexp="$1"
		elif [ "$1" = "--LEXP" ]; then 
			shift   
			LEXP="$1"
		elif [ "$1" = "--GEXP" ]; then 
			shift   
			GEXP="$1"
		elif [ "$1" = "--GOP" ]; then 
			shift   
			GGOP="$1"
		elif [ "$1" = "--gop" ]; then 
			shift   
			pggop="$1"
		elif [ "$1" = "--gep" ]; then 
			shift   
			pgaof="$1"
		elif [ "$1" = "--gexp" ]; then 
			shift   
			pgexp="$1"
		elif [ "$1" = "--laraparams" ]; then 
			shift   
			laraparams="$1"
		elif [ "$1" = "--corethr" ]; then 
			shift   
			corethr="$1"
		elif [ "$1" = "--corewin" ]; then 
			shift   
			corewin="$1"
		elif [ "$1" = "--strdir" ]; then
			shift
			strdir="$1"
		elif [ "$1" = "--pdbidlist" ]; then
			shift
			pdblist="$1"
		elif [ "$1" = "--pdbfilelist" ]; then
			shift
			ownlist="$1"
		elif [ "$1" = "--enrich" ]; then
			enrich=1
			enrichseqonly=0
		elif [ "$1" = "--enrichseq" ]; then
			enrich=1
			enrichseqonly=1
		elif [ "$1" = "--seedtable" ]; then
			shift
			seedtable="y"
			seedtablefile="$1"
		elif [ "$1" = "--seed" ]; then
			shift
			seed="m"
			seedfiles="$seedfiles $1"
		elif [ $progname = "fftns" -o  $progname = "nwns" ]; then
			if [ "$1" -gt 0 ]; then
				cycle=`expr "$1" - 0`
			fi
		elif [ "$1" = "--similaritylevel" ]; then
			shift
			similarityoffset="$1"
		elif [ "$1" = "--unalignlevel" ]; then
			shift
			unalignlevel="$1"
			unalignspecified=1
		else
			echo "Unknown option:  $1" 1>&2
			er=1;
#			exit 1;
		fi
		shift   
	done;

	echo "" 1>"$progressfile"

#	TMPFILE=/tmp/$progname.$$
	TMPFILE=`mktemp -dt $progname.XXXXXXXXXX`
	if [ $? -ne 0 ]; then
		echo "mktemp seems to be obsolete. Re-trying without -t" 1>&2
		TMPFILE=`mktemp -d /tmp/$progname.XXXXXXXXXX`
	fi	
	umask 077
#	mkdir  $TMPFILE  || er=1
	if [ $debug -eq 1 ]; then
		trap "tar cfvz debuginfo.tgz $TMPFILE; rm -rf $TMPFILE " 0
	else
		trap "rm -rf $TMPFILE" 0
	fi
	if [ $# -eq 1 ]; then
		if [ -r "$1" -o "$1" = - ]; then

			if [ -r "$addfile" ]; then
				printf '';
			else
				echo "$0": Cannot open "$addfile". 1>&2
				echo "" 1>&2
				exit 1;
			fi

			cat "$1"              | tr "\r" "\n" > $TMPFILE/infile 
			echo ""                             >> $TMPFILE/infile
			cat "$addfile"        | tr "\r" "\n" | grep -v "^$" >> $TMPFILE/infile
			cat "$addfile"        | tr "\r" "\n" | grep -v "^$" > $TMPFILE/_addfile
			cat "$aamatrix"       | tr "\r" "\n" | grep -v "^$" > $TMPFILE/_aamtx
			cat "$mergetable"     | tr "\r" "\n" | grep -v "^$" > $TMPFILE/_subalignmentstable
			cat "$treeinfile"     | tr "\r" "\n" | grep -v "^$" > $TMPFILE/_guidetree
			cat "$seedtablefile"  | tr "\r" "\n" | grep -v "^$" > $TMPFILE/_seedtablefile
			cat "$laraparams"     | tr "\r" "\n" | grep -v "^$" > $TMPFILE/_lara.params
			cat "$pdblist"        | tr "\r" "\n" | grep -v "^$" > $TMPFILE/pdblist
			cat "$ownlist"        | tr "\r" "\n" | grep -v "^$" > $TMPFILE/ownlist

#			echo $seedfiles
			infilename="$1"
			seedfilesintmp="/dev/null"
			seednseq="0"
			set $seedfiles > /dev/null
			while [ $# -gt 1 ];
			do
				shift
				if [ -r "$1" ]; then
					cat "$1" | tr "\r" "\n" >  $TMPFILE/seed$#
				else
					echo "$0": Cannot open "$1". 1>&2
					echo "" 1>&2
					exit 1;
				fi
				seednseq=$seednseq" "`grep -c '^[>|=]' $TMPFILE/seed$#`
				seedfilesintmp=$seedfilesintmp" "seed$#
			done
#			ls $TMPFILE
#			echo $seedfilesintmp
#			echo $seednseq


		else
			echo "$0": Cannot open "$1". 1>&2
			echo "" 1>&2
			er=1
#			exit 1;
		fi
	else
#		echo '$#'"=$#" 1>&2
		er=1
	fi


	if [ $numthreads -lt 0 ]; then
		if [ $os = "linux" ]; then
			nlogicalcore=`cat /proc/cpuinfo | grep "^processor" | uniq | wc -l`
			ncoresinacpu=`cat /proc/cpuinfo | grep 'cpu cores' | uniq | awk '{print $4}'`
			nphysicalcpu=`cat /proc/cpuinfo | grep 'physical id' | sort | uniq | wc -l`
			if [ $nlogicalcore -eq 0 ]; then
				echo "Cannot get the number of processors from /proc/cpuinfo" 1>>"$progressfile"
				exit 1
			fi
			if [ ${#ncoresinacpu} -gt 0 -a $nphysicalcpu -gt 0 ]; then
				numthreads=`expr $ncoresinacpu '*' $nphysicalcpu`
#				if [ $nlogicalcore -gt $numthreads ]; then    # Hyperthreading
#					numthreads=`expr $numthreads '+' 1`
#				fi
			else
				numthreads=$nlogicalcore
			fi
		elif [ $os = "darwin" ]; then
			numthreads=`sysctl -n hw.physicalcpu`
			if [ -z $numthreads ]; then
				echo "Cannot get the number of physical cores from sysctl" 1>>"$progressfile"
				exit 1
			fi
#			nlogicalcore=`sysctl -n hw.logicalcpu`
#			if [ $nlogicalcore -gt $numthreads ]; then    # Hyperthreading
#				numthreads=`expr $numthreads '+' 1`
#			fi
		elif [ $os = "mingw" -o $os = "cygwin" ]; then
			numthreads=0
		else
			echo "Cannot count the number of physical cores." 1>>"$progressfile"
			exit 1
		fi
		echo $os 1>>"$progressfile"
		echo $numthreads 1>>"$progressfile"
	fi

	if [ $numthreadsit -lt 0 ]; then
		if [ $numthreads -lt 7 ]; then
			numthreadsit=$numthreads
		else
			numthreadsit=6
		fi
	fi

	if [ $numthreadsit -eq 0 -a $parallelizationstrategy = "BESTFIRST" ]; then
		echo 'Impossible' 1>&2;
		exit 1;
	fi

	if [ "$addarg0" != " " ]; then
		iterate=0  # 2013/03/23
		"$prefix/countlen" < $TMPFILE/_addfile > $TMPFILE/addsize 2>>"$progressfile"
		nadd=`awk '{print $1}' $TMPFILE/addsize`
		if [ $nadd -eq "0" ]; then
			echo Check $addfile 1>&2
			exit 1;
		fi
		if [ $seed != "x" -o $seedtable != "x" ]; then
			echo 'Impossible' 1>&2;
			echo 'Use either ONE of --seed, --seedtable, --addprofile and --add.' 1>&2
			exit 1;
		fi
	else
		nadd="0"
	fi

	if [ $auto -eq 1 ]; then
		"$prefix/countlen" < $TMPFILE/infile > $TMPFILE/size 2>>"$progressfile"
		nseq=`awk '{print $1}' $TMPFILE/size`
		nlen=`awk '{print $3}' $TMPFILE/size`
		if [ $nlen -lt 2000 -a $nseq -lt 100 ]; then
			distance="local"
			iterate=1000
		elif [ $nlen -lt 10000 -a $nseq -lt 500 ]; then
			distance="ktuples"
			iterate=2
			cycle=2
		elif [ $nseq -lt 10000 ]; then
			distance="ktuples"
			iterate=0
			cycle=2
		elif [ $nseq -lt 30000 ]; then
			distance="ktuples"
			iterate=0
			cycle=1
		elif [ $nlen -lt 10000 ]; then
			distance="parttree"
			partdist="localalign"
			algopt=" "
			algoptit=" "
#			algspecified=1
			cycle=1
		else
			distance="parttree"
			partdist="ktuples"
			algopt=" "
			algoptit=" "
#			algspecified=1
			cycle=1
		fi
		if [ $fragment -ne 0 ]; then
			norg=`expr $nseq '-' $nadd`
			npair=`expr $norg '*' $nadd`
			echo "nadd = " $nadd               1>>"$progressfile"
			echo "npair = " $npair             1>>"$progressfile"
# nagasa check!
#
			if [ $npair -gt 10000000 ]; then  # ato de kentou
				distance="ktuples"
				echo "use ktuples! size=$tuplesize" 1>>"$progressfile"
			elif [ $npair -gt 3000000 ]; then  # ato de kentou
				distance="multi"
				weighti="0.0"
				echo "use multipair, weighti=0.0!" 1>>"$progressfile"
			else
				distance="multi"
				echo "use multipair, weighti=$weighti!" 1>>"$progressfile"
			fi
			pairspecified=1
		fi
	fi

	if [ $allowshift -eq 1 ]; then
		if [ $unalignspecified -ne 1 ]; then
			unalignlevel="0.8"
		fi
		if [ $shiftpenaltyspecified -ne 1 ]; then
			spfactor="2.00"
		fi
	fi

	if [ `awk "BEGIN {print( 0.0+\"$spfactor\" < 100.0 )}"` -gt 0 ]; then
		termgapopt=" "
		if [ $distance = "localgenaf" ]; then
			printf "\n%s\n" "The combination of --allowshift and --genafpair is not supported." 1>>"$progressfile"
			printf "%s\n" "Instead, please try --allowshift --globalpair," 1>>"$progressfile"
			printf "%s\n\n" "which covers the situation for --genafpair (E-INS-i), too." 1>>"$progressfile"
			exit 1;
		fi
		if [ $fragment -ne 0 ]; then
			printf "\n%s\n\n" "At present, --unalignlevel # or --allowshift is not supported with the --addfragments option." 1>>"$progressfile"
			exit 1;
		fi
	fi

	if [ `awk "BEGIN {print( 0.0+\"$spfactor\" < 1.0 )}"` -gt 0 ]; then
			printf "\n%s\n" "shiftpenalty must be >1." 1>>"$progressfile"
			exit 1;
	fi


	if [ `awk "BEGIN {print( 0.0+\"$unalignlevel\" < 0.0 || 0.0+\"$unalignlevel\" > 1.0 )}"` -gt 0 ]; then
		printf "\n%s\n\n" "The 'unalignlevel' parameter must be between 0.0 and 1.0" 1>>"$progressfile"
		exit 1;
	fi
	if [ `awk "BEGIN {print( 0.0+\"$unalignlevel\" > 0.0 )}"` -gt 0 ]; then
		laof="0"
		lexp="0"
		pgaof="0"
		pgexp="0"
		LEXP="0"
		GEXP="0"
		termgapopt=" "
#		if [ $auto -eq 1 -o $fragment -ne 0 -o $iterate -gt 0 ]; then
		if [ $fragment -ne 0 ]; then
			printf "\n%s\n\n" "At present, the 'unalignlevel > 0' mode is not supported with the --addfragments option." 1>>"$progressfile"
			exit 1;
		fi
		if [ $distance = "parttree" ]; then
			printf "\n%s\n\n" "At present, the 'unalignlevel > 0' mode is not supported in the (dp)parttree option." 1>>"$progressfile"
			exit 1;
		fi
		if [ $distance = "localgenaf" ]; then
			printf "\n%s\n" "The --genafpair is not supported in the 'unalignlevel > 0' mode." 1>>"$progressfile"
			printf "%s\n" "Instead, please try --unalignlevel xx --globalpair," 1>>"$progressfile"
			printf "%s\n\n" "which covers the situation for --genafpair (E-INS-i), too." 1>>"$progressfile"
			exit 1;
		fi
#		if [ $distance != "ktuples" -a `awk "BEGIN {print( 0.0+\"$weighti\" > 0.0 )}"` -gt 0 -a $iterate -gt 0 ]; then
#			printf "\n%s\n\n" "Please add --weighti 0.0, for now." 1>>"$progressfile"
#			exit 1;
#		fi
	fi

	if [ `awk "BEGIN {print( 0.0+\"$similarityoffset\" != 0.0 && 0.0+\"$unalignlevel\" != 0.0 )}"` -gt 0 ]; then
		printf "\n%s\n\n" "Do not simultaneously specify --similaritylevel and --unalignlevel" 1>>"$progressfile"
		exit 1;
	fi

	if [ `awk "BEGIN {print( 0.0+\"$similarityoffset\" < -1.0 || 0.0+\"$similarityoffset\" > 1.0 )}"` -gt 0 ]; then
		printf "\n%s\n\n" "Similarity must be between -1.0 and +1.0" 1>>"$progressfile"
		exit 1;
	fi
	aof=`awk "BEGIN{print 0.0 + \"$similarityoffset\" + $aof}"`
	laof=`awk "BEGIN{print 0.0 + \"$similarityoffset\" + $laof}"`
	pgaof=`awk "BEGIN{print 0.0 + \"$similarityoffset\" + $pgaof}"`


	if [ $parallelizationstrategy = "BESTFIRST" -o  $parallelizationstrategy = "BAATARI0" ]; then
		iteratelimit=254
	else
		iteratelimit=16
	fi
	if [ $iterate -gt $iteratelimit ]; then    #??
		iterate=$iteratelimit
	fi

	if [ $rnaalifold -eq 1 ]; then
		rnaopt=" -e $rgep -o $rgop -c $weightm -r $weightr -R $rnascoremtx "
#		rnaoptit=" -o $rgop -BT -c $weightm -r $weightr -R "
		rnaoptit=" -o $rgop -F -c $weightm -r $weightr -R "
	elif [ $mccaskill -eq 1 -o $dafs -eq 1 -o $contrafold -eq 1 ]; then
		rnaopt=" -o $rgop -c $weightm -r $weightr "
#		rnaoptit=" -e $rgep -o $rgop -BT -c $weightm -r $weightr $rnascoremtx "
		rnaoptit=" -e $rgep -o $rgop -F -c $weightm -r $weightr $rnascoremtx "
	else
		rnaopt="  "
		rnaoptit=" -F "
	fi

#	if [ $algspecified -eq 0 ]; then
#		if [ $distance = "parttree" ]; then 
#			algopt=" -Q "
#			algoptit=" "
#		else
#			algopt=" "
#			algoptit=" "
#		fi
#	fi

	model="$sbstmodel $kappa $fmodel"

	if [ $er -eq 1 ]; then
		echo "------------------------------------------------------------------------------" 1>&2
		echo "  MAFFT" $version 1>&2
#		echo "" 1>&2
#		echo "  Input format: fasta" 1>&2
#		echo ""  1>&2
#		echo "  Usage: `basename $0` [options] inputfile > outputfile" 1>&2
	    echo "  http://mafft.cbrc.jp/alignment/software/" 1>&2
		echo "  MBE 30:772-780 (2013), NAR 30:3059-3066 (2002)"        1>&2
#		echo "------------------------------------------------------------------------------" 1>&2
#		echo "  % mafft in > out" 1>&2
		echo "------------------------------------------------------------------------------" 1>&2
#		echo ""  1>&2
		echo "High speed:" 1>&2
		echo "  % mafft in > out" 1>&2
		echo "  % mafft --retree 1 in > out (fast)" 1>&2
		echo "" 1>&2
		echo "High accuracy (for <~200 sequences x <~2,000 aa/nt):" 1>&2
		echo "  % mafft --maxiterate 1000 --localpair  in > out (% linsi in > out is also ok)" 1>&2
		echo "  % mafft --maxiterate 1000 --genafpair  in > out (% einsi in > out)" 1>&2
		echo "  % mafft --maxiterate 1000 --globalpair in > out (% ginsi in > out)" 1>&2
		echo "" 1>&2
		echo "If unsure which option to use:" 1>&2
		echo "  % mafft --auto in > out" 1>&2
		echo "" 1>&2
#		echo "Other options:" 1>&2
		echo "--op # :         Gap opening penalty, default: 1.53" 1>&2
		echo "--ep # :         Offset (works like gap extension penalty), default: 0.0" 1>&2
		echo "--maxiterate # : Maximum number of iterative refinement, default: 0" 1>&2
		echo "--clustalout :   Output: clustal format, default: fasta" 1>&2
		echo "--reorder :      Outorder: aligned, default: input order" 1>&2
		echo "--quiet :        Do not report progress" 1>&2
		echo "--thread # :     Number of threads (if unsure, --thread -1)" 1>&2
#		echo "" 1>&2
#		echo " % mafft --maxiterate 1000 --localpair in > out (L-INS-i)" 1>&2
#		echo " most accurate in many cases, assumes only one alignable domain" 1>&2 
#		echo "" 1>&2
#		echo " % mafft --maxiterate 1000 --genafpair in > out (E-INS-i)" 1>&2
#		echo " works well if many unalignable residues exist between alignable domains" 1>&2
#		echo "" 1>&2
#		echo " % mafft --maxiterate 1000 --globalpair in > out (G-INS-i)" 1>&2
#		echo " suitable for globally alignable sequences            " 1>&2
#		echo "" 1>&2
#		echo " % mafft --maxiterate 1000 in > out (FFT-NS-i)" 1>&2
#		echo " accurate and slow, iterative refinement method      " 1>&2
#		echo "" 1>&2
#		echo "If the input sequences are long (~1,000,000nt)," 1>&2
#		echo " % mafft --retree 1 --memsave --fft in > out (FFT-NS-1-memsave, new in v5.8)" 1>&2
#		echo "" 1>&2
#		echo "If many (~5,000) sequences are to be aligned," 1>&2
#		echo "" 1>&2
#		echo " % mafft --retree 1 [--memsave] --nofft in > out (NW-NS-1, new in v5.8)" 1>&2
#		echo "" 1>&2
#		echo " --localpair :      All pairwise local alignment information is included"  1>&2
#		echo "                    to the objective function, default: off"  1>&2
#		echo " --globalpair :     All pairwise global alignment information is included"  1>&2
#		echo "                    to the objective function, default: off"  1>&2
#		echo " --op # :           Gap opening penalty, default: $defaultgop " 1>&2
#		echo " --ep # :           Offset (works like gap extension penalty), default: $defaultaof " 1>&2
#		echo " --bl #, --jtt # :  Scoring matrix, default: BLOSUM62" 1>&2
#		echo "                    Alternatives are BLOSUM (--bl) 30, 45, 62, 80, " 1>&2
#		echo "                    or JTT (--jtt) # PAM. " 1>&2
#		echo " --nuc or --amino : Sequence type, default: auto" 1>&2
#		echo " --retree # :       The number of tree building in progressive method " 1>&2
#		echo "                    (see the paper for detail), default: $defaultcycle " 1>&2
#		echo " --maxiterate # :   Maximum number of iterative refinement, default: $defaultiterate " 1>&2
#		if [ $defaultfft -eq 1 ]; then
#			echo " --fft or --nofft:  FFT is enabled or disabled, default: enabled" 1>&2
#		else
#			echo " --fft or --nofft:  FFT is enabled or disabled, default: disabled" 1>&2
#		fi
#		echo " --memsave:         Memory saving mode" 1>&2
#		echo "                    (for long genomic sequences), default: off" 1>&2
#		echo " --clustalout :     Output: clustal format, default: fasta" 1>&2
#		echo " --reorder :        Outorder: aligned, default: input order" 1>&2
#		echo " --quiet :          Do not report progress" 1>&2
#		echo "-----------------------------------------------------------------------------" 1>&2
		exit 1; 
	fi
	if [ $sw -eq 1 ]; then
		swopt=" -A "
	else
		swopt=" "
	fi

	if [ $distance = "fasta" -o $partdist = "fasta" ]; then
		if [ ! "$FASTA_4_MAFFT" ]; then
			FASTA_4_MAFFT=`which fasta34`
		fi

		if [ ! -x "$FASTA_4_MAFFT" ]; then
			echo ""       1>&2
			echo "== Install FASTA ========================================================" 1>&2
			echo "This option requires the fasta34 program (FASTA version x.xx or higher)"   1>&2
			echo "installed in your PATH.  If you have the fasta34 program but have renamed" 1>&2
			echo "(like /usr/local/bin/myfasta), set the FASTA_4_MAFFT environment variable" 1>&2
			echo "to point your fasta34 (like setenv FASTA_4_MAFFT /usr/local/bin/myfasta)." 1>&2
			echo "=========================================================================" 1>&2
			echo "" 1>&2
			exit 1
		fi
	fi
	if [ $distance = "last" -o $distance = "lastmulti" ]; then
		if [ ! -x "$prefix/lastal" -o ! -x "$prefix/lastdb" ]; then
			echo ""       1>&2
			echo "== Install LAST ============================================================" 1>&2
			echo "LAST (Kielbasa, Wan, Sato, Horton, Frith 2011 Genome Res. 21:487) is required." 1>&2
			echo "http://last.cbrc.jp/"                                                       1>&2
			echo "http://mafft.cbrc.jp/alignment/software/xxxxxxx.html "                      1>&2
			echo "============================================================================" 1>&2
			echo "" 1>&2
			exit 1
		fi
	fi
	if [ $distance = "lara" -o $distance = "slara" ]; then
		if [ ! -x "$prefix/mafft_lara" ]; then
			echo ""       1>&2
			echo "== Install LaRA =========================================================" 1>&2
			echo "This option requires LaRA (Bauer et al. http://www.planet-lisa.net/)."     1>&2
			echo "The executable have to be renamed to 'mafft_lara' and installed into "     1>&2
			echo "the $prefix directory. "                                                   1>&2
			echo "A configuration file of LaRA also have to be given"                        1>&2
			echo "mafft-xinsi --larapair --laraparams parameter_file"                        1>&2
			echo "mafft-xinsi --slarapair --laraparams parameter_file"                       1>&2
			echo "=========================================================================" 1>&2
			echo "" 1>&2
			exit 1
		fi
		if [ ! -s "$laraparams" ]; then
			echo ""       1>&2
			echo "== Configure LaRA =======================================================" 1>&2
			echo "A configuration file of LaRA have to be given"                             1>&2
			echo "mafft-xinsi --larapair --laraparams parameter_file"                        1>&2
			echo "mafft-xinsi --slarapair --laraparams parameter_file"                       1>&2
			echo "=========================================================================" 1>&2
			echo "" 1>&2
			exit 1
		fi
	fi
	if [ $distance = "foldalignlocal" -o $distance = "foldalignglobal" ]; then
	if [ ! -x "$prefix/foldalign210" ]; then
			echo ""       1>&2
			echo "== Install FOLDALIGN ====================================================" 1>&2
			echo "This option requires FOLDALIGN (Havgaard et al. http://foldalign.ku.dk/)." 1>&2
			echo "The executable have to be renamed to 'foldalign210' and installed into "   1>&2
			echo "the $prefix directory. "                                                   1>&2
			echo "=========================================================================" 1>&2
			echo "" 1>&2
			exit 1
		fi
	fi
	if [ $distance = "scarna" -o $mccaskill -eq 1 ]; then
		if [ ! -x "$prefix/mxscarnamod" ]; then
			echo ""       1>&2
			echo "== Install MXSCARNA ======================================================" 1>&2
			echo "MXSCARNA (Tabei et al. BMC Bioinformatics 2008 9:33) is required."          1>&2
			echo "Please 'make' at the 'extensions' directory of the MAFFT source package,"   1>&2
			echo "which contains the modified version of MXSCARNA."                           1>&2
			echo "http://mafft.cbrc.jp/alignment/software/source.html "                1>&2
			echo "==========================================================================" 1>&2
			echo "" 1>&2
			exit 1
		fi
	fi
	if [ $distance = "dafs" -o $dafs -eq 1 ]; then
		if [ ! -x "$prefix/dafs" ]; then
			echo ""       1>&2
			echo "== Install DAFS===========================================================" 1>&2
			echo "DAFS (Sato et al. Journal 2012 issue:page) is required."                    1>&2
			echo "http://www.ncrna.org/ "                                                     1>&2
			echo "==========================================================================" 1>&2
			echo "" 1>&2
			exit 1
		fi
	fi
	if [ $contrafold -eq 1 ]; then
		if [ ! -x "$prefix/contrafold" ]; then
			echo ""       1>&2
			echo "== Install CONTRAfold ===================================================" 1>&2
			echo "This option requires CONTRAfold"                                           1>&2
			echo "(Do et al. http://contra.stanford.edu/contrafold/)."                       1>&2
			echo "The executable 'contrafold' have to be installed into "                    1>&2
			echo "the $prefix directory. "                                                   1>&2
			echo "=========================================================================" 1>&2
			echo "" 1>&2
			exit 1
		fi
	fi

#old
#	if [ $treeout -eq 1 ]; then
#		parttreeoutopt="-t"
#		if [ $cycle -eq 0 ]; then
#			treeoutopt="-t -T"
#			groupsize=1
#			iterate=0 
#			if [ $distance = "global" -o $distance = "local" -o $distance = "localgenaf" -o $distance = "globalgenaf" ]; then
#				distance="distonly"
#			fi
#		else
#			treeoutopt="-t"
#		fi
#	else
#		parttreeoutopt=" "
#		if [ $cycle -eq 0 ]; then
#			treeoutopt="-t -T"
#			iterate=0 
#			if [ $distance = "global" -o $distance = "local" -o $distance = "localgenaf" -o $distance = "globalgenaf" ]; then
#				distance="distonly"
#			fi
#		else
#			treeoutopt=" "
#		fi
#	fi

#new
	if [ $cycle -eq 0 ]; then
		treeoutopt="-t -T"
		iterate=0 
#		if [ $distance = "global" -o $distance = "local" -o $distance = "localgenaf" -o $distance = "globalgenaf" ]; then # 2012/04, localpair --> local alignment distance
		if [ $distance = "global" ]; then
			distance="distonly"
		fi
		if [ $treeout -eq 1 ]; then
			parttreeoutopt="-t"
			groupsize=1
		else
			parttreeoutopt=" "
		fi
		if [ $distout -eq 1 ]; then
			distoutopt="-y -T"
		fi
	else
		if [ $treeout -eq 1 ]; then
			parttreeoutopt="-t"
			treeoutopt="-t"
		else
			parttreeoutopt=" "
			treeoutopt=" "
		fi
		if [ $distout -eq 1 ]; then
			distoutopt="-y"
		fi
	fi
#

	formatcheck=`grep -c '^[[:blank:]]\+>' $TMPFILE/infile | head -1 `
	if [ $formatcheck -gt 0 ]; then
		echo "The first character of a description line must be " 1>&2
		echo "the greater-than (>) symbol, not a blank."           1>&2
		echo "Please check the format around the following line(s):"  1>&2
		grep -n '^[[:blank:]]\+>' $TMPFILE/infile  1>&2
		exit 1
	fi

	nseq=`grep -c '^[>|=]' $TMPFILE/infile | head -1 ` 
	if [ $nseq -eq 2 ]; then
		cycle=1
	fi
	if [ $cycle -gt 3 ]; then
		cycle=3
	fi

	if [ $nseq -gt 6000 -a $iterate -gt 1 ]; then
		echo "Too many sequences to perform iterative refinement!" 1>&2
		echo "Please use a progressive method." 1>&2
		exit 1
	fi
	if [ $distance = "lastmulti" -o $distance = "multi" ]; then
		if [ $fragment -eq 0 ]; then
			echo 'Specify --addfragments too' 1>&2
			exit 1
		fi
	fi

	if [ $fragment -ne 0 ]; then
		if [ $pairspecified -eq 0 ]; then
			distance="multi"
		fi
		if [ $distance != "multi" -a $distance != "hybrid" -a $distance != "lastmulti" -a $distance != "local" -a $distance != "last" -a  $distance != "ktuples" -a $distance != "ktuplesmulti" ]; then
			echo 'Specify --multipair, --lastmultipair, --lastpair, --localpair, --6merpair, --6mermultipair or --hybridpair' 1>&2
			exit 1
		fi
	fi

	if [ "$memopt" = " -M -B " -a "$distance" != "ktuples" ]; then
		echo "Impossible" 1>&2
		exit 1
	fi

	if [ $distance = "parttree" ]; then
		if [ $seed != "x" -o $seedtable != "x" ]; then
			echo "Impossible" 1>&2
			exit 1
		fi
		if [ $iterate -gt 1 ]; then
			echo "Impossible" 1>&2
			exit 1
		fi
		if [ $outorder = "aligned" ]; then
			outorder="input"
		fi
		outorder="input"   # partorder ga kiku
		if [ $partdist = "localalign" ]; then
			splitopt=" -U "    # -U -l -> fast 
			cycle=1
		elif [ $partdist = "fasta" ]; then
			splitopt=" -S "
			cycle=1
		else
			splitopt="  "
		fi
	fi


	if [ \( $distance = "ktuples" -o $distance = "ktuplesmulti" \) -a \( $seed = "x" -a $seedtable = "x" \) ]; then
		localparam=" "
		weighti="0.0"
	elif [ \( $distance = "ktuples" -o $distance = "ktuplesmulti" \) -a \( $seed != "x" -o $seedtable != "x" \) ]; then
		if [ $cycle -lt 2 ]; then
			cycle=2                # disttbfast ha seed hi-taiou 
		fi
		if [ $iterate -lt 2 ]; then
			echo "############################################################################" 1>&2
			echo "# Warning:" 1>&2
			echo "#   Progressive alignment method is incompatible with the --seed option." 1>&2
			echo "#   Automatically switched to the iterative refinement method." 1>&2
			echo "#   " 1>&2
			echo "# Also consider using the '--add' option, which is compatible with" 1>&2
			echo "#   the progressive method and FASTER than the '--seed' option." 1>&2
			echo "#   Usage is:" 1>&2
			echo "#   % mafft --add newSequences existingAlignment > output" 1>&2
			echo "############################################################################" 1>&2
			iterate=2
		fi
		localparam="-l "$weighti
	elif [ $distance = "parttree" ]; then
		localparam=" "
		weighti="0.0"
		if [ $groupsize -gt -1 ]; then
			cycle=1
		fi
	else
		localparam=" -l "$weighti
		if [ $cycle -gt 1 ]; then  # 09/01/08
			cycle=1
		fi
	fi


	if [ $distance = "localgenaf" -o $distance = "globalgenaf" ]; then
		aof="0.000"
	fi


#	if [ $nseq -gt 5000 ]; then
#		fft=0
#	fi
	if [ $forcefft -eq 1 ]; then
		param_fft=" -G "
		fft=1
	elif [ $fft -eq 1 ]; then
		param_fft=" -F "
	else
		param_fft=" "
	fi

	if [ $seed != "x" -a $seedtable != "x" ]; then
			echo 'Use either one of seedtable and seed.  Not both.' 1>&2
			exit 1
	fi
	if [ $f2clext = "-E" -a $anysymbol -gt 0 ]; then
			echo '' 1>&2
			echo 'At present, the combination of --text and ( --anysymbol or --preservecase ) is impossible.' 1>&2
			echo '' 1>&2
			exit 1
	fi

	if [ $f2clext = "-E" -a $aamatrix != "/dev/null" ]; then
			echo '' 1>&2
			echo 'At present, the combination of --text and (--aamatrix) is impossible.' 1>&2
			echo '' 1>&2
			exit 1
	fi

	if [ $treein -eq 1 ]; then
#		if [ $iterate -gt 0 ]; then
#			echo 'Not supported yet.' 1>&2
#			exit 1
#		fi
		cycle=1
	fi

	if [ $nadd -gt "0" ]; then
		if [ $fragment -eq "1" ]; then
			addarg="$addarg0 $nadd -g -0.01"
			addsinglearg=""
		elif [ $fragment -eq "-1" ]; then
			addarg="$addarg0 $nadd -V" # allowlongadds, 2014/04/02
			addsinglearg="-V"
		else
			addarg="$addarg0 $nadd"
			addsinglearg=""
		fi
		cycle=1
		iterate=0
#		treealg=" -q "  ## 2012/01/24  ## removed 2012/02/06
	fi

	if [ $adjustdirection -gt 0 -a $seed != "x" ]; then
			echo '' 1>&2
			echo 'The combination of --adjustdirection(accurately) and --seed is not supported.' 1>&2
			echo '' 1>&2
			exit 1
	fi


	if [ $mccaskill -eq 1 -o $dafs -eq 1 -o $rnaalifold -eq 1 -o $contrafold -eq 1 ]; then
		if [ $distance = "ktuples" ]; then
			echo 'Not supported.' 1>&2
			echo 'Please add --globalpair, --localpair, --scarnapair, --dafspair' 1>&2
			echo '--larapair, --slarapair, --foldalignlocalpair or --foldalignglobalpair' 1>&2
			exit 1
		fi
		if [ $f2clext = "-E" ]; then
				echo '' 1>&2
				echo 'For RNA alignment, the --text mode is impossible.' 1>&2
				echo '' 1>&2
				exit 1
		fi
	fi


# cycle ga atode henkou sareru node koko de strategy no namae wo kimeru.
# kokokara
	if [ $mccaskill -eq 1 -o $dafs -eq 1 -o $rnaalifold -eq 1 -o $contrafold -eq 1 ]; then
		if [ $distance = "scarna" -o $distance = "dafs" -o $distance = "lara" -o $distance = "slara" -o $distance = "foldalignlocal" -o $distance = "foldalignglobal" ]; then
			strategy="X-"
		elif [ $distance = "global" -o $distance = "local" -o $distance = "localgenaf" -o "globalgenaf" ]; then
			strategy="Q-"
		fi
	elif [ $distance = "fasta" -a $sw -eq 0 ]; then
		strategy="F-"
	elif [ $distance = "fasta" -a $sw -eq 1 ]; then
		strategy="H-"
	elif [ $distance = "blast" ]; then
		strategy="B-"
	elif [ $distance = "global" -o $distance = "distonly" ]; then
		strategy="G-"
	elif [ $distance = "local" ]; then
		strategy="L-"
	elif [ $distance = "last" ]; then
		strategy="Last-"
	elif [ $distance = "hybrid" ]; then
		strategy="Hybrid-"
	elif [ $distance = "multi" ]; then
		strategy="Multi-"
	elif [ $distance = "lastmulti" ]; then
		strategy="LastMulti-"
	elif [ $distance = "localgenaf" ]; then
		strategy="E-"
	elif [ $distance = "globalgenaf" ]; then
		strategy="K-"
	elif [ $fft -eq 1 ]; then
		strategy="FFT-"
	else
		strategy="NW-"
	fi
#	if [ `echo "$weighti>0.0" | bc` -gt 0 ]; then
	if [ `awk "BEGIN {print($weighti>0.0)}"` -gt 0 ]; then
		strategy=$strategy"I"
	fi
	strategy=$strategy"NS-"
	if [ $iterate -gt 0 ]; then
		strategy=$strategy"i"
	elif [ $distance = "parttree" ]; then
		if [ $partdist = "fasta" ]; then
			strategy=$strategy"FastaPartTree-"$cycle
		elif [ $partdist = "localalign" ]; then
			strategy=$strategy"DPPartTree-"$cycle
		else
			strategy=$strategy"PartTree-"$cycle
		fi
	elif [ $fragment -eq 1 ]; then
		strategy=$strategy"fragment"
	elif [ $fragment -eq -1 ]; then
		strategy=$strategy"full"
	else
		strategy=$strategy$cycle
	fi

	explanation='?'
	performance='Not tested.'
	if [ $strategy = "F-INS-i" ]; then
		explanation='Iterative refinement method (<'$iterate') with LOCAL pairwise alignment information'
		performance='Most accurate, but very slow'
	elif [ $strategy = "L-INS-i" ]; then
		explanation='Iterative refinement method (<'$iterate') with LOCAL pairwise alignment information'
		performance='Probably most accurate, very slow'
	elif [ $strategy = "E-INS-i" ]; then
		explanation='Iterative refinement method (<'$iterate') with LOCAL pairwise alignment with generalized affine gap costs (Altschul 1998)'
		performance='Suitable for sequences with long unalignable regions, very slow'
	elif [ $strategy = "G-INS-i" ]; then
		explanation='Iterative refinement method (<'$iterate') with GLOBAL pairwise alignment information'
		performance='Suitable for sequences of similar lengths, very slow'
	elif [ $strategy = "X-INS-i" ]; then
		explanation='RNA secondary structure information is taken into account.'
		performance='For short RNA sequences only, extremely slow'
	elif [ $strategy = "F-INS-1" ]; then
		explanation='Progressive method incorporating LOCAL pairwise alignment information'
	elif [ $strategy = "L-INS-1" ]; then
		explanation='Progressive method incorporating LOCAL pairwise alignment information'
	elif [ $strategy = "G-INS-1" ]; then
		explanation='Progressive method incorporating GLOBAL pairwise alignment information'
	elif [ $strategy = "FFT-NS-i" -o $strategy = "NW-NS-i" ]; then
		explanation='Iterative refinement method (max. '$iterate' iterations)'
		if [ $iterate -gt 2 ]; then
			performance='Accurate but slow'
		else
			performance='Standard'
		fi
	elif [ $strategy = "FFT-NS-2" -o $strategy = "NW-NS-2" ]; then
		explanation='Progressive method (guide trees were built '$cycle' times.)'
		performance='Fast but rough'
	elif [ $strategy = "FFT-NS-1" -o $strategy = "NW-NS-1" ]; then
		explanation='Progressive method (rough guide tree was used.)'
		performance='Very fast but very rough'
	fi

	if [ $outputformat = "clustal" -a $outorder = "aligned" ]; then
		outputopt=" -c $strategy -r $TMPFILE/order $f2clext "
	elif [ $outputformat = "clustal" -a $outorder = "input" ]; then
		outputopt=" -c $strategy  $f2clext "
	elif [ $outputformat = "phylip" -a $outorder = "aligned" ]; then
		outputopt=" -y -r $TMPFILE/order "
	elif [ $outputformat = "phylip" -a $outorder = "input" ]; then
		outputopt=" -y "
	elif [ $outputformat = "pir" -a $outorder = "aligned" ]; then
		outputopt=" -f -r $TMPFILE/order "
	else
		outputopt="null"
	fi
# kokomade

	
	
	(
		cd $TMPFILE;

		cat /dev/null > pre

		echo "nseq = " $nseq              1>>"$progressfile"
		echo "distance = " $distance      1>>"$progressfile"
		echo "iterate = " $iterate        1>>"$progressfile"
		echo "cycle = " $cycle            1>>"$progressfile"

		if [ $anysymbol -eq 1 ]; then
			mv infile orig
			"$prefix/replaceu" $seqtype -i orig > infile 2>>"$progressfile" || exit 1
		fi

		if [ $adjustdirection -gt 0 ]; then
			if [ $fragment -ne 0 ]; then
				fragarg="-F" #
			else
				fragarg="-F" # 2014/02/06, do not consider other additional sequences, even in the case of --add
			fi
			if [ $adjustdirection -eq 1 ]; then
				"$prefix/makedirectionlist" $fragarg -C $numthreads -m -I $nadd -i infile -t 0.01 > _direction
			elif [ $adjustdirection -eq 2 ]; then
				"$prefix/makedirectionlist" $fragarg -C $numthreads -m -I $nadd -i infile -t 0.01 -d > _direction
			fi
			"$prefix/setdirection" -d _direction -i infile > infiled
			mv infiled infile
			if [ $anysymbol -eq 1 ]; then
				"$prefix/setdirection" -d _direction -i orig > origd
				mv origd orig
			fi
		fi

		if [ $seed != "x" -o $seedtable != "x" ]; then
			if [ $pdblist != "/dev/null" -o $ownlist != "/dev/null" ]; then
				echo "The combination of --seed and (--pdbidlist or --pdbfilelist) is impossible."  1>>"$progressfile"
				exit 1
			fi
			if [ $enrich -eq 1 ]; then
				echo "The combination of --seed and (--enrich or --enrichseq) is impossible at present."  1>>"$progressfile"
				exit 1
			fi
		fi

		if [ $enrich -eq 1 ]; then
			if [ $ownlist != "/dev/null" ]; then
				echo "Warning: Sequence homologs of the structures given with the --pdbfilelist option cannot be collected.\n" 1>>"$progressfile"
			fi
			echo "SEEKQUENCER (http://sysimm.ifrec.osaka-u.ac.jp/seekquencer/) is" 1>>"$progressfile"
			if [ $pdblist != "/dev/null" ]; then
				echo "collecting homoplogs of the input sequences and the structures given with the --pdbidlist option." 1>>"$progressfile"
				perl "$prefix/seekquencer_premafft.pl" -noin -seqf infile -idf pdblist -out seekout -mod mafftash-split 2>>"seekerr"
				seekres="$?"
			else
				echo "collecting homologs of the input sequences." 1>>"$progressfile"
				perl "$prefix/seekquencer_premafft.pl" -noin -seqf infile -out seekout -mod mafftash-split 2>>"seekerr"
				seekres="$?"
			fi
			cat seekerr  1>>"$progressfile"

			if [ $seekres -ne "0" ]; then
				echo "Error in SEEKQUENCER" 1>>"$progressfile"
				exit 1;
			fi
			echo "Done." 1>>"$progressfile"

			cat seekout.seq >> infile
			nseekstr=`wc -l < seekout.str`
			if [ $nseekstr -gt 1 -a $enrichseqonly -eq 0 ]; then
				cat seekout.str >> pdblist
				pdblist="tsukaimasu"
			fi
		fi

		if [ $seed != "x" ]; then
			mv infile infile2
			if [ $anysymbol -eq 1 ]; then
				mv orig orig2
				cat /dev/null > orig
			fi
			cat /dev/null > infile
			cat /dev/null > hat3.seed
			seedoffset=0
#			echo "seednseq="$seednseq
#			echo "seedoffset="$seedoffset
			set $seednseq >> "$progressfile"
#			echo $#
			while [ $# -gt 1 ]
			do
				shift
#				echo "num="$#

				if [ $anysymbol -eq 1 ]; then
					cat seed$# >> orig
					"$prefix/replaceu" $seqtype -i seed$# -o $seedoffset > clean 2>>"$progressfile" || exit 1
					mv clean seed$#
				fi
				"$prefix/multi2hat3s" -t $nseq -o $seedoffset -i seed$# >> infile 2>>"$progressfile" || exit 1
				cat hat3 >> hat3.seed
#				echo "$1"
				seedoffset=`expr $seedoffset + $1`
#				echo "$1"
#				echo "seedoffset="$seedoffset
			done;
#			echo "seedoffset="$seedoffset
			if [ $anysymbol -eq 1 ]; then
				"$prefix/replaceu" $seqtype -i orig2 -o $seedoffset >> infile 2>>"$progressfile" || exit 1  # yarinaoshi
				cat orig2 >> orig
			else
				cat infile2 >> infile
			fi
		elif [ $seedtable != "x" ]; then
			cat _seedtablefile > hat3.seed
		elif [ $pdblist != "/dev/null" -o $ownlist != "/dev/null" ]; then
			mv infile infile2
			if [ $anysymbol -eq 1 ]; then
				mv orig orig2
				cat /dev/null > orig
			fi
			cat /dev/null > infile

			echo "strdir = " 1>>"$progressfile"
			echo $strdir 1>>"$progressfile"

			echo "Calling DASH (http://sysimm.ifrec.osaka-u.ac.jp/dash/)" 1>>"$progressfile"
			perl "$prefix/mafftash_premafft.pl" -p pdblist -o ownlist -d "$strdir" 2>>"dasherr"
			dashres="$?"
			cat dasherr  1>>"$progressfile"

			if [ $dashres -ne "0" ]; then
				echo "Error in DASH" 1>>"$progressfile"
				exit 1;
			fi
			echo "Done." 1>>"$progressfile"

			seedoffset=`grep -c '^[>|=]' instr | head -1 ` 

			echo "# of structures = " 1>>"$progressfile"
			echo $seedoffset 1>>"$progressfile"
			mv hat3 hat3.seed

			if [ $anysymbol -eq 1 ]; then
				cat instr >> orig
				"$prefix/replaceu" $seqtype -i instr -o 0 > clean 2>>"$progressfile" || exit 1
				mv clean infile

				"$prefix/replaceu" $seqtype -i orig2 -o $seedoffset >> infile 2>>"$progressfile" || exit 1  # yarinaoshi
				cat orig2 >> orig
			else
				cat instr > infile
				cat infile2 >> infile
			fi
		else
			cat /dev/null > hat3.seed
		fi
#		cat hat3.seed

		if [ $mergetable != "/dev/null" ]; then
			if [ $nadd -gt "0" ]; then
				echo "Impossible" 1>&2
				exit 1
			fi
#			if [ $seed != "x" -o $seedtable != "x" ]; then
#				echo "This version does not support the combination of merge and seed." 1>&2
#				exit 1
#			fi
#			iterate=0 # 2013/04/16
			mergearg="-H $seedoffset"
		fi


		if [ $mccaskill -eq 1 ]; then
			"$prefix/mccaskillwrap" -s -C $numthreads -d "$prefix" -i infile > hat4 2>>"$progressfile" || exit 1
		elif [ $dafs -eq 1 ]; then
			"$prefix/mccaskillwrap" -G -C $numthreads -d "$prefix" -i infile > hat4 2>>"$progressfile" || exit 1
		elif [ $contrafold -eq 1 ]; then
			"$prefix/contrafoldwrap" -d "$prefix" -i infile > hat4 2>>"$progressfile" || exit 1
		fi
		if [ $distance = "fasta" ]; then
			"$prefix/dndfast7" $swopt < infile > /dev/null  2>>"$progressfile"    || exit 1
			cat hat3.seed hat3 > hatx
			mv hatx hat3
			"$prefix/tbfast" -s $unalignlevel $legacygapopt $mergearg $outnum $addarg -C $numthreads $rnaopt $weightopt $treeinopt $treeoutopt $distoutopt $seqtype $model -f "-"$gop -Q $spfactor -h $aof  $param_fft $localparam   $algopt $treealg $scoreoutarg < infile   > /dev/null 2>>"$progressfile" || exit 1
		elif [ $distance = "blast" ]; then
			"$prefix/dndblast" < infile > /dev/null  2>>"$progressfile"      || exit 1
			cat hat3.seed hat3 > hatx
			mv hatx hat3
			"$prefix/tbfast" -s $unalignlevel $legacygapopt $mergearg $outnum $addarg -C $numthreads $rnaopt $weightopt $treeinopt $treeoutopt $distoutopt $seqtype $model -f "-"$gop -Q $spfactor -h $aof  $param_fft $localparam   $algopt $treealg $scoreoutarg < infile   > /dev/null 2>>"$progressfile" || exit 1
		elif [ $distance = "foldalignlocal" ]; then
			"$prefix/pairlocalalign" -C $numthreads $seqtype $foldalignopt $model -g $lexp -f $lgop -Q $spfactor -h $laof -H -d "$prefix" < infile > /dev/null  2>>"$progressfile"      || exit 1
			cat hat3.seed hat3 > hatx
			mv hatx hat3
			"$prefix/tbfast" -s $unalignlevel $legacygapopt $mergearg $outnum $addarg -C $numthreads $rnaopt $weightopt $treeinopt $treeoutopt $distoutopt $seqtype $model -f "-"$gop -Q $spfactor -h $aof  $param_fft $localparam   $algopt $treealg $scoreoutarg < infile   > /dev/null 2>>"$progressfile" || exit 1
		elif [ $distance = "foldalignglobal" ]; then
			"$prefix/pairlocalalign" -C $numthreads $seqtype $foldalignopt $model -g $pgexp -f $pggop -Q $spfactor -h $pgaof -H -o -global -d "$prefix" < infile > /dev/null  2>>"$progressfile"      || exit 1
			cat hat3.seed hat3 > hatx
			mv hatx hat3
			"$prefix/tbfast" -s $unalignlevel $legacygapopt $mergearg $outnum $addarg -C $numthreads $rnaopt $weightopt $treeinopt $treeoutopt $distoutopt $seqtype $model -f "-"$gop -Q $spfactor -h $aof  $param_fft $localparam   $algopt $treealg $scoreoutarg < infile   > /dev/null 2>>"$progressfile" || exit 1
		elif [ $distance = "slara" ]; then
			"$prefix/pairlocalalign" -C $numthreads -p $laraparams  $seqtype $model  -f $lgop -Q $spfactor -T -d "$prefix" < infile > /dev/null  2>>"$progressfile"      || exit 1
			cat hat3.seed hat3 > hatx
			mv hatx hat3
			"$prefix/tbfast" -s $unalignlevel $legacygapopt $mergearg $outnum $addarg -C $numthreads $rnaopt $weightopt $treeinopt $treeoutopt $distoutopt $seqtype $model -f "-"$gop -Q $spfactor -h $aof  $param_fft $localparam   $algopt $treealg $scoreoutarg < infile   > /dev/null 2>>"$progressfile" || exit 1
		elif [ $distance = "lara" ]; then
			"$prefix/pairlocalalign" -C $numthreads -p $laraparams  $seqtype $model  -f $lgop -Q $spfactor -B -d "$prefix" < infile > /dev/null  2>>"$progressfile"      || exit 1
			cat hat3.seed hat3 > hatx
			mv hatx hat3
			"$prefix/tbfast" -s $unalignlevel $legacygapopt $mergearg $outnum $addarg -C $numthreads $rnaopt $weightopt $treeinopt $treeoutopt $distoutopt $seqtype $model -f "-"$gop -Q $spfactor -h $aof  $param_fft $localparam   $algopt $treealg $scoreoutarg < infile   > /dev/null 2>>"$progressfile" || exit 1
		elif [ $distance = "scarna" ]; then
			"$prefix/pairlocalalign"   -C $numthreads $seqtype $model  -f $pggop -Q $spfactor -s -d "$prefix" < infile > /dev/null  2>>"$progressfile"      || exit 1
			cat hat3.seed hat3 > hatx
			mv hatx hat3
			"$prefix/tbfast" -s $unalignlevel $legacygapopt $mergearg $outnum $addarg -C $numthreads $rnaopt $weightopt $treeinopt $treeoutopt $distoutopt $seqtype $model -f "-"$gop -Q $spfactor -h $aof  $param_fft $localparam   $algopt $treealg $scoreoutarg < infile   > /dev/null 2>>"$progressfile" || exit 1
		elif [ $distance = "dafs" ]; then
			"$prefix/pairlocalalign"  -C $numthreads $seqtype $model  -f $pggop -Q $spfactor -G -d "$prefix" < infile > /dev/null  2>>"$progressfile"      || exit 1
			cat hat3.seed hat3 > hatx
			mv hatx hat3
			"$prefix/tbfast" -s $unalignlevel $legacygapopt $mergearg $outnum $addarg -C $numthreads $rnaopt $weightopt $treeinopt $treeoutopt $distoutopt $seqtype $model -f "-"$gop -Q $spfactor -h $aof  $param_fft $localparam   $algopt $treealg $scoreoutarg < infile   > /dev/null 2>>"$progressfile" || exit 1
		elif [ $distance = "global" ]; then
			"$prefix/pairlocalalign" -u $unalignlevel $localparam  -C $numthreads $seqtype $model -g $pgexp -f $pggop -Q $spfactor -h $pgaof  -A < infile > /dev/null  2>>"$progressfile"      || exit 1
			cat hat3.seed hat3 > hatx
			mv hatx hat3
			"$prefix/tbfast" -s $unalignlevel $legacygapopt $mergearg $outnum $addarg -C $numthreads $rnaopt $weightopt $treeinopt $treeoutopt $distoutopt $seqtype $model -f "-"$gop -Q $spfactor -h $aof  $param_fft $localparam   $algopt $treealg $scoreoutarg < infile   > /dev/null 2>>"$progressfile" || exit 1
		elif [ $distance = "local" ]; then
			if [ $fragment -ne 0 ]; then 
				"$prefix/pairlocalalign" $localparam $addarg   -C $numthreads $seqtype $model  -g $lexp -f $lgop -Q $spfactor -h $laof -L < infile > /dev/null  2>>"$progressfile"      || exit 1
				cat hat3.seed hat3 > hatx
				mv hatx hat3
				"$prefix/addsingle" -Q 100 $legacygapopt -O $outnum $addsinglearg $addarg -C $numthreads $rnaopt $weightopt $treeinopt $treeoutopt $distoutopt $seqtype $model -f "-"$gop  -h $aof  $param_fft $localparam   $algopt $treealg $scoreoutarg < infile   > /dev/null 2>>"$progressfile" || exit 1
			else
				"$prefix/pairlocalalign" -u $unalignlevel $localparam -C $numthreads $seqtype $model  -g $lexp -f $lgop -Q $spfactor -h $laof -L < infile > /dev/null  2>>"$progressfile"      || exit 1
#				addarg wo watasanai
				cat hat3.seed hat3 > hatx
				mv hatx hat3
				"$prefix/tbfast" -s $unalignlevel $legacygapopt $mergearg $termgapopt $outnum $addarg -C $numthreads $rnaopt $weightopt $treeinopt $treeoutopt $distoutopt $seqtype $model -f "-"$gop -Q $spfactor -h $aof  $param_fft $localparam   $algopt $treealg $scoreoutarg < infile   > /dev/null 2>>"$progressfile" || exit 1
			fi
		elif [ $distance = "globalgenaf" ]; then
			"$prefix/pairlocalalign"  -u $unalignlevel $localparam -C $numthreads $seqtype $model  -g $pgexp -f $pggop -Q $spfactor -h $pgaof -O $GGOP -E $GEXP -K  < infile > /dev/null 2>>"$progressfile"    || exit 1
			cat hat3.seed hat3 > hatx
			mv hatx hat3
			"$prefix/tbfast" -s $unalignlevel $legacygapopt $mergearg $outnum $addarg -C $numthreads $rnaopt $weightopt $treeinopt $treeoutopt $distoutopt $seqtype $model -f "-"$gop -Q $spfactor -h $aof  $param_fft $localparam   $algopt $treealg $scoreoutarg < infile   > /dev/null 2>>"$progressfile" || exit 1
		elif [ $distance = "localgenaf" ]; then
			"$prefix/pairlocalalign"  -u $unalignlevel $localparam -C $numthreads $seqtype $model -g $lexp -f $lgop -Q $spfactor -h $laof -O $LGOP -E $LEXP -N < infile > /dev/null  2>>"$progressfile"      || exit 1
			cat hat3.seed hat3 > hatx
			mv hatx hat3
			"$prefix/tbfast" -s $unalignlevel $legacygapopt $mergearg $termgapopt $outnum $addarg -C $numthreads $rnaopt $weightopt $treeinopt $treeoutopt $distoutopt $seqtype $model -f "-"$gop -Q $spfactor -h $aof  $param_fft $localparam   $algopt $treealg $scoreoutarg < infile   > /dev/null 2>>"$progressfile" || exit 1
		elif [ $distance = "last" ]; then
			if [ $fragment -ne 0 ]; then 
				"$prefix/pairlocalalign" $addarg   -C $numthreads $seqtype $model -e $last_e -w $last_m -g $lexp -f $lgop -Q $spfactor -h $laof -R $last_subopt $last_once -d "$prefix" < infile > /dev/null  2>>"$progressfile"      || exit 1
				cat hat3.seed hat3 > hatx
				mv hatx hat3
				"$prefix/addsingle" -Q 100 $legacygapopt -O $outnum $addsinglearg $addarg -C $numthreads $rnaopt $weightopt $treeinopt $treeoutopt $distoutopt $seqtype $model -f "-"$gop  -h $aof  $param_fft $localparam   $algopt $treealg $scoreoutarg < infile   > /dev/null 2>>"$progressfile" || exit 1
			else
				"$prefix/pairlocalalign" -C $numthreads $seqtype $model -e $last_e -w $last_m -g $lexp -f $lgop -Q $spfactor -h $laof -R $last_subopt $last_once -d "$prefix" < infile > /dev/null  2>>"$progressfile"      || exit 1
#				addarg wo watasanai
				cat hat3.seed hat3 > hatx
				mv hatx hat3
				"$prefix/tbfast" -s $unalignlevel $legacygapopt $mergearg $termgapopt $outnum $addarg -C $numthreads $rnaopt $weightopt $treeinopt $treeoutopt $distoutopt $seqtype $model -f "-"$gop -Q $spfactor -h $aof  $param_fft $localparam   $algopt $treealg $scoreoutarg < infile   > /dev/null 2>>"$progressfile" || exit 1
			fi
		elif [ $distance = "lastmulti" ]; then
			"$prefix/dndpre" -M 2 $addarg -C $numthreads $seqtype $model -g $lexp -f $lgop -Q $spfactor -h $laof < infile > /dev/null 2>>"$progressfile"      || exit 1
			mv hat2 hat2i
			"$prefix/pairlocalalign" $addarg   -C $numthreads $seqtype $model -e $last_e -w $last_m -g $lexp -f $lgop -Q $spfactor -h $laof -r $last_subopt $last_once -d "$prefix" < infile > /dev/null  2>>"$progressfile"      || exit 1
			cat hat3.seed hat3 > hatx
			mv hat2 hat2n
			mv hatx hat3
			if [ $fragment -ne 0 ]; then 
				"$prefix/addsingle" -Q 100 $legacygapopt -d -O $outnum $addsinglearg $addarg -C $numthreads $rnaopt $weightopt $treeinopt $treeoutopt $distoutopt $seqtype $model -f "-"$gop  -h $aof  $param_fft $localparam   $algopt $treealg $scoreoutarg < infile   > /dev/null 2>>"$progressfile" || exit 1
			else
				echo "Impossible" 1>&2
				exit 1
			fi
		elif [ $distance = "multi" ]; then
			"$prefix/dndpre" -M 2 $addarg -C $numthreads $seqtype $model -g $lexp -f $lgop -h $laof < infile > /dev/null 2>>"$progressfile"      || exit 1
			mv hat2 hat2i
			"$prefix/pairlocalalign" $localparam $addarg   -C $numthreads $seqtype $model  -g $lexp -f $lgop -Q $spfactor -h $laof -Y < infile > /dev/null  2>>"$progressfile"      || exit 1
			cat hat3.seed hat3 > hatx
			mv hat2 hat2n
			mv hatx hat3
			if [ $fragment -ne 0 ]; then 
				"$prefix/addsingle" -Q 100 $legacygapopt -d -O $outnum $addsinglearg $addarg -C $numthreads $rnaopt $weightopt $treeinopt $treeoutopt $distoutopt $seqtype $model -f "-"$gop  -h $aof  $param_fft $localparam   $algopt $treealg $scoreoutarg < infile   > /dev/null 2>>"$progressfile" || exit 1
			else
				echo "Impossible" 1>&2
				exit 1
			fi
		elif [ $distance = "hybrid" ]; then
			"$prefix/pairlocalalign" $addarg   -C $numthreads $seqtype $model  -g $lexp -f $lgop -Q $spfactor -h $laof -Y < infile > /dev/null  2>>"$progressfile"      || exit 1
			cat hat3.seed hat3 > hatx
			mv hatx hat3
			"$prefix/disttbfast" -s $unalignlevel $legacygapopt -W $tuplesize $termgapopt $outnum $addarg -C $numthreads $memopt $weightopt $treeinopt $treeoutopt -T -y $seqtype $model -f "-"$gop -Q $spfactor -h $aof  $param_fft $algopt $treealg $scoreoutarg < infile   > /dev/null 2>>"$progressfile" || exit 1
			if [ $fragment -ne 0 ]; then 
				"$prefix/addsingle" -Q 100 $legacygapopt -O $outnum $addsinglearg $addarg -C $numthreads $rnaopt $weightopt $treeinopt $treeoutopt $distoutopt $seqtype $model -f "-"$gop  -h $aof  $param_fft $localparam   $algopt $treealg $scoreoutarg < infile   > /dev/null 2>>"$progressfile" || exit 1
			else
				"$prefix/tbfast" -s $unalignlevel $legacygapopt $mergearg $termgapopt $outnum $addarg -C $numthreads $rnaopt $weightopt $treeinopt $treeoutopt $distoutopt $seqtype $model -f "-"$gop -Q $spfactor -h $aof  $param_fft $localparam   $algopt $treealg $scoreoutarg < infile   > /dev/null 2>>"$progressfile" || exit 1
			fi
		elif [ $distance = "distonly" ]; then
			"$prefix/pairlocalalign"   -C $numthreads $seqtype $model -g $pgexp -f $pggop -Q $spfactor -h $pgaof  -t < infile > /dev/null  2>>"$progressfile"      || exit 1
			"$prefix/tbfast" -s $unalignlevel $legacygapopt $outnum $addarg -C $numthreads $rnaopt $weightopt $treeinopt $treeoutopt $distoutopt $seqtype $model -f "-"$gop -Q $spfactor -h $aof  $param_fft $localparam   $algopt $treealg $scoreoutarg < infile   > /dev/null 2>>"$progressfile" || exit 1
		elif [ $distance = "parttree" ]; then
			"$prefix/splittbfast" $legacygapopt $algopt $splitopt $partorderopt $parttreeoutopt $memopt $seqtype $model -f "-"$gop -Q $spfactor -h $aof -p $partsize -s $groupsize $treealg -i infile   > pre 2>>"$progressfile" || exit 1
			mv hat3.seed hat3
		elif [ $distance = "ktuplesmulti" ]; then
#			"$prefix/dndpre" -M 1 $addarg -C $numthreads $seqtype $model -g $lexp -f $lgop -h $laof < infile > /dev/null 2>>"$progressfile"      || exit 1
#			mv hat2 hat2i
#			"$prefix/disttbfast" -s $unalignlevel $legacygapopt -W $tuplesize $termgapopt $outnum $addarg -C $numthreads $memopt $weightopt $treeinopt $treeoutopt -T -y $seqtype $model -f "-"$gop -Q $spfactor -h $aof  $param_fft $algopt $treealg $scoreoutarg < infile   > /dev/null 2>>"$progressfile" || exit 1
#			mv hat2 hat2n
			if [ $fragment -ne 0 ]; then 
				"$prefix/addsingle" -Q 100 $legacygapopt -d -W $tuplesize -O $outnum $addsinglearg $addarg -C $numthreads $rnaopt $weightopt $treeinopt $treeoutopt $distoutopt $seqtype $model -f "-"$gop  -h $aof  $param_fft $localparam   $algopt $treealg $scoreoutarg < infile   > /dev/null 2>>"$progressfile" || exit 1
#				"$prefix/addsingle" -Q 100 $legacygapopt -d -O $outnum $addsinglearg $addarg -C $numthreads $rnaopt $weightopt $treeinopt $treeoutopt $distoutopt $seqtype $model -f "-"$gop  -h $aof  $param_fft $localparam   $algopt $treealg $scoreoutarg < infile   > /dev/null 2>>"$progressfile" || exit 1
			else
				echo "Impossible" 1>&2
				exit 1
			fi
		else
			if [ $fragment -ne 0 ]; then 
				"$prefix/addsingle" -Q 100 $legacygapopt -W $tuplesize -O $outnum $addsinglearg $addarg -C $numthreads $rnaopt $weightopt $treeinopt $treeoutopt $distoutopt $seqtype $model -f "-"$gop  -h $aof  $param_fft $localparam   $algopt $treealg $scoreoutarg < infile   > /dev/null 2>>"$progressfile" || exit 1
			else
				"$prefix/disttbfast" -s $unalignlevel $legacygapopt $mergearg -W $tuplesize $termgapopt $outnum $addarg -C $numthreads $memopt $weightopt $treeinopt $treeoutopt $distoutopt $seqtype $model -f "-"$gop -Q $spfactor -h $aof  $param_fft $algopt $treealg $scoreoutarg < infile   > pre 2>>"$progressfile" || exit 1
				mv hat3.seed hat3
			fi
		fi
		while [ $cycle -gt 1 ]
		do
			if [ $distance = "parttree" ]; then
				mv pre infile
				"$prefix/splittbfast" $legacygapopt -Z $algopt $splitopt $partorderopt $parttreeoutopt $memopt $seqtype $model -f "-"$gop -Q $spfactor -h $aof  -p $partsize -s $groupsize $treealg -i infile   > pre 2>>"$progressfile" || exit 1
			else
				"$prefix/tbfast" -s $unalignlevel $legacygapopt $mergearg $termgapopt $outnum -C $numthreads $rnaopt $weightopt $treeoutopt $distoutopt $memopt $seqtype $model  -f "-"$gop -Q $spfactor -h $aof $param_fft  $localparam $algopt -J $treealg $scoreoutarg < pre > /dev/null 2>>"$progressfile" || exit 1
			fi
			cycle=`expr $cycle - 1`
		done
		if [ $iterate -gt 0 ]; then
			if [ $distance = "ktuples" ]; then
			    "$prefix/dndpre" -M 2 -C $numthreads < pre     > /dev/null 2>>"$progressfile" || exit 1
			fi
			"$prefix/dvtditr"  -s $unalignlevel  $legacygapopt $mergearg -C $numthreadsit -t $randomseed $rnaoptit $memopt $scorecalcopt $localparam -z 50 $seqtype $model -f "-"$gop -Q $spfactor -h $aof  -I $iterate $weightopt $treeinopt $algoptit $treealg -p $parallelizationstrategy  $scoreoutarg < pre     > /dev/null 2>>"$progressfile" || exit 1
		fi
		if [ $coreout -eq 1 ]; then
			"$prefix/setcore" -w $corewin -i $corethr $coreext < pre > pre2
			mv pre2 pre
		elif [ $anysymbol -eq 1 ]; then
			"$prefix/restoreu" -a pre -i orig > restored || exit 1
			mv restored pre
		fi


		echo '' 1>>"$progressfile"
		if [ $mccaskill -eq 1 ]; then
			echo "RNA base pairing probaility was calculated by the McCaskill algorithm (1)" 1>>"$progressfile"
			echo "implemented in Vienna RNA package (2) and MXSCARNA (3), and then" 1>>"$progressfile"
			echo "incorporated in the iterative alignment process (4)." 1>>"$progressfile"
			echo "(1) McCaskill, 1990, Biopolymers 29:1105-1119" 1>>"$progressfile"
			echo "(2) Hofacker et al., 2002, J. Mol. Biol. 319:3724-3732" 1>>"$progressfile"
			echo "(3) Tabei et al., 2008, BMC Bioinformatics 9:33" 1>>"$progressfile"
			echo "(4) Katoh and Toh, 2008, BMC Bioinformatics 9:212" 1>>"$progressfile"
			echo "" 1>>"$progressfile"
		elif [ $contrafold -eq 1 ]; then
			echo "RNA base pairing probaility was calculated by the CONTRAfold algorithm (1)" 1>>"$progressfile"
			echo "and then incorporated in the iterative alignment process (4)." 1>>"$progressfile"
			echo "(1) Do et al., 2006, Bioinformatics 22:e90-98" 1>>"$progressfile"
			echo "(2) Katoh and Toh, 2008, BMC Bioinformatics 9:212" 1>>"$progressfile"
			echo "" 1>>"$progressfile"
		fi
		if [ $pdblist != "/dev/null" -o $ownlist != "/dev/null" ]; then
			echo "Input structures are decomposed into structural domains using" 1>>"$progressfile"
			echo "Protein Domain Parser (Alexandrov & Shindyalov 2003)."         1>>"$progressfile"
			echo "Domain pairs are aligned using the rash function in"           1>>"$progressfile"
			echo "the ASH structural alignment package (Standley et al. 2007)."  1>>"$progressfile"
		fi
		if [ $pdblist != "/dev/null" ]; then
			echo "Pre-computed alignments stored in "                            1>>"$progressfile"
			echo "DASH (http://sysimm.ifrec.osaka-u.ac.jp/dash/) are used. "     1>>"$progressfile"
		fi
		if [ $distance = "fasta" -o $partdist = "fasta" ]; then
			echo "Pairwise alignments were computed by FASTA" 1>>"$progressfile"
			echo "(Pearson & Lipman, 1988, PNAS 85:2444-2448)" 1>>"$progressfile"
		fi
		if [ $distance = "blast" ]; then
			echo "Pairwise alignments were computed by BLAST" 1>>"$progressfile"
			echo "(Altschul et al., 1997, NAR 25:3389-3402)" 1>>"$progressfile"
		fi
		if [ $distance = "last" -o $distance = "lastmulti" ]; then
			echo "Pairwise alignments were computed by LAST" 1>>"$progressfile"
			echo "http://last.cbrc.jp/" 1>>"$progressfile"
			echo "Kielbasa, Wan, Sato, Horton, Frith 2011 Genome Res. 21:487" 1>>"$progressfile"
		fi
		if [ $distance = "scarna" ]; then
			echo "Pairwise alignments were computed by MXSCARNA" 1>>"$progressfile"
			echo "(Tabei et al., 2008, BMC Bioinformatics 9:33)." 1>>"$progressfile"
		fi
		if [ $distance = "dafs" ]; then
			echo "Pairwise alignments were computed by DAFS" 1>>"$progressfile"
			echo "(Sato et al., 2012,,,,)." 1>>"$progressfile"
		fi
		if [ $distance = "lara" -o $distance = "slara" ]; then
			echo "Pairwise alignments were computed by LaRA" 1>>"$progressfile"
			echo "(Bauer et al., 2007, BMC Bioinformatics 8:271)." 1>>"$progressfile"
		fi
		if [ $distance = "foldalignlocal" ]; then
			echo "Pairwise alignments were computed by FOLDALIGN (local)" 1>>"$progressfile"
			echo "(Havgaard et al., 2007, PLoS Computational Biology 3:e193)." 1>>"$progressfile"
		fi
		if [ $distance = "foldalignglobal" ]; then
			echo "Pairwise alignments were computed by FOLDALIGN (global)" 1>>"$progressfile"
			echo "(Havgaard et al., 2007, PLoS Computational Biology 3:e193)." 1>>"$progressfile"
		fi
		printf "\n" 1>>"$progressfile"
		echo 'Strategy:' 1>>"$progressfile"
		printf ' '$strategy 1>>"$progressfile"
		echo ' ('$performance')' 1>>"$progressfile"
		echo ' '$explanation 1>>"$progressfile"
		echo '' 1>>"$progressfile"
		echo "If unsure which option to use, try 'mafft --auto input > output'." 1>>"$progressfile"
		echo "For more information, see 'mafft --help', 'mafft --man' and the mafft page." 1>>"$progressfile"
		echo "" 1>>"$progressfile"
		echo "The default gap scoring scheme has been changed in version 7.110 (2013 Oct)." 1>>"$progressfile"
		echo "It tends to insert more gaps into gap-rich regions than previous versions." 1>>"$progressfile"
		echo "To disable this change, add the --legacygappenalty option." 1>>"$progressfile"
#		echo "If long gaps are expected, try 'mafft --ep 0.0 --auto input > output'." 1>>"$progressfile"
#		echo "If the possibility of long gaps can be excluded, add '--ep 0.123'." 1>>"$progressfile"
		echo '' 1>>"$progressfile"

		
		if [ $pdblist != "/dev/null" -o $ownlist != "/dev/null" ]; then
			cat dasherr >>"$progressfile"
		fi

	)


	if [ "$outputfile" = "" ]; then
		if [ "$outputopt" = "null" ]; then
			cat < $TMPFILE/pre || exit 1
		else
			"$prefix/f2cl" -n $namelength $outputopt < $TMPFILE/pre 2>>/dev/null || exit 1
		fi
	else
		if [ "$outputopt" = "null" ]; then
			cat < $TMPFILE/pre > "$outputfile" || exit 1
		else
			"$prefix/f2cl" -n $namelength $outputopt < $TMPFILE/pre > "$outputfile" 2>>/dev/null || exit 1
		fi
	fi

	if [ $treeout -eq 1 ]; then
		cp $TMPFILE/infile.tree "$infilename.tree"
	fi

	if [ -s $TMPFILE/GuideTree ]; then # --merge no toki dake
		cp $TMPFILE/GuideTree .
	fi

	if [ $distout -eq 1 ]; then
		cp $TMPFILE/hat2 "$infilename.hat2"
	fi

		## ADDED in a revision (on July 1 (Tue), 2014), in order to characterize the MSA errors via MAFFT. ##
	if [ -s $TMPFILE/pw_lclhom ]; then
		cp $TMPFILE/pw_lclhom .
	fi

	exit 0;
fi

prog="awk"

tmpawk=`which nawk 2>/dev/null | awk '{print $1}'`
if [ -x "$tmpawk" ]; then
	prog="$tmpawk"
fi

tmpawk=`which gawk 2>/dev/null | awk '{print $1}'`
if [ -x "$tmpawk" ]; then
	prog="$tmpawk"
fi

#echo "prog="$prog 1>&2

umask 077
(
$prog '
BEGIN {
	prefix = ENVIRON["prefix"];
	version = ENVIRON["version"];
	myself = ENVIRON["myself"];
	while( 1 )
	{
		options = ""
		printf( "\n" ) > "/dev/tty";
		printf( "---------------------------------------------------------------------\n" )      > "/dev/tty";
		printf( "\n" )                                                                           > "/dev/tty";
		printf( "   MAFFT %s\n", version )                                                       > "/dev/tty";
		printf( "\n" )                                                                           > "/dev/tty";
		printf( "        Copyright (c) 2014 Kazutaka Katoh\n" )                                  > "/dev/tty";
		printf( "        MBE 30:772-780 (2013), NAR 30:3059-3066 (2002)\n" )                     > "/dev/tty";
		printf( "        http://mafft.cbrc.jp/alignment/software/\n" )                           > "/dev/tty";
		printf( "---------------------------------------------------------------------\n" )      > "/dev/tty";
		printf( "\n" ) > "/dev/tty";
	
		while( 1 )
		{
			printf( "\n" ) > "/dev/tty";
			printf( "Input file? (fasta format)\n@ " ) > "/dev/tty";
			res = getline < "/dev/tty";
			close( "/dev/tty" )
			if( res == 0 || NF == 0 )
				continue;
			infile = sprintf( "%s", $0 );
	
			res = getline < infile;
			close( infile );
			if( res == -1 )
			{
				printf( "%s: No such file.\n\n", infile ) > "/dev/tty";
				printf( "Filename extension (eg., .txt) must be typed, if any.\n\n" ) > "/dev/tty";
			}
			else if( res == 0 )
				printf( "%s: Empty.\n", infile ) > "/dev/tty";
			else
			{
				printf( "OK. infile = %s\n\n", infile ) > "/dev/tty";
				break;
			}
		}
		nseq = 0;
	
		while( 1 )
		{
			printf( "\n" ) > "/dev/tty";
			printf( "Output file?\n" ) > "/dev/tty";
			printf( "@ " ) > "/dev/tty";
			res = getline < "/dev/tty";
			close( "/dev/tty" );
			if( res == 0 || NF == 0 )
				continue;
			else
			{
				outfile = sprintf( "%s", $0 );
				printf( "OK. outfile = %s\n\n", outfile ) > "/dev/tty";
				break;
			}
		}
	
		while( 1 )
		{
			outargs = "";
			printf( "\n" ) > "/dev/tty";
			printf( "Output format?\n" ) > "/dev/tty";
			printf( "  1. Clustal format / Sorted\n" ) > "/dev/tty";
			printf( "  2. Clustal format / Input order\n" ) > "/dev/tty";
			printf( "  3. Fasta format   / Sorted\n" ) > "/dev/tty";
			printf( "  4. Fasta format   / Input order\n" ) > "/dev/tty";
			printf( "  5. Phylip format  / Sorted\n" ) > "/dev/tty";
			printf( "  6. Phylip format  / Input order\n" ) > "/dev/tty";
			printf( "@ " ) > "/dev/tty";
			res = getline < "/dev/tty";
			close( "/dev/tty" );
#			printf( "res=%d, NF=%d\n", res, NF );

			resnum = 0 + $1;
#			printf( "resnum=%d\n", resnum );

			if( resnum < 1 || 6 < resnum )
				continue;
			else
			{
				if( resnum == 1 )
					outargs = "--clustalout --reorder";
				else if( resnum == 2 )
					outargs = "--clustalout --inputorder";
				else if( resnum == 3 )
					outargs = "--reorder";
				else if( resnum == 4 )
					outargs = "--inputorder";
				else if( resnum == 5 )
					outargs = "--phylipout --reorder";
				else if( resnum == 6 )
					outargs = "--phylipout --inputorder";
				else
					continue;
				printf( "OK. arguments = %s\n\n", outargs ) > "/dev/tty";
				break;
			}
		}
	
		while( 1 )
		{
			arguments = "";
			printf( "\n" ) > "/dev/tty";
			printf( "Strategy?\n" ) > "/dev/tty";
			printf( "  1. --auto\n" ) > "/dev/tty";
			printf( "  2. FFT-NS-1 (fast)\n" ) > "/dev/tty";
			printf( "  3. FFT-NS-2 (default)\n" ) > "/dev/tty";
			printf( "  4. G-INS-i  (accurate)\n" ) > "/dev/tty";
			printf( "  5. L-INS-i  (accurate)\n" ) > "/dev/tty";
			printf( "  6. E-INS-i  (accurate)\n" ) > "/dev/tty";
			printf( "@ " ) > "/dev/tty";
			res = getline < "/dev/tty";
			close( "/dev/tty" );
#			printf( "res=%d, NF=%d\n", res, NF );

			resnum = 0 + $1;
#			printf( "resnum=%d\n", resnum );

			if( resnum < 1 || 6 < resnum )
				continue;
			else
			{
				if( resnum == 1 )
					arguments = "--auto";
				else if( resnum == 2 )
					arguments = "--retree 1";
				else if( resnum == 3 )
					arguments = "--retree 2";
				else if( resnum == 4 )
					arguments = "--globalpair --maxiterate 16";
				else if( resnum == 5 )
					arguments = "--localpair  --maxiterate 16";
				else if( resnum == 6 )
					arguments = "--genafpair  --maxiterate 16";
				else
					arguments = sprintf( "%s", $0 );
				printf( "OK. arguments = %s %s\n\n", arguments, outargs ) > "/dev/tty";
				break;
			}
		}


		while( 1 )
		{
			printf( "\n" ) > "/dev/tty";
			printf( "Additional arguments? (--ep #, --op #, --kappa #, etc)\n" ) > "/dev/tty";
			printf( "@ " ) > "/dev/tty";
			res = getline < "/dev/tty";
			close( "/dev/tty" );
			if( res == 0 || NF == 0 )
			{
				break;
			}
			else
			{
				addargs = sprintf( "%s", $0 );
				printf( "OK. arguments = %s %s %s\n\n", addargs, arguments, outargs ) > "/dev/tty";
				break;
			}
		}

		arguments = sprintf( "%s %s %s", addargs, arguments, outargs );

		print ""
		command = sprintf( "\"%s\" %s \"%s\" > \"%s\"", myself, arguments, infile, outfile );
		gsub( /\\/, "/", command );


		printf( "command=\n%s\n", command ) > "/dev/tty";
	
	
		while( 1 )
		{
			go = 0;
			printf( "OK?\n" ) > "/dev/tty";
			printf( "@ [Y] " ) > "/dev/tty";
			res = getline < "/dev/tty";
			close( "/dev/tty" );
			if( res == 0 )
				continue;
			else if( NF == 0 || $0 ~ /^[Yy]/ )
			{
				go=1;
				break;
			}
			else
				break;
		}
		if( go ) break;
		printf( "\n" ) > "/dev/tty";
		printf( "\n" ) > "/dev/tty";
	}
	system( command );
	command = sprintf( "less \"%s\"", outfile );
	system( command );
	printf( "Press Enter to exit." ) > "/dev/tty";
	res = getline < "/dev/tty";
}
'
)
exit 0;
