# Supplementary material for: Characterization of multiple sequence alignment errors using complete-likelihood score and position-shift map
Source: BMC Bioinformatics. 2016 Mar 18;17:133. doi: 10.1186/s12859-016-0945-5 (PMC4799563; doi:10.1186/s12859-016-0945-5)
Supplement: Additional file 2: — The ZIP archive of a package that contains the original versions of Perl modules and scripts used for creating the simulated and reconstructed MSAs and for analyzing these MSAs. It also contains a README file that describes how to use the modules and scripts. (The modules and scripts will run on a Mac OS X terminal. And it will probably run on other UNIX platforms, although we have not tested whether they indeed do.) The package also contains the Dawg control files that were used for the simulations. The latest version of the package (“ComplLiMment_P.verxxx”) can be found in the ‘lolipog’ directory at the FTP repository of the Bioinformatics Organization [85]. (ZIP 4746 kb) [file 12859_2016_945_MOESM2_ESM.zip › additional_file_2/ComplLiMment_P.ver0.6.1.2/ANALYSES/Mod_MAFFT/Original/mafft-7.154-without-extensions/core/dvtditr.c]

 /* Tree-dependent-iteration */
 /* Devide to segments       */ 

#include "mltaln.h"

extern char **seq_g;
extern char **res_g;
static int subalignment;
static int subalignmentoffset;

static int intop;
static int intree;


static void calcmaxdistclass( void )
{
	int c;
	float rep;
	for( c=0; c<ndistclass; c++ )
	{
		rep = (double) 2 * c / ndistclass; // dist:0-2 for dist2offset 
//		fprintf( stderr, "c=%d, rep=%f, offset=%f\n", c, rep, dist2offset( rep )  );
		if( dist2offset( rep ) == 0.0 )
			break;
	}
	fprintf( stderr, "ndistclass = %d, maxdistclass = %d\n", ndistclass, c+1 );
	maxdistclass = c + 1;
//	maxdistclass = ndistclass; // CHUUI!!!!
	return;
}

void arguments( int argc, char *argv[] )
{
	int c;
	char *argkey;

	outnumber = 0;
	nthread = 1;
	randomseed = 0;
	scoreout = 0;
	parallelizationstrategy = BAATARI1;
	intop = 0;
	intree = 0;
	inputfile = NULL;
	rnakozo = 0;
	rnaprediction = 'm';
	nevermemsave = 0;
	score_check = 1;
	fftkeika = 1;
	constraint = 0;
	fmodel = 0;
	kobetsubunkatsu = 1;
	bunkatsu = 1;
	nblosum = 62;
	niter = 100;
	calledByXced = 0;
	devide = 1;
	divWinSize = 20; /* 70 */
	divThreshold = 65;
	fftscore = 1;
	fftRepeatStop = 0;
	fftNoAnchStop = 0;
    scmtd = 5;
	cooling = 1;
    weight = 4;
    utree = 1;
    refine = 1;
    check = 1;
    cut = 0.0;
	disp = 0;
	outgap = 1;
	use_fft = 0; // CHUUI dochira demo mafft.tmpl deha F
	force_fft = 0;
	alg = 'A';  /* chuui */
	mix = 0;
	checkC = 0;
	tbitr = 0;
	treemethod = 'X';
	scoremtx = 1;
	dorp = NOTSPECIFIED;
	ppenalty = NOTSPECIFIED;
	penalty_shift_factor = 1000.0;
	ppenalty_ex = NOTSPECIFIED;
	poffset = NOTSPECIFIED;
	kimuraR = NOTSPECIFIED;
	pamN = NOTSPECIFIED;
	geta2 = GETA2;
	fftWinSize = NOTSPECIFIED;
	fftThreshold = NOTSPECIFIED;
	RNAppenalty = NOTSPECIFIED;
	RNAppenalty_ex = NOTSPECIFIED;
	RNApthr = NOTSPECIFIED;
	TMorJTT = JTT;
	consweight_multi = 1.0;
	consweight_rna = 0.0;
	subalignment = 0;
	subalignmentoffset = 0;
	legacygapcost = 0;
	specificityconsideration = 0.0;

	while( --argc > 0 && (*++argv)[0] == '-' )
	{
		while ( (c = *++argv[0]) )
		{
			switch( c )
			{
				case 'i':
					inputfile = *++argv;
					fprintf( stderr, "inputfile = %s\n", inputfile );
					--argc;
					goto nextoption;
				case 'I':
					niter = myatoi( *++argv );
					fprintf( stderr, "niter = %d\n", niter );
					--argc;
					goto nextoption;
				case 'e':
					RNApthr = (int)( atof( *++argv ) * 1000 - 0.5 );
					--argc;
					goto nextoption;
				case 'o':
					RNAppenalty = (int)( atof( *++argv ) * 1000 - 0.5 );
					--argc;
					goto nextoption;
				case 'f':
					ppenalty = (int)( atof( *++argv ) * 1000 - 0.5 );
//					fprintf( stderr, "ppenalty = %d\n", ppenalty );
					--argc;
					goto nextoption;
				case 'Q':
					penalty_shift_factor = atof( *++argv );
					if( penalty_shift_factor < 100.0 && penalty_shift_factor != 2.0 )
					{
						fprintf( stderr, "%f, penalty_shift is fixed to penalty x 2 in the iterative refinement phase.\n", penalty_shift_factor );
						penalty_shift_factor = 2.0;
					}
					--argc;
					goto nextoption;
				case 'g':
					ppenalty_ex = (int)( atof( *++argv ) * 1000 - 0.5 );
//					fprintf( stderr, "ppenalty_ex = %d\n", ppenalty_ex );
					--argc;
					goto nextoption;
				case 'h':
					poffset = (int)( atof( *++argv ) * 1000 - 0.5 );
					fprintf( stderr, "poffset = %d\n", poffset );
					--argc;
					goto nextoption;
				case 'k':
					kimuraR = myatoi( *++argv );
					fprintf( stderr, "kappa = %d\n", kimuraR );
					--argc; 
					goto nextoption;
				case 'b':
					nblosum = myatoi( *++argv );
					scoremtx = 1;
					fprintf( stderr, "blosum %d / kimura 200\n", nblosum );
					--argc; 
					goto nextoption;
				case 'j':
					pamN = myatoi( *++argv );
					scoremtx = 0;
					TMorJTT = JTT;
					fprintf( stderr, "jtt/kimura %d\n", pamN );
					--argc; 
					goto nextoption;
				case 'm':
					pamN = myatoi( *++argv );
					scoremtx = 0;
					TMorJTT = TM;
					fprintf( stderr, "tm %d\n", pamN );
					--argc; 
					goto nextoption;
				case 'l':
					fastathreshold = atof( *++argv );
					constraint = 2;
					--argc;
					goto nextoption;
				case 'r':
					consweight_rna = atof( *++argv );
					rnakozo = 1;
					--argc;
					goto nextoption;
				case 'c':
					consweight_multi = atof( *++argv );
					--argc;
					goto nextoption;
				case 'C':
					nthread = myatoi( *++argv );
					fprintf( stderr, "nthread = %d\n", nthread );
					--argc; 
					goto nextoption;
				case 'H':
					subalignment = 1;
					subalignmentoffset = myatoi( *++argv );
					--argc;
					goto nextoption;
				case 't':
					randomseed = myatoi( *++argv );
					fprintf( stderr, "randomseed = %d\n", randomseed );
					--argc; 
					goto nextoption;
				case 'p':
					argkey = *++argv;
					if( !strcmp( argkey, "BESTFIRST" ) ) parallelizationstrategy = BESTFIRST;
					else if( !strcmp( argkey, "BAATARI0" ) ) parallelizationstrategy = BAATARI0;
					else if( !strcmp( argkey, "BAATARI1" ) ) parallelizationstrategy = BAATARI1;
					else if( !strcmp( argkey, "BAATARI2" ) ) parallelizationstrategy = BAATARI2;
					else
					{
						fprintf( stderr, "Unknown parallelization strategy, %s\n", argkey );
						exit( 1 );
					}
//					exit( 1 );
					--argc; 
					goto nextoption;
				case 's':
					specificityconsideration = (double)myatof( *++argv );
//					fprintf( stderr, "specificityconsideration = %f\n", specificityconsideration );
					--argc; 
					goto nextoption;
				case 'S' :
					scoreout = 1;
					break;
#if 0
				case 's' :
					RNAscoremtx = 'r';
					break;
#endif
#if 1
				case 'a':
					fmodel = 1;
					break;
#endif
				case 'N':
					nevermemsave = 1;
					break;
				case 'D':
					dorp = 'd';
					break;
				case 'P':
					dorp = 'p';
					break;
#if 0
				case 'Q':
					alg = 'Q';
					break;
#endif
				case 'R':
					rnaprediction = 'r';
					break;
				case 'O':
					fftNoAnchStop = 1;
					break;
#if 0
				case 'e':
					fftscore = 0;
					break;
				case 'r':
					fmodel = -1;
					break;
				case 'R':
					fftRepeatStop = 1;
					break;
#endif
				case 'T':
					kobetsubunkatsu = 0;
					break;
				case 'B':
					bunkatsu = 0;
					break;
#if 0
				case 'c':
					cooling = 1;
					break;
				case 'a':
					alg = 'a';
					break;
				case 's' :
					treemethod = 's';
					break;
				case 'H':
					alg = 'H';
					break;
#endif
				case 'A':
					alg = 'A';
					break;
				case 'M':
					alg = 'M';
					break;
				case 'F':
					use_fft = 1;
					break;
#if 0
				case 't':
					weight = 4;
					break;
#endif
				case 'u':
					weight = 0;
					break;
				case 'U':
					intree = 1;
					break;
				case 'V':
					intop = 1;
					break;
				case 'J':
					utree = 0;
					break;
				case 'd':
					disp = 1;
					break;
				case 'Z':
					score_check = 0;
					break;
				case 'Y':
					score_check = 2;
					break;
				case 'L':
					legacygapcost = 1;
					break;
#if 0
				case 'n' :
					treemethod = 'n';
					break;
#endif
				case 'n' :
					outnumber = 1;
					break;
				case 'X' :
					treemethod = 'X';
					break;
				case 'E' :
					treemethod = 'E';
					break;
				case 'q' :
					treemethod = 'q';
					break;
				case 'z':
					fftThreshold = myatoi( *++argv );
					--argc;
					goto nextoption;
				case 'w':
					fftWinSize = myatoi( *++argv );
					--argc;
					goto nextoption;
				default:
					fprintf( stderr, "illegal option %c\n", c );
					argc = 0;
					break;
			}
		}
		nextoption:
			;
	}
	if( argc == 1 )
	{
		cut = atof( (*argv) );
		argc--;
	}
	if( argc != 0 ) 
	{
		fprintf( stderr, "options : Check source file!\n" );
		exit( 1 );
	}
#if 0
	if( alg == 'A' && weight == 0 ) 
		ErrorExit( "ERROR : Algorithm A+ and un-weighted\n" ); 
#endif
}


int main( int argc, char *argv[] )
{
    int identity;
	static int nlen[M];
	static char **name, **seq, **aseq, **bseq;
	static Segment *segment = NULL;
	static int anchors[MAXSEG];
	int i, j;
	int iseg, nseg;
	int ***topol;
	double **len;
	double **eff;
	FILE *prep;
	FILE *infp;
	FILE *orderfp;
	int alloclen;
	int returnvalue;
	char c;
	int ocut;
	char **seq_g_bk;
	LocalHom **localhomtable = NULL; // by D.Mathog
	RNApair ***singlerna;
	int nogaplen;
	static char **nogap1seq;
	static char *kozoarivec;
	int nkozo;
	int alignmentlength;
	int **skipthisbranch;
	int foundthebranch;
	int nsubalignments, maxmem;
	int **subtable;
	int *insubtable;
	int *preservegaps;
	char ***subalnpt;

	arguments( argc, argv );
#ifndef enablemultithread
	nthread = 0;
#endif
	if( fastathreshold < 0.0001 ) constraint = 0;

	if( inputfile )
	{
		infp = fopen( inputfile, "r" );
		if( !infp ) 
		{
			fprintf( stderr, "Cannot open %s\n", inputfile );
			exit( 1 );
		}
	}
	else    
		infp = stdin;

#if 0
	PreRead( stdin, &njob, &nlenmax );
#else
	getnumlen( infp );
#endif
	rewind( infp );

	nkozo = 0;

	if( njob < 2 ) 
	{
		fprintf( stderr, "At least 2 sequences should be input!\n"
						 "Only %d sequence found.\n", njob ); 
		exit( 1 );
	}


	if( subalignment )
	{
		readsubalignmentstable( njob, NULL, NULL, &nsubalignments, &maxmem );
		fprintf( stderr, "nsubalignments = %d\n", nsubalignments );
		fprintf( stderr, "maxmem = %d\n", maxmem );
		subtable = AllocateIntMtx( nsubalignments, maxmem+1 );
		insubtable = AllocateIntVec( njob );
		preservegaps = AllocateIntVec( njob );
		for( i=0; i<njob; i++ ) insubtable[i] = 0;
		for( i=0; i<njob; i++ ) preservegaps[i] = 0;
		subalnpt = AllocateCharCub( nsubalignments, maxmem, 0 );
		readsubalignmentstable( njob, subtable, preservegaps, NULL, NULL );
		for( i=0; i<nsubalignments; i++ ) for( j=0; j<insubtable[i]; j++ )
		{
			if( subtable[i][j] < 0 )
			{
				fprintf( stderr, "Not supported in the iterative refinmenment mode.\n" );
				fprintf( stderr, "Please use a positive number to represent a sequence.\n" );
			}
		}
	}

	ocut = cut;

	segment = (Segment *)calloc( MAXSEG, sizeof( Segment ) );
//	if( treemethod == 'X' || treemethod == 'E' || treemethod == 'q' )
	topol = AllocateIntCub( njob, 2, njob );
	len = AllocateDoubleMtx( njob, 2 );
	eff = AllocateDoubleMtx( njob, njob );
	seq = AllocateCharMtx( njob, nlenmax*9+1 );
	name = AllocateCharMtx( njob, B+1 );
	seq_g = AllocateCharMtx( njob, nlenmax*9+1 );
	res_g = AllocateCharMtx( njob, nlenmax*9+1 );
	aseq = AllocateCharMtx( njob, nlenmax*9+1 );
	bseq = AllocateCharMtx( njob, nlenmax*9+1 );
	nogap1seq = AllocateCharMtx( 1, nlenmax*1+1 );
	alloclen = nlenmax * 9;
	seq_g_bk = AllocateCharMtx( njob, 0 );
	for( i=0; i<njob; i++ ) seq_g_bk[i] = seq_g[i];
	kozoarivec = AllocateCharVec( njob );
	skipthisbranch = AllocateIntMtx( njob, 2 );
	for( i=0; i<njob; i++ ) skipthisbranch[i][0] = skipthisbranch[i][1] = 0;

	if( constraint )
	{
		localhomtable = (LocalHom **)calloc( njob, sizeof( LocalHom *) );
		for( i=0; i<njob; i++)
		{
			localhomtable[i] = (LocalHom *)calloc( njob, sizeof( LocalHom ) );
			for( j=0; j<njob; j++)
			{
				localhomtable[i][j].start1 = -1;
				localhomtable[i][j].end1 = -1;
				localhomtable[i][j].start2 = -1;
				localhomtable[i][j].end2 = -1;
				localhomtable[i][j].overlapaa = -1.0; 
				localhomtable[i][j].opt = -1.0;
				localhomtable[i][j].importance = -1.0; 
				localhomtable[i][j].next = NULL; 
				localhomtable[i][j].nokori = 0;
				localhomtable[i][j].extended = -1;
				localhomtable[i][j].last = localhomtable[i]+j;
				localhomtable[i][j].korh = 'h';
			}
		}
		fprintf( stderr, "Loading 'hat3' ... " );
		fflush( stderr );
		prep = fopen( "hat3", "r" );
		if( prep == NULL ) ErrorExit( "Make hat3." );
		readlocalhomtable2( prep, njob, localhomtable, kozoarivec );
		fclose( prep ); 
//		for( i=0; i<njob-1; i++ ) for( j=i+1; j<njob; j++ )
//			fprintf( stdout, "%d %d %d %d %d %d %d\n", i, j, localhomtable[i][j].opt, localhomtable[i][j].start1, localhomtable[i][j].end1, localhomtable[i][j].start2, localhomtable[i][j].end2 );
		fprintf( stderr, "done.\n" );
		fflush( stderr );
#if 0
		fprintf( stderr, "Extending localhom ... " );
		extendlocalhom( njob, localhomtable );
		fprintf( stderr, "done.\n" );
#endif
		nkozo = 0;
		for( i=0; i<njob; i++ ) if( kozoarivec[i] ) nkozo++;
	}


//		if( nlenmax > 30000 )
		if( nlenmax > 50000 ) // version >= 6.823
		{
#if 0
			if( constraint )
			{
				fprintf( stderr, "\nnlenmax=%d, nagasugi!\n", nlenmax ); 
				exit( 1 );
			}
			if( nevermemsave )
			{
				fprintf( stderr, "\nnevermemsave=1, nlenmax=%d, nagasugi!\n", nlenmax ); 
				exit( 1 );
			}
#endif
			if( !constraint && !nevermemsave && alg != 'M' )
			{
				fprintf( stderr, "\nnlenmax=%d, Switching to the memsave mode\n", nlenmax ); 
				alg = 'M';
			}
		}

#if 0
	Read( name, nlen, seq_g );
#else
	readData_pointer( infp, name, nlen, seq_g );
#endif
	fclose( infp );

	if( specificityconsideration ) calcmaxdistclass();

	for( i=0; i<njob; i++ )
	{
		res_g[i][0] = 0;
	}

	identity = 1;
	for( i=0; i<njob; i++ ) 
	{
		identity *= ( nlen[i] == nlen[0] );
	}
	if( !identity ) 
	{
		fprintf( stderr, "Input pre-aligned data\n" );
		exit( 1 );
	}
	constants( njob, seq_g );

#if 0
	fprintf( stderr, "penalty = %d\n", penalty ); 
	fprintf( stderr, "penalty_ex = %d\n", penalty_ex ); 
	fprintf( stderr, "offset = %d\n", offset ); 
#endif

	initSignalSM();

	initFiles();

#if 0
	if( njob == 2 )
	{
		writePre( njob, name, nlen, seq_g, 1 );
		SHOWVERSION;
		return( 0 );
	}
#else
	if( njob == 2 )
	{
		weight = 0;
		niter = 1;
	}
#endif

	c = seqcheck( seq_g );
	if( c )
	{
		fprintf( stderr, "Illegal character %c\n", c );
		exit( 1 );
	}
	commongappick( njob, seq_g );

	if( rnakozo && rnaprediction == 'm' )
	{
		singlerna = (RNApair ***)calloc( njob, sizeof( RNApair ** ) );
		prep = fopen( "hat4", "r" );
		if( prep == NULL ) ErrorExit( "Make hat4 using mccaskill." );
		fprintf( stderr, "Loading 'hat4' ... " );
		fflush( stderr );
		for( i=0; i<njob; i++ )
		{
			gappick0( nogap1seq[0], seq_g[i] );
			nogaplen = strlen( nogap1seq[0] );
			singlerna[i] = (RNApair **)calloc( nogaplen+1, sizeof( RNApair * ) );
			for( j=0; j<nogaplen; j++ )
			{
				singlerna[i][j] = (RNApair *)calloc( 1, sizeof( RNApair ) );
				singlerna[i][j][0].bestpos = -1;
				singlerna[i][j][0].bestscore = -1.0;
			}
			singlerna[i][nogaplen] = NULL;
			readmccaskill( prep, singlerna[i], nogaplen );
		}
		fclose( prep );
		fprintf( stderr, "\ndone.\n" );
		fflush( stderr );
	}
	else
		singlerna = NULL;


	if( utree )
	{
		prep = fopen( "hat2", "r" );
		if( !prep ) ErrorExit( "Make hat2." );
		readhat2_pointer( prep, njob, name, eff );
		fclose( prep );
#if 0
		fprintf( stderr, "eff = \n" );
		for( i=0; i<njob-1; i++ ) 
		{
			for( j=i+1; j<njob; j++ ) 
			{
				fprintf( stderr, "%d-%d,  %f\n", i, j, eff[i][j] );
			}
			fprintf( stderr, "\n" );
		}
#endif
		if( intree )
		{
			veryfastsupg_double_loadtree( njob, eff, topol, len, name );
#if 0
			fprintf( stderr, "eff = \n" );
			for( i=0; i<njob-1; i++ ) 
			{
				for( j=i+1; j<njob; j++ ) 
				{
					fprintf( stderr, "%d-%d,  %f\n", i, j, eff[i][j] );
				}
				fprintf( stderr, "\n" );
			}
exit( 1 );
#endif
		}
		else if( intop ) // v6.528 deha if( intop ) dattanode intree ga mukou datta.
		{
			fprintf( stderr, "--topin has been disabled\n" );
			exit( 1 );
//			veryfastsupg_double_loadtop( njob, eff, topol, len );
		}
		else if( subalignment )
			fixed_supg_double_treeout_constrained( njob, eff, topol, len, name, nsubalignments, subtable );
		else if( treemethod == 'X' || treemethod == 'E' || treemethod == 'q' ) 
//			veryfastsupg_double_outtree( njob, eff, topol, len, name );
			fixed_musclesupg_double_treeout( njob, eff, topol, len, name );
		else if( treemethod == 'n' ) 
			nj( njob, eff, topol, len );
		else if( treemethod == 's' )
			spg( njob, eff, topol, len );
		else if( treemethod == 'p' )
			upg2( njob, eff, topol, len );
		else ErrorExit( "Incorrect treemethod.\n" );
	}
#if DEBUG
	printf( "utree = %d\n", utree );
#endif

	orderfp = fopen( "order", "w" );
	if( !orderfp )
	{
		fprintf( stderr, "Cannot open 'order'\n" );
		exit( 1 );
	}
	for( i=0; (j=topol[njob-2][0][i])!=-1; i++ )
	{
		fprintf( orderfp, "%d\n", j );
	}
	for( i=0; (j=topol[njob-2][1][i])!=-1; i++ )
	{
		fprintf( orderfp, "%d\n", j );
	}
	fclose( orderfp );


	fprintf( stderr, "\n" );
	if( ( !utree && kobetsubunkatsu ) || constraint || !bunkatsu )
	{
		nseg = 0;
		anchors[0] =0;
		anchors[1] =strlen( seq_g[0] );
		nseg += 2;
	}
	else
	{
		nseg = searchAnchors( njob, seq_g, segment );
#if 0
		fprintf( stderr, "### nseg = %d\n", nseg );
		fprintf( stderr, "### seq_g[0] = %s\n", seq_g[0] );
		fprintf( stderr, "### nlenmax = %d\n", nlenmax );
		fprintf( stderr, "### len = %d\n", strlen( seq_g[0] ) );

#endif

		anchors[0] = 0;
		for( i=0; i<nseg; i++ ) anchors[i+1] = segment[i].center;
		anchors[nseg+1] = strlen( seq_g[0] );
		nseg +=2;

#if 0
		for( i=0; i<nseg; i++ )
			fprintf( stderr, "anchor[%d] = %d\n", i, anchors[i] );
#endif
	}


//--------------- kokokara ----
	if( subalignment )
	{
		for( i=0; i<nsubalignments; i++ )
		{
			fprintf( stderr, "Checking subalignment %d:\n", i+1 );
			alignmentlength = strlen( seq[subtable[i][0]] );
//			for( j=0; subtable[i][j]!=-1; j++ )
//				fprintf( stderr, " %d. %-30.30s\n", subtable[i][j]+1, name[subtable[i][j]]+1 );
			for( j=0; subtable[i][j]!=-1; j++ )
			{
				if( subtable[i][j] >= njob )
				{
					fprintf( stderr, "No such sequence, %d.\n", subtable[i][j]+1 );
					exit( 1 );
				}
				if( alignmentlength != strlen( seq[subtable[i][j]] ) )
				{
					fprintf( stderr, "\n" );
					fprintf( stderr, "###############################################################################\n" );
					fprintf( stderr, "# ERROR!\n" );
					fprintf( stderr, "# Subalignment %d must be aligned.\n", i+1 );
					fprintf( stderr, "# Please check the alignment lengths of following sequences.\n" );
					fprintf( stderr, "#\n" );
					fprintf( stderr, "# %d. %-10.10s -> %d letters (including gaps)\n", subtable[i][0]+1, name[subtable[i][0]]+1, alignmentlength );
					fprintf( stderr, "# %d. %-10.10s -> %d letters (including gaps)\n", subtable[i][j]+1, name[subtable[i][j]]+1, (int)strlen( seq[subtable[i][j]] ) );
					fprintf( stderr, "#\n" );
					fprintf( stderr, "# See http://mafft.cbrc.jp/alignment/software/merge.html for details.\n" );
					if( subalignmentoffset )
					{
						fprintf( stderr, "#\n" );
						fprintf( stderr, "# You specified seed alignment(s) consisting of %d sequences.\n", subalignmentoffset );
						fprintf( stderr, "# In this case, the rule of numbering is:\n" );
						fprintf( stderr, "#   The aligned seed sequences are numbered as 1 .. %d\n", subalignmentoffset );
						fprintf( stderr, "#   The input sequences to be aligned are numbered as %d .. %d\n", subalignmentoffset+1, subalignmentoffset+njob );
					}
					fprintf( stderr, "###############################################################################\n" );
					fprintf( stderr, "\n" );
					exit( 1 );
				}
				insubtable[subtable[i][j]] = 1;
			}
			for( j=0; j<njob-1; j++ )
			{
				if( includemember( topol[j][0], subtable[i] ) && !samemember( topol[j][0], subtable[i] ) )
					skipthisbranch[j][0] = 1;
				if( includemember( topol[j][1], subtable[i] ) && !samemember( topol[j][1], subtable[i] ) )
					skipthisbranch[j][1] = 1;
			}
			foundthebranch = 0;
			for( j=0; j<njob-1; j++ )
			{
				if( samemember( topol[j][0], subtable[i] ) || samemember( topol[j][1], subtable[i] ) )
				{
					foundthebranch = 1;
					fprintf( stderr, " -> OK\n" );
					break;
				}
			}
			if( !foundthebranch )
			{
				system( "cp infile.tree GuideTree" ); // tekitou
				fprintf( stderr, "\n" );
				fprintf( stderr, "###############################################################################\n" );
				fprintf( stderr, "# ERROR!\n" );
				fprintf( stderr, "# Subalignment %d does not seem to form a monophyletic cluster\n", i+1 );
				fprintf( stderr, "# in the guide tree ('GuideTree' in this directory) internally computed.\n" );
				fprintf( stderr, "# If you really want to use this subalignment, pelase give a tree with --treein \n" );
				fprintf( stderr, "# http://mafft.cbrc.jp/alignment/software/treein.html\n" );
				fprintf( stderr, "# http://mafft.cbrc.jp/alignment/software/merge.html\n" );
				if( subalignmentoffset )
				{
					fprintf( stderr, "#\n" );
					fprintf( stderr, "# You specified seed alignment(s) consisting of %d sequences.\n", subalignmentoffset );
					fprintf( stderr, "# In this case, the rule of numbering is:\n" );
					fprintf( stderr, "#   The aligned seed sequences are numbered as 1 .. %d\n", subalignmentoffset );
					fprintf( stderr, "#   The input sequences to be aligned are numbered as %d .. %d\n", subalignmentoffset+1, subalignmentoffset+njob );
				}
				fprintf( stderr, "############################################################################### \n" );
				fprintf( stderr, "\n" );
				exit( 1 );
			}
//			commongappick( seq[subtable[i]], subalignment[i] ); // irukamo
		}
#if 0
		for( i=0; i<njob-1; i++ )
		{
			fprintf( stderr, "STEP %d\n", i+1 );
			fprintf( stderr, "group1 = " );
			for( j=0; topol[i][0][j] != -1; j++ )
				fprintf( stderr, "%d ", topol[i][0][j]+1 );
			fprintf( stderr, "\n" );
			fprintf( stderr, "SKIP -> %d\n\n", skipthisbranch[i][0] );
			fprintf( stderr, "group2 = " );
			for( j=0; topol[i][1][j] != -1; j++ )
				fprintf( stderr, "%d ", topol[i][1][j]+1 );
			fprintf( stderr, "\n" );
			fprintf( stderr, "SKIP -> %d\n\n", skipthisbranch[i][1] );
		}
#endif

		for( i=0; i<njob; i++ ) 
		{
			if( insubtable[i] ) strcpy( bseq[i], seq[i] );
			else gappick0( bseq[i], seq[i] );
		}

		for( i=0; i<nsubalignments; i++ ) 
		{
			for( j=0; subtable[i][j]!=-1; j++ ) subalnpt[i][j] = bseq[subtable[i][j]];
			commongappick( j, subalnpt[i] );
		}

		FreeIntMtx( subtable );
		free( insubtable );
		for( i=0; i<nsubalignments; i++ ) free( subalnpt[i] );
		free( subalnpt );
		free( preservegaps );
	}
//--------------- kokomade ----


	for( i=0; i<njob; i++ ) res_g[i][0] = 0;

	for( iseg=0; iseg<nseg-1; iseg++ )
	{
		int tmplen = anchors[iseg+1]-anchors[iseg];
		int pos = strlen( res_g[0] );
		for( j=0; j<njob; j++ )
		{
			strncpy( seq[j], seq_g[j], tmplen );
			seq[j][tmplen]= 0;
			seq_g[j] += tmplen;	

		}
		fprintf( stderr, "Segment %3d/%3d %4d-%4d\n", iseg+1, nseg-1, pos+1, pos+1+tmplen );
		fflush( stderr );
		fprintf( trap_g, "Segment %3d/%3d %4d-%4d\n", iseg+1, nseg-1, pos+1, pos+1+tmplen );
	
		cut = ocut;
		returnvalue = TreeDependentIteration( njob, name, nlen, seq, bseq, topol, len, eff, skipthisbranch, alloclen, localhomtable, singlerna, nkozo, kozoarivec );

		for( i=0; i<njob; i++ )
			strcat( res_g[i], bseq[i] );
	}
	FreeCharMtx( seq_g_bk );
	FreeIntCub( topol );
	FreeDoubleMtx( len );
	FreeDoubleMtx( eff );
	FreeIntMtx( skipthisbranch );
	free( kozoarivec );
	if( constraint ) FreeLocalHomTable( localhomtable, njob );
	if( rnakozo && rnaprediction == 'm' ) 
	{
		if( singlerna ) // nen no tame
		{
			for( i=0; i<njob; i++ ) 
			{
				for( j=0; singlerna[i][j]!=NULL; j++ )
				{
					if( singlerna[i][j] ) free( singlerna[i][j] );
				}
				if( singlerna[i] ) free( singlerna[i] );
			}
			free( singlerna );
			singlerna = NULL;
		}
	}

#if 0
	Write( stdout, njob, name, nlen, bseq );
#endif

	fprintf( stderr, "done\n" );
	fprintf( trap_g, "done\n" );
	fclose( trap_g );


	devide = 0; 
	writePre( njob, name, nlen, res_g, 1 );
#if 0
	writeData( stdout, njob, name, nlen, res_g, 1 );
#endif


	SHOWVERSION;
	return( 0 );
}

#if 0
signed int main( int argc, char *argv[] )
{
	int i, nlen[M];
	char b[B];
	char a[] = "=";
	int value;

	gets( b ); njob = atoi( b );

/*
	scoremtx = 0;
	if( strstr( b, "ayhoff" ) ) scoremtx = 1;
	else if( strstr( b, "dna" ) || strstr( b, "DNA" ) ) scoremtx = -1;
	else if( strstr( b, "M-Y" ) || strstr( b, "iyata" ) ) scoremtx = 2;
	else scoremtx = 0;
*/
	if( strstr( b, "constraint" ) ) cnst = 1;

	nlenmax = 0;
	i = 0;
	while( i<njob )
	{
		gets( b );
		if( !strncmp( b, a, 1 ) ) 
		{
			gets( b ); nlen[i] = atoi( b );
			if( nlen[i] > nlenmax ) nlenmax = nlen[i];
			i++;
		}
	}
	if( nlenmax > N || njob > M ) 
	{
		fprintf( stderr, "ERROR in main\n" );
		exit( 1 );
	}
	/*
	nlenmax = Na;
	*/
	rewind( stdin );
	value = main1( nlen, argc, argv );
	exit( 0 );
}
#endif
