# Supplementary material for: Characterization of multiple sequence alignment errors using complete-likelihood score and position-shift map
Source: BMC Bioinformatics. 2016 Mar 18;17:133. doi: 10.1186/s12859-016-0945-5 (PMC4799563; doi:10.1186/s12859-016-0945-5)
Supplement: Additional file 2: — The ZIP archive of a package that contains the original versions of Perl modules and scripts used for creating the simulated and reconstructed MSAs and for analyzing these MSAs. It also contains a README file that describes how to use the modules and scripts. (The modules and scripts will run on a Mac OS X terminal. And it will probably run on other UNIX platforms, although we have not tested whether they indeed do.) The package also contains the Dawg control files that were used for the simulations. The latest version of the package (“ComplLiMment_P.verxxx”) can be found in the ‘lolipog’ directory at the FTP repository of the Bioinformatics Organization [85]. (ZIP 4746 kb) [file 12859_2016_945_MOESM2_ESM.zip › additional_file_2/ComplLiMment_P.ver0.6.1.2/ANALYSES/MSA_Prcd_Errors/Contrast_Analyses/Characteristics/Erroneous_Regions/MAFFT/E_INS_1/Gap_Config_Stats/Scripts/compare_ref_vs_rec_gconf_stats.pl]

#!/usr/bin/perl
#
###################################################################################
#	
#	ComplLiMment_P: A package to calculate the Complete-likelihood for a given Multiple-sequence alignment
#			(almost exclusively via Perl modules and scripts).
#
#	Version 0.6: Copyright (C) 2015 Kiyoshi Ezawa
#	Version 0.6.1: Copyright (C) 2015 Kiyoshi Ezawa
#	Version 0.6.1.1: Copyright (C) 2015 Kiyoshi Ezawa
#	Version 0.6.1.2: Copyright (C) 2016 Kiyoshi Ezawa
#
#    This package is free software: you can redistribute it and/or modify
#    it under the terms of the GNU General Public License as published by
#    the Free Software Foundation, either version 3 of the License, or
#    (at your option) any later version.
#
#    This package is distributed in the hope that it will be useful,
#    but WITHOUT ANY WARRANTY; without even the implied warranty of
#    MERCHANTABILITY or FITNESS FOR A PARTICULAR PURPOSE.  See the
#    GNU General Public License for more details.
#
#    You should have received a copy of the GNU General Public License, "GNU_GPL.txt",
#    along with this package.  If not, see <http://www.gnu.org/licenses/>.
#
#    The author can be contacted by e-mailing to <kezawa dot ezawa3 at gmail dot com>
#    (replace " dot " and " at " with "." and "@", respectively).
#
###################################################################################
#
# compare_ref_vs_rec_gconf_stats.pl:
#	This Perl script compares the reference MSA and a reconstructed MSA
#	in terms of several summary statistics on the MSAs' gap-configurations.
#	It was created by taking advantage of the framework of 'compare_ref_vs_rec_prank_scores.stripped.pl'.
#	(CREATION STARTED on Oct 7 (Tue), 2014, ENDED on Oct x (yyy), 2014.)
#
# compare_ref_vs_rec_prank_scores.stripped.pl:
#	This script is functionally identical to 'compare_ref_vs_rec_prank_scores.pl',
#	although it has many commented out commands and blocks stripped off.
#	(CREATED on Oct 7 (Tue), 2014.)
#
# compare_ref_vs_rec_prank_scores.pl:
#	This Perl script compares the reference MSA and a reconstructed MSA
#	in terms of the profile-profile pairwise score used in PRANK.
#	It was created by modifying 'compare_ref_vs_rec_mafft_consist.pl'.
#	(CREATION STARTED on Sep 18 (Thu), 2014, ENDED on Sep xx (yyy), 2014)
#
# compare_ref_vs_rec_mafft_consist.pl:
#	This Perl script compares the reference MSA and a reconstructed MSA
#	in terms of the consistency score used in (the refinement mode of) MAFFT.
#	It was created by modifying 'compare_ref_vs_rec_compllimment.pl'.
#	(CREATION STARTED on Sep 12 (Fri), 2014, ENDED on Sep xx (yyy), 2014)
#
# compare_ref_vs_rec_compllimment.pl:
#	This is a slightly modified version of 'compare_ref_vs_rec_abs_scoring_spt_odr.PhyML.pl'.
#	The major difference from the predecessor is that it now accepts four input file paths,
#	instead of the path to an input directory as the predecessor did.
#	(CREATION STARTED on Aug 8 (Fri), 2014, ENDED on Aug 9 (Sat), 2014)
#
# compare_ref_vs_rec_abs_scoring_spt_odr.PhyML.pl:
#	This revised version of 'compare_ref_vs_rec_abs_scoring.PhyML.pl' uses the Perl package, "MyTreeMap_indels_spt_odr.pm,"
#	instead of "MyTreeMap_indels.pm" as the predecessor was using.
#	And it also underwent some additional minor modifications,
#	which were mainly imported from "br_infer_psm_indel_events_spt_odr_dawg.v2.pl"
#	in the "Proof_of_Principle2" session for the framework to enable indel likelihood analyses.
#	(CREATED on Aug 5 (Tue), 2014)
#
#	[REVISED on Aug 6 (Wed), 2014]
#	For the indel analyses (enumerating parsimonious indel scenarios
#	plus calculating the approximate probabilities of the gap configurations of the segments),
#	the script now uses the input tree as it is, 
#	even if it has a bifurcated root.
#
# compare_ref_vs_rec_abs_scoring.PhyML.pl:
#	This Perl script compares the reference MSA and a reconstructed MSA
#	in terms of the 'absolute score', which is the summation
#	of the log-likelihood of gap pattern and that of the residue pattern.
#	It was created by importing some parts from the script 'compare_ml_msa.bch.extJC.6t.PhyML.pl'.
#	

use strict;
use warnings;

use MyArrayManipu_num qw( log_sum_exp );
use MyArrayManipu qw( binsearch_string );
use MyFile_manipu qw(
	open_input_file2 open_output_file list_sessions_ext
	tfm_labels2indices
	);

use MyMalnIO qw(
	extract_fasta
	extract_alignment
	pr_ODEN_input
	pr_phylip_aln
	);
	## pr_clustal_like_lite_aa
use MyMalnManipu qw( rm_gapcolumn2 );

use MyTreeManipu_II qw(
	extract_sgltree_from_file
	input_tree_file output_tree
	);

	# ADDED in creation of 'compare_ref_vs_rec_compllimment.pl' (on Aug 9 (Sat), 2014). #
use MyTreeManipu_II_dawg qw(
	input_tree_file_dawg
	);

	# ADDED in creation of 'compare_ref_vs_rec_prank_scores.pl' (on Sep 18 (Thu), 2014). #
use MyTreeManipu_III qw( make_node2abs_depth );

use MyTreeManipu_IV qw( bi2multifurcated_top construct_neat_subtree );

use MyPAML_parser qw( retrieve_aa_freqs );
	##prepare_paml_ctrl 

use MyApBayes_Score_MSA_ExtJC qw(
	readin_set_trees3 log_akaike_weights
	);
	## apbayes_scoring_msa_extJC_f 

	### The following three modules are for calculating log-likelihoods of substitution patterns. ###

=for the predecessor 'compare_ml_msa.bch.extJC.6t.PhyML.pl'
use MyMalnManipu_UH2 qw( 
	parse_altaln_header extract_aln_mtrx3
	fetch_nonred_clms_in_msas_thr
	);
	##fetch_nonred_clms_in_msas_mdst
use MyTreeMap_MLf qw(
	msa_likelihood_extJC_fnr
	);
	## msa_likelihood_extJC_f
=cut


use MyPhyML_parser qw(
	est_resfreqs_frm_msa print_custom_sbst_model
	extract_phyml_statistics2
	fetch_clmwise_likelihoods_phyml
	);
	## extract_phyml_statistics


	### ADDED in creation of 'compare_ref_vs_rec_prank_scores.pl'. ###
use MyPRANK_Scores qw(
	calc_br2tr_mtrx_TN
	calc_prob_descresstats_cond_ancstat
	calc_prob_descresstats
	set_prank_align_hmm
	prank_score_2profile_aln
	);

	# For counting gapped segments in each MSA segment. #
use MyTreeMap_indels_spt_odr qw(
	extract_cls_gblocks
	);
	## enum_psm_indel_scns_for_msa
=for the predecessor 'compare_ref_vs_rec_abs_scoring.PhyML.pl'.
	### For enumerating parsimonious indel scenarios. ###
use MyTreeMap_indels qw(
	enum_psm_indel_scns_for_msa
	);
	## extract_cls_gblocks msa_rep_gpatterns
=cut

	# ADDED in creation of 'compare_ref_vs_rec_gconf_stats.pl'. #
use MyMalnComparison qw(
	tally_gaps_in_seqs_in_msa
	);


sub read_list_pw_lclhom (\$$); # ADDED in creation of 'compare_ref_vs_rec_mafft_consist.pl' (on Sep 15 (Mon), 2014). #

sub readin_list_segs2 (\$\@); # ADDED in creation of 'compare_ref_vs_rec_compllimment.pl' (on Aug 9 (Sat), 2014). #
##sub readin_list_segs (\$\%);
sub readin_simul_params (\$);
sub inspect_indel_events (\@\@$$$);

sub readin_dawg_tree2 (\$); # ADDED in creation of 'compare_ref_vs_rec_compllimment.pl' (on Aug 9 (Sat), 2014). #
##sub readin_dawg_tree (\$); # ADDED in creation of 'compare_ml_msa.bch.extJC.6t.beta.pl' on Mar 15 (Tue), 2011 
sub ln_ml_sgl_seq2 (\$\%); # ADDED in creation of 'compare_apbayes_msa.bch.extJC.6.pl' on Mar 7 (Mon), 2011 #
sub add_dummy_seq (\@\@\%\%\%\%\%\@); # ADDED in creation of 'compare_ml_msa.bch.extJC.6t.PhyML.pl' on Apr 12 (Tue), 2011 #
####sub even_brlen_2seq_tree (\%$);
####sub parse_paml_main_output (\$);
##sub fetch_clmwise_lnlks (\$$);

$| = 1; # Flush the buffer of standard output everytime data flows into it.

my $program_path = $0;
my ($program_name) = ($program_path =~ m/([^\/]+)$/); 


	### Fixed Parameters ###

	# INPORTED from 'ml_scoring_msa.bch.pl' on Mar 15 (Tue), 2011 #
(our $CURR_WORK_DIR = ` pwd `) =~ s/\s+$//;
our $DIS_LEN = 60; # Maximum length of the sequences to be displayed in a line

##our $GAP = '-'; # Character representing a gap
our $CHAR_ABS =  our $GAP  = '-';
our $CHAR_PRES = our $NGAP = 'X';

	# (ADDED on Nov 29 (Mon), 2010) #
our $TOP_NODE  = $MyTreeManipu_II::TOP_NODE;
our $INDX_LENGTH = $MyTreeManipu_II::INDX_LENGTH;
our $INDX_BOOT = $MyTreeManipu_II::INDX_BOOT;

	# (ADDED on Mar 7 (Mon), 2011) #
our $TOT_BOOT = -1; # Because bootstrap values are NOT necessary for this analysis. 
our @INDICES_ATTR = ($INDX_LENGTH, $INDX_BOOT, $TOT_BOOT);
our $COMMENT = '#';  # Indicator of the comment line in the tree file

our $INDX_STRING = undef;
	# Specifies the index for the reference to a string in the element array of a set of non-redundant columns.
	# = undef if the element itself is the reference to a string.

our %SBSTMODEL2FILENAME = ( # $sbst_model_name (for PhyML) => $dat_name (for PAML)  (relevant only when $seqtype eq 'AA')
	'LG' => 'lg.dat',
	'WAG' => 'wag.dat',
	'JTT' => 'jones.dat',
	'MtREV' => 'mtREV24.dat',
	'Dayhoff' => 'dayhoff.dat',
	'CpREV' => 'cpREV.dat',
	'MtMam' => 'mtmam.dat',
	'MtArt' => 'mtArt.dat',
	);

our %SUPPORTED_SBSTMODELS = ( # $sbst_model_name (for PhyML) => 1 (revelant only when $seqtype eq 'NT')
	'HKY85' => 1, # default #
	'JC69' => 1,
	'K80' => 1, 
	'F81' => 1,
	# 'F84' => 1,
	'TN93' => 1, # Resurrected in creation of 'compare_ref_vs_rec_prank_scores.pl'. #
	);


	### Parameters to be adjusted ###

	# The level of tests to examine the behavior of the script (ADDED on Sep 1 (Sun), 2012):
	# 0, nothing; 1, very brief; 2, a bit brief; 3, a bit verbose; 5, very verbose.
our $TEST_LEVEL = 1;
##our $TEST_LEVEL = 3;
##our $TEST_LEVEL = 6;

	# The level of debugging output for 'extract_phyml_statistics2' (ADDED on Aug 26 (Sun), 2012)
our $DBG_LEVEL_EXPHYML = 0;

our $FLG_RMV_TMPOUT = 1; ## For actual (large-scale) analyses
##our $FLG_RMV_TMPOUT = 0; ## For TESTING the script ##
	# = 1 if you want to remove temporary directories and files under them,
	# = 0 if you want to keep them.

our $MIN_FREQ = 1E-06; # If the frequency of a residue is zero in the anchor MSA, this nominal frequency is used instead.


	# ADDED in creation of 'compare_ml_msa.bch.extJC.6t.I.pl' (on Mar 22 (Tue), 2011) #
our $SBST_MODEL_AA = 'JTT'; # Substitution model for amino acid sequences
our $SBST_MODEL_NT = 'HKY85'; # Substitution model for nucleotide sequences
##our $SBST_MODEL_NT = 'HKY'; # Substitution model for nucleotide sequences --- a BUG fixed on Apr 20 (Wed), 2011
our $CT_RCATE = 1; # #{substitution rate categories}
our $ALPHA =0; # Gamma shape parameter for the rate variation across sites ('': to be determined; 0: uniform rate model)
our $TOPO_SEARCH = 'NNI'; # Tree topology search method. ('NNI', 'SPR', or 'BEST')

	# ADDED in creation of 'compare_ml_msa.bch.extJC.6t.PhyML.pl' (on Mar 24 (Thu), 2011) #
	# REVISED in creation of 'compare_ml_msa.bch.extJC.6t.PhyML.pl' on Apr 13 (Wed), 2011
our $RESFREQ_AA = 'm'; # (To be changed to 'e' in the near future)
our $RESFREQ_NT = 'e'; # (To be changed to 'e' in the near future)
##our $RESFREQ = 'm'; # (To be changed to 'e' in the near future)
	# Option on what to do with residue frequencies.
	# = 'e' if you want to use the residue frequencies in the input anchor MSA;
	# = 'm' if you want to use the ML estimates of the nucleotide frequencies, or the amino-acid frequencies defined by the substitution model.

	## Global Variables Necessary for Calculating PRANK Scores. ##
	# (ADDED in creation of 'compare_ref_vs_rec_prank_scores.pl'.) #

our $LOG_ZERO = $MyPRANK_Scores::LOG_ZERO;

	# Gap opening rate (relative to the substitution rate), which corresponds to 'r' in Loytynoja and Goldman (2005). (It should probably correspond to 1/2 of the total (relative) indel rate in Dawg (Cartwright, 2005). #
our $GAPRATE_DNA = $MyPRANK_Scores::GAPRATE_DNA; # For DNA.
our $GAPRATE_PRO = $MyPRANK_Scores::GAPRATE_PRO; # For proteins.

	# Gap extension probability, which corresponds to  'epsilon' in Loytynoja and Goldman (2005).
our $GAPEXT_DNA = $MyPRANK_Scores::GAPEXT_DNA; # For DNA.
our $GAPEXT_PRO = $MyPRANK_Scores::GAPEXT_PRO; # For proteins.

	#  Match extension probability, which corresponds to 'gamma' in Loytynoja and Goldman (2005).
our $MATCHEXT = $MyPRANK_Scores::MATCHEXT; # (In Dawg, it should be zero. But I'm not sure about the actual default value for PRANK...)

	# = 1 if you want to open 'confirm'ed insertions forever (corresponds to the '+F' option of PRANK (recommended)),
	# = 0 if you want to leave the possibility of re-closing 'confirm'ed insertions (default for PRANK). 
our $IF_INSOPEN_FOREVER = 0;

	# = 1 if you want to ignore gaps on the MSA ends when scoring the MSA (default for PRANK),
	# = 0 if you want to count them in.
our $IF_IGNORE_TERM_GAPS = 1;


		### ADJUST THE FOLLOWING GLOBAL VARIABLES ONLY WHEN DEBUGGING ###

	## (MODIFIED in creation of 'compare_ref_vs_rec_prank_scores.pl'.) ##

	# Control the level of verboseness of the test message for 'MyMAFFT_Scores.pm'.
	# (0, silent; 1, very modest; 2, modest; 3, medium; 4, verbose; 5, very verbose; 6, extremely verbose.)

	# For 'calc_prob_descresstats_cond_ancstat'.
$MyPRANK_Scores::TEST_LEVEL_cpdca = 0;
##$MyPRANK_Scores::TEST_LEVEL_cpdca = 6;

	#  For 'prank_score_2profile_aln'.
$MyPRANK_Scores::TEST_LEVEL_ps2pa = 0;
##$MyPRANK_Scores::TEST_LEVEL_ps2pa = 6;


=for the predecessor 'compare_ref_vs_rec_compllimment.pl'.

	## (MODIFIED in creation of 'compare_ref_vs_rec_abs_scoring_spt_odr.PhyML.pl' on Aug 5 (Tue), 2014.) ##

	# Control the level of verboseness of the test message for 'MyTreeMap_indels_spt_odr.pm'.
	# (Basically, believe in the behaviours of the main subroutine 'enum_psm_indel_scns_for_msa',
	#  as well as of its satellite subroutines.)
$MyTreeMap_indels_spt_odr::TEST_LEVEL = 1;
$MyTreeMap_indels_spt_odr::TEST_LEVEL1 = 0;
$MyTreeMap_indels_spt_odr::TEST_LEVEL1hf = 0;
$MyTreeMap_indels_spt_odr::TEST_LEVEL2 = 0;
$MyTreeMap_indels_spt_odr::TEST_LEVEL2i = 0;
$MyTreeMap_indels_spt_odr::TEST_LEVEL2c = 0;
$MyTreeMap_indels_spt_odr::TEST_LEVEL2inb = 0;
$MyTreeMap_indels_spt_odr::TEST_LEVEL3 = 0;
$MyTreeMap_indels_spt_odr::TEST_LEVEL3d = 0;
#=for DEBUGGING
$MyTreeMap_indels_spt_odr::TEST_LEVEL = 5;
$MyTreeMap_indels_spt_odr::TEST_LEVEL1 = 5;
$MyTreeMap_indels_spt_odr::TEST_LEVEL1hf = 5;
$MyTreeMap_indels_spt_odr::TEST_LEVEL2 = 5;
$MyTreeMap_indels_spt_odr::TEST_LEVEL2i = 5;
#=cut
=cut # END of "for the predecessor 'compare_ref_vs_rec_compllimment.pl'."


		### END of "ADJUST THE FOLLOWING GLOBAL VARIABLES ONLY WHEN DEBUGGING" ###


	## IMPORTED from 'compare_ml_msa.bch.extJC.6t.PhyML.pl' (on Aug 26 (Sun), 2012) ##
	# Now, $main_bin_tree and $main_bin_clmlk are identical, renamed as $main_bin.
	# $src_ctrl and $src_dat are now optional.
	# Added another option "--resfreq", which specifies what are used for the residue frequencies.
	# [ Added another option "--sv_ratio", which specifies the transition/transversion ratio (on Apr 8 (Fri), 2011). ]
	# => Replaced with a pair of options, "--sv_ratio_r" and "--sv_ratio_y," which specify, respectively, the inter-purine (A<->G} and inter-pyrimidine (T<->C) transition/transversion ratios. (on Sep 17 (Thu), 2014).

	# MAJOR MODIFICATION in creation of 'compare_ref_vs_rec_prank_scores.pl' (on Sep 17 (Thu), 2014). #
	# => Further modified, adding three new options, --gaprate, --gapext, and --matchext, on Sep 27 (Sat), 2014.
	# => Further added another new option, ---if_insopen_forever, on Sep 28 (Sun), 2014.

unless (@ARGV > 9) {
	print STDERR "\nUsage:  [perl] $program_name {main_binary} {sequence_type ('AA' for amino acid sequences, 'NT' for  nucleotide sequences)} {anchor_msa_file} {inaln_file_ref} {inaln_file_rec} {inlist_segs} {inlist_params} {out_top_dir} {out_summ_file} {log_dir} [ --sbst_model={substitution model name (default: $SBST_MODEL_AA for amino acids, $SBST_MODEL_NT for nucleotides)} --ct_rcate=\#{substitution rate categories (default: $CT_RCATE) }}  --alpha={gamma shape parameter for rate variation across sites (default: $ALPHA) } --topo_search={tree topology search method (default: $TOPO_SEARCH)} --resfreq={what to do with residue frequencies (default: $RESFREQ_AA for amino acids, $RESFREQ_NT for nucleotides)} --sv_ratio_r={inter-purine (A<->G) transition/transversion ratio (default: undef)} --sv_ratio_y={inter-pyrimidine (T<->C) transition/transversion ratio (default: undef)}  --ctrl={path to the control file (default: undef)} --sbst_mtrx={path to the file for substitution model (MANDATORY for amino-acids)} --intree={input_tree_file (default: undef)}  --gaprate={gap opening rate (default: $GAPRATE_PRO for proteins, $GAPRATE_DNA for DNA)}  --gapext={gap extension probability (default: $GAPEXT_PRO for proteins, $GAPEXT_DNA for DNA)}  --matchext={match extension probability (default: $MATCHEXT)}  --if_insopen_forever={ 1 if 'confirm'ed insertions should be open forever, = 0 otherwise (default: $IF_INSOPEN_FOREVER)} ]\n"; 
	die "$! .\n\n";
}
my ($main_bin, $seqtype, $anchor_msa_file, $inaln_file_ref, $inaln_file_rec, $inlist_segs, $inlist_params, $outtopdir, $out_summ, $logdir) = @ARGV[0 .. 9];


my $main_bin_tree = my $main_bin_clmlk = $main_bin; # These

$seqtype = uc $seqtype;
unless (($seqtype eq 'AA') or ($seqtype eq 'NT')) {
	print STDOUT "[ERROR '$program_name'] ILLEGAL INPUT: The sequence type '$seqtype' is not expected. Please specify either 'AA' or 'NT' !\n";
	print STDERR "[ERROR '$program_name'] $!\n\n";
	die ;
}

unless ($seqtype eq 'NT') { # ADDED in creation of 'compare_ref_vs_rec_mafft_consist.pl'. #
	print STDOUT "[ERROR '$program_name'] Currently, this script CANNOT HANDLE the sequence TYPE, '$seqtype', which is DIFFERENT FROM 'NT' !\n";
	print STDERR "[ERROR '$program_name'] $!\n\n";
	die ;
}

my $sbst_model = ($seqtype eq 'AA') ? $SBST_MODEL_AA : $SBST_MODEL_NT;
my $ct_rcate = $CT_RCATE;
my $alpha = $ALPHA;
my $topo_search = $TOPO_SEARCH;


	# MODIFIED in creation of 'compare_ref_vs_rec_prank_scores.pl'. #
my ($sv_ratio_r, $sv_ratio_y) ;
##my $sv_ratio ;

my $resfreq = ($seqtype eq 'AA') ? $RESFREQ_AA : $RESFREQ_NT;

my ($intree, $src_ctrl, $src_dat); # Input tree file, control file specifying detailed options, and data file specifying the substitution model

	# ADDED in creation of 'compare_ref_vs_rec_prank_scores.pl' (on Sep 27 (Sat), 2014). #
my $gaprate = ($seqtype eq 'AA') ? $GAPRATE_PRO : $GAPRATE_DNA;
my $gapext  = ($seqtype eq 'AA') ? $GAPEXT_PRO  : $GAPEXT_DNA;
my $matchext = $MATCHEXT;
	# END of "ADDED in creation of 'compare_ref_vs_rec_prank_scores.pl' (on Sep 27 (Sat), 2014)." #

my $if_insopen_forever = $IF_INSOPEN_FOREVER; # ADDED in creation of 'compare_ref_vs_rec_prank_scores.pl' (on Sep 28 (Sun), 2014). #

for (my $k=10; $k<@ARGV; $k++) { # MODIFIED in creation of 'compare_ref_vs_rec_prank_scores.pl' (on Sep 29 (Mon), 2014). #
##for (my $k=11; $k<@ARGV; $k++) {...} # MODIFIED in creation of 'compare_ref_vs_rec_mafft_consist.pl' (on Sep 12 (Fri), 2014). #
##for (my $k=10; $k<@ARGV; $k++) {...} # MODIFIED in creation of 'compare_ref_vs_rec_compllimment.pl' (on Aug 8 (Fri), 2014). #
##for (my $k=7; $k<@ARGV; $k++) {...}

	my $arg = $ARGV[$k];
	unless ($arg =~ s/^\-\-?//) {
	    print STDOUT "[WARNING '$program_name'] Found an UNEXPECTED command-line ARGUMENT '$arg': $! !\n";
	    print STDOUT "                 ---  I will just skip it ...\n\n";
	    next;
	}
	if ($arg =~ s/^intree\=// ) {
	    ($arg =~ m/\S/) and ($intree = $arg);

		# MODIFIED in creation of 'compare_ref_vs_rec_prank_scores.pl'. #
	} elsif ($arg =~ s/^sv_ratio_r\=//) {
	    ($arg =~ m/\S/) and ($sv_ratio_r = $arg);
	} elsif ($arg =~ s/^sv_ratio_y\=//) {
	    ($arg =~ m/\S/) and ($sv_ratio_y = $arg);

	##} elsif ($arg =~ s/^sv_ratio\=//) {
	##    ($arg =~ m/\S/) and ($sv_ratio = $arg);

	} elsif ($arg =~ s/^ctrl\=//) {
	    ($arg =~ m/\S/) and ($src_ctrl = $arg);
	} elsif ($arg =~ s/^sbst_mtrx\=//) {
	    ($arg =~ m/\S/) and ($src_dat = $arg);
	} elsif ($arg =~ s/^resfreq\=//) {
	     if (($arg =~ m/\S/ ) and ($arg ne $resfreq)) {
		print STDOUT "[INFO '$program_name'] The argument \$resfreq = '$resfreq' will be changed to '$arg' ...\n\n";
		$resfreq = $arg;
	     }

	} elsif ($arg =~ s/^sbst_model\=//) {
	     if (($arg =~ m/\S/ ) and ($arg ne $sbst_model)) {
		print STDOUT "[INFO '$program_name'] The argument \$sbst_model = '$sbst_model' will be changed to '$arg' ...\n\n";
		$sbst_model = $arg;
	     }
	} elsif ($arg =~ s/^ct_rcate\=// ) {
	    if (($arg =~ m/\S/ ) and ($arg ne $ct_rcate)) {
		print STDOUT "[INFO '$program_name'] The argument \$ct_rcate = '$ct_rcate' will be changed to '$arg' ...\n\n";
		$ct_rcate = $arg;
		##$sbst_model = $arg; # A BUG FIXED on March 23 (Wed), 2011 #
	    }
	} elsif ($arg =~ s/^alpha\=// ) {
	    if ($arg =~ m/\S/ ) {
		if ($arg ne $alpha) {
		   print STDOUT "[INFO '$program_name'] The argument \$alpha = '$alpha' will be changed to '$arg' ...\n\n";
		   $alpha = $arg;
		   ##$sbst_model = $arg; # A BUG FIXED on March 23 (Wed), 2011 #
		}
	    } else {
		print STDOUT "[INFO '$program_name'] I found \$alpha = '', I will regard this as an order to UNDEFINE it (, which means optimizing it) ...\n\n";
		$alpha = undef;
	    }
	} elsif ($arg =~ s/^topo_search\=// ) {
	    if (($arg =~ m/\S/ ) and ($arg ne $topo_search)) {
		print STDOUT "[INFO '$program_name'] The argument \$topo_search = '$topo_search' will be changed to '$arg' ...\n\n";
		$topo_search = $arg;
	    }

		# ADDED in creation of 'compare_ref_vs_rec_prank_scores.pl' (on Sep 27 (Sat), 2014). #

	} elsif ($arg =~ s/^gaprate\=// ) {
	    if (($arg =~ m/\S/ ) and ($arg ne $gaprate)) {
		print STDOUT "[INFO '$program_name'] The argument \$gaprate = '$gaprate' will be changed to '$arg' ...\n\n";
		$gaprate = $arg;
	    }

	} elsif ($arg =~ s/^gapext\=// ) {
	    if (($arg =~ m/\S/ ) and ($arg ne $gapext)) {
		print STDOUT "[INFO '$program_name'] The argument \$gapext = '$gapext' will be changed to '$arg' ...\n\n";
		$gapext = $arg;
	    }

	} elsif ($arg =~ s/^matchext\=// ) {
	    if (($arg =~ m/\S/ ) and ($arg ne $matchext)) {
		print STDOUT "[INFO '$program_name'] The argument \$matchext = '$matchext' will be changed to '$arg' ...\n\n";
		$matchext = $arg;
	    }
		# END of "ADDED in creation of 'compare_ref_vs_rec_prank_scores.pl' (on Sep 27 (Sat), 2014)." #

	} elsif ($arg =~ s/^if_insopen_forever\=// ) { # ADDED in creation of 'compare_ref_vs_rec_prank_scores.pl' on Sep 28 (Sun), 2014. 
	    if (($arg =~ m/\S/ ) and ($arg ne $if_insopen_forever)) {
		print STDOUT "[INFO '$program_name'] The argument \$if_insopen_forever = '$if_insopen_forever' will be changed to '$arg' ...\n\n";
		$if_insopen_forever = $arg;
	    }

	} else {
	    print STDOUT "[WARNING '$program_name'] Found an UNEXPECTED command-line ARGUMENT '--$arg': $! !\n";
	    print STDOUT "                 ---  I will just skip it ...\n\n";
	}
}

	# ADDED in creation of 'compare_ref_vs_rec_prank_scores.pl'. #
my $sv_ratio = ((defined $sv_ratio_r) and ($sv_ratio_y)) ? ($sv_ratio_r + $sv_ratio_y)/2 : undef;

	## Check the consistency of the command-line arguments #

unless (defined $sbst_model) { # ADDED a long-overdue block on Sep 18 (Thu), 2014 (while creating  ompare_ref_vs_rec_prank_scores.pl').
	print STDOUT "[ERROR '$program_name'] The substitition model is UNSPECIFIED !!\n\n";
	print STDERR "[ERROR '$program_name'] $!\n\n";
	die ;
}

if ($seqtype eq 'AA') {
    unless (($sbst_model eq 'custom') or (defined $SBSTMODEL2FILENAME{$sbst_model})) {
	print STDOUT "[ERROR '$program_name'] Sorry, the amino-acid substitution model '$sbst_model' CANNOT BE USED for this version !!\n";
	print STDERR "[ERROR '$program_name'] $!\n\n";
	die ;
    }

} else {

    unless (defined $SUPPORTED_SBSTMODELS{$sbst_model}) {
	print STDOUT "[ERROR '$program_name'] Sorry, the nucleotide substitution model '$sbst_model' is NOT SUPPORTED by this version !!\n";
	print STDERR "[ERROR '$program_name'] $!\n\n";
	die ;
    }
}

my $sbst_model_phyml = ($sbst_model eq 'TN93') ? 'HKY85' : $sbst_model ; # ADDED in creation of 'compare_ref_vs_rec_prank_scores.pl'. #


if ($seqtype eq 'AA') { # DEBUGGED on Apr 20 (Wed), 2011 #
##if (($seqtype eq 'AA') and ($resfreq eq 'e')) {
    unless (defined $src_dat) {
	print STDOUT "[ERROR '$program_name'] The PATH to the FILE for the amino-acid substitution model '$sbst_model' is UNSPECIFIED !\n";
	print STDERR "[ERROR '$program_name'] $!\n\n";
	die ;
    }
}

if (($resfreq ne 'm') and ($resfreq ne 'e') and ($seqtype ne 'NT')) {
	print STDOUT "[ERROR '$program_name'] The residue frequency option '$resfreq' is NOT COMPATIBLE with the sequence type '$seqtype' !\n";
	print STDERR "[ERROR '$program_name'] $!\n\n";
	die ;
}
if ((defined $intree) and ($intree =~ m/\S/) and ($seqtype eq 'NT') and ($resfreq eq 'm')) {
	print STDOUT "[ERROR '$program_name'] The option '-seqtype=NT -resfreq=m' is NOT COMPATIBLE with the use of an input tree ($intree), please use a different option for -resfreq !\n";
	print STDERR "[ERROR '$program_name'] $!\n\n";
	die ;
}
if ( (defined $sv_ratio) and (($sbst_model eq 'JC69') or ($sbst_model eq 'F81')) ) {
	print STDOUT "[WARNING '$program_name'] The option '--sv_ratio=$sv_ratio' is NOT NECESSARY for the substitution model '$sbst_model' !\n";
	print STDOUT "          --- I will UNDEFINE it ...\n\n";
	$sv_ratio = undef;

	$sv_ratio_y = $sv_ratio_r = undef; # ADDED in creation of 'compare_ref_vs_rec_prank_scores.pl'. #
}
if (($sbst_model eq 'JC69') or ($sbst_model eq 'K80')) {
	print STDOUT "[WARNING '$program_name'] The substitution model '$sbst_model' has uniform equilibrium frequencies (fA = fC = fG = fT = 0.25), so I will SET \$resfreq = '' !\n";
	$resfreq = '';
}

if ((defined $intree) and !(defined $alpha)) {
	print STDOUT "[ERROR '$program_name'] Now \$alpha = undef, but I canNOT ML-estimate the shape parameter when an input tree file is specified (as '$intree') !\n";
	print STDOUT "[ERROR '$program_name'] $!\n\n";
	die ;
}


	# Out of command-line arguments,
	# build up options shared by the tree inference step and
	# the column-wise likelihood calculation step.

my $seqtype_lc = lc $seqtype;

our $OPTIONS_SHARED = " -d $seqtype_lc -c $ct_rcate ";
## (($ct_rcate > 1) and (defined $alpha) and ($alpha > 0)) and ($OPTIONS_SHARED .= " -a $alpha");


	### Input/Output files/directories ###

	## Interim files ##

my $name_interim_trees = "tree_whole_full.txt";
my $interim_trees = "$outtopdir/$name_interim_trees";

my $name_log_interim_trees = "log_$name_interim_trees";
my $log_interim_trees = "$logdir/$name_log_interim_trees";

my $interim_aln_name = 'input_aln.fa'; # $interim_aln = "$outdir/$interim_aln_name"
my $tmpfile_name = 'lnl_msa.txt';

	# $int_clmlk_file_ref = "$top_clmlk_dir_ref/$pref_clmlk\{seg_id\}$suff_clmlk".
	# $int_clmlk_file_rec = "$top_clmlk_dir_rec/$pref_clmlk\{seg_id\}$suff_clmlk".
my $top_clmlk_dir_ref = "$outtopdir/Clm_lnlk/Ref";
my $top_clmlk_dir_rec = "$outtopdir/Clm_lnlk/Rec";
my $pref_clmlk = 'lnlk_clm.';
my $suff_clmlk = '.txt';

	# Top Temporary directory for PAML #
	# temporary directory (reference) = "$top_tmpdir_ref/s{seg_ID}/g{indx_gpattern}/t{indx_tree}"
	# temporary directory (reconstructed) = "$top_tmpdir_rec/s{seg_ID}/g{indx_gpattern}/t{indx_tree}"
my $top_tmpdir_ref = "$outtopdir/Tmp/Ref";
my $top_tmpdir_rec = "$outtopdir/Tmp/Rec";


	# Temporary directory for phylogenetic tree reconstruction #
	# $inaln_for_tree = "$tmpdir_phyml/$inaln_for_tree_name";
my $tmpdir_phyml = "$outtopdir/Infer_tree";

	# Master file for a custom substitution model (only for $seqtype eq 'AA' and $resfreq eq 'e') #
	# $master_sbst_file = "$outtopdir/$dat_name";
	# $master_ctrl_file = "$outtopdir/$ctrl_name";
my $master_sbst_file;
my $master_ctrl_file;


	## Check Necessary Files/Directories ##

foreach my $binary ($main_bin_tree) { # MODIFIED in creation of 'bch_pbs_cmp_mafft_consist.D.pl'. #
##foreach my $binary ($main_bin_tree, $main_bin_clmlk) {...}
    unless (( -f $binary ) and ( -x $binary )) {
	print STDOUT "[ERROR '$program_name'] CanNOT FIND an executable PROGRAM '$binary' !\n";
	print STDERR "[ERROR '$program_name'] $!\n\n";
	die ;
    }
}

if (defined $src_ctrl) {
   unless (( -f $src_ctrl ) and ( -r $src_ctrl )) {
	print STDOUT "[ERROR '$program_name'] CanNOT FIND a readable PAML CONTROL FILE '$src_ctrl' !\n";
	print STDERR "[ERROR '$program_name'] $!\n\n";
	die ;
   }
}
if (defined $src_dat) {
   unless (( -f $src_dat ) and ( -r $src_dat )) {
	print STDOUT "[ERROR '$program_name'] CanNOT FIND a readable PAML CONTROL FILE '$src_dat' !\n";
	print STDERR "[ERROR '$program_name'] $!\n\n";
	die ;
   }
}

my ($ctrl_name) = (defined $src_ctrl) ? ($src_ctrl =~ m!([^/\s]+)\s*$!) : ('ctrl_phyml.txt');
my ($dat_name) = (defined $src_dat) ? ($src_dat =~ m!([^/\s]+)\s*$!) : ('undef');
my $log_name = (defined $src_ctrl) ? "log_$ctrl_name.txt" : "log_PhyML.txt";


if (($seqtype eq 'AA') and (defined $dat_name)) {
    my $dat_name0 = $SBSTMODEL2FILENAME{$sbst_model};
    unless (($dat_name eq 'custom') or ($dat_name eq $dat_name0)) {
	print STDOUT "[ERROR '$program_name'] The DATA FILE NAME for the amino-acid substitution model '$sbst_model' is NOT '$dat_name', as you specified, BUT '$dat_name0' !\n";
	print STDERR "[ERROR '$program_name'] $!\n\n";
	die ;
    }
}

if (($seqtype eq 'AA') and ($resfreq eq 'e')) {
	$dat_name =~ s/\.dat$//;
	##$dat_name =~ s/\.dat^//; # A BUG Fixed on Mar 29 (Tue), 2011 #

	$dat_name .= '_custom.dat';
	$master_sbst_file = "$outtopdir/$dat_name";
	$master_ctrl_file = "$outtopdir/$ctrl_name";
}


foreach my $file ($intree) {
    (defined $file) or next; ## ADDED in creation of 'compare_ml_msa.bch.extJC.6t.PAML.pl' (on Mar 22 (Tue), 2011) ##

    unless (( -f $file ) and ( -r $file )){
	print STDOUT "[ERROR '$program_name'] CanNOT FIND a readable INPUT FILE '$file' !\n";
	print STDERR "[ERROR '$program_name'] $!\n\n";
	die ;
    }
}

	# MODIFIED in creation of 'compare_ref_vs_rec_compllimment.pl' (on Aug 8 (Fri), 2014). #

foreach my $infile ($inaln_file_ref, $inaln_file_rec, $inlist_segs, $inlist_params) { # MODIFIED in creation of 'compare_ref_vs_rec_prank_scores.pl'. #
##foreach my $infile ($inaln_file_ref, $inaln_file_rec, $inlist_segs, $inlist_params, $inlist_lclhom) {...} # MODIFIED in creation of 'compare_ref_vs_rec_mafft_consist.pl'. #
##foreach my $infile ($inaln_file_ref, $inaln_file_rec, $inlist_segs, $inlist_params) {...}
    unless (( -f $infile ) and ( -r $infile )) {
	print STDOUT "[ERROR '$program_name'] CanNOT FIND a readable INPUT FILE '$infile' !\n";
	print STDERR "[ERROR '$program_name'] $!\n\n";
	die ; 
    }
}

foreach my $outdir ($outtopdir, $logdir, $top_clmlk_dir_ref, $top_clmlk_dir_rec, $top_tmpdir_ref, $top_tmpdir_rec, $tmpdir_phyml) {
    unless ( -d $outdir ) {
	unless (0 == system ("mkdir -p $outdir") ) {
	    print STDOUT "[ERROR '$program_name'] FAILED to create a TOP OUTPUT DIRECTORY '$outdir': $? !\n";
	    print STDERR "[ERROR '$program_name'] $!\n\n";
	    die ;
	}
    }
    unless (( -r $outdir ) and ( -w $outdir )) {
	unless (0 == system ("chmod u+rw $outdir") ) {
	    print STDOUT "[ERROR '$program_name'] FAILED to CHANGE the permission MODES of the top output directory '$outdir': $? !\n";
	    print STDERR "[ERROR '$program_name'] $!\n\n";
	    die ;
	}
    }
}


	### Declare the Beginning of the Script ###

print STDOUT "\n<<<<<<< Program name: $program_name (path: $program_path) >>>>>>>>\n\n";

print STDOUT "Current working directory: $CURR_WORK_DIR .\n\n";


print STDOUT "Binary programs:\n";
print STDOUT "     (for tree inference)  $main_bin_tree ,\n";

print STDOUT "Source control file (for PhyML): ", ((defined $src_ctrl) ? $src_ctrl : 'Not used'), " .\n";
print STDOUT "Source file of substitution model (for PhyML): ", ((defined $src_dat) ?  $src_dat : 'Not used'), " .\n\n";


print STDOUT "Sequence type: ", (($seqtype eq 'AA') ? 'Amino Acid' : 'Nucleotide'), " .\n\n";

print STDOUT "Input files:\n";

if (defined $intree) { 
    print STDOUT "     (Tree)      $intree .\n\n";
}
print STDOUT "    (anchor MSA) $anchor_msa_file .\n\n";


	# MODIFIED in creation of 'compare_ref_vs_rec_compllimment.pl' (on Aug 8 (Fri), 2014). #

print STDOUT "   (simulation parameters} $inlist_params,\n";
print STDOUT "   (reference MSA)         $inaln_file_ref,\n";
print STDOUT "   (reconstructed MSA)     $inaln_file_rec,\n";
print STDOUT "   (list of segments)      $inlist_segs .\n\n";

print STDOUT "Directory for interim output files for tree inference: $tmpdir_phyml .\n\n";

print STDOUT "Interim output list of candidate trees:  {topoutdir}/$name_interim_trees .\n";

if (defined $master_sbst_file) {
    print STDOUT "Master file for a custom  substitution model: {topoutdir}/$dat_name .\n";
}
if (defined $master_ctrl_file) {
    print STDOUT "Master control file for PhyML: {topoutdir}/$ctrl_name .\n";
}


print STDOUT "Temporary directories for PAML (obsolete):  {top_tmpdir}/s{seg_id}/g{indx_gpattern}/t{indx_tree}/,\n"; # MODIFIED in creation of 'compare_ref_vs_rec_mafft_consist.pl'. #
##print STDOUT "Temporary directories for PAML:  {top_tmpdir}/s{seg_id}/g{indx_gpattern}/t{indx_tree}/,\n";
print STDOUT "   where {top_tmpdir} = $top_tmpdir_ref for the reference MSA,\n";
print STDOUT "                      = $top_tmpdir_rec for the reconstructed MSA.\n\n";

print STDOUT "Summary output: $out_summ .\n\n";
print STDOUT "Directory for the log files: {log_dir} = $logdir .\n\n";
print STDOUT "Log files:\n";

##print STDOUT "   (for candidate tree enumeration) {log_dir}/$name_log_interim_trees .\n\n"; ## DISABLED in creation of 'compare_ref_vs_rec_gconf_stats.pl'. #

	# MODIFIED in creation of 'compare_ref_vs_rec_mafft_consist.pl'. #
	# => Further MODIFIED in creation of 'compare_ref_vs_rec_gconf_stats.pl'. #
print STDOUT "   (for calculating the summary statistics on the gap consistency of the \{reference,reconstructd\} MSA for each segment) {log_dir}/log_seg_gcstats.\{ref,rec\}.\{seg_id\}.txt .\n\n";
##print STDOUT "   (for calculating the MAFFT consistency score of the \{reference,reconstructd\} MSA for each segment) {log_dir}/log_seg_score.\{ref,rec\}.\{seg_id\}.txt .\n\n";


if ($FLG_RMV_TMPOUT) {
	print STDOUT "* All the temporary outputs will be removed .\n\n";
} else {
	print STDOUT "* All the temporary outputs will be kept .\n\n";
}


print STDOUT "Parameters for tree inference (via PhyML):\n\n";
print STDOUT "   Substitution model:  $sbst_model .\n";
print STDOUT "   (Model for PhyML: $sbst_model_phyml .)\n\n"; # ADDED in creation of 'compare_ref_vs_rec_prank_scores.pl'. #

print STDOUT "   #{Substitution rate categories}: $ct_rcate .\n";
print STDOUT "   Gamma shape parameter for the rate variation across sites: ", ((defined $alpha) ? $alpha : 'undef'), " .\n";
print STDOUT "   Tree topology search method: $topo_search .\n";

print STDOUT "   Option on what to do with the residue frequencies: ", (($resfreq =~ m/\S/) ? $resfreq : "uniform (default for $sbst_model)"), " .\n\n\n";

if ($seqtype eq 'NT') {
		# MODIFIED in creation of 'compare_ref_vs_rec_prank_scores.pl'. #
	print STDOUT "   Transition/transversion ratios:\n";
	print STDOUT "        (for A <-> G) ", ((defined $sv_ratio_r) ? $sv_ratio_r : 'undef'), " ,\n";
	print STDOUT "        (for T <-> C) ", ((defined $sv_ratio_y) ? $sv_ratio_y : 'undef'), " ,\n";
	print STDOUT "       (average (to be used for PhyML (if applicable))) ", ((defined $sv_ratio) ? $sv_ratio : 'undef'), " .\n\n\n";
    ##print STDOUT "   Transition/transversion ratio: ", ((defined $sv_ratio) ? $sv_ratio : 'undef'), " .\n";
}

print STDOUT "\nOptions for PhyML shared by both tree inference and column-wise likelihood calculation:\n\n";
##print STDOUT "     '$OPTIONS_SHARED' .\n\n";
print STDOUT '   $OPTIONS_SHARED = ', "'$OPTIONS_SHARED' .\n\n";

print STDOUT "\nLevels of tests for debugging or behavior tests:\n\n";

print STDOUT '   $TEST_LEVEL        =  ', $TEST_LEVEL, " ,\n";
print STDOUT '   $DBG_LEVEL_EXPHYML =  ', $DBG_LEVEL_EXPHYML, " ,\n";
print STDOUT '   $FLG_RMV_TMPOUT    =  ', $FLG_RMV_TMPOUT, " .\n\n";

	# MODIFIED in creation of 'compare_ref_vs_rec_prank_scores.pl'. #

print STDOUT "\nParameters in the Perl package 'MyPRANK_Scores.pm' .\n\n";

print STDOUT '$MyPRANK_Scores::TEST_LEVEL_cpdca = ', $MyPRANK_Scores::TEST_LEVEL_cpdca, " ,\n";
print STDOUT '$MyPRANK_Scores::TEST_LEVEL_ps2pa = ', $MyPRANK_Scores::TEST_LEVEL_ps2pa, " .\n\n";

print STDOUT "\nParameters necessary for the alignment HMM model of PRANK:\n\n";

print STDOUT '    $gaprate  = ', $gaprate, " ,\n";
print STDOUT '    $gapext   = ', $gapext, " ,\n";
print STDOUT '    $matchext = ', $matchext, " .\n\n";

print STDOUT "\nOther Parameters necessary for PRANK scoring:\n\n";
print STDOUT '    $if_insopen_forever = ', $if_insopen_forever, " .\n\n";
print STDOUT '    $IF_IGNORE_TERM_GAPS = ', $IF_IGNORE_TERM_GAPS, " .\n\n";


	### Read in the list of segments. ###

print STDOUT "\n<<<<< Now, read in the list of segments >>>>>\n\n";

our @LABELS_SEG_ATTR = ('Indx_spacer', 'Start_in_Ref', 'End_in_ref', 'Start_in_Rec', 'End_in_Rec', 'Diagnosis'); # MODIFIED in creation of 'compare_ref_vs_rec_compllimment.pl'. #
##our @LABELS_SEG_ATTR = ('seg_type', 'ref_len', 'rec_len', '#len_grp', 'alt_state');

# @{$list_segments[$s]} = @attrs gives information on the $s th segment, including its ID.
#
my $list_segments = readin_list_segs2 ($inlist_segs, @LABELS_SEG_ATTR);# MODIFIED  in creation of 'compare_ref_vs_rec_compllimment.pl'. #

# @{$list_segments[$s]} = ($seg_ID, @attrs) gives information on the $s th segment.
#
##my $list_segments = readin_list_segs ($inlist_segs, %LABEL_SATTR2INDX);
unless (defined $list_segments) {
	print STDOUT "[ERROR '$program_name'] The subroutine 'readin_list_segs2' FAILED !\n";
	print STDERR "[ERROR '$program_name'] $!\n\n";
	die ;
}

my $ct_segments = @{$list_segments};

print STDOUT "\n#{segments} = $ct_segments\n\n";
print STDOUT join ("\t", 'Seg_ID', @LABELS_SEG_ATTR[1..$#LABELS_SEG_ATTR]), "\n\n"; # MODIFIED in creation of 'compare_ref_vs_rec_compllimment.pl'. #
##print STDOUT join ("\t", 'Seg_ID', @LABELS_SEG_ATTR), "\n\n";

for (my $s=0; $s<$ct_segments; $s++) { print STDOUT join ("\t",  @{$list_segments->[$s]}), "\n"; }
print STDOUT "\n\n";

=set aside for later use
my $NEW_INDX_DIAG; # It points to the element of 'Diagnosis' in the segment information. #
for (my $i=0; $i<@LABELS_SEG_ATTR; $i++) { # Preliminary for-loop (over field labels). #
    ($LABELS_SEG_ATTR[$i] eq 'Diagnosis') or next;
    $NEW_INDX_DIAG = $i;
    last;
}				# End of the preliminary for-loop (over field labels). #
=cut


	### When necessary, Read in the (total) relative indel rate. ###
	### (ADDEd in creation of 'compare_ref_vs_rec_prank_scores.pl' on Aug 26 (Sun), 2012). ### 

if (($gaprate =~ s/^Dawgx//) and ($gaprate =~ m/^\d+(\.\d*)?$/)) { # Magnification rate was successfully extracted. #

    print STDOUT "\n<<<<< Now, read in the indel rate used for the Dawg simulation >>>>>\n\n";
 
    # %{$hash_simul_params} = ($label => $value, ...) for the simulation parameters.
    #
    my $hash_simul_params = readin_simul_params ($inlist_params);
    unless (defined $hash_simul_params) {
    	print STDOUT "[ERROR '$program_name'] THe subroutine 'readin_simul_params' FAILED on the input flie '$inlist_params' !\n";
    	print STDERR "[ERROR $program_name'] $!\n\n";
    	die ;
    }

    print STDOUT "\n    ... Finished the subroutine 'readin_simul_params' ...\n\n";

    my $rel_indel_rate = $hash_simul_params->{'Lambda'};

    unless (defined $rel_indel_rate) {
	print STDOUT "[ERROR '$program_name'] FAILED to read in the indel rate from the input file '$inlist_params' !\n";
    	print STDERR "[ERROR $program_name'] $!\n\n";
    	die ;
    }

    my $mag = $gaprate; # Magnification rate (for display).

		# Slightly MODIFIED to faithfully recover the simulated condition. #
    $gaprate = sprintf ("%7.5f", $mag * $rel_indel_rate/2); # This is the MAIN OPERATION. #
    ##$gaprate = $mag * $rel_indel_rate/2; # This is the MAIN OPERATION. #

    print STDOUT "{Relative indel rate used by Dawg} = $rel_indel_rate ,\n\n";
    print STDOUT "thus, the gaprate for PRANK must have been set at $gaprate (= $mag \* $rel_indel_rate / 2) ...\n\n\n"; 

}


	### Read in the reference MSA ###
	### (ADDED in creation of 'compare_ref_vs_rec_abs_scoring.PhyML.pl' on Aug 26 (Sun), 2012) ###

print STDOUT "\n<<<<< Now, read in the reference MSA >>>>>\n\n";

(my $ref_msa, my $sequence_ids, undef) = extract_alignment ($inaln_file_ref); # MODIFIED in creation of 'compare_ref_vs_rec_compllimment.pl' (on Aug 9 (Sat), 2014). #
##(my $ref_msa, my $sequence_ids, undef, undef) = extract_fasta ($inaln_file_ref);
unless (defined $ref_msa) {
	print STDOUT "[ERROR '$program_name'] FAILED to extract the reference MSA '$inaln_file_ref' !\n";
	print STDERR "[ERROR '$program_name'] $!\n\n";
	die ;
}

my $ct_sequences = @{$sequence_ids};
unless ($ct_sequences > 1) {
	print STDOUT "[ERROR '$program_name'] The number of sequences ($ct_sequences) is TOO SMALL ! I will stop here ...\n";
	print STDERR "[ERROR '$program_name'] $!\n\n";
	die ;
}

my $totlen_refaln = length ${$ref_msa->[0]};

print STDOUT "#{sequences in MSA} =  $ct_sequences .\n";
print STDOUT "#{columns in MSA}   = $totlen_refaln .\n\n";

	### Read in the reconstructed MSA ###
	### (ADDED in creation of 'compare_ref_vs_rec_abs_scoring.PhyML.pl' on Aug 26 (Sun), 2012) ###

print STDOUT "\n<<<<< Now, read in the reconstructed MSA >>>>>\n\n";

(my $rec_msa, my $seq_ids2, undef) = extract_alignment ($inaln_file_rec); # MODIFIED in creation of 'compare_ref_vs_rec_compllimment.pl' (on Aug 9 (Sat), 2014). #
##(my $rec_msa, my $seq_ids2, undef, undef) = extract_fasta ($inaln_file_rec);
unless (defined $rec_msa) {
	print STDOUT "[ERROR '$program_name'] FAILED to extract the reconstructed MSA '$inaln_file_rec' !\n";
	print STDERR "[ERROR '$program_name'] $!\n\n";
	die ;
}


unless ($ct_sequences == @{$seq_ids2}) {
	print STDOUT "[ERROR '$program_name'] THe number of sequences in the core alignment (", scalar (@{$seq_ids2}), ") CLASHES with that of the reference alignment ($ct_sequences) !\n";
	print STDERR "[ERROR '$program_name'] $!\n";
	die ;
}
for (my $k=0; $k<$ct_sequences; $k++) {
	my $seqid = $sequence_ids->[$k];
	my $seqid2 = $seq_ids2->[$k];
	unless ($seqid eq $seqid2) {
	    print STDOUT "[ERROR '$program_name'] The ID of the $k th sequence in the reconstructed MSA ($seqid2) does NOT MATCH that in the reference MSA ($seqid) !\n";
	    print STDERR "[ERROR '$program_name'] $!\n\n";
	    die ;
	}
}

my $totlen_recaln = length ${$rec_msa->[0]};

print STDOUT "#{columns in MSA} = $totlen_recaln .\n\n"; 


=DISABLED in creation of 'compare_ref_vs_rec_gconf_stats.pl' (I).

	### Extract a list of sequence names (IDs), as well as concatenated anchor MSAs, from the core alignment ###
	### (MODIFIED in creation of 'compare_ref_vs_rec_abs_scoring.PhyML.pl' on Aug 26 (Sun), 2012) ###

print STDOUT "\n<<<<< Now, read in the core alignment (to be fed into tree reconstruction, if necessary) >>>>>\n\n";

(my $anchor_msa, my $sequence_ids_core, undef, undef) = extract_alignment ($anchor_msa_file); # MODIFIED in creation of 'compare_ref_vs_rec_compllimment.pl' (on Aug 9 (Sat), 2014). # 
##(my $anchor_msa, my $sequence_ids_core, undef, undef) = extract_fasta ($anchor_msa_file);
unless (defined $sequence_ids_core) {
	print STDOUT "[ERROR '$program_name'] FAILED to extract the core alignment '$anchor_msa_file' !\n";
	print STDERR "[ERROR '$program_name'] $!\n\n";
	die ;
}
unless ($ct_sequences == @{$sequence_ids_core}) {
	print STDOUT "[ERROR '$program_name'] THe number of sequences in the core alignment (", scalar (@{$sequence_ids_core}), ") CLASHES with that of the reference alignment ($ct_sequences) !\n";
	print STDERR "[ERROR '$program_name'] $!\n\n";
	die ;
}
for (my $k=0; $k<$ct_sequences; $k++) {
	my $seqid = $sequence_ids->[$k];
	my $seqid2 = $sequence_ids_core->[$k];
	unless ($seqid eq $seqid2) {
	    print STDOUT "[ERROR '$program_name'] The ID of the $k th sequence in the core alignment ($seqid2) does NOT MATCH that in the reference MSA ($seqid) !\n";
	    print STDERR "[ERROR '$program_name'] $!\n\n";
	    die ;
	}
}

my $ancaln_len = length ${$anchor_msa->[0]};

print STDOUT "#{columns in MSA} = $ancaln_len .\n\n"; 

=cut # END of "DISABLED in creation of 'compare_ref_vs_rec_gconf_stats.pl' (I)."


=DISABLED in creation of 'compare_ref_vs_rec_gconf_stats.pl' (II).

	### Give nominal frequencies to the residues. ###

print STDOUT "\n<<<<< Now, give nominal frequencies to the residues >>>>>\n\n";

our %RES2FREQ; # = ($residue => $equil_freq, ...)
our @RESIDUES = ($seqtype eq 'NT') ? qw( A C G T ) : @MyPAML_parser::AMINO_ACIDS ;
our $CT_RES = @RESIDUES;

our @RES_FREQS = ();

if ($resfreq =~ m/\S/) {
  if ($resfreq eq 'm') {
    if ($seqtype eq 'AA') {

      unless ( retrieve_aa_freqs ($src_dat, %RES2FREQ) ) {
	print STDOUT "[ERROR '$program_name'] The subroutine 'retrieve_aa_freq' FAILED on the input data file '$src_dat' !\n";
	print STDERR "[ERROR '$program_name'] $!\n\n";
	die ;
      }
      print STDOUT "\n --- Retrieved the Amino-acid frequencies from the substitution model ...\n\n";

    } else {
	# Readin the ML estimates of nucleotide frequencies

      print STDOUT "\n --- The nucleotide frequencies will be estimated via ML later ...\n\n";
    }

  } elsif ($resfreq eq 'e') {

	# Calculate the residue frequencies in the core alignment #

      my $fl_caseignore = 1; # = 1 to convert lower-case letters to upper-case letters, = 0 to keep lower-case letters as they are.
      my $fl_relative = 1; # = 1 to compute the relative frequencies, = 0 to compute the absolute frequencies (i.e. the counts), of the residues.
	
      my $totct_res = est_resfreqs_frm_msa (@{$anchor_msa}, $GAP, %RES2FREQ, $fl_caseignore, $fl_relative);
      unless (defined $totct_res) {
	print STDOUT "[ERROR '$program_name'] 'est_resfreqs_frm_msa' FAILED on the anchor MSA !\n";
	print STDERR "[ERROR '$program_name'] $!\n\n";
	die ;
      }
      unless ($totct_res > 0) {
	print STDOUT "[ERROR '$program_name'] NO RESIDUES other than gaps ($GAP) in the anchor MSA !\n";
	print STDERR "[ERROR '$program_name'] $!\n\n";
	die ;
      }
      print STDERR "\n --- estimated the residue frequencies out of the anchor MSA (total residue number = $totct_res) ...\n\n";

  } elsif ($seqtype eq 'NT') { # ADDED in creation of 'compare_ml_msa.bch.extJC.6t.PhyML.pl' on Apr 8 (Fri), 2011 #

      my @freqs = split /\,/, $resfreq;
      unless (@freqs==4) {
	print STDOUT "[ERROR '$program_name'] The number (", scalar (@freqs), ") of user-specified frequencies = (", join (', ', @freqs), ") CLASHES with 4, which is the number of residues (", join (', ', @RESIDUES), ") !\n";
	print STDERR "[ERROR '$program_name'] $!\n\n";
	die ;
      }
      for (my $r=0; $r<4; $r++) { $RES2FREQ{$RESIDUES[$r]} = $freqs[$r]; }
  }

} elsif (($sbst_model eq 'JC69') or ($sbst_model eq 'K80')) {
      for (my $r=0; $r<4; $r++) { $RES2FREQ{$RESIDUES[$r]} = 1/4; }
} else {
	print STDOUT "[ERROR '$program_name'] I do NOT SUPPORT the option \$resfreq = '$resfreq' for the substitution model '$sbst_model' !\n";
	print STDERR "[ERROR '$program_name'] $!\n\n";
	die ;
}

	## Normalize the frequencies. ##

unless (($seqtype eq 'NT') and ($resfreq eq 'm')) {

    my $tot_resfreq = 0; # ADDED on Mar 29 (Tue), 2011 #
    foreach my $res (@RESIDUES) { # The 1st foreach-loop over residues #
	my $freq = $RES2FREQ{$res};
	unless (defined $freq) {
	   if ($resfreq eq 'm') {
	 	print STDERR "[ERROR '$program_name'] UNDEFINED FREQUENCY for the residue '$res' !\n";
		print STDERR "[ERROR '$program_name'] $!\n\n";
		die ;
	    } else {
		print STDOUT "[WARNING '$program_name'] The frequency for the residue '$res' is UNDEFINED : $! !\n";
		print STDOUT "        --- I will set it to $MIN_FREQ ...\n\n";
		##$freq = $RES2FREQ{$res} = 0;
		$freq = $RES2FREQ{$res} = $MIN_FREQ;
	    }
	}
	$tot_resfreq += $freq; # ADDED on Mar 29 (Tue), 2011 #
    }			# End of the 1st foreach-loop over residues #
    
		# Normalize the frequency (ADDED on Mar 29 (Tue), 2011) #

    foreach my $res (@RESIDUES) { # The 2nd foreach-loop over residues #
 	my $freq = $RES2FREQ{$res} = sprintf ("%9.7f", $RES2FREQ{$res} /$tot_resfreq );
	push @RES_FREQS, $freq;
    }			# End of the foreach-loop over residues #

    if ($resfreq eq 'm') {
	print STDOUT "\n\n<< Residue frequencies defined in the model >>\n\n";
    } else {
	print STDOUT "\n\n<< Residue frequencies estimated from the core alignment >>\n\n";
    }
    print STDOUT join ("\t", 'Residue', 'Frequency'), "\n\n";

    foreach my $res (@RESIDUES) { print STDOUT join ("\t", $res, $RES2FREQ{$res}), "\n"; }
    print STDOUT "\n\n";
}

=cut # END of "DISABLED in creation of 'compare_ref_vs_rec_gconf_stats.pl' (II)."


=DISABLED in creation of 'compare_ref_vs_rec_gconf_stats.pl' (III).

	### Make a master file for a custom amino-acid substitution model ###

if (($seqtype eq 'AA') and ($resfreq eq 'e')) {

    print STDOUT "\n<<<<< Now, make master files for a custom amino-acid substitution model >>>>>\n\n";

    my $resct_in_line = 7; # Maximum number of residues whose frequencies are recorded in a line.
    my $endmark = ''; # A string that marks the end of the substitution model in the file #
    unless ( print_custom_sbst_model ($src_dat, $master_sbst_file, @RES_FREQS, $resct_in_line, $endmark) ) {
	print STDOUT "[ERROR '$program_name'] 'print_custom_sbst_model' FAILED to print out the pre-substitution matrix '$src_dat' combined with the empirical amino-acid frequencies:\n";
	print STDOUT join (', ', @RES_FREQS), " !!\n";
	print STDERR "[ERROR '$program_name'] $!\n\n";
	die ;
    }

    my $fh_otmp = open_output_file ($master_ctrl_file, 0);
    unless (defined $fh_otmp) {
	print STDOUT "[ERROR '$program_name'] 'open_output_file' FAILED on the master control file '$master_ctrl_file' !\n";
	print STDERR "[ERROR '$program_name'] $!\n\n";
	die ;
    }
    print $fh_otmp $dat_name, "\n";
    close ($fh_otmp);

    foreach my $master_file ($master_sbst_file, $master_ctrl_file) {
	unless (( -f $master_file ) and ( -r $master_file )) {
	    print STDOUT "[ERROR '$program_name'] CanNOT FIND a READABLE master file '$master_file' !\n";
	    print STDERR "[ERROR '$program_name'] $!\n\n";
	    die ;
	}
    }

    print STDOUT "(Master file of the model) $master_sbst_file ,\n";
    print STDOUT "(Master control file)      $master_ctrl_file .\n\n"; 
}

=cut # END of "DISABLED in creation of 'compare_ref_vs_rec_gconf_stats.pl' (III)."


=DISABLED in creation of 'compare_ref_vs_rec_gconf_stats.pl' (IV).

	### Either retrieve or reconstruct a phylogenetic tree that our main process is based on. ###

my @std_set_cand_trees = ();
our %STATS_PHYML;
	# = ($key => scalar_value ($key is the string between '.' and ':', which ' ' replaced with '_'),
	# 'discrete_gamma' => [$ncate, $alpha] (or undef),
	# 'nuc_freqs' => [$fA, $fC, $fG, $fT] (or undef),
	# 'rel_rates' => [$r_AC, $r_AG, $r_AT, $r_CG, $r_CT, $r_GT] (or undef),
	# 'rate_mtrx' => \@mtrx, with $mtrx[$i]->[$j] giving the instantaneous rate from the $i-th to the $j-th nucleotide (in the order: A, C, G, T) (or undef)
	# );
our @REL_RATES = ();

if ((defined $intree) and ($intree =~ m/\S/)) {

	## Read in the input tree (ESSENTIAL for the 'beta' version) ##

    print STDOUT "\n<<<<< Reading-in the Input Tree >>>>>\n\n";

    # @{$info_dawg_tree} = (\%node2pa, \%node2ch, \%name2id, \%id2name, \%br_attr)
    #
    my $info_dawg_tree = readin_dawg_tree2 ($intree); # MODIFIED in creation of 'compare_ref_vs_rec_compllimment.pl' (on Aug 9 (Sat), 2014). #
    ##my $info_dawg_tree = readin_dawg_tree ($intree);
    unless (defined $info_dawg_tree) {
	print STDOUT "[ERROR '$program_name'] Subroutine 'readin_dawg_tree2' FAILED on the input tree file '$intree' !\n";
	print STDERR "[ERROR '$program_name'] $!\n\n";
	die ;
    }

    @std_set_cand_trees = (['NA', 'NA', 'NA', 0, 0, @{$info_dawg_tree}]);

} else {

	## Infer a phylogenetic tree from the core alignment ##

		# Prepare an input alignment #

    ## my $tmpdir_phyml = "$outtopdir/Infer_tree";
    my $inaln_for_tree_name = 'in_phyml.seq';
    my $inaln_for_tree = "$tmpdir_phyml/$inaln_for_tree_name";

    my $fh_tmpaln = open_output_file ($inaln_for_tree, 0);
    unless (defined $fh_tmpaln) {
	print STDOUT "[ERROR '$program_name'] 'open_output_file' FAILED on the input alignment file for the tree inference '$inaln_for_tree' !\n";
	print STDERR "[ERROR '$program_name'] $!\n\n";
	die ;
    }
    print $fh_tmpaln "$ct_sequences $ancaln_len\n";

    unless ( pr_phylip_aln (@{$sequence_ids}, @{$anchor_msa}, $DIS_LEN, *${$fh_tmpaln}) ) {
	print STDOUT "[ERROR '$program_name'] 'pr_phylip_aln' FAILED to output the input alignment for the tree inference into the file '$inaln_for_tree' !\n";
	print STDERR "[ERROR '$program_name'] $!\n\n";
	die ;
    }
    close ($fh_tmpaln);

		# Put together command-line options #

    ## my $sbst_model = ($seqtype eq 'AA') ? $SBST_MODEL_AA : $SBST_MODEL_NT;
    ## my $ct_rcate = $CT_RCATE;
    ## my $alpha = $ALPHA;
    ## my $topo_search = $TOPO_SEARCH;

    my $ct_bootstrap = 0; # 0: Neither approximate likelihood ratio test nor bootstrap values are computed.
			 # -1: Approximate likelihood ratio test returning aLRT statistics.
    my $opt_params = 'tlr'; # Tree topology (t), branch lengths (l), and substitution rate parameters (r) are optimized.


    my $options = " -i $inaln_for_tree_name $OPTIONS_SHARED -b $ct_bootstrap -s $topo_search -o $opt_params";
    (($ct_rcate > 1) and (defined $alpha) and ($alpha > 0)) and ($options .= " -a $alpha");

    (($seqtype eq 'NT') and (defined $sv_ratio)) and ($options .= " -t $sv_ratio");

		# Paths to the output/log files # 

    my $name_outtree = "${inaln_for_tree_name}_phyml_tree.txt";
    my $out_tree = "$tmpdir_phyml/$name_outtree";

	# A BUG Fixed on Mar 30 (Wed), 2011 #
    my $name_outstat = "${inaln_for_tree_name}_phyml_stats.txt"; # ADDED on Mar 29 (Tue), 2011 #
    ##my $name_outstat = "${inaln_for_tree_name}_phyml_stat.txt"; # ADDED on Mar 29 (Tue), 2011 #

    my $out_stat = "$tmpdir_phyml/$name_outstat"; # ADDED on Mar 29 (Tue), 2011 #
    my $name_log_tree = "log_phyml.txt";
    my $log_tree = "$tmpdir_phyml/$name_log_tree";

    if (($seqtype eq 'AA') and ($resfreq eq  'e')) {

	my $tmp_sbst_file = "$tmpdir_phyml/$dat_name";
	my $tmp_ctrl_file = "$tmpdir_phyml/$ctrl_name";

	unless (0 == system ("cp -p $master_sbst_file $tmp_sbst_file") ) {
	    print STDOUT "[ERROR '$program_name'] 'system (cp ...)' FAILED to copy the master file for the custom substitution model '$master_sbst_file' to the temporary directory '$tmpdir_phyml' : $? !\n";
	    print STDERR "[ERROR '$program_name'] $!\n\n";
	    die ;
	}
	unless (0 == system ("cp -p $master_ctrl_file $tmp_ctrl_file") ) {
	    print STDOUT "[ERROR '$program_name'] 'system (cp ...)' FAILED to copy the master control file for PhyML '$master_ctrl_file' to the temporary directory '$tmpdir_phyml' : $? !\n";
	    print STDERR "[ERROR '$program_name'] $!\n\n";
	    die ;
	}
	
	$options .= " -m custom -f m < $ctrl_name";

    } else {
		# This may have to be revised for $seqtype eq 'NT' #

	    # REVISED on Apr 13 (Wed), 2011 #
	    # => Further MODIFIED on Sep 18 (Thu), 2014. #
	$options .= " -m $sbst_model_phyml";
	##$options .= " -m $sbst_model";
	($resfreq =~ m/\S/) and ($options .= " -f $resfreq");
    }

    print STDOUT "\nOptions for PhyML tree inference:\n";
    print STDOUT "   '$options'\n\n";

   ### exit 0; ### For DEBUGGING the script ###

		# Execute the PhyML program #

    print STDOUT "\n<<< Start executing the PhyML program to infer the phylogenetic tree >>>\n\n";

    unless ( chdir $tmpdir_phyml ) {
	print STDOUT "[ERROR '$program_name'] FAILED the subroutine 'chdir' to change the directory to '$tmpdir_phyml' to infer the phylogenetic tree via PhyML !\n";
	print STDERR "[ERROR '$program_name'] $!\n\n";
	die ;
    }
    unless (0 == system ("$main_bin_tree $options > $name_log_tree 2>&1") ) {
	print STDOUT "[ERROR '$program_name'] FAILED 'system ('$main_bin_tree ...')' FAILED to infer the phylogenetic tree out of the core alignment '$inaln_for_tree': $? !\n";
	print STDERR "[ERROR '$program_name'] $!\n\n";
	die ;
    }
    unless ( chdir $CURR_WORK_DIR ) {
	print STDOUT "[ERROR '$program_name'] FAILED the subroutine 'chdir' to MOVE BACK to the original working directory '$CURR_WORK_DIR' after inferring the phylogenetic tree out of the core alignment: $? !\n";
	print STDERR "[ERROR '$program_name'] $!\n\n";
	die ;
    }

		# Read in the inferred tree #

    print STDOUT "\n ... Now that PhyML finished, read in the resulting output files...\n\n";

    unless (( -f $out_tree ) and ( -r $out_tree )) {
	print STDOUT "[ERROR '$program_name'] CanNOT FIND a readable OUTPUT TREE FILE '$out_tree' of PhyML for the tree inferred from the core alignment !\n";
	print STDERR "[ERROR '$program_name'] $!\n\n";
	die ;
    }

	# Hashes to store tree information (see 'MyTreeManipu_II.pm' for their formats) #
    my %node2pa; my %node2ch; my %name2id; my %id2name; my %br_attr;

    unless ( extract_sgltree_from_file ($out_tree, %node2pa, %node2ch, %name2id, %id2name, %br_attr, $COMMENT) ) {
	print STDOUT "[ERROR '$program_name'] 'extract_sgltree_from_file' FAILED to extract a tree from the file '$out_tree' !\n";
	print STDERR "[ERROR '$program_name'] $!\n\n";
	die ;
    }

    @std_set_cand_trees = (['NA', 'NA', 'NA', 0, 0, \%node2pa, \%node2ch, \%name2id, \%id2name, \%br_attr]);

		# Read in statistics file

    unless (( -f $out_stat ) and ( -r $out_stat )) {
	print STDERR "[ERROR '$program_name'] CanNOT FIND a readable OUTPUT STATISTICS FILE '$out_stat' of PhyML for the ML tree inference from the core alignment !\n";
	print STDERR "[ERROR '$program_name'] $!\n\n";
	die ;
    }

	# REVISED on Apr 8 (Fri), 2011 #
	# => BUG fixed on Aug 26 (Sun), 2012. #
    unless (  extract_phyml_statistics2 ($out_stat, %STATS_PHYML, $DBG_LEVEL_EXPHYML) ) {
    ##unless (  extract_phyml_statistics2 ($out_stat, %STATS_PHYML) ) {
    ##unless (  extract_phyml_statistics ($out_stat, %STATS_PHYML) ) {
	print STDOUT "[ERROR '$program_name'] 'extract_phyml_statistics2' FAILED on the PhyML statistics file '$out_stat' concerning the core alignment !\n";
	print STDERR "[ERROR '$program_name'] $!\n\n";
	die ;
    }
}


	## If necessary, store the Gamma shape parameter for use in later analyses ##

if (($ct_rcate > 1) and !(defined $alpha)) {

    print STDOUT "\n\n<< Estimate of Gamma shape parameter for substitution rate variation >>\n\n";
    my $para_gamma = $STATS_PHYML{'discrete_gamma'};
    unless (defined $para_gamma) {
	print STDOUT "[ERROR '$program_name'] UNDEFINED STATISTICS for discrete gamma model !\n";
	print STDERR "[ERROR '$program_name'] $!\n\n";
	die ;
    }
    my $ref = ref $para_gamma;
    unless ((defined $ref) and ($ref eq 'ARRAY')) {
	print STDOUT "[ERROR '$program_name'] UNEXPECTED VALUE for the key 'discrete_gamma' of hash ", '%STATS_PHYML', " (= $para_gamma) !\n";
	print STDERR "[ERROR '$program_name'] $!\n\n";
	die ;
    }
    unless (@{$para_gamma} == 2) {
	print STDOUT "[ERROR '$program_name'] The UNEXMECTED NUMBER (", scalar (@{$para_gamma}), ") of output statistics parameters for discrete gamma model, which was supposed to be 2 !\n";
	print STDERR "[ERROR '$program_name'] $!\n\n";
	die ;
    }
    my ($ct_rcate1, $alpha1) = @{$para_gamma};
    unless ($ct_rcate1 == $ct_rcate) {
	print STDOUT "[ERROR '$program_name'] The OUTPUT number of discrete categoryes ($ct_rcate1) CLASHES with the INPUT NUMBER ($ct_rcate) !\n";
	print STDERR "[ERROR '$program_name'] $!\n\n";
	die ;
    }

    print STDOUT "Alpha = $alpha1\n\n";

    $alpha = $alpha1;
}

	## Store the ML estimates of nucleotide frequencies for use in later analyses ##

if (($seqtype eq 'NT') and ($resfreq eq 'm')) {

    print STDOUT "\n\n<< ML estimates of Residue frequencies >>\n\n";

    my $nfreqs = $STATS_PHYML{'nuc_freqs'};
    unless (defined $nfreqs) {
	print STDOUT "[ERROR '$program_name'] UNDEFINED ML FREQUENCIES of nucleotides !\n";
	print STDERR "[ERROR '$program_name'] $!\n\n";
	die ;
    }
    unless (@{$nfreqs} == 4) {
	print STDOUT "[ERROR '$program_name'] The number (", scalar (@{$nfreqs}), ") of ML frequencies (", join (', ', @{$nfreqs}), ") is NOT the EXPECTED value, which is 4 !\n";
	print STDERR "[ERROR '$program_name'] $!\n\n";
	die ;
    }

    @RES_FREQS = @{$nfreqs};
    for (my $r=0; $r<4; $r++) { $RES2FREQ{$RESIDUES[$r]} = $nfreqs->[$r]; }

    print STDERR join ("\t", 'Residue', 'Frequency'), "\n\n";

    foreach my $res (@RESIDUES) { print STDOUT join ("\t", $res, $RES2FREQ{$res}), "\n"; }
    print STDOUT "\n\n";
}

	### If necessary, store the Transition/transversion ratio for use in later analysis ###

if (($seqtype eq 'NT') and !(defined $sv_ratio) and ($sbst_model ne 'JC69') and ($sbst_model ne 'F81')) {

    print STDOUT "\n\n<< ML estimate of the transition/transversion ratio >>\n\n";

    my $sv_ratio0 = $STATS_PHYML{'Transition/transversion_ratio'};
    unless (defined $sv_ratio0) {
	print STDOUT "[ERROR '$program_name'] UNDEFINED ML TRANSISION/TRANSVERSION RATIO !\n";
	print STDERR "[ERROR '$program_name'] $!\n\n";
	die ;
    }
    ($sv_ratio) = ($sv_ratio0 =~ m/^(\S+)/);

    print STDOUT "{ML estimate of the transition/transversion ratio} = $sv_ratio .\n\n";
}

=cut # END of "DISABLED in creation of 'compare_ref_vs_rec_gconf_stats.pl' (IV)."


=DISABLED in creation of 'compare_ref_vs_rec_gconf_stats.pl' (V).

	## Output the input tree to an interim file ##

print STDOUT "\n<<<<< Now, create an interim file recording the input trees >>>>>\n\n";
##print STDOUT "\n<<<<< Now, create an interim file recording the input tree >>>>>\n\n";

my $ct_cand_trees = @std_set_cand_trees;

my $fh_otree0  = open_output_file ($interim_trees, 0);
unless (defined $fh_otree0) {
	print STDOUT "[ERROR '$program_name'] Subroutine 'open_output_file' FAILED on the interim tree file '$interim_trees' !\n";
	print STDERR "[ERROR '$program_name'] $!\n\n";
	die ;
}
print $fh_otree0 "<< Candidate trees that are considerably likely (#{candidates} = $ct_cand_trees) >>\n\n";
##print $fh_otree0 "<< Candidate trees that are considerably likely (#{candidates} = 1) >>\n\n";

for (my $t=0; $t<$ct_cand_trees; $t++) { # Preliminary for-loop (over candidate trees). # ADDED in creation of 'compare_ref_vs_rec_abs_scoring_spt_odr.PhyML.pl' (on Aug 6 (Wed), 2014). #

	# REVISED in creation of 'compare_ml_msa.bch.extJC.6t.PAML.pl' (on Mar 22 (Tue), 2011) #
	# => Further REVISED in creation of 'compare_ref_vs_rec_abs_scoring_spt_odr.PhyML.pl'.
	my ($ln_ml_msa, $node2pa0, $node2ch0, $name2id0, $id2name0, $br_attr0) = @{$std_set_cand_trees[$t]}[1,5..9];
	##my ($node2pa0, $node2ch0, $name2id0, $id2name0, $br_attr0) = @{$std_set_cand_trees[0]}[5..9];
	####my ($node2pa0, $node2ch0, $name2id0, $id2name0, $br_attr0) = @{$info_dawg_tree};
	my $topnode_id0 = $name2id0->{$TOP_NODE};

	print $fh_otree0 "< The $t th candidate >\n\n";
	##print $fh_otree0 "< The 0 th candidate >\n\n";
	print $fh_otree0 "{ Phylogenetic Tree (top node ID: $topnode_id0) }\n\n";

	unless ( output_tree ($topnode_id0, %{$node2ch0}, %{$id2name0}, %{$br_attr0}, *${$fh_otree0}, 0, 0) ) {
	    print STDOUT "[ERROR '$program_name'] Subroutine 'output_tree' FAILED to output the dawg guide-tree onto the interim tree file '$interim_trees' !\n";
	    print STDERR "[ERROR '$program_name'] $!\n\n";
	    die ;
	}

		# FIXED on Mar 24 (Thu), 2011 #
		# => REVISED in creation of 'compare_ref_vs_rec_abs_scoring_spt_odr.PhyML.pl'.
	print $fh_otree0 "\n{ Log-likelihood of the tree for the MSA: $ln_ml_msa }\n\n\n";
	##print $fh_otree0 "\n{ Log-likelihood of the MSA under the tree: 0 }\n\n";

}	# Preliminary for-loop (over candidate trees). # ADDED in creation of 'compare_ref_vs_rec_abs_scoring_spt_odr.PhyML.pl' (on Aug 6 (Wed), 2014). #

close ($fh_otree0);

=cut # END of "DISABLED in creation of 'compare_ref_vs_rec_gconf_stats.pl' (V)."


=DISABLED in creation of 'compare_ref_vs_rec_gconf_stats.pl' (VI).

	## Calculate the Akaike weights of the candidate trees

print STDOUT "\n<<<<< Now, calculate the Akaike weights of the candidate trees and necessary inputs  >>>>>\n\n";

# $ln_akaike_wgts->[$c] is the logarithmic Akaike weight factor of the $c th candidate tree.
#
my $ln_akaike_wgts = log_akaike_weights (@std_set_cand_trees, 3);
unless (defined $ln_akaike_wgts) {
	print STDOUT "[ERROR '$program_name'] The subroutine 'log_akaike_weights' FAILED on the tree list extracted from '$interim_trees' !\n";
	print STDERR "[ERROR '$program_name'] $!\n\n";
	die ;
}

#=for TESTING the script (to see if the final results correctly take into account the effects of the Akaike weights ) (probably, it will NOT influence the comparison of the scores among alternatives)
for (my $t=0; $t<$ct_cand_trees; $t++) { $ln_akaike_wgts->[$t]++; }
#=cut

=cut # END of "DISABLED in creation of 'compare_ref_vs_rec_gconf_stats.pl' (VI)."


=DISABLED in creation of 'compare_ref_vs_rec_gconf_stats.pl' (VII).

	## Display the candidate trees, and their Akaike weights.
	## Also, assign absolute depths to the nodes of each tree. 
	## (MODIFIED in creation of 'compare_ref_vs_rec_prank_scores.pl'.)

print STDOUT "\n<<<<< Now, Output candidate trees, their Akaike weights, and their attributes  >>>>>\n\n";

my @set_node2depth = (); # %{$set_node2depth[$t]} = ($node_id => $depth, ...) for all nodes in the $t th candidate tree.

my @set_node2trstats2score = (); # %{$set_node2trstats2score[$t]} = ($node_id => {"$state_bf:$state_af" => $score, ...) for all interior nodes in the $t th candidate tree.


for (my $t = 0; $t<$ct_cand_trees; $t++) { # Preliminary for-loop (over candidate trees). #

	my ($sum_neg_log_pv, $ln_ml_msa, $ct_free_params, $aic, $bic, $node2pa, $node2ch, $name2id, $id2name, $br_attr) = @{$std_set_cand_trees[$t]};
	my $topnode_id = $name2id->{$TOP_NODE};
	my $ln_awgt = $ln_akaike_wgts->[$t];

	print STDOUT "\< The $t th candidate tree (topnode ID: $topnode_id\; Log_Akaike_weight = $ln_awgt) >\n\n";
	print STDOUT "Sum (-log(Pv)) = $sum_neg_log_pv\n";
	print STDOUT "log (Prob(MSA|Tree)_ML) = $ln_ml_msa\n";
	print STDOUT "#{free parameters} = $ct_free_params\n";
	print STDOUT "AIC = $aic\n";
	print STDOUT "BIC = $bic\n\n";

	my $fl_bootlabel = 1; # Flag to determine whether bootstrap values are displayed at the branch (=1) or node (=0).
	my $fl_nodeid = 1; # Flag to determine whether node IDs are displayed (=1) or not (=0).

	unless ( output_tree ($topnode_id, %{$node2ch}, %{$id2name}, %{$br_attr}, *STDOUT, $fl_bootlabel, $fl_nodeid) ) {
	    print STDOUT "[ERROR '$program_name'] 'output_tree' FAILED to output the $t th candidate tree !\n";
	    print STDERR "[ERROR '$program_name'] $!\n\n";
	    die ;
	}
	print STDOUT "\n";

	##print STDERR "\n\nNode_ID --> Parent_ID\n\n";
	##foreach my $nodeid (sort keys %{$node2pa}) { print STDERR "$nodeid  --> ", $node2pa->{$nodeid}, "\n"; }
	##print STDERR "\n\n";

	print STDOUT join ("\t", 'Branch_ID', 'length', 'P-value', 'parent_node_ID'), "\n\n";
	foreach my $brid (sort {$a <=> $b} keys %{$br_attr}) { # 1st inner foreach-loop (over branches). #
	    my $attr = $br_attr->{$brid};
	    my ($brlen, $pvalue) = @{$attr}[$INDX_LENGTH, $INDX_BOOT];
	    (defined $brlen) or ($brlen = 'NA');
	    (defined $pvalue) or ($pvalue = 'NA');
	    my $pa = $node2pa->{$brid};
	    print STDOUT join ("\t", $brid, $brlen, $pvalue, $pa), "\n";
	}				# End of the 1st inner foreach-loop (over branches). #
	print STDOUT "\n\n";


		## ADDED in creation of 'compare_ref_vs_rec_prank_scores.pl'. ##

		# Check if all the interior nodes (including the root) have 2 children each. #

	foreach my $node_id (sort {$a <=> $b} keys %{$node2ch}) { # 2nd inner foreach-loop (over interior nodes). #
	     my $children = $node2ch->{$node_id};
	     unless ((defined $children) and (@{$children}>0)) {
		print STDOUT "[WARNING '$program_name'] The node '$node_id' has an EMPTY (or UNDEFINED) children set: $! ! ... I will delete its entry in ", '%{$node2ch}', " ...\n\n";

		delete $node2ch->{$node_id};
		next;
	     }

	    unless (@{$children} == 2) {
		my $ct_ch = @{$children};
		print STDOUT "[ERROR '$program_name'] The node '$node_id' has $ct_ch children, instead of 2 children as required by this script: $! !\n";
		print STDERR "[ERROR '$program_name'] $!\n";
		die ;
	    }
	}			# End of the 2nd inner foreach-loop (over interior nodes). #

	print STDOUT "\n ... Confirmed that all interior nodes of this tree have 2 child nodes each ...\n\n";


		# Assign depths to the nodes. #

	my $node2depth = make_node2abs_depth ($topnode_id, %{$node2ch});
	unless (defined $node2depth) {
	    print STDOUT "[ERROR '$program_name'] 'make_node2abs_depth' FAILED on the $t th candidate tree !\n";
	    print STDERR "[ERROR '$program_name'] $!\n\n";
	    die ;
	}
	print STDOUT "\n ... The subroutine 'make_node2abs_depth' Ended ...\n\n";

	print STDOUT join ("\t", 'Node_ID', 'Depth'), "\n\n";

	foreach my $node (sort {$a <=> $b} keys %{$node2depth}) { print STDOUT join ("\t", $node, $node2depth->{$node}), "\n"; }
	print STDOUT "\n\n\n";

	$set_node2depth[$t] = $node2depth;


		# Assign alignment HMMs to the interior nodes. #

	print STDOUT "[ Assign alignment HMMs to the interior nodes... ]\n\n";

	my %node2trstats2score;
	foreach my $node_z (sort {$a <=> $b} keys %{$node2ch}) { # 5 th inner foreach-loop (over interior nodes). #

	    my ($node_x, $node_y) = @{$node2ch->{$node_z}};

	    print STDOUT ' ' x 3, "|  Node-Z = $node_z  (node_X = $node_x, node_Y = $node_y) |\n\n";

	    my $len_x = $br_attr->{$node_x}[$INDX_LENGTH];
	    my $len_y = $br_attr->{$node_y}[$INDX_LENGTH];

	    my $pw_dist_sbst = $len_x + $len_y;

	    print STDOUT ' ' x 3, "{pairwise_substitution_distance} = $pw_dist_sbst  (branch_x = $len_x, branch_y = $len_y) .\n\n\n";

	    my $trans_states2score = set_prank_align_hmm ($pw_dist_sbst, $gaprate, $gapext, $matchext);
	    unless (defined $trans_states2score) {
		print STDOUT "[ERROR '$program_name'] 'set_prank_align_hmm' FAILED on the node '$node_z' of the $t th candidate tree !\n";
		print STDERR "[ERROR '$program_name'] $!\n\n";
		die ;
	    }

	    print STDOUT ' ' x 3, join ("\t", 'State_bf:state_af', 'Score'), "\n\n";

	    foreach my $trstats (sort keys %{$trans_states2score}) { print STDOUT ' ' x 3, join ("\t", $trstats, $trans_states2score->{$trstats}), "\n"; }
	    print STDOUT "\n\n";

	    $node2trstats2score{$node_z} = $trans_states2score;

	}			# End of the 5th iner foreach-loop (over interior nodes). #
	print STDOUT "\n";

	$set_node2trstats2score[$t] = \%node2trstats2score;

		## END of "ADDED in creation of 'compare_ref_vs_rec_prank_scores.pl'." ##

}			# end of the preliminary for-loop (over candidate trees). #

print STDOUT "\n";

### exit 0; ### For TESTING the Upper part of the script

=cut # END of "DISABLED in creation of 'compare_ref_vs_rec_gconf_stats.pl' (VII)."


=DISABLED in creation of 'compare_ref_vs_rec_gconf_stats.pl' (VIII).

	### (MAJOR MODIFICATION in creation of 'compare_ref_vs_rec_prank_scores.pl'.) ###

	## Assign a Residue Transition Probability Matrix to each branch. ##

print STDOUT "\n<<<<< Now, assign a Residue Transition Probability Matrix to each branch >>>>>\n\n";

our @RESIDUES_PRANK = ($seqtype eq 'NT') ? @MyPRANK_Scores::NUCLEOTIDES :
	@MyPAML_parser::AMINO_ACIDS ; # @MyPRANK_Scores::NUCLEOTIDES should be qw( A G C T ), as of Sep 12 (Fri), 2014. #
my @labels_res_weights = ();
foreach my $res (@RESIDUES_PRANK) { push @labels_res_weights, "wgt($res)"; }

my $ct_res_prank = @RESIDUES_PRANK;

my @resfreqs_prank = ();
for (my $c=0; $c<$ct_res_prank; $c++) { $resfreqs_prank[$c] = $RES2FREQ{$RESIDUES_PRANK[$c]}; }

print STDOUT "[ Residue frequencies for the PRANK analysis ]\n\n";

print STDOUT "Freq [", join (', ', @RESIDUES_PRANK), "] = (", join (', ', @resfreqs_prank), ") .\n\n";

my $sv_ratio_prank = (!(defined $sv_ratio) and (($sbst_model eq 'JC') or ($sbst_model eq 'F81'))) ? 1 : $sv_ratio ;
unless (defined $sv_ratio_prank) {
	print STDOUT "[ERROR '$program_name'] The transition/transversion ratio for the PRANK analysis is UNDEFINED !\n";
	print STDERR "[ERROR '$program_name'] $! !\n\n";
	die ;
}

my $sv_ratio_r_prank = ((defined $sv_ratio_r) and (defined $sv_ratio_y)) ? $sv_ratio_r : $sv_ratio_prank ;
my $sv_ratio_y_prank = ((defined $sv_ratio_r) and (defined $sv_ratio_y)) ? $sv_ratio_y : $sv_ratio_prank ;

print STDOUT "[ Transition/Transversion ratios for the PRANK analysis ]\n\n";

print STDOUT "       (for A <-> G)  $sv_ratio_r_prank ,\n";
print STDOUT "       (for T <-> C)  $sv_ratio_y_prank ,\n";
print STDOUT "     (average (used for PhyML)) $sv_ratio_prank .\n\n\n";


my @set_br2tr_mtrx_tn = (); # %{$set_br2tr_mtrx_tn[$t]} = ($br_id => \@tr_mtrx_tn, ...) for all branches, where @tr_mtrx_tn is the transition probability matrix calculated with the branch length of $br_id under the Tamura-Nei model.

for (my $t=0; $t<$ct_cand_trees; $t++) { # Preliminary for-loop (over candidate trees).

	print STDOUT "< For the $t th candidate tree >\n\n";

	my ($sum_neg_log_pv, $ln_ml_msa, $ct_free_params, $aic, $bic, $node2pa, $node2ch, $name2id, $id2name, $br_attr) = @{$std_set_cand_trees[$t]};

	my $br2tr_mtrx_tn = calc_br2tr_mtrx_TN (%{$br_attr}, @resfreqs_prank, $sv_ratio_r_prank, $sv_ratio_y_prank, 1);
	unless (defined $br2tr_mtrx_tn) {
	    print STDOUT "[ERROR '$program_name'] 'calc_br2tr_mtrx_TN' FAILED !\n";
	    print STDERR "[ERROR '$program_name'] $!\n\n";
	    die ;
	}

   if ($TEST_LEVEL>2) {
	print STDOUT "\n[ Transition matrices assigned to the branches ]\n\n";

	foreach my $br (sort {$a <=> $b} keys %{$br2tr_mtrx_tn}) { # Inner foreach-loop (over branches). #

	    print STDOUT "{ Branch ID: $br }\n\n";

	    my $tr_mtrx_tn = $br2tr_mtrx_tn->{$br};

	    print STDOUT join ("\t", 'From\To', @RESIDUES_PRANK), "\n\n";
	    for (my $c=0; $c<$ct_res_prank; $c++) {  print STDOUT join ("\t", $RESIDUES_PRANK[$c], @{$tr_mtrx_tn->[$c]}), "\n"; }
	    print STDOUT "\n\n";

	}		# End of the inner foreach-loop (over branches). #

   }	# END of "if ($TEST_LEVEL>2) {...}"

	print STDOUT "\n";

	$set_br2tr_mtrx_tn[$t] = $br2tr_mtrx_tn;

}	# End of preliminary for-loop (over candidate trees). #

	### END of "(MAJOR MODIFICATION in creation of 'compare_ref_vs_rec_prank_scores.pl'.)" ###

=cut # END of "DISABLED in creation of 'compare_ref_vs_rec_gconf_stats.pl' (VIII)."


	### [Estimate and Compare the ML values of the Candidate MSAs] --- OBSOLETE (for the predecessor 'compare_ref_vs_rec_compllimment.pl'). ###
	### Estimate and Compare the MAFFT consistent scores of the Candidate MSAs ### (MODIFIED in creation of 'compare_ref_vs_rec_mafft_consist.pl'.) ###

print STDOUT "\n\n<<<<<<< The Main Analyses: Estimate and Compare the MAFFT Scores of the Reference & Reconstructed segmental MSAs >>>>>>>\n\n";


my $fh_out = open_output_file ($out_summ, 0);
unless (defined $fh_out) {
	print STDOUT "[ERROR '$program_name'] 'open_output_file' FAILED on the output file '$out_summ' !\n";
 	print STDERR "[ERROR '$program_name'] $!\n\n";
	die ;
}

my $ct_anom_segs = my $ct_in_segs = my $ct_succ_segs = my $ct_fail_segs = my $ct_skipped_segs = 0;
my $ct_skipped_segs2 = 0; # ADDED in DEBUGGING on Aug 11 (Mon), 2014. #

#my $list_segments = readin_list_segs ($inlist_segs, %LABEL_SATTR2INDX);
# my $ct_segments = @{$list_segments};

	# MODIFIED in creation of 'compare_ref_vs_rec_compllimment.pl'. #
my $last_ref_coord_end = my $last_rec_coord_end = 0;
##my $ref_coord_beg = my $rec_coord_beg = 0; # The 'beginning' coordinates of the segment in the reference MSA and reconstructed MSA, respectively. #

$GAP = uc $GAP; # Make the gap character upper-case. (ADDED in creation of 'compare_ref_vs_rec_mafft_consist.pl'.) #

for (my $s = 0; $s<$ct_segments; $s++) { # Main outer for-loop (over MSA segments) #

		## MODIFIED in creation of 'compare_ref_vs_rec_compllimment.pl' (on Aug 9 (Sat), 2014). ##

	my ($segid, $ref_coord_beg, $ref_coord_end, $rec_coord_beg, $rec_coord_end, $diagnosis) = @{$list_segments->[$s]};

	    # @LABELS_SEG_ATTR = ('Indx_spacer', 'Start_in_Ref', 'End_in_ref', 'Start_in_Rec', 'End_in_Rec', 'Diagnosis'); # MODIFIED in creation of 'compare_ref_vs_rec_compllimment.pl'. #
	    # @{$list_segments[$s]} = @attrs gives information on the $s th segment, including its ID.

	unless ( uc ($diagnosis) =~ m/DIFFERENT$/ ) { # Skip segments NOT diagnosed as having reconstructed MSA 'DIFFERENT'  from the reference.

   (print STDOUT "\n[INFORMATION] The $s th segment (ID: $segid) will be SKIPPED, because its reference MSA (in [$ref_coord_beg\, $ref_coord_end\) ) and reconstructed MSA (in [$rec_coord_beg\, $rec_coord_end\) ) are diagnosed as '$diagnosis' !\n\n") if ($TEST_LEVEL>0);

	    $ct_skipped_segs++;

	    next;
	}

	print STDOUT "<<<<<< Segment ID: $segid  (Diagnosis: $diagnosis) >>>>>>\n\n";


		# Remove the right flanking regions, if at all. #
	if ($last_ref_coord_end < $ref_coord_beg) {
	    my $len_rflnk = $ref_coord_beg - $last_ref_coord_end;

			# MODIFIED in creation of 'compare_ref_vs_rec_mafft_consist.pl'. #
	    for (my $k=0; $k < $ct_sequences; $k++) {
		my $tmp = uc substr (${$ref_msa->[$k]}, 0, $len_rflnk, '');
	    }
	    ##for (my $k=0; $k < $ct_sequences; $k++) { substr (${$ref_msa->[$k]}, 0, $len_rflnk, ''); }
	}

	if ($last_rec_coord_end < $rec_coord_beg) {
	    my $len_rflnk = $rec_coord_beg - $last_rec_coord_end;

			# MODIFIED in creation of 'compare_ref_vs_rec_mafft_consist.pl'. #
	    for (my $k=0; $k < $ct_sequences; $k++) {
		my $tmp = uc substr (${$rec_msa->[$k]}, 0, $len_rflnk, '');
	    }
	    ##for (my $k=0; $k < $ct_sequences; $k++) { substr (${$rec_msa->[$k]}, 0, $len_rflnk, ''); }
	}

	print STDOUT "<<<< Prepare for segments of reference/reconstructed MSAs >>>>\n\n";

	my $ref_len = $ref_coord_end - $ref_coord_beg;
	my $rec_len = $rec_coord_end - $rec_coord_beg;

	my @ref_seg_msa = my @rec_seg_msa = ();

	for (my $k=0; $k<$ct_sequences; $k++) { #  1st middle for-loop #

	    my $seg_ref = substr (${$ref_msa->[$k]}, 0, $ref_len, '');
	    my $seg_rec = substr (${$rec_msa->[$k]}, 0, $rec_len, '');

	    push @ref_seg_msa, \$seg_ref;
	    push @rec_seg_msa, \$seg_rec;

	}	# 2nd of the 1st middle for-loop #

	print STDOUT "(ref_len, rec_len) = ($ref_len, $rec_len)\n\n";


		# Update the last end-coordinates. #

	$last_ref_coord_end = $ref_coord_end;
	$last_rec_coord_end = $rec_coord_end;

		## END of "MODIFIED in creation of 'compare_ref_vs_rec_compllimment.pl' (on Aug 9 (Sat), 2014)." ##

=for targetted DEBUGGING (on Sep 22 (Sat) & 23 (Sun), 2012)
	##unless ($segid eq '0040') {
	unless ($segid eq '0014') {
	    $ref_coord_beg += $ref_len;
	    $rec_coord_beg += $rec_len;
	    $ct_skipped_segs++;
	    ##print STDOUT "\n --- Sgment with ID ne '0040' is skipped ---\n\n";
	    print STDOUT "\n --- Sgment with ID ne '0014' is skipped ---\n\n";
	    next;
	}
=cut


		## Prepare for the files necessary for analyzing the segment. ##

		# MODIFIED in creation of 'compare_ref_vs_rec_mafft_consist.pl' (on Sep 13 (Sat), 2014). #
		# => Further MODIFIED in creation of 'compare_ref_vs_rec_gconf_stats.pl'. #

	my $logfile_seg_gcstats_ref = "$logdir/log_seg_gcstats.ref.$segid.txt";
	my $fh_log_ref = open_output_file ($logfile_seg_gcstats_ref, 0);
	unless (defined $fh_log_ref) {
	    print STDOUT "[ERROR '$program_name'] 'open_output_file' FAILED on the log file '$logfile_seg_gcstats_ref' !\n";
	    print STDERR "[ERROR '$program_name'] $!\n\n";
	    die ;
	}
	my $logfile_seg_gcstats_rec = "$logdir/log_seg_gcstats.rec.$segid.txt";
	my $fh_log_rec = open_output_file ($logfile_seg_gcstats_rec, 0);
	unless (defined $fh_log_rec) {
	    print STDOUT "[ERROR '$program_name'] 'open_output_file' FAILED on the log file '$logfile_seg_gcstats_rec' !\n";
	    print STDERR "[ERROR '$program_name'] $!\n\n";
	    die ;
	}

	foreach my $fh_log ($fh_log_ref, $fh_log_rec) {
	    print $fh_log "<<<<< Inputs >>>>>\n\n";
	    print $fh_log "#{Sequences} = $ct_sequences .\n";
	}
	print $fh_log_ref "{Alignment length} = $ref_len .\n\n\n";
	print $fh_log_rec "{Alignment length} = $rec_len .\n\n\n";


=For the predecessor 'compare_ref_vs_rec_prank_scores.stripped.pl'.

# print STDOUT "   (for calculating the MAFFT consistency score of the \{reference,reconstructd\} MSA for each segment) {log_dir}/log_seg_score.\{ref,rec\}.\{seg_id\}.txt .\n\n";

	my $logfile_segscore_ref = "$logdir/log_seg_score.ref.$segid.txt";
	my $fh_log_ref = open_output_file ($logfile_segscore_ref, 0);
	unless (defined $fh_log_ref) {
	    print STDOUT "[ERROR '$program_name'] 'open_output_file' FAILED on the log file '$logfile_segscore_ref' !\n";
	    print STDERR "[ERROR '$program_name'] $!\n\n";
	    die ;
	}
	my $logfile_segscore_rec = "$logdir/log_seg_score.rec.$segid.txt";
	my $fh_log_rec = open_output_file ($logfile_segscore_rec, 0);
	unless (defined $fh_log_rec) {
	    print STDOUT "[ERROR '$program_name'] 'open_output_file' FAILED on the log file '$logfile_segscore_rec' !\n";
	    print STDERR "[ERROR '$program_name'] $!\n\n";
	    die ;
	}
=cut


		### MOVED from below, within the loop over gap patterns (on Sep 1 (Sat), 2012) ###
    if ($TEST_LEVEL>2) {
	foreach my $fh_log ($fh_log_ref) { # MODIFIED in creation of 'compare_ref_vs_rec_mafft_consist.pl'. #
	##foreach my $fh_log ($fh_log_sref, $fh_log_gref) {...}
	    print $fh_log "Original Segment of the Reference Alignment:\n\n";
	    unless ( pr_ODEN_input (@{$sequence_ids}, @ref_seg_msa, 60, *${$fh_log}) ) {
		##print STDOUT "[ERROR '$program_name'] The subroutine 'pr_ODEN_input' FAILED on the segmental reference MSA for the $indx_gp th gap pattern !\n";
		print STDOUT "[ERROR '$program_name'] The subroutine 'pr_ODEN_input' FAILED on the segmental reference MSA !\n";
		print STDERR "[ERROR '$program_name'] $!\n\n";
		die ;
	    }
	    print $fh_log "\n\n";
	}

	foreach my $fh_log ($fh_log_rec) { # MODIFIED in creation of 'compare_ref_vs_rec_mafft_consist.pl'. #
	##foreach my $fh_log ($fh_log_srec, $fh_log_grec) {...}
	    print $fh_log "Original Segment of the Reconstructed Alignment:\n\n";
	    unless ( pr_ODEN_input (@{$sequence_ids}, @rec_seg_msa, 60, *${$fh_log}) ) {
		##print STDOUT "[ERROR '$program_name'] The subroutine 'pr_ODEN_input' FAILED on the segmental reconstructed MSA for the $indx_gp th gap pattern !\n";
		print STDOUT "[ERROR '$program_name'] The subroutine 'pr_ODEN_input' FAILED on the segmental reconstructed MSA !\n";
		print STDERR "[ERROR '$program_name'] $!\n\n";
		die ;
	    }
	    print $fh_log "\n\n";
	}
    }
		### END of "MOVED from below, within the loop over gap patterns" ###


		## ADDED for DEBUGGING the script (on Aug 11 (Mon), 2014). ##

	unless (($ref_len>0) and ($rec_len>0)) {

	    print STDOUT "\n[INFORMATION] Either reference or reconstructed sub-MSA (or both) is NULL! ... I will skip the calculation of the summary statistics on the gap-configurations for this segment pair... \n\n";
	    ##print STDOUT "\n[INFORMATION] Either reference or reconstructed sub-MSA (or both) is NULL! ... I will skip the calculation of the MAFFT consistent scores for this segment pair... \n\n";

	    foreach my $fh_log ($fh_log_ref, $fh_log_rec) { # MODIFIED in creation of 'compare_ref_vs_rec_mafft_consist.pl'. #
	    ##foreach my $fh_log ($fh_log_sref, $fh_log_srec, $fh_log_gref, $fh_log_grec) {...}
		print $fh_log "\n[INFORMATION] Either reference or reconstructed sub-MSA (or both) is NULL! ... I will skip the calculation of the summary statistics on the gap-configurations for this segment pair (ID: $segid) ... \n\n\n";
		##print $fh_log "\n[INFORMATION] Either reference or reconstructed sub-MSA (or both) is NULL! ... I will skip the calculation of the MAFFT consistent scores for this segment pair (ID: $segid) ... \n\n\n";
	    }

	    print $fh_out "< Segment ID: $segid >\n\n";

	    print $fh_out join ("\t", 'Ref/Rec', 'Tot_seg_length', '#{Gapped_segments}', 'Tot#{gapped_columns}', 'Max_gaplength', 'Gap_Content'), "\n\n"; # MODIFIED in creation of 'compare_ref_vs_rec_gconf_stats.pl'. #

	    ##print $fh_out join ("\t", 'Ref/Rec', 'Total_Score', 'Substitution_Score', 'Consistency_Score', 'Gap_Opening_Cost'), "\n\n"; # MODIFIED in creation of 'compare_ref_vs_rec_mafft_consist.pl'. #
	    ##print $fh_out join ("\t", 'Ref/Rec', 'Total_Score', 'Gap_Score', 'Av#{indel_events}', 'Av#{null_columns}'), "\n\n";

		# MODIFIED in creation of 'compare_ref_vs_rec_gconf_stats.pl'. #
	    print $fh_out join ("\t", 'Ref', $ref_len, 'N/A', 'N/A', 'N/A', 'N/A'), "\n";
	    print $fh_out join ("\t", 'Rec', $rec_len, 'N/A', 'N/A', 'N/A', 'N/A'), "\n";
	    ##print $fh_out join ("\t", 'Ref', 'N/A', 'N/A', 'N/A', 'N/A'), "\n";
	    ##print $fh_out join ("\t", 'Rec', 'N/A', 'N/A', 'N/A', 'N/A'), "\n";
	    
	    print $fh_out "\n\\\\\n\n";

	    $ct_skipped_segs2++;


	    foreach my $fh_log ($fh_log_ref, $fh_log_rec) { close ($fh_log); } # ADDED on Sep 15 (Mon), 2014. #

	    next;
	}
		## END of "ADDED for DEBUGGING the script (on Aug 11 (Mon), 2014)." ##


		## Step (i) Main Process A:
		## Calculate the maximum gaplengths and gap-contents
		## of the refrence & reconstructed segmental MSAs.
		## (Totally MODIFIED in creation of 'compare_ref_vs_rec_gconf_stats.pl'.)

	print STDOUT "<<<<< Step (i) Main Process A: Calculating Maximum gaplength & Gap contents of the reference & reconstructed MSA segments >>>>>\n\n";
	foreach my $fh_log ($fh_log_ref, $fh_log_rec) {
	    print $fh_log "<<<<< Step (i) Main Process A: Calculating Maximum gaplength & Gap contents of the reference & reconstructed MSA segments >>>>>\n\n";
	}

	my $max_gaplen_ref = my $max_gaplen_rec = 'undef';
	my $gapcontent_ref = my $gapcontent_rec = 'undef';

	foreach my $set_info (
				# DEBUGGED in creation of 'compare_ref_vs_rec_gconf_stats.pl' (on Oct 8 (Wed), 2014). #
		['Refefence', \@ref_seg_msa, $ref_len, $ref_coord_beg, \$max_gaplen_ref, \$gapcontent_ref, $fh_log_ref],
		['Reconstructed', \@rec_seg_msa, $rec_len, $rec_coord_beg, \$max_gaplen_rec, \$gapcontent_rec, $fh_log_rec]) { ## 1st Main middle for-loop (over reference/reconstructed MSAs). ##
		##['Refefence', \@ref_seg_msa, $ref_len, $last_ref_coord_end, \$max_gaplen_ref, \$gapcontent_ref, $fh_log_ref],
		##['Reconstructed', \@rec_seg_msa, $rec_len, $last_rec_coord_end, \$max_gaplen_rec, \$gapcontent_rec, $fh_log_rec]) { ## 1st Main middle for-loop (over reference/reconstructed MSAs). ##

	    my ($msa_type, $seg_msa, $alnlen, $last_coord_end, $rf_max_gaplen, $rf_gapcontent, $fh_log) = @{$set_info};


    (print STDOUT "\n<< Substep (i-1) on '$msa_type': Enumerate the runs of gaps in the sequences in the MSA.  >>\n\n") if ($TEST_LEVEL>2);
	    print $fh_log "\n<< Substep (i-1): Enumerate the runs of gaps in the sequences in the MSA.  >>\n\n";

	    # @{$set_gaps_in_seqs->[$k][$gp]} = ($beg_gap, $end_gap, $len_gap) is for the $gp th run of gaps in the $k th sequence, where
	    # $beg/end_gap is the beginning/end coordinate of the run of gaps (in the 0-based half-open convension).
	    #
	    my $set_gaps_in_seqs = tally_gaps_in_seqs_in_msa (@{$seg_msa}, $last_coord_end, $GAP) ;
	    unless (defined $set_gaps_in_seqs) {
		print STDOUT "[ERROR '$program_name'] The subroutine 'tally_gaps_in_seqs_in_msa' FAILED on the $msa_type MSA of the $s th subject segment (ID: $segid) !\n";
		print STDERR "[ERROR '$program_name'] $! !\n\n";
		die ;
	    }
   (print STDOUT "\n ... Subroutine 'tally_gaps_in_seqs_in_msa' Ended ...\n\n") if ($TEST_LEVEL>1);

    (print STDOUT "\n<< Substep (i-2) on '$msa_type': Calculate the maximum gap-run length & gap content. >>\n\n") if ($TEST_LEVEL>2);
	    print $fh_log "\n<< Substep (i-2): Calculate the maximum gap-run length & gap content.  >>\n\n";
   ##(print  "[ Output of 'tally_gaps_in_seqs_in_msa': Content of ", '@{$set_gaps_in_seqs}', " ]\n\n") if ($TEST_LEVEL>3);

	    my $max_gaplen = my $gapcontent = 0;

	    for (my $k=0; $k<$ct_sequences; $k++) { # Main inner for-loop (over sequences). #
		my $seqid = $sequence_ids->[$k];
		my $gaps_in_seq = $set_gaps_in_seqs->[$k];
		my $ct_gruns = @{$gaps_in_seq};

   (print $fh_log ' ' x 3, "| The $k th sequence (ID: $seqid; #{gap-runs} = $ct_gruns) |\n\n") if ($TEST_LEVEL>2);
   (print $fh_log ' ' x 3, join ("\t", 'Indx_run', 'Beg_Coord', 'End_Coord', 'Length', '$max_gaplen', '$gapcontent'), "\n\n") if ($TEST_LEVEL>2);

		for (my $gp =0; $gp<$ct_gruns; $gp++) { # Innermost for-loop (over gap-runs). #

		    my ($beg_run, $end_run, $len_run) = @{$gaps_in_seq->[$gp]};

		    $gapcontent += $len_run;
		    ($max_gaplen < $len_run) and ($max_gaplen = $len_run);

   (print $fh_log ' ' x 3, join ("\t", $gp, @{$gaps_in_seq->[$gp]}, $max_gaplen, $gapcontent), "\n") if ($TEST_LEVEL>2);

		}			# End of the innermost for-loop (over gap-runs). #
   (print $fh_log "\n\n") if ($TEST_LEVEL>2);

	    }			# End of the main inner for-loop (over sequences). #

	    ${$rf_max_gaplen} = $max_gaplen;
	    ${$rf_gapcontent} = $gapcontent / ($ct_sequences * $alnlen);

	    print $fh_log "\n<< Final Results >>\n\n";
	    print $fh_log "{Maximum gap-run length} = $max_gaplen .\n";
	    print $fh_log "Total#{gap characters}  = $gapcontent ,\n";
	    print $fh_log "{Gap content}   = ", ${$rf_gapcontent}, " .\n";
	    print $fh_log "\n\n";


	}			## End of the 1st main middle for-loop (over reference/reconstructed MSAs). ##


		### Step (ii) Main Process B:
		### Calculate the statistics concerning the gapped-segment-partitioning of the reference & reconstructed MSA segments.
		# (Totally MODIFIED in creation of 'compare_ref_vs_rec_prank_scores.pl'.)

	print STDOUT "<<<<< Step (ii) Main Process B: Calculating the statistics concerning the gapped-segment-partitioning of the reference & reconstructed MSA segments >>>>>\n\n";
	foreach my $fh_log ($fh_log_ref, $fh_log_rec) {
	    print $fh_log "<<<<< Step (ii) Main Process B: Calculating the statistics concerning the gapped-segment-partitioning of the reference & reconstructed MSA segments >>>>>\n\n";
	}

	my $ct_gpsegs_ref = my $ct_gpsegs_rec = 'undef';
	my $totct_gclms_ref = my $totct_gclms_rec = 'undef';
 
	foreach my $set_info (
		['Refefence', \@ref_seg_msa, $ref_len, $last_ref_coord_end, \$ct_gpsegs_ref, \$totct_gclms_ref, $fh_log_ref],
		['Reconstructed', \@rec_seg_msa, $rec_len, $last_rec_coord_end, \$ct_gpsegs_rec, \$totct_gclms_rec, $fh_log_rec]) { ## 1st Main middle for-loop (over reference/reconstructed MSAs). ##

	    my ($msa_type, $seg_msa, $alnlen, $last_coord_end, $rf_ct_gpsegs, $rf_totct_gclms, $fh_log) = @{$set_info};

    (print STDOUT "\n<< Substep (ii-1) on '$msa_type': Enumerate the gapped segments and their constituent gap-pattern blocks in the MSA. >>\n\n") if ($TEST_LEVEL>2);
	    print $fh_log "\n<< Substep (ii-1): Enumerate the gapped segments and their constituent gap-pattern blocks in the MSA. >>\n\n";

		# These variables are dummy. #
	    my $ct_gpatterns = 0;
	    my %gpattern2indx;

	    # @{$set_cls_gblocks->[$cl][$gb]} = ($indx_gp, $len_gb, $start, $end) is for the $gb th gap-pattern block in the $cl th gapped segment, where
	    # $start/end is the beginning/end coordinate of the block (in the 0-based full-closed convension),
	    # $len_gb is the length (i.e., #{columns}) in the block, and
	    # $indx_gp is the index specifying the gap-pattern.
	    #
	    my $set_cls_gblocks = extract_cls_gblocks (@{$seg_msa}, $CHAR_PRES, $CHAR_ABS, %gpattern2indx, $ct_gpatterns) ;
	    unless (defined $set_cls_gblocks) {
		print STDOUT "[ERROR '$program_name'] The subroutine 'extract_cls_gblocks' FAILED on the $msa_type MSA of the $s th subject segment (ID: $segid) !\n";
		print STDERR "[ERROR '$program_name'] $! !\n\n";
		die ;
	    }
   (print STDOUT "\n ... Subroutine 'extract_cls_gblocks' Ended ...\n\n") if ($TEST_LEVEL>1);

	    my $ct_gpsegs = @{$set_cls_gblocks};

   if ($TEST_LEVEL>3) {
	print $fh_log "\n[ Output of  'extract_cls_gblocks': Content of ", '@{$set_cls_gblocks}', " (#{gapped segments} = $ct_gpsegs) ]\n\n";

	for (my $cl=0; $cl<$ct_gpsegs; $cl++) { # Outer testing for-loop (over gapped segments). #

	    my $gblocks = $set_cls_gblocks->[$cl];
	    my $ct_blks = @{$gblocks};

	    print $fh_log ' ' x 3, "| The $cl th gapped segment (#{gap-pattern blocks} = $ct_blks) |\n\n";
	    print $fh_log ' ' x 3, join ("\t", 'Indx_block', 'Indx_gap_pattern', 'Length', 'Start', 'End'), "\n\n";

	    for (my $bl=0; $bl<$ct_blks; $bl++) { print $fh_log ' ' x 3, join ("\t", $bl, @{$gblocks->[$bl]}), "\n"; }
	    print $fh_log "\n";

	}			    # End of the outer testing for-loop (over gapped segments). #
	print $fh_log "\n\n";

   } # END of "if ($TEST_LEVEL>3) {...}"


    (print STDOUT "\n<< Substep (ii-2) on '$msa_type': Count gapped columns in the MSA. >>\n\n") if ($TEST_LEVEL>2);
	    print $fh_log "\n<< Substep (ii-2): Count gapped columns in the MSA.  >>\n\n";

	    my $totct_gclms = 0;

    (print $fh_log ' ' x 3, join ("\t", 'Indx_gapped_seg', '#{columns_in_the_seg}', '$totct_gclms(current)'), "\n\n") if ($TEST_LEVEL>=5);

	    for (my $cl=0; $cl<$ct_gpsegs; $cl++) { # Main inner for-loop (over gapped segments). #

		my $gblocks = $set_cls_gblocks->[$cl];
		my $ct_blks = @{$gblocks};

		($ct_blks>0) or next; # Skip if no block is contained.

		my $coord_beg_gpseg = $gblocks->[0][2];
		my $coord_end_gpseg = $gblocks->[$ct_blks-1][3]; # In the full-closed convention.

		my $ct_gclms = $coord_end_gpseg - $coord_beg_gpseg + 1; # #{gapped columns in the gapped segment}
		$totct_gclms += $ct_gclms;

    (print $fh_log ' ' x 3, join ("\t", $cl, $ct_gclms, $totct_gclms), "\n") if ($TEST_LEVEL>=5);

	    }				# End of the main inner for-loop (over gappped segments). #

    (print $fh_log "\n\n") if ($TEST_LEVEL>=5);

	    print $fh_log "\n<< Final Results >>\n\n";
	    print $fh_log "#{Gapped segments} = $ct_gpsegs .\n";
	    print $fh_log "Total#{gapped columns} = $totct_gclms .\n";
	    print $fh_log "\n\n";

	    ${$rf_ct_gpsegs} = $ct_gpsegs;
	    ${$rf_totct_gclms} = $totct_gclms;

	}			## End of the 1st main middle for-loop (over reference/reconstructed MSAs). ##

		### RESTART FROM HERE ###


		# MOVED from way below in creation of 'compare_ref_vs_rec_gconf_stats.pl'. #
	foreach my $fh_log ($fh_log_ref, $fh_log_rec) { close ($fh_log); }
		# END of "MOVED from way below in creation of 'compare_ref_vs_rec_gconf_stats.pl'." #


		## MOVED from near the end of the main outer for-loop in creation of 'compare_ref_vs_rec_gconf_stats.pl'. ##

		### Final Output ###

	print $fh_out "< Segment ID: $segid >\n\n";

	print $fh_out join ("\t", 'Ref/Rec', 'Tot_seg_length', '#{Gapped_segments}', 'Tot#{gapped_columns}', 'Max_gaplength', 'Gap_Content'), "\n\n"; # MODIFIED in creation of 'compare_ref_vs_rec_gconf_stats.pl'. #

	print $fh_out join ("\t", 'Ref', $ref_len, $ct_gpsegs_ref, $totct_gclms_ref, $max_gaplen_ref, $gapcontent_ref), "\n";
	print $fh_out join ("\t", 'Rec', $rec_len, $ct_gpsegs_rec, $totct_gclms_rec, $max_gaplen_rec, $gapcontent_rec), "\n";

	print $fh_out "\n\\\\\n\n";

		## END of "MOVED from near the end of the main outer for-loop in creation of 'compare_ref_vs_rec_gconf_stats.pl'." ##

=DISABLED in creation of 'compare_ref_vs_rec_gconf_stats.pl' (IX).

# print STDERR "Temporary directories for PAML:  {top_tmpdir}/s{seg_id}/g{indx_gpattern}/t{indx_tree}/,\n";

		# The grand-parent directory of temporary working directories #

	my $grpa_tmp_workdir_ref = sprintf ("%s/s%s", $top_tmpdir_ref, $segid);
	my $grpa_tmp_workdir_rec = sprintf ("%s/s%s", $top_tmpdir_rec, $segid);

	foreach my $grpa_tmpdir ($grpa_tmp_workdir_ref, $grpa_tmp_workdir_rec) { # Preliminary middle foreach-loop #
	    unless ( -d $grpa_tmpdir) {
		unless (0 == system ("mkdir -p $grpa_tmpdir" ) ) {
		    print STDOUT "[ERROR '$program_name'] FAILED to create a grand-parent of temporary working directories '$grpa_tmpdir': $? !\n";
		    print STDERR "[ERROR '$program_name'] $!\n\n";
		    die ;
		}
	    }
	    unless (( -r $grpa_tmpdir ) and ( -w $grpa_tmpdir )) {
		unless (0 == system ("chmod -r u+rw $grpa_tmpdir" ) ) {
		    print STDOUT "[ERROR '$program_name'] FAILED to CHANGE permission MODES of the grand-parent of temporary working directories '$grpa_tmpdir': $? !\n";
		    print STDERR "[ERROR '$program_name'] $!\n\n";
		    die ;
		}
	    }
	}			# End of the preliminary middle foreach-loop #

=cut # END of "DISABLED in creation of 'compare_ref_vs_rec_gconf_stats.pl' (IX)."


=DISABLED in creation of 'compare_ref_vs_rec_gconf_stats.pl' (X).

		## (i) Main Process A:
		## Calculate the PRANK scores of the substitution & gap patterns
		## of the columns in reference & reconstructed MSAs, under each of the candidate trees.

	print STDOUT "<<<<< Step (i) Main Process A: Calculating PRANK scores of the reference & reconstructed MSA segments >>>>>\n\n";
	foreach my $fh_log ($fh_log_ref, $fh_log_rec) {
	    print $fh_log "<<<<< Step (i) Main Process A: Calculating PRANK scores of the reference & reconstructed MSA segments >>>>>\n\n";
	}

	my @set_refseg_logscores_sb = (); # The $t th element is the log-PRANK score on the substitution pattern of the reference segment under the $t th tree candidate.
	my @set_recseg_logscores_sb = (); # The $t th element is the log-PRANK score on the substitution pattern of the reconstructed segment under the $t th tree candidate.
	my @set_refseg_logscores_gp  = (); # The $t th element is the log-PRANK score on the gap-pattern (via alignment HMM) of the reference segment under the $t th tree candidate.
	my @set_recseg_logscores_gp  = (); # The $t th element is the log-PRANK score on the gap-pattern (via alignment HMM) of the reconstructed segment under the $t th tree candidate.
	my @set_refseg_logscores_pr = (); # The $t th lemenent is the log-PRANK score on the total substitution & gap-pattern of the reference segment under the $th th tree caididate. 
	my @set_recseg_logscores_pr = (); # The $t th lemenent is the log-PRANK score on the total substitution & gap-pattern of the reconstructed segment under the $th th tree caididate. 

	foreach my $set_seg_scores (\@set_refseg_logscores_sb, \@set_recseg_logscores_sb, \@set_refseg_logscores_gp, \@set_recseg_logscores_gp, \@set_refseg_logscores_pr, \@set_recseg_logscores_pr) {
	    for (1 .. $ct_cand_trees) { push @{$set_seg_scores}, 0; }
	}


  for (my $t = 0; $t<$ct_cand_trees; $t++) { # 1st outer-middle for-loop (over candidate trees) #

	my ($sum_neg_log_pv, $ln_ml_msa, $ct_free_params, $aic, $bic, $node2pa, $node2ch, $name2id, $id2name, $br_attr) = @{$std_set_cand_trees[$t]};

	my $topnode_id = $name2id->{$TOP_NODE};
	my $ln_awgt = $ln_akaike_wgts->[$t];

	print STDOUT "<<\{\{ The $t th candidate tree (topnode ID: $topnode_id\; Log_Akaike_weight = $ln_awgt) \}\}>>\n\n";

	foreach my $fh_log ($fh_log_ref, $fh_log_rec) { # MODIFIED in creation of 'compare_ref_vs_rec_mafft_consist.pl'. #
	##foreach my $fh_log ($fh_log_sref, $fh_log_srec) {...} # MODIFIED in creation of 'compare_ref_vs_rec_abs_scoring_spt_odr.PhyML.pl'. #
	####foreach my $fh_log ($fh_log_sref, $fh_log_srec, $fh_log_gref, $fh_log_grec) {...}
		# Fixed a very minor bug. #
	    print $fh_log "<<\{\{ The $t th candidate tree (topnode ID: $topnode_id\; Log_Akaike_weight = $ln_awgt) \}\}>>\n\n";
	    ##print $fh_log_sref "<<\{\{ The $t th candidate tree (topnode ID: $topnode_id\; Log_Akaike_weight = $ln_awgt) \}\}>>\n\n";
	}

	foreach my $fh_log ($fh_log_ref, $fh_log_rec) { # MODIFIED in creation of 'compare_ref_vs_rec_mafft_consist.pl'. #
	##foreach my $fh_log ($fh_log_sref, $fh_log_srec) { # MODIFIED in creation of 'compare_ref_vs_rec_abs_scoring_spt_odr.PhyML.pl'. #
	####foreach my $fh_log ($fh_log_sref, $fh_log_srec, $fh_log_gref, $fh_log_grec) {...}
	    print $fh_log "\n[ Input Tree (top_node_ID = $topnode_id) ]\n\n";
	
	    my $fl_bootlabel = 1; # Flag to determine whether bootstrap values are displayed at the branch (=1) or node (=0).
	    my $fl_nodeid = 1; # Flag to determine whether node IDs are displayed (=1) or not (=0).

	    unless ( output_tree ($topnode_id, %{$node2ch}, %{$id2name}, %{$br_attr}, *${$fh_log}, $fl_bootlabel, $fl_nodeid) ) {
		print STDOUT "[ERROR '$program_name'] 'output_tree' FAILED to output the $t th candidate tree (for substitution analyses): $! !\n";
		print STDERR "[ERROR '$program_name'] $!\n\n";
		die ;
	    }
	    print $fh_log "\n\n";
	}

		# Retrieve the transition matrices assigned to the branches.  #
		# (ADDED in creation of 'compare_ref_vs_rec_prank_scores.pl'.) #

	my $br2tr_mtrx_tn = $set_br2tr_mtrx_tn[$t];

		# %{$set_br2tr_mtrx_tn[$t]} = ($br_id => \@tr_mtrx_tn, ...) for all branches, where @tr_mtrx_tn is the transition probability matrix calculated with the branch length of $br_id under the Tamura-Nei model.

   if ($TEST_LEVEL>=5) {

	foreach my $fh_log ($fh_log_ref, $fh_log_rec) { # Outer testing foreach-loop (over log files). #

	    print $fh_log "\n[ Transition matrices assigned to the branches ]\n\n";

	    foreach my $br (sort {$a <=> $b} keys %{$br2tr_mtrx_tn}) { # middle testing foreach-loop (over branches). #

		my $tr_mtrx_tn = $br2tr_mtrx_tn->{$br};

		print $fh_log "{ Branch ID: $br }\n\n";
		print $fh_log join ("\t", 'From\To', @RESIDUES_PRANK), "\n\n";
		for (my $c=0; $c<$ct_res_prank; $c++) {  print $fh_log join ("\t", $RESIDUES_PRANK[$c], @{$tr_mtrx_tn->[$c]}), "\n"; }
		print $fh_log "\n\n";

	    }					# End of middle testing foreach-loop (over branches). #
	    print $fh_log "\n";

	}				# End of outer testing foreach-loop (over log files). #
   }	# END of "if ($TEST_LEVEL>=5) {...}"

		# END of "(ADDED in creation of 'compare_ref_vs_rec_prank_scores.pl'.)" #


		# Retrieve the depths of nodes. #
		# (ADDED in creation of 'compare_ref_vs_rec_prank_scores.pl'.)

	my $node2depth = $set_node2depth[$t];
		# %{$set_node2depth[$t]} = ($node_id => $depth, ...) for all nodes in the $t th candidate tree.

   if ($TEST_LEVEL>3) {

	foreach my $fh_log ($fh_log_ref, $fh_log_rec) { # Outer testing foreach-loop (over log files). #

	    print $fh_log "\n[ Depths assigned to Nodes ]\n\n";

	    print $fh_log join ("\t", 'Node_ID', 'Depth'), "\n\n";

	    foreach my $node (sort {$a <=> $b} keys %{$node2depth}) { print $fh_log join ("\t", $node, $node2depth->{$node}), "\n"; }
	    print $fh_log "\n\n\n";
	}				# End of outer testing foreach-loop (over log files). #
	
   }
		# END of "(ADDED in creation of 'compare_ref_vs_rec_prank_scores.pl'.)"


		# Retrieve the alignment HMMs assigned to the interior nodes. #
		# (ADDED in creation of 'compare_ref_vs_rec_prank_scores.pl' on Sep 28 (Sun), 2014.) #

	my $node2trstats2score = $set_node2trstats2score[$t];

   if ($TEST_LEVEL>=5) {

	foreach my $fh_log ($fh_log_ref, $fh_log_rec) { # Outer testing foreach-loop (over log files). #

	    print $fh_log "\n[ Alignment HMMs assigned to the interior nodes ]\n\n";

	    foreach my $node_id (sort {$a <=> $b} keys %{$node2trstats2score}) { # Middle testing foreach-loop (over interior nodes). #
		my $trstats2score = $node2trstats2score->{$node_id};

		print $fh_log "{ Node ID: $node_id }\n\n";
		print $fh_log join ("\t", 'State_bf:State_af', 'Score'), "\n\n";

		foreach my $trstats (sort keys %{$trstats2score}) { print $fh_log join ("\t", $trstats, $trstats2score->{$trstats}), "\n"; }
		print $fh_log "\n\n";

	    }					# End of middle testing foreach-loop (over interior nodes). #
	    print $fh_log "\n";
	}				# End of outer testing foreach-loop (over log files). #

   } # END of "if ($TEST_LEVEL>=5) {...}"


		### Before Scoring the segmental MSAs,
		### calculate the probabilities of having the residue states of the extent descendant sequences of each interior node, at each site.
		### (MAJOR MODIFICATION in creation of 'compare_ref_vs_rec_prank_scores.pl'.) ###

	print STDOUT "\n<<< Main Preliminary Step: Calculate total probabilities of the extant descendant residue states of each interior node, at each site >>>\n\n";
	foreach my $fh_log ($fh_log_ref, $fh_log_rec) { print $fh_log "\n<<< Main Preliminary Step: Calculate probabilities of the extant descendant residue states of each interior node, at each site >>>\n\n"; }

	my %node2set_sw_probs_ref; # = ($node_id => \@set_sw_probs, ...) for all nodes, where $set_sw_probs[$s] is the probability that the descendant sequences of $node_id show the residues actually found in the $s th site of the reference MSA.
	my %node2set_sw_probs_rec; # = ($node_id => \@set_sw_probs, ...) for all nodes, where $set_sw_probs[$s] is the probability that the descendant sequences of $node_id show the residues actually found in the $s th site of the reconstructed MSA.


	foreach my $set_info (
		['Refefence', \@ref_seg_msa, $ref_len, \%node2set_sw_probs_ref, $fh_log_ref],
		['Reconstructed', \@rec_seg_msa, $rec_len, \%node2set_sw_probs_rec, $fh_log_rec]) { ## Preliminary middle for-loop (over reference/reconstructed MSAs). ##

	    my ($msa_type, $seg_msa, $alnlen, $node2set_sw_probs, $fh_log) = @{$set_info};

	    print STDOUT "\n<< Preliminary (1) on '$msa_type': Calculate probabilities of the extant descendant residue states, conditional on the ancestral residue states, at each site >>\n\n";
	    print $fh_log "\n<< Preliminary (1): Calculate probabilities of the extant descendant residue states, conditional on the ancestral residue states, at each site >>\n\n";

	    my $node2set_sw_cond_probs = calc_prob_descresstats_cond_ancstat (@{$seg_msa}, @{$sequence_ids}, %{$name2id}, %{$node2ch}, %{$br2tr_mtrx_tn}, $GAP);
	    unless (defined $node2set_sw_cond_probs) {
		print STDOUT "[ERROR '$program_name'] The subroutine 'calc_prob_descresstates_cond_ancstat' FAILED on the $msa_type MSA of the $s th subject segment (ID: $segid) !\n";
		print STDERR "[ERROR '$program_name'] $! !\n\n";
		die ;
	    }
   (print STDOUT "\n ... The subroutine 'calc_prob_descresstats_cond_ancstat' Ended ...\n\n") if ($TEST_LEVEL>2);

   if ($TEST_LEVEL>=5) {

	print $fh_log "\n[ Output of 'calc_prob_descresstats_cond_ancstat' ]\n\n";

	foreach my $node_id (sort {$a <=> $b} keys %{$node2set_sw_cond_probs}) { # Outer testing foreach-loop (over nodes). #

	    my $set_sw_cond_probs = $node2set_sw_cond_probs->{$node_id};

	    print $fh_log ' ' x 3, "( Node_ID: $node_id )\n\n";

	    print $fh_log ' ' x 3, join ("\t", 'Site_no.', @RESIDUES_PRANK), "\n\n";

	    for (my $s=0; $s<$alnlen; $s++) {  # Inner testing for-loop (over sites). #

		my $cond_probs = $set_sw_cond_probs->[$s];
		my @out_cond_probs = (@{$cond_probs}>0) ? @{$cond_probs} : ('EMPTY');

		print $fh_log ' ' x 3, join ("\t", $s, @out_cond_probs), "\n";

	    }			# End of the inner testing for-loop (over sites). #
	    print $fh_log "\n";
	
	}				# End of the outer testing foreach-loop (over nodes). #
	print $fh_log "\n";

   } # END of "if ($TEST_LEVEL>=5) {...}"


	    print STDOUT "\n<< Preliminary (2) on '$msa_type': Calculate total probability of the extant descendant residue states of each ancestral node, at each site >>\n\n";
	    print $fh_log "\n<< Preliminary (2): Calculate total probability of the extant descendant residue states of each ancestral node, at each site >>\n\n";

	    my $out_node2set_sw_probs = calc_prob_descresstats (%{$node2set_sw_cond_probs}, @resfreqs_prank);
	    unless (defined $out_node2set_sw_probs) {
		print STDOUT "[ERROR '$program_name'] The subroutine 'calc_prob_descresstates' FAILED on the $msa_type MSA of the $s th subject segment (ID: $segid) !\n";
		print STDERR "[ERROR '$program_name'] $! !\n\n";
		die ;
	    }
   (print STDOUT "\n ... The subroutine 'calc_prob_descresstats' Ended ...\n\n") if ($TEST_LEVEL>2);


   if ($TEST_LEVEL>3) {

	print $fh_log "\n[ Output of 'calc_prob_descresstats' ]\n\n";

	my @node_ids = sort {$a <=> $b} keys %{$out_node2set_sw_probs};

	print $fh_log join ("\t", 'Site\Node', @node_ids), "\n\n";

	for (my $s=0; $s<$alnlen; $s++) { # Outer testing for-loop (over sites). #

	    my @displayed = ($s);

	    foreach my $node_id (@node_ids) { # Inner testing for-loop (over sites). #

		my $prob = $out_node2set_sw_probs->{$node_id}[$s];
		push @displayed, ((defined $prob) ? $prob : 'undef');
	    }			   # End of the inner testing for-loop (over sites). #

	    print $fh_log join ("\t", @displayed), "\n";

	}			# End of the outer testing for-loop (over sites). #
	print $fh_log "\n\n";


   } # END of "if ($TEST_LEVEL>3) {...}"

			# Copy the main preliminary output into the hash for storage. #

	    %{$node2set_sw_probs} = %{$out_node2set_sw_probs};


	}			## End of the preliminary middle for-loop (over reference/reconstructed MSAs). ##


		### RESTART FROM HERE ###

	print STDOUT "\n<<< Main loop over Interior Nodes (bottom-up) >>>\n\n";
	foreach my $fh_log ($fh_log_ref, $fh_log_rec) { print $fh_log "\n<<< Main loop over Interior Nodes (bottom-up) >>>\n\n"; }


	foreach my $node_z (sort { $node2depth->{$b} <=> $node2depth->{$a} } keys %{$node2ch}) { # Outer-middle foreach-loop (over interior nodes). #

	    my ($node_x, $node_y) = @{$node2ch->{$node_z}};

	    print STDOUT "\n<<\{ Node-Z: $node_z (Node-X = $node_x, Node-Y = $node_y) \}>>\n\n";
	    foreach my $fh_log ($fh_log_ref, $fh_log_rec) { print $fh_log "\n<<\{ Node-Z: $node_z (Node-X = $node_x, Node-Y = $node_y) \}>>\n\n"; }

	    my $trans_states2score = $node2trstats2score->{$node_z};

   if ($TEST_LEVEL>5) {

	foreach my $fh_log ($fh_log_ref, $fh_log_rec) {
	    print $fh_log "[ Alignment HMM Score assigned to the Node-Z ]\n\n";
	    print $fh_log join ("\t", 'State_bf:state_af', 'Score'), "\n\n";
	    foreach my $trstats (sort keys %{$trans_states2score}) { print $fh_log join ("\t", $trstats, $trans_states2score->{$trstats}), "\n"; }
	    print $fh_log "\n\n";
	}

   }


	    print STDOUT "\n<< Main: Score the reference MSA, then score the reconstructed MSA, of the segment, in the pregressive step at the node-Z = $node_z ... >>\n\n";
	    foreach my $fh_log ($fh_log_ref, $fh_log_rec) { print $fh_log "\n<< Main: Score the reference MSA, then score the reconstructed MSA, of the segment, in the pregressive step at the node-Z = $node_z ... >>\n\n"; }

	## @set_refseg_logscores_sb = (); # The $t th element is the log-PRANK score on the substitution pattern of the reference segment under the $t th tree candidate.
	## @set_recseg_logscores_sb = (); # The $t th element is the log-PRANK score on the substitution pattern of the reconstructed segment under the $t th tree candidate.
	## @set_refseg_logscores_gp  = (); # The $t th element is the log-PRANK score on the gap-pattern (via alignment HMM) of the reference segment under the $t th tree candidate.
	## @set_recseg_logscores_gp  = (); # The $t th element is the log-PRANK score on the gap-pattern (via alignment HMM) of the reconstructed segment under the $t th tree candidate.
	## @set_refseg_logscores_pr = (); # The $t th lemenent is the log-PRANK score on the total substitution & gap-pattern of the reference segment under the $th th tree caididate. 
	## @set_recseg_logscores_pr = (); # The $t th lemenent is the log-PRANK score on the total substitution & gap-pattern of the reconstructed segment under the $th th tree caididate. 

	    foreach my $set_info (
		['Refefence', \@ref_seg_msa, $ref_coord_beg, $ref_len, $totlen_refaln, \@set_refseg_logscores_sb, \@set_refseg_logscores_gp, \@set_refseg_logscores_pr, \%node2set_sw_probs_ref, $fh_log_ref],
		['Reconstructed', \@rec_seg_msa, $rec_coord_beg, $rec_len, $totlen_recaln, \@set_recseg_logscores_sb, \@set_recseg_logscores_gp, \@set_recseg_logscores_pr, \%node2set_sw_probs_rec, $fh_log_rec]) { ## Inner-middle for-loop (over reference/reconstructed MSAs). ##


		my ($msa_type, $seg_msa, $coord_beg, $seg_len, $totlen_aln, $set_seg_logscores_sb, $set_seg_logscores_gp, $set_seg_logscores_pr, $node2set_sw_probs, $fh_log) = @{$set_info};

		my $coord_end = $coord_beg + $seg_len; # The half-open coordinate of the segment end.

		print STDOUT "<\{\{ For '$msa_type' (coord_beg = $coord_beg, coord_end = $coord_end, seg_len = $seg_len; totlen_aln = $totlen_aln ) \}\}>\n\n";
		print $fh_log "\n(coord_seg_beg, coord_seg_end, seg_length) = ($coord_beg, $coord_end, $seg_len)\n\n";
		print $fh_log "(cf. total alignment length = $totlen_aln)\n\n";

			# Determine the alignment HMM states at the flanking sites. #

		my $state_lf = ($coord_beg>0) ? 'M' : 'S'; # The alignment HMM state at the left-flanking site. 
		my $state_rf = ($coord_end<$totlen_aln) ? 'M' : 'E'; # The alignment HMM state at the right-flanking site. 

		print $fh_log "{Left-flanking HMM state}  = $state_lf ,\n";
		print $fh_log "{Right-flanking HMM state} = $state_rf .\n\n\n";


		print $fh_log "<\{ CORE-Step: Calculating the PRANK Score, as well as its components on the substitution pattern and the gap-pattern, of the profile-profile alignment at Node-Z = '$node_z' \}>\n\n";


		my ($log_prank_score, $log_sbst_score, $log_hmm_score) = prank_score_2profile_aln ($node_z, %{$node2set_sw_probs}, %{$node2ch}, %{$node2pa}, %{$trans_states2score}, $state_lf, $state_rf, $if_insopen_forever, $IF_IGNORE_TERM_GAPS);
		unless (defined $log_hmm_score) {
		    print STDOUT "[ERROR '$program_name'] The subroutine 'prank_score_2profile_aln' FAILED on the $msa_type MSA of the $s th subject segment (ID: $segid) !\n";
		    print STDERR "[ERROR '$program_name'] $! !\n\n";
		    die ;
		}

		my $seg_logscore_sb_bf = $set_seg_logscores_sb->[$t];
		my $seg_logscore_sb_af = (($seg_logscore_sb_bf eq $LOG_ZERO) or ($log_sbst_score eq $LOG_ZERO)) ? $LOG_ZERO : $seg_logscore_sb_bf + $log_sbst_score;
		$set_seg_logscores_sb->[$t] = $seg_logscore_sb_af;

		my $seg_logscore_gp_bf = $set_seg_logscores_gp->[$t];
		my $seg_logscore_gp_af = (($seg_logscore_gp_bf eq $LOG_ZERO) or ($log_hmm_score eq $LOG_ZERO)) ? $LOG_ZERO : $seg_logscore_gp_bf + $log_hmm_score;
		$set_seg_logscores_gp->[$t] = $seg_logscore_gp_af;

		my $seg_logscore_pr_bf = $set_seg_logscores_pr->[$t];
		my $seg_logscore_pr_af = (($seg_logscore_pr_bf eq $LOG_ZERO) or ($log_prank_score eq $LOG_ZERO)) ? $LOG_ZERO : $seg_logscore_pr_bf + $log_prank_score;
		$set_seg_logscores_pr->[$t] = $seg_logscore_pr_af;

    if ($TEST_LEVEL>3) {

	print $fh_log "\n[ Main Result of this session ]\n\n";

	print $fh_log join ("\t", 'Score_type', 'Score(before)', 'Increment', 'Score(after)' ), "\n\n";

	print $fh_log join ("\t", 'Sbst', $seg_logscore_sb_bf, $log_sbst_score, $seg_logscore_sb_af), "\n";
	print $fh_log join ("\t", 'Gaps', $seg_logscore_gp_bf, $log_hmm_score, $seg_logscore_gp_af), "\n";
	print $fh_log join ("\t", 'PRANK', $seg_logscore_pr_bf, $log_prank_score, $seg_logscore_pr_af), "\n";

	print $fh_log "\n\n";
    }

	    }	# End of the inner-middle for-loop (over reference/reconstructed MSAS). #


	}		# End of the outer-middle foreach-loop (over interior nodes). #

  }		# End of the 1st outer-middle for-loop (over candidate trees) #

=cut # END of "DISABLED in creation of 'compare_ref_vs_rec_gconf_stats.pl' (X)."


=MOVED to the above in creation of 'compare_ref_vs_rec_gconf_stats.pl'.

	foreach my $fh_log ($fh_log_ref, $fh_log_rec) { close ($fh_log); }
	##foreach my $fh_log ($fh_log_sref, $fh_log_srec, $fh_log_gref, $fh_log_grec) { close ($fh_log); }

	### next; ### For TESTING the Step (ii) Main Process A ###

=cut # END of "MOVED to the above in creation of 'compare_ref_vs_rec_gconf_stats.pl'."


=DISABLED in creation of 'compare_ref_vs_rec_gconf_stats.pl' (XI).

		# REMOVE the grand-parent directory of temporary working directories #
	if ($FLG_RMV_TMPOUT) {
	    foreach my $grpa_tmp_workdir ($grpa_tmp_workdir_ref, $grpa_tmp_workdir_rec) {
		unless (0 == system ("rm -rf $grpa_tmp_workdir") ) {
		    print STDOUT "[ERROR '$program_name'] 'system ('rm -rf {outdir}')' FAILED to remove the grand-parent of temporary working directories '$grpa_tmp_workdir': $? !\n";
		    print STDERR "[ERROR '$program_name'] $!\n\n";
		    die ;
		}
	    }
	}

=cut # END of "DISABLED in creation of 'compare_ref_vs_rec_gconf_stats.pl' (XI)."


=DISABLED in creation of 'compare_ref_vs_rec_gconf_stats.pl' (XII).

		### Step (iii) Main Process B:
		### Calculate the summed PRANK scores for the reference & reconstructed MSA segments,
		### under each fixed candidate tree as well as averaged over candidate trees.
		# (MODIFIED in creation of 'compare_ref_vs_rec_prank_scores.pl'.)

	print STDOUT "<<<<< Step (iii) Main Process B: Calculating the summed PRANK scores for the reference & reconstructed MSA segments >>>>>\n\n";

    if ($TEST_LEVEL>2) {
	print STDOUT "\n<<< Scores under each of the $ct_cand_trees candidate trees: >>>\n\n";
	print STDOUT join ("\t", '#Indx_tree', 'Ref/Rec', 'ln(Akaike_wgt)', 'Akaike_wgt', 'prank_score(unwgtd)', 'sb_score(unwgtd)', 'gp_score(unwgtd)'), "\n\n";
    }


	my @set_wgtd_refseg_logscores_sb = (); # Stores the weighted (log-)PRANK score (that are NOT $LOG_ZERO) on the substitution pattern of the reference segment under the $t th tree candidate.
	my @set_wgtd_recseg_logscores_sb = (); # Stores the weighted (log-)PRANK score (that are NOT $LOG_ZERO) on the substitution pattern of the reconstructed segment under the $t th tree candidate.
	my @set_wgtd_refseg_logscores_gp = (); # Stores the weighted (log-)PRANK score (that are NOT $LOG_ZERO) (according to the alignment HMM) on the gap pattern of the reference segment under the $t th tree candidate.
	my @set_wgtd_recseg_logscores_gp = (); # Stores the weighted (log-)PRANK score (that are NOT $LOG_ZERO) (according to the alignment HMM) on the gap pattern of the reconstructed segment under the $t th tree candidate.

	my @set_wgtd_refseg_logprank_scores = (); # Stores the weighted (log-)PRANK score (that are NOT $LOG_ZERO) on the substitution + gap pattern of the reference segment under the $t th tree candidate.
	my @set_wgtd_recseg_logprank_scores = (); # Stores the weighted (log-)PRANK score (that are NOT $LOG_ZERO) on the substitution + gap pattern of the reconstructed segment under the $t th tree candidate.


	for (my $t=0; $t<$ct_cand_trees; $t++) { # 2nd outer-middle for-loop (over candidate trees). #

	    my $ln_awgt = $ln_akaike_wgts->[$t];
	    (defined $ln_awgt) or next;

	    my $awgt = exp ($ln_awgt);

	    my $refseg_logscore_sb = $set_refseg_logscores_sb[$t];
	    my $recseg_logscore_sb = $set_recseg_logscores_sb[$t];
	    my $refseg_logscore_gp = $set_refseg_logscores_gp[$t];
	    my $recseg_logscore_gp = $set_recseg_logscores_gp[$t];

	    my $refseg_logprank_score = $set_refseg_logscores_pr[$t];
	    my $recseg_logprank_score = $set_recseg_logscores_pr[$t];

	## @set_refseg_logscores_sb = (); # The $t th element is the log-PRANK score on the substitution pattern of the reference segment under the $t th tree candidate.
	## @set_recseg_logscores_sb = (); # The $t th element is the log-PRANK score on the substitution pattern of the reconstructed segment under the $t th tree candidate.
	## @set_refseg_logscores_gp  = (); # The $t th element is the log-PRANK score on the gap-pattern (via alignment HMM) of the reference segment under the $t th tree candidate.
	## @set_recseg_logscores_gp  = (); # The $t th element is the log-PRANK score on the gap-pattern (via alignment HMM) of the reconstructed segment under the $t th tree candidate.
	## @set_refseg_logscores_pr = (); # The $t th lemenent is the log-PRANK score on the total substitution & gap-pattern of the reference segment under the $th th tree caididate. 
	## @set_recseg_logscores_pr = (); # The $t th lemenent is the log-PRANK score on the total substitution & gap-pattern of the reconstructed segment under the $th th tree caididate. 

	   ($refseg_logscore_sb ne $LOG_ZERO) and (push @set_wgtd_refseg_logscores_sb, $ln_awgt + $refseg_logscore_sb);
	   ($recseg_logscore_sb ne $LOG_ZERO) and (push @set_wgtd_recseg_logscores_sb, $ln_awgt + $recseg_logscore_sb);
	   ($refseg_logscore_gp ne $LOG_ZERO) and (push @set_wgtd_refseg_logscores_gp, $ln_awgt + $refseg_logscore_gp);
	   ($recseg_logscore_gp ne $LOG_ZERO) and (push @set_wgtd_recseg_logscores_gp, $ln_awgt + $recseg_logscore_gp);

	   ($refseg_logprank_score ne $LOG_ZERO) and (push @set_wgtd_refseg_logprank_scores, $ln_awgt + $refseg_logprank_score);
	   ($recseg_logprank_score ne $LOG_ZERO) and (push @set_wgtd_recseg_logprank_scores, $ln_awgt + $recseg_logprank_score);


    if ($TEST_LEVEL>2) {

	print STDOUT join ("\t", $t, 'Ref', $ln_awgt, $awgt, $refseg_logprank_score, $refseg_logscore_sb, $refseg_logscore_gp), "\n";
	print STDOUT join ("\t", $t, 'Rec', $ln_awgt, $awgt, $recseg_logprank_score, $recseg_logscore_sb, $recseg_logscore_gp), "\n";
    } ## END of "if ($TEST_LEVEL>2) {...}"

	} 	# End of the 2nd outer-middle for-loop (over candidate trees). #


	my $ave_refseg_logscore_sb = (@set_wgtd_refseg_logscores_sb>0) ? log_sum_exp (@set_wgtd_refseg_logscores_sb) : $LOG_ZERO ;
	my $ave_recseg_logscore_sb = (@set_wgtd_recseg_logscores_sb>0) ? log_sum_exp (@set_wgtd_recseg_logscores_sb) : $LOG_ZERO ;
	my $ave_refseg_logscore_gp = (@set_wgtd_refseg_logscores_gp>0) ? log_sum_exp (@set_wgtd_refseg_logscores_gp) : $LOG_ZERO ;
	my $ave_recseg_logscore_gp = (@set_wgtd_recseg_logscores_gp>0) ? log_sum_exp (@set_wgtd_recseg_logscores_gp) : $LOG_ZERO ;

	my $ave_refseg_logprank_score = (@set_wgtd_refseg_logprank_scores>0) ? log_sum_exp (@set_wgtd_refseg_logprank_scores) : $LOG_ZERO ;
	my $ave_recseg_logprank_score = (@set_wgtd_recseg_logprank_scores>0) ? log_sum_exp (@set_wgtd_recseg_logprank_scores) : $LOG_ZERO ;

    if ($TEST_LEVEL>1) {
	print STDERR "\n\n{  PRANK log-Scores of the reference & reconstructed segments, each averaged over the candidate trees }\n\n";

	print STDOUT "{Total-pattern}_ref = $ave_refseg_logprank_score ,\n";
	print STDOUT "{Total-pattern}_rec = $ave_recseg_logprank_score ,\n";
	print STDOUT "{Substitution}_ref = $ave_refseg_logscore_sb ,\n";
	print STDOUT "{Substitution}_rec = $ave_recseg_logscore_sb ,\n";
	print STDOUT "{Gap-Pattern}_ref  = $ave_refseg_logscore_gp ,\n";
	print STDOUT "{Gap-Pattern}_rec  = $ave_recseg_logscore_gp .\n";
	print STDOUT "\n\n";

    } # END of "if ($TEST_LEVEL>1)"

=cut # END of "DISABLED in creation of 'compare_ref_vs_rec_gconf_stats.pl' (XII)."


=MOVED TO ABOVE with some modificaitons in creation of 'compare_ref_vs_rec_gconf_stats.pl'. 

	print $fh_out "< Segment ID: $segid >\n\n";

		# MODIFIED in creation of 'compare_ref_vs_rec_mafft_consist.pl'. #

	print $fh_out join ("\t", 'Ref/Rec', 'Total_logScore', 'Substitution_logScore', 'Gap_HMM_logScore'), "\n\n";

	print $fh_out join ("\t", 'Ref', $ave_refseg_logprank_score, $ave_refseg_logscore_sb, $ave_refseg_logscore_gp), "\n";
	print $fh_out join ("\t", 'Rec', $ave_recseg_logprank_score, $ave_recseg_logscore_sb, $ave_recseg_logscore_gp), "\n";


	print $fh_out "\n\\\\\n\n";

=cut # END of "MOVED TO ABOVE with some modificaitons in creation of 'compare_ref_vs_rec_gconf_stats.pl'."


	print STDOUT "\n --- Finished analysis for the segment $segid ! ---\n\n";

	## close ($fh_log);

	$ct_succ_segs++;

}			# End of the main outer for-loop (over MSA segments) #

close ($fh_out);

print STDOUT "\n\n === All the Analyses FINISHED !! ===\n\n";

print STDOUT "#{Segments skipped} = $ct_skipped_segs .\n";
print STDOUT "#{Segments whose ComplLiMMent calculations skipped} = $ct_skipped_segs2 .\n";
print STDOUT "#{Anomalous segments} = $ct_anom_segs .\n";
print STDOUT "#{Segments used as inputs} = $ct_in_segs .\n";
print STDOUT "#{Segments successfully processed} = $ct_succ_segs .\n";
print STDOUT "#{Segments failed to be processed} = $ct_fail_segs .\n\n";

unless (0 == $ct_fail_segs) {
	print STDOUT "[ERROR '$program_name'] FAILED to process $ct_fail_segs segments !\n";
 	print STDERR "[ERROR '$program_name'] $!\n\n";
	die ;
}


	### DEFINITIONS of the Subroutines ADDED in creation of 'compare_ref_vs_rec_mafft_consist.pl' or later. ###

# read_list_pw_lclhom:
#	This subroutine reads a list of pairwise local homology information,
#	which was used to calculate the consistency score of MSAs.
#	(CREATED in creation of 'compare_ref_vs_rec_mafft_consist.pl' on Sep 15 (Mon), 2014.)
#
# INPUT: (\$inlist, $ct_seqs), where
#	$inlist specifies the path to the input list file;
#	$ct_seqs is the number of sequences in the MSA.
#
# OUTPUT: \@set_info_pw_lclhom, where
#	@info_pw_lclhom = @{$set_info_pw_lclhom[$i]->[$j]} ($i< $j) stores information on the pairwise local homology
#	between the $i th and the $j th sequences in the MSA. More specifically,
#	@{$info_pw_lclhom->[$n]} = ($start1, $end1, $start2, $end2, $importance) is for the $n the gapless segment
#	in the pairwise local alignment(s) between the two sequences.
#
sub read_list_pw_lclhom (\$$) {

	my ($inlist, $ct_seqs) = @_;
	local $/ = "\n";

	my $fh_tmp = open_input_file2 (${$inlist});
	unless (defined $fh_tmp) {
	    print STDOUT "[ERROR 'read_list_pw_lclhom'] 'open_input_file2' FAILED : $! !\n\n";
	    return undef;
	}

	my $header = <$fh_tmp>;

	my @set_info_pw_lclhom = ();
	for (my $i=0; $i<$ct_seqs-1; $i++) { $set_info_pw_lclhom[$i] = []; }

	while (my $line = <$fh_tmp>) { # Main while-loop (over input lines). #

	    my @fields = split /\s+/, $line;
	    (@fields>6) or next;

	    my ($i, $j, $start1, $end1, $start2, $end2, $importance) = @fields;

	    unless ($i < $j) {
		$line =~ s/\s+$//;
		print STDOUT "[WARNING 'read_list_pw_lclhom'] ILLEGAL INPUT: Indx_seq1 (=$i) is NOT LESS THAN Indx_seq2 (=$j) for the line:\n";
		print STDOUT "'$line' : $! !\n\n";
		next;
	    }

	    unless (($i>=0) and ($j <$ct_seqs)) {
		$line =~ s/\s+$//;
		print STDOUT "[WARNING 'read_list_pw_lclhom'] ILLEGAL INPUT: EITHER Indx_seq1 (=$i) is Negative OR Indx_seq2 (=$j) is NOT LESS THAN #{sequences} (=$ct_seqs) for the line:\n";
		print STDOUT "'$line' : $! !\n\n";
		next;
	    }

	    my $row_info = $set_info_pw_lclhom[$i];
	    (defined $row_info) or ($row_info = $set_info_pw_lclhom[$i] = []);

	    my $info_pw_lclhom = $row_info->[$j];
	    (defined $info_pw_lclhom) or ($info_pw_lclhom = $row_info->[$j] = []);

	    push @{$info_pw_lclhom}, [$start1, $end1, $start2, $end2, $importance];

	}			# End of the main while-loop (over input lines). #

	close ($fh_tmp);

	return \@set_info_pw_lclhom;

}	# End of the subroutine 'read_list_pw_lclhom'. #

	### DEFINITIONS OF THE NEW SUBROUTINES (ADDED since Aug 26 (Sun), 2012) ###

# readin_list_segs:
#	This subroutine reads in a list of segments.
#
# INPUT: (\$inlist, \%label_sattr2indx), where
#	$inlist is the path to the input file.
#	%label_sattr2indx = ($label_seg_attr => $indx, ...)
#	with $indx being the index in the output list.
#
# OUTPUT: \@list_segments, where
#	@{$list_segments[$s]} = ($seg_ID, @attributes)
#	is the information on the $s th segment, with
#	$seg_ID being the ID, and
#	@attributes storing the attributes of the segment in the same order as in @LABELS_ATTR.
#
sub readin_list_segs (\$\%) {

	my ($inlist, $label_sattr2indx) = @_;
	local $/ = "\n";

	my $fh_tmpin = open_input_file2 (${$inlist});
	unless (defined $fh_tmpin) {
	   print STDOUT "[ERROR 'readin_list_segs'] 'open_input_file2' FAILED on the input file '${$inlist}' $! !\n";
	    return undef;
	}

	my $head1 = <$fh_tmpin>;
	my ($ct_seqs)  = ($head1 =~ m/^\#Sequences\s+(\d+)/);
	my $head2 = <$fh_tmpin>;
	my ($ct_segs) = ($head2 =~ m/^\#Segments\s+(\d+)/);
	unless ((defined $ct_seqs) and (defined $ct_segs)) {
	    (defined $ct_seqs) or ($ct_seqs = 'undef');
	    (defined $ct_segs) or ($ct_segs = 'undef');
	    print STDOUT "[ERROR 'readin_list_segs'] ILLEGAL HEADER: (\$ct_seqs, \$ct_segs) = ($ct_seqs, $ct_segs): $! !\n";
	    return undef;
	}

	my @list_segments = ();

	while (my $in = <$fh_tmpin>) { # Main while-loop #

	    my @flds = split /\s+/, $in;   

	    my $segid = shift @flds;
	    $segid =~ s/^seg\#//;
	    my @seg_info = ($segid);

	    while (my $label = shift @flds) { # Inner while-loop #
		$label =~ s/\:$//;
		my $indx = $label_sattr2indx->{$label};
		my $attr = shift @flds;
	 	unless (defined $indx) {
		    print STDERR "[CAUTION 'readin_list_segs'] NO INDEX corresponds to the attribute-label '$label' (with value '$attr') in the segment '$segid': $! !\n";
		    next;
		}
		$seg_info[$indx] = $attr; 
	    }		# End of the inner while-loop #

	    push @list_segments, \@seg_info;

	}		# End of the main while-loop #

	close ($fh_tmpin);

	return \@list_segments;

}	# End of the subroutine 'readin_list_segs' #


# readin_list_segs2:
#	This subroutine reads in a list of segments in a format different from the input for 'readin_list_segs'.
#	(CREATED in creation of 'compare_ref_vs_rec_compllimment.pl' on Aug 9 (Sat), 2014)
#
# INPUT: (\$inlist, \@labels_seg_attr), where
#	$inlist is the path to the input file.
#	@labels_seg_attr stores the labels of the fields for the segment attributes (including the ID (or index)).
#
# OUTPUT: \@list_segments, where
#	@{$list_segments[$s]} = @attributes
#	is the information on the $s th segment, with
#	@attributes storing the attributes of the segment in the same order as in @labels_seg_attr.
#
sub readin_list_segs2 (\$\@) {

	my ($inlist, $labels_seg_attr) = @_;
	local $/ = "\n";

	my $fh_tmpin = open_input_file2 (${$inlist});
	unless (defined $fh_tmpin) {
	   print STDOUT "[ERROR 'readin_list_segs2'] 'open_input_file2' FAILED on the input file '${$inlist}' $! !\n";
	    return undef;
	}

	my $head = <$fh_tmpin>;

	my $indices_attr = tfm_labels2indices (@{$labels_seg_attr}, $head);
	unless (defined $indices_attr) {
	    $head =~ s/\s+$//;
	    print STDOUT "[ERROR 'readin_list_segs2'] 'tfm_labels2indices' FAILED on\n";
	    print STDOUT "      the labels  = (", join (', ', @{$labels_seg_attr}), " ),\n";
	    print STDOUT "  and the header  = '$head' : $! !\n\n";
	    return undef;
	}

=set aside for later use
	my $new_indx_diag;
	for (my $i=0; $i<@{$labels_seg_attr}; $i++) { # Preliminary for-loop (over field labels). #
	    ($labels_seg_attr->[$i] eq 'Diagnosis') or next;
	    $new_indx_diag = $i;
	    last;
	}				# End of the preliminary for-loop (over field labels). #
=cut

	my $max_indx_fld = 0;
	foreach my $indx (@{$indices_attr}) { ($max_indx_fld < $indx) and ($max_indx_fld = $indx); }

	my @list_segments = ();

	while (my $tmpin = <$fh_tmpin>) { # Main while-loop (over input lines). #

	    $tmpin =~ s/\s+$//;
	    my @fields = split /\t/, $tmpin;

	    (@fields > $max_indx_fld) or next; # Skip lines with an insufficient number of fields.

	    my @attributes = @fields[@{$indices_attr}];

	    push @list_segments, \@attributes;

	}		# End of the main while-loop (over input lines). #

	close ($fh_tmpin);

	return \@list_segments;

}	# End of the subroutine 'readin_list_segs2' #


# readin_simul_params:
#	This subroutine reads simulation parameters,
#	except the input tree and those in the comment line(s),
#	out of an input list.
#
# INPUT: (\$inlist), where
#	$inlist is the path to an input list file.
#
# OUTPUT: \%hash_simul_params, where
#	%hash_simul_params = ($label => $value, ...) for the simulation parameters.
#
sub readin_simul_params (\$) {

	my ($inlist) = @_;
	local $/ = "\n";

	my $fh_tmpin = open_input_file2 (${$inlist});
	unless (defined $fh_tmpin) {
	    print STDOUT "[ERROR 'readin_simul_params'] 'open_input_file2' FAILED on the input list '${$inlist}': $! !\n";
	    return undef;
	}

	my %hash_simul_params;

	while (my $in = <$fh_tmpin>) { # Main while-loop #

	    ($in =~ m/^\s*\#/) and next; # Skip a comment line. #

		# MODIFIED in creation of 'compare_ref_vs_rec_compllimment.pl'. #
	    ($in =~ m/^Tree\s/) and next; # Skip the input tree. #
	    ##($in =~ m/^Tree\.Tree/) and next; # Skip the input tree. #

	    ($in =~ s/\s+$//);

	    my ($label, $value) = split /\s*\=\s*/, $in;
	    unless ((defined $value) and ($value =~ m/\S/)) {
		print STDOUT "[CAUTION 'readin_simul_params'] NO VALUE in the input line:\n";
		print STDOUT "'$in': $! !\n\n";
		next;
	    }

		# ADDED in creation of 'compare_ref_vs_rec_compllimment.pl'. #
	    if ($value =~ s/^\"//) { ($value =~ s/\"$//); }
	    if ($label eq 'GapParams') { $value =~ s/^\{//; $value =~ s/\}$//; }

	    $hash_simul_params{$label} = $value;

	}			# End of the main while-loop #
	close ($fh_tmpin);

	return \%hash_simul_params;

}		# End of the subroutine 'readin_simul_params' #


# inspect_indel_events:
#	This subroutine examines whether all the indel events are shorter than or equal to the cutoff-lengths.
#
# INPUT: (\@set_cls_gblocks, \@sets_psm_scns_for_cls, $cutoff_len_ins, $cutoff_len_del, $char_abs), where
#
#	@{$set_cls_gblocks[$cl]->[$gb]} = ($indx_gp, $len_gb, $start, $end)
#	is for the $gb th block in the $cl th cluster, with
#	$indx_gp specifying the gap pattern,
#	$len_gb being the length (in terms of #{columns}) of the block,
#	and $start/$end being the starting/ending coordiate of the block (in the 0-based convention);
#
#	@{$set_psm_scns_in_cls[$cl]->[$ps]} = (\%br2indels, \%node2blwise_gapstat) is for the $ps th of the parsimonious scenarios realizing the $cl th cluster, where
#	%br2indels = ($branch_id => \@list_indels, ...) is the map of insertions/deletions onto branches, with
#	@{$list_indels[$id]} = ($stat_parent, $stat_node, \@indices_blk) describing the $id th indel event at the branch, with @indices_blk listing the indices (in @blocks_in_cls = @{$set_cls_gblocks[$cl]})
#	of the blocks involved in the indel event,
#	%node2blwise_gapstat = ($node_id => \@blwise_gapstats, ...) if the map of gap states onto the interior nodes,
#	with $blwise_gapstats[$bl] being $char_pres/abs for the $bl th block (in the cluster) at the node $node_id;
#	
#	$cutoff_len_ins/del is the cutoff length for the insertion/deletion events;
#
#	$char_abs is the character representing the 'absence' state.
#
# OUTPUT: \@illegal_indels, where
#	@{$illegal_indels[$il]} = ($cl, $ps, $br_id, $id, $length) is for the $il th illegal indel event, with
#	$cl specifying a cluster,
#	$ps specifying a parsimonious scenario in the cluster,
#	$br_id specifying a branch,
#	$id specifying an illegal event in the node,
#	and $length is the length of the event.
#
#	The subroutine returns undef if it fails.
#
sub inspect_indel_events (\@\@$$$) {

	my ($set_cls_gblocks, $sets_psm_scns_for_cls, $cutoff_len_ins, $cutoff_len_del, $char_abs) = @_;

    (print STDOUT ' ' x 3, "< Subroutine 'inspect_indel_events' >\n\n") if ($TEST_LEVEL>1);

	my $ct_cls = @{$set_cls_gblocks};
	unless (@{$sets_psm_scns_for_cls} == $ct_cls) {
	    print STDOUT "[ERROR 'inspect_indel_events'] ILLEGAL INPUT: The size of ", '@{$sets_psm_scns_for_cls} = (', scalar (@{$sets_psm_scns_for_cls}), ") CLASHES with the number of gap-block clusters (=$ct_cls): $! !\n";
	    return undef;
	}

	my @illegal_indels = ();

	for (my $cl=0; $cl<$ct_cls; $cl++) { # Outer for-loop (over clusters) #

	    my $cls_gblock = $set_cls_gblocks->[$cl];
	    my $psm_scns_for_cls = $sets_psm_scns_for_cls->[$cl];
	    my $ct_psm_scns = @{$psm_scns_for_cls};

    (print STDOUT ' ' x 3, "[ The $cl th cluster has $ct_psm_scns parsimonious scenarios of indel events ]\n\n") if ($TEST_LEVEL>2);

	    for (my $ps=0; $ps<$ct_psm_scns; $ps++) { # Middle for-loop (over parsiminous scenarios) #

    (print STDOUT ' ' x 5, '( The $ps th parsimonious scenario )', "\n\n") if ($TEST_LEVEL>3);

		my ($br2indels, $node2bw_gstat) = @{$psm_scns_for_cls->[$ps]};

		foreach my $br_id (sort {$a <=> $b} keys %{$br2indels}) { # Inner-middle foreach-loop (over branches) #
		    my $indel_events = $br2indels->{$br_id};
		    my $ct_events = @{$indel_events};

    (print STDOUT ' ' x 7, "( The branch '$br_id' has $ct_events nominal indel events )\n") if ($TEST_LEVEL>3);

		    for (my $id=0; $id<$ct_events; $id++) { # Inner for-loop (over indel events) #
			my ($stat_pa, $stat_node, $indices_blk) = (defined $indel_events->[$id]) ? @{$indel_events->[$id]} : ();
			unless (defined $stat_pa) {
			    print STDOUT "[WARNING 'inspect_indel_events'] The $id th event on the branch '$br_id' is EMPTY  for the $ps th indel scenario for the $cl th cluster: $! !\n";
			    next;
			}
			my $cutoff_len = ($stat_pa eq $char_abs) ? $cutoff_len_ins : $cutoff_len_del;
			my $indel_len = 0;
			foreach my $indx_blk (@{$indices_blk}) { $indel_len += $cls_gblock->[$indx_blk][1] ; }

			unless ($indel_len <= $cutoff_len) {
			    print ' ' x 7, "\n[WARNING 'inspect_indel_events'] The $id th indel event along the $br_id th branch is EXCEEDINGLY LONG (length = $indel_len)  for the $ps th scenario in the $cl th gap-block cluster: $! !\n\n";
			    push @illegal_indels, [$cl, $ps, $br_id, $id, $indel_len];
			}

		    }				# End of the inner for-loop (over indel events) #

		} 		# End of the inner-middle foreach-loop (over branches) #

	    }			# End of the middle for-loop (over parsimonious scenarios) #

	}			# End of the outer for-loop (over clusters) #

    (print STDOUT ' ' x 3, "--- End of the Subroutine 'inspect_indel_events'  ---\n\n") if ($TEST_LEVEL>1);

	return \@illegal_indels;

}	# End of the subroutine 'inspect_indel_events' #


# readin_dawg_tree2:
#	This modified version of 'readin_dawg_tree' copes with the new format
#	of the Dawg control file.
#	(CREATED in creation of 'compare_ref_vs_rec_compllimment.pl' on Aug 9 (Sat), 2014)
#
# readin_dawg_tree:
#	This subroutine reads in the input tree used to guide
#	a simulation of sequence evolution via DAWG.
#	(CREATED in creation of 'compare_ml_msa.bch.extJC.6t.beta.pl' on Mar 15 (Tue), 2011) 
#
# INPUT: \$infile, where
#	$infile is the file recording input parameters of DAWG.
#
# OUTPUT: \@info_dawg_tree, where
#	@info_dawg_tree = (\%node2pa, \%node2ch, \%name2id, \%id2name, \%br_attr).
#	See e.g. 'MyTreeManipu_II.pm' for the format of the output hash.
#
sub readin_dawg_tree2 (\$) {

	my ($infile) = @_;
	local $/ = "\n";

	my $fh_tmpin = open_input_file2 (${$infile});
	unless (defined $fh_tmpin) {
	    print STDERR "[ERROR 'readin_dawg_tree2'] 'open_input_file2' FAILED on the input file '${$infile}': $! \n";
	    return undef;
	}

	my $in_tree;
	while (my $tmpin = <$fh_tmpin>) { # Main while-loop #

	    ($tmpin =~ s/^Tree\s+\=\s+//) or next; # MODIFIED in creation of 'readin_dawg_tree2'. #
	    ##($tmpin =~ s/^Tree\.Tree\s+\=\s+//) or next;
	    $in_tree = $tmpin;
	    last;
	}		# End of the main while-loop # 
	close ($fh_tmpin);

	unless ((defined $in_tree) and ($in_tree =~ m/\(/)) {
	    (defined $in_tree) or ($in_tree = 'undef');
	    $in_tree =~ s/\s+$//;
	    print STDERR "[ERROR 'readin_dawg_tree2'] NO TREE was extracted from the input file '${$infile}': $! !\n";
	    print STDERR "\$in_tree = '$in_tree' .\n\n";
	    return undef;
	}

		## MODIFIED in creation of 'readin_dawg_tree2'. ##

	my %node2pa; my %node2ch; my %name2id; my %id2name; my %br_attr; my %name2id_intnode; my $topnode_name;

	unless ( input_tree_file_dawg ($in_tree, %node2pa, %node2ch, %name2id, %id2name, %br_attr, %name2id_intnode, $topnode_name) ) {
	    print STDERR "[ERROR 'readin_dawg_tree2'] 'input_tree_file_dawg' FAILED on the input tree: $! !\n";
	    print STDERR "\$in_tree = '$in_tree' .\n\n";
	    return undef;
	}

		# (Just in case,) remove the interior node names (or bootstrap supports) from the list of branch attributes. #

	foreach my $br (keys %br_attr) {
	    my $attr = $br_attr{$br};
	    my @new_attr = ();
	    $new_attr[$INDX_LENGTH] = $attr->[$INDX_LENGTH];
	    $br_attr{$br} = \@new_attr;
	}

=for the predecessor 'readin_dawg_tree'
		# Process the input tree a bit #
	($in_tree =~ s/[^\)\;]+$//);
	($in_tree =~ m/\;$/) or ($in_tree .= ';');

	my %node2pa; my %node2ch; my %name2id; my %id2name; my %br_attr;
	unless ( input_tree_file ($in_tree, %node2pa, %node2ch, %name2id, %id2name, %br_attr) ) {
	    print STDERR "[ERROR 'readin_dawg_tree2'] 'input_tree_file' FAILED on the input tree: $! !\n";
	    print STDERR "\$in_tree = '$in_tree' .\n\n";
	    return undef;
	}
=cut

	my @info_dawg_tree = (\%node2pa, \%node2ch, \%name2id, \%id2name, \%br_attr);

	return \@info_dawg_tree;

}	# End of the subroutine 'readin_dawg_tree2' #


	### DEFINITIONS of the SUBROUTINES in the predecessor,
	### "../../../2nd_Stage.DNA/ML_ScoringF6t.PhyML/Scripts/compare_ml_msa.bch.extJC.6t.PhyML.pl".

# readin_dawg_tree:
#	This subroutine reads in the input tree used to guide
#	a simulation of sequence evolution via DAWG.
#	(CREATED in creation of 'compare_ml_msa.bch.extJC.6t.beta.pl' on Mar 15 (Tue), 2011) 
#
# INPUT: \$infile, where
#	$infile is the file recording input parameters of DAWG.
#
# OUTPUT: \@info_dawg_tree, where
#	@info_dawg_tree = (\%node2pa, \%node2ch, \%name2id, \%id2name, \%br_attr).
#	See e.g. 'MyTreeManipu_II.pm' for the format of the output hash.
#
sub readin_dawg_tree (\$) {

	my ($infile) = @_;
	local $/ = "\n";

	my $fh_tmpin = open_input_file2 (${$infile});
	unless (defined $fh_tmpin) {
	    print STDERR "[ERROR 'readin_dawg_tree'] 'open_input_file2' FAILED on the input file '${$infile}': $! \n";
	    return undef;
	}

	my $in_tree;
	while (my $tmpin = <$fh_tmpin>) { # Main while-loop #
	    ($tmpin =~ s/^Tree\.Tree\s+\=\s+//) or next;
	    $in_tree = $tmpin;
	    last;
	}		# End of the main while-loop # 
	close ($fh_tmpin);

	unless ((defined $in_tree) and ($in_tree =~ m/\(/)) {
	    (defined $in_tree) or ($in_tree = 'undef');
	    $in_tree =~ s/\s+$//;
	    print STDERR "[ERROR 'readin_dawg_tree'] NO TREE was extracted from the input file '${$infile}': $! !\n";
	    print STDERR "\$in_tree = '$in_tree' .\n\n";
	    return undef;
	}
		# Process the input tree a bit #
	($in_tree =~ s/[^\)\;]+$//);
	($in_tree =~ m/\;$/) or ($in_tree .= ';');

	my %node2pa; my %node2ch; my %name2id; my %id2name; my %br_attr;
	unless ( input_tree_file ($in_tree, %node2pa, %node2ch, %name2id, %id2name, %br_attr) ) {
	    print STDERR "[ERROR 'readin_dawg_tree'] 'input_tree_file' FAILED on the input tree: $! !\n";
	    print STDERR "\$in_tree = '$in_tree' .\n\n";
	    return undef;
	}

	my @info_dawg_tree = (\%node2pa, \%node2ch, \%name2id, \%id2name, \%br_attr);

	return \@info_dawg_tree;

}	# End of the subroutine 'readin_dawg_tree' #


# ln_ml_sgl_seq2:
#	This revised subroutine of 'ln_ml_sgl_seq' also outputs 'column-wise' log ML values.
#	(IMPORTED from 'MyApBayes_Score_MSA_ExtJC.pm' and MODIFIED in creation of
#	'compare_apbayes_msa.bch.extJC.6.pl' on Mar 7 (Mon), 2011)
#
# ln_ml_sgl_seq:
#	This subroutine estimates the log-likelihood of obtaining a single sequence.
#	The log-likelihood is simply calculated as:
#	$lnl = Sum_$r log ($freq[$r]) ,
#	where $freq[$r] is the equilibrium frequency of the $r th amino acid residue.
#
# INPUT: (\$seq, \%aa2freq), where
#	$seq is the sequence;
#	%aa2freq = ($amino_acid (a single capital letter) => $equilibrium_frequency, ...).
#
# OUTPUT: ($lnl, \@clmwise_lnl), where
#	$lnl is the log-likelihood of the whole alignment;
#	$clmwise_lnl[$l] is the log-likelihood of the $l th column.
#
#	The subroutine returns (undef, undef) if it failed.
#	
sub ln_ml_sgl_seq2 (\$\%) {

	my ($seq, $aa2freq) = @_;

	my $cp_seq = uc ${$seq};
	my $len = length $cp_seq;

	my @clmwise_lnl = ();
	my $lnl = 0;
	for (my $l=0; $l<$len; $l++) { # For-loop #
	    my $res = substr ($cp_seq, 0, 1, '');
	    my $frq = $aa2freq->{$res};
	    unless (defined $frq) {
		print STDERR "[ERROR 'ln_ml_sgl_seq2'] The frequency is UNDEFINED for the residue '$res' at the $l th site: $! !\n\n";
		return (undef, undef);
	    }
	    my $clmwise = log $frq;
	    $lnl += $clmwise;
	    $clmwise_lnl[$l] = $clmwise; # ADDED in creation of 'compare_apbayes_msa.bch.extJC.6.pl' (on Mar 7 (Mon), 2011) #
	}		# End of the for-loop #

	return ($lnl, \@clmwise_lnl);

}	# End of the subroutine 'ln_ml_sgl_seq2' #


# add_dummy_seq:
#	This subroutine adds a 'dummy' sequence to a tree and an MSA consisting of two sequences,
#	and makes a 'virtual' 3-sequence tree and MSA.
#	The dummy is the exact copy of the 2nd sequence, which 'diverge'd $eps above its exterior node,
#	where $eps is the minimum length permitted by PhyML.
#	(CREATED in creation of 'compare_ml_msa.bch.extJC.6t.PhyML.pl' on Apr 11 (Mon) & 12 (Tue), 2011)
#
# INPUT: (\@seqnames, \@msa, \%node2pa, \%node2ch, \%name2id, \%id2name, \%br_attr, \@indices_attr), where
#	$seqnames[$k] is the name of the $k th sequence;
#	${$msa[$k]} is the $k th sequence embedded in the alignment;
#	%node2pa = ($node_id => $parent_id, ...) for all nodes except the top node;
#	%node2ch = ($node_id => \@child_nodes, ...) for all interior nodes;
#	%name2id = ($name => $node_id, ...) for exterior nodes and the top node;
#	%id2name = ($node_id => $name, ...) for exterior nodes;
#	%br_attr = ($node_id => \@branch_attributes, ...) for the nodes immediately downstream of the branches,
#	with @branch_attributes[@indices_attr] = ($branch_length, $bootstrap_support, Total#{bootstrap resamplings}).
#
# OUTPUT: 1 if the process succeeded,
#	  0 if it failed.
#
sub add_dummy_seq (\@\@\%\%\%\%\%\@) {

	my ($seqnames, $msa, $node2pa, $node2ch, $name2id, $id2name, $br_attr, $indices_attr) = @_;

	unless ((@{$seqnames} == 2) and (@{$msa} == 2)) {
	    print STDERR "[ERROR 'add_dummy_seq'] ILLEGAL INPUT: Either the size of MSA (", scalar (@{$msa}), ") or the number of sequence names (", scalar (@{$seqnames}), ") is NOT 2, which they are supposed to be: $! !\n";
	    return 0;
	}

		## Manipulate the input tree ##

	my $eps = 0.0000000001; # Minimum branch length permitted in PhyML #
	my ($indx_len, $indx_boot, $tot_boot) = @{$indices_attr};

	my $max_nodeid = 0;
	foreach my $nodeid (keys %{$node2ch}) { ($nodeid > $max_nodeid) and ($max_nodeid = $nodeid); }
	foreach my $nodeid (keys %{$id2name}) { ($nodeid > $max_nodeid) and ($max_nodeid = $nodeid); }

		# Change the identity of the second sequence #
	my $name_seq2 = $seqnames->[1];
	my $nid_seq2 = $name2id->{$name_seq2};
	delete $id2name->{$nid_seq2}; # $nid_seq2 is no longer an exterior node

		# Create two new exterior nodes, one real and the other virtual #
	my $nid_sbl1 = $max_nodeid + 1;
	my $nid_sbl2 = $max_nodeid + 2;

	##my $name_sbl1 = $name_seq2;
	my $name_sbl2 = 'dummy';

	$name2id->{$name_seq2} = $nid_sbl1;
	$name2id->{$name_sbl2} = $nid_sbl2;

	$id2name->{$nid_sbl1} = $name_seq2;
	$id2name->{$nid_sbl2} = $name_sbl2;

		# Establish the relationships between seq2, and the new siblings #
	$node2ch->{$nid_seq2} = [$nid_sbl1, $nid_sbl2];
	$node2pa->{$nid_sbl1} = $nid_seq2;
	$node2pa->{$nid_sbl2} = $nid_seq2;

		# Slightly change the length of the branch above seq2, which is now the 'virtual' parent node #
	my $attr_br2 = $br_attr->{$nid_seq2};
	my $len2 = $attr_br2->[$indx_len];
	$attr_br2->[$indx_len] = ($len2 > $eps) ? $len2 - $eps : 0 ;

		# Fix the lengths of the 'virtual' child branches as $eps #
	foreach my $nid ($nid_sbl1, $nid_sbl2) { # foreach-loop #
	    my @attr = ();
	    $attr[$indx_len] = $eps; 
	    $br_attr->{$nid} = \@attr;
	}			# End of the foreach-loop #

		## Manipulate the input alignment ##
	my $seq2 = ${$msa->[1]};
	$msa->[2] = \$seq2;
	$seqnames->[2] = $name_sbl2;

	return 1;

}	# End of the subroutine 'add_dummy_seq' #
