# Supplementary material for: Characterization of multiple sequence alignment errors using complete-likelihood score and position-shift map
Source: BMC Bioinformatics. 2016 Mar 18;17:133. doi: 10.1186/s12859-016-0945-5 (PMC4799563; doi:10.1186/s12859-016-0945-5)
Supplement: Additional file 2: — The ZIP archive of a package that contains the original versions of Perl modules and scripts used for creating the simulated and reconstructed MSAs and for analyzing these MSAs. It also contains a README file that describes how to use the modules and scripts. (The modules and scripts will run on a Mac OS X terminal. And it will probably run on other UNIX platforms, although we have not tested whether they indeed do.) The package also contains the Dawg control files that were used for the simulations. The latest version of the package (“ComplLiMment_P.verxxx”) can be found in the ‘lolipog’ directory at the FTP repository of the Bioinformatics Organization [85]. (ZIP 4746 kb) [file 12859_2016_945_MOESM2_ESM.zip › additional_file_2/ComplLiMment_P.ver0.6.1.2/ANALYSES/MSA_Prcd_Errors/Contrast_Analyses/Characteristics/Erroneous_Regions/MAFFT/E_INS_i/Cts_Indels/serial_extract_archives.pl]

#!/usr/bin/perl
#
###################################################################################
#	
#	ComplLiMment_P: A package to calculate the Complete-likelihood for a given Multiple-sequence alignment
#			(almost exclusively via Perl modules and scripts).
#
#	Version 0.6: Copyright (C) 2015 Kiyoshi Ezawa
#	Version 0.6.1: Copyright (C) 2015 Kiyoshi Ezawa
#	Version 0.6.1.1: Copyright (C) 2015 Kiyoshi Ezawa
#	Version 0.6.1.2: Copyright (C) 2016 Kiyoshi Ezawa
#
#    This package is free software: you can redistribute it and/or modify
#    it under the terms of the GNU General Public License as published by
#    the Free Software Foundation, either version 3 of the License, or
#    (at your option) any later version.
#
#    This package is distributed in the hope that it will be useful,
#    but WITHOUT ANY WARRANTY; without even the implied warranty of
#    MERCHANTABILITY or FITNESS FOR A PARTICULAR PURPOSE.  See the
#    GNU General Public License for more details.
#
#    You should have received a copy of the GNU General Public License, "GNU_GPL.txt",
#    along with this package.  If not, see <http://www.gnu.org/licenses/>.
#
#    The author can be contacted by e-mailing to <kezawa dot ezawa3 at gmail dot com>
#    (replace " dot " and " at " with "." and "@", respectively).
#
###################################################################################
#
# serial_extract_archives.pl:
#	This Perl script serially extracts some selected files in a gzip-archive.
#	(CREATION STARTED on Oct 1 (Wed), 2014, ENDED on Oct x (yyy), 2014)
#

use strict;
use warnings;

use MyFile_manipu qw(
	enlist_files
	open_input_file open_output_file list_sessions_ext
	);

sub peek_into_archive (\$$$$); ## IMPORTED from 'bch_pbs_cmp_compllimment.D.pl'.

(our $CURR_WORK_DIR = ` pwd `) =~ s/\s+$//;

$| = 1; # Flush the buffer for standard output whenever it receives output.

	# ADDED in creation of 'bch_pbs_cmp_ml_msa.extJC.6t.beta.pl' on Mar 15 (Tue), 2011 #
my $program_path = $0;
my ($program_name) = ($program_path =~ m/([^\/]+)$/); 

my $curr_work_dir = $CURR_WORK_DIR;

	## Input Files/Directories. ##

	# $in_archive = "$inarch_dir/$archive_pref$id_class$archive_suff", and 

##my $inarch_dir = "Outputs";
##my $inarch_dir = 'hogd_alt_lite_sbcl.1/Outputs';
#my $inarch_dir = "TESTs/Test1e/Outputs";
##my $inarch_dir = "12primates/Outputs";
#my $inarch_dir = "15mammals/Outputs";
my $inarch_dir = "9fe_mammals/Outputs";

my $archive_pref = 'class_';
##my $archive_pref = 'hog_d';
my $archive_suff = '.tgz';

#my $extfile_pref = 'tbl_summ_apbayes_msa';
my $extfile_pref = 'tbl_summ_cts_indels';
##my $extfile_pref = 'tbl_summ_gconf_stats.txt';


##my $topout_dir = 'Outputs_lite';
##my $topout_dir = 'hogd_alt_lite_sbcl.1_lite/Outputs';
#my $topout_dir = "TESTs/Test1e_lite/Outputs";
##my $topout_dir = "12primates_lite/Outputs";
#my $topout_dir = "15mammals_lite/Outputs";
my $topout_dir = "9fe_mammals_lite/Outputs";

my $midout_dir_pref = $archive_pref;
my $midout_dir_suff = '';

my $logfile = "$topout_dir/log_tar_xpzf.txt";


	## Examine the input/output files/directories. ##

unless (( -d $inarch_dir ) and ( -r $inarch_dir )) {
	print STDOUT "[ERROR '$program_name'] CanNOT FIND a readable input archive directory '$inarch_dir' !\n";
	print STDERR "[ERROR '$program_name'] $!\n";
	die;
}

my $list_id_classes = list_sessions_ext ($inarch_dir, $archive_pref, $archive_suff, '-');

unless (defined $list_id_classes) {
	print STDOUT "[ERROR '$program_name'] 'list_sessions_ext' FAILED on the archive directory '$inarch_dir' !\n";
	print STDERR "[ERROR '$program_name'] $!\n";
	die;
}


foreach my $out_dir ($topout_dir) {
    unless ( -d $out_dir) {
	print STDOUT "[WARNING '$program_name'] CanNOT FIND an output directory '$out_dir' ! ... I will try to create one...\n\n";
	unless (0 == system (" mkdir -p $out_dir ") ) {
	    print STDOUT "[ERROR '$program_name'] FAILED to create the output directory '$out_dir': $? !\n";
	    print STDERR "[ERROR '$program_name'] $!\n";
	    die;
	}
    }
    unless ( -w $out_dir ) {
	print STDOUT "[WARNING '$program_name'] The output directory '$out_dir' is NOT WRITABLE ! ... I will try to change its permission mode...\n\n";
	unless (0 == system (" chmod -R u+w $out_dir ") ) {
	    print STDOUT "[ERROR '$program_name'] FAILED to change the permission mode of the output directory '$out_dir': $?  !\n";
	    print STDERR "[ERROR '$program_name'] $!\n";
	    die;
	}
    }
}


	### Declare the Beginning of the Script ###

print STDOUT "\n<< Program name: $program_name (path: $program_path) >>\n\n";

print STDOUT "< Input/Output files/directories >\n\n";

print STDOUT "Current working directory: $curr_work_dir .\n\n";

print STDOUT "Main Input archives: $inarch_dir/$archive_pref", '{ID_class}', "$archive_suff ,\n";
print STDOUT "          where {ID_class} = ", join (', ', @{$list_id_classes}), " .\n\n";

print STDOUT "Prefix for the extracted files: '$extfile_pref' .\n\n";

print STDOUT "Output Directories: {outdir} = {topout_dir}/$midout_dir_pref", '{ID_class}', "$midout_dir_suff/ ,\n";
print STDOUT "              where {topout_dir} = $topout_dir ,\n";
print STDOUT "               and  {ID_class}'s are the same as those for the input archives.\n\n";

print STDOUT "Log file for 'tar -xpzf': $logfile .\n\n";


print STDOUT "\n< Now, extract the files from archives >\n\n\n";

my $ct_classes = my $ct_extfiles = 0;

foreach my $id_class (@{$list_id_classes}) { # Outer foreach-loop. (over archives (or classes)) #

	print STDOUT "<< Class: $id_class >>\n\n";

	$ct_classes++;

		# Examine the first archive. #

	my $in_archive = join ('', $inarch_dir, '/', $archive_pref, $id_class, $archive_suff);
		# $in_archive = "$inarch_dir/$archive_pref$id_class$archive_suff", and 

	unless (( -f $in_archive ) and ( -r $in_archive ) ) {
	    print STDOUT "[ERROR '$program_name'] CanNOT FIND a readable input archive file '$in_archive' !\n";
	    print STDERR "[ERROR '$program_name'] $!\n";
	    die;
	}

	my $fh_tmp;
	unless ( open ($fh_tmp, "tar -tzf $in_archive | grep '$extfile_pref' |") ) {
	    print STDOUT "[ERROR '$program_name'] CanNOT open the pipe to input the result of \"tar -tzf $in_archive | grep '$extfile_pref'\" !\n";
	    print STDERR "[ERROR '$program_name'] $!\n";
	    die;
	}

	my $list_to_be_extracted = '';
	my $sbct_extfiles = 0;

	while (my $line = <$fh_tmp>) { # Inner while-loop (over files to be extracted). #
	    ($line =~ m/\S/) or next;
	    $sbct_extfiles++;
	    $list_to_be_extracted .= $line;
	}

	close ($fh_tmp);

	$list_to_be_extracted =~ s/\n/\ /g;

	print STDOUT "#{files to be extracted} = $sbct_extfiles .\n\n";

	unless (0 == system ("tar -C $topout_dir -xpzf $in_archive $list_to_be_extracted > $logfile 2>&1" ) ) {
	    print STDOUT "[ERROR '$program_name'] 'system ( tar -xpzf ... )' FAILED on the class '$id_class' !\n";
	    print STDERR "[ERROR '$program_name'] $!\n";
	    die;
	} 

	$ct_extfiles += $sbct_extfiles;

}			# END of the outer foreach-loop. (over archives (or classes)) #


print STDOUT "\n=== All Processes FINISHED !! ===\n\n";

print STDOUT "#{MSA Classes} = $ct_classes .\n";
print STDOUT "Total#{files extracted} = $ct_extfiles .\n\n";


	### DEFINITIONS OF THE SUBROUTINES ###

# peek_into_archive:
#	This subroutine looks into an input archive and outputs a list of entries.
#	The archive is supposed to be storing files with the following paths:
#	"$dir/$pref$id$suff",
#	where $id specifies the ID of the file.
#	(IMPORTED from 'bch_serial_reconst_dawg_msas_via_mafft.pl' in creation of 'bch_pbs_cmp_compllimment.D.pl'.)
#
# INPUT: (\$in_archive, $dir, $pref, $suff), where
#	$in_archive is the path to the input archive;
#	$dir/$pref/$suff are templates for the paths to the files stored in the archive.
#
# OUTPUT: \@list_ids, where
#	@list_ids stores the IDs of the archived files with the above paths.
#
sub peek_into_archive (\$$$$) {

	my ($in_archive, $dir, $pref, $suff) = @_;
	local $/ = "\n"; # Use the default input-record-separator. #

	my $fh_tmp;
	unless ( open ($fh_tmp, "tar -tzf ${$in_archive} |" ) ) {
	    print STDOUT "[ERROR 'peek_into_archive'] CanNOT fork or look into ${$in_archive}: $!\n";
	    return undef;
	}

	my @list_ids = ();

	my $ext_pref = "$dir/$pref"; # Extended prefix. #
	my $len_epref = length $ext_pref;
	my $len_suff = length $suff;

	while (my $tmp = <$fh_tmp>) { # Main while-loop (over input lines) #

	    $tmp =~ s/\s+$//; # Remove white spaces at the end of the entry (serving as a separator (and possibly a pad)).
	    ($ext_pref =~ m/^\.\//) or ($tmp =~ s/^\.\///); # Remove './' at the beginning of the entry unless $ext_pref begins with './'. (ADDED in creation of 'bch_serial_PAML.pl'.)

	    my $tmp_suff = substr ($tmp, - $len_suff, $len_suff, '');

	    ($tmp_suff eq $suff) or next; # Skip if the suffix doesn't match.

	    my $tmp_epref = substr ($tmp, 0, $len_epref, '');

	    ($tmp_epref eq $ext_pref) or next; # Skip if the extended prefix doesn't match.

	    push @list_ids, $tmp; # The remnant of the entry must be the ID.


	}			# End of the main while-loop (over input lines) #
	close ($fh_tmp);

	return \@list_ids;

}	# End of the subroutine 'peek_into_archive' #
