# Supplementary material for: Characterization of multiple sequence alignment errors using complete-likelihood score and position-shift map
Source: BMC Bioinformatics. 2016 Mar 18;17:133. doi: 10.1186/s12859-016-0945-5 (PMC4799563; doi:10.1186/s12859-016-0945-5)
Supplement: Additional file 2: — The ZIP archive of a package that contains the original versions of Perl modules and scripts used for creating the simulated and reconstructed MSAs and for analyzing these MSAs. It also contains a README file that describes how to use the modules and scripts. (The modules and scripts will run on a Mac OS X terminal. And it will probably run on other UNIX platforms, although we have not tested whether they indeed do.) The package also contains the Dawg control files that were used for the simulations. The latest version of the package (“ComplLiMment_P.verxxx”) can be found in the ‘lolipog’ directory at the FTP repository of the Bioinformatics Organization [85]. (ZIP 4746 kb) [file 12859_2016_945_MOESM2_ESM.zip › additional_file_2/ComplLiMment_P.ver0.6.1.2/ANALYSES/MSA_Prcd_Errors/Contrast_Analyses/Classify_Errors/Erroneous_Regions/Validation/Scripts/classify_msa_errors_via_mblks.2val.pl]

#!/usr/bin/perl
#
###################################################################################
#	
#	ComplLiMment_P: A package to calculate the Complete-likelihood for a given Multiple-sequence alignment
#			(almost exclusively via Perl modules and scripts).
#
#	Version 0.6: Copyright (C) 2015 Kiyoshi Ezawa
#	Version 0.6.1: Copyright (C) 2015 Kiyoshi Ezawa
#	Version 0.6.1.1: Copyright (C) 2015 Kiyoshi Ezawa
#	Version 0.6.1.2: Copyright (C) 2016 Kiyoshi Ezawa
#
#    This package is free software: you can redistribute it and/or modify
#    it under the terms of the GNU General Public License as published by
#    the Free Software Foundation, either version 3 of the License, or
#    (at your option) any later version.
#
#    This package is distributed in the hope that it will be useful,
#    but WITHOUT ANY WARRANTY; without even the implied warranty of
#    MERCHANTABILITY or FITNESS FOR A PARTICULAR PURPOSE.  See the
#    GNU General Public License for more details.
#
#    You should have received a copy of the GNU General Public License, "GNU_GPL.txt",
#    along with this package.  If not, see <http://www.gnu.org/licenses/>.
#
#    The author can be contacted by e-mailing to <kezawa dot ezawa3 at gmail dot com>
#    (replace " dot " and " at " with "." and "@", respectively).
#
###################################################################################
#
# classify_msa_errors_via_mblks.2val.pl:
#	This revised version of 'classify_msa_errors_via_mblks.2.pl'
#	prints out outputs that are convenient for a manual validation of the classification method.
#	Specifically, it introduced a new global variable, $TEST_LEVEL_VAL,
#	which is 1 in the validation mode, and 0 otherwise.
#	It also modified some test outputs, especially those of input MSAs and position-shift maps.
#	[CREATED on Dec 28 (Mon), 2015]
#
# classify_msa_errors_via_mblks.2.pl:
#	This script attempts to further classify some simple 'Complex' errors
#	that is either associated with a block "hard-link"ing another block
#	or associated with a pair of blocks.
#	The script was created by enhancing the script, 'classify_msa_errors_via_mblks.1.pl'.
#	[CREATION STARTED on Oct 5 (Tue), 2015, ENDED on Oct 23 (Fri), 2015.]
#
#	[MODOFIED on Oct 14 (Wed), 2015]
#	Now, the script will preview $commoner_shift_flank, and, if it is nonzero,
#	either the reference or reconstructed MSA will be shifted entirely,
#	to nullify $commoner_shift_flank before beginning the main processes.
#
#	[MODIFIED on Oct 15 (Thu), 2015]
#	The rather long blocks to display the position-shift map were now replaced by
#	the subroutine 'pr_map_shifts_respos'.
#
#	[MODIFIED on Oct 21 (Wed), 2015]
#	Now, the subroutine 'classify_error_assoc_w_sgl_cblk' outputs the penalty of the error as well.
#
#	[MODIFIED on Oct 24 (Sat), 2015]
#	BUGs were fixed in the subroutines, 'framework_cblock' and 'undo_mv_latter_of_cblock_pair'.
#
#	[MODIFIED on Oct 25 Sun), 2015]
#	(1) The subroutine, 'undo_sgl_bw_fw_move_on_2maps', was replaced with 'undo_sgl_bw_fw_move_on_2maps_2'.
#	The difference between the two in in how to handle "inpurities," i.e., gaps and sites with different values of shifts,
#	within the framework to be moved. (See the header of 'undo_sgl_bw_fw_move_on_2maps_2' for details.)
#	(2) The subroutine 'undo_mv_latter_of_cblock_pair' now handles any errors in satellite subroutines as
#		the situation hard to undo the move, instead of as its own error.
#	
# classify_msa_errors_via_mblks.1.pl:
#	This script uses the mini-block-organization of position shifts to classify the MSA errors.
#	It was created by disabling functions on the block-organization of position shifts.
#	(CREATION STARTED on Oct 24 (Fri), 2014, ENDED on Oct 10 (Mon), 2014.)
#
#	[MODIFIED on Oct 2 (Fri) through Oct 4 (Sun), 2015]
#	Now the script can handle a special case of iCII, which were overlooked before the modification.
#
# classify_msa_errors.1.pl:
#	This Perl script classifies MSA errors by comparing the reference MSA and a reconstructed MSA
#	in each segment that was erroneously reconstructed by an aligner.
#	It was created by taking advantage of the framework of 'compare_ref_vs_rec_prank_scores.stripped.pl'.
#	(CREATION STARTED on Oct 10 (Fri), 2014, ENDED on Oct xx (yyy), 2014.)
#
# compare_ref_vs_rec_prank_scores.stripped.pl:
#	This script is functionally identical to 'compare_ref_vs_rec_prank_scores.pl',
#	although it has many commented out commands and blocks stripped off.
#	(CREATED on Oct 7 (Tue), 2014.)
#
# compare_ref_vs_rec_prank_scores.pl:
#	This Perl script compares the reference MSA and a reconstructed MSA
#	in terms of the profile-profile pairwise score used in PRANK.
#	It was created by modifying 'compare_ref_vs_rec_mafft_consist.pl'.
#	(CREATION STARTED on Sep 18 (Thu), 2014, ENDED on Sep xx (yyy), 2014)
#
# compare_ref_vs_rec_mafft_consist.pl:
#	This Perl script compares the reference MSA and a reconstructed MSA
#	in terms of the consistency score used in (the refinement mode of) MAFFT.
#	It was created by modifying 'compare_ref_vs_rec_compllimment.pl'.
#	(CREATION STARTED on Sep 12 (Fri), 2014, ENDED on Sep xx (yyy), 2014)
#
# compare_ref_vs_rec_compllimment.pl:
#	This is a slightly modified version of 'compare_ref_vs_rec_abs_scoring_spt_odr.PhyML.pl'.
#	The major difference from the predecessor is that it now accepts four input file paths,
#	instead of the path to an input directory as the predecessor did.
#	(CREATION STARTED on Aug 8 (Fri), 2014, ENDED on Aug 9 (Sat), 2014)
#
# compare_ref_vs_rec_abs_scoring_spt_odr.PhyML.pl:
#	This revised version of 'compare_ref_vs_rec_abs_scoring.PhyML.pl' uses the Perl package, "MyTreeMap_indels_spt_odr.pm,"
#	instead of "MyTreeMap_indels.pm" as the predecessor was using.
#	And it also underwent some additional minor modifications,
#	which were mainly imported from "br_infer_psm_indel_events_spt_odr_dawg.v2.pl"
#	in the "Proof_of_Principle2" session for the framework to enable indel likelihood analyses.
#	(CREATED on Aug 5 (Tue), 2014)
#
#	[REVISED on Aug 6 (Wed), 2014]
#	For the indel analyses (enumerating parsimonious indel scenarios
#	plus calculating the approximate probabilities of the gap configurations of the segments),
#	the script now uses the input tree as it is, 
#	even if it has a bifurcated root.
#
# compare_ref_vs_rec_abs_scoring.PhyML.pl:
#	This Perl script compares the reference MSA and a reconstructed MSA
#	in terms of the 'absolute score', which is the summation
#	of the log-likelihood of gap pattern and that of the residue pattern.
#	It was created by importing some parts from the script 'compare_ml_msa.bch.extJC.6t.PhyML.pl'.
#	

use strict;
use warnings;

	# MODIFIED in creation of 'classify_msa_errors_via_mblks.1.pl' (on Oct 28 (Tue), 2014). #
use MyArrayManipu_num qw(
	diff_nmarray
	nr_nmarray
	log_sum_exp
	binsearch_num
	);
##use MyArrayManipu_num qw( log_sum_exp );

	# MODIFIED in creation of 'classify_msa_errors_via_mblks.2.pl' (on Oct 7 (Wed), 2015). #
use MyArrayManipu qw( diff_array binsearch_string );
##use MyArrayManipu qw( binsearch_string );

use MyFile_manipu qw(
	open_input_file2 open_output_file list_sessions_ext
	tfm_labels2indices
	);

use MyMalnIO qw(
	extract_fasta
	extract_alignment
	pr_ODEN_input
	pr_phylip_aln
	);
	## pr_clustal_like_lite_aa
use MyMalnManipu qw( rm_gapcolumn2 );

use MyTreeManipu_II qw(
	extract_sgltree_from_file
	input_tree_file output_tree
	);

	# ADDED in creation of 'compare_ref_vs_rec_compllimment.pl' (on Aug 9 (Sat), 2014). #
use MyTreeManipu_II_dawg qw(
	input_tree_file_dawg
	);

	# ADDED in creation of 'compare_ref_vs_rec_prank_scores.pl' (on Sep 18 (Thu), 2014). #
	# => MODIFIED in creation of 'classify_msa_errors.1.pl' (on Oct 19 (Sun), 2014). #
use MyTreeManipu_III qw( make_node2abs_depth  make_node2ct_exoffs );
##use MyTreeManipu_III qw( make_node2abs_depth );

use MyTreeManipu_IV qw( bi2multifurcated_top construct_neat_subtree );

use MyPAML_parser qw( retrieve_aa_freqs );
	##prepare_paml_ctrl 

use MyApBayes_Score_MSA_ExtJC qw(
	readin_set_trees3 log_akaike_weights
	);
	## apbayes_scoring_msa_extJC_f 

	### The following three modules are for calculating log-likelihoods of substitution patterns. ###

=for the predecessor 'compare_ml_msa.bch.extJC.6t.PhyML.pl'
use MyMalnManipu_UH2 qw( 
	parse_altaln_header extract_aln_mtrx3
	fetch_nonred_clms_in_msas_thr
	);
	##fetch_nonred_clms_in_msas_mdst
use MyTreeMap_MLf qw(
	msa_likelihood_extJC_fnr
	);
	## msa_likelihood_extJC_f
=cut


use MyPhyML_parser qw(
	est_resfreqs_frm_msa print_custom_sbst_model
	extract_phyml_statistics2
	fetch_clmwise_likelihoods_phyml
	);
	## extract_phyml_statistics


	### ADDED in creation of 'compare_ref_vs_rec_prank_scores.pl'. ###
use MyPRANK_Scores qw(
	calc_br2tr_mtrx_TN
	calc_prob_descresstats_cond_ancstat
	calc_prob_descresstats
	set_prank_align_hmm
	prank_score_2profile_aln
	);

	### ADDED in creation of 'classify_msa_errors.1.pl'. ###

use MyMalnComparison qw(
	assign_resnums_to_clms
	map_shifts_respos_bw_2msas
	br_list_classes_shift_respos
	list_classes_shift_respos
	dpsm_infer_sep_patterns_for_classes
	split_unnatural_miniclasses
	reorganize_classes_shift_respos
	merge_miniclasses_shift_respos
	find_trivial_blocks
	lump_together_similar_blocks
	);
	## lump_together_similar_blocks_proto

use MyTreeMap_indels_spt_odr qw(
	extract_cls_gblocks
	msa_rep_gpatterns
	scan_gbcls_for_long_gaps
	create_initial_set_indels_spt_odr
	);
	## enum_psm_indel_scns_for_msa

use MyTreeMap_D qw(
	map_parsim_states_dollo_msa
	);

use MyTaxonomy qw(
	fetch_ext_offsprings_nr
	fetch_common_ancestors
	); # ADDED on Oct 28 (Tue), 2014. #

	### END of "ADDED in creation of 'classify_msa_errors.1.pl'." ###

=for the predecessor 'compare_ref_vs_rec_compllimment.pl'.
	### For enumerating parsimonious indel scenarios. ###

	# A MAJOR MODIFICATION in creation of 'compare_ref_vs_rec_abs_scoring_spt_odr.PhyML.pl' (on Aug 5 (Tue), 2014). #
use MyTreeMap_indels_spt_odr qw(
	enum_psm_indel_scns_for_msa
	);
##=for the predecessor 'compare_ref_vs_rec_abs_scoring.PhyML.pl'.
use MyTreeMap_indels qw(
	enum_psm_indel_scns_for_msa
	);
	## extract_cls_gblocks msa_rep_gpatterns
##=cut

=cut # END of "=for the predecessor 'compare_ref_vs_rec_compllimment.pl'."

sub mk_coord_labels ($$); # ADDED in creation of 'classify_msa_errors_via_mblks.2val.pl' (on Dec 28 (Mon), 2015). # 

sub summarize_info_cblock ($\@\@\@\%\%); # A BUG fixed on Oct 23 (Fri), 2015.
##sub summarize_info_cblocks ($\@\@\@\%\%); # ADDED in creation of 'classify_msa_errors_via_mblks.2.pl' (on Oct 22 (Thu), 2015). #
sub pr_map_shifts_respos (\*\@\@$$); # ADDED in creation of 'classify_msa_errors_via_mblks.2.pl' (on Oct 15 (Thu), 2015). #
sub blockwise_framework ($$\@\@\%\%); # ADDED in creation of 'classify_msa_errors_via_mblks.2.pl' (on Oct 12 (Mon), 2015). #
sub framework_cblock ($$\@\@\@\%\%); # ADDED in creation of 'classify_msa_errors_via_mblks.2.pl' (on Oct 12 (Mon), 2015). #
sub scout_possible_undoing ($\%\@$); # ADDED in creation of 'classify_msa_errors_via_mblks.2.pl' (on Oct 12 (Mon), 2015).

		# MODIFIED in DEBUGGING 'classify_msa_errors_via_mblks.2.pl' (on Oct 25 (Sun), 2015). #
sub undo_sgl_bw_fw_move_on_2maps_2 (\%$$$\@\@);
##sub undo_sgl_bw_fw_move_on_2maps (\%$$$\@\@); # ADDED in creation of 'classify_msa_errors_via_mblks.2.pl' (on Oct 13 (Tue), 2015). #

sub rm_zero_shifts_at_ends (\@$\@\@\@\@\@\@\@$\$\@); # ADDED in creation of  'classify_msa_errors_via_mblks.2.pl' (on Oct 18 (Sun), 2015). #
sub undo_mv_latter_of_cblock_pair (\@$$$\@\@\%\%\%$); # ADDED in creation of 'classify_msa_errors_via_mblks.2.pl' (on Oct 14 (Wed), 2015). #

sub sub_enum_end_sequences ($$$\@\@\%\%); # ADDED in creation of 'classify_msa_errors_via_mblks.2.pl' (on Oct 10 (Sat), 2015). #
sub enum_end_sequences ($\@\@\%\%\%); # ADDED in creation of 'classify_msa_errors_via_mblks.2.pl' (on Oct 10 (Sat), 2015). #
sub classify_error_assoc_w_sgl_cblk ($\@$$$\%$\%\%\%\@\@\@\@\%\%); # ADDED in creation of 'classify_msa_errors_via_mblks.2.pl' (on Oct 6 (Tue), 2015). #

sub cal_init_psm_cands_for_sgl_msa (\%\%\%\%\%\@\@$$\@); # MODIFIED on Oct 14 (Wed), 2015. #
##sub cal_init_psm_cands_for_sgl_msa (\%\%\%\%\%\@\@$$); # ADDED in creation of 'classify_msa_errors_via_mblks.2.pl' (on Oct 9 (Fri), 2015). #

sub cal_init_psm_cands_for_twin_msas (\%\%\%\%\%\@\@\@$$); # ADDED in creation of 'classify_msa_errors.1.pl' (on Oct 20 (Mon), 2014). #
sub reorganize_set_indels (\@\@); # ADDED in creation of 'classify_msa_errors_via_mblks.1.pl' (on Oct 25 (Sat), 2014). #
sub identify_equiv_indels (\%\%\@\@$$\%\%\%); # ADDED in creation of 'classify_msa_errors_via_mblks.1.pl' (on Oct 28 (Tue), 2014). #
sub effective_distance ($$$\%\%\%$$); # ADDED in creation of 'classify_msa_errors_via_mblks.1.pl' (on Oct 30 (Thu), 2014). #
sub find_ovlp_flanking_indels ($$\@\@\%$\%\%\%$$); # ADDED in creation of 'classify_msa_errors_via_mblks.1.pl' (on Oct 29 (Wed)- 30 (Thu), 2014). #
sub register_association_cblk_and_indels ($$\@\%\%\@\@\@); # ADDED in creation of 'classify_msa_errors_via_mblks.1.pl' (on Oct 31 (Fri), 2014). #
sub if_collapse_indep_ins (\@\@\%\%$); # ADDED in creation of 'classify_msa_errors_via_mblks.1.pl' (on Nov 4 (Tue), 2014). #
sub if_part_nbr_mrg_2ins (\@\@\@$$\%\%$); # ADDED in creation of 'classify_msa_errors_via_mblks.1.pl' (on Nov 12 (Wed), 2014). #


sub read_list_pw_lclhom (\$$); # ADDED in creation of 'compare_ref_vs_rec_mafft_consist.pl' (on Sep 15 (Mon), 2014). #

sub readin_list_segs2 (\$\@); # ADDED in creation of 'compare_ref_vs_rec_compllimment.pl' (on Aug 9 (Sat), 2014). #
##sub readin_list_segs (\$\%);
sub readin_simul_params (\$);
sub inspect_indel_events (\@\@$$$);

sub readin_dawg_tree2 (\$); # ADDED in creation of 'compare_ref_vs_rec_compllimment.pl' (on Aug 9 (Sat), 2014). #
##sub readin_dawg_tree (\$); # ADDED in creation of 'compare_ml_msa.bch.extJC.6t.beta.pl' on Mar 15 (Tue), 2011 
sub ln_ml_sgl_seq2 (\$\%); # ADDED in creation of 'compare_apbayes_msa.bch.extJC.6.pl' on Mar 7 (Mon), 2011 #
sub add_dummy_seq (\@\@\%\%\%\%\%\@); # ADDED in creation of 'compare_ml_msa.bch.extJC.6t.PhyML.pl' on Apr 12 (Tue), 2011 #
####sub even_brlen_2seq_tree (\%$);
####sub parse_paml_main_output (\$);
##sub fetch_clmwise_lnlks (\$$);

$| = 1; # Flush the buffer of standard output everytime data flows into it.

my $program_path = $0;
my ($program_name) = ($program_path =~ m/([^\/]+)$/); 


	### Fixed Parameters ###

	# INPORTED from 'ml_scoring_msa.bch.pl' on Mar 15 (Tue), 2011 #
(our $CURR_WORK_DIR = ` pwd `) =~ s/\s+$//;
our $DIS_LEN = 60; # Maximum length of the sequences to be displayed in a line

our $DIS_LEN_SHIFT = 50; # Maximum length of the run of shifts to be displayed in a line.

##our $GAP = '-'; # Character representing a gap
our $CHAR_ABS =  our $GAP  = '-';
our $CHAR_PRES = our $NGAP = 'X';

	# (ADDED on Nov 29 (Mon), 2010) #
our $TOP_NODE  = $MyTreeManipu_II::TOP_NODE;
our $INDX_LENGTH = $MyTreeManipu_II::INDX_LENGTH;
our $INDX_BOOT = $MyTreeManipu_II::INDX_BOOT;

	# (ADDED on Mar 7 (Mon), 2011) #
our $TOT_BOOT = -1; # Because bootstrap values are NOT necessary for this analysis. 
our @INDICES_ATTR = ($INDX_LENGTH, $INDX_BOOT, $TOT_BOOT);
our $COMMENT = '#';  # Indicator of the comment line in the tree file

our $INDX_STRING = undef;
	# Specifies the index for the reference to a string in the element array of a set of non-redundant columns.
	# = undef if the element itself is the reference to a string.

our %SBSTMODEL2FILENAME = ( # $sbst_model_name (for PhyML) => $dat_name (for PAML)  (relevant only when $seqtype eq 'AA')
	'LG' => 'lg.dat',
	'WAG' => 'wag.dat',
	'JTT' => 'jones.dat',
	'MtREV' => 'mtREV24.dat',
	'Dayhoff' => 'dayhoff.dat',
	'CpREV' => 'cpREV.dat',
	'MtMam' => 'mtmam.dat',
	'MtArt' => 'mtArt.dat',
	);

our %SUPPORTED_SBSTMODELS = ( # $sbst_model_name (for PhyML) => 1 (revelant only when $seqtype eq 'NT')
	'HKY85' => 1, # default #
	'JC69' => 1,
	'K80' => 1, 
	'F81' => 1,
	# 'F84' => 1,
	'TN93' => 1, # Resurrected in creation of 'compare_ref_vs_rec_prank_scores.pl'. #
	);


	### Parameters to be adjusted ###

	# For validation of the program. #
	# (=1 to validate, = 0 otherwise.)
##our $TEST_LEVEL_VAL = 0;
our $TEST_LEVEL_VAL = 1;

	# The level of tests to examine the behavior of the script (ADDED on Sep 1 (Sun), 2012):
	# 0, nothing; 1, very brief; 2, a bit brief; 3, a bit verbose; 5, very verbose.

		# For the main program: #
our $TEST_LEVEL = 0;
##our $TEST_LEVEL = 1;
##our $TEST_LEVEL = 2;
##our $TEST_LEVEL = 3;
##$TEST_LEVEL = 6;

		# For the main program, the 2nd round. #
		# (ADDED in creation of 'classify_msa_errors_via_mblks.2.pl' on Oct 8 (Thu), 2015.)
our $TEST_LEVEL2 = 0;
###our $TEST_LEVEL2 = 1;
##our $TEST_LEVEL2 = 2;
###our $TEST_LEVEL2 = 3;
##$TEST_LEVEL2 = 6;


		# For examining how new types of errors could be identified.
		# (ADDED on Oct 2 (Fri), 2015.)
our $TEST_LEVEL_newtype = 0;
##our $TEST_LEVEL_newtype = 5;

		# For the subroutine, 'cal_init_psm_cands_for_twin_msas':
		# (ADDED in creation of 'classify_msa_errors.1.pl' (on Oct 20 (Mon), 2014).) #
our $TEST_LEVEL_cipc = 0;
##our $TEST_LEVEL_cipc = 5;

		# For the subroutine, 'cal_init_psm_cands_for_sgl_msa':
		# (ADDED in creation of 'classify_msa_errors_via_mblks.2.pl' (on Oct 9 (Fri), 2015).) #
our $TEST_LEVEL_cipc2 = 0;
##our $TEST_LEVEL_cipc2 = 5;

		# For the subroutine, 'undo_mv_latter_of_cblock_pair':
		# (ADDED on debugging of 'classify_msa_errors_via_mblks.2.pl' (on Oct 16 (Fri), 2015).) #
our $TEST_LEVEL_umlp = 0;
##our $TEST_LEVEL_umlp = 6;

	# The level of debugging output for 'extract_phyml_statistics2' (ADDED on Aug 26 (Sun), 2012)
our $DBG_LEVEL_EXPHYML = 0;

our $FLG_RMV_TMPOUT = 1; ## For actual (large-scale) analyses
##our $FLG_RMV_TMPOUT = 0; ## For TESTING the script ##
	# = 1 if you want to remove temporary directories and files under them,
	# = 0 if you want to keep them.


	# Parameters necessary for screening the erroneous segments before calculating the initial candidate of the parsimonious indel scenario(s)... To save the running time . #
	# (ADDED in creation of 'classify_msa_errors.1.pl'.)

		# Upper-bound on the accepted length of a gap-block cluster (i.e., gapped segment) in the reference/reconstructed MSA.
our $UPPER_BOUND_ANAL_LEN_GBCLS = $MyTreeMap_indels_spt_odr::UPPER_BOUND_ANAL_LEN_GBCLS = 150;

		# Upper-bound on the accepted length of a run of gaps in the reference/reconstructed MSA.
our $UPPER_BOUND_ANAL_GAPLEN = $MyTreeMap_indels_spt_odr::UPPER_BOUND_ANAL_GAPLEN = 120;


our $MIN_FREQ = 1E-06; # If the frequency of a residue is zero in the anchor MSA, this nominal frequency is used instead.


	# ADDED in creation of 'compare_ml_msa.bch.extJC.6t.I.pl' (on Mar 22 (Tue), 2011) #
our $SBST_MODEL_AA = 'JTT'; # Substitution model for amino acid sequences
our $SBST_MODEL_NT = 'HKY85'; # Substitution model for nucleotide sequences
##our $SBST_MODEL_NT = 'HKY'; # Substitution model for nucleotide sequences --- a BUG fixed on Apr 20 (Wed), 2011
our $CT_RCATE = 1; # #{substitution rate categories}
our $ALPHA =0; # Gamma shape parameter for the rate variation across sites ('': to be determined; 0: uniform rate model)
our $TOPO_SEARCH = 'NNI'; # Tree topology search method. ('NNI', 'SPR', or 'BEST')

	# ADDED in creation of 'compare_ml_msa.bch.extJC.6t.PhyML.pl' (on Mar 24 (Thu), 2011) #
	# REVISED in creation of 'compare_ml_msa.bch.extJC.6t.PhyML.pl' on Apr 13 (Wed), 2011
our $RESFREQ_AA = 'm'; # (To be changed to 'e' in the near future)
our $RESFREQ_NT = 'e'; # (To be changed to 'e' in the near future)
##our $RESFREQ = 'm'; # (To be changed to 'e' in the near future)
	# Option on what to do with residue frequencies.
	# = 'e' if you want to use the residue frequencies in the input anchor MSA;
	# = 'm' if you want to use the ML estimates of the nucleotide frequencies, or the amino-acid frequencies defined by the substitution model.

	## Global Variables Necessary for Calculating PRANK Scores. ##
	# (ADDED in creation of 'compare_ref_vs_rec_prank_scores.pl'.) #

our $LOG_ZERO = $MyPRANK_Scores::LOG_ZERO;

	# Gap opening rate (relative to the substitution rate), which corresponds to 'r' in Loytynoja and Goldman (2005). (It should probably correspond to 1/2 of the total (relative) indel rate in Dawg (Cartwright, 2005). #
our $GAPRATE_DNA = $MyPRANK_Scores::GAPRATE_DNA; # For DNA.
our $GAPRATE_PRO = $MyPRANK_Scores::GAPRATE_PRO; # For proteins.

	# Gap extension probability, which corresponds to  'epsilon' in Loytynoja and Goldman (2005).
our $GAPEXT_DNA = $MyPRANK_Scores::GAPEXT_DNA; # For DNA.
our $GAPEXT_PRO = $MyPRANK_Scores::GAPEXT_PRO; # For proteins.

	#  Match extension probability, which corresponds to 'gamma' in Loytynoja and Goldman (2005).
our $MATCHEXT = $MyPRANK_Scores::MATCHEXT; # (In Dawg, it should be zero. But I'm not sure about the actual default value for PRANK...)

	# = 1 if you want to open 'confirm'ed insertions forever (corresponds to the '+F' option of PRANK (recommended)),
	# = 0 if you want to leave the possibility of re-closing 'confirm'ed insertions (default for PRANK). 
our $IF_INSOPEN_FOREVER = 0;

	# = 1 if you want to ignore gaps on the MSA ends when scoring the MSA (default for PRANK),
	# = 0 if you want to count them in.
our $IF_IGNORE_TERM_GAPS = 1;


		### ADJUST THE FOLLOWING GLOBAL VARIABLES ONLY WHEN DEBUGGING ###

	## (MODIFIED in creation of 'classify_msa_errors.1.pl'.) ##

	## Level of test output for 'MyMalnComparison.pm'.
	## (0, silent; 1, very brief; 2, brief; 3, medium; 4, verbose; 5, very verbose; 6, extremely verbose.)

		# For '(br_)list_classes_shift_respos'.
$MyMalnComparison::TEST_LEVEL_lc = 0;
##$MyMalnComparison::TEST_LEVEL_lc = 6;

	## Level of test output for 'MyTreeMap_D.pm'.
	## (Basically, believe in the behaviours of the subroutines in the package.)
	## (ADDED in creation of 'classify_msa_errors.1.pl'.)

		# For 'map_parsim_states_dollo_msa'.
$MyTreeMap_D::TEST_LEVEL = 0;

=For the predecessor 'compare_ref_vs_rec_prank_scores.stripped.pl'.
	## (MODIFIED in creation of 'compare_ref_vs_rec_prank_scores.pl'.) ##

	# Control the level of verboseness of the test message for 'MyMAFFT_Scores.pm'.
	# (0, silent; 1, very modest; 2, modest; 3, medium; 4, verbose; 5, very verbose; 6, extremely verbose.)

	# For 'calc_prob_descresstats_cond_ancstat'.
$MyPRANK_Scores::TEST_LEVEL_cpdca = 0;
##$MyPRANK_Scores::TEST_LEVEL_cpdca = 6;

	#  For 'prank_score_2profile_aln'.
$MyPRANK_Scores::TEST_LEVEL_ps2pa = 0;
##$MyPRANK_Scores::TEST_LEVEL_ps2pa = 6;
=cut


	## Control the level of verboseness of the test message for 'MyTreeMap_indels_spt_odr.pm'.
	## (Basically, believe in the behaviours of the subroutines in the package.)
	## [RESURRECTED in creation of 'classify_msa_errors.1.pl'.]

$MyTreeMap_indels_spt_odr::TEST_LEVEL1 = 0; # For 'extract_cls_glbocks' and 'msa_rep_gpatterns'.
$MyTreeMap_indels_spt_odr::TEST_LEVEL_SCN = 0; # For 'scan_gbcls_for_long_gaps'.
$MyTreeMap_indels_spt_odr::TEST_LEVEL2i = 0; # For 'create_initial_set_indels_spt_odr'.


=for the predecessor 'compare_ref_vs_rec_compllimment.pl'.

	## (MODIFIED in creation of 'compare_ref_vs_rec_abs_scoring_spt_odr.PhyML.pl' on Aug 5 (Tue), 2014.) ##

	# Control the level of verboseness of the test message for 'MyTreeMap_indels_spt_odr.pm'.
	# (Basically, believe in the behaviours of the main subroutine 'enum_psm_indel_scns_for_msa',
	#  as well as of its satellite subroutines.)
$MyTreeMap_indels_spt_odr::TEST_LEVEL = 1;
$MyTreeMap_indels_spt_odr::TEST_LEVEL1 = 0;
$MyTreeMap_indels_spt_odr::TEST_LEVEL1hf = 0;
$MyTreeMap_indels_spt_odr::TEST_LEVEL2 = 0;
$MyTreeMap_indels_spt_odr::TEST_LEVEL2i = 0;
$MyTreeMap_indels_spt_odr::TEST_LEVEL2c = 0;
$MyTreeMap_indels_spt_odr::TEST_LEVEL2inb = 0;
$MyTreeMap_indels_spt_odr::TEST_LEVEL3 = 0;
$MyTreeMap_indels_spt_odr::TEST_LEVEL3d = 0;
#=for DEBUGGING
$MyTreeMap_indels_spt_odr::TEST_LEVEL = 5;
$MyTreeMap_indels_spt_odr::TEST_LEVEL1 = 5;
$MyTreeMap_indels_spt_odr::TEST_LEVEL1hf = 5;
$MyTreeMap_indels_spt_odr::TEST_LEVEL2 = 5;
$MyTreeMap_indels_spt_odr::TEST_LEVEL2i = 5;
#=cut
=cut # END of "for the predecessor 'compare_ref_vs_rec_compllimment.pl'."


		### END of "ADJUST THE FOLLOWING GLOBAL VARIABLES ONLY WHEN DEBUGGING" ###


	## IMPORTED from 'compare_ml_msa.bch.extJC.6t.PhyML.pl' (on Aug 26 (Sun), 2012) ##
	# Now, $main_bin_tree and $main_bin_clmlk are identical, renamed as $main_bin.
	# $src_ctrl and $src_dat are now optional.
	# Added another option "--resfreq", which specifies what are used for the residue frequencies.
	# [ Added another option "--sv_ratio", which specifies the transition/transversion ratio (on Apr 8 (Fri), 2011). ]
	# => Replaced with a pair of options, "--sv_ratio_r" and "--sv_ratio_y," which specify, respectively, the inter-purine (A<->G} and inter-pyrimidine (T<->C) transition/transversion ratios. (on Sep 17 (Thu), 2014).

	# MAJOR MODIFICATION in creation of 'compare_ref_vs_rec_prank_scores.pl' (on Sep 17 (Thu), 2014). #
	# => Further modified, adding three new options, --gaprate, --gapext, and --matchext, on Sep 27 (Sat), 2014.
	# => Further added another new option, ---if_insopen_forever, on Sep 28 (Sun), 2014.

	# MAJOR MODIFICATION in creation of 'classify_msa_errors_via_mblks.2.BK1.pl' (on Oct 6 (Tue), 2015),
	# replacing (..., $out_summ, ...) with (..., $out_summ1, $out_summ2, ...).

unless (@ARGV > 10) {
	print STDERR "\nUsage:  [perl] $program_name {main_binary} {sequence_type ('AA' for amino acid sequences, 'NT' for  nucleotide sequences)} {anchor_msa_file} {inaln_file_ref} {inaln_file_rec} {inlist_segs} {inlist_params} {out_top_dir} {out_summ1_file} {out_summ2_file} {log_dir} [ --sbst_model={substitution model name (default: $SBST_MODEL_AA for amino acids, $SBST_MODEL_NT for nucleotides)} --ct_rcate=\#{substitution rate categories (default: $CT_RCATE) }}  --alpha={gamma shape parameter for rate variation across sites (default: $ALPHA) } --topo_search={tree topology search method (default: $TOPO_SEARCH)} --resfreq={what to do with residue frequencies (default: $RESFREQ_AA for amino acids, $RESFREQ_NT for nucleotides)} --sv_ratio_r={inter-purine (A<->G) transition/transversion ratio (default: undef)} --sv_ratio_y={inter-pyrimidine (T<->C) transition/transversion ratio (default: undef)}  --ctrl={path to the control file (default: undef)} --sbst_mtrx={path to the file for substitution model (MANDATORY for amino-acids)} --intree={input_tree_file (default: undef)}  --gaprate={gap opening rate (default: $GAPRATE_PRO for proteins, $GAPRATE_DNA for DNA)}  --gapext={gap extension probability (default: $GAPEXT_PRO for proteins, $GAPEXT_DNA for DNA)}  --matchext={match extension probability (default: $MATCHEXT)}  --if_insopen_forever={ 1 if 'confirm'ed insertions should be open forever, = 0 otherwise (default: $IF_INSOPEN_FOREVER)} ]\n"; 
	die "$! .\n\n";
}
my ($main_bin, $seqtype, $anchor_msa_file, $inaln_file_ref, $inaln_file_rec, $inlist_segs, $inlist_params, $outtopdir, $out_summ1, $out_summ2, $logdir) = @ARGV[0 .. 10];

=for the predecessor 'classify_msa_errors_via_mblks.1.pl'
unless (@ARGV > 9) {
	print STDERR "\nUsage:  [perl] $program_name {main_binary} {sequence_type ('AA' for amino acid sequences, 'NT' for  nucleotide sequences)} {anchor_msa_file} {inaln_file_ref} {inaln_file_rec} {inlist_segs} {inlist_params} {out_top_dir} {out_summ_file} {log_dir} [ --sbst_model={substitution model name (default: $SBST_MODEL_AA for amino acids, $SBST_MODEL_NT for nucleotides)} --ct_rcate=\#{substitution rate categories (default: $CT_RCATE) }}  --alpha={gamma shape parameter for rate variation across sites (default: $ALPHA) } --topo_search={tree topology search method (default: $TOPO_SEARCH)} --resfreq={what to do with residue frequencies (default: $RESFREQ_AA for amino acids, $RESFREQ_NT for nucleotides)} --sv_ratio_r={inter-purine (A<->G) transition/transversion ratio (default: undef)} --sv_ratio_y={inter-pyrimidine (T<->C) transition/transversion ratio (default: undef)}  --ctrl={path to the control file (default: undef)} --sbst_mtrx={path to the file for substitution model (MANDATORY for amino-acids)} --intree={input_tree_file (default: undef)}  --gaprate={gap opening rate (default: $GAPRATE_PRO for proteins, $GAPRATE_DNA for DNA)}  --gapext={gap extension probability (default: $GAPEXT_PRO for proteins, $GAPEXT_DNA for DNA)}  --matchext={match extension probability (default: $MATCHEXT)}  --if_insopen_forever={ 1 if 'confirm'ed insertions should be open forever, = 0 otherwise (default: $IF_INSOPEN_FOREVER)} ]\n"; 
	die "$! .\n\n";
}
my ($main_bin, $seqtype, $anchor_msa_file, $inaln_file_ref, $inaln_file_rec, $inlist_segs, $inlist_params, $outtopdir, $out_summ, $logdir) = @ARGV[0 .. 9];
=cut


my $main_bin_tree = my $main_bin_clmlk = $main_bin; # These

$seqtype = uc $seqtype;
unless (($seqtype eq 'AA') or ($seqtype eq 'NT')) {
	print STDOUT "[ERROR '$program_name'] ILLEGAL INPUT: The sequence type '$seqtype' is not expected. Please specify either 'AA' or 'NT' !\n";
	print STDERR "[ERROR '$program_name'] $!\n\n";
	die ;
}

unless ($seqtype eq 'NT') { # ADDED in creation of 'compare_ref_vs_rec_mafft_consist.pl'. #
	print STDOUT "[ERROR '$program_name'] Currently, this script CANNOT HANDLE the sequence TYPE, '$seqtype', which is DIFFERENT FROM 'NT' !\n";
	print STDERR "[ERROR '$program_name'] $!\n\n";
	die ;
}


	## END of "ADDED in creation of 'classify_msa_errors_via_mblks.2.pl' (on Oct 6 (Tue), 2015)." #

my $sbst_model = ($seqtype eq 'AA') ? $SBST_MODEL_AA : $SBST_MODEL_NT;
my $ct_rcate = $CT_RCATE;
my $alpha = $ALPHA;
my $topo_search = $TOPO_SEARCH;


	# MODIFIED in creation of 'compare_ref_vs_rec_prank_scores.pl'. #
my ($sv_ratio_r, $sv_ratio_y) ;
##my $sv_ratio ;

my $resfreq = ($seqtype eq 'AA') ? $RESFREQ_AA : $RESFREQ_NT;

my ($intree, $src_ctrl, $src_dat); # Input tree file, control file specifying detailed options, and data file specifying the substitution model

	# ADDED in creation of 'compare_ref_vs_rec_prank_scores.pl' (on Sep 27 (Sat), 2014). #
my $gaprate = ($seqtype eq 'AA') ? $GAPRATE_PRO : $GAPRATE_DNA;
my $gapext  = ($seqtype eq 'AA') ? $GAPEXT_PRO  : $GAPEXT_DNA;
my $matchext = $MATCHEXT;
	# END of "ADDED in creation of 'compare_ref_vs_rec_prank_scores.pl' (on Sep 27 (Sat), 2014)." #

my $if_insopen_forever = $IF_INSOPEN_FOREVER; # ADDED in creation of 'compare_ref_vs_rec_prank_scores.pl' (on Sep 28 (Sun), 2014). #

for (my $k=11; $k<@ARGV; $k++) { # MODIFIED in creation of 'classify_msa_errors_via_mblks.2.pl' (on Oct 6 (Tue), 2015). #
##for (my $k=10; $k<@ARGV; $k++) {...} # MODIFIED in creation of 'compare_ref_vs_rec_prank_scores.pl' (on Sep 29 (Mon), 2014). #
##for (my $k=11; $k<@ARGV; $k++) {...} # MODIFIED in creation of 'compare_ref_vs_rec_mafft_consist.pl' (on Sep 12 (Fri), 2014). #
##for (my $k=10; $k<@ARGV; $k++) {...} # MODIFIED in creation of 'compare_ref_vs_rec_compllimment.pl' (on Aug 8 (Fri), 2014). #
##for (my $k=7; $k<@ARGV; $k++) {...}

	my $arg = $ARGV[$k];
	unless ($arg =~ s/^\-\-?//) {
	    print STDOUT "[WARNING '$program_name'] Found an UNEXPECTED command-line ARGUMENT '$arg': $! !\n";
	    print STDOUT "                 ---  I will just skip it ...\n\n";
	    next;
	}
	if ($arg =~ s/^intree\=// ) {
	    ($arg =~ m/\S/) and ($intree = $arg);

		# MODIFIED in creation of 'compare_ref_vs_rec_prank_scores.pl'. #
	} elsif ($arg =~ s/^sv_ratio_r\=//) {
	    ($arg =~ m/\S/) and ($sv_ratio_r = $arg);
	} elsif ($arg =~ s/^sv_ratio_y\=//) {
	    ($arg =~ m/\S/) and ($sv_ratio_y = $arg);

	##} elsif ($arg =~ s/^sv_ratio\=//) {
	##    ($arg =~ m/\S/) and ($sv_ratio = $arg);

	} elsif ($arg =~ s/^ctrl\=//) {
	    ($arg =~ m/\S/) and ($src_ctrl = $arg);
	} elsif ($arg =~ s/^sbst_mtrx\=//) {
	    ($arg =~ m/\S/) and ($src_dat = $arg);
	} elsif ($arg =~ s/^resfreq\=//) {
	     if (($arg =~ m/\S/ ) and ($arg ne $resfreq)) {
		print STDOUT "[INFO '$program_name'] The argument \$resfreq = '$resfreq' will be changed to '$arg' ...\n\n";
		$resfreq = $arg;
	     }

	} elsif ($arg =~ s/^sbst_model\=//) {
	     if (($arg =~ m/\S/ ) and ($arg ne $sbst_model)) {
		print STDOUT "[INFO '$program_name'] The argument \$sbst_model = '$sbst_model' will be changed to '$arg' ...\n\n";
		$sbst_model = $arg;
	     }
	} elsif ($arg =~ s/^ct_rcate\=// ) {
	    if (($arg =~ m/\S/ ) and ($arg ne $ct_rcate)) {
		print STDOUT "[INFO '$program_name'] The argument \$ct_rcate = '$ct_rcate' will be changed to '$arg' ...\n\n";
		$ct_rcate = $arg;
		##$sbst_model = $arg; # A BUG FIXED on March 23 (Wed), 2011 #
	    }
	} elsif ($arg =~ s/^alpha\=// ) {
	    if ($arg =~ m/\S/ ) {
		if ($arg ne $alpha) {
		   print STDOUT "[INFO '$program_name'] The argument \$alpha = '$alpha' will be changed to '$arg' ...\n\n";
		   $alpha = $arg;
		   ##$sbst_model = $arg; # A BUG FIXED on March 23 (Wed), 2011 #
		}
	    } else {
		print STDOUT "[INFO '$program_name'] I found \$alpha = '', I will regard this as an order to UNDEFINE it (, which means optimizing it) ...\n\n";
		$alpha = undef;
	    }
	} elsif ($arg =~ s/^topo_search\=// ) {
	    if (($arg =~ m/\S/ ) and ($arg ne $topo_search)) {
		print STDOUT "[INFO '$program_name'] The argument \$topo_search = '$topo_search' will be changed to '$arg' ...\n\n";
		$topo_search = $arg;
	    }

		# ADDED in creation of 'compare_ref_vs_rec_prank_scores.pl' (on Sep 27 (Sat), 2014). #

	} elsif ($arg =~ s/^gaprate\=// ) {
	    if (($arg =~ m/\S/ ) and ($arg ne $gaprate)) {
		print STDOUT "[INFO '$program_name'] The argument \$gaprate = '$gaprate' will be changed to '$arg' ...\n\n";
		$gaprate = $arg;
	    }

	} elsif ($arg =~ s/^gapext\=// ) {
	    if (($arg =~ m/\S/ ) and ($arg ne $gapext)) {
		print STDOUT "[INFO '$program_name'] The argument \$gapext = '$gapext' will be changed to '$arg' ...\n\n";
		$gapext = $arg;
	    }

	} elsif ($arg =~ s/^matchext\=// ) {
	    if (($arg =~ m/\S/ ) and ($arg ne $matchext)) {
		print STDOUT "[INFO '$program_name'] The argument \$matchext = '$matchext' will be changed to '$arg' ...\n\n";
		$matchext = $arg;
	    }
		# END of "ADDED in creation of 'compare_ref_vs_rec_prank_scores.pl' (on Sep 27 (Sat), 2014)." #

	} elsif ($arg =~ s/^if_insopen_forever\=// ) { # ADDED in creation of 'compare_ref_vs_rec_prank_scores.pl' on Sep 28 (Sun), 2014. 
	    if (($arg =~ m/\S/ ) and ($arg ne $if_insopen_forever)) {
		print STDOUT "[INFO '$program_name'] The argument \$if_insopen_forever = '$if_insopen_forever' will be changed to '$arg' ...\n\n";
		$if_insopen_forever = $arg;
	    }

	} else {
	    print STDOUT "[WARNING '$program_name'] Found an UNEXPECTED command-line ARGUMENT '--$arg': $! !\n";
	    print STDOUT "                 ---  I will just skip it ...\n\n";
	}
}

	# ADDED in creation of 'compare_ref_vs_rec_prank_scores.pl'. #
my $sv_ratio = ((defined $sv_ratio_r) and ($sv_ratio_y)) ? ($sv_ratio_r + $sv_ratio_y)/2 : undef;

	## Check the consistency of the command-line arguments #

unless (defined $sbst_model) { # ADDED a long-overdue block on Sep 18 (Thu), 2014 (while creating  ompare_ref_vs_rec_prank_scores.pl').
	print STDOUT "[ERROR '$program_name'] The substitition model is UNSPECIFIED !!\n\n";
	print STDERR "[ERROR '$program_name'] $!\n\n";
	die ;
}

if ($seqtype eq 'AA') {
    unless (($sbst_model eq 'custom') or (defined $SBSTMODEL2FILENAME{$sbst_model})) {
	print STDOUT "[ERROR '$program_name'] Sorry, the amino-acid substitution model '$sbst_model' CANNOT BE USED for this version !!\n";
	print STDERR "[ERROR '$program_name'] $!\n\n";
	die ;
    }

} else {

    unless (defined $SUPPORTED_SBSTMODELS{$sbst_model}) {
	print STDOUT "[ERROR '$program_name'] Sorry, the nucleotide substitution model '$sbst_model' is NOT SUPPORTED by this version !!\n";
	print STDERR "[ERROR '$program_name'] $!\n\n";
	die ;
    }
}

my $sbst_model_phyml = ($sbst_model eq 'TN93') ? 'HKY85' : $sbst_model ; # ADDED in creation of 'compare_ref_vs_rec_prank_scores.pl'. #


if ($seqtype eq 'AA') { # DEBUGGED on Apr 20 (Wed), 2011 #
##if (($seqtype eq 'AA') and ($resfreq eq 'e')) {
    unless (defined $src_dat) {
	print STDOUT "[ERROR '$program_name'] The PATH to the FILE for the amino-acid substitution model '$sbst_model' is UNSPECIFIED !\n";
	print STDERR "[ERROR '$program_name'] $!\n\n";
	die ;
    }
}

if (($resfreq ne 'm') and ($resfreq ne 'e') and ($seqtype ne 'NT')) {
	print STDOUT "[ERROR '$program_name'] The residue frequency option '$resfreq' is NOT COMPATIBLE with the sequence type '$seqtype' !\n";
	print STDERR "[ERROR '$program_name'] $!\n\n";
	die ;
}
if ((defined $intree) and ($intree =~ m/\S/) and ($seqtype eq 'NT') and ($resfreq eq 'm')) {
	print STDOUT "[ERROR '$program_name'] The option '-seqtype=NT -resfreq=m' is NOT COMPATIBLE with the use of an input tree ($intree), please use a different option for -resfreq !\n";
	print STDERR "[ERROR '$program_name'] $!\n\n";
	die ;
}
if ( (defined $sv_ratio) and (($sbst_model eq 'JC69') or ($sbst_model eq 'F81')) ) {
	print STDOUT "[WARNING '$program_name'] The option '--sv_ratio=$sv_ratio' is NOT NECESSARY for the substitution model '$sbst_model' !\n";
	print STDOUT "          --- I will UNDEFINE it ...\n\n";
	$sv_ratio = undef;

	$sv_ratio_y = $sv_ratio_r = undef; # ADDED in creation of 'compare_ref_vs_rec_prank_scores.pl'. #
}
if (($sbst_model eq 'JC69') or ($sbst_model eq 'K80')) {
	print STDOUT "[WARNING '$program_name'] The substitution model '$sbst_model' has uniform equilibrium frequencies (fA = fC = fG = fT = 0.25), so I will SET \$resfreq = '' !\n";
	$resfreq = '';
}

if ((defined $intree) and !(defined $alpha)) {
	print STDOUT "[ERROR '$program_name'] Now \$alpha = undef, but I canNOT ML-estimate the shape parameter when an input tree file is specified (as '$intree') !\n";
	print STDOUT "[ERROR '$program_name'] $!\n\n";
	die ;
}


	# Out of command-line arguments,
	# build up options shared by the tree inference step and
	# the column-wise likelihood calculation step.

my $seqtype_lc = lc $seqtype;

our $OPTIONS_SHARED = " -d $seqtype_lc -c $ct_rcate ";
## (($ct_rcate > 1) and (defined $alpha) and ($alpha > 0)) and ($OPTIONS_SHARED .= " -a $alpha");


	### Input/Output files/directories ###

	## Interim files ##

my $name_interim_trees = "tree_whole_full.txt";
my $interim_trees = "$outtopdir/$name_interim_trees";

my $name_log_interim_trees = "log_$name_interim_trees";
my $log_interim_trees = "$logdir/$name_log_interim_trees";

my $interim_aln_name = 'input_aln.fa'; # $interim_aln = "$outdir/$interim_aln_name"
my $tmpfile_name = 'lnl_msa.txt';

	# $int_clmlk_file_ref = "$top_clmlk_dir_ref/$pref_clmlk\{seg_id\}$suff_clmlk".
	# $int_clmlk_file_rec = "$top_clmlk_dir_rec/$pref_clmlk\{seg_id\}$suff_clmlk".
my $top_clmlk_dir_ref = "$outtopdir/Clm_lnlk/Ref";
my $top_clmlk_dir_rec = "$outtopdir/Clm_lnlk/Rec";
my $pref_clmlk = 'lnlk_clm.';
my $suff_clmlk = '.txt';

	# Top Temporary directory for PAML #
	# temporary directory (reference) = "$top_tmpdir_ref/s{seg_ID}/g{indx_gpattern}/t{indx_tree}"
	# temporary directory (reconstructed) = "$top_tmpdir_rec/s{seg_ID}/g{indx_gpattern}/t{indx_tree}"
my $top_tmpdir_ref = "$outtopdir/Tmp/Ref";
my $top_tmpdir_rec = "$outtopdir/Tmp/Rec";


	# Temporary directory for phylogenetic tree reconstruction #
	# $inaln_for_tree = "$tmpdir_phyml/$inaln_for_tree_name";
my $tmpdir_phyml = "$outtopdir/Infer_tree";

	# Master file for a custom substitution model (only for $seqtype eq 'AA' and $resfreq eq 'e') #
	# $master_sbst_file = "$outtopdir/$dat_name";
	# $master_ctrl_file = "$outtopdir/$ctrl_name";
my $master_sbst_file;
my $master_ctrl_file;


	## Check Necessary Files/Directories ##

foreach my $binary ($main_bin_tree) { # MODIFIED in creation of 'bch_pbs_cmp_mafft_consist.D.pl'. #
##foreach my $binary ($main_bin_tree, $main_bin_clmlk) {...}
    unless (( -f $binary ) and ( -x $binary )) {
	print STDOUT "[ERROR '$program_name'] CanNOT FIND an executable PROGRAM '$binary' !\n";
	print STDERR "[ERROR '$program_name'] $!\n\n";
	die ;
    }
}

if (defined $src_ctrl) {
   unless (( -f $src_ctrl ) and ( -r $src_ctrl )) {
	print STDOUT "[ERROR '$program_name'] CanNOT FIND a readable PAML CONTROL FILE '$src_ctrl' !\n";
	print STDERR "[ERROR '$program_name'] $!\n\n";
	die ;
   }
}
if (defined $src_dat) {
   unless (( -f $src_dat ) and ( -r $src_dat )) {
	print STDOUT "[ERROR '$program_name'] CanNOT FIND a readable PAML CONTROL FILE '$src_dat' !\n";
	print STDERR "[ERROR '$program_name'] $!\n\n";
	die ;
   }
}

my ($ctrl_name) = (defined $src_ctrl) ? ($src_ctrl =~ m!([^/\s]+)\s*$!) : ('ctrl_phyml.txt');
my ($dat_name) = (defined $src_dat) ? ($src_dat =~ m!([^/\s]+)\s*$!) : ('undef');
my $log_name = (defined $src_ctrl) ? "log_$ctrl_name.txt" : "log_PhyML.txt";


if (($seqtype eq 'AA') and (defined $dat_name)) {
    my $dat_name0 = $SBSTMODEL2FILENAME{$sbst_model};
    unless (($dat_name eq 'custom') or ($dat_name eq $dat_name0)) {
	print STDOUT "[ERROR '$program_name'] The DATA FILE NAME for the amino-acid substitution model '$sbst_model' is NOT '$dat_name', as you specified, BUT '$dat_name0' !\n";
	print STDERR "[ERROR '$program_name'] $!\n\n";
	die ;
    }
}

if (($seqtype eq 'AA') and ($resfreq eq 'e')) {
	$dat_name =~ s/\.dat$//;
	##$dat_name =~ s/\.dat^//; # A BUG Fixed on Mar 29 (Tue), 2011 #

	$dat_name .= '_custom.dat';
	$master_sbst_file = "$outtopdir/$dat_name";
	$master_ctrl_file = "$outtopdir/$ctrl_name";
}


foreach my $file ($intree) {
    (defined $file) or next; ## ADDED in creation of 'compare_ml_msa.bch.extJC.6t.PAML.pl' (on Mar 22 (Tue), 2011) ##

    unless (( -f $file ) and ( -r $file )){
	print STDOUT "[ERROR '$program_name'] CanNOT FIND a readable INPUT FILE '$file' !\n";
	print STDERR "[ERROR '$program_name'] $!\n\n";
	die ;
    }
}

	# MODIFIED in creation of 'compare_ref_vs_rec_compllimment.pl' (on Aug 8 (Fri), 2014). #

foreach my $infile ($inaln_file_ref, $inaln_file_rec, $inlist_segs, $inlist_params) { # MODIFIED in creation of 'compare_ref_vs_rec_prank_scores.pl'. #
##foreach my $infile ($inaln_file_ref, $inaln_file_rec, $inlist_segs, $inlist_params, $inlist_lclhom) {...} # MODIFIED in creation of 'compare_ref_vs_rec_mafft_consist.pl'. #
##foreach my $infile ($inaln_file_ref, $inaln_file_rec, $inlist_segs, $inlist_params) {...}
    unless (( -f $infile ) and ( -r $infile )) {
	print STDOUT "[ERROR '$program_name'] CanNOT FIND a readable INPUT FILE '$infile' !\n";
	print STDERR "[ERROR '$program_name'] $!\n\n";
	die ; 
    }
}

foreach my $outdir ($outtopdir, $logdir, $top_clmlk_dir_ref, $top_clmlk_dir_rec, $top_tmpdir_ref, $top_tmpdir_rec, $tmpdir_phyml) {
    unless ( -d $outdir ) {
	unless (0 == system ("mkdir -p $outdir") ) {
	    print STDOUT "[ERROR '$program_name'] FAILED to create a TOP OUTPUT DIRECTORY '$outdir': $? !\n";
	    print STDERR "[ERROR '$program_name'] $!\n\n";
	    die ;
	}
    }
    unless (( -r $outdir ) and ( -w $outdir )) {
	unless (0 == system ("chmod u+rw $outdir") ) {
	    print STDOUT "[ERROR '$program_name'] FAILED to CHANGE the permission MODES of the top output directory '$outdir': $? !\n";
	    print STDERR "[ERROR '$program_name'] $!\n\n";
	    die ;
	}
    }
}


	### Declare the Beginning of the Script ###

print STDOUT "\n<<<<<<< Program name: $program_name (path: $program_path) >>>>>>>>\n\n";

print STDOUT "Current working directory: $CURR_WORK_DIR .\n\n";


print STDOUT "Binary programs:\n";
print STDOUT "     (for tree inference)  $main_bin_tree ,\n";

print STDOUT "Source control file (for PhyML): ", ((defined $src_ctrl) ? $src_ctrl : 'Not used'), " .\n";
print STDOUT "Source file of substitution model (for PhyML): ", ((defined $src_dat) ?  $src_dat : 'Not used'), " .\n\n";


print STDOUT "Sequence type: ", (($seqtype eq 'AA') ? 'Amino Acid' : 'Nucleotide'), " .\n\n";

print STDOUT "Input files:\n";

if (defined $intree) { 
    print STDOUT "     (Tree)      $intree .\n\n";
}
print STDOUT "    (anchor MSA) $anchor_msa_file .\n\n";


	# MODIFIED in creation of 'compare_ref_vs_rec_compllimment.pl' (on Aug 8 (Fri), 2014). #

print STDOUT "   (simulation parameters} $inlist_params,\n";
print STDOUT "   (reference MSA)         $inaln_file_ref,\n";
print STDOUT "   (reconstructed MSA)     $inaln_file_rec,\n";
print STDOUT "   (list of segments)      $inlist_segs .\n\n";

print STDOUT "Directory for interim output files for tree inference: $tmpdir_phyml .\n\n";

print STDOUT "Interim output list of candidate trees:  {topoutdir}/$name_interim_trees .\n";

if (defined $master_sbst_file) {
    print STDOUT "Master file for a custom  substitution model: {topoutdir}/$dat_name .\n";
}
if (defined $master_ctrl_file) {
    print STDOUT "Master control file for PhyML: {topoutdir}/$ctrl_name .\n";
}


print STDOUT "Temporary directories for PAML (obsolete):  {top_tmpdir}/s{seg_id}/g{indx_gpattern}/t{indx_tree}/,\n"; # MODIFIED in creation of 'compare_ref_vs_rec_mafft_consist.pl'. #
##print STDOUT "Temporary directories for PAML:  {top_tmpdir}/s{seg_id}/g{indx_gpattern}/t{indx_tree}/,\n";
print STDOUT "   where {top_tmpdir} = $top_tmpdir_ref for the reference MSA,\n";
print STDOUT "                      = $top_tmpdir_rec for the reconstructed MSA.\n\n";

	# MODIFIED in creation of 'classify_msa_errors_via_mblks.2.pl' (on Oct 6 (Tue), 2015). #
print STDOUT "Summary outputs:\n";
print STDOUT "   (1st Round) $out_summ1 ,\n";
print STDOUT "   (2nd Round) $out_summ2 .\n\n";
##print STDOUT "Summary output: $out_summ .\n\n";

print STDOUT "Directory for the log files: {log_dir} = $logdir .\n\n";
print STDOUT "Log files:\n";

print STDOUT "   (for candidate tree enumeration) {log_dir}/$name_log_interim_trees .\n\n";

		# MODIFIED in creation of 'classify_msa_errors.1.pl'. #
print STDOUT "   (for analyzing the reference & reconstructed MSAs for each segment) {log_dir}log_seg_anal.\{seg_id\}.txt .\n\n";

=for the predecessor 'compare_ref_vs_rec_mafft_consist.pl'.
	# MODIFIED in creation of 'compare_ref_vs_rec_mafft_consist.pl'. #
print STDOUT "   (for calculating the MAFFT consistency score of the \{reference,reconstructd\} MSA for each segment) {log_dir}/log_seg_score.\{ref,rec\}.\{seg_id\}.txt .\n\n";
=cut


if ($FLG_RMV_TMPOUT) {
	print STDOUT "* All the temporary outputs will be removed .\n\n";
} else {
	print STDOUT "* All the temporary outputs will be kept .\n\n";
}


print STDOUT "Parameters for tree inference (via PhyML):\n\n";
print STDOUT "   Substitution model:  $sbst_model .\n";
print STDOUT "   (Model for PhyML: $sbst_model_phyml .)\n\n"; # ADDED in creation of 'compare_ref_vs_rec_prank_scores.pl'. #

print STDOUT "   #{Substitution rate categories}: $ct_rcate .\n";
print STDOUT "   Gamma shape parameter for the rate variation across sites: ", ((defined $alpha) ? $alpha : 'undef'), " .\n";
print STDOUT "   Tree topology search method: $topo_search .\n";

print STDOUT "   Option on what to do with the residue frequencies: ", (($resfreq =~ m/\S/) ? $resfreq : "uniform (default for $sbst_model)"), " .\n\n\n";

if ($seqtype eq 'NT') {
		# MODIFIED in creation of 'compare_ref_vs_rec_prank_scores.pl'. #
	print STDOUT "   Transition/transversion ratios:\n";
	print STDOUT "        (for A <-> G) ", ((defined $sv_ratio_r) ? $sv_ratio_r : 'undef'), " ,\n";
	print STDOUT "        (for T <-> C) ", ((defined $sv_ratio_y) ? $sv_ratio_y : 'undef'), " ,\n";
	print STDOUT "       (average (to be used for PhyML (if applicable))) ", ((defined $sv_ratio) ? $sv_ratio : 'undef'), " .\n\n\n";
    ##print STDOUT "   Transition/transversion ratio: ", ((defined $sv_ratio) ? $sv_ratio : 'undef'), " .\n";
}

print STDOUT "\nOptions for PhyML shared by both tree inference and column-wise likelihood calculation:\n\n";
##print STDOUT "     '$OPTIONS_SHARED' .\n\n";
print STDOUT '   $OPTIONS_SHARED = ', "'$OPTIONS_SHARED' .\n\n";

print STDOUT "\nLevels of tests for debugging or behavior tests:\n\n";

print STDOUT '   $TEST_LEVEL_VAL    =  ', $TEST_LEVEL_VAL, " ,\n\n";

print STDOUT '   $TEST_LEVEL        =  ', $TEST_LEVEL, " ,\n";

print STDOUT '   $TEST_LEVEL2       =  ', $TEST_LEVEL2, " ,\n"; # ADDED in creation of 'classify_msa_errors_via_mblks.2.pl' (on Oct 8 (Thu), 2015). #

print STDOUT '   $TEST_LEVEL_newtype   = ', $TEST_LEVEL_newtype,  " ,\n"; # ADDED on Oct 3 (Fri), 2015. #

print STDOUT '   $TEST_LEVEL_cipc   = ', $TEST_LEVEL_cipc,  " ,\n";

print STDOUT '   $TEST_LEVEL_cipc2   = ', $TEST_LEVEL_cipc2,  " ,\n"; # ADDED on Oct 9 (Fri), 2015. #
print STDOUT '   $TEST_LEVEL_umlp   = ', $TEST_LEVEL_umlp,  " ,\n"; # ADDED on Oct 16 (Fri), 2015.

print STDOUT '   $DBG_LEVEL_EXPHYML =  ', $DBG_LEVEL_EXPHYML, " ,\n";
print STDOUT '   $FLG_RMV_TMPOUT    =  ', $FLG_RMV_TMPOUT, " .\n\n";


	# MODOFIED in creation of 'classify_msa_errors.1.pl'. #

print STDOUT "\nParameters in the Perl package 'MyMalnComparison.pm':\n\n";

print STDOUT '$MyMalnComparison::TEST_LEVEL_lc  = ', $MyMalnComparison::TEST_LEVEL_lc , " .\n\n";

		# (Further ADDED on Oct 20 (Mon), 2014.) #

print STDOUT "\nParameters in the Perl package 'MyTreeMap_indels_spt_odr.pm':\n\n";

print STDOUT '$MyTreeMap_indels_spt_odr::UPPER_BOUND_ANAL_LEN_GBCLS = ', $UPPER_BOUND_ANAL_LEN_GBCLS, " ,\n";

print STDOUT '$MyTreeMap_indels_spt_odr::UPPER_BOUND_ANAL_GAPLEN = ', $UPPER_BOUND_ANAL_GAPLEN, " .\n\n\n";

=For the predecessor 'compare_ref_vs_rec_prank_scores.stripped.pl' (I).
	# MODIFIED in creation of 'compare_ref_vs_rec_prank_scores.pl'. #

print STDOUT "\nParameters in the Perl package 'MyPRANK_Scores.pm' .\n\n";

print STDOUT '$MyPRANK_Scores::TEST_LEVEL_cpdca = ', $MyPRANK_Scores::TEST_LEVEL_cpdca, " ,\n";
print STDOUT '$MyPRANK_Scores::TEST_LEVEL_ps2pa = ', $MyPRANK_Scores::TEST_LEVEL_ps2pa, " .\n\n";

print STDOUT "\nParameters necessary for the alignment HMM model of PRANK:\n\n";

print STDOUT '    $gaprate  = ', $gaprate, " ,\n";
print STDOUT '    $gapext   = ', $gapext, " ,\n";
print STDOUT '    $matchext = ', $matchext, " .\n\n";

print STDOUT "\nOther Parameters necessary for PRANK scoring:\n\n";
print STDOUT '    $if_insopen_forever = ', $if_insopen_forever, " .\n\n";
print STDOUT '    $IF_IGNORE_TERM_GAPS = ', $IF_IGNORE_TERM_GAPS, " .\n\n";

=cut # END of "For the predecessor 'compare_ref_vs_rec_prank_scores.stripped.pl' (I)."

	### Read in the list of segments. ###

print STDOUT "\n<<<<< Now, read in the list of segments >>>>>\n\n";

our @LABELS_SEG_ATTR = ('Indx_spacer', 'Start_in_Ref', 'End_in_ref', 'Start_in_Rec', 'End_in_Rec', 'Diagnosis'); # MODIFIED in creation of 'compare_ref_vs_rec_compllimment.pl'. #
##our @LABELS_SEG_ATTR = ('seg_type', 'ref_len', 'rec_len', '#len_grp', 'alt_state');

# @{$list_segments[$s]} = @attrs gives information on the $s th segment, including its ID.
#
my $list_segments = readin_list_segs2 ($inlist_segs, @LABELS_SEG_ATTR);# MODIFIED  in creation of 'compare_ref_vs_rec_compllimment.pl'. #

# @{$list_segments[$s]} = ($seg_ID, @attrs) gives information on the $s th segment.
#
##my $list_segments = readin_list_segs ($inlist_segs, %LABEL_SATTR2INDX);
unless (defined $list_segments) {
	print STDOUT "[ERROR '$program_name'] The subroutine 'readin_list_segs2' FAILED !\n";
	print STDERR "[ERROR '$program_name'] $!\n\n";
	die ;
}

my $ct_segments = @{$list_segments};

print STDOUT "\n#{segments} = $ct_segments\n\n";
print STDOUT join ("\t", 'Seg_ID', @LABELS_SEG_ATTR[1..$#LABELS_SEG_ATTR]), "\n\n"; # MODIFIED in creation of 'compare_ref_vs_rec_compllimment.pl'. #
##print STDOUT join ("\t", 'Seg_ID', @LABELS_SEG_ATTR), "\n\n";

for (my $s=0; $s<$ct_segments; $s++) { print STDOUT join ("\t",  @{$list_segments->[$s]}), "\n"; }
print STDOUT "\n\n";

=set aside for later use
my $NEW_INDX_DIAG; # It points to the element of 'Diagnosis' in the segment information. #
for (my $i=0; $i<@LABELS_SEG_ATTR; $i++) { # Preliminary for-loop (over field labels). #
    ($LABELS_SEG_ATTR[$i] eq 'Diagnosis') or next;
    $NEW_INDX_DIAG = $i;
    last;
}				# End of the preliminary for-loop (over field labels). #
=cut


=For the predecessor 'compare_ref_vs_rec_prank_scores.stripped.pl' (II).

	### When necessary, Read in the (total) relative indel rate. ###
	### (ADDEd in creation of 'compare_ref_vs_rec_prank_scores.pl' on Aug 26 (Sun), 2012). ### 

if (($gaprate =~ s/^Dawgx//) and ($gaprate =~ m/^\d+(\.\d*)?$/)) { # Magnification rate was successfully extracted. #

    print STDOUT "\n<<<<< Now, read in the indel rate used for the Dawg simulation >>>>>\n\n";
 
    # %{$hash_simul_params} = ($label => $value, ...) for the simulation parameters.
    #
    my $hash_simul_params = readin_simul_params ($inlist_params);
    unless (defined $hash_simul_params) {
    	print STDOUT "[ERROR '$program_name'] THe subroutine 'readin_simul_params' FAILED on the input flie '$inlist_params' !\n";
    	print STDERR "[ERROR $program_name'] $!\n\n";
    	die ;
    }

    print STDOUT "\n    ... Finished the subroutine 'readin_simul_params' ...\n\n";

    my $rel_indel_rate = $hash_simul_params->{'Lambda'};

    unless (defined $rel_indel_rate) {
	print STDOUT "[ERROR '$program_name'] FAILED to read in the indel rate from the input file '$inlist_params' !\n";
    	print STDERR "[ERROR $program_name'] $!\n\n";
    	die ;
    }

    my $mag = $gaprate; # Magnification rate (for display).

		# Slightly MODIFIED to faithfully recover the simulated condition. #
    $gaprate = sprintf ("%7.5f", $mag * $rel_indel_rate/2); # This is the MAIN OPERATION. #
    ##$gaprate = $mag * $rel_indel_rate/2; # This is the MAIN OPERATION. #

    print STDOUT "{Relative indel rate used by Dawg} = $rel_indel_rate ,\n\n";
    print STDOUT "thus, the gaprate for PRANK must have been set at $gaprate (= $mag \* $rel_indel_rate / 2) ...\n\n\n"; 

}
=cut # END of "For the predecessor 'compare_ref_vs_rec_prank_scores.stripped.pl' (II)."


	### Read in the reference MSA ###
	### (ADDED in creation of 'compare_ref_vs_rec_abs_scoring.PhyML.pl' on Aug 26 (Sun), 2012) ###

print STDOUT "\n<<<<< Now, read in the reference MSA >>>>>\n\n";

(my $ref_msa, my $sequence_ids, undef) = extract_alignment ($inaln_file_ref); # MODIFIED in creation of 'compare_ref_vs_rec_compllimment.pl' (on Aug 9 (Sat), 2014). #
##(my $ref_msa, my $sequence_ids, undef, undef) = extract_fasta ($inaln_file_ref);
unless (defined $ref_msa) {
	print STDOUT "[ERROR '$program_name'] FAILED to extract the reference MSA '$inaln_file_ref' !\n";
	print STDERR "[ERROR '$program_name'] $!\n\n";
	die ;
}

my $ct_sequences = @{$sequence_ids};
unless ($ct_sequences > 1) {
	print STDOUT "[ERROR '$program_name'] The number of sequences ($ct_sequences) is TOO SMALL ! I will stop here ...\n";
	print STDERR "[ERROR '$program_name'] $!\n\n";
	die ;
}

my $totlen_refaln = length ${$ref_msa->[0]};

print STDOUT "#{sequences in MSA} =  $ct_sequences .\n";
print STDOUT "#{columns in MSA}   = $totlen_refaln .\n\n";


	# Convert lower-case letters, if at all, to capital letters. # 
	# ADDED in creation of 'classify_msa_errors_via_mblks.2val.pl' (on Dec 28 (Mon), 2015). ##
foreach my $seq (@{$ref_msa}) { ${$seq} = uc ${$seq}; }


	### Read in the reconstructed MSA ###
	### (ADDED in creation of 'compare_ref_vs_rec_abs_scoring.PhyML.pl' on Aug 26 (Sun), 2012) ###

print STDOUT "\n<<<<< Now, read in the reconstructed MSA >>>>>\n\n";

(my $rec_msa, my $seq_ids2, undef) = extract_alignment ($inaln_file_rec); # MODIFIED in creation of 'compare_ref_vs_rec_compllimment.pl' (on Aug 9 (Sat), 2014). #
##(my $rec_msa, my $seq_ids2, undef, undef) = extract_fasta ($inaln_file_rec);
unless (defined $rec_msa) {
	print STDOUT "[ERROR '$program_name'] FAILED to extract the reconstructed MSA '$inaln_file_rec' !\n";
	print STDERR "[ERROR '$program_name'] $!\n\n";
	die ;
}


unless ($ct_sequences == @{$seq_ids2}) {
	print STDOUT "[ERROR '$program_name'] THe number of sequences in the core alignment (", scalar (@{$seq_ids2}), ") CLASHES with that of the reference alignment ($ct_sequences) !\n";
	print STDERR "[ERROR '$program_name'] $!\n";
	die ;
}
for (my $k=0; $k<$ct_sequences; $k++) {
	my $seqid = $sequence_ids->[$k];
	my $seqid2 = $seq_ids2->[$k];
	unless ($seqid eq $seqid2) {
	    print STDOUT "[ERROR '$program_name'] The ID of the $k th sequence in the reconstructed MSA ($seqid2) does NOT MATCH that in the reference MSA ($seqid) !\n";
	    print STDERR "[ERROR '$program_name'] $!\n\n";
	    die ;
	}
}

my $totlen_recaln = length ${$rec_msa->[0]};

print STDOUT "#{columns in MSA} = $totlen_recaln .\n\n"; 

	# Convert lower-case letters, if at all, to capital letters. # 
	# ADDED in creation of 'classify_msa_errors_via_mblks.2val.pl' (on Dec 28 (Mon), 2015). ##
foreach my $seq (@{$rec_msa}) { ${$seq} = uc ${$seq}; }


	### Extract a list of sequence names (IDs), as well as concatenated anchor MSAs, from the core alignment ###
	### (MODIFIED in creation of 'compare_ref_vs_rec_abs_scoring.PhyML.pl' on Aug 26 (Sun), 2012) ###

print STDOUT "\n<<<<< Now, read in the core alignment (to be fed into tree reconstruction, if necessary) >>>>>\n\n";

(my $anchor_msa, my $sequence_ids_core, undef, undef) = extract_alignment ($anchor_msa_file); # MODIFIED in creation of 'compare_ref_vs_rec_compllimment.pl' (on Aug 9 (Sat), 2014). # 
##(my $anchor_msa, my $sequence_ids_core, undef, undef) = extract_fasta ($anchor_msa_file);
unless (defined $sequence_ids_core) {
	print STDOUT "[ERROR '$program_name'] FAILED to extract the core alignment '$anchor_msa_file' !\n";
	print STDERR "[ERROR '$program_name'] $!\n\n";
	die ;
}
unless ($ct_sequences == @{$sequence_ids_core}) {
	print STDOUT "[ERROR '$program_name'] THe number of sequences in the core alignment (", scalar (@{$sequence_ids_core}), ") CLASHES with that of the reference alignment ($ct_sequences) !\n";
	print STDERR "[ERROR '$program_name'] $!\n\n";
	die ;
}
for (my $k=0; $k<$ct_sequences; $k++) {
	my $seqid = $sequence_ids->[$k];
	my $seqid2 = $sequence_ids_core->[$k];
	unless ($seqid eq $seqid2) {
	    print STDOUT "[ERROR '$program_name'] The ID of the $k th sequence in the core alignment ($seqid2) does NOT MATCH that in the reference MSA ($seqid) !\n";
	    print STDERR "[ERROR '$program_name'] $!\n\n";
	    die ;
	}
}

my $ancaln_len = length ${$anchor_msa->[0]};

print STDOUT "#{columns in MSA} = $ancaln_len .\n\n"; 


	### Give nominal frequencies to the residues. ###

print STDOUT "\n<<<<< Now, give nominal frequencies to the residues >>>>>\n\n";

our %RES2FREQ; # = ($residue => $equil_freq, ...)
our @RESIDUES = ($seqtype eq 'NT') ? qw( A C G T ) : @MyPAML_parser::AMINO_ACIDS ;
our $CT_RES = @RESIDUES;

our @RES_FREQS = ();

if ($resfreq =~ m/\S/) {
  if ($resfreq eq 'm') {
    if ($seqtype eq 'AA') {

      unless ( retrieve_aa_freqs ($src_dat, %RES2FREQ) ) {
	print STDOUT "[ERROR '$program_name'] The subroutine 'retrieve_aa_freq' FAILED on the input data file '$src_dat' !\n";
	print STDERR "[ERROR '$program_name'] $!\n\n";
	die ;
      }
      print STDOUT "\n --- Retrieved the Amino-acid frequencies from the substitution model ...\n\n";

    } else {
	# Readin the ML estimates of nucleotide frequencies

      print STDOUT "\n --- The nucleotide frequencies will be estimated via ML later ...\n\n";
    }

  } elsif ($resfreq eq 'e') {

	# Calculate the residue frequencies in the core alignment #

      my $fl_caseignore = 1; # = 1 to convert lower-case letters to upper-case letters, = 0 to keep lower-case letters as they are.
      my $fl_relative = 1; # = 1 to compute the relative frequencies, = 0 to compute the absolute frequencies (i.e. the counts), of the residues.
	
      my $totct_res = est_resfreqs_frm_msa (@{$anchor_msa}, $GAP, %RES2FREQ, $fl_caseignore, $fl_relative);
      unless (defined $totct_res) {
	print STDOUT "[ERROR '$program_name'] 'est_resfreqs_frm_msa' FAILED on the anchor MSA !\n";
	print STDERR "[ERROR '$program_name'] $!\n\n";
	die ;
      }
      unless ($totct_res > 0) {
	print STDOUT "[ERROR '$program_name'] NO RESIDUES other than gaps ($GAP) in the anchor MSA !\n";
	print STDERR "[ERROR '$program_name'] $!\n\n";
	die ;
      }
      print STDERR "\n --- estimated the residue frequencies out of the anchor MSA (total residue number = $totct_res) ...\n\n";

  } elsif ($seqtype eq 'NT') { # ADDED in creation of 'compare_ml_msa.bch.extJC.6t.PhyML.pl' on Apr 8 (Fri), 2011 #

      my @freqs = split /\,/, $resfreq;
      unless (@freqs==4) {
	print STDOUT "[ERROR '$program_name'] The number (", scalar (@freqs), ") of user-specified frequencies = (", join (', ', @freqs), ") CLASHES with 4, which is the number of residues (", join (', ', @RESIDUES), ") !\n";
	print STDERR "[ERROR '$program_name'] $!\n\n";
	die ;
      }
      for (my $r=0; $r<4; $r++) { $RES2FREQ{$RESIDUES[$r]} = $freqs[$r]; }
  }

} elsif (($sbst_model eq 'JC69') or ($sbst_model eq 'K80')) {
      for (my $r=0; $r<4; $r++) { $RES2FREQ{$RESIDUES[$r]} = 1/4; }
} else {
	print STDOUT "[ERROR '$program_name'] I do NOT SUPPORT the option \$resfreq = '$resfreq' for the substitution model '$sbst_model' !\n";
	print STDERR "[ERROR '$program_name'] $!\n\n";
	die ;
}

	## Normalize the frequencies. ##

unless (($seqtype eq 'NT') and ($resfreq eq 'm')) {

    my $tot_resfreq = 0; # ADDED on Mar 29 (Tue), 2011 #
    foreach my $res (@RESIDUES) { # The 1st foreach-loop over residues #
	my $freq = $RES2FREQ{$res};
	unless (defined $freq) {
	   if ($resfreq eq 'm') {
	 	print STDERR "[ERROR '$program_name'] UNDEFINED FREQUENCY for the residue '$res' !\n";
		print STDERR "[ERROR '$program_name'] $!\n\n";
		die ;
	    } else {
		print STDOUT "[WARNING '$program_name'] The frequency for the residue '$res' is UNDEFINED : $! !\n";
		print STDOUT "        --- I will set it to $MIN_FREQ ...\n\n";
		##$freq = $RES2FREQ{$res} = 0;
		$freq = $RES2FREQ{$res} = $MIN_FREQ;
	    }
	}
	$tot_resfreq += $freq; # ADDED on Mar 29 (Tue), 2011 #
    }			# End of the 1st foreach-loop over residues #
    
		# Normalize the frequency (ADDED on Mar 29 (Tue), 2011) #

    foreach my $res (@RESIDUES) { # The 2nd foreach-loop over residues #
 	my $freq = $RES2FREQ{$res} = sprintf ("%9.7f", $RES2FREQ{$res} /$tot_resfreq );
	push @RES_FREQS, $freq;
    }			# End of the foreach-loop over residues #

    if ($resfreq eq 'm') {
	print STDOUT "\n\n<< Residue frequencies defined in the model >>\n\n";
    } else {
	print STDOUT "\n\n<< Residue frequencies estimated from the core alignment >>\n\n";
    }
    print STDOUT join ("\t", 'Residue', 'Frequency'), "\n\n";

    foreach my $res (@RESIDUES) { print STDOUT join ("\t", $res, $RES2FREQ{$res}), "\n"; }
    print STDOUT "\n\n";
}


	### Make a master file for a custom amino-acid substitution model ###

if (($seqtype eq 'AA') and ($resfreq eq 'e')) {

    print STDOUT "\n<<<<< Now, make master files for a custom amino-acid substitution model >>>>>\n\n";

    my $resct_in_line = 7; # Maximum number of residues whose frequencies are recorded in a line.
    my $endmark = ''; # A string that marks the end of the substitution model in the file #
    unless ( print_custom_sbst_model ($src_dat, $master_sbst_file, @RES_FREQS, $resct_in_line, $endmark) ) {
	print STDOUT "[ERROR '$program_name'] 'print_custom_sbst_model' FAILED to print out the pre-substitution matrix '$src_dat' combined with the empirical amino-acid frequencies:\n";
	print STDOUT join (', ', @RES_FREQS), " !!\n";
	print STDERR "[ERROR '$program_name'] $!\n\n";
	die ;
    }

    my $fh_otmp = open_output_file ($master_ctrl_file, 0);
    unless (defined $fh_otmp) {
	print STDOUT "[ERROR '$program_name'] 'open_output_file' FAILED on the master control file '$master_ctrl_file' !\n";
	print STDERR "[ERROR '$program_name'] $!\n\n";
	die ;
    }
    print $fh_otmp $dat_name, "\n";
    close ($fh_otmp);

    foreach my $master_file ($master_sbst_file, $master_ctrl_file) {
	unless (( -f $master_file ) and ( -r $master_file )) {
	    print STDOUT "[ERROR '$program_name'] CanNOT FIND a READABLE master file '$master_file' !\n";
	    print STDERR "[ERROR '$program_name'] $!\n\n";
	    die ;
	}
    }

    print STDOUT "(Master file of the model) $master_sbst_file ,\n";
    print STDOUT "(Master control file)      $master_ctrl_file .\n\n"; 
}


	### Either retrieve or reconstruct a phylogenetic tree that our main process is based on. ###

my @std_set_cand_trees = ();
our %STATS_PHYML;
	# = ($key => scalar_value ($key is the string between '.' and ':', which ' ' replaced with '_'),
	# 'discrete_gamma' => [$ncate, $alpha] (or undef),
	# 'nuc_freqs' => [$fA, $fC, $fG, $fT] (or undef),
	# 'rel_rates' => [$r_AC, $r_AG, $r_AT, $r_CG, $r_CT, $r_GT] (or undef),
	# 'rate_mtrx' => \@mtrx, with $mtrx[$i]->[$j] giving the instantaneous rate from the $i-th to the $j-th nucleotide (in the order: A, C, G, T) (or undef)
	# );
our @REL_RATES = ();

if ((defined $intree) and ($intree =~ m/\S/)) {

	## Read in the input tree (ESSENTIAL for the 'beta' version) ##

    print STDOUT "\n<<<<< Reading-in the Input Tree >>>>>\n\n";

    # @{$info_dawg_tree} = (\%node2pa, \%node2ch, \%name2id, \%id2name, \%br_attr)
    #
    my $info_dawg_tree = readin_dawg_tree2 ($intree); # MODIFIED in creation of 'compare_ref_vs_rec_compllimment.pl' (on Aug 9 (Sat), 2014). #
    ##my $info_dawg_tree = readin_dawg_tree ($intree);
    unless (defined $info_dawg_tree) {
	print STDOUT "[ERROR '$program_name'] Subroutine 'readin_dawg_tree2' FAILED on the input tree file '$intree' !\n";
	print STDERR "[ERROR '$program_name'] $!\n\n";
	die ;
    }

    @std_set_cand_trees = (['NA', 'NA', 'NA', 0, 0, @{$info_dawg_tree}]);

} else {

	## Infer a phylogenetic tree from the core alignment ##

		# Prepare an input alignment #

    ## my $tmpdir_phyml = "$outtopdir/Infer_tree";
    my $inaln_for_tree_name = 'in_phyml.seq';
    my $inaln_for_tree = "$tmpdir_phyml/$inaln_for_tree_name";

    my $fh_tmpaln = open_output_file ($inaln_for_tree, 0);
    unless (defined $fh_tmpaln) {
	print STDOUT "[ERROR '$program_name'] 'open_output_file' FAILED on the input alignment file for the tree inference '$inaln_for_tree' !\n";
	print STDERR "[ERROR '$program_name'] $!\n\n";
	die ;
    }
    print $fh_tmpaln "$ct_sequences $ancaln_len\n";

    unless ( pr_phylip_aln (@{$sequence_ids}, @{$anchor_msa}, $DIS_LEN, *${$fh_tmpaln}) ) {
	print STDOUT "[ERROR '$program_name'] 'pr_phylip_aln' FAILED to output the input alignment for the tree inference into the file '$inaln_for_tree' !\n";
	print STDERR "[ERROR '$program_name'] $!\n\n";
	die ;
    }
    close ($fh_tmpaln);

		# Put together command-line options #

    ## my $sbst_model = ($seqtype eq 'AA') ? $SBST_MODEL_AA : $SBST_MODEL_NT;
    ## my $ct_rcate = $CT_RCATE;
    ## my $alpha = $ALPHA;
    ## my $topo_search = $TOPO_SEARCH;

    my $ct_bootstrap = 0; # 0: Neither approximate likelihood ratio test nor bootstrap values are computed.
			 # -1: Approximate likelihood ratio test returning aLRT statistics.
    my $opt_params = 'tlr'; # Tree topology (t), branch lengths (l), and substitution rate parameters (r) are optimized.


    my $options = " -i $inaln_for_tree_name $OPTIONS_SHARED -b $ct_bootstrap -s $topo_search -o $opt_params";
    (($ct_rcate > 1) and (defined $alpha) and ($alpha > 0)) and ($options .= " -a $alpha");

    (($seqtype eq 'NT') and (defined $sv_ratio)) and ($options .= " -t $sv_ratio");

		# Paths to the output/log files # 

    my $name_outtree = "${inaln_for_tree_name}_phyml_tree.txt";
    my $out_tree = "$tmpdir_phyml/$name_outtree";

	# A BUG Fixed on Mar 30 (Wed), 2011 #
    my $name_outstat = "${inaln_for_tree_name}_phyml_stats.txt"; # ADDED on Mar 29 (Tue), 2011 #
    ##my $name_outstat = "${inaln_for_tree_name}_phyml_stat.txt"; # ADDED on Mar 29 (Tue), 2011 #

    my $out_stat = "$tmpdir_phyml/$name_outstat"; # ADDED on Mar 29 (Tue), 2011 #
    my $name_log_tree = "log_phyml.txt";
    my $log_tree = "$tmpdir_phyml/$name_log_tree";

    if (($seqtype eq 'AA') and ($resfreq eq  'e')) {

	my $tmp_sbst_file = "$tmpdir_phyml/$dat_name";
	my $tmp_ctrl_file = "$tmpdir_phyml/$ctrl_name";

	unless (0 == system ("cp -p $master_sbst_file $tmp_sbst_file") ) {
	    print STDOUT "[ERROR '$program_name'] 'system (cp ...)' FAILED to copy the master file for the custom substitution model '$master_sbst_file' to the temporary directory '$tmpdir_phyml' : $? !\n";
	    print STDERR "[ERROR '$program_name'] $!\n\n";
	    die ;
	}
	unless (0 == system ("cp -p $master_ctrl_file $tmp_ctrl_file") ) {
	    print STDOUT "[ERROR '$program_name'] 'system (cp ...)' FAILED to copy the master control file for PhyML '$master_ctrl_file' to the temporary directory '$tmpdir_phyml' : $? !\n";
	    print STDERR "[ERROR '$program_name'] $!\n\n";
	    die ;
	}
	
	$options .= " -m custom -f m < $ctrl_name";

    } else {
		# This may have to be revised for $seqtype eq 'NT' #

	    # REVISED on Apr 13 (Wed), 2011 #
	    # => Further MODIFIED on Sep 18 (Thu), 2014. #
	$options .= " -m $sbst_model_phyml";
	##$options .= " -m $sbst_model";
	($resfreq =~ m/\S/) and ($options .= " -f $resfreq");
    }

    print STDOUT "\nOptions for PhyML tree inference:\n";
    print STDOUT "   '$options'\n\n";

   ### exit 0; ### For DEBUGGING the script ###

		# Execute the PhyML program #

    print STDOUT "\n<<< Start executing the PhyML program to infer the phylogenetic tree >>>\n\n";

    unless ( chdir $tmpdir_phyml ) {
	print STDOUT "[ERROR '$program_name'] FAILED the subroutine 'chdir' to change the directory to '$tmpdir_phyml' to infer the phylogenetic tree via PhyML !\n";
	print STDERR "[ERROR '$program_name'] $!\n\n";
	die ;
    }
    unless (0 == system ("$main_bin_tree $options > $name_log_tree 2>&1") ) {
	print STDOUT "[ERROR '$program_name'] FAILED 'system ('$main_bin_tree ...')' FAILED to infer the phylogenetic tree out of the core alignment '$inaln_for_tree': $? !\n";
	print STDERR "[ERROR '$program_name'] $!\n\n";
	die ;
    }
    unless ( chdir $CURR_WORK_DIR ) {
	print STDOUT "[ERROR '$program_name'] FAILED the subroutine 'chdir' to MOVE BACK to the original working directory '$CURR_WORK_DIR' after inferring the phylogenetic tree out of the core alignment: $? !\n";
	print STDERR "[ERROR '$program_name'] $!\n\n";
	die ;
    }

		# Read in the inferred tree #

    print STDOUT "\n ... Now that PhyML finished, read in the resulting output files...\n\n";

    unless (( -f $out_tree ) and ( -r $out_tree )) {
	print STDOUT "[ERROR '$program_name'] CanNOT FIND a readable OUTPUT TREE FILE '$out_tree' of PhyML for the tree inferred from the core alignment !\n";
	print STDERR "[ERROR '$program_name'] $!\n\n";
	die ;
    }

	# Hashes to store tree information (see 'MyTreeManipu_II.pm' for their formats) #
    my %node2pa; my %node2ch; my %name2id; my %id2name; my %br_attr;

    unless ( extract_sgltree_from_file ($out_tree, %node2pa, %node2ch, %name2id, %id2name, %br_attr, $COMMENT) ) {
	print STDOUT "[ERROR '$program_name'] 'extract_sgltree_from_file' FAILED to extract a tree from the file '$out_tree' !\n";
	print STDERR "[ERROR '$program_name'] $!\n\n";
	die ;
    }

    @std_set_cand_trees = (['NA', 'NA', 'NA', 0, 0, \%node2pa, \%node2ch, \%name2id, \%id2name, \%br_attr]);

		# Read in statistics file

    unless (( -f $out_stat ) and ( -r $out_stat )) {
	print STDERR "[ERROR '$program_name'] CanNOT FIND a readable OUTPUT STATISTICS FILE '$out_stat' of PhyML for the ML tree inference from the core alignment !\n";
	print STDERR "[ERROR '$program_name'] $!\n\n";
	die ;
    }

	# REVISED on Apr 8 (Fri), 2011 #
	# => BUG fixed on Aug 26 (Sun), 2012. #
    unless (  extract_phyml_statistics2 ($out_stat, %STATS_PHYML, $DBG_LEVEL_EXPHYML) ) {
    ##unless (  extract_phyml_statistics2 ($out_stat, %STATS_PHYML) ) {
    ##unless (  extract_phyml_statistics ($out_stat, %STATS_PHYML) ) {
	print STDOUT "[ERROR '$program_name'] 'extract_phyml_statistics2' FAILED on the PhyML statistics file '$out_stat' concerning the core alignment !\n";
	print STDERR "[ERROR '$program_name'] $!\n\n";
	die ;
    }
}


=For the predecessor 'compare_ref_vs_rec_prank_scores.stripped.pl' (III).

	## If necessary, store the Gamma shape parameter for use in later analyses ##

if (($ct_rcate > 1) and !(defined $alpha)) {

    print STDOUT "\n\n<< Estimate of Gamma shape parameter for substitution rate variation >>\n\n";
    my $para_gamma = $STATS_PHYML{'discrete_gamma'};
    unless (defined $para_gamma) {
	print STDOUT "[ERROR '$program_name'] UNDEFINED STATISTICS for discrete gamma model !\n";
	print STDERR "[ERROR '$program_name'] $!\n\n";
	die ;
    }
    my $ref = ref $para_gamma;
    unless ((defined $ref) and ($ref eq 'ARRAY')) {
	print STDOUT "[ERROR '$program_name'] UNEXPECTED VALUE for the key 'discrete_gamma' of hash ", '%STATS_PHYML', " (= $para_gamma) !\n";
	print STDERR "[ERROR '$program_name'] $!\n\n";
	die ;
    }
    unless (@{$para_gamma} == 2) {
	print STDOUT "[ERROR '$program_name'] The UNEXMECTED NUMBER (", scalar (@{$para_gamma}), ") of output statistics parameters for discrete gamma model, which was supposed to be 2 !\n";
	print STDERR "[ERROR '$program_name'] $!\n\n";
	die ;
    }
    my ($ct_rcate1, $alpha1) = @{$para_gamma};
    unless ($ct_rcate1 == $ct_rcate) {
	print STDOUT "[ERROR '$program_name'] The OUTPUT number of discrete categoryes ($ct_rcate1) CLASHES with the INPUT NUMBER ($ct_rcate) !\n";
	print STDERR "[ERROR '$program_name'] $!\n\n";
	die ;
    }

    print STDOUT "Alpha = $alpha1\n\n";

    $alpha = $alpha1;
}

	## Store the ML estimates of nucleotide frequencies for use in later analyses ##

if (($seqtype eq 'NT') and ($resfreq eq 'm')) {

    print STDOUT "\n\n<< ML estimates of Residue frequencies >>\n\n";

    my $nfreqs = $STATS_PHYML{'nuc_freqs'};
    unless (defined $nfreqs) {
	print STDOUT "[ERROR '$program_name'] UNDEFINED ML FREQUENCIES of nucleotides !\n";
	print STDERR "[ERROR '$program_name'] $!\n\n";
	die ;
    }
    unless (@{$nfreqs} == 4) {
	print STDOUT "[ERROR '$program_name'] The number (", scalar (@{$nfreqs}), ") of ML frequencies (", join (', ', @{$nfreqs}), ") is NOT the EXPECTED value, which is 4 !\n";
	print STDERR "[ERROR '$program_name'] $!\n\n";
	die ;
    }

    @RES_FREQS = @{$nfreqs};
    for (my $r=0; $r<4; $r++) { $RES2FREQ{$RESIDUES[$r]} = $nfreqs->[$r]; }

    print STDERR join ("\t", 'Residue', 'Frequency'), "\n\n";

    foreach my $res (@RESIDUES) { print STDOUT join ("\t", $res, $RES2FREQ{$res}), "\n"; }
    print STDOUT "\n\n";
}

	### If necessary, store the Transition/transversion ratio for use in later analysis ###

if (($seqtype eq 'NT') and !(defined $sv_ratio) and ($sbst_model ne 'JC69') and ($sbst_model ne 'F81')) {

    print STDOUT "\n\n<< ML estimate of the transition/transversion ratio >>\n\n";

    my $sv_ratio0 = $STATS_PHYML{'Transition/transversion_ratio'};
    unless (defined $sv_ratio0) {
	print STDOUT "[ERROR '$program_name'] UNDEFINED ML TRANSISION/TRANSVERSION RATIO !\n";
	print STDERR "[ERROR '$program_name'] $!\n\n";
	die ;
    }
    ($sv_ratio) = ($sv_ratio0 =~ m/^(\S+)/);

    print STDOUT "{ML estimate of the transition/transversion ratio} = $sv_ratio .\n\n";
}

=cut # END of "For the predecessor 'compare_ref_vs_rec_prank_scores.stripped.pl' (III)."


	## Output the input tree to an interim file ##

print STDOUT "\n<<<<< Now, create an interim file recording the input trees >>>>>\n\n";
##print STDOUT "\n<<<<< Now, create an interim file recording the input tree >>>>>\n\n";

my $ct_cand_trees = @std_set_cand_trees;

unless ($ct_cand_trees == 1) { # ADDED in creation of 'classify_msa_errors.1.pl'. #

	print STDOUT "[ERROR '$program_name'] ILLEGAL INPUT!! ... There are $ct_cand_trees candidate trees, whereas this program accepts only a SINGLE INPUT TREE !!\n";
	print STDERR "[ERROR '$program_name'] $!\n\n";
	die ;
}


my $fh_otree0  = open_output_file ($interim_trees, 0);
unless (defined $fh_otree0) {
	print STDOUT "[ERROR '$program_name'] Subroutine 'open_output_file' FAILED on the interim tree file '$interim_trees' !\n";
	print STDERR "[ERROR '$program_name'] $!\n\n";
	die ;
}
print $fh_otree0 "<< Candidate trees that are considerably likely (#{candidates} = $ct_cand_trees) >>\n\n";
##print $fh_otree0 "<< Candidate trees that are considerably likely (#{candidates} = 1) >>\n\n";

for (my $t=0; $t<$ct_cand_trees; $t++) { # Preliminary for-loop (over candidate trees). # ADDED in creation of 'compare_ref_vs_rec_abs_scoring_spt_odr.PhyML.pl' (on Aug 6 (Wed), 2014). #

	# REVISED in creation of 'compare_ml_msa.bch.extJC.6t.PAML.pl' (on Mar 22 (Tue), 2011) #
	# => Further REVISED in creation of 'compare_ref_vs_rec_abs_scoring_spt_odr.PhyML.pl'.
	my ($ln_ml_msa, $node2pa0, $node2ch0, $name2id0, $id2name0, $br_attr0) = @{$std_set_cand_trees[$t]}[1,5..9];
	##my ($node2pa0, $node2ch0, $name2id0, $id2name0, $br_attr0) = @{$std_set_cand_trees[0]}[5..9];
	####my ($node2pa0, $node2ch0, $name2id0, $id2name0, $br_attr0) = @{$info_dawg_tree};
	my $topnode_id0 = $name2id0->{$TOP_NODE};

	print $fh_otree0 "< The $t th candidate >\n\n";
	##print $fh_otree0 "< The 0 th candidate >\n\n";
	print $fh_otree0 "{ Phylogenetic Tree (top node ID: $topnode_id0) }\n\n";

	unless ( output_tree ($topnode_id0, %{$node2ch0}, %{$id2name0}, %{$br_attr0}, *${$fh_otree0}, 0, 0) ) {
	    print STDOUT "[ERROR '$program_name'] Subroutine 'output_tree' FAILED to output the dawg guide-tree onto the interim tree file '$interim_trees' !\n";
	    print STDERR "[ERROR '$program_name'] $!\n\n";
	    die ;
	}

		# FIXED on Mar 24 (Thu), 2011 #
		# => REVISED in creation of 'compare_ref_vs_rec_abs_scoring_spt_odr.PhyML.pl'.
	print $fh_otree0 "\n{ Log-likelihood of the tree for the MSA: $ln_ml_msa }\n\n\n";
	##print $fh_otree0 "\n{ Log-likelihood of the MSA under the tree: 0 }\n\n";

}	# Preliminary for-loop (over candidate trees). # ADDED in creation of 'compare_ref_vs_rec_abs_scoring_spt_odr.PhyML.pl' (on Aug 6 (Wed), 2014). #

close ($fh_otree0);


	## Calculate the Akaike weights of the candidate trees

print STDOUT "\n<<<<< Now, calculate the Akaike weights of the candidate trees and necessary inputs  >>>>>\n\n";

# $ln_akaike_wgts->[$c] is the logarithmic Akaike weight factor of the $c th candidate tree.
#
my $ln_akaike_wgts = log_akaike_weights (@std_set_cand_trees, 3);
unless (defined $ln_akaike_wgts) {
	print STDOUT "[ERROR '$program_name'] The subroutine 'log_akaike_weights' FAILED on the tree list extracted from '$interim_trees' !\n";
	print STDERR "[ERROR '$program_name'] $!\n\n";
	die ;
}

=for TESTING the script (to see if the final results correctly take into account the effects of the Akaike weights ) (probably, it will NOT influence the comparison of the scores among alternatives)
for (my $t=0; $t<$ct_cand_trees; $t++) { $ln_akaike_wgts->[$t]++; }
=cut


	## Display the candidate trees, and their Akaike weights.
	## Also, assign absolute depths to the nodes of each tree. 
	## (MODIFIED in creation of 'compare_ref_vs_rec_prank_scores.pl'.)

print STDOUT "\n<<<<< Now, Output candidate trees, their Akaike weights, and their attributes  >>>>>\n\n";

my @set_node2depth = (); # %{$set_node2depth[$t]} = ($node_id => $depth, ...) for all nodes in the $t th candidate tree.
my @set_node2ct_exoffs = (); # %{$set_node2ct_exoffs[$t]} = ($node_id => #{exteior offsprings}, ...) for all nodes in the $t th candidate tree.
my @set_node2seq_indx = (); # %{$set_node2seq_indx[$t]} = ($node_id => {index in @{$sequence_ids}}, ...) for all exterior nodes for the $t th candidate tree. # (ADDED on Oct 28 (Tue), 2014.) #

my @set_node2trstats2score = (); # %{$set_node2trstats2score[$t]} = ($node_id => {"$state_bf:$state_af" => $score, ...) for all interior nodes in the $t th candidate tree.


for (my $t = 0; $t<$ct_cand_trees; $t++) { # Preliminary for-loop (over candidate trees). #

	my ($sum_neg_log_pv, $ln_ml_msa, $ct_free_params, $aic, $bic, $node2pa, $node2ch, $name2id, $id2name, $br_attr) = @{$std_set_cand_trees[$t]};
	my $topnode_id = $name2id->{$TOP_NODE};
	my $ln_awgt = $ln_akaike_wgts->[$t];

	print STDOUT "\< The $t th candidate tree (topnode ID: $topnode_id\; Log_Akaike_weight = $ln_awgt) >\n\n";
	print STDOUT "Sum (-log(Pv)) = $sum_neg_log_pv\n";
	print STDOUT "log (Prob(MSA|Tree)_ML) = $ln_ml_msa\n";
	print STDOUT "#{free parameters} = $ct_free_params\n";
	print STDOUT "AIC = $aic\n";
	print STDOUT "BIC = $bic\n\n";

	my $fl_bootlabel = 1; # Flag to determine whether bootstrap values are displayed at the branch (=1) or node (=0).
	my $fl_nodeid = 1; # Flag to determine whether node IDs are displayed (=1) or not (=0).

	unless ( output_tree ($topnode_id, %{$node2ch}, %{$id2name}, %{$br_attr}, *STDOUT, $fl_bootlabel, $fl_nodeid) ) {
	    print STDOUT "[ERROR '$program_name'] 'output_tree' FAILED to output the $t th candidate tree !\n";
	    print STDERR "[ERROR '$program_name'] $!\n\n";
	    die ;
	}
	print STDOUT "\n";

	##print STDERR "\n\nNode_ID --> Parent_ID\n\n";
	##foreach my $nodeid (sort keys %{$node2pa}) { print STDERR "$nodeid  --> ", $node2pa->{$nodeid}, "\n"; }
	##print STDERR "\n\n";

	print STDOUT join ("\t", 'Branch_ID', 'length', 'P-value', 'parent_node_ID'), "\n\n";
	foreach my $brid (sort {$a <=> $b} keys %{$br_attr}) { # 1st inner foreach-loop (over branches). #
	    my $attr = $br_attr->{$brid};
	    my ($brlen, $pvalue) = @{$attr}[$INDX_LENGTH, $INDX_BOOT];
	    (defined $brlen) or ($brlen = 'NA');
	    (defined $pvalue) or ($pvalue = 'NA');
	    my $pa = $node2pa->{$brid};
	    print STDOUT join ("\t", $brid, $brlen, $pvalue, $pa), "\n";
	}				# End of the 1st inner foreach-loop (over branches). #
	print STDOUT "\n\n";


		## ADDED in creation of 'compare_ref_vs_rec_prank_scores.pl'. ##

		# Check if all the interior nodes (including the root) have 2 children each. #

	foreach my $node_id (sort {$a <=> $b} keys %{$node2ch}) { # 2nd inner foreach-loop (over interior nodes). #
	     my $children = $node2ch->{$node_id};
	     unless ((defined $children) and (@{$children}>0)) {
		print STDOUT "[WARNING '$program_name'] The node '$node_id' has an EMPTY (or UNDEFINED) children set: $! ! ... I will delete its entry in ", '%{$node2ch}', " ...\n\n";

		delete $node2ch->{$node_id};
		next;
	     }

	    unless (@{$children} == 2) {
		my $ct_ch = @{$children};
		print STDOUT "[ERROR '$program_name'] The node '$node_id' has $ct_ch children, instead of 2 children as required by this script: $! !\n";
		print STDERR "[ERROR '$program_name'] $!\n";
		die ;
	    }
	}			# End of the 2nd inner foreach-loop (over interior nodes). #

	print STDOUT "\n ... Confirmed that all interior nodes of this tree have 2 child nodes each ...\n\n";


		# Assign depths to the nodes. #

	my $node2depth = make_node2abs_depth ($topnode_id, %{$node2ch});
	unless (defined $node2depth) {
	    print STDOUT "[ERROR '$program_name'] 'make_node2abs_depth' FAILED on the $t th candidate tree !\n";
	    print STDERR "[ERROR '$program_name'] $!\n\n";
	    die ;
	}
	print STDOUT "\n ... The subroutine 'make_node2abs_depth' Ended ...\n\n";

		# (MOVED to below with modification (on Oct 19 (Sun), 2014).) #
	##print STDOUT join ("\t", 'Node_ID', 'Depth'), "\n\n";
	##foreach my $node (sort {$a <=> $b} keys %{$node2depth}) { print STDOUT join ("\t", $node, $node2depth->{$node}), "\n"; }
	##print STDOUT "\n\n\n";

	$set_node2depth[$t] = $node2depth;


		# Assign #{exterior offsprings} to the nodes. #
		# (ADDED on Oct 19 (Sun), 2014.)

	my $node2ct_exoffs = make_node2ct_exoffs (%{$node2ch}, %{$node2depth});
	unless (defined $node2ct_exoffs) {
	    print STDOUT "[ERROR '$program_name'] 'make_node2ct_exoffs' FAILED on the $t th candidate tree !\n";
	    print STDERR "[ERROR '$program_name'] $!\n\n";
	    die ;
	}
	print STDOUT "\n ... The subroutine 'make_node2ct_exoffs' Ended ...\n\n";

	$set_node2ct_exoffs[$t] = $node2ct_exoffs;


		# (MOVED from above with modification (on Oct 19 (Sun), 2014).) #

	print STDOUT join ("\t", 'Node_ID', 'Depth', '#{exteior_offsprings}'), "\n\n";

	foreach my $node (sort {$a <=> $b} keys %{$node2depth}) { print STDOUT join ("\t", $node, $node2depth->{$node}, $node2ct_exoffs->{$node}), "\n"; }
	print STDOUT "\n\n\n";


		# Assign indices (for @{$sequence_ids}) to the exterior nodes. #
		# (ADDED on Oct 28 (Tue), 2014.) #

	print STDOUT join ("\t", 'Seq_indx', 'Seqname', 'Node_ID') , "\n\n";

	my %node2seq_indx;

	for (my $k=0; $k<$ct_sequences; $k++) { # 5th inner for-loop (over aligned sequences). #

	    my $seqname = $sequence_ids->[$k];
	    my $nodeid = $name2id->{$seqname};
	    unless (defined $nodeid) {
		print STDOUT "[ERROR '$program_name'] The $k th sequence (name: $seqname) has NO CORRESPONDING NODE in the $t th candidate tree !\n\n";
		print STDERR "[ERROR '$program_name'] $!\n\n";
		die ;
	    }

	    $node2seq_indx{$nodeid} = $k;

	   print STDOUT join ("\t", $k, $seqname, $nodeid), "\n";

	}			# End of the 5th inner for-loop (over aligned sequences). #
	print STDOUT "\n\n\n";

	$set_node2seq_indx[$t] = \%node2seq_indx;

=For the predecessor 'compare_ref_vs_rec_prank_scores.stripped.pl' (IV).

		# Assign alignment HMMs to the interior nodes. #

	print STDOUT "[ Assign alignment HMMs to the interior nodes... ]\n\n";

	my %node2trstats2score;
	foreach my $node_z (sort {$a <=> $b} keys %{$node2ch}) { # 5 th inner foreach-loop (over interior nodes). #

	    my ($node_x, $node_y) = @{$node2ch->{$node_z}};

	    print STDOUT ' ' x 3, "|  Node-Z = $node_z  (node_X = $node_x, node_Y = $node_y) |\n\n";

	    my $len_x = $br_attr->{$node_x}[$INDX_LENGTH];
	    my $len_y = $br_attr->{$node_y}[$INDX_LENGTH];

	    my $pw_dist_sbst = $len_x + $len_y;

	    print STDOUT ' ' x 3, "{pairwise_substitution_distance} = $pw_dist_sbst  (branch_x = $len_x, branch_y = $len_y) .\n\n\n";

	    my $trans_states2score = set_prank_align_hmm ($pw_dist_sbst, $gaprate, $gapext, $matchext);
	    unless (defined $trans_states2score) {
		print STDOUT "[ERROR '$program_name'] 'set_prank_align_hmm' FAILED on the node '$node_z' of the $t th candidate tree !\n";
		print STDERR "[ERROR '$program_name'] $!\n\n";
		die ;
	    }

	    print STDOUT ' ' x 3, join ("\t", 'State_bf:state_af', 'Score'), "\n\n";

	    foreach my $trstats (sort keys %{$trans_states2score}) { print STDOUT ' ' x 3, join ("\t", $trstats, $trans_states2score->{$trstats}), "\n"; }
	    print STDOUT "\n\n";

	    $node2trstats2score{$node_z} = $trans_states2score;

	}			# End of the 5th iner foreach-loop (over interior nodes). #
	print STDOUT "\n";

	$set_node2trstats2score[$t] = \%node2trstats2score;

		## END of "ADDED in creation of 'compare_ref_vs_rec_prank_scores.pl'." ##

=cut # END of "For the predecessor 'compare_ref_vs_rec_prank_scores.stripped.pl' (IV)."

}			# end of the preliminary for-loop (over candidate trees). #

print STDOUT "\n";

### exit 0; ### For TESTING the Upper part of the script


=For the predecessor 'compare_ref_vs_rec_prank_scores.stripped.pl' (V).

	### (MAJOR MODIFICATION in creation of 'compare_ref_vs_rec_prank_scores.pl'.) ###

	## Assign a Residue Transition Probability Matrix to each branch. ##

print STDOUT "\n<<<<< Now, assign a Residue Transition Probability Matrix to each branch >>>>>\n\n";

our @RESIDUES_PRANK = ($seqtype eq 'NT') ? @MyPRANK_Scores::NUCLEOTIDES :
	@MyPAML_parser::AMINO_ACIDS ; # @MyPRANK_Scores::NUCLEOTIDES should be qw( A G C T ), as of Sep 12 (Fri), 2014. #
my @labels_res_weights = ();
foreach my $res (@RESIDUES_PRANK) { push @labels_res_weights, "wgt($res)"; }

my $ct_res_prank = @RESIDUES_PRANK;

my @resfreqs_prank = ();
for (my $c=0; $c<$ct_res_prank; $c++) { $resfreqs_prank[$c] = $RES2FREQ{$RESIDUES_PRANK[$c]}; }

print STDOUT "[ Residue frequencies for the PRANK analysis ]\n\n";

print STDOUT "Freq [", join (', ', @RESIDUES_PRANK), "] = (", join (', ', @resfreqs_prank), ") .\n\n";

my $sv_ratio_prank = (!(defined $sv_ratio) and (($sbst_model eq 'JC') or ($sbst_model eq 'F81'))) ? 1 : $sv_ratio ;
unless (defined $sv_ratio_prank) {
	print STDOUT "[ERROR '$program_name'] The transition/transversion ratio for the PRANK analysis is UNDEFINED !\n";
	print STDERR "[ERROR '$program_name'] $! !\n\n";
	die ;
}

my $sv_ratio_r_prank = ((defined $sv_ratio_r) and (defined $sv_ratio_y)) ? $sv_ratio_r : $sv_ratio_prank ;
my $sv_ratio_y_prank = ((defined $sv_ratio_r) and (defined $sv_ratio_y)) ? $sv_ratio_y : $sv_ratio_prank ;

print STDOUT "[ Transition/Transversion ratios for the PRANK analysis ]\n\n";

print STDOUT "       (for A <-> G)  $sv_ratio_r_prank ,\n";
print STDOUT "       (for T <-> C)  $sv_ratio_y_prank ,\n";
print STDOUT "     (average (used for PhyML)) $sv_ratio_prank .\n\n\n";


my @set_br2tr_mtrx_tn = (); # %{$set_br2tr_mtrx_tn[$t]} = ($br_id => \@tr_mtrx_tn, ...) for all branches, where @tr_mtrx_tn is the transition probability matrix calculated with the branch length of $br_id under the Tamura-Nei model.

for (my $t=0; $t<$ct_cand_trees; $t++) { # Preliminary for-loop (over candidate trees).

	print STDOUT "< For the $t th candidate tree >\n\n";

	my ($sum_neg_log_pv, $ln_ml_msa, $ct_free_params, $aic, $bic, $node2pa, $node2ch, $name2id, $id2name, $br_attr) = @{$std_set_cand_trees[$t]};

	my $br2tr_mtrx_tn = calc_br2tr_mtrx_TN (%{$br_attr}, @resfreqs_prank, $sv_ratio_r_prank, $sv_ratio_y_prank, 1);
	unless (defined $br2tr_mtrx_tn) {
	    print STDOUT "[ERROR '$program_name'] 'calc_br2tr_mtrx_TN' FAILED !\n";
	    print STDERR "[ERROR '$program_name'] $!\n\n";
	    die ;
	}

   if ($TEST_LEVEL>2) {
	print STDOUT "\n[ Transition matrices assigned to the branches ]\n\n";

	foreach my $br (sort {$a <=> $b} keys %{$br2tr_mtrx_tn}) { # Inner foreach-loop (over branches). #

	    print STDOUT "{ Branch ID: $br }\n\n";

	    my $tr_mtrx_tn = $br2tr_mtrx_tn->{$br};

	    print STDOUT join ("\t", 'From\To', @RESIDUES_PRANK), "\n\n";
	    for (my $c=0; $c<$ct_res_prank; $c++) {  print STDOUT join ("\t", $RESIDUES_PRANK[$c], @{$tr_mtrx_tn->[$c]}), "\n"; }
	    print STDOUT "\n\n";

	}		# End of the inner foreach-loop (over branches). #

   }	# END of "if ($TEST_LEVEL>2) {...}"

	print STDOUT "\n";

	$set_br2tr_mtrx_tn[$t] = $br2tr_mtrx_tn;

}	# End of preliminary for-loop (over candidate trees). #

	### END of "(MAJOR MODIFICATION in creation of 'compare_ref_vs_rec_prank_scores.pl'.)" ###

=cut # END of "For the predecessor 'compare_ref_vs_rec_prank_scores.stripped.pl' (V)."


	### MAIN ANALYSES: Classify the MSA Errors in each Erroneous Segments by comparing Reference & Reconstructed segmental MSAs. ###
	## (MODIFIED in creation of 'classify_msa_errors.1.pl'.)

print STDOUT "\n\n<<<<<<< The Main Analyses: Classify the MSA Errors in each Erroneous Segments by comparing Reference & Reconstructed segmental MSAs. >>>>>>>\n\n";

=For the predecessor 'compare_ref_vs_rec_prank_scores.stripped.pl' (VI).

	### [Estimate and Compare the ML values of the Candidate MSAs] --- OBSOLETE (for the predecessor 'compare_ref_vs_rec_compllimment.pl'). ###
	### Estimate and Compare the MAFFT consistent scores of the Candidate MSAs ### (MODIFIED in creation of 'compare_ref_vs_rec_mafft_consist.pl'.) ###

print STDOUT "\n\n<<<<<<< The Main Analyses: Estimate and Compare the MAFFT Scores of the Reference & Reconstructed segmental MSAs >>>>>>>\n\n";

=cut # END of "For the predecessor 'compare_ref_vs_rec_prank_scores.stripped.pl' (VI)."

		## MODIFIED in creation of 'classify_msa_errors_via_mblks.2.pl' (on Oct 6 (Tue), 2015). ##

my $fh_out1 = open_output_file ($out_summ1, 0);
unless (defined $fh_out1) {
	print STDOUT "[ERROR '$program_name'] 'open_output_file' FAILED on the output file '$out_summ1' !\n";
 	print STDERR "[ERROR '$program_name'] $!\n\n";
	die ;
}
my $fh_out2 = open_output_file ($out_summ2, 0);
unless (defined $fh_out2) {
	print STDOUT "[ERROR '$program_name'] 'open_output_file' FAILED on the output file '$out_summ2' !\n";
 	print STDERR "[ERROR '$program_name'] $!\n\n";
	die ;
}
##my $fh_out = open_output_file ($out_summ, 0);
##unless (defined $fh_out) {
##	print STDOUT "[ERROR '$program_name'] 'open_output_file' FAILED on the output file '$out_summ' !\n";
## 	print STDERR "[ERROR '$program_name'] $!\n\n";
##	die ;
##}

my $ct_anom_segs = my $ct_in_segs = my $ct_succ_segs = my $ct_fail_segs = my $ct_skipped_segs = 0;
my $ct_skipped_segs2 = 0; # ADDED in DEBUGGING on Aug 11 (Mon), 2014. #

#my $list_segments = readin_list_segs ($inlist_segs, %LABEL_SATTR2INDX);
# my $ct_segments = @{$list_segments};

	# MODIFIED in creation of 'compare_ref_vs_rec_compllimment.pl'. #
my $last_ref_coord_end = my $last_rec_coord_end = 0;
##my $ref_coord_beg = my $rec_coord_beg = 0; # The 'beginning' coordinates of the segment in the reference MSA and reconstructed MSA, respectively. #

$GAP = uc $GAP; # Make the gap character upper-case. (ADDED in creation of 'compare_ref_vs_rec_mafft_consist.pl'.) #

OUTER: # ADDED on Oct 14 (Wed), 2015. #
for (my $s = 0; $s<$ct_segments; $s++) { # Main outer for-loop (over MSA segments) #

		## MODIFIED in creation of 'compare_ref_vs_rec_compllimment.pl' (on Aug 9 (Sat), 2014). ##

	my ($segid, $ref_coord_beg, $ref_coord_end, $rec_coord_beg, $rec_coord_end, $diagnosis) = @{$list_segments->[$s]};

	    # @LABELS_SEG_ATTR = ('Indx_spacer', 'Start_in_Ref', 'End_in_ref', 'Start_in_Rec', 'End_in_Rec', 'Diagnosis'); # MODIFIED in creation of 'compare_ref_vs_rec_compllimment.pl'. #
	    # @{$list_segments[$s]} = @attrs gives information on the $s th segment, including its ID.

	unless ( uc ($diagnosis) =~ m/DIFFERENT$/ ) { # Skip segments NOT diagnosed as having reconstructed MSA 'DIFFERENT'  from the reference.

   (print STDOUT "\n[INFORMATION] The $s th segment (ID: $segid) will be SKIPPED, because its reference MSA (in [$ref_coord_beg\, $ref_coord_end\) ) and reconstructed MSA (in [$rec_coord_beg\, $rec_coord_end\) ) are diagnosed as '$diagnosis' !\n\n") if ($TEST_LEVEL>0);

	    $ct_skipped_segs++;

	    next;
	}

	print STDOUT "<<<<<< Segment ID: $segid  (Diagnosis: $diagnosis) >>>>>>\n\n";

=For TARGETTED DEBUGGING.
    ##if (($TEST_LEVEL_newtype>0) and ($segid ne '13')) {...}
    if ($segid ne '4') {
	print STDOUT "... This segment is irrelevant, thus its analysis is skipped ...\n\n";
	next;
    }
=cut


		# Remove the right flanking regions, if at all. #
	if ($last_ref_coord_end < $ref_coord_beg) {
	    my $len_rflnk = $ref_coord_beg - $last_ref_coord_end;

			# MODIFIED in creation of 'compare_ref_vs_rec_mafft_consist.pl'. #
	    for (my $k=0; $k < $ct_sequences; $k++) {
		my $tmp = uc substr (${$ref_msa->[$k]}, 0, $len_rflnk, '');
	    }
	    ##for (my $k=0; $k < $ct_sequences; $k++) { substr (${$ref_msa->[$k]}, 0, $len_rflnk, ''); }
	}

	if ($last_rec_coord_end < $rec_coord_beg) {
	    my $len_rflnk = $rec_coord_beg - $last_rec_coord_end;

			# MODIFIED in creation of 'compare_ref_vs_rec_mafft_consist.pl'. #
	    for (my $k=0; $k < $ct_sequences; $k++) {
		my $tmp = uc substr (${$rec_msa->[$k]}, 0, $len_rflnk, '');
	    }
	    ##for (my $k=0; $k < $ct_sequences; $k++) { substr (${$rec_msa->[$k]}, 0, $len_rflnk, ''); }
	}

	print STDOUT "<<<< Prepare for segments of reference/reconstructed MSAs >>>>\n\n";

	my $ref_len = $ref_coord_end - $ref_coord_beg;
	my $rec_len = $rec_coord_end - $rec_coord_beg;

	my @ref_seg_msa = my @rec_seg_msa = ();

	for (my $k=0; $k<$ct_sequences; $k++) { #  1st middle for-loop #

	    my $seg_ref = substr (${$ref_msa->[$k]}, 0, $ref_len, '');
	    my $seg_rec = substr (${$rec_msa->[$k]}, 0, $rec_len, '');

	    push @ref_seg_msa, \$seg_ref;
	    push @rec_seg_msa, \$seg_rec;

	}	# 2nd of the 1st middle for-loop #

	print STDOUT "(ref_len, rec_len) = ($ref_len, $rec_len)\n\n";


		# Update the last end-coordinates. #

	$last_ref_coord_end = $ref_coord_end;
	$last_rec_coord_end = $rec_coord_end;

		## END of "MODIFIED in creation of 'compare_ref_vs_rec_compllimment.pl' (on Aug 9 (Sat), 2014)." ##

=for targetted DEBUGGING (on Sep 22 (Sat) & 23 (Sun), 2012)
	##unless ($segid eq '0040') {...}
	unless ($segid eq '0014') {
	    $ref_coord_beg += $ref_len;
	    $rec_coord_beg += $rec_len;
	    $ct_skipped_segs++;
	    ##print STDOUT "\n --- Sgment with ID ne '0040' is skipped ---\n\n";
	    print STDOUT "\n --- Sgment with ID ne '0014' is skipped ---\n\n";
	    next;
	}
=cut


		## Prepare for the files necessary for analyzing the segment. ##

		# MODIFIED in creation of 'classify_msa_errors.1.pl'. #

	my $logfile_seg_anal = "$logdir/log_seg_anal.$segid.txt";
	my $fh_log = open_output_file ($logfile_seg_anal, 0);
	unless (defined $fh_log) {
	    print STDOUT "[ERROR '$program_name'] 'open_output_file' FAILED on the log file '$logfile_seg_anal' !\n";
	    print STDERR "[ERROR '$program_name'] $!\n\n";
	    die ;
	}

=for the predecessor 'compare_ref_vs_rec_prank_scores.stripped.pl'.
		# MODIFIED in creation of 'compare_ref_vs_rec_mafft_consist.pl' (on Sep 13 (Sat), 2014). #

# print STDOUT "   (for calculating the MAFFT consistency score of the \{reference,reconstructd\} MSA for each segment) {log_dir}/log_seg_score.\{ref,rec\}.\{seg_id\}.txt .\n\n";

	my $logfile_segscore_ref = "$logdir/log_seg_score.ref.$segid.txt";
	my $fh_log_ref = open_output_file ($logfile_segscore_ref, 0);
	unless (defined $fh_log_ref) {
	    print STDOUT "[ERROR '$program_name'] 'open_output_file' FAILED on the log file '$logfile_segscore_ref' !\n";
	    print STDERR "[ERROR '$program_name'] $!\n\n";
	    die ;
	}
	my $logfile_segscore_rec = "$logdir/log_seg_score.rec.$segid.txt";
	my $fh_log_rec = open_output_file ($logfile_segscore_rec, 0);
	unless (defined $fh_log_rec) {
	    print STDOUT "[ERROR '$program_name'] 'open_output_file' FAILED on the log file '$logfile_segscore_rec' !\n";
	    print STDERR "[ERROR '$program_name'] $!\n\n";
	    die ;
	}
=cut

		## FURTHER ADDED in creation of 'classify_msa_errors.1.pl'. #

		# Retrieve the tree information. #

	# ($sum_neg_log_pv through $bic are unnecessary for this program.) #
	#
	my ($sum_neg_log_pv, $ln_ml_msa, $ct_free_params, $aic, $bic, $node2pa, $node2ch, $name2id, $id2name, $br_attr) = @{$std_set_cand_trees[0]};
	##my ($sum_neg_log_pv, $ln_ml_msa, $ct_free_params, $aic, $bic, $node2pa, $node2ch, $name2id, $id2name, $br_attr) = @{$std_set_cand_trees[$0]}; # A BUG fixed on Oct 15 (Wed), 2014. #

	my $topnode_id = $name2id->{$TOP_NODE};
	my $node2depth = $set_node2depth[0];
	my $node2ct_exoffs = $set_node2ct_exoffs[0]; # ADDED on Oct 19 (Sun), 2014. #
	my $node2seq_indx = $set_node2seq_indx[0]; # ADDED on Oct 28 (Tue), 2014. # 


	print $fh_log "<<<<< Input Tree (Top_node = $topnode_id) >>>>>\n\n";


   if (($TEST_LEVEL>1) or ($TEST_LEVEL_VAL>0)) {

	my $fl_bootlabel = 1; # Flag to determine whether bootstrap values are displayed at the branch (=1) or node (=0).
	my $fl_nodeid = 1; # Flag to determine whether node IDs are displayed (=1) or not (=0).

	unless ( output_tree ($topnode_id, %{$node2ch}, %{$id2name}, %{$br_attr}, *${$fh_log}, $fl_bootlabel, $fl_nodeid) ) {
	    print STDOUT "[ERROR '$program_name'] 'output_tree' FAILED to output the input tree (for analysis of position shifts): $! !\n";
	    print STDERR "[ERROR '$program_name'] $!\n\n";
	    die ;
	}
	print $fh_log "\n\n";
   }

   if ($TEST_LEVEL>3) {
	print $fh_log "< Depths assigned to the Nodes >\n\n";
	print $fh_log join ("\t", 'Node_ID', 'Depth', 'Name'), "\n\n";

	foreach my $node (sort {$a <=> $b} keys %{$node2depth}) { print $fh_log join ("\t", $node, $node2depth->{$node}), "\n"; }
	print $fh_log "\n\n";
   }

		## ADDED in creation of 'classify_msa_errors.1.pl'. ##

	print $fh_log "<<<<< Input MSA >>>>>\n\n";

	print $fh_log "#{Sequences} = $ct_sequences .\n";
	print $fh_log "#{Sites in the segment}_ref = $ref_len ,\n";
	print $fh_log "#{Sites in the segment}_rec = $rec_len .\n\n\n";


			# ADDED in creation of 'classify_msa_errors_via_mblks.2val.pl'. #
    if ($TEST_LEVEL_VAL>0) {
	print $fh_log "<< Correspondence between sequence IDs and sequence indices >>\n\n";

	print $fh_log join ("\t", 'Indx:', 'Seq_ID'), "\n\n";

	for (my $indx=0; $indx < $ct_sequences; $indx++) {  print $fh_log join ("\t", "$indx:", $sequence_ids->[$indx]), "\n"; }
	print $fh_log "\n\n";
    }
			# END of "ADDED in creation of 'classify_msa_errors_via_mblks.2val.pl'." #


		### MOVED from below, within the loop over gap patterns (on Sep 1 (Sat), 2012) ###

    if (($TEST_LEVEL>2) or ($TEST_LEVEL_VAL>0)) {  # MODIFIED in creation of 'classify_msa_errors_via_mblks.2val.pl'. #
    ##if ($TEST_LEVEL>2) { # ...}
	##foreach my $fh_log ($fh_log_ref) { # MODIFIED in creation of 'compare_ref_vs_rec_mafft_consist.pl'. #
	####foreach my $fh_log ($fh_log_sref, $fh_log_gref) {...}
	    print $fh_log "<< Original Segment of the Reference Alignment: >>\n\n";

			# ADDED in creation of 'classify_msa_errors_via_mblks.2val.pl'. #

	    my ($ct_digits_ref, $coord_labels_ref) = mk_coord_labels (0, $ref_len -1);
	    unless (defined $coord_labels_ref) {
		print STDOUT "[ERROR '$program_name'] The subroutine 'mk_coord_labels' FAILED on the segmental reference MSA !\n";
		print STDERR "[ERROR '$program_name'] $!\n\n";
		die ;
	    }

	    my $blank_line_ref = ' ' x $ref_len;
	    my @out_seqids_ref = @{$sequence_ids};
	    for (1 .. $ct_digits_ref) { unshift @out_seqids_ref, ' ' x 10; }
	    unshift @out_seqids_ref, '(position)';

	    my @out_msa_ref = (@{$coord_labels_ref}, \$blank_line_ref, @ref_seg_msa);

			# END of "ADDED in creation of 'classify_msa_errors_via_mblks.2val.pl'." #

	    unless ( pr_ODEN_input (@out_seqids_ref, @out_msa_ref, 60, *${$fh_log}) ) { # MODIFIED in creation of 'classify_msa_errors_via_mblks.2val.pl'. #
	    ##unless ( pr_ODEN_input (@{$sequence_ids}, @ref_seg_msa, 60, *${$fh_log}) ) { # ...}

		##print STDOUT "[ERROR '$program_name'] The subroutine 'pr_ODEN_input' FAILED on the segmental reference MSA for the $indx_gp th gap pattern !\n";
		print STDOUT "[ERROR '$program_name'] The subroutine 'pr_ODEN_input' FAILED on the segmental reference MSA !\n";
		print STDERR "[ERROR '$program_name'] $!\n\n";
		die ;
	    }
	    print $fh_log "\n\n";
	##}

	##foreach my $fh_log ($fh_log_rec) { # MODIFIED in creation of 'compare_ref_vs_rec_mafft_consist.pl'. #
	####foreach my $fh_log ($fh_log_srec, $fh_log_grec) {...}
	    print $fh_log "<< Original Segment of the Reconstructed Alignment: >>\n\n";

			# ADDED in creation of 'classify_msa_errors_via_mblks.2val.pl'. #

	    my ($ct_digits_rec, $coord_labels_rec) = mk_coord_labels (0, $rec_len -1 );
	    unless (defined $coord_labels_rec) {
		print STDOUT "[ERROR '$program_name'] The subroutine 'mk_coord_labels' FAILED on the segmental reconstructed MSA !\n";
		print STDERR "[ERROR '$program_name'] $!\n\n";
		die ;
	    }

	    my $blank_line_rec = ' ' x $rec_len;
	    my @out_seqids_rec = @{$sequence_ids};
	    for (1 .. $ct_digits_rec) { unshift @out_seqids_rec, ' ' x 10; }
	    unshift @out_seqids_rec, '(position)';

	    my @out_msa_rec = (@{$coord_labels_rec}, \$blank_line_rec, @rec_seg_msa);

			# END of "ADDED in creation of 'classify_msa_errors_via_mblks.2val.pl'." #

	    unless ( pr_ODEN_input (@out_seqids_rec, @out_msa_rec, 60, *${$fh_log}) ) { # MODIFIED in creation of 'classify_msa_errors_via_mblks.2val.pl'. #
	    ##unless ( pr_ODEN_input (@{$sequence_ids}, @rec_seg_msa, 60, *${$fh_log}) ) { # ...}
		##print STDOUT "[ERROR '$program_name'] The subroutine 'pr_ODEN_input' FAILED on the segmental reconstructed MSA for the $indx_gp th gap pattern !\n";
		print STDOUT "[ERROR '$program_name'] The subroutine 'pr_ODEN_input' FAILED on the segmental reconstructed MSA !\n";
		print STDERR "[ERROR '$program_name'] $!\n\n";
		die ;
	    }
	    print $fh_log "\n\n";
	##}

    }
		### END of "MOVED from below, within the loop over gap patterns" ###


		## ADDED for DEBUGGING the script (on Aug 11 (Mon), 2014). ##

	unless (($ref_len>0) and ($rec_len>0)) {

	    print STDOUT "\n[INFORMATION] Either reference or reconstructed sub-MSA (or both) is NULL! ... I will skip the calculation of the MAFFT consistent scores for this segment pair... \n\n";

	    ##foreach my $fh_log ($fh_log_ref, $fh_log_rec) { # MODIFIED in creation of 'compare_ref_vs_rec_mafft_consist.pl'. #
	    ####foreach my $fh_log ($fh_log_sref, $fh_log_srec, $fh_log_gref, $fh_log_grec) {...}
		print $fh_log "\n[INFORMATION] Either reference or reconstructed sub-MSA (or both) is NULL! ... I will skip the calculation of the MAFFT consistent scores for this segment pair (ID: $segid) ... \n\n\n";
	    ##}

		# MODIFIED in creation of 'classify_msa_errors_via_mblks.2.pl' (on Oct 6 (Tue), 2015). #
	    print $fh_out1 "< Segment ID: $segid >\n\n";
	    print $fh_out2 "< Segment ID: $segid >\n\n";
	    ##print $fh_out "< Segment ID: $segid >\n\n";


			# MODIFIED on Nov 9 (Sun), 2014. #
			# => FUrther MODIFIED in creation of 'classify_msa_errors_via_mblks.2.pl' (on Oct 6 (Tue), 2015). #

	    print $fh_out1 join ("\t", '#{Equiv_indels}', 'Tot#{composite-blocks}', '#{cblks}_skipped', '#{cblks}_no_assoc', '#{cblks}_noneff', '#{cblks}_eff', 'Tot_len{cblks}_eff', 'Types;of;associated;errors', 'Lengths,of,effective,composite,blocks'), "\n\n";

	    print $fh_out2 join ("\t", '#{Equiv_indels}', 'Tot#{composite-blocks}', '#{cblk}_hard_linking', '#{cblks}_skipped', '#{cblks}_no_assoc', '#{cblks}_noneff', '#{cblks}_eff', 'Tot_len{cblks}_eff', 'Types;of;associated;errors', 'Lengths,of,effective,composite,blocks'), "\n\n";

	    ##print $fh_out join ("\t", '#{Equiv_indels}', 'Tot#{composite-blocks}', '#{cblks}_skipped', '#{cblks}_no_assoc', '#{cblks}_noneff', '#{cblks}_eff', 'Tot_len{cblks}_eff', 'Types;of;associated;errors', 'Lengths,of,effective,composite,blocks'), "\n\n";

		# MODIFIED in creation of 'classify_msa_errors_via_mblks.2.pl' (on Oct 6 (Tue), 2015). #
	    print $fh_out1 join ("\t", 'N/A', 'N/A', 'N/A', 'N/A', 'N/A', 'N/A', 'N/A', 'N/A', 'N/A'), "\n";
	    print $fh_out2 join ("\t", 'N/A', 'N/A', 'N/A', 'N/A', 'N/A', 'N/A', 'N/A', 'N/A', 'N/A', 'N/A'), "\n";
	    ##print $fh_out join ("\t", 'N/A', 'N/A', 'N/A', 'N/A', 'N/A', 'N/A', 'N/A', 'N/A', 'N/A'), "\n";

=for the predecessor 'compare_ref_vs_rec_prank_scores.stripped.pl'.
	    print $fh_out join ("\t", 'Ref/Rec', 'Total_Score', 'Substitution_Score', 'Consistency_Score', 'Gap_Opening_Cost'), "\n\n"; # MODIFIED in creation of 'compare_ref_vs_rec_mafft_consist.pl'. #
	    ##print $fh_out join ("\t", 'Ref/Rec', 'Total_Score', 'Gap_Score', 'Av#{indel_events}', 'Av#{null_columns}'), "\n\n";

	    print $fh_out join ("\t", 'Ref', 'N/A', 'N/A', 'N/A', 'N/A'), "\n";
	    print $fh_out join ("\t", 'Rec', 'N/A', 'N/A', 'N/A', 'N/A'), "\n";
=cut
	    
		# MODIFIED in creation of 'classify_msa_errors_via_mblks.2.pl' (on Oct 6 (Tue), 2015). #
	    print $fh_out1 "\n\\\\\n\n";
	    print $fh_out2 "\n\\\\\n\n";
	    ##print $fh_out "\n\\\\\n\n";

	    $ct_skipped_segs2++;


	    close ($fh_log); # MODIFIED in creation of 'classify_msa_errors.1.pl'. #
	    ##foreach my $fh_log ($fh_log_ref, $fh_log_rec) { close ($fh_log); } # ADDED on Sep 15 (Mon), 2014. #

	    next;
	}
		## END of "ADDED for DEBUGGING the script (on Aug 11 (Mon), 2014)." ##


# print STDERR "Temporary directories for PAML:  {top_tmpdir}/s{seg_id}/g{indx_gpattern}/t{indx_tree}/,\n";

		# The grand-parent directory of temporary working directories #

	my $grpa_tmp_workdir_ref = sprintf ("%s/s%s", $top_tmpdir_ref, $segid);
	my $grpa_tmp_workdir_rec = sprintf ("%s/s%s", $top_tmpdir_rec, $segid);

	foreach my $grpa_tmpdir ($grpa_tmp_workdir_ref, $grpa_tmp_workdir_rec) { # Preliminary middle foreach-loop #
	    unless ( -d $grpa_tmpdir) {
		unless (0 == system ("mkdir -p $grpa_tmpdir" ) ) {
		    print STDOUT "[ERROR '$program_name'] FAILED to create a grand-parent of temporary working directories '$grpa_tmpdir': $? !\n";
		    print STDERR "[ERROR '$program_name'] $!\n\n";
		    die ;
		}
	    }
	    unless (( -r $grpa_tmpdir ) and ( -w $grpa_tmpdir )) {
		unless (0 == system ("chmod -r u+rw $grpa_tmpdir" ) ) {
		    print STDOUT "[ERROR '$program_name'] FAILED to CHANGE permission MODES of the grand-parent of temporary working directories '$grpa_tmpdir': $? !\n";
		    print STDERR "[ERROR '$program_name'] $!\n\n";
		    die ;
		}
	    }
	}			# End of the preliminary middle foreach-loop #

			### NEWLY ADDED in creation of 'classify_msa_errors.1.pl'. ###

		## Preliminary Process (0): Map the residue numbers (1-based) onto the reference & reconstructed MSAs. ##
			## (ADDED on Oct 28 (Tue), 2014.) ##

	print STDOUT "<<<<< Preliminary (0): Map the residue numbers onto the reference & reconstructed MSAs... >>>>>\n\n";
	print $fh_log "<<<<< Preliminary (0): Map the residue numbers onto the reference & reconstructed MSAs... >>>>>\n\n";

	# $set_clminfo_ref/rec->[$c][$k] is the residue number (1-based) of the $k th sequence at the $c th column of the reference/reconstructed MSA.
	#		it is ($r + 1/2) if the column is occupied by a gap between the $r th and the ($r+1) th residues.
	#
	my $set_clminfo_ref = assign_resnums_to_clms (@ref_seg_msa, $GAP, 0);
	unless (defined $set_clminfo_ref) {
	    print STDOUT "[ERROR '$program_name'] 'assign_resnums_to_clms' FAILED on the reference MSA for the $s th segment !\n";
	    print STDERR "[ERROR '$program_name'] $!\n\n";
	    die ;
	}

	my $set_clminfo_rec = assign_resnums_to_clms (@rec_seg_msa, $GAP, 0);
	unless (defined $set_clminfo_rec) {
	    print STDOUT "[ERROR '$program_name'] 'assign_resnums_to_clms' FAILED on the reconstructed MSA for the $s th segment !\n";
	    print STDERR "[ERROR '$program_name'] $!\n\n";
	    die ;
	}

   if ($TEST_LEVEL>3) { # (O)

	my $ct_clms_ref = @{$set_clminfo_ref};
	my $ct_clms_rec = @{$set_clminfo_rec};

	print $fh_log "<< Output of 'assign_resnums_to_clms' >>\n\n";

	print $fh_log "[ For reference MSA (#{columns} = $ct_clms_ref) ]\n\n";

	print $fh_log join ("\t", 'Clm_no.', @{$sequence_ids}), "\n\n";

	for (my $c=0; $c<$ct_clms_ref; $c++) { print $fh_log join ("\t", $c, @{$set_clminfo_ref->[$c]}), "\n"; }
	print $fh_log "\n\n";

	print $fh_log "[ For reconstructed MSA (#{columns} = $ct_clms_rec) ]\n\n";

	print $fh_log join ("\t", 'Clm_no.', @{$sequence_ids}), "\n\n";

	for (my $c=0; $c<$ct_clms_rec; $c++) { print $fh_log join ("\t", $c, @{$set_clminfo_rec->[$c]}), "\n"; }
	print $fh_log "\n\n\n";

   } # END of "if ($TEST_LEVEL>3) { # (O) ...}"

			## END of "(ADDED on Oct 28 (Tue), 2014.)" ##


		## Preliminary Process (1): Map the position shifts (from reference to reconstructed) onto the Reconstructed MSA.

	print STDOUT "<<<<< Preliminary (1): Map the position shifts (from reference to reconstructed) onto the Reconstructed MSA... >>>>>\n\n";
	print $fh_log "<<<<< Preliminary (1): Map the position shifts (from reference to reconstructed) onto the Reconstructed MSA... >>>>>\n\n";

	# $map_shifts_respos->[$k][$s] is the shift in the residue position from the reference MSA to the reconstructed one
	# for the $s th site of the $k th sequence, in the reconstructed MSA. It is $gap if occupied by a gap;
	# $shift_lf is the shift at the left-flanking column of the reconstructed MSA. It must be 0 (zero) by default;
	# $shift_rf is the shift at the right-flanking column of the reconstructed MSA. It must be (len(reconstructed) - len(reference)) by default.
	#
	my ($map_shifts_respos, $shift_lf, $shift_rf) = map_shifts_respos_bw_2msas (@ref_seg_msa, @rec_seg_msa, $GAP);
	unless (defined $map_shifts_respos) {
	    print STDOUT "[ERROR '$program_name'] 'map_shifts_respos_bw_2msas' FAILED on the $s th segment !\n";
	    print STDERR "[ERROR '$program_name'] $!\n\n";
	    die ;
	}

   if (($TEST_LEVEL>1) or ($TEST_LEVEL_VAL>0)) { # (I)  # MODIFIED in creation of 'classify_msa_errors_via_mblks.2val.pl'. #
   ##if ($TEST_LEVEL>1) { # (I)  ...} 
	print $fh_log "<< Output of 'map_shifts_respos_bw_2msas' >>\n\n";

	print $fh_log '($shift_lf, $shift_rf) = ', "($shift_lf, $shift_rf) .\n\n";

	print $fh_log "[ Shifts in the Reconstructed MSA ]\n\n";

		# Improved the display of a long segment. #

	unless ( pr_map_shifts_respos (*${$fh_log}, @{$sequence_ids}, @{$map_shifts_respos}, $GAP, $DIS_LEN_SHIFT) ) {
	    print STDOUT "[ERROR '$program_name'] 'pr_map_shifts_respos' FAILED on the RAW map of position-shifts between the reference and reconstructed MSAs (onto the latter) !\n\n";
	    print STDERR "[ERROR '$program_name'] $!\n";
	    die ; 
	}

=REPLACED by the subroutine 'pr_map_shifts_respos'.

	my $quotient = int (($rec_len -1) / $DIS_LEN_SHIFT);
	for (my $r=0; $r<=$quotient; $r++) {  # Outer testing for-loop (over segmented displayes). #

# $DIS_LEN_SHIFT = 50; # Maximum length of the run of shifts to be displayed in a line.

	    my $beg_dis = $r * $DIS_LEN_SHIFT;
	    my $end_dis = ($r == $quotient) ? $rec_len - 1 : ($r+1) * $DIS_LEN_SHIFT - 1 ;
	    my $format = "%-10s\t" . "%5d" x (($r==$quotient) ? $rec_len - $quotient * $DIS_LEN_SHIFT : $DIS_LEN_SHIFT) . "\n";

	    printf $fh_log $format, 'Seq_ID', ($beg_dis .. $end_dis);
	    print $fh_log "\n";

	    for (my $k=0; $k<$ct_sequences; $k++) {  # Middle testing for-loop (over sequences). #

		my $out_string = sprintf ("%-10s\t", $sequence_ids->[$k]);

		my $row_shifts = $map_shifts_respos->[$k];
		my $ct_sites = @{$row_shifts};

		my $end_dis2 = ($ct_sites-1 < $end_dis) ? $ct_sites-1 : $end_dis;
		for (my $s=$beg_dis; $s<= $end_dis2; $s++) { # Inner testing for-loop (over sequences). #
		##for (my $s=0; $s<$ct_sites; $s++) {...} # Inner testing for-loop (over sequences). #
		   my $shift = $row_shifts->[$s];
		   $out_string .= ($shift eq $GAP) ? sprintf ("%5s", "'$GAP'") : sprintf ("%5d", $shift) ;
		}				# End of the inner testing for-loop (over sequences). #

		print $fh_log $out_string, "\n";
	    
	    }			# End of the middle testing for-loop (over sequences). #
	    print $fh_log "\n\n\n";

	}			# End of the outer testing for-loop (over segmented displayes). #

=cut # END of "REPLACED by the subroutine 'pr_map_shifts_respos'."


=OLD ATTEMPT.
	my $format = "%-10s\t" . "%5d" x $rec_len . "\n"; 

	printf $fh_log $format, 'Seq_ID', (0 .. $rec_len -1);
	print $fh_log "\n";

	for (my $k=0; $k<$ct_sequences; $k++) {  # Outer testing for-loop (over sequences). #

	    my $out_string = sprintf ("%-10s\t", $sequence_ids->[$k]);

	    my $row_shifts = $map_shifts_respos->[$k];
	    my $ct_sites = @{$row_shifts};
	    for (my $s=0; $s<$ct_sites; $s++) { # Inner testing for-loop (over sequences). #
		my $shift = $row_shifts->[$s];
		$out_string .= ($shift eq $GAP) ? sprintf ("%5s", "'$GAP'") : sprintf ("%5d", $shift) ;
	    }				# End of the inner testing for-loop (over sequences). #

	    print $fh_log $out_string, "\n";
	    
	}			# End of the outer testing for-loop (over sequences). #
	##for (my $k=0; $k<$ct_sequences; $k++) { printf $fh_log $format, $sequence_ids->[$k], @{$map_shifts_respos->[$k]}, "\n"; }
	print $fh_log "\n\n\n";
=cut
   } # END of "if (($TEST_LEVEL>1) or ($TEST_LEVEL_VAL>0)) { # (I) ...}"


		### NEW PRELIMINARY PROCESS (1hf):
		## PRE-Calculate the commoner flanking shift, and,
		# if the commoner_flanking shift is not zero,
		# nullify it by shifting the entire MSA (either reference or reconstructed).
		## (ADDED as a DRASTIC IMPROVEMENT on Oct 14 (Wed), 2015)

	my $freq_shift_lf = my $freq_shift_rf = 0;

	foreach my $row_shifts (@{$map_shifts_respos}) { # Preliminary outer foreach-loop (over sequences). #
	    foreach my $shift (@{$row_shifts}) { # Preliminary inner foreach-loop (over sites). #
		($shift eq $GAP) and next;
		if ($shift == $shift_lf) { $freq_shift_lf++;
		} elsif ($shift == $shift_rf) { $freq_shift_rf++;
		}
	    }			# End of the preliminary inner foreach-loop (over sites). #
	}		# End of the preliminary outer foreach-loop (over sequences). #

	my $commoner_shift_flank0 = ($freq_shift_lf >= $freq_shift_rf) ? $shift_lf : $shift_rf ;

	if ($commoner_shift_flank0 != 0) {

		# Subtract $commoner_shift_flank0 from all position-shifts in the map. #

	    foreach my $row_shifts (@{$map_shifts_respos}) { # 1st new outer foreach-loop (over sequences). #
		for (my $s=0; $s<$rec_len; $s++) { ($row_shifts->[$s] eq $GAP) or ($row_shifts->[$s] -= $commoner_shift_flank0); }
	    }				# End of the 1st new outer foreach-loop (over sequences). #

			# Prepare auxiliary variables. #

	    my $abs0 = ($commoner_shift_flank0>0)  ? $commoner_shift_flank0 : - $commoner_shift_flank0 ;
	    my $pad = $GAP x $abs0;

	    my @resnums_pad_clm = ();
	    for (1 .. $ct_sequences) { push @resnums_pad_clm, 1/2; }


	    if ($commoner_shift_flank0 < 0) {
		# Pad gap columns on the left-end of the reconstructed MSA.

	(print $fh_log "\n[INFORMATION] The original ", '$commoner_shift_flank', " = $commoner_shift_flank0. Thus, we will shift the entire reconstructed MSA ...\n\n") if (($TEST_LEVEL>1) or ($TEST_LEVEL_VAL>0)); # MODIFIED in creation of 'classify_msa_errors_via_mblks.2val.pl'. #
	##(print $fh_log "\n[INFORMATION] The original ", '$commoner_shift_flank', " = $commoner_shift_flank0. Thus, we will shift the entire reconstructed MSA ...\n\n") if ($TEST_LEVEL>1);

		foreach my $seq (@rec_seg_msa) { ${$seq} = $pad . ${$seq}; } 
		##foreach my $seq (@{$rec_msa}) { ${$seq} = $pad . ${$seq}; } # A BUG fixed on Oct 14 (Wed), 2015.

		for (1 .. $abs0) { # 3rd new outer for-loop (over padded columns). #
		   my @cp = @resnums_pad_clm;
		   unshift @{$set_clminfo_rec}, \@cp;
		}		# End of the 3rd new outer for-loop (over padded columns). #

			# In this case, pad the position-shift map as well.

		my @padded_le_gaps = ();
		for (1 .. $abs0) { push @padded_le_gaps, $GAP; }
		##for (1 .. $abs0) { push @padded_le_gaps; } # A BUG fixed on Oct 14 (Wed), 2015. #
		foreach my $row_shifts (@{$map_shifts_respos}) { # 5th new outer for-loop (over sequences). #
		    @{$row_shifts} = (@padded_le_gaps, @{$row_shifts});
		}			# End of the 5th new outer for-loop (over sequences). #

		$rec_len += $abs0;
		$shift_rf -= $commoner_shift_flank0;

	    } else {
		# Pad gap columns on the left-end of the reference MSA.

	(print $fh_log "\n[INFORMATION] The original ", '$commoner_shift_flank', " = $commoner_shift_flank0. Thus, we will shift the entire reference MSA ...\n\n") if (($TEST_LEVEL>1) or ($TEST_LEVEL_VAL>0)) ; # MODIFIED in creation of 'classify_msa_errors_via_mblks.2val.pl'. #
	##(print $fh_log "\n[INFORMATION] The original ", '$commoner_shift_flank', " = $commoner_shift_flank0. Thus, we will shift the entire reference MSA ...\n\n") if ($TEST_LEVEL>1);

		foreach my $seq (@ref_seg_msa) { ${$seq} = $pad . ${$seq}; }
		##foreach my $seq (@{$ref_msa}) { ${$seq} = $pad . ${$seq}; } # A BUG fixed on Oct 14 (Wed), 2015. 

		for (1 .. $abs0) { # 7th new outer for-loop (over padded columns). #
		    my @cp = @resnums_pad_clm;
		    unshift @{$set_clminfo_ref}, \@cp;
		}		# End of the 7th new outer for-loop (over padded columns). #

		$ref_len += $abs0;
		$shift_rf -= $commoner_shift_flank0;
	    }

   if (($TEST_LEVEL>1) or ($TEST_LEVEL_VAL>0)) { # (I')  # MODIFIED in creation of 'classify_msa_errors_via_mblks.2val.pl'. #
   ##if ($TEST_LEVEL>1) { # (I')  ...}

	print $fh_log "<< REVISED Output of 'map_shifts_respos_bw_2msas' >>\n\n";

	print $fh_log 'New ($shift_lf, $shift_rf) = ', "($shift_lf, $shift_rf) .\n\n";

	print $fh_log "[ New Shifts in the Reconstructed MSA ]\n\n";

	unless ( pr_map_shifts_respos (*${$fh_log}, @{$sequence_ids}, @{$map_shifts_respos}, $GAP, $DIS_LEN_SHIFT) ) {
	    print STDOUT "[ERROR '$program_name'] 'pr_map_shifts_respos' FAILED on the REVISED map of position-shifts between the reference and reconstructed MSAs (onto the latter) !\n\n";
	    print STDERR "[ERROR '$program_name'] $!\n";
	    die ; 
	}

=REPLACED by the subroutine 'pr_map_shifts_respos'. #
		# Improved the display of a long segment. #

	my $quotient = int (($rec_len -1) / $DIS_LEN_SHIFT);
	for (my $r=0; $r<=$quotient; $r++) {  # Outer testing for-loop (over segmented displayes). #

	    my $beg_dis = $r * $DIS_LEN_SHIFT;
	    my $end_dis = ($r == $quotient) ? $rec_len - 1 : ($r+1) * $DIS_LEN_SHIFT - 1 ;
	    my $format = "%-10s\t" . "%5d" x (($r==$quotient) ? $rec_len - $quotient * $DIS_LEN_SHIFT : $DIS_LEN_SHIFT) . "\n";

	    printf $fh_log $format, 'Seq_ID', ($beg_dis .. $end_dis);
	    print $fh_log "\n";

	    for (my $k=0; $k<$ct_sequences; $k++) {  # Middle testing for-loop (over sequences). #

		my $out_string = sprintf ("%-10s\t", $sequence_ids->[$k]);

		my $row_shifts = $map_shifts_respos->[$k];
		my $ct_sites = @{$row_shifts};

		my $end_dis2 = ($ct_sites-1 < $end_dis) ? $ct_sites-1 : $end_dis;
		for (my $s=$beg_dis; $s<= $end_dis2; $s++) { # Inner testing for-loop (over sequences). #
		##for (my $s=0; $s<$ct_sites; $s++) {...} # Inner testing for-loop (over sequences). #
		   my $shift = $row_shifts->[$s];
		   $out_string .= ($shift eq $GAP) ? sprintf ("%5s", "'$GAP'") : sprintf ("%5d", $shift) ;
		}				# End of the inner testing for-loop (over sequences). #

		print $fh_log $out_string, "\n";
	    
	    }			# End of the middle testing for-loop (over sequences). #
	    print $fh_log "\n\n\n";

	}			# End of the outer testing for-loop (over segmented displayes). #

=cut # END of "REPLACED by the subroutine 'pr_map_shifts_respos'." #

   } # END of "if (($TEST_LEVEL>1) or ($TEST_LEVEL_VAL>0)) { # (I') ...}"


	} # END of "if ($commoner_shift_flank0 < 0) {...}"


		## Preliminary Process (2): Put together the mapped position shifts, to create classes of shifts.

	print STDOUT "<<<<< Preliminary (2): Put together the mapped position shifts into some Classes ... >>>>>\n\n";
	print $fh_log "<<<<< Preliminary (2): Put together the mapped position shifts into some Classes ... >>>>>\n\n";

	# @{$set_classes_shift_respos->[$cl]} = ($shift, $beg_site, $end_site, \@affected_regions, \@seqs_affected)
	# is for the $cl th class of the run of shifts of residue positions, where
	# $shift is the value of shift,
	# $beg/end_site is the beginning/ending site (0-based full-closed) of the region with the shift value $shift,
	# @{$affected_regions[$rg]} = ($beg_rg, $end_rg) is for the $rg th region affected, with $beg/end_rg being its beginning/ending coordinate (in the 0-based full-closed convention),
	# @seqs_affected stores the (0-based) indices of the sequences affected by (i.e., accommodating) such a run of shifts;
	#
	# @{$set_miniclasses_shift_respos->[$mc]}, which follows the same format as @{$set_classes_shift_respos->[$cl]},
	# is for the $mc th mini-class of the run of shifts of residue positions.
	# Each mini-class consists of single runs of the same shift, beginning and ending at the same sites, and affecting one or more sequence(s).
	#
		# Further MODIFIED in the middle of creation of 'classify_msa_errors.1.pl' (on Oct 22 (Wed), 2016). #
	my ($set_classes_shift_respos, $set_miniclasses_shift_respos, $commoner_shift_flank) = br_list_classes_shift_respos (@{$map_shifts_respos}, $shift_lf, $shift_rf, $GAP);
	##	# MODIFIED in the middle of creation of 'classify_msa_errors.1.pl' (on Oct 16 (Thu), 2016). #
	##my ($set_classes_shift_respos, $commoner_shift_flank) = br_list_classes_shift_respos (@{$map_shifts_respos}, $shift_lf, $shift_rf, $GAP);
	####my ($set_classes_shift_respos, $commoner_shift_flank) = list_classes_shift_respos (@{$map_shifts_respos}, $shift_lf, $shift_rf, $GAP);
	unless (defined $set_classes_shift_respos) {
	    print STDOUT "[ERROR '$program_name'] 'br_list_classes_shift_respos' FAILED on the $s th segment !\n";
	    print STDERR "[ERROR '$program_name'] $!\n\n";
	    die ;
	}

	my $ct_classes_shift = @{$set_classes_shift_respos};
	my $ct_miniclasses_shift = @{$set_miniclasses_shift_respos}; # ADDED on Oct 22 (Wed), 2014. #

   if (($TEST_LEVEL>1) or ($TEST_LEVEL_VAL>0)) { # (IIa) # MODIFIED in creation of 'classify_msa_errors_via_mblks.2val.pl'. #
   ##if ($TEST_LEVEL>1) { # (IIa) ...}

	print $fh_log "<< Output of 'br_list_classes_shift_respos' >>\n\n";
	##print $fh_log "<< Output of 'list_classes_shift_respos' >>\n\n";

	print $fh_log '$commoner_shift_flank = ', "$commoner_shift_flank .\n\n\n";

   } # END of "if (($TEST_LEVEL>1) or ($TEST_LEVEL_VAL>0)) { # (IIa) ...}"

   if ($TEST_LEVEL>1) { # (IIb)

=DISABLED in creation of 'classify_msa_errors.1.template.pl'. (O) 

	print $fh_log "[ Classes of Shifts (#{classes} = $ct_classes_shift) ]\n\n";

	print $fh_log join ("\t", 'Class_no.', 'Shift', 'beg_site', 'end_site', 'beg_rg1,end_rg1;beg_rg2,end_rg2;...', 'IDs,of,affected,seqs'), "\n\n";

	for (my $c=0; $c<$ct_classes_shift; $c++) { # Outer testing for-loop (over classes of shifts). #

	    my ($shift, $beg_site, $end_site, $affected_rgs, $indices_seqs_affected) = @{$set_classes_shift_respos->[$c]};

	    my $cnct_aff_rgs = '';
	    foreach my $region (@{$affected_rgs}) { $cnct_aff_rgs .= sprintf ("%d,%d;", @{$region}); } 

	    my @seqids_affected = ();
	    foreach my $indx (@{$indices_seqs_affected}) { push @seqids_affected, $sequence_ids->[$indx]; }
	    my $cnct_seqids_affected = join (',', @seqids_affected);

	    print $fh_log join ("\t", $c, $shift, $beg_site, $end_site, $cnct_aff_rgs, $cnct_seqids_affected), "\n";
	    
	}				# End of the outer testing for-loop (over classes of shifts). #
	print $fh_log "\n\n\n";

=cut # END of "DISABLED in creation of 'classify_msa_errors.1.template.pl'. (O) "

			# ADDED on Oct 22 (Wed), 2014. (I) #

	print $fh_log "[ MINI-Classes of Shifts (#{classes} = $ct_miniclasses_shift) ]\n\n";

	print $fh_log join ("\t", 'Mini-class_no.', 'Shift', 'beg_site', 'end_site', 'beg_rg1,end_rg1;beg_rg2,end_rg2;...', 'IDs,of,affected,seqs'), "\n\n";

	for (my $mc=0; $mc<$ct_miniclasses_shift; $mc++) { # Outer testing for-loop (over mini-classes of shifts). #

	    my ($shift, $beg_site, $end_site, $affected_rgs, $indices_seqs_affected) = @{$set_miniclasses_shift_respos->[$mc]};

	    my $cnct_aff_rgs = '';
	    foreach my $region (@{$affected_rgs}) { $cnct_aff_rgs .= sprintf ("%d,%d;", @{$region}); } 

	    my @seqids_affected = ();
	    foreach my $indx (@{$indices_seqs_affected}) { push @seqids_affected, $sequence_ids->[$indx]; }
	    my $cnct_seqids_affected = join (',', @seqids_affected);

	    print $fh_log join ("\t", $mc, $shift, $beg_site, $end_site, $cnct_aff_rgs, $cnct_seqids_affected), "\n";
	    
	}				# End of the outer testing for-loop (over mini-classes of shifts). #
	print $fh_log "\n\n\n";

			# END of "ADDED on Oct 22 (Wed), 2014. (I)" #

   } # END of "if ($TEST_LEVEL>2) { # (IIb) ...}"


=DISABLED in creation of 'classify_msa_errors_via_mblks.1.pl'. (I)

		## Preliminary Process (3): For each class of shifts, parsimoniously infer the branches separating the affected sequences from the rest. #

	print STDOUT "<<<<< Preliminary (3): For each class of shifts, parsimoniously infer the branch(es) separating the affected sequences from the rest. >>>>>\n\n";
	print $fh_log "<<<<< Preliminary (3): For each class of shifts, parsimoniously infer the branch(es) separating the affected sequences from the rest. >>>>>\n\n";

		# ($sum_neg_log_pv, $ln_ml_msa, $ct_free_params, $aic, $bic, $node2pa, $node2ch, $name2id, $id2name, $br_attr) = @{$std_set_cand_trees[$0]};
		#  $node2depth = $set_node2depth[0];

	# @{$set_sep_patterns_for_classes->[$cl][$pt]} = (\%node2parsstat, \%br2change, $ct_changes) is for the $pt (=0 or 1) th pattern separating the sequences affected by the $cl th class of position shifts, where
	# %node2parsstat = ($node_id => [$state, $ct_pres_ext], ...),
	# %br2change = ($br_id => [$stat_upper_end, $stat_lower_end], ...), and
	# $ct_changes is the number of "changes" necessary for separating the affected sequences.
	# ($pt = 0 is when 'absence' is assigned to the affected sequences (i.e., they could be independent), and $pt = 1 is when 'presence' is assigned to them (i.e., they are regarded as sharing the same origin).)
	#
	my $set_sep_patterns_for_classes = dpsm_infer_sep_patterns_for_classes (@{$set_classes_shift_respos}, 4, @{$sequence_ids}, %{$name2id}, %{$node2ch}, %{$node2pa}, %{$node2depth}, $CHAR_ABS, $CHAR_PRES);

	unless (defined $set_sep_patterns_for_classes) {
	    print STDOUT "[ERROR '$program_name'] Subroutine 'dpsm_infer_sep_patterns_for_classes' FAILED for the $s th segment !\n";
	    print STDERR "[ERROR '$program_name'] $!\n\n";
	    die ;
	}
	unless (@{$set_sep_patterns_for_classes} == $ct_classes_shift) {
	    my $size_set_sep_patterns = @{$set_sep_patterns_for_classes};

	    print STDOUT "[ERROR '$program_name'] ILLEGAL OUTPUT: The size of ", '@{$set_sep_patterns_for_classes}', " (=$size_set_sep_patterns) CLASHES with the number of classes (=$ct_classes_shift) !\n";
	    print STDERR "[ERROR '$program_name'] $!\n\n";
	    die ;
	}

	my @assigned_states = ($CHAR_ABS, $CHAR_PRES);

   if ($TEST_LEVEL>2) { # (III) 

	print $fh_log "<< Output of 'dpsm_infer_sep_patterns_for_classes': Content of ", '@{$set_sep_patterns_for_classes}', " >>\n\n";

	for (my $cl=0; $cl<$ct_classes_shift; $cl++) { # Outer testing for-loop (over classes of position shifts). #

	    print $fh_log "< For the $cl th class >\n\n";

	    my $sep_patterns_for_class = $set_sep_patterns_for_classes->[$cl];
	    unless (@{$sep_patterns_for_class} == 2) {
		my $ct_sep_patterns = @{$sep_patterns_for_class};
		print STDOUT "[ERROR '$program_name'] ILLEGAL OUTPUT: The number of separation patterns (=$ct_sep_patterns) is NOT the expected value, 2 !\n\n";
		print STDERR "[ERROR '$program_name'] $!\n\n";
		die ;
	    }

	    for (my $pt=0; $pt<2; $pt++) { # Middle testing for-lop (over separation patterns). #

		my ($node2parsstat, $br2change, $ct_changes) = @{$sep_patterns_for_class->[$pt]};

		my $assigned = $assigned_states[$pt];

		print $fh_log "{ The $pt th separation pattern (when the state '$assigned' is assigned to the affected sequences) }\n\n";

		print $fh_log "[ Separating branches needed (#{branches} = $ct_changes) ]\n\n";

		print $fh_log join ("\t", 'Branch_ID', 'state_ue', 'state_le'), "\n\n";

		foreach my $br_id (sort {$a <=> $b} keys %{$br2change}) { print $fh_log join ("\t", $br_id, @{$br2change->{$br_id}}), "\n"; }

		print $fh_log "\n\n";

	    }			# End of the middle testing for-loop (over separation patterns). #

	    print $fh_log "\n";

	}			# End of the outer testing for-loop (over classes of position shifts). #
	

   } # END of "if ($TEST_LEVEL>2) { # (III)  ...}"

=cut # END of "DISABLED in creation of 'classify_msa_errors_via_mblks.1.pl'. (I)"


		## Preliminary Process (3'): For each class of MINI-shifts, parsimoniously infer the branches separating the affected sequences from the rest. #
		# (ADDED on Oct 22 (Wed), 2014. (II))

	print STDOUT "<<<<< Preliminary (3'): For each MINI-class of shifts, parsimoniously infer the branch(es) separating the affected sequences from the rest. >>>>>\n\n";
	print $fh_log "<<<<< Preliminary (3'): For each MINI-class of shifts, parsimoniously infer the branch(es) separating the affected sequences from the rest. >>>>>\n\n";

	my $set_sep_patterns_for_miniclasses = dpsm_infer_sep_patterns_for_classes (@{$set_miniclasses_shift_respos}, 4, @{$sequence_ids}, %{$name2id}, %{$node2ch}, %{$node2pa}, %{$node2depth}, $CHAR_ABS, $CHAR_PRES);

	unless (defined $set_sep_patterns_for_miniclasses) {
	    print STDOUT "[ERROR '$program_name'] Subroutine 'dpsm_infer_sep_patterns_for_classes' FAILED on the MINI-classes for the $s th segment !\n";
	    print STDERR "[ERROR '$program_name'] $!\n\n";
	    die ;
	}

   if ($TEST_LEVEL>2) { # (III') 

	print $fh_log "<< Output of 'dpsm_infer_sep_patterns_for_classes', part 2: Content of ", '@{$set_sep_patterns_for_miniclasses}', " >>\n\n";

	for (my $mc=0; $mc<$ct_miniclasses_shift; $mc++) { # Outer testing for-loop (over mini-classes of position shifts). #

	    print $fh_log "< For the $mc th MINI-class >\n\n";

	    my $sep_patterns_for_class = $set_sep_patterns_for_miniclasses->[$mc];
	    unless (@{$sep_patterns_for_class} == 2) {
		my $ct_sep_patterns = @{$sep_patterns_for_class};
		print STDOUT "[ERROR '$program_name'] ILLEGAL OUTPUT: The number of separation patterns (=$ct_sep_patterns) is NOT the expected value, 2 !\n\n";
		print STDERR "[ERROR '$program_name'] $!\n\n";
		die ;
	    }

	    for (my $pt=1; $pt<2; $pt++) { # Middle testing for-lop (over separation patterns). #
	    ##for (my $pt=0; $pt<2; $pt++) {...} # Middle testing for-lop (over separation patterns). # ($pt = 0 is no longer necessary.) #

		my ($node2parsstat, $br2change, $ct_changes) = @{$sep_patterns_for_class->[$pt]};

		##my $assigned = $assigned_states[$pt];
		##print $fh_log "{ The $pt th separation pattern (when the state '$assigned' is assigned to the affected sequences) }\n\n";

		print $fh_log "[ Separating branches needed (#{branches} = $ct_changes) ]\n\n";

		print $fh_log join ("\t", 'Branch_ID', 'state_ue', 'state_le'), "\n\n";

		foreach my $br_id (sort {$a <=> $b} keys %{$br2change}) { print $fh_log join ("\t", $br_id, @{$br2change->{$br_id}}), "\n"; }

		print $fh_log "\n\n";
	    }			# End of the middle testing for-loop (over separation patterns). #

	    print $fh_log "\n";
	}			# End of the outer testing for-loop (over mini-classes of position shifts). #
	

   } # END of "if ($TEST_LEVEL>2) { # (III')  ...}"

		# END of "(ADDED on Oct 22 (Wed), 2014. (II))" 


		# ADDITIONAL Preliminary Process: Split mini-classes each of which consists of unnaturally remote groups of sequences. #
		# (ADDED on Oct 30 (Thu), 2014.) #

	print STDOUT "<<<<< ADDITIONAL Preliminary Process (3.5'): Split mini-classes each of which consists of unnaturally remote sequences... >>>>>\n\n";
	print $fh_log "<<<<< ADDITIONAL Preliminary Process (3.5'): Split mini-classes each of which consists of unnaturally remote sequences... >>>>>\n\n";

	# @{$set_classes_shift_respos->[$cl]} = ($shift, $beg_site, $end_site, \@affected_regions, \@seqs_affected)
	# is for the $cl th class of the run of shifts of residue positions, where
	# $shift is the value of shift,
	# $beg/end_site is the beginning/ending site (0-based full-closed) of the region with the shift value $shift,
	# @{$affected_regions[$rg]} = ($beg_rg, $end_rg) is for the $rg th region affected, with $beg/end_rg being its beginning/ending coordinate (in the 0-based full-closed convention),
	# @seqs_affected stores the (0-based) indices of the sequences affected by (i.e., accommodating) such a run of shifts;
	#
	# @{$set_miniclasses_shift_respos->[$mc]}, which follows the same format as @{$set_classes_shift_respos->[$cl]},
	# is for the $mc th mini-class of the run of shifts of residue positions.
	# Each mini-class consists of single runs of the same shift, beginning and ending at the same sites, and affecting one or more sequence(s).
	#
	# @{$set_sep_patterns_for_classes->[$cl][$pt]} = (\%node2parsstat, \%br2change, $ct_changes) is for the $pt (=0 or 1) th pattern separating the sequences affected by the $cl th class of position shifts, where
	# %node2parsstat = ($node_id => [$state, $ct_pres_ext], ...),
	# %br2change = ($br_id => [$stat_upper_end, $stat_lower_end], ...), and
	# $ct_changes is the number of "changes" necessary for separating the affected sequences.
	# ($pt = 0 is when 'absence' is assigned to the affected sequences (i.e., they could be independent), and $pt = 1 is when 'presence' is assigned to them (i.e., they are regarded as sharing the same origin).)
	#
	my ($newset_miniclasses_shift_respos, $newset_sep_patterns_for_miniclasses) = split_unnatural_miniclasses (@{$set_miniclasses_shift_respos}, @{$set_sep_patterns_for_miniclasses}, $topnode_id, %{$node2pa}, %{$node2ch}, %{$node2depth}, $CHAR_PRES, $CHAR_ABS, %{$node2seq_indx});
	unless (defined $newset_miniclasses_shift_respos) {
	    print STDOUT "[ERROR '$program_name'] Subroutine 'split_unnatural_miniclasses' FAILED for the $s th segment !\n";
	    print STDERR "[ERROR '$program_name'] $!\n\n";
	    die ;
	}
	my $newct_miniclasses_shift = @{$newset_miniclasses_shift_respos};


	if ($newct_miniclasses_shift == $ct_miniclasses_shift) {

	    print $fh_log "... NO CHANGES were made ...\n\n\n";

	} else {

		# Replace the old set of MINI-classes with the new one. #

	    ($set_miniclasses_shift_respos, $set_sep_patterns_for_miniclasses) = ($newset_miniclasses_shift_respos, $newset_sep_patterns_for_miniclasses);
	    my $diffct_miniclasses = $newct_miniclasses_shift - $ct_miniclasses_shift;
	    $ct_miniclasses_shift = $newct_miniclasses_shift;

	    print $fh_log "... The MINI-classes increased by $diffct_miniclasses compared to the old set!! ...\n\n\n";

   if ($TEST_LEVEL>2) { # (III'') 

	print $fh_log "<<< Output of 'split_unnatural_miniclasses' (New#{MINI-classes} = $ct_miniclasses_shift) >>>\n\n";

	print $fh_log "<< New MINI-Classes of Shifts (#{classes} = $ct_miniclasses_shift) >>\n\n";

	print $fh_log join ("\t", 'New-Mini-class_no.', 'Shift', 'beg_site', 'end_site', 'beg_rg1,end_rg1;beg_rg2,end_rg2;...', 'IDs,of,affected,seqs'), "\n\n";

	for (my $mc=0; $mc<$ct_miniclasses_shift; $mc++) { # Outer testing for-loop (over mini-classes of shifts). #

	    my ($shift, $beg_site, $end_site, $affected_rgs, $indices_seqs_affected) = @{$set_miniclasses_shift_respos->[$mc]};

	    my $cnct_aff_rgs = '';
	    foreach my $region (@{$affected_rgs}) { $cnct_aff_rgs .= sprintf ("%d,%d;", @{$region}); } 

	    my @seqids_affected = ();
	    foreach my $indx (@{$indices_seqs_affected}) { push @seqids_affected, $sequence_ids->[$indx]; }
	    my $cnct_seqids_affected = join (',', @seqids_affected);

	    print $fh_log join ("\t", $mc, $shift, $beg_site, $end_site, $cnct_aff_rgs, $cnct_seqids_affected), "\n";
	    
	}				# End of the outer testing for-loop (over mini-classes of shifts). #
	print $fh_log "\n\n\n";


	print $fh_log "<< New content of ", '@{$set_sep_patterns_for_miniclasses}', " >>\n\n";

	for (my $mc=0; $mc<$ct_miniclasses_shift; $mc++) { # Outer testing for-loop (over mini-classes of position shifts). #

	    print $fh_log "< For the $mc th new MINI-class >\n\n";

	    my $sep_patterns_for_class = $set_sep_patterns_for_miniclasses->[$mc];
	    unless (@{$sep_patterns_for_class} == 2) {
		my $ct_sep_patterns = @{$sep_patterns_for_class};
		print STDOUT "[ERROR '$program_name'] ILLEGAL OUTPUT: The number of separation patterns (=$ct_sep_patterns) is NOT the expected value, 2 !\n\n";
		print STDERR "[ERROR '$program_name'] $!\n\n";
		die ;
	    }

	    for (my $pt=1; $pt<2; $pt++) { # Middle testing for-lop (over separation patterns). #
	    ##for (my $pt=0; $pt<2; $pt++) {...} # Middle testing for-lop (over separation patterns). # ($pt = 0 is no longer necessary.) #

		my ($node2parsstat, $br2change, $ct_changes) = @{$sep_patterns_for_class->[$pt]};

		##my $assigned = $assigned_states[$pt];
		##print $fh_log "{ The $pt th separation pattern (when the state '$assigned' is assigned to the affected sequences) }\n\n";

		print $fh_log "[ Separating branches needed (#{branches} = $ct_changes) ]\n\n";

		print $fh_log join ("\t", 'Branch_ID', 'state_ue', 'state_le'), "\n\n";

		foreach my $br_id (sort {$a <=> $b} keys %{$br2change}) { print $fh_log join ("\t", $br_id, @{$br2change->{$br_id}}), "\n"; }

		print $fh_log "\n\n";
	    }			# End of the middle testing for-loop (over separation patterns). #

	    print $fh_log "\n";
	}			# End of the outer testing for-loop (over mini-classes of position shifts). #
	

   } # END of "if ($TEST_LEVEL>2) { # (III'')  ...}"

	} # END of "if ($newct_miniclasses_shift == $ct_miniclasses_shift) {...} else {...}"


		# END of "ADDED on Oct 30 (Thu), 2014." #


=DISABLED in creation of 'classify_msa_errors_via_mblks.1.pl'. (II)

		## Preliminary Process (4): Reorganize the classes of shifts, by merging (and splitting if necessary) them. #

	print STDOUT "<<<<< Preliminary (4): Reorganize the classes of shifts. >>>>>\n\n";
	print $fh_log "<<<<< Preliminary (4): Reorganize the classes of shifts. >>>>>\n\n";


	# @{$set_blocks_shift_respos->[$bl]} = ($shift, $beg_site, $end_site, $id_node_mrca, $depth_mrca, \@seqs_involved, \%br2change, \@excl_sbblocks, $ct_changes, \@indices_src_classes)
	# is for the $bl th block of the run of shifts of residue positions, where
	# $shift is the value of shift characterizing the block,
	# $beg/end_site is the beginning/ending site (0-based full-closed) of the block,
	# @seqs_affected stores the (0-based) indices of the sequences involved with the block,
	# %br2change = ($br_id => [$stat_upper_end, $stat_lower_end], ...),
	# @{$excl_sbblocks[$sb]} = ($beg_site, $end_site, $mrca_node) is for the $sb th sub-blocks excluded from the block, with $mrca_node is the "Most Recent Common Ancestor" node of the sequences making up the sub-block, and
	# $ct_changes is the number of "changes" (including the exclusion of sub-blocks) necessary for separating the involved sequences,
	#  @indices_src_classes stores the indices of the classes that are used to construct the block.
	#
	my $set_blocks_shift_respos = reorganize_classes_shift_respos (@{$set_classes_shift_respos}, @{$set_sep_patterns_for_classes}, @{$sequence_ids}, %{$name2id}, %{$id2name}, %{$node2ch}, %{$node2pa}, %{$node2depth}, $CHAR_ABS, $CHAR_PRES);
	unless (defined $set_blocks_shift_respos) {
	    print STDOUT "[ERROR '$program_name'] Subroutine 'reorganize_classes_shift_respos' FAILED for the $s th segment !\n";
	    print STDERR "[ERROR '$program_name'] $!\n\n";
	    die ;
	}

	my $ct_blocks_srp = @{$set_blocks_shift_respos};

   if ($TEST_LEVEL>2) { # (IV) 

	print $fh_log "<< Output of 'reorganize_classes_shift_respos': Content of ", '@{$set_blocks_shift_respos}', " (#{blocks} = $ct_blocks_srp) >>\n\n";

	for (my $bl = 0; $bl<$ct_blocks_srp; $bl++) { # Outer testing for-loop (over blocks). #

	    my ($shift, $beg_blk, $end_blk, $id_node_mrca, $depth_mrca, $seqs_involved, $br2change, $excl_sbblocks, $ct_changes, $indices_src_classes) = @{$set_blocks_shift_respos->[$bl]};

	    print $fh_log "< The $bl th block (Shift = $shift; Region = \[$beg_blk, $end_blk\]; Total#{changes} = $ct_changes) >\n\n";
	    print $fh_log "{Indices of the source classes} = ", join (', ', @{$indices_src_classes}), " .\n\n";

	    my @seqids_invlv = ();
	    foreach my $indx (@{$seqs_involved}) { push @seqids_invlv, $sequence_ids->[$indx]; }

	    print $fh_log "{MRCA of involved sequences} = $id_node_mrca (depth=$depth_mrca) .\n\n";
	    print $fh_log "{Involved sequences} = ", join (', ', @seqids_invlv), " .\n\n";

	    my $ct_br = scalar keys %{$br2change};
	    print $fh_log "{ There are $ct_br branches separating the involved sequences from the rest: }\n\n";
	    print $fh_log join ("\t", 'Branch_ID', 'state_ue', 'state_le'), "\n\n";

	    foreach my $br (sort { $a <=> $b } keys %{$br2change}) { print $fh_log join ("\t", $br, @{$br2change->{$br}}), "\n"; }
	    ##foreach my $br (sort {$node2depth->{$a} <=> $node2depth->{$b}} keys %{$br2change}) { print $fh_log join ("\t", $br, @{$br2change->{$br}}), "\n"; }
	    print $fh_log "\n\n";

	    my $ct_excl = @{$excl_sbblocks};
	    print $fh_log "{ There are $ct_excl Excluded sub-blocks: }\n\n";
	    print $fh_log join ("\t", 'No.', 'beg_sbblk', 'end_sbblk', 'nodeid_mrca'), "\n\n";

	    for (my $sb=0; $sb<$ct_excl; $sb++) { print $fh_log join ("\t", $sb, @{$excl_sbblocks->[$sb]}), "\n"; }
	    print $fh_log "\n\n\n";

	}			# End of the outer testing for-loop (over blocks). #

   } # END of "if ($TEST_LEVEL>2) { # (IV)  ...}"


		## Preliminary Process (5): Identify 'trivial' blocks. ##

	print STDOUT "<<<<< Preliminary (5): Identify 'trivial' blocks. >>>>>\n\n";
	print $fh_log "<<<<< Preliminary (5): Identify 'trivial' blocks. >>>>>\n\n";

	# %{$block2trivial} = ($indx_block => 1, ...) for the blocks judged as 'trivial'.
	#
	my $block2trivial = find_trivial_blocks (@{$set_blocks_shift_respos}, @{$sequence_ids}, $commoner_shift_flank, $shift_lf, $shift_rf, @{$map_shifts_respos}, $GAP);
	unless (defined $block2trivial) {
	    print STDOUT "[ERROR '$program_name'] Subroutine 'find_trivial_blocks' FAILED for the $s th segment !\n";
	    print STDERR "[ERROR '$program_name'] $!\n\n";
	    die ;
	}

   if ($TEST_LEVEL>2) { # (V)

	print $fh_log "<< Output of 'find_trivial_blocks' >>\n\n";

	my @trivial_blocks = sort {$a <=> $b} keys %{$block2trivial};

	print $fh_log "{'Trivial' blocks} = ", join (', ', @trivial_blocks), " .\n\n\n";

   } # END of "if ($TEST_LEVEL>2) { # (V) ...}"

=cut # END of "DISABLED in creation of 'classify_msa_errors_via_mblks.1.pl'. (II)"


		## Preliminary Process (4'): Merge the MINI-classes of shifts. #
		## (ADDED on Oct 22 (Wed)- 23 (Thu), 2014.)

	print STDOUT "<<<<< Preliminary (4'): Merge the MINI-classes of shifts. >>>>>\n\n";
	print $fh_log "<<<<< Preliminary (4): Merge the MINI-classes of shifts. >>>>>\n\n";

	# @{$set_miniblocks_shift_respos->[$mb]}, which follows the same format as @{$set_blocks_shift_respos->[$bl]},
	# is for the $mb th block created by merging the mini-classes of the run of shifts of residue positions.
	#
	my $set_miniblocks_shift_respos = merge_miniclasses_shift_respos (@{$set_miniclasses_shift_respos}, @{$set_sep_patterns_for_miniclasses}, @{$sequence_ids}, %{$name2id}, %{$id2name}, %{$node2ch}, %{$node2pa}, %{$node2depth}, $CHAR_ABS, $CHAR_PRES);
	unless (defined $set_miniblocks_shift_respos) {
	    print STDOUT "[ERROR '$program_name'] Subroutine 'merge_miniclasses_shift_respos' FAILED for the $s th segment !\n";
	    print STDERR "[ERROR '$program_name'] $!\n\n";
	    die ;
	}

	my $ct_miniblocks_srp = @{$set_miniblocks_shift_respos};

   if ($TEST_LEVEL>1) { # (IV') 

	print $fh_log "<< Output of 'merge_miniclasses_shift_respos': Content of ", '@{$set_miniblocks_shift_respos}', " (#{blocks} = $ct_miniblocks_srp) >>\n\n";

	for (my $bl = 0; $bl<$ct_miniblocks_srp; $bl++) { # Outer testing for-loop (over mini-blocks). #

	    my ($shift, $beg_blk, $end_blk, $id_node_mrca, $depth_mrca, $seqs_involved, $br2change, $excl_sbblocks, $ct_changes, $indices_src_classes) = @{$set_miniblocks_shift_respos->[$bl]};

	    print $fh_log "< The $bl th MINI-block (Shift = $shift; Region = \[$beg_blk, $end_blk\]; Total#{changes} = $ct_changes) >\n\n";
	    print $fh_log "{Indices of the source classes} = ", join (', ', @{$indices_src_classes}), " .\n\n";

	    my @seqids_invlv = ();
	    foreach my $indx (@{$seqs_involved}) { push @seqids_invlv, $sequence_ids->[$indx]; }

	    print $fh_log "{MRCA of involved sequences} = $id_node_mrca (depth=$depth_mrca) .\n\n";
	    print $fh_log "{Involved sequences} = ", join (', ', @seqids_invlv), " .\n\n";

	    my $ct_br = scalar keys %{$br2change};
	    print $fh_log "{ There are $ct_br branches separating the involved sequences from the rest: }\n\n";
	    print $fh_log join ("\t", 'Branch_ID', 'state_ue', 'state_le'), "\n\n";

	    foreach my $br (sort { $a <=> $b } keys %{$br2change}) { print $fh_log join ("\t", $br, @{$br2change->{$br}}), "\n"; }
	    ##foreach my $br (sort {$node2depth->{$a} <=> $node2depth->{$b}} keys %{$br2change}) { print $fh_log join ("\t", $br, @{$br2change->{$br}}), "\n"; }
	    print $fh_log "\n\n";

	    my $ct_excl = @{$excl_sbblocks};
	    print $fh_log "{ There are $ct_excl Excluded sub-blocks: }\n\n";
	    print $fh_log join ("\t", 'No.', 'beg_sbblk', 'end_sbblk', 'nodeid_mrca'), "\n\n";

	    for (my $sb=0; $sb<$ct_excl; $sb++) { print $fh_log join ("\t", $sb, @{$excl_sbblocks->[$sb]}), "\n"; }
	    print $fh_log "\n\n\n";

	}			# End of the outer testing for-loop (over mini-blocks). #

   } # END of "if ($TEST_LEVEL>1) { # (IV')  ...}"


		## Preliminary Process (5'): Identify 'trivial' MINI-blocks. ##

	print STDOUT "<<<<< Preliminary (5'): Identify 'trivial' MINI-blocks. >>>>>\n\n";
	print $fh_log "<<<<< Preliminary (5'): Identify 'trivial' MINI-blocks. >>>>>\n\n";

	# %{$block2trivial} = ($indx_block => 1, ...) for the blocks judged as 'trivial'.
	#
	my $miniblock2trivial = find_trivial_blocks (@{$set_miniblocks_shift_respos}, @{$sequence_ids}, $commoner_shift_flank, $shift_lf, $shift_rf, @{$map_shifts_respos}, $GAP);
	unless (defined $miniblock2trivial) {
	    print STDOUT "[ERROR '$program_name'] Subroutine 'find_trivial_blocks' FAILED on the MINI-blocks for the $s th segment !\n";
	    print STDERR "[ERROR '$program_name'] $!\n\n";
	    die ;
	}

   if ($TEST_LEVEL>1) { # (V')

	print $fh_log "<< Output of 'find_trivial_blocks' on the MINI-blocks >>\n\n";

	my @trivial_miniblocks = sort {$a <=> $b} keys %{$miniblock2trivial};

	print $fh_log "{'Trivial' MINI-blocks} = ", join (', ', @trivial_miniblocks), " .\n\n\n";

   } # END of "if ($TEST_LEVEL>1) { # (V') ...}"


		## END of "(ADDED on Oct 22 (Wed) - 23 (Thu), 2014.)" #


		## Preliminary Process (6): Identify gap-pattern blocks, calculate their Dollo parsimony scenarios, and the initial parsimony candidate scenario of each gapped segment in the segmental MSAs (reference & reconstructed). ##

	print STDOUT "<<<<< Preliminary (6): Identify gap-pattern blocks, calculate their Dollo parsimony scenarios, and the initial parsimony candidate scenario of each gapped segment in the segmental MSAs (reference & reconstructed). >>>>>\n\n";
	print $fh_log "<<<<< Preliminary (6): Identify gap-pattern blocks, calculate their Dollo parsimony scenarios, and the initial parsimony candidate scenario of each gapped segment in the segmental MSAs (reference & reconstructed). >>>>>\n\n";


	# @{$info_init_psm_scn_ref/rec} stores information on the initial parsimonious scenario candidate for each cluster (gapped segment) in the reference/reconstructed MSA;
	# @{$info_gpatterns} stores information on the gap-patterns, as well as their Dollo parsimony scenarios, that are found in the reference and reconstructed MSAs. 
	#
	# For the contents of these variables, see below.
	#
	my ($info_init_psm_scn_ref, $info_init_psm_scn_rec, $info_gpatterns) = cal_init_psm_cands_for_twin_msas (%{$node2ch}, %{$node2pa}, %{$node2depth}, %{$node2ct_exoffs}, %{$name2id}, @{$sequence_ids}, @ref_seg_msa, @rec_seg_msa, $CHAR_ABS, $CHAR_PRES);

	unless (defined $info_init_psm_scn_ref) {
	    print STDOUT "[ERROR '$program_name'] Subroutine 'cal_init_psm_cands_for_twin_msas' FAILED for the $s th segment !\n";
	    print STDERR "[ERROR '$program_name'] $!\n\n";
	    die ;
	}
	unless (@{$info_gpatterns}>0) {

	    print STDOUT "[INFORMATION] SKIPPED the Calculation for the $s th segment, because either reference or reconstructed MSA contains (a) gap(s) or (a) gapped segment(s) that is (are) too long ...\n\n\n";

	    print $fh_log "SKIPPED the Calculation, because either reference or reconstructed MSA contains (a) gap(s) or (a) gapped segment(s) that is (are) too long ...\n\n\n";
	    close ($fh_log);


		##  MODIFIED (on Nov 9 (Sun), 2014). ##
 		## => Further MODIFIED in creation of 'classify_msa_errors_via_mblks.2.BK1.pl' (on Oct 7 (Wed), 2015). #

	  foreach my $fh_out ($fh_out1, $fh_out2) { # ADDED on Oct 7 (Wed), 2015. #
	    print $fh_out "< Segment ID: $segid >\n\n";
	  }

	    print $fh_out1 join ("\t", '#{Equiv_indels}', 'Tot#{composite-blocks}', '#{cblks}_skipped', '#{cblks}_no_assoc', '#{cblks}_noneff', '#{cblks}_eff', 'Tot_len{cblks}_eff', 'Types;of;associated;errors', 'Lengths,of,effective,composite,blocks'), "\n\n";

	    print $fh_out2 join ("\t", '#{Equiv_indels}', 'Tot#{composite-blocks}', '#{cblk}_hard_linking', '#{cblks}_skipped', '#{cblks}_no_assoc', '#{cblks}_noneff', '#{cblks}_eff', 'Tot_len{cblks}_eff', 'Types;of;associated;errors', 'Lengths,of,effective,composite,blocks'), "\n\n";

	    ##print $fh_out join ("\t", '#{Equiv_indels}', 'Tot#{composite-blocks}', '#{cblks}_skipped', '#{cblks}_no_assoc', '#{cblks}_noneff', '#{cblks}_eff', 'Tot_len{cblks}_eff', 'Types;of;associated;errors', 'Lengths,of,effective,composite,blocks'), "\n\n";

	    print $fh_out1 join ("\t", 'N/A', 'N/A', 'N/A', 'N/A', 'N/A', 'N/A', 'N/A', 'N/A', 'N/A'), "\n";
	    print $fh_out2 join ("\t", 'N/A', 'N/A', 'N/A', 'N/A', 'N/A', 'N/A', 'N/A', 'N/A', 'N/A', 'N/A'), "\n";

	    ##print $fh_out join ("\t", 'N/A', 'N/A', 'N/A', 'N/A', 'N/A', 'N/A', 'N/A', 'N/A', 'N/A'), "\n";

=for the predecessor 'compare_ref_vs_rec_prank_scores.stripped.pl'
	    print $fh_out "SKIPPED the Calculation [TOO LONG gap(s) and/or cluster(s)]...\n\n";
=cut

	  foreach my $fh_out ($fh_out1, $fh_out2) { # ADDED on Oct 7 (Wed), 2015. #
	    print $fh_out "\n\\\\\n\n";
	  }

	    next;
	}

	# @{$set_cls_gblocks_ref/rec->[$cl][$gb]} = ($indx_gp, $len_gb, $start, $end) is for the $gb th block in the $cl th cluster (i.e., gapped segment) in the reference/reconstructed MSA, with
	#	$indx_gp specifying the gap-pattern (stored in @{$set_gpatterns}),
	#	$len_gb being the length (in terms of #{columns}) of the block,
	#	and $start/$end being the starting/ending coordinate of the block (in the 0-based full-closed convention);
	#
	# $init_totcts_indels_for_cls_ref/rec->[$cl] is the total number of insertion/deletion events in the initial candidate of the parsimonious scenario resulting in the $cl th cluster (i.e., gapped segment) in the reference/reconstructed MSA;
	#
	# @{$init_psm_scn_for_cls_ref/rec->[$cl]} = (\%br2indels, \%node2blwise_gstat) is for the initial candidate of the parsimonious scenario resulting in the $cl th cluster (i.e., gapped segment) in the reference/reconstructed MSA, where 
	#	%br2indels = ($branch_id => \@list_indels, ...) is the map of insertions/deletions onto branches, with
	#	@{$list_indels[$e]} = ($state_ue, $state_le, \@indices_blk) for the $e th event (@indices_blk storing the indices of blocks involved), and where
	#	%node2blwise_gstat = ($node_id => \@blwise_gapstats, ...) is the map of the gap states onto the nodes,
	#	  with $blwise_gapstats[$bl] is the gap-state ($CHAR_PRES/ABS) of the $bl th block at the node.
	#
	my ($set_cls_gblocks_ref, $init_totcts_indels_for_cls_ref, $init_psm_scn_for_cls_ref) = @{$info_init_psm_scn_ref};
	my ($set_cls_gblocks_rec, $init_totcts_indels_for_cls_rec, $init_psm_scn_for_cls_rec) = @{$info_init_psm_scn_rec};


	# ${$set_gpatterns->[$indx_gp]} is the string representing the $ndx_gp th gap-pattern in the input MSA, created by concatenating $CHAR_PRES/ABS in the sequences;
	# %{$set_node2dparsstat->[$indx_gp]} = ($node_id => [$state, $ct_pres_ext], ...) is for the Dollo parsimonious scenario yielding the $indx_gp th gap-pattern;
	# %{$set_br2change->[$indx_gp]} = ($branch_id => [$state_ue, $state_le], ...) for the Dollo parsimonious scenario yielding the $indx_gp th gap-pattern.
	#
	my ($set_gpatterns, $set_node2dparsstat, $set_br2change) = @{$info_gpatterns};

	my $ct_gps = @{$set_gpatterns};

   if ($TEST_LEVEL>2) { # (VII)

	print $fh_log "<< Output of 'cal_init_psm_cands_for_twin_msas' >>\n\n";

	print $fh_log "[[ Set of gap-patterns (#{patterns} = $ct_gps) ]]\n\n"; 

	print $fh_log join ("\t", 'Indx_gp', '#{indels}', "'gap_pattern(horizontal)'"), "\n\n";

	for (my $gp = 0; $gp<$ct_gps; $gp++) { # 1st outer testing for-loop (over gap-patterns). #
	   my $gpattern = ${$set_gpatterns->[$gp]};
	   my $ct_indels = scalar keys %{$set_br2change->[$gp]} ;
	   print $fh_log join ("\t", $gp, $ct_indels, "'$gpattern'"), "\n";
	}			# End of the 1st outer testing for-loop (over gap-patterns). #
	print $fh_log "\n\n";

     if ($TEST_LEVEL>3) {

	print $fh_log "[ Dollo parsimonious scenario for each gap-pattern ]\n\n";

	for (my $gp=0; $gp<$ct_gps; $gp++) { # 2nd outer testing for-loop (over gap-patterns). #

		my $gpattern = ${$set_gpatterns->[$gp]};
		my $br2change = $set_br2change->[$gp];
		my $ct_indels = scalar keys %{$br2change};

		print $fh_log "{ For the $gp th pattern (horizontal: '$gpattern' ; #{indels} = $ct_indels) }\n\n";

		print $fh_log join ("\t", 'Branch_ID', 'state_ue', 'state_le'), "\n\n";

		foreach my $br (sort {$a <=> $b} keys %{$br2change}) { print $fh_log join ("\t", $br, @{$br2change->{$br}}), "\n"; }
		print $fh_log "\n\n";

      if ($TEST_LEVEL>=5) {
		my $node2dparsstat = $set_node2dparsstat->[$gp];

		print $fh_log ' ' x 3,  "( Map of presence(=$CHAR_PRES)/absence(=$CHAR_ABS) states onto each node )\n\n";
		print $fh_log ' ' x 3, join ("\t", 'Node', 'State'), "\n\n";

		foreach my $nodeid (sort {$a <=> $b} keys %{$node2dparsstat}) { print $fh_log ' ' x 3, join ("\t", $nodeid, $node2dparsstat->{$nodeid}[0]), "\n"; }
		print $fh_log "\n\n";
      }

	}		# End of the 2nd outer testing for-loop (over gap-patterns). #

     } # END of "if ($TEST_LEVEL>3) {...}"

	for my $set_info (
		[$info_init_psm_scn_ref, 'Reference'],
		[$info_init_psm_scn_rec, 'Reconstructed'] ) { # 3rd outer testing for-loop (for reference & reconstructed MSAs). #

	    my ($info_init_psm_scn, $msa_type) = @{$set_info};
	    my ($set_cls_gblocks, $init_totcts_indels_for_cls, $init_psm_scn_for_cls) = @{$info_init_psm_scn};
	    my $ct_cls = @{$set_cls_gblocks};

	    print $fh_log "[[ Gapped segments and the initial candidates of their parsimonious scenarios for '$msa_type' MSA (#{gapped segments} = $ct_cls)  ]]\n\n";


	    for (my $cl=0; $cl<$ct_cls; $cl++) { # Middle testing for-loop (over gapped segments). #

		my $gblks_in_cls = $set_cls_gblocks->[$cl];
		my $ct_blks = @{$gblks_in_cls};
		my $beg_cls = $gblks_in_cls->[0][2];
		my $end_cls = $gblks_in_cls->[$ct_blks-1][3];

		print $fh_log "{ The $cl th gapped segment  (region = \[$beg_cls, $end_cls] ; #{blocks} = $ct_blks ) }\n\n";

		print $fh_log "[ Gap-pattern blocks ]\n\n";

		print $fh_log join ("\t", 'Indx_blk', 'beg_blk', 'end_blk', 'length', 'indx_gp', "'gap-pattern'"), "\n\n";

	# @{$set_cls_gblocks_ref/rec->[$cl][$gb]} = ($indx_gp, $len_gb, $start, $end) is for the $gb th block in the $cl th cluster (i.e., gapped segment) in the reference/reconstructed MSA, with
	#	$indx_gp specifying the gap-pattern (stored in @{$set_gpatterns}),
	#	$len_gb being the length (in terms of #{columns}) of the block,
	#	and $start/$end being the starting/ending coordinate of the block (in the 0-based full-closed convention);

		for (my $b=0; $b<$ct_blks; $b++) { # 1st inner testing for-loop (over gap-pattern blocks). #
		    my ($indx_gp, $len_gb, $beg_gb, $end_gb) = @{$gblks_in_cls->[$b]};
		    my $gpattern = ${$set_gpatterns->[$indx_gp]};

		    print $fh_log join ("\t", $b, $beg_gb, $end_gb, $len_gb, $indx_gp, "'$gpattern'"), "\n";
		} 			# End of the 1st inner testing for-loop (over gap-pattern blocks). #
		print $fh_log "\n\n";

		my $totct_indels0 = $init_totcts_indels_for_cls->[$cl];

	# $init_totcts_indels_for_cls_ref/rec->[$cl] is the total number of insertion/deletion events in the initial candidate of the parsimonious scenario resulting in the $cl th cluster (i.e., gapped segment) in the reference/reconstructed MSA;

		my ($br2indels, $node2blwise_gstat) = @{$init_psm_scn_for_cls->[$cl]};

		print $fh_log "[ Initial candidate indel scenario (#{indels} = $totct_indels0) ]\n\n";

		print $fh_log join ("\t", 'Branch_ID', '(state_ue/state_le/indices,of,blocks,involved)_event1', '[similarly for event2]', '...'), "\n\n";

		foreach my $br (sort {$a <=> $b} keys %{$br2indels}) { # 2nd inner testing for-loop (over branches with indels). #
		    my @out = ($br);
		    foreach my $event (@{$br2indels->{$br}}) { # Inner-inner for-loop (over events along the branch). #
			my ($state_ue, $state_le, $indices_blk) = @{$event};
			my $cnct_indices_blk = join (',', @{$indices_blk});
			push @out, join ('/', $state_ue, $state_le, $cnct_indices_blk);
		    }					# End of the inner-inner for-loop (over events along the branch). #

		    print $fh_log join ("\t", @out), "\n";
		}				# End of the 2nd inner testing for-loop (over branches with indels). #
		print $fh_log "\n\n";


     if ($TEST_LEVEL>3) {

		print $fh_log "( Map of block-wise gap states onto the nodes )\n\n";

		print $fh_log join ("\t", 'Node_ID', "'block_wise_gap_states'"), "\n\n";

		foreach my $node (sort {$a <=> $b} keys %{$node2blwise_gstat}) { # 3rd inner testing for-loop (over nodes). #

		    my $cnct_bw_gstats = join ('', @{$node2blwise_gstat->{$node}});

		    print $fh_log join ("\t", $node, "'$cnct_bw_gstats'"), "\n";

		}				# End of the 3rd inner testing for-loop (over nodes). #
		print $fh_log "\n\n";

     } # END of "if ($TEST_LEVEL>3) {...}"


	# @{$init_psm_scn_for_cls_ref/rec->[$cl]} = (\%br2indels, \%node2blwise_gstat) is for the initial candidate of the parsimonious scenario resulting in the $cl th cluster (i.e., gapped segment) in the reference/reconstructed MSA, where 
	#	%br2indels = ($branch_id => \@list_indels, ...) is the map of insertions/deletions onto branches, with
	#	@{$list_indels[$e]} = ($state_ue, $state_le, \@indices_blk) for the $e th event (@indices_blk storing the indices of blocks involved), and where
	#	%node2blwise_gstat = ($node_id => \@blwise_gapstats, ...) is the map of the gap states onto the nodes,
	#	  with $blwise_gapstats[$bl] is the gap-state ($CHAR_PRES/ABS) of the $bl th block at the node.

	    }			# End of the middle testing for-loop (over gapped segments). #

	    print $fh_log "\n\n";

	}		# End of the 3rd outer testing for-loop (for reference & reconstructed MSAs). #


   } # END of "if ($TEST_LEVEL>2) { # (VII) ...}"


=DISABLED in creation of 'classify_msa_errors_via_mblks.1.pl'. (III)

		## Preliminary Process (7): Lump together some neighboring blocks of the same type to form "composite blocks". ##

	print STDOUT "<<<<< Preliminary (7): Lump together some neighboring blocks affecting the identical set of sequences. >>>>>\n\n";
	print $fh_log "<<<<< Preliminary (7): Lump together some neighboring blocks affecting the identical set of sequences. >>>>>\n\n";

	# @{$composite_blocks->[$cb]} = ($beg_site, $end_site, $nodeid_mrca, \%br2change, \@constituents, \@involved_seqs, \@merger_types), where
	# @constituents lists the indices of blocks that compose the $cb th composite block (including "composite blocks" each of which consists of a single block (except trivial blocks)).
	# @involved_seqs lists the indices (in @{$sequence_ids}) of the sequences involved,
	# $merger_types[$i] is the type of merger between the $i th and ($i+1) th constituent blocks
	# (= 0 for 'gap-mediated', = 1/2 for 'non-gap-mediated' with  the $i/($i+1) th block incorporated).
	#
			# (MODIFIED on Oct 20 (Mon) - 21 (Tue), 2014.) #
	my $composite_blocks = lump_together_similar_blocks (@{$set_blocks_shift_respos}, @{$sequence_ids}, %{$block2trivial}, @{$map_shifts_respos}, $GAP, @{$set_cls_gblocks_ref}, @{$set_cls_gblocks_rec}, @{$set_br2change}, %{$node2pa}, %{$node2ch}, $topnode_id);
	##my $composite_blocks = lump_together_similar_blocks_proto (@{$set_blocks_shift_respos}, @{$sequence_ids}, %{$block2trivial}, @{$map_shifts_respos}, $GAP);
	unless (defined $composite_blocks) {
	    print STDOUT "[ERROR '$program_name'] Subroutine 'lump_together_similar_blocks' FAILED for the $s th segment !\n";
	    print STDERR "[ERROR '$program_name'] $!\n\n";
	    die ;
	}

	my $ct_cmp_blks = @{$composite_blocks};

   if ($TEST_LEVEL>2) { # (VII)

	print $fh_log "<< Output of 'lump_together_similar_blocks': Content of ", '@{$composite_blocks}', " (#{composite_blocks} = $ct_cmp_blks) >>\n\n";

	print $fh_log join ("\t", 'Indx_cmp_block', 'beg_cb', 'end_cb', 'mrca', 'indices,constituent,blocks', 'list,position,shifts', 'merger,types', 'indices,involved,seqs'), "\n\n"; # MODIFIED on Oct 21 (Tue), 2014. #
	##print $fh_log join ("\t", 'Indx_cmp_block', 'beg_cb', 'end_cb', 'mrca', 'indices,constituent,blocks', 'merger,types', 'indices,involved,seqs'), "\n\n";

	for (my $cb=0; $cb<$ct_cmp_blks; $cb++) { # Testing for-loop (over composite blocks). #

	    my ($beg_cb, $end_cb, $mrca, $br2change, $constituents, $involved_seqs, $merger_types) = @{$composite_blocks->[$cb]};
	    my $cnct_constituents = join (',', @{$constituents});
	    my $cnct_involved_seqs = join (',', @{$involved_seqs}); 
	    my $cnct_merger_types = (@{$merger_types}>0) ? join (',', @{$merger_types}) : 'n/a' ;

		# MODIFIED on Oct 21 (Tue), 2014. #

	    my @pos_shifts = ();
	    foreach my $indx_blk (@{$constituents}) { push @pos_shifts, $set_blocks_shift_respos->[$indx_blk][0]; }
	    my $cnct_pos_shifts = join (',', @pos_shifts);

	    print $fh_log join ("\t", $cb, $beg_cb, $end_cb, $mrca, $cnct_constituents, $cnct_pos_shifts, $cnct_merger_types, $cnct_involved_seqs), "\n";
	    ##print $fh_log join ("\t", $cb, $beg_cb, $end_cb, $mrca, $cnct_constituents, $cnct_merger_types, $cnct_involved_seqs), "\n";
	    ####print $fh_log join ("\t", $cb, $beg_cb, $end_cb, $mrca, $br2change, $cnct_constituents, $cnct_merger_types, $cnct_involved_seqs), "\n"; # A BUG fixed. ($br2change was superfluous!!)

	}			# End of the testing for-loop (over composite blocks). #
	print $fh_log "\n\n\n";

   } # END of "if ($TEST_LEVEL>2) { # (VI) ...}"

=cut # END of "DISABLED in creation of 'classify_msa_errors_via_mblks.1.pl'. (III)"


			## ADDED on Oct 23 (Thu), 2014. ##

		## Preliminary Process (7'): Lump together some neighboring MINI-blocks of the same type to form "composite MINI-blocks". ##

	print STDOUT "<<<<< Preliminary (7'): Lump together some neighboring MINI-blocks affecting the identical set of sequences. >>>>>\n\n";
	print $fh_log "<<<<< Preliminary (7'): Lump together some neighboring MINI-blocks affecting the identical set of sequences. >>>>>\n\n";

	# @{$composite_blocks->[$cb]} = ($beg_site, $end_site, $nodeid_mrca, \%br2change, \@constituents, \@involved_seqs, \@merger_types), where
	# @constituents lists the indices of blocks that compose the $cb th composite block (including "composite blocks" each of which consists of a single block (except trivial blocks)).
	# @involved_seqs lists the indices (in @{$sequence_ids}) of the sequences involved,
	# $merger_types[$i] is the type of merger between the $i th and ($i+1) th constituent blocks
	# (= 0 for 'gap-mediated', = 1/2 for 'non-gap-mediated' with  the $i/($i+1) th block incorporated).
	#
			# (MODIFIED on Oct 20 (Mon) - 21 (Tue), 2014.) #
	my $composite_miniblocks = lump_together_similar_blocks (@{$set_miniblocks_shift_respos}, @{$sequence_ids}, %{$miniblock2trivial}, @{$map_shifts_respos}, $GAP, @{$set_cls_gblocks_ref}, @{$set_cls_gblocks_rec}, @{$set_br2change}, %{$node2pa}, %{$node2ch}, $topnode_id);
	##my $composite_blocks = lump_together_similar_blocks_proto (@{$set_blocks_shift_respos}, @{$sequence_ids}, %{$block2trivial}, @{$map_shifts_respos}, $GAP);
	unless (defined $composite_miniblocks) {
	    print STDOUT "[ERROR '$program_name'] Subroutine 'lump_together_similar_blocks' FAILED for the $s th segment !\n";
	    print STDERR "[ERROR '$program_name'] $!\n\n";
	    die ;
	}

	my $ct_cmp_miniblks = @{$composite_miniblocks};

   if (($TEST_LEVEL>1) or ($TEST_LEVEL_VAL>0)) { # (VII) # MODIFIED in creation of 'classify_msa_errors_via_mblks.2val.pl'.#
   ##if ($TEST_LEVEL>1) { # (VII) ...}

	print $fh_log "<< Output of 'lump_together_similar_blocks': Content of ", '@{$composite_miniblocks}', " (#{composite_miniblocks} = $ct_cmp_miniblks) >>\n\n";

	print $fh_log join ("\t", 'Indx_cmp_miniblock', 'beg_cmb', 'end_cmb', 'mrca', 'indices,constituent,miniblocks', 'list,position,shifts', 'merger,types', 'indices,involved,seqs'), "\n\n"; # MODIFIED on Oct 21 (Tue), 2014. #
	##print $fh_log join ("\t", 'Indx_cmp_block', 'beg_cb', 'end_cb', 'mrca', 'indices,constituent,blocks', 'merger,types', 'indices,involved,seqs'), "\n\n";

	for (my $cb=0; $cb<$ct_cmp_miniblks; $cb++) { # Testing for-loop (over composite mini-blocks). #

	    my ($beg_cb, $end_cb, $mrca, $br2change, $constituents, $involved_seqs, $merger_types) = @{$composite_miniblocks->[$cb]};
	    my $cnct_constituents = join (',', @{$constituents});
	    my $cnct_involved_seqs = join (',', @{$involved_seqs}); 
	    my $cnct_merger_types = (@{$merger_types}>0) ? join (',', @{$merger_types}) : 'n/a' ;

		# MODIFIED on Oct 21 (Tue), 2014. #

	    my @pos_shifts = ();
				# A BUG fixed on Oct 23 (Thu), 2014. #
	    foreach my $indx_blk (@{$constituents}) { push @pos_shifts, $set_miniblocks_shift_respos->[$indx_blk][0]; }
	    ##foreach my $indx_blk (@{$constituents}) { push @pos_shifts, $set_blocks_shift_respos->[$indx_blk][0]; }
	    my $cnct_pos_shifts = join (',', @pos_shifts);

	    print $fh_log join ("\t", $cb, $beg_cb, $end_cb, $mrca, $cnct_constituents, $cnct_pos_shifts, $cnct_merger_types, $cnct_involved_seqs), "\n";
	    ##print $fh_log join ("\t", $cb, $beg_cb, $end_cb, $mrca, $cnct_constituents, $cnct_merger_types, $cnct_involved_seqs), "\n";
	    ####print $fh_log join ("\t", $cb, $beg_cb, $end_cb, $mrca, $br2change, $cnct_constituents, $cnct_merger_types, $cnct_involved_seqs), "\n"; # A BUG fixed. ($br2change was superfluous!!)

	}			# End of the testing for-loop (over composite mini-blocks). #
	print $fh_log "\n\n\n";

   } # END of "if (($TEST_LEVEL>1) or ($TEST_LEVEL_VAL>0)) { # (VII) ...}"

				## ADDED on Oct 24 (Fri), 2014). ##

		## Preliminary Process (8): Reorganize the list of insertions/deletions in the initial candidate of parsimonious scenarios, for reference and reconstructed MSAs.

	print STDOUT "<<<<< Preliminary (8): Reorganize the list of insertions/deletions in the initial candidate of parsimonious scenarios, for reference and reconstructed MSAs. >>>>>\n\n";
	print $fh_log "<<<<< Preliminary (8): Reorganize the list of insertions/deletions in the initial candidate of parsimonious scenarios, for reference and reconstructed MSAs. >>>>>\n\n";


	print $fh_log "<<< (1) For Reference MSA >>>\n\n";

	# @{$linset_gblocks_ref->[$lgb]} = ($cl, $gb, $indx_gp, $len_gb, $beg_gb, $end_gb) is for the gap-pattern block in the $lgb th place in the linear set, which is the $gb th block in the $cl th cluster (i.e., gapped segment) in the refefence MSA, where
	# $indx_gp is the index of the gap-pattern in the @{$set_gpatterns}, and $beg/end_gb is the beginning/ending coordinate of the block (in the 0-based full-closed convention);
	#
	# %{$br2all_indels_ref} = ($branch_id => \@set_all_indels, ...), where
	# [ @{$set_all_indels[$e]} = ($branch_id, $beg_site, $end_site, $state_ue, $state_le, \@indices_lin_blk) is for the $e th (in the spatial order) indel event along the branch, with ] --- OBSOLETE as of Nov 4 (Tue), 2014.
	# @{$set_all_indels[$e]} = ($branch_id, $beg_site, $end_site, $state_ue, $state_le, $length_indel, \@indices_lin_blk) is for the $e th (in the spatial order) indel event along the branch, with # MODIFIED on Nov 4 (Tue), 2014.
	# $beg/end_site being the coordinate (in the 0-based full-closed convention) of the beginning/ending-site of the event, and
	# @indices_lin_blk storing the indices (in @{$linset_cls_gblocks_ref}) of the involved gap-pattern blocks;
	#
	# @{$set_indels_std_by_begsite_ref->[$i]} = ($beg_site, \@set_indels_beg_at_here) is for the $i th beginning site (in numerically ascending order), with
	# @{$set_indels_beg_at_here[$e1]} = (exactly in the same format as @{$set_all_indels[$e]}) is for the $e1 th (in the order of occurrences) indel event beginning at $beg_site;
	# @{$set_indels_std_by_endsite_ref->[$i]} = ($end_site, \@set_indels_end_at_here) is for the $i th ending site (in numerically ascending order), with
	# @{$set_indels_end_at_here[$e2]} = (exactly in the same format as @{$set_all_indels[$e]}) is for the $e2 th (in the order of occurrences) indel event ending at $end_site.
	#
	my ($linset_gblocks_ref, $br2all_indels_ref, $set_indels_std_by_begsite_ref, $set_indels_std_by_endsite_ref) = reorganize_set_indels (@{$set_cls_gblocks_ref}, @{$init_psm_scn_for_cls_ref}); 
	unless (defined $linset_gblocks_ref) {
	    print STDOUT "[ERROR '$program_name'] Subroutine 'reorganize_set_indels' FAILED for the Reference MSA of the $s th segment !\n";
	    print STDERR "[ERROR '$program_name'] $!\n\n";
	    die ;
	}

	my $totct_gblks_ref = @{$linset_gblocks_ref};
	my $totct_begsites_ref = @{$set_indels_std_by_begsite_ref};
	my $totct_endsites_ref = @{$set_indels_std_by_endsite_ref};

   if ($TEST_LEVEL>2) { # (VIIIa) 

	print $fh_log "[[ Outputs of 'reorganize_set_indels' ]]\n\n";

	print $fh_log '[ Content of @{$linset_gblocks_ref} (#{elements} = ', "$totct_gblks_ref) ]\n\n";

	print $fh_log join ("\t", 'Indx_lin_gblk', 'Indx_cl', 'Indx_gblk', 'Indx_gpatt', 'Len_gb', 'Beg_gb', 'End_gb') , "\n\n";

	for (my $lgb=0; $lgb<$totct_gblks_ref; $lgb++) { print $fh_log join ("\t", $lgb, @{$linset_gblocks_ref->[$lgb]}), "\n"; }
	print $fh_log "\n\n\n";

     if ($TEST_LEVEL>3) {

	print $fh_log '[ Content of %{$br2all_indels_ref} (#{entries} = ', scalar (keys %{$br2all_indels_ref}), ") ]\n\n";

	foreach my $br (sort {$a <=> $b} keys %{$br2all_indels_ref}) { # 2nd testing foreach-loop (over branches). #

	    print $fh_log "{ Branch ID: $br }\n\n";

	    print $fh_log ' ' x 3, join ("\t", 'Br_ID', 'beg_site', 'end_site', 'state_ue', 'state_le', 'length_indel', 'indices,lin,blk,involved'), "\n\n"; # MODIFIED on Nov 4 (Tue), 2014. #
	    ##print $fh_log ' ' x 3, join ("\t", 'Br_ID', 'beg_site', 'end_site', 'state_ue', 'state_le', 'indices,lin,blk,involved'), "\n\n";

	    foreach my $event (@{$br2all_indels_ref->{$br}}) {
		my ($br_id2, $beg_site, $end_site, $state_ue, $state_le, $len_indel, $indices_lin_blk) = @{$event}; # MODIFIED on Nov 4 (Tue), 2014.
		##my ($br_id2, $beg_site, $end_site, $state_ue, $state_le, $indices_lin_blk) = @{$event};
		my $cnct_indices_lin_blk = join (',', @{$indices_lin_blk});
		print $fh_log ' ' x 3, join ("\t", $br_id2, $beg_site, $end_site, $state_ue, $state_le, $len_indel, $cnct_indices_lin_blk), "\n"; # MODIFIED on Nov 4 (Tue), 2014.
		##print $fh_log ' ' x 3, join ("\t", $br_id2, $beg_site, $end_site, $state_ue, $state_le, $cnct_indices_lin_blk), "\n";
	    }
	    print $fh_log "\n\n";
	}					# End of the 2nd testing foreach-loop (over branches). #
	print $fh_log "\n";

	print $fh_log '[ Content of @{$set_indels_std_by_begsite_ref} (#{elements} = ', "$totct_begsites_ref) ]\n\n";

	for (my $i=0; $i<$totct_begsites_ref; $i++) { # 3rd testing for-loop (over beginning sites). #

	    my ($beg_site0, $events) = @{$set_indels_std_by_begsite_ref->[$i]};

	    print $fh_log "{ The $i th beginning site (= $beg_site0) }\n\n";

	    print $fh_log ' ' x 3, join ("\t", 'Br_ID', 'beg_site', 'end_site', 'state_ue', 'state_le', 'length_indel', 'indices,lin,blk,involved'), "\n\n"; # MODIFIED on Nov 4 (Tue), 2014.
	    ##print $fh_log ' ' x 3, join ("\t", 'Br_ID', 'beg_site', 'end_site', 'state_ue', 'state_le', 'indices,lin,blk,involved'), "\n\n";

	    foreach my $event (@{$events}) {
		my ($br_id, $beg_site, $end_site, $state_ue, $state_le, $len_indel, $indices_lin_blk) = @{$event}; # MODIFIED on Nov 4 (Tue), 2014.
		##my ($br_id, $beg_site, $end_site, $state_ue, $state_le, $indices_lin_blk) = @{$event};
		my $cnct_indices_lin_blk = join (',', @{$indices_lin_blk});
		print $fh_log ' ' x 3, join ("\t", $br_id, $beg_site, $end_site, $state_ue, $state_le, $len_indel, $cnct_indices_lin_blk), "\n"; # MODIFIED on Nov 4 (Tue), 2014.
		##print $fh_log ' ' x 3, join ("\t", $br_id, $beg_site, $end_site, $state_ue, $state_le, $cnct_indices_lin_blk), "\n";
	    }
	    print $fh_log "\n\n";

	}				# End of the 3rd testing for-loop (over beginning sites). #
	print $fh_log "\n";

	print $fh_log '[ Content of @{$set_indels_std_by_endsite_ref} (#{elements} = ', "$totct_endsites_ref) ]\n\n";

	for (my $i=0; $i<$totct_endsites_ref; $i++) { # 4th testing for-loop (over ending sites). #

	    my ($end_site0, $events) = @{$set_indels_std_by_endsite_ref->[$i]};

	    print $fh_log "{ The $i th ending site (= $end_site0) }\n\n";

	    print $fh_log ' ' x 3, join ("\t", 'Br_ID', 'beg_site', 'end_site', 'state_ue', 'state_le', 'length_indel', 'indices,lin,blk,involved'), "\n\n"; # MODIFIED on Nov 4 (Tue), 2014.
	    ##print $fh_log ' ' x 3, join ("\t", 'Br_ID', 'beg_site', 'end_site', 'state_ue', 'state_le', 'indices,lin,blk,involved'), "\n\n";

	    foreach my $event (@{$events}) {
		my ($br_id, $beg_site, $end_site, $state_ue, $state_le, $len_indel, $indices_lin_blk) = @{$event}; # MODIFIED on Nov 4 (Tue), 2014.
		##my ($br_id, $beg_site, $end_site, $state_ue, $state_le, $indices_lin_blk) = @{$event};
		my $cnct_indices_lin_blk = join (',', @{$indices_lin_blk});
		print $fh_log ' ' x 3, join ("\t", $br_id, $beg_site, $end_site, $state_ue, $state_le, $len_indel, $cnct_indices_lin_blk), "\n"; # MODIFIED on Nov 4 (Tue), 2014.
		##print $fh_log ' ' x 3, join ("\t", $br_id, $beg_site, $end_site, $state_ue, $state_le, $cnct_indices_lin_blk), "\n";
	    }
	    print $fh_log "\n\n";

	}				# End of the 4th testing for-loop (over ending sites). #
	print $fh_log "\n";


     }   # END of "if ($TEST_LEVEL>3) {...}"


   } # END of "if ($TEST_LEVEL>2) { # (VIIIa) ...}"


	print $fh_log "<<< (2) For Reconstructed MSA >>>\n\n";

	# {Formats of the outputs are the identical to those for the reference MSA}
	#
	my ($linset_gblocks_rec, $br2all_indels_rec, $set_indels_std_by_begsite_rec, $set_indels_std_by_endsite_rec) = reorganize_set_indels (@{$set_cls_gblocks_rec}, @{$init_psm_scn_for_cls_rec}); 
	unless (defined $linset_gblocks_rec) {
	    print STDOUT "[ERROR '$program_name'] Subroutine 'reorganize_set_indels' FAILED for the Reconstructed MSA of the $s th segment !\n";
	    print STDERR "[ERROR '$program_name'] $!\n\n";
	    die ;
	}

	my $totct_gblks_rec = @{$linset_gblocks_rec};
	my $totct_begsites_rec = @{$set_indels_std_by_begsite_rec};
	my $totct_endsites_rec = @{$set_indels_std_by_endsite_rec};

   if ($TEST_LEVEL>2) { # (VIIIb) 

	print $fh_log "[[ Outputs of 'reorganize_set_indels' ]]\n\n";

	print $fh_log '[ Content of @{$linset_gblocks_rec} (#{elements} = ', "$totct_gblks_rec) ]\n\n";

	print $fh_log join ("\t", 'Indx_lin_gblk', 'Indx_cl', 'Indx_gblk', 'Indx_gpatt', 'Len_gb', 'Beg_gb', 'End_gb') , "\n\n";

	for (my $lgb=0; $lgb<$totct_gblks_rec; $lgb++) { print $fh_log join ("\t", $lgb, @{$linset_gblocks_rec->[$lgb]}), "\n"; }
	print $fh_log "\n\n\n";

     if ($TEST_LEVEL>3) {

	print $fh_log '[ Content of %{$br2all_indels_rec} (#{entries} = ', scalar (keys %{$br2all_indels_rec}), ") ]\n\n";

	foreach my $br (sort {$a <=> $b} keys %{$br2all_indels_rec}) { # 2nd testing foreach-loop (over branches). #

	    print $fh_log "{ Branch ID: $br }\n\n";

	    print $fh_log ' ' x 3, join ("\t", 'Br_ID', 'beg_site', 'end_site', 'state_ue', 'state_le', 'length_indel', 'indices,lin,blk,involved'), "\n\n"; # MODIFIED on Nov 4 (Tue), 2014.
	    ##print $fh_log ' ' x 3, join ("\t", 'Br_ID', 'beg_site', 'end_site', 'state_ue', 'state_le', 'indices,lin,blk,involved'), "\n\n";

	    foreach my $event (@{$br2all_indels_rec->{$br}}) {
		my ($br_id, $beg_site, $end_site, $state_ue, $state_le, $len_indel, $indices_lin_blk) = @{$event}; # MODIFIED on Nov 4 (Tue), 2014.
		##my ($br_id2, $beg_site, $end_site, $state_ue, $state_le, $indices_lin_blk) = @{$event};
		my $cnct_indices_lin_blk = join (',', @{$indices_lin_blk});
		print $fh_log ' ' x 3, join ("\t", $br_id, $beg_site, $end_site, $state_ue, $state_le, $len_indel, $cnct_indices_lin_blk), "\n"; # MODIFIED on Nov 4 (Tue), 2014.
		##print $fh_log ' ' x 3, join ("\t", $br_id2, $beg_site, $end_site, $state_ue, $state_le, $cnct_indices_lin_blk), "\n";
	    }
	    print $fh_log "\n\n";
	}					# End of the 2nd testing foreach-loop (over branches). #
	print $fh_log "\n";

	print $fh_log '[ Content of @{$set_indels_std_by_begsite_rec} (#{elements} = ', "$totct_begsites_rec) ]\n\n";

	for (my $i=0; $i<$totct_begsites_rec; $i++) { # 3rd testing for-loop (over beginning sites). #

	    my ($beg_site0, $events) = @{$set_indels_std_by_begsite_rec->[$i]};

	    print $fh_log "{ The $i th beginning site (= $beg_site0) }\n\n";

	    print $fh_log ' ' x 3, join ("\t", 'Br_ID', 'beg_site', 'end_site', 'state_ue', 'state_le', 'length_indel', 'indices,lin,blk,involved'), "\n\n"; # MODIFIED on Nov 4 (Tue), 2014.
	    ##print $fh_log ' ' x 3, join ("\t", 'Br_ID', 'beg_site', 'end_site', 'state_ue', 'state_le', 'indices,lin,blk,involved'), "\n\n";

	    foreach my $event (@{$events}) {
		my ($br_id, $beg_site, $end_site, $state_ue, $state_le, $len_indel, $indices_lin_blk) = @{$event}; # MODIFIED on Nov 4 (Tue), 2014.
		##my ($br_id, $beg_site, $end_site, $state_ue, $state_le, $indices_lin_blk) = @{$event};
		my $cnct_indices_lin_blk = join (',', @{$indices_lin_blk});
		print $fh_log ' ' x 3, join ("\t", $br_id, $beg_site, $end_site, $state_ue, $state_le, $len_indel, $cnct_indices_lin_blk), "\n"; # MODIFIED on Nov 4 (Tue), 2014.
		##print $fh_log ' ' x 3, join ("\t", $br_id, $beg_site, $end_site, $state_ue, $state_le, $cnct_indices_lin_blk), "\n";
	    }
	    print $fh_log "\n\n";

	}				# End of the 3rd testing for-loop (over beginning sites). #
	print $fh_log "\n";

	print $fh_log '[ Content of @{$set_indels_std_by_endsite_rec} (#{elements} = ', "$totct_endsites_rec) ]\n\n";

	for (my $i=0; $i<$totct_endsites_rec; $i++) { # 4th testing for-loop (over ending sites). #

	    my ($end_site0, $events) = @{$set_indels_std_by_endsite_rec->[$i]};

	    print $fh_log "{ The $i th ending site (= $end_site0) }\n\n";

	    print $fh_log ' ' x 3, join ("\t", 'Br_ID', 'beg_site', 'end_site', 'state_ue', 'state_le', 'length_indel', 'indices,lin,blk,involved'), "\n\n"; # MODIFIED on Nov 4 (Tue), 2014.
	    ##print $fh_log ' ' x 3, join ("\t", 'Br_ID', 'beg_site', 'end_site', 'state_ue', 'state_le', 'indices,lin,blk,involved'), "\n\n";

	    foreach my $event (@{$events}) {
		my ($br_id, $beg_site, $end_site, $state_ue, $state_le, $len_indel, $indices_lin_blk) = @{$event}; # MODIFIED on Nov 4 (Tue), 2014.
		##my ($br_id, $beg_site, $end_site, $state_ue, $state_le, $indices_lin_blk) = @{$event};
		my $cnct_indices_lin_blk = join (',', @{$indices_lin_blk});
		print $fh_log ' ' x 3, join ("\t", $br_id, $beg_site, $end_site, $state_ue, $state_le, $len_indel, $cnct_indices_lin_blk), "\n"; # MODIFIED on Nov 4 (Tue), 2014.
		##print $fh_log ' ' x 3, join ("\t", $br_id, $beg_site, $end_site, $state_ue, $state_le, $cnct_indices_lin_blk), "\n";
	    }
	    print $fh_log "\n\n";

	}				# End of the 4th testing for-loop (over ending sites). #
	print $fh_log "\n";


     }   # END of "if ($TEST_LEVEL>3) {...}"


   } # END of "if ($TEST_LEVEL>2) { # (VIIIb) ...}"


		## Preliminary Process (9): Identify the pairs of "equivalent" indel events in the reference & reconstructed MSAs.
		## (ADDED on Oct 28 (Tue), 2014.)

	print STDOUT "<<<<< Preliminary (9): Identify the pairs of 'equivalent' indel events in the reference & reconstructed MSAs...  >>>>>\n\n";
	print $fh_log "<<<<< Preliminary (9): Identify the pairs of 'equivalent' indel events in the reference & reconstructed MSAs...  >>>>>\n\n";

	# %{$ref_event2rec_event} = ("$br_ref:$beg_site_ref:$end_site_ref" => "$br_rec:$beg_site_rec:$end_site_rec", ...) for the pairs of "equivalent" indel events,
	# where $beg/end_site_ref/rec is the site coordinate (in the 0-based full-closed convention) of the beginning/ending site of the event in the reference/reconstructed MSA.
	# %{$rec_event2ref_event} is just the inverse of %{$ref_event2rec_event}.
	#
	my ($ref_event2rec_event, $rec_event2ref_event) = identify_equiv_indels (%{$br2all_indels_ref}, %{$br2all_indels_rec}, @{$set_clminfo_ref}, @{$set_clminfo_rec}, $CHAR_ABS, $ct_sequences, %{$node2ch}, %{$node2seq_indx}, %{$node2pa});
	unless (defined $ref_event2rec_event) {
	    print STDOUT "[ERROR '$program_name'] Subroutine 'identify_equiv_indels' FAILED on the $s th segment !\n";
	    print STDERR "[ERROR '$program_name'] $!\n\n";
	    die ;
	}

	my $ct_equiv_indels = scalar keys %{$ref_event2rec_event};

   if ($TEST_LEVEL>2) { # (IX)

	print $fh_log "[ Output of 'identify_equiv_indels' (#{equivalent indels} = $ct_equiv_indels) ]\n\n";

	print $fh_log join ("\t", 'Branch_ref:beg_site_ref:end_site_ref', '<=>', 'branch_rec:beg_site_rec:end_site_rec'), "\n\n";

	foreach my $ref_event (sort keys %{$ref_event2rec_event}) { print $fh_log join ("\t", $ref_event, '<=>', $ref_event2rec_event->{$ref_event}), "\n"; }
	print $fh_log "\n\n\n";

   } # END of "if ($TEST_LEVEL>2) { # (IX) ...}"

		## END of "(ADDED on Oct 28 (Tue), 2014.)" ##


				## ADDED on Oct 24 (Fri), 2014). ##

			# FINAL preliminary:
			# Choose whether to use the block-organization or the mini-block-organization. #
			# [ In this script, always use MINI-blocks. ]

	my ($name_tag, $set_classes_to_be_used, $set_seppatterns_for_classes_to_be_used, $set_blocks_to_be_used, $composite_blocks_to_be_used, $block2trivial_to_be_used)
		= ('MINI-Block', $set_miniclasses_shift_respos, $set_sep_patterns_for_miniclasses, $set_miniblocks_shift_respos, $composite_miniblocks, $miniblock2trivial);

		## my $set_miniblocks_shift_respos = merge_miniclasses_shift_respos (@{$set_miniclasses_shift_respos}, @{$set_sep_patterns_for_miniclasses}, @{$sequence_ids}, %{$name2id}, %{$id2name}, %{$node2ch}, %{$node2pa}, %{$node2depth}, $CHAR_ABS, $CHAR_PRES);

	my $ct_cblks_to_be_used = @{$composite_blocks_to_be_used};

				## END of "ADDED on Oct 24 (Fri), 2014)." ##


			## ADDED on Nov 10 (Mon), 2014. ##
	my %br2unchgd_indels_rec; # ($branch => [[$beg_site1, $end_site1], [$beg_site2, $end_site2], ...], ....) for the indels in the reconstructed MSA.
	foreach my $label_rec (sort keys %{$rec_event2ref_event}) { # Penultimate preliminary foreach-loop (over reconstructed indels equivalent to reference indels). #
	    my ($br, $beg, $end) = split /:/, $label_rec;
	    my $unchgd_indels = $br2unchgd_indels_rec{$br};
	    (defined $unchgd_indels) or ($unchgd_indels = $br2unchgd_indels_rec{$br} = []);
	    push @{$unchgd_indels}, [$beg, $end];
	}				# End of the penultimate preliminary foreach-loop (over reconstructed indels equivalent to reference indels). # 
			## END of "ADDED on Nov 10 (Mon), 2014." ##


			## ADDED on Oct 29 (Wed), 2014. ##

	my %br2sgl_chg_cbs; # = ($branch_id => [list of indices of composite-blocks with only a single change, which occurs along $branch_id], ...)
	my @cbwise_end_shifts = (); # The $cb th element = [$shift_le, $shift_re] for the $cb th composite-block. 

	for (my $cb=0; $cb<$ct_cblks_to_be_used; $cb++) { # Final prelliminary for-loop (over composite blocks). #

	    my ($beg_cb_rec, $end_cb_rec, $nodeid_mrca_cb, $br2change_cb, $constituent_blks, $involved_seqs_cb, $merger_types) = @{$composite_blocks_to_be_used->[$cb]};

	    my $ct_constituents = @{$constituent_blks};
	    my @shifts = ();
	    foreach my $bl (@{$constituent_blks}) { push @shifts, $set_blocks_to_be_used->[$bl][0]; }

	    my ($shift_le, $shift_re) = @shifts[0, $ct_constituents-1]; # The values of shift at the left-end and right-end.

	    $cbwise_end_shifts[$cb] = [$shift_le, $shift_re];


	    my @br = keys %{$br2change_cb};
	    (@br==1) or next;

	    my $br = $br[0];
	    my $sgl_chg_cbs = $br2sgl_chg_cbs{$br};
	    (defined $sgl_chg_cbs) or ($sgl_chg_cbs = $br2sgl_chg_cbs{$br} = []);

	    push @{$sgl_chg_cbs}, $cb;
	}				# End of the final preliminary for-loop (over composite blocks). #


	my %equiv_branches; # = ($branch_id => $equivalent_branch_id, ...)

	if (@{$node2ch->{$topnode_id}}==2) {
	   my ($br1, $br2) = @{$node2ch->{$topnode_id}};
	   $equiv_branches{$br1} = $br2;
	   $equiv_branches{$br2} = $br1;
	}

			## END of "ADDED on Oct 29 (Wed), 2014." ##


		### (i) MAIN PROCESS!!!: Associate each position-shift-block with (an) appropriate type(s) of MSA error(s). ###
		### (ADDED on Oct 29 (Wed), 2014. => MODIFIED on Oct 7 (Wed), 2015) ###

	print STDOUT "<<<<< (i) MAIN PROCESS (1st Round)!!!: Associate each Composite '$name_tag' with (an) appropriate type(s) of MSA error(s)... (#{composite blocks} = $ct_cblks_to_be_used) >>>>>\n\n";
	##print STDOUT "<<<<< (i) MAIN PROCESS!!!: Associate each Composite '$name_tag' with (an) appropriate type(s) of MSA error(s)... (#{composite blocks} = $ct_cblks_to_be_used) >>>>>\n\n";

	print $fh_log "<<<<< (i) MAIN PROCESS (1st Round)!!!: Associate each Composite '$name_tag' with (an) appropriate type(s) of MSA error(s)... (#{composite blocks} = $ct_cblks_to_be_used) >>>>>\n\n";
	##print $fh_log "<<<<< (i) MAIN PROCESS!!!: Associate each Composite '$name_tag' with (an) appropriate type(s) of MSA error(s)... (#{composite blocks} = $ct_cblks_to_be_used) >>>>>\n\n";


	my @cblk_wise_msa_errors = (); # @{$cblk_wise_msa_errors[$cb]->[$er]} = ($type, \@indels_ref, \@indels_rec) is for the $er th error associated with the $cb th composite block, where
					# $type is a string indicating the type of the error,
					# @{$indels_ref[$f]} = ($branch_id, $beg_site, $end_site, $state_ue, $state_le, \@indices_lin_blk) is for the $f th involved indel in the reference MSA,
					# @{$indels_rec[$c]} = ($branch_id, $beg_site, $end_site, $state_ue, $state_le, \@indices_lin_blk) is for the $c th involved indel in the reconstructed MSA.

	my @cblk_wise_cts_invlvd_indels = (); # $cblk_wise_cts_invlvd_indels[$cb] = [$ct_indels_rlv_ref, $ct_indels_rlv_rec, $ct_indels_rltd_ref, $ct_indels_rltd_rec, $ct_indels_other_invlvd_ref, $ct_indels_other_invlvd_rec] for the $cb th composite-block.

	my %cblk2if_skipped; # = ($indx_cblk => $reason, ...) for the composite-blocks skipped to be tested.

	my %indel_ref2assoc_cblks; # = ("$br:$beg:$end" => [list of composite-blocks associated with the indel event], ...) for indels in the reference MSA.
	my %indel_rec2assoc_cblks; # similarly, for indels in the reconstructed MSA.

	my @set_relv_branches = (); # $set_relv_branches[$cb] = [list of relvant branches] # ADDED in creation of 'classify_msa_errors_via_mblks.2.pl' (on Oct 5 (Tue), 2015). #


	for (my $cb=0; $cb < $ct_cblks_to_be_used; $cb++) { # Main middle for-loop (over composite blocks). #

	    my ($beg_cb_rec, $end_cb_rec, $nodeid_mrca_cb, $br2change_cb, $constituent_blks, $involved_seqs_cb, $merger_types) = @{$composite_blocks_to_be_used->[$cb]};

   (print STDOUT "<<< The $cb th composite '$name_tag' >>>\n\n") if ($TEST_LEVEL_newtype>0); # ADDED on Oct 3 (Fri), 2015.

	    my ($shift_le, $shift_re) = @{$cbwise_end_shifts[$cb]};

	    my $beg_cb_ref = $beg_cb_rec - $shift_le;
	    my $end_cb_ref = $end_cb_rec - $shift_re;

	    my @sep_branches = sort {$a <=> $b} keys %{$br2change_cb};

	    my @relv_branches = ();

	    if (@sep_branches==1) {

		@relv_branches = @sep_branches;

	    } else {
			# Choose the branches to be examined in the main process. #

		foreach my $br (@sep_branches) { # 1st preliminary inner foreach-loop (over separating branches). #


				# ADDED on Nov 10 (Mon), 2014. # Check if the branch "separates" the block via an event that remained unchanged from the reference to the reconstructed. #

		    my $unchgd_indels_rec = $br2unchgd_indels_rec{$br};
			## %br2unchgd_indels_rec; # ($branch => [[$beg_site1, $end_site1], [$beg_site2, $end_site2], ...], ....) for the indels in the reconstructed MSA.

		    if (defined $unchgd_indels_rec) {
			my $if_covered2 = 0;
			foreach my $indel_rec (@{$unchgd_indels_rec}) { # 1st inner-inner foreach-loop (over reconstructed indels with equivalents). #
			    my ($beg_ev_rec, $end_ev_rec) = @{$indel_rec};
			    ($end_cb_rec < $beg_ev_rec) and next; # The event is completely on the right of $cb.
			    ($end_ev_rec < $beg_cb_rec) and next; # The event is completely on the left of $cb.
			    (($beg_cb_rec < $beg_ev_rec) and ($end_ev_rec < $end_cb_rec)) and next; # The event resides completely within $cb.
			    $if_covered2 = 1;
			    last;
			}				# End of the 1st inner-inner foreach-loop (over reconstructed indels with equivalents). #
			($if_covered2) and next; # Skip if the 'separating branch' can be attributed to the event.
		    }


				# END of "ADDED on Nov 10 (Mon), 2014." #
		    

		    my $sgl_chg_cbs = $br2sgl_chg_cbs{$br};

		    unless (defined $sgl_chg_cbs) {

			my $equiv_br = $equiv_branches{$br};
			$sgl_chg_cbs = (defined $equiv_br) ? $br2sgl_chg_cbs{$equiv_br} : undef;

			unless (defined $sgl_chg_cbs) {
				    # No composite-blocks with only a single change that occurs along $br.
				    # (That is, no composite-blocks that are phylogenetically delimited by $br alone.)
			    push @relv_branches, $br;
			    next;
			}
		    }

		    # @{$sgl_chg_cbs} contains composite-blocks that are phylogenetically delimited by $br alone. #

		    my $if_covered = 0;
		    foreach my $cb2 (@{$sgl_chg_cbs}) { # Inner-inner foreach-loop (over relevant composite-blocks). #
			my ($beg_cb2_rec, $end_cb2_rec) = @{$composite_blocks_to_be_used->[$cb2]}[0,1];
			my ($shift2_le, $shift2_re) = @{$cbwise_end_shifts[$cb2]};

				# Calculate the boundaries of the maximum possible range of $cb2. #
			($shift2_le > $shift_le) and ($beg_cb2_rec -= $shift2_le - $shift_le); 
			($shift2_re < $shift_re) and ($end_cb2_rec -= $shift2_re - $shift_re);

			($end_cb_rec < $beg_cb2_rec) and next; # $cb2 is completely on the right of $cb.
			($end_cb2_rec < $beg_cb_rec) and next; # $cb2 is completely on the left of $cb.
			(($beg_cb_rec < $beg_cb2_rec) and ($end_cb2_rec < $end_cb_rec)) and next; # $cb2 resides completely within $cb.

			$if_covered = 1;
			last;
		    }				# End of the inner-inner foreach-loop (over relevant composite-blocks). #

		    ($if_covered) or (push @relv_branches, $br); # Only those not covered by any single-branch composite-block will be examined.

		}			# End of the 1st preliminary inner foreach-loop (over separating branches). #
	    }

	    $set_relv_branches[$cb] = \@relv_branches; # ADDED in creation of 'classify_msa_errors_via_mblks.2.pl' (on Oct 5 (Tue), 2015). #

	    unless (@relv_branches>0) {
		$cblk2if_skipped{$cb} = 'NO_RELEVANT_BRANCH';
		$cblk_wise_msa_errors[$cb] = undef;
		##$cblk_wise_msa_errors[$cb] = [];
		$cblk_wise_cts_invlvd_indels[$cb] = [];
		next;
	    }

	    if (@relv_branches>1) {
		my $ct_relv_branches = @relv_branches;
		$cblk2if_skipped{$cb} = "MULTIPLE_RELEVANT_BRANCHES(#{branches}=$ct_relv_branches)";
		$cblk_wise_msa_errors[$cb] = undef;
		$cblk_wise_cts_invlvd_indels[$cb] = [];
		next;
	    }

	    my $rlv_br = $relv_branches[0];

	    my @indices_indel_identifiers = (0, 1, 2); # Indices (for @{ ->[$e]}) specifying the branch ID, beginning site, and ending-site, respectively. # MOVED from below, within the candidate region of the new subroutine, (on Oct 6 (Tue), 2015). #

			# REPLACE the core block of the main routine with a new subroutine (plus a post-processing subroutine) !! #
			# (MODIFIED on Oct 6 (Tue), 2015.)

	    my ($type, $reason_skipped, $set_cts_invlvd_indels, $indels_invlvd_ref, $indels_invlvd_rec)
		= classify_error_assoc_w_sgl_cblk ($cb, @{$composite_blocks_to_be_used}, $shift_le, $shift_re, $rlv_br, %equiv_branches,
		    $topnode_id, %{$node2ch}, %{$node2pa}, %{$br_attr},
		    @{$set_indels_std_by_begsite_rec}, @{$set_indels_std_by_endsite_rec}, @{$set_indels_std_by_begsite_ref}, @{$set_indels_std_by_endsite_ref}, 
		    %{$rec_event2ref_event}, %{$ref_event2rec_event});

	    unless ((defined $type) or (defined $reason_skipped)) {
		print STDOUT "[ERROR '$program_name'] The subroutine 'classify_error_assoc_w_sgl_cblk' FAILED on the $cb th composite shift-block for the $s th segment !\n";
		print STDERR "[ERROR '$program_name'] $!\n";
		die;
	    }

	    $cblk_wise_cts_invlvd_indels[$cb] = $set_cts_invlvd_indels;

	    unless (defined $type) {

			## The test of this block was SKIPPED. ##

		$cblk_wise_msa_errors[$cb] = undef;
		$cblk2if_skipped{$cb} = $reason_skipped;

		next;
	    }

	    unless ( register_association_cblk_and_indels ($type, $cb, @cblk_wise_msa_errors, %indel_ref2assoc_cblks, %indel_rec2assoc_cblks, @{$indels_invlvd_ref}, @{$indels_invlvd_rec}, @indices_indel_identifiers) ) {
		print STDOUT "[ERROR '$program_name'] Subroutine 'register_association_cblk_and_indels' FAILED after 'classify_error_assoc_w_sgl_cblk' on the $cb th composite shift-block for the $s th segment !\n";
		print STDERR "[ERROR '$program_name'] $!\n\n";
		die ;
	    }
			# END of "REPLACE the core block of the main routine with a new subroutine (plus a post-processing subroutine) !!" #


	}					# End of the main middle for-loop (over composite blocks). #

   (print STDOUT "\n... The MAIN PROCESS (1st Round) ENDED for the $s th segment ...\n\n\n") if (($TEST_LEVEL>1) or ($TEST_LEVEL_VAL>0)) ; # MODIFIED in creation of 'classify_msa_errors_via_mblks.2val.pl'. #
   ##(print STDOUT "\n... The MAIN PROCESS (1st Round) ENDED for the $s th segment ...\n\n\n") if ($TEST_LEVEL>1);

			# ADDED on Nov 8 (Sat), 2014. #
	my @skipped_cblks = sort {$a <=> $b} keys %cblk2if_skipped;
	my $ct_skipped_cblks = @skipped_cblks;
			# END of "ADDED on Nov 8 (Sat), 2014." #

  if (($TEST_LEVEL>0) or ($TEST_LEVEL_VAL>0)) { # (X) # MODIFIED in creation of 'classify_msa_errors_via_mblks.2val.pl'. #
  ##if ($TEST_LEVEL>0) { # (X) ...}

		# MODIFIED in creation of 'classify_msa_errors_via_mblks.2.pl' (on Oct 6 (Tue), 2015). #
	print $fh_log "\n[[ Results of the Main Process (1st Round) ]]\n\n";
	##print $fh_log "\n[[ Results of the Main Process ]]\n\n";

    if (($TEST_LEVEL>1) or ($TEST_LEVEL_VAL>0)) { # (i) # This output is for testing each (sub)-step of the MAIN PROCESS. # MODIFIED in creation of 'classify_msa_errors_via_mblks.2val.pl'. #
    ##if ($TEST_LEVEL>1) { # (i) # This output is for testing each (sub)-step of the MAIN PROCESS. # ...}

	print $fh_log '[ Contents of @cblk_wise_cts_invlvd_indels ]', "\n\n";

	print $fh_log join ("\t", 'Indx_cmp_blk', '#{rlv_indels}_ref', '#{rlv_indels}_rec', '#{rltd_indels}_ref', '#{rltd_indels}_rec', '#{other_involved}_ref', '#{other_involved}_rec'), "\n\n";

	for (my $cb=0; $cb<$ct_cblks_to_be_used; $cb++) { print $fh_log join ("\t", $cb, @{$cblk_wise_cts_invlvd_indels[$cb]}), "\n"; }
	print $fh_log "\n\n";

    } # END of "if (($TEST_LEVEL>1) or ($TEST_LEVEL_VAL>0)) { (i) ...}"

			# MODIFIED on Nov 8 (Sat), 2014. #
	print $fh_log "[ Skipped Composite-Blocks (#{cblocks} = $ct_skipped_cblks): ", join (', ', @skipped_cblks), " . ]\n\n\n";
	##print $fh_log '[ Skipped Composite-Blocks: ', join (', ', keys %cblk2if_skipped), " . ]\n\n\n";

	print $fh_log '[ Contents of @cblk_wise_msa_errors ]', "\n\n";

	print $fh_log join ("\t", 'Indx_cmp_blk', 'Indx_error', 'len_cblk_ref', 'len_cblk_rec', 'Type', 'br1:beg1:end1:stat_ue1/br2:beg2:end2:stat_ue2/...(ref)', 'br1:beg1:end1:stat_ue1/br2:beg2:end2:stat_ue2/...(rec)'), "\n\n"; # MODIFIED on Nov 9 (Sun), 2014. #
	##print $fh_log join ("\t", 'Indx_cmp_blk', 'Indx_error', 'Type', 'br1:beg1:end1:stat_ue1/br2:beg2:end2:stat_ue2/...(ref)', 'br1:beg1:end1:stat_ue1/br2:beg2:end2:stat_ue2/...(rec)'), "\n\n";

	for (my $cb=0; $cb<$ct_cblks_to_be_used; $cb++) { # Testing outer for-loop (over composite-blocks). #

	    my $msa_errors_assoc_cb = $cblk_wise_msa_errors[$cb];

	    unless (defined $msa_errors_assoc_cb) {
		my $reason = $cblk2if_skipped{$cb};
		my $type = (defined $reason) ? "Skipped!!($reason)" : 'Skipped!!(reason_unclear)';
		print $fh_log join ("\t", $cb, $type), "\n";
		next;
	    }
			# ADDED on Nov 9 (Sun), 2014. #
	    my ($beg_cb_rec, $end_cb_rec, $nodeid_mrca_cb, $br2change_cb, $constituent_blks, $involved_seqs_cb, $merger_types) = @{$composite_blocks_to_be_used->[$cb]};

	    my ($shift_le, $shift_re) = @{$cbwise_end_shifts[$cb]};

	    my $beg_cb_ref = $beg_cb_rec - $shift_le;
	    my $end_cb_ref = $end_cb_rec - $shift_re;

	    my $len_cb_rec = $end_cb_rec - $beg_cb_rec +1;
	    my $len_cb_ref = $end_cb_ref - $beg_cb_ref +1;
			# END of "ADDED on Nov 9 (Sun), 2014." #

	    my $ct_msa_errors = @{$msa_errors_assoc_cb};

	    for (my $er=0; $er<$ct_msa_errors; $er++) { # Testing inner for-loop (over errors associated with $cb). #

		my ($type, $indels_ref, $indels_rec) = @{$msa_errors_assoc_cb->[$er]};

		my @br_indels_ref = ();
		foreach my $event (@{$indels_ref}) { push @br_indels_ref, join (':', @{$event}[0,1,2,3]); } 
		my $cnct_indels_ref = (@br_indels_ref>0) ? join ('/', @br_indels_ref) : 'None';

		my @br_indels_rec = ();
		foreach my $event (@{$indels_rec}) { push @br_indels_rec, join (':', @{$event}[0,1,2,3]); }
		my $cnct_indels_rec = (@br_indels_rec>0) ? join ('/', @br_indels_rec) : 'None';

		print $fh_log join ("\t", $cb, $er, $len_cb_ref, $len_cb_rec, $type, $cnct_indels_ref, $cnct_indels_rec), "\n"; # MODIFIED on Nov 9 (Sun), 2014. #
		##print $fh_log join ("\t", $cb, $er, $type, $cnct_indels_ref, $cnct_indels_rec), "\n";

	    }					# End of the testing inner for-loop (over errors associated with $cb). #
	}				# End of the testing outer for-loop (over composite-blocks). #
	print $fh_log "\n\n";

    if (($TEST_LEVEL>1) or ($TEST_LEVEL_VAL>0)) { # (ii) # MODIFIED in creation of 'classify_msa_errors_via_mblks.2val.pl'. #
    ##if ($TEST_LEVEL>1) { # (ii) ...}
	print $fh_log '[ Contents of %indel_ref2assoc_cblks ]', "\n\n";
	print $fh_log join ("\t", 'Br:beg:end(ref)', 'indices,of,associated,composite-blocks'), "\n\n";

	foreach my $info_set_indels (@{$set_indels_std_by_begsite_ref}) { # 2nd testing outer for-loop (over beginning sites of the reference indels). #
	    foreach my $event (@{$info_set_indels->[1]}) { # 2nd inner testing for-loop (over reference indels sharing the beginning-site).
		my $indel_ref = join (':', @{$event}[0,1,2]);
		my $indel_rec = $ref_event2rec_event->{$indel_ref};
		if (defined $indel_rec) {
		    print $fh_log join ("\t", $indel_ref, "{Equivalent to '$indel_rec'(rec)}"), "\n";
		    next;
		}
		my $assoc_cblks = $indel_ref2assoc_cblks{$indel_ref};
		my $cnct_assoc_cblks = ((defined $assoc_cblks) and (@{$assoc_cblks}>0)) ? join (',', @{$assoc_cblks}) : 'None' ;
		print $fh_log join ("\t", $indel_ref, $cnct_assoc_cblks), "\n";
	    }						# End of the 2nd inner testing for-loop (over reference indels sharing the beginning-site).
	}					# End of the 2nd testing outer for-loop (over beginning sites of the reference indels). #
	print $fh_log "\n\n";

	print $fh_log '[ Contents of %indel_rec2assoc_cblks ]', "\n\n";
	print $fh_log join ("\t", 'Br:beg:end(rec)', 'indices,of,associated,composite-blocks'), "\n\n";

	foreach my $info_set_indels (@{$set_indels_std_by_begsite_rec}) { # 2nd testing outer for-loop (over beginning sites of the reconstructed indels). #
	    foreach my $event (@{$info_set_indels->[1]}) { # 2nd inner testing for-loop (over reconstructed indels sharing the beginning-site).
		my $indel_rec = join (':', @{$event}[0,1,2]);
		my $indel_ref = $rec_event2ref_event->{$indel_rec};
		if (defined $indel_ref) {
		    print $fh_log join ("\t", $indel_rec, "{Equivalent to '$indel_ref'(ref)}"), "\n";
		    next;
		}
		my $assoc_cblks = $indel_rec2assoc_cblks{$indel_rec};
		my $cnct_assoc_cblks = ((defined $assoc_cblks) and (@{$assoc_cblks}>0)) ? join (',', @{$assoc_cblks}) : 'None' ;
		print $fh_log join ("\t", $indel_rec, $cnct_assoc_cblks), "\n";
	    }						# End of the 2nd inner testing for-loop (over reconstructed indels sharing the beginning-site).
	}					# End of the 2nd testing outer for-loop (over beginning sites of the reconstructed indels). #
	print $fh_log "\n\n";

    } # END of  "if (($TEST_LEVEL>1) or ($TEST_LEVEL_VAL>0)) { # (ii) ...}"

  } # END of "if (($TEST_LEVEL>0) or ($TEST_LEVEL_VAL>0)) { # (X) ...}"


		## Trailing Process: List the reference/reconstructed indel events NOT covered by any block (and without equivalent events). ##
		## ... Withheld ...


		## (ii) Main Process B: ... May not be necessary in this program ...


		## Final Outputs: 
		## (ADDED on Nov 8 (Sat) - 9 (Sun), 2014.)

	my $ct_cblks_wo_assoc_events = my $ct_noneff_cblks = 0; # The number of composite-blocks without associated indel events, and the number of composite-blocks 'not effectively' associated with any indel events.
	my $ct_skipped_cblks2 = 0;
	my @list_error_types = my @list_lengths_eff_cblks = ();
	my $totlength_eff_cblks = 0;

	for (my $cb=0; $cb<$ct_cblks_to_be_used; $cb++) { # Main trailing middle for-loop (over composite-blocks). #

	    my $msa_errors_assoc_cb = $cblk_wise_msa_errors[$cb];

	    unless (defined $msa_errors_assoc_cb) {
		$ct_skipped_cblks2++;
		next;
	    }
	    my $ct_msa_errors = @{$msa_errors_assoc_cb};

	    my ($beg_cb_rec, $end_cb_rec, $nodeid_mrca_cb, $br2change_cb, $constituent_blks, $involved_seqs_cb, $merger_types) = @{$composite_blocks_to_be_used->[$cb]};

	    my ($shift_le, $shift_re) = @{$cbwise_end_shifts[$cb]};

	    my $beg_cb_ref = $beg_cb_rec - $shift_le;
	    my $end_cb_ref = $end_cb_rec - $shift_re;

	    my $len_cb_rec = $end_cb_rec - $beg_cb_rec +1;
	    my $len_cb_ref = $end_cb_ref - $beg_cb_ref +1;
	    my $len_cb = ($len_cb_rec < $len_cb_ref) ? $len_cb_rec : $len_cb_ref ; # Take the length whichever is smaller. #

	    for (my $er=0; $er<$ct_msa_errors; $er++) { # Main trailing inner for-loop (over errors associated with $cb). #
		my ($type, $indels_ref, $indels_rec) = @{$msa_errors_assoc_cb->[$er]};

		if ($type =~ m/^NO_ASSOCIATED_EVENT/) {

		    $ct_cblks_wo_assoc_events++;
		    next;

=DISABLED for examining the effects of 'Non-effective' composite blocks. (on Oct 22 (Thu), 2015).

		} elsif ( (uc($type) =~ m/^COMPLEX\(\?+\)/) and (scalar(@{$indels_ref})+scalar(@{$indels_rec}) ==1) ) {
				# If the composite-block is 'Complex(?...)' and has only one associated indel event.

		    my ($assoc_indel_cand, $indel2assoc_cblks) = (@{$indels_ref}>0) ? ($indels_ref->[0], \%indel_ref2assoc_cblks) : ($indels_rec->[0], \%indel_rec2assoc_cblks) ;
		    my $label_assoc_indel_cand = join (':', @{$assoc_indel_cand}[0,1,2]);
		    my $assoc_cblks = $indel2assoc_cblks->{$label_assoc_indel_cand};
		    if (@{$assoc_cblks}>1) {
			my $if_indel_explained = 0;
			foreach my $cb2 (@{$assoc_cblks}) { # Inner-inner foreach-loop (over composite-blocks associated with the event). #
			    ($cb2 == $cb) and next;
			    foreach my $error2 (@{$cblk_wise_msa_errors[$cb2]}) { # Innermost foreach-loop (over errors associated with $cb2).
				my $type = $error2->[0];
				if (uc($type) !~ m/^COMPLEX/) {
				    $if_indel_explained = 1;
				    last;
				}
			    }					# End of the innermost foreach-loop (over errors associated with $cb2).
			    ($if_indel_explained) and last;
			}			# End of the inner-inner foreach-loop (over composite-blocks associated with the event). #
			if ($if_indel_explained) {
			    $ct_noneff_cblks++;
			    next;
			}
		    } # END of "if (@{$assoc_cblks}>1) {...}"

=cut # END of "DISABLED for examining the effects of 'Non-effective' composite blocks. (on Oct 22 (Thu), 2015)."

		}
		push @list_error_types, $type;
		push @list_lengths_eff_cblks, $len_cb;
		$totlength_eff_cblks += $len_cb;
	    }					# End of the main trailing inner for-loop (over errors associated with $cb). #
	}				# End of the main trailing middle for-loop (over composite-blocks). #

	my $ct_eff_cblks = @list_error_types;

	my $tot_effct_cblks = $ct_eff_cblks + $ct_skipped_cblks2 + $ct_cblks_wo_assoc_events + $ct_noneff_cblks;

	my $cnct_error_types = join (';', @list_error_types);
	my $cnct_lens_eff_cblks = join (',', @list_lengths_eff_cblks);

	## $ct_cblks_wo_assoc_events = my $ct_noneff_cblks = 0; # The number of composite-blocks without associated indel events, and the number of composite-blocks 'not effectively' associated with any indel events.
	## $ct_skipped_cblks2 = 0;
	## $totlength_eff_cblks = 0;

		# In the following, $fh_out was resplaced with $fh_out1. (on Oct 6 (Tue), 2015) #

	print $fh_out1 "< Segment ID: $segid >\n\n";

	print $fh_out1 join ("\t", '#{Equiv_indels}', 'Tot#{composite-blocks}', '#{cblks}_skipped', '#{cblks}_no_assoc', '#{cblks}_noneff', '#{cblks}_eff', 'Tot_len{cblks}_eff', 'Types;of;associated;errors', 'Lengths,of,effective,composite,blocks'), "\n\n";

	print $fh_out1 join ("\t", $ct_equiv_indels, $tot_effct_cblks, $ct_skipped_cblks2, $ct_cblks_wo_assoc_events, $ct_noneff_cblks, $ct_eff_cblks, $totlength_eff_cblks, $cnct_error_types, $cnct_lens_eff_cblks), "\n";

	print $fh_out1 "\n\\\\\n\n";

		## END of "(ADDED on Nov 8 (Sat) - 9 (Sun), 2014.)"


=Just for a reminder... (1)
	my @skipped_cblks = sort {$a <=> $b} keys %cblk2if_skipped;

	for (my $cb=0; $cb<$ct_cblks_to_be_used; $cb++) { # Testing outer for-loop (over composite-blocks). #

	    my $msa_errors_assoc_cb = $cblk_wise_msa_errors[$cb];

	    unless (defined $msa_errors_assoc_cb) {
		my $reason = $cblk2if_skipped{$cb};
		my $type = (defined $reason) ? "Skipped!!($reason)" : 'Skipped!!(reason_unclear)';
		print $fh_log join ("\t", $cb, $type), "\n";
		next;
	    }

	    my $ct_msa_errors = @{$msa_errors_assoc_cb};

	    for (my $er=0; $er<$ct_msa_errors; $er++) { # Testing inner for-loop (over errors associated with $cb). #

		my ($type, $indels_ref, $indels_rec) = @{$msa_errors_assoc_cb->[$er]};

		my @br_indels_ref = ();
		foreach my $event (@{$indels_ref}) { push @br_indels_ref, join (':', @{$event}[0,1,2,3]); } 
		my $cnct_indels_ref = (@br_indels_ref>0) ? join ('/', @br_indels_ref) : 'None';

		my @br_indels_rec = ();
		foreach my $event (@{$indels_rec}) { push @br_indels_rec, join (':', @{$event}[0,1,2,3]); }
		my $cnct_indels_rec = (@br_indels_rec>0) ? join ('/', @br_indels_rec) : 'None';

		print $fh_log join ("\t", $cb, $er, $type, $cnct_indels_ref, $cnct_indels_rec), "\n";

	    }					# End of the testing inner for-loop (over errors associated with $cb). #
	}				# End of the testing outer for-loop (over composite-blocks). #
=cut # END of "Just for a reminder... (1)"


			### END of "NEWLY ADDED in creation of 'classify_msa_errors.1.pl'." ###


			##### NEWLY ADDED in creation of 'classify_msa_errors_via_mblks.2.pl'. #####
			##### [From Oct 7 (Wed), 2015, Till Oct xx (yyy), 2015.]


	print STDOUT "<<<< (ii) MAIN PROCESS (2nd Round)!!: Attempt to 'hard-link' skipped composite '${name_tag}'s to non-skipped ones, and to resolve Composite '${name_tag}'s associated with 'Complex' errors... >>>>\n\n";
	print $fh_log "<<<< (ii) MAIN PROCESS (2nd Round)!!: Attempt to 'hard-link' skipped composite '${name_tag}'s to non-skipped ones, and to resolve Composite '${name_tag}'s associated with 'Complex' errors... >>>>\n\n";

=REPLACED with a better method (on Oct 8 (Thu), 2015)
	my %br2neighbors; # ($branch_ID => [neighboring branches, including the equivalent branch and its children], ...)

	foreach my $br (keys %{$br_attr}) { # PrePre-preliminary foreach-loop (over branches). #

	    my @neighbors = ();

	    my $pa = $node2pa->{$br};
	    my $equiv_br = $equiv_branches{$br};

	    if (defined $equiv_br) {
		push @neighbors, $equiv_br;
		my $ch_eq = $node2ch->{$equiv_br};
		(defined $ch_eq) and (push @neighbors, @{$ch_eq});

	    } else {
		(defined $br_attr->{$pa}) and (push @neighbors, $pa);
		foreach my $sbl (@{$node2ch->{$pa}}) { ($sbl eq $br) or (push @neighbors, $sbl); }
	    }

	    my $ch = $node2ch->{$br};
	    (defined $ch) and (push @neighbors, @{$ch});

	    $br2neighbors{$br} = \@neighbors;

	}		# End of the PrePre-preliminary foreach-loop (over branches). #

=cut # END of "REPLACED with a better method (on Oct 8 (Thu), 2015)"

	my @cblk_wise_indels_ref = (); # @{$cblk_wise_indels_ref[$cb]} stores "$br:$beg_site:$end_site:$stat_ue" of events (implicated in the reference MSA) "involved" with the $cb th block.
	my @cblk_wise_indels_rec = (); # @{$cblk_wise_indels_rec[$cb]} stores "$br:$beg_site:$end_site:$stat_ue" of events (implicated in the reconstructed MSA) "involved" with the $cb th block.
	my %indels_ref2cblks; # (= "$br:$beg_site:$end_site:$stat_ue" => \@set_cblks, ...) for events implicated in the reference MSA.
	my %indels_rec2cblks; # (= "$br:$beg_site:$end_site:$stat_ue" => \@set_cblks, ...) for events implicated in the reconstructed MSA.

	for (my $cb=0; $cb < $ct_cblks_to_be_used; $cb++) { # Pre-preliminary for-loop (over composite blocks). #

	    my $set_msa_errors = $cblk_wise_msa_errors[$cb];
	    unless (defined $set_msa_errors) {
			# The composite block is associated with no error. #
		$cblk_wise_indels_ref[$cb] = [];
		$cblk_wise_indels_rec[$cb] = [];
		next;
	    }

	    my @set_indels_ref = my @set_indels_rec = ();

	    foreach my $info_error (@{$set_msa_errors}) { # Inner foreach-loop (over associated errors). #

		my ($type, $indels_ref, $indels_rec) = @{$info_error};

		foreach my $indel (@{$indels_ref}) { # 1st inner-inner foreach-loop (over reference-implicated events) #
		    my $str_event = join (':', @{$indel}[0..3]);
		    push @set_indels_ref, $str_event;
		    my $cblks = $indels_ref2cblks{$str_event};
		    (defined $cblks) or ($cblks = $indels_ref2cblks{$str_event} = []);
		    push @{$cblks}, $cb;

		}				# End of the 1st inner-inner foreach-loop #

		foreach my $indel (@{$indels_rec}) { # 2nd inner-inner foreach-loop  (over reconstructed-implicated events) #
		    my $str_event = join (':', @{$indel}[0..3]);
		    push @set_indels_rec, $str_event;
		    my $cblks = $indels_rec2cblks{$str_event};
		    (defined $cblks) or ($cblks = $indels_rec2cblks{$str_event} = []);
		    push @{$cblks}, $cb;
		}

	    }					# End of the inner foreach-loop (over associated errors). #

	    my @std_indels_ref = sort @set_indels_ref;
	    my @std_indels_rec = sort @set_indels_rec;

	    $cblk_wise_indels_ref[$cb] = \@std_indels_ref;
	    $cblk_wise_indels_rec[$cb] = \@std_indels_rec;
	    
	}					# End of Pre-preliminary for-loop (over composite blocks). #


	my %shift2non_skipped_cblks ; # = ($shift => \@list_non_skipped, ...), where @{$list_non_skipped[$ns]} = [$indx_cb, $indx_blk, $beg_blk, $end_blk]
					# These composite blocks may be 'hard-linked' by skipped or complex composite blocks.
	my @skipped_and_complex = ();
	my @non_skipped = ();
	my %cb2if_nonskipped;

	for (my $cb=0; $cb < $ct_cblks_to_be_used; $cb++) { # 1st preliminary for-loop (over composite blocks). #

	    if (defined $cblk2if_skipped{$cb}) {
		push @skipped_and_complex, $cb;
		next;
	    }

	    my ($beg_cb_rec, $end_cb_rec, $nodeid_mrca_cb, $br2change_cb, $constituent_blks, $involved_seqs_cb, $merger_types) = @{$composite_blocks_to_be_used->[$cb]};

	    my $set_msa_errors = $cblk_wise_msa_errors[$cb];
	    unless ((defined $set_msa_errors) and (@{$set_msa_errors} == 1)) {
	    ##unless ((defined $set_msa_errors) and (@{$set_msa_errors}>0)) {...} # A possible ERROR was corrected. #
			# Either no or more than one error are associated with the c-block. (This should be IMPOSSIBLE at this point, in the current version of the program.)
		push @skipped_and_complex, $cb;
		next;
	    }

	    foreach my $blk (@{$constituent_blks}) { # 1st inner for-loop (over constituent blocks). #

	        my ($shift, $beg_blk, $end_blk, $id_node_mrca, $depth_mrca, $seqs_involved, $br2change, $excl_sbblocks, $ct_changes, $indices_src_classes) = @{$set_blocks_to_be_used->[$blk]};
	        ##my ($shift, $beg_blk, $end_blk, $id_node_mrca, $depth_mrca, $seqs_involved, $br2change, $excl_sbblocks, $ct_changes, $indices_src_classes) = @{$set_miniblocks_shift_respos->[$blk]};

		my $non_skipped_cblks = $shift2non_skipped_cblks{$shift};
		(defined $non_skipped_cblks) or ($non_skipped_cblks = $shift2non_skipped_cblks{$shift} = []);
		push @{$non_skipped_cblks}, [$cb, $blk, $beg_blk, $end_blk];
	    }				# End of the 1st inner for-loop (over constituent blocks). #

	    push @non_skipped, $cb;
	    $cb2if_nonskipped{$cb} = 1;

	    my $if_complex = 0;
	    foreach my $info_error (@{$set_msa_errors}) { # 2nd inner for-loop (over associated errors). #

			# A BUG fixed on Oct 8 (Thu), 2015. #
		(($info_error->[0] =~ m/^Complex/) or ($info_error->[0] =~ m/^NO_ASSOCIATED_EVENT/)) or next;
		##($info_error->[0] =~ m/^Complex/) or next;
		$if_complex = 1;
		last;
	    }				# End of the 2nd inner for-loop (over associated errors). #

	    $if_complex and (push @skipped_and_complex, $cb);

	}			# End of the 1st preliminary for-loop (over composite blocks). #


		## Attempt to "hard-link" the skipped & complex composite-blocks to non-skipped ones. ##

	my %cb2hard_linked; # ($indx_cb (for skipped or complex) => [list of indices of (non-skipped) composite-blocks "hard-link"ed by $cb], ...)
	my %cb2hard_linking; # ($indx_cb (for non-skipped) => [list of indices of (skipped and complex) composite-blocks that "hard-link" the $cb], ...)

	foreach my $cb (@skipped_and_complex) { # 2nd preliminary foreach-loop (over skipped & complex composite blocks). #

	    my ($beg_cb_rec, $end_cb_rec, $nodeid_mrca_cb, $br2change_cb, $constituent_blks, $involved_seqs_cb, $merger_types) = @{$composite_blocks_to_be_used->[$cb]};

	    (@{$constituent_blks}==1) or next; # Skip unless the subject composite-block consists of a single block.

	    my $blk = $constituent_blks->[0];

	    my ($shift, $beg_blk, $end_blk, $id_node_mrca, $depth_mrca, $seqs_involved, $br2change, $excl_sbblocks, $ct_changes, $indices_src_classes) = @{$set_blocks_to_be_used->[$blk]};
	    ##my ($shift, $beg_blk, $end_blk, $id_node_mrca, $depth_mrca, $seqs_involved, $br2change, $excl_sbblocks, $ct_changes, $indices_src_classes) = @{$set_miniblocks_shift_respos->[$blk]};

	   my $non_skipped_cblks = $shift2non_skipped_cblks{$shift};

	   (defined $non_skipped_cblks) or next; # Skip if no non-skipped c-block shares the shift with the subject c-block.

	    my $indels_sb_ref = $cblk_wise_indels_ref[$cb];
	    my $indels_sb_rec = $cblk_wise_indels_rec[$cb];

	    my @set_hard_linked = ();

	    foreach my $info_nscblk (@{$non_skipped_cblks}) { # Inner foreach-loop (over shift-sharing non-skipped c-blocks). #

		my ($nscblk, $nsblk, $beg_nsblk, $end_nsblk) = @{$info_nscblk};

		($nscblk == $cb) and next; # Skip if the non-skipped c-block is identical to the subject c-block. #

		(($beg_nsblk <= $beg_blk) and ($end_blk <= $end_nsblk)) or next; # Skip unless the non-skipped c-block completely includes the subject c-block.

		my $rlv_br_nscblk = $set_relv_branches[$nscblk]->[0]; # Because the c-block is non-skipped, it must have only a single relevant branch. #

		##(defined $br2change_cb->{$rlv_br_nscblk}) or next; # Skip unless the relevant branch is delimiting the subject c-block. ## => MODIFIED and MOVED below. ##

			# Examine whether the set of events involved with the subject c-block is COMPLETELY included in that involved with the non-skipped c-block. #

		if (@{$indels_sb_ref}>0) {
		    my $indels_ns_ref = $cblk_wise_indels_ref[$nscblk];
		   (@{$indels_ns_ref} < @{$indels_sb_ref}) and next;
		    my ($common, $ex_sb, $ex_ns) = diff_array (@{$indels_sb_ref}, @{$indels_ns_ref});
		    (@{$ex_sb}>0) and next;
		}

		if (@{$indels_sb_rec}>0) {
		    my $indels_ns_rec = $cblk_wise_indels_rec[$nscblk];
		    (@{$indels_ns_rec} < @{$indels_sb_rec}) and next;
		    my ($common, $ex_sb, $ex_ns) = diff_array (@{$indels_sb_rec}, @{$indels_ns_rec});
		    (@{$ex_sb}>0) and next;
		}

			# Examine whether any branch delimiting the subject c-block coincides with or neighbors
			# any branch delimiting the non-skipped c-block.

		my ($beg_ns_rec, $end_ns_rec, $nodeid_mrca_ns, $br2change_ns, $constituent_ns, $involved_seqs_ns, $merger_types) = @{$composite_blocks_to_be_used->[$nscblk]};

		my $if_phylo_nb = 0;

		foreach my $br (keys %{$br2change_cb}) { # Inner-inner foreach-loop (over branch delimiting the subject c-block). #

		    my ($stat_ue_cb, $stat_le_cb) = @{$br2change_cb->{$br}}; # ADDED on Oct 8 (Thu), 2015.

		    if (defined $br2change_ns->{$br}) {

			my ($stat_ue_ns, $stat_le_ns) = @{$br2change_ns->{$br}}; # ADDED on Oct 8 (Thu), 2015.

			if ($stat_ue_cb eq $stat_le_ns) { # If the two blocks are separated by the branch $br. (ADDED on Oct 8 (Thu), 2015). #

			    $if_phylo_nb = 1;
			    last;

			} else {
			    next; # Otherwise, this non-skipped c-block overlaps the subject c-block, thus the former cannot hard-link the latter. #
			}
		    }

				## An IMPROVED conditional branched judgement. (INTRODUCED on Oct 8 (Thu), 2015.) ##

		    if ($stat_ue_cb eq $CHAR_ABS) { # The branch $br delimints the subject c-block from above. #

			my $pa = $node2pa->{$br};
			my $equiv_pa = $equiv_branches{$pa};
			if (defined $br_attr->{$pa}) { # There is a parent branch. #
			   if (defined $br2change_ns->{$pa}) {
				my ($stat_ue_ns_pa, $stat_le_ns_pa) = @{$br2change_ns->{$pa}};
				if ($stat_le_ns_pa eq $CHAR_ABS) { # The parent branch $pa delimints the non-skipped c-block from below.
				    $if_phylo_nb = 1;
				    last;
				}

			   } elsif ((defined $equiv_pa) and (defined $br2change_ns->{$equiv_pa})) { # The equivalent of the parent branch ($equiv_pa) exists and delimits the non-skipped c-block.
				my ($stat_ue_ns_eqpa, $stat_le_ns_eqpa) = @{$br2change_ns->{$equiv_pa}};
				if ($stat_ue_ns_eqpa eq $CHAR_ABS) { # The parent branch-equivalent ($equiv_pa) delimits the non-skipped c-block from above.
				    $if_phylo_nb = 1;
				    last;
				}
			   } 
			} # END of "if (defined $br2change_ns->{$pa}) {...}"

			my $equiv = $equiv_branches{$br};

			if (defined $equiv) { # If $br has its equivalent.

			    my $children_eq = $node2ch->{$equiv};

			    if (defined $br2change_ns->{$equiv}) { # If the equivalent delimits the non-skipped c-block.
				my ($stat_ue_ns_eq, $stat_le_ns_eq) = @{$br2change_ns->{$equiv}};
				if ($stat_ue_ns_eq eq $CHAR_ABS) { # If the equivalent delimits from above.
				    $if_phylo_nb = 1;
				    last;
				}
			    } elsif (defined $children_eq) { # If the equivalent has children.
				foreach my $ch_eq (@{$children_eq}) { # 1st innermost foreach-loop (over children of the equivalent). #
				    if (defined $br2change_ns->{$ch_eq}) {
					my ($stat_ue_ns_ch_eq, $stat_le_ns_ch_eq) = @{$br2change_ns->{$ch_eq}};
					if ($stat_ue_ns_ch_eq eq $CHAR_ABS) { # If a child of the equivalent delimits the non-skipped c-block from above.
					    $if_phylo_nb = 1;
					    last;
					}
				    }
				} # End of the 1st innermost foreach-loop (over children of the equivalent). #
				$if_phylo_nb and last;
			    }

			} else { # If $br does not have its equivalent.

			    my $siblings = $node2ch->{$pa};
			    foreach my $sibl (@{$siblings}) { # 2nd innermost foreach-loop (over siblings). #
				($sibl == $br) and next;

				if (defined $br2change_ns->{$sibl}) {
				    my ($stat_ue_ns_sbl, $stat_le_ns_sbl) = @{$br2change_ns->{$sibl}};
				    if ($stat_ue_ns_sbl eq $CHAR_ABS) { # If a sibling branch delimits the non-skipped c-block from abobve.
					$if_phylo_nb = 1; 
					last;
				    }
				}
			    }				# End of the 2nd innermost foreach-loop (over siblings). #
			    $if_phylo_nb and last;

			} # END of "if (defined $equiv) {...} else {...}"

		    } else { # The branch $br delimits the subject c-block from below. #

			my $children = $node2ch->{$br};
			if (defined $children) {
			    foreach my $ch (@{$children}) { # 3rd innermost foreach-loop (over children). #
				if (defined $br2change_ns->{$ch}) {
				    my ($stat_ue_ns_ch, $stat_le_ns_ch) = @{$br2change_ns->{$ch}};
				    if ($stat_ue_ns_ch eq $CHAR_ABS) { #  If a child delimits the non-skipped c-block from above.
					$if_phylo_nb = 1;
					last;
				    }
				}
			    }			# End of the 3rd innermost foreach-loop (over children). #
			    $if_phylo_nb and last;
			}

		    } # END of "if ($stat_ue_cb eq $CHAR_ABS) { ...} else {...}"

=REPLACED with a better method (on Oct 8 (Thu), 2015)
		    my $neighbors = $br2neighbors{$br};
		    foreach my $nb_br (@{$neighbors}) { # Innermost foreach-loop (over the neighbors of the delimiting branch). #
			if (defined $br2change_ns->{$nb_br}) {
			    $if_phylo_nb = 1;
			    last;
			}
		    }					# End of the innermost foreach-loop. #
		    $if_phylo_nb and last;
=cut # END of "REPLACED with a better method (on Oct 8 (Thu), 2015)"
		    
		}				# End of the inner-inner foreach-loop #

		$if_phylo_nb or next;

			## The non-skipped c-block fulfilled all the criteria!! ##

		push @set_hard_linked, $nscblk;

		my $hard_linking = $cb2hard_linking{$nscblk};
		(defined $hard_linking) or ($hard_linking = $cb2hard_linking{$nscblk} = []);
		push @{$hard_linking}, $cb;

	    }					# End of the inner foreach-loop (over shift-sharing non-skipped c-blocks). #

	    (@set_hard_linked>0) and ($cb2hard_linked{$cb} = \@set_hard_linked);

	}				# End of the 2nd preliminary foreach-loop (over skipped & complex composite blocks). #

	my $ct_hard_linking_cblks = scalar keys %cb2hard_linked;
	my $ct_hard_linked_cblks = scalar keys %cb2hard_linking;

  if (($TEST_LEVEL2>0) or ($TEST_LEVEL_VAL>0)) { # (XI) # MODIFIED in creation of 'classify_msa_errors_via_mblks.2val.pl'. #
  ##if ($TEST_LEVEL2>0) { # (XI) ...}

	print $fh_log "[[ Interim Results ]]\n\n";

    if (($TEST_LEVEL2>1) or ($TEST_LEVEL_VAL>0)) { # (i)
    ##if ($TEST_LEVEL2>1) { # (i) ...}

	print $fh_log "[ Contents of ", '%cb2hard_linked', " (#{keys} = $ct_hard_linking_cblks) ]\n\n";

	print $fh_log "Indx_cmp_blk\t=> [indices,cblks,hard,linked,by,the,key]\n\n";
	foreach my $cb (sort {$a <=> $b} keys %cb2hard_linked) { print $fh_log $cb, "\t=> [", join (',', @{$cb2hard_linked{$cb}}), "],\n"; }
	print $fh_log "\n\n";

	print $fh_log "[ Contents of ", '%cb2hard_linking', " (#{keys} = $ct_hard_linked_cblks) ]\n\n";

	print $fh_log "Indx_cmp_blk\t=> [indices,cblks,hard,linking,the,key]\n\n";
	foreach my $cb (sort {$a <=> $b} keys %cb2hard_linking) { print $fh_log $cb, "\t=> [", join (',', @{$cb2hard_linking{$cb}}), "],\n"; }
	print $fh_log "\n\n";

    } # END of "if (($TEST_LEVEL2>1) or ($TEST_LEVEL_VAL>0)) { # (i) ...}"

  } # END of "if (($TEST_LEVEL2>0) or ($TEST_LEVEL_VAL>0)) { # (XI) ...}"


		## Make pairs of "soft-linked" composite-blocks. ##
		## (ADDED on Oct 8 (Thu), 2015.) ##

		# First, look for c-blocks "soft-linked" with c-blocks associated with "Complex" erorrs. #

	my %cb2set_soft_linked; # ($cb => [set of c-blocks soft-linked with $cb], ...)

	foreach my $cb (@non_skipped) { # 3rd preliminary foreach-loop (over non-skipped c-blocks). #

	    (defined $cb2hard_linked{$cb}) and next; # Skip if the block "hard-link"s another block.

	    ##my ($beg_cb_rec, $end_cb_rec, $nodeid_mrca_cb, $br2change_cb, $constituent_blks, $involved_seqs_cb, $merger_types) = @{$composite_blocks_to_be_used->[$cb]};

	    my $set_msa_errors = $cblk_wise_msa_errors[$cb];
	    my $if_complex = 0;
	    foreach my $info_error (@{$set_msa_errors}) { # 2nd inner for-loop (over associated errors). #

		($info_error->[0] =~ m/^Complex/) or next; # In this case, "NO_ASSOCIATED_EVENTS" are not targetted. #
		$if_complex = 1;
		last;
	    }				# End of the 2nd inner for-loop (over associated errors). #

	    $if_complex or next; # Skip if the c-block is not associated with any "complex" error.

	    my %cb2if_soft_linked;

	    my $set_indels_ref = $cblk_wise_indels_ref[$cb];

	    foreach my $str_event (@{$set_indels_ref}) { # 1st inner foreach-loop (over reference-implicated indels "involved" with the block). #

		my $invlvd_cblks = $indels_ref2cblks{$str_event};

		foreach my $cb2 (@{$invlvd_cblks}) { # Inner-inner foreach-loop (over c-blocks "involved" with the event). #

		    ($cb == $cb2) and next; # Skip the subject c-block itself. #

		    (defined $cb2if_soft_linked{$cb2}) and next; # Skip if it is already known to "soft-link" the subject c-block. #

		    (defined $cb2if_nonskipped{$cb2}) or next;  # Skip the "skipped" c-blocks. #

	    	    (defined $cb2hard_linked{$cb2}) and next; # Skip if the block "hard-link"s another block. # ADDED later on Oct 8 (Thu), 2015. #

		    ## my ($beg_cb2_rec, $end_cb2_rec, $nodeid_mrca_cb2, $br2change_cb2, $constituent_blks2, $involved_seqs_cb2, $merger_types2) = @{$composite_blocks_to_be_used->[$cb2]};

		    my $set_msa_errors2 = $cblk_wise_msa_errors[$cb2];
		    my $if_no_assoc = 0;
		    foreach my $info_error (@{$set_msa_errors2}) { # Innermost for-loop (over errors associated with $cb2). #
	
			($info_error->[0] =~ m/^NO_ASSOCIATED_EVENT/) or next; # In this case, "NO_ASSOCIATED_EVENTS" ARE targetted. #
			$if_no_assoc = 1;
			last;
		    }					# End of the innermost for-loop (over associated errors). #

		    $if_no_assoc and next; # Skip the block associated with no events.

		    $cb2if_soft_linked{$cb2} = 1;

		}				# End of the inner-inner foreach-loop. #
	    }				# End of the 1st inner foreach-loop. #


	    my $set_indels_rec = $cblk_wise_indels_rec[$cb];

	    foreach my $str_event (@{$set_indels_rec}) { # 1st inner foreach-loop (over reconstructed-implicated indels "involved" with the block). #

		my $invlvd_cblks = $indels_rec2cblks{$str_event};

		foreach my $cb2 (@{$invlvd_cblks}) { # Inner-inner foreach-loop (over c-blocks "involved" with the event). #

		    ($cb == $cb2) and next; # Skip the subject c-block itself. #

		    (defined $cb2if_soft_linked{$cb2}) and next; # Skip if it is already known to "soft-link" the subject c-block. #

		    (defined $cb2if_nonskipped{$cb2}) or next;  # Skip the "skipped" c-blocks. #

	    	    (defined $cb2hard_linked{$cb2}) and next; # Skip if the block "hard-link"s another block. # ADDED later on Oct 8 (Thu), 2015. #

		    ## my ($beg_cb2_rec, $end_cb2_rec, $nodeid_mrca_cb2, $br2change_cb2, $constituent_blks2, $involved_seqs_cb2, $merger_types2) = @{$composite_blocks_to_be_used->[$cb2]};

		    my $set_msa_errors2 = $cblk_wise_msa_errors[$cb2];
		    my $if_no_assoc = 0;
		    foreach my $info_error (@{$set_msa_errors2}) { # Innermost for-loop (over errors associated with $cb2). #
	
			($info_error->[0] =~ m/^NO_ASSOCIATED_EVENT/) or next; # In this case, "NO_ASSOCIATED_EVENTS" ARE targetted. #
			$if_no_assoc = 1;
			last;
		    }					# End of the innermost for-loop (over associated errors). #

		    $if_no_assoc and next; # Skip the block associated with no events.

		    $cb2if_soft_linked{$cb2} = 1;

		}				# End of the inner-inner foreach-loop. #
	    }				# End of the 1st inner foreach-loop. #

	    my @set_soft_linked = sort {$a <=> $b} keys %cb2if_soft_linked;

	    (@set_soft_linked>0) and ($cb2set_soft_linked{$cb} = \@set_soft_linked);

	}			# End of the 3rd preliminary foreach-loop (over non-skipped c-blocks). #


	my $ct_soft_linked_cblks = scalar keys %cb2set_soft_linked;

    if ($TEST_LEVEL2>3) { # (XI) - (ii)

	print $fh_log "[ Contents of ", '%cb2set_soft_linked', " (#{keys} = $ct_soft_linked_cblks) ]\n\n";

	print $fh_log "Indx_cmp_blk\t=> [indices,cblks,soft,linked,with,the,key]\n\n";
	foreach my $cb (sort {$a <=> $b} keys %cb2set_soft_linked) { print $fh_log $cb, "\t=> [", join (',', @{$cb2set_soft_linked{$cb}}), "],\n"; }
	print $fh_log "\n\n";

    } # END of "if ($TEST_LEVEL2>3) { # (XI) - (ii) ...}

			# Second, make pairs of "soft-linked" c-blocks. #

	my @pairs_soft_linked = (); # element = [$cb1, $cb2], where
				# $cb1 is not necessarily associated with complex errors,
				# $cb2 is always associated with complex errors.
	my %already_paired;

	foreach my $cb (%cb2set_soft_linked) { # 5th preliminary foreach-loop (over c-blocks "soft-linked" with other one(s)). #

	    (defined $already_paired{$cb}) and next; # Skip already paired c-blocks. #

	     my $set_soft_linked = $cb2set_soft_linked{$cb};

		# A BUG fixed on Oct 8 (Thu), 2015. #
	   ((defined $set_soft_linked) and (@{$set_soft_linked} == 1)) or next; # Skip c-blocks soft-linked with zero c-block or > 1 c-blocks. The latter is discarded because it constitutes a cluster of > 2 soft-linked c-blocks.
	    ##(@{$set_soft_linked} == 1) or next; # Skip c-blocks soft-linked with zero c-block or > 1 c-blocks. The latter is discarded because it constitutes a cluster of > 2 soft-linked c-blocks.

	    my $cb2 = $set_soft_linked->[0];

	    my $set_soft_linked2 = $cb2set_soft_linked{$cb2};

	    ##(defined $already_paired{$cb2}) and next; # Skip if $cb2 is already involved in a pair.

		# A BUG fixed on Oct 8 (Thu), 2015. #
		# A further BUG fixed on Oct 8 (Thu), 2015. #
	    ((defined $set_soft_linked2) and (@{$set_soft_linked2}>1)) and next; # Skip this case because $cb and $cb2 are destined to constitute a cluster of > 2 soft-linked c-blocks.
	    ##((defined $set_soft_linked) and (@{$set_soft_linked2}>1)) and next; # Skip this case because $cb and $cb2 are destined to constitute a cluster of > 2 soft-linked c-blocks.
	    ####(@{$set_soft_linked2}>1) and next; # Skip this case because $cb and $cb2 are destined to constitute a cluster of > 2 soft-linked c-blocks.

		# A BUG fixed on Oct 8 (Thu), 2015. #
		# A further BUG fixed on Oct 8 (Thu), 2015. #
	    if (!(defined $set_soft_linked2) or (@{$set_soft_linked2} == 0)) { # $cb2 must be associated with a non-complex error. #
	    ##if (!(defined $set_soft_linked) or (@{$set_soft_linked2} == 0)) { # $cb2 must be associated with a non-complex error. #
	    ####if (@{$set_soft_linked2} == 0) { # $cb2 must be associated with a non-complex error. # ...}

		push @pairs_soft_linked, [$cb2, $cb];

	    } elsif ($set_soft_linked2->[0] == $cb) { # If $cb2 is soft-linked with $cb alone. #

		push @pairs_soft_linked, (($cb < $cb2) ? [$cb, $cb2] : [$cb2, $cb]);

	    } else {
		next; # $cb2 is soft-linked with a third c-block, thus it must constitute a cluster of > 2 soft-linked c-blocks. #
	    } 	

	    $already_paired{$cb} = $already_paired{$cb2} = 1;

	}			# End of the 5th preliminary foreach-loop. #

	my $ct_pairs_soft_linked = @pairs_soft_linked;

	if ($ct_pairs_soft_linked > 1) {
	    @pairs_soft_linked = sort {$a->[0] <=> $b->[0] } @pairs_soft_linked;
	}


    if (($TEST_LEVEL2>2) or ($TEST_LEVEL_VAL>0)) { # (XI) - (iii)
    ##if ($TEST_LEVEL2>2) { # (XI) - (iii) ...}

	print $fh_log "[ 'Soft-linked' pairs of composite-blocks (#{pairs} = $ct_pairs_soft_linked) ]\n\n";

	print $fh_log "Indx_cblk_A\tindx_cblk_B\n\n";

			# A BUG fixed on Oct 8 (Thu), 2015. #
	foreach my $pair (@pairs_soft_linked) { print $fh_log join ("\t", @{$pair}), "\n"; }
	##foreach my $pair (@pairs_soft_linked) { print STDOUT join ("\t", @{$pair}), "\n"; }
	print $fh_log "\n\n";

    } # END of "if (($TEST_LEVEL2>2) or ($TEST_LEVEL_VAL>0)) { # (XI) - (iii) ...}"


			# Main Process (Round 2): Attempt to associate errors with each pair of "soft-linked" complex blocks. #

    (print STDOUT "\n<< ... Finally, we can now attempt to associate errors with each pair of 'soft-linked' c-blocks ... >>\n\n") if (($TEST_LEVEL2>2) or ($TEST_LEVEL_VAL>0)) ;
    ##(print STDOUT "\n<< ... Finally, we can now attempt to associate errors with each pair of 'soft-linked' c-blocks ... >>\n\n") if ($TEST_LEVEL2>2);

   if (($TEST_LEVEL>0) or ($TEST_LEVEL_VAL>0)) { # (XIV) - (i) # ADDED on Oct 22 (Thu), 2015. #
   ##if ($TEST_LEVEL>0) { # (XIV) - (i) # ADDED on Oct 22 (Thu), 2015. # ...}

	print $fh_log "[[ Results of the Main Process (2nd Round) ]]\n\n";

   } # END of "if (($TEST_LEVEL>0) or ($TEST_LEVE_LVAL>0)) { # (XIV) - (i) ...}"


	my %cblk2pair_assoc_errors; # = ($indx_cblk => "[C#{complex_errors}_]Paired_${pair_no}A/B[${type_error_1st_mvd}->$type_error_2nd_mvd]", ...) Where 'A' and 'B' are assigned to the 1st-moved and the 2nd-moved c-blocks, respectively.

	my $pair_no = 0; # ADDED on Oct 22 (Thu), 2015. #

	foreach my $pair (@pairs_soft_linked) { # Main foreach-loop (over pairs of soft-linked c-blocks). #

	    my ($cb1, $cb2) = @{$pair};
	    $pair_no++; # ADDED on Oct 22 (Thu), 2015. #

    (print STDOUT "\n< The $pair_no th pair : ($cb1, $cb2) >\n\n") if (($TEST_LEVEL2>3) or ($TEST_LEVEL_VAL>0)) ; # MODIFIED on Oct 22 (Thu), 2015. # Further MODIFIED in creation of 'classify_msa_errors_via_mblks.2val.pl'.
    ##(print STDOUT "\n< The $pair_no th pair : ($cb1, $cb2) >\n\n") if ($TEST_LEVEL2>3); # MODIFIED on Oct 22 (Thu), 2015. #
    ##(print STDOUT "\n< Pair : ($cb1, $cb2) >\n\n") if ($TEST_LEVEL2>3);

    if (($TEST_LEVEL>0) or ($TEST_LEVEL_VAL>0)) { # (XIV) - (ii) # ADDED on Oct 22 (Thu), 2015. # MODIFIED in creation of 'classify_msa_errors_via_mblks.2val.pl'. #
    ##if ($TEST_LEVEL>0) { # (XIV) - (ii) # ADDED on Oct 22 (Thu), 2015. # ...}

	print $fh_log "[ For the $pair_no th pair: ($cb1, $cb2) ]\n\n";

    } # END of "if (($TEST_LEVEL>0) or ($TEST_LEVEL_VAL>0)) { # (XIV) - (ii) ...}"

=DISABLED on Oct 12 (Mon), 2015. 
	    my %cb2sets_end_seqs; # = ($cb => [\@seqs_left_end, \@seqs_right_end], ...), where @seqs_left/right_end stores indices of sequences at the left/right-end of the $cb th composite block. #

	    foreach my $cb ($cb1, $cb2) { # Preliminary middle foreach-loop (over c-blocks in the pair). # 

#=Reminder (A)
	# my ($beg_cb_rec, $end_cb_rec, $nodeid_mrca_cb, $br2change_cb, $constituent_blks, $involved_seqs_cb, $merger_types) = @{$composite_blocks_to_be_used->[$cb]};

	# my ($name_tag, $set_classes_to_be_used, $set_seppatterns_for_classes_to_be_used, $set_blocks_to_be_used, $composite_blocks_to_be_used, $block2trivial_to_be_used)
	#	= ('MINI-Block', $set_miniclasses_shift_respos, $set_sep_patterns_for_miniclasses, $set_miniblocks_shift_respos, $composite_miniblocks, $miniblock2trivial);
	#
	# my ($shift, $beg_blk, $end_blk, $id_node_mrca, $depth_mrca, $seqs_involved, $br2change, $excl_sbblocks, $ct_changes, $indices_src_classes) = @{$set_miniblocks_shift_respos->[$bl]};
	#
	# @{$set_blocks_shift_respos->[$bl]} = ($shift, $beg_site, $end_site, $id_node_mrca, $depth_mrca, \@seqs_involved, \%br2change, \@excl_sbblocks, $ct_changes, \@indices_src_classes)
	# is for the $bl th block of the run of shifts of residue positions, where
	# $shift is the value of shift characterizing the block,
	# $beg/end_site is the beginning/ending site (0-based full-closed) of the block,
	# @seqs_affected stores the (0-based) indices of the sequences involved with the block,
	# %br2change = ($br_id => [$stat_upper_end, $stat_lower_end], ...),
	# @{$excl_sbblocks[$sb]} = ($beg_site, $end_site, $mrca_node) is for the $sb th sub-blocks excluded from the block, with $mrca_node is the "Most Recent Common Ancestor" node of the sequences making up the sub-block, and
	# $ct_changes is the number of "changes" (including the exclusion of sub-blocks) necessary for separating the involved sequences,
	#  @indices_src_classes stores the indices of the classes that are used to construct the block.

	# my %cb2hard_linking; # ($indx_cb (for non-skipped) => [list of indices of (skipped and complex) composite-blocks that "hard-link" the $cb], ...)
#=cut # End of "Reminder (A)"

		my ($seqs_left_end, $seqs_right_end) = enum_end_sequences ($cb, @{$composite_blocks_to_be_used}, @{$set_blocks_to_be_used}, , %cb2hard_linking, %{$node2ch}, %{$node2seq_indx});
		unless (defined $seqs_left_end) {
		    print STDOUT "[ERROR '$program_name'] 'enum_end_sequences' FAILED on the $cb th composite block !\n";
		    print STDERR "[ERROR '$program_name'] $!\n\n";
		    die;
		}

		$cb2sets_end_seqs{$cb} = [$seqs_left_end, $seqs_right_end];

	    }			# End of the preliminary middle foreach-loop (over c-blocks in the pair). #

   if ($TEST_LEVEL2 >5) { 

	print STDOUT "\n", '[  Content of %cb2sets_end_seqs ]', "\n\n";

	print STDOUT join ("\t", 'Indx_cb', 'beg', 'end', 'hard,linking,cbs', 'seqs,left,end', 'seqs,right,end'), "\n\n";

	foreach my $cb (sort {$a <=> $b} keys %cb2sets_end_seqs) {
	    my ($seqs_le, $seqs_re) = @{$cb2sets_end_seqs{$cb}};
	    my $cnct_seqs_le = (@{$seqs_le}>0) ? join (',', @{$seqs_le}) : 'none';
	    my $cnct_seqs_re = (@{$seqs_re}>0) ? join (',', @{$seqs_re}) : 'none';
	    my ($beg, $end) = @{$composite_blocks_to_be_used->[$cb]}[0,1];
	    my $hard_linking = $cb2hard_linking{$cb};
	    my $cnct_hard_linking = ((defined $hard_linking) and (@{$hard_linking}>0)) ? join (',', @{$hard_linking}) : 'none';

	    print STDOUT join ("\t", $cb, $beg, $end, $cnct_hard_linking, $cnct_seqs_le, $cnct_seqs_re), "\n";
	}
	print STDOUT "\n\n";

   } # END of "if ($TEST_LEVEL2 >5) {...}"

=cut # END of "DISABLED on Oct 12 (Mon), 2015."


 			# ADDED on Oct 22 (Thu), 2015. #

	    my $last_penalty; # The penalty incurred by the last candidate of the representative path. #
	    my @info_repr_path = (); # Stores information on the representative path.
	    # = ($cb_1st_mvd, $cb_2nd_mvd, \@main_info_1st_intm, \@main_info_2nd_rec_af, \@set_cts_invlvd_indels1, \@set_cts_invlvd_indels2, \@info_assoc_error_1st, \@info_assoc_error_2nd), where
	    #
	    # @main_info_1st_intm = (\@composite_blocks_intm, \@set_blocks_shift_respos_intm, \@cbs_hard_linking_1st_mvd_intm),
	    # @main_info_2nd_rec_af = (\@composite_blocks_af, \@set_blocks_shift_respos_af, \@cbs_hard_linking_2nd_mvd_rec_af),
	    # @set_cts_invlvd_indels1/2 stores the counts of indels involved with the move of the 1st/2nd moved c-block.
	    # @info_assoc_error_1st = ($type1, \@indels_invlvd_ref1, \@indels_invlvd_intm1),
	    # @info_assoc_error_2nd = ($type2, \@indels_invlvd_intm2, \@indels_invlvd_rec2).

 			# END of "ADDED on Oct 22 (Thu), 2015." #


	    my @possible_paths = ([$cb1, $cb2], [$cb2, $cb1]); # element = [$cb_1st_moved, $cb_2nd_moved].

	    ##foreach my $path (@possible_paths) { # Middle foreach-loop (over possible paths of block moves). # ...} # REPLACED with the foreach just below on Oct 9 (Fri), 2015. #
		##my ($cb_1st_mvd, $cb_2nd_mvd) = @{$path};

	    foreach my $indx_path (0, 1) { # Middle foreach-loop (over possible paths of block moves). # 

		my ($cb_1st_mvd, $cb_2nd_mvd) = @{$possible_paths[$indx_path]};

    (print STDOUT "{ The $indx_path th Path: (refernce ->) $cb_1st_mvd -(intermediate)-> $cb_2nd_mvd (= reconstructed) }\n\n") if (($TEST_LEVEL2 >= 5) or ($TEST_LEVEL_VAL>0)) ; # MODIFIED in creation of 'classify_msa_errors_via_mblks.2val.pl'. #
    ##(print STDOUT "{ The $indx_path th Path: (refernce ->) $cb_1st_mvd -(intermediate)-> $cb_2nd_mvd (= reconstructed) }\n\n") if ($TEST_LEVEL2 >= 5);

			# NOTE: The "intermediate" MSA should be created from the reconstructed MSA by "undo"ing the move of the $cb_2nd_mvd th c-block. #

		my $cblk_1st_mvd_bf = $composite_blocks_to_be_used->[$cb_1st_mvd];
		my $cblk_2nd_mvd_bf = $composite_blocks_to_be_used->[$cb_2nd_mvd]; # This is the block whose move will be "undone."

		# @{$map_shifts_respos_intm} is the position-shift map between the reference MSA and the intermediate MSA (onto the latter),
		# the latter of which resulted from "undoing" the move of $cb_2nd_mvd c-block;
		# @{$map_shifts_respos_rec_af} is the position-shift map between the intermediate and the reconstructed MSAs, the latter of which underwent an overall shift (if $map_shifts_respos<0);
		#
		# $commoner_shift_flank_intm is the "background" shift accompanying the intermediate position-shift map;
		# @{$composite_blocks_intm} is set of c-blocks between the reference and the intermediate MSAs;
		# @{$set_blocks_shift_respos_intm} is the set of blocks between the reference and the intermediate MSAs;
		# @{$composite_blocks_af} is set of c-blocks between the intermediate and the reconstructed MSAs;
		# @{$set_blocks_shift_respos_af} is the set of blocks between the intermediate and the reconstructed MSAs;
		# @{$cbs_hard_linking_1st_mvd_intm} stores the indices of c-blocks that hard-links the 1st moved c-block (from the reference MSA to the intermediate MSA).
		# @{$cbs_hard_linking_2nd_mvd_rec_af} stores the indices of c-blocks that hard-links the 2nd moved c-block (from the intermediate MSA to the reconstructed MSA).
		#

			# MODIFIED on Oct 16 (Fri), 2015. #
		my ($if_success, $map_shifts_respos_intm, $map_shifts_respos_rec_af, $baseline_shift_intm, $composite_blocks_intm, $set_blocks_shift_respos_intm, $composite_blocks_af, $set_blocks_shift_respos_af, $cbs_hard_linking_1st_mvd_intm, $cbs_hard_linking_2nd_mvd_rec_af) = undo_mv_latter_of_cblock_pair (@{$map_shifts_respos}, $commoner_shift_flank, $cb_1st_mvd, $cb_2nd_mvd, @{$composite_blocks_to_be_used}, @{$set_blocks_to_be_used}, %cb2hard_linking, %{$node2ch}, %{$node2seq_indx}, $CHAR_ABS);
		##my ($if_success, $map_shifts_respos_intm, $map_shifts_respos_rec_af, $baseline_shift_intm, $composite_blocks_intm, $set_blocks_shift_respos_intm, $composite_blocks_af, $set_blocks_shift_respos_af) = undo_mv_latter_of_cblock_pair (@{$map_shifts_respos}, $commoner_shift_flank, $cb_1st_mvd, $cb_2nd_mvd, @{$composite_blocks_to_be_used}, @{$set_blocks_to_be_used}, %cb2hard_linking, %{$node2ch}, %{$node2seq_indx}, $CHAR_ABS);
		unless (defined $if_success) {
		    print STDOUT "[ERROR '$program_name'] Subroutine 'undo_mv_latter_of_cblock_pair' FAILED on the $indx_path th path: ($cb_1st_mvd -> $cb_2nd_mvd) !\n";
		    print STDOUT "[ERROR '$program_name'] $!\n";
		    die;
		}
		unless ($if_success > 0) {
		    print STDOUT "\n[CAUTION '$program_name'] Subroutine 'undo_mv_latter_of_cblock_pair' indicated that the $indx_path th path ($cb_1st_mvd -> $cb_2nd_mvd) canNOT be undone completely because of the failure type, ", '$if_success = ', "$if_success: $! !\n\n";
			# Something must be done here #
		    next;
		}

		my $intm_len = @{$map_shifts_respos_intm->[0]};
		my $rec_len2 = @{$map_shifts_respos_rec_af->[0]};

		my $ct_blks_intm  = @{$set_blocks_shift_respos_intm};
		my $ct_blks_af    = @{$set_blocks_shift_respos_af};
		my $ct_cblks_intm = @{$composite_blocks_intm};
		my $ct_cblks_af   = @{$composite_blocks_af};

			# MAIN subject c-blocks. #
		my $cblk_intm_1st_mvd = $composite_blocks_intm->[$cb_1st_mvd]; # 1st-moved c-block "immediately" after the move (and thus the shifts are retained). #
		my $cblk_rec_af_2nd_mvd = $composite_blocks_af->[$cb_2nd_mvd]; # 2nd-moved c-block immediately before undone.

			# These c-blocks are just for records. #
		my $cblk_intm_2nd_mvd = $composite_blocks_intm->[$cb_2nd_mvd]; # 2nd-moved c-block after undone (and thus the shifts were nullified in general).
		my $cblk_rec_af_1st_mvd = $composite_blocks_af->[$cb_1st_mvd]; # 1st-moved c-block "long" after the move (and thus the shifts were set zero in general). #

			# DISABLED on Oct 16 (Fri), 2015. #
		##my $cbs_hard_linking_1st_mvd = $cb2hard_linking{$cb_1st_mvd};
		##my $cbs_hard_linking_2nd_mvd = $cb2hard_linking{$cb_2nd_mvd};


   if (($TEST_LEVEL2>5) or ($TEST_LEVEL_VAL>0)) { # (XII) - (i) # ADDED in creation of 'classify_msa_errors_via_mblks.2val.pl'. #
   ##if ($TEST_LEVEL2>5) { # (XII) - (i) # MOVED TO BELOW in creation of 'classify_msa_errors_via_mblks.2val.pl'. # ...}

	print STDOUT "<< Output of 'undo_mv_latter_of_cblock_pair' >>\n\n";

	print STDOUT "#{columns in intermediate MSA} = $intm_len ,\n";
	print STDOUT "#{columns in new reconstructed MSA} = $rec_len2 .\n\n";
	print STDOUT '$baseline_shift_intm = ', $baseline_shift_intm, " .\n\n";

	print STDOUT "[[ Shifts between the reference and intermediate MSAs (mapped onto the latter)  ]]\n\n";

# $DIS_LEN_SHIFT = 50; # Maximum length of the run of shifts to be displayed in a line.

	unless ( pr_map_shifts_respos (*STDOUT, @{$sequence_ids}, @{$map_shifts_respos_intm}, $GAP, $DIS_LEN_SHIFT) ) {
	    print STDOUT "[ERROR '$program_name'] 'pr_map_shifts_respos' FAILED on the map of position-shifts between the reference and intermediate MSAs (onto the latter) for the $indx_path th path: ($cb_1st_mvd th c-block -> $cb_2nd_mvd th c-block) !\n";
	    print STDERR "[ERROR '$program_name'] $!\n";
	    die ; 
	}

	print STDOUT "[[ Shifts between the intermediate and reconstructed MSAs (mapped onto the latter) ]]\n\n";

	unless ( pr_map_shifts_respos (*STDOUT, @{$sequence_ids}, @{$map_shifts_respos_rec_af}, $GAP, $DIS_LEN_SHIFT) ) {
	    print STDOUT "[ERROR '$program_name'] 'pr_map_shifts_respos' FAILED on the map of position-shifts between the reference and intermediate MSAs (onto the latter) for the $indx_path th path: ($cb_1st_mvd th c-block -> $cb_2nd_mvd th c-block) !\n";
	    print STDERR "[ERROR '$program_name'] $!\n";
	    die ; 
	}

	print STDOUT "\n\n";

   } # END of "if (($TEST_LEVEL2>5) or ($TEST_LEVEL_VAL>0)) { # (XII) - (i) ...}" #


   if ($TEST_LEVEL2>5) { # (XII) - (i) # MOVED FROM ABOVE in creation of 'classify_msa_errors_via_mblks.2val.pl'. #

	print STDOUT "\n", '[[ Contents of @{$set_blocks_shift_respos_intm}', " (#{blocks} = $ct_blks_intm) ]]\n\n";

	print STDOUT join ("\t", 'Indx_bl', 'shift', 'beg_bl', 'end_bl', 'nodeid_mrca', 'indices,seqs,involved', 'Changes[br1,stat_ue1;br2,stat_ue2;...]', 'Excl[mrca1,beg1,end1;mrca2,beg2,end2;...]'), "\n\n";

	for (my $bl=0; $bl <$ct_blks_intm; $bl++) { # 1st testing for-loop (over blocks: reference -> intermediate). #

	    my ($shift, $beg_bl, $end_bl, $nodeid_mrca, $depth_mrca, $seqs_involved, $br2change, $excl_sbblks, $ct_changes, $indices_src_classes) = @{$set_blocks_shift_respos_intm->[$bl]}; 

	    my $cnct_seqs_invlvd = join (',', @{$seqs_involved});
	    my $cnct_changes = 'Changes[';
	    foreach my $br (sort {$a <=> $b} keys %{$br2change}) { $cnct_changes .= join (',', $br, $br2change->{$br}[0]) . ';' ; }
	    $cnct_changes =~ s/\;$/\]/;

	    my $cnct_excl = 'Excl[';
	    foreach my $sbblk (@{$excl_sbblks}) { $cnct_excl .= join (',', @{$sbblk}[2,0,1]) . ';' ; }
	    $cnct_excl =~ s/\;$/\]/;

	    print STDOUT join ("\t", $bl, $shift, $beg_bl, $end_bl, $nodeid_mrca, $cnct_seqs_invlvd, $cnct_changes, $cnct_excl), "\n";

	}				# End of the 1st testing for-loop (over blocks: reference -> intermediate). #
	print STDOUT "\n";


	print STDOUT "\n", '[[ Contents of @{$set_blocks_shift_respos_af}', " (#{blocks} = $ct_blks_af) ]]\n\n";

	print STDOUT join ("\t", 'Indx_bl', 'shift', 'beg_bl', 'end_bl', 'nodeid_mrca', 'indices,seqs,involved', 'Changes[br1,stat_ue1;br2,stat_ue2;...]', 'Excl[mrca1,beg1,end1;mrca2,beg2,end2;...]'), "\n\n";

	for (my $bl=0; $bl <$ct_blks_af; $bl++) { # 2nd testing for-loop (over blocks: reference -> intermediate). #

	    my ($shift, $beg_bl, $end_bl, $nodeid_mrca, $depth_mrca, $seqs_involved, $br2change, $excl_sbblks, $ct_changes, $indices_src_classes) = @{$set_blocks_shift_respos_af->[$bl]}; 

	    my $cnct_seqs_invlvd = join (',', @{$seqs_involved});
	    my $cnct_changes = 'Changes[';
	    foreach my $br (sort {$a <=> $b} keys %{$br2change}) { $cnct_changes .= join (',', $br, $br2change->{$br}[0]) . ';' ; }
	    $cnct_changes =~ s/\;$/\]/;

	    my $cnct_excl = 'Excl[';
	    foreach my $sbblk (@{$excl_sbblks}) { $cnct_excl .= join (',', @{$sbblk}[2,0,1]) . ';' ; }
	    $cnct_excl =~ s/\;$/\]/;

	    print STDOUT join ("\t", $bl, $shift, $beg_bl, $end_bl, $nodeid_mrca, $cnct_seqs_invlvd, $cnct_changes, $cnct_excl), "\n";

	}				# End of the 2nd testing for-loop (over blocks: reference -> intermediate). #
	print STDOUT "\n";

	print STDOUT "\n", '[[ On the 1st moved c-block ($cb_1st_mvd = ', "$cb_1st_mvd) ]]\n\n"; 

	print STDOUT "\n", '[ Contents of @{$composite_blocks_intm->[$cb_1st_mvd]} ]', "\n\n";

	print STDOUT join ("\t", 'Indx_cb', 'beg_cb', 'end_cb', 'mrca', 'indices,constituent,blocks', 'merger,types'), "\n\n";

	if (1) {
	    my ($beg_cb, $end_cb, $nodeid_mrca, $br2change_cb, $constituent_blks, $involved_seqs_cb, $merger_types) = @{$cblk_intm_1st_mvd};
	    my $cnct_constituents = join (',', @{$constituent_blks});
	    my $cnct_merger_types = ((defined $merger_types) and (@{$merger_types}>0)) ? join (',', @{$merger_types}) : 'n/a';

	    print STDOUT join ("\t", $cb_1st_mvd, $beg_cb, $end_cb, $nodeid_mrca, $cnct_constituents, $cnct_merger_types), "\n\n";
	}

	print STDOUT "\n", '[ Contents of @{$composite_blocks_af->[$cb_1st_mvd]} ]', "\n\n";

	print STDOUT join ("\t", 'Indx_cb', 'beg_cb', 'end_cb', 'mrca', 'indices,constituent,blocks', 'merger,types'), "\n\n";

	if (1) {
	    my ($beg_cb, $end_cb, $nodeid_mrca, $br2change_cb, $constituent_blks, $involved_seqs_cb, $merger_types) = @{$cblk_rec_af_1st_mvd};
	    my $cnct_constituents = join (',', @{$constituent_blks});
	    my $cnct_merger_types = ((defined $merger_types) and (@{$merger_types}>0)) ? join (',', @{$merger_types}) : 'n/a';

	    print STDOUT join ("\t", $cb_1st_mvd, $beg_cb, $end_cb, $nodeid_mrca, $cnct_constituents, $cnct_merger_types), "\n\n";
	}

	my $ct_hard_linking_1st_mvd = (defined $cbs_hard_linking_1st_mvd_intm) ? @{$cbs_hard_linking_1st_mvd_intm} : 0; # MODIFIED on Oct 16 (Fri), 2015. #
	##my $ct_hard_linking_1st_mvd = (defined $cbs_hard_linking_1st_mvd) ? @{$cbs_hard_linking_1st_mvd} : 0;

	print STDOUT "\n", '[ Information on the c-blocks hard-linking the $cb_1st_mvd th c-block (between the reference and intermediate MSAs)', "(#{c-blocks} = $ct_hard_linking_1st_mvd) ]\n\n";

	if ($ct_hard_linking_1st_mvd>0) {

	    print STDOUT "\n", '{ Contents in @{$composite_blocks_intm} }', "\n\n";
	    print STDOUT join ("\t", 'Indx_cb', 'beg_cb', 'end_cb', 'mrca', 'indices,constituent,blocks', 'merger,types'), "\n\n";

	    foreach my $cb (@{$cbs_hard_linking_1st_mvd_intm}) { # 3rd testing foreach-loop (over c-blocks hard-linking $ct_1st_mvd). #

		my ($beg_cb, $end_cb, $nodeid_mrca, $br2change_cb, $constituent_blks, $involved_seqs_cb, $merger_types) = @{$composite_blocks_intm->[$cb]};
		my $cnct_constituents = join (',', @{$constituent_blks});
		my $cnct_merger_types = ((defined $merger_types) and (@{$merger_types}>0)) ? join (',', @{$merger_types}) : 'n/a';

		print STDOUT join ("\t", $cb, $beg_cb, $end_cb, $nodeid_mrca, $cnct_constituents, $cnct_merger_types), "\n";

	    }				# End of the 3rd testing foreach-loop (over c-blocks hard-linking $ct_1st_mvd). #
	    print STDOUT "\n";

	    print STDOUT "\n", '{ Contents in @{$composite_blocks_af} }', "\n\n";
	    print STDOUT join ("\t", 'Indx_cb', 'beg_cb', 'end_cb', 'mrca', 'indices,constituent,blocks', 'merger,types'), "\n\n";

	    foreach my $cb (@{$cbs_hard_linking_1st_mvd_intm}) { # 3rd testing foreach-loop (over c-blocks hard-linking $ct_1st_mvd). #

		my ($beg_cb, $end_cb, $nodeid_mrca, $br2change_cb, $constituent_blks, $involved_seqs_cb, $merger_types) = @{$composite_blocks_af->[$cb]};
		my $cnct_constituents = join (',', @{$constituent_blks});
		my $cnct_merger_types = ((defined $merger_types) and (@{$merger_types}>0)) ? join (',', @{$merger_types}) : 'n/a';

		print STDOUT join ("\t", $cb, $beg_cb, $end_cb, $nodeid_mrca, $cnct_constituents, $cnct_merger_types), "\n";

	    }				# End of the 3rd testing foreach-loop (over c-blocks hard-linking $ct_1st_mvd). #
	    print STDOUT "\n";

	} else {
	    print STDOUT "... None ...\n\n";
	}

	print STDOUT "\n", '[[ On the 2nd moved c-block ($cb_2nd_mvd = ', "$cb_2nd_mvd) ]]\n\n"; 

	print STDOUT "\n", '[ Contents of @{$composite_blocks_intm->[$cb_2nd_mvd]} ]', "\n\n";

	print STDOUT join ("\t", 'Indx_cb', 'beg_cb', 'end_cb', 'mrca', 'indices,constituent,blocks', 'merger,types'), "\n\n";

	if (1) {
	    my ($beg_cb, $end_cb, $nodeid_mrca, $br2change_cb, $constituent_blks, $involved_seqs_cb, $merger_types) = @{$cblk_intm_2nd_mvd};
	    my $cnct_constituents = join (',', @{$constituent_blks});
	    my $cnct_merger_types = ((defined $merger_types) and (@{$merger_types}>0)) ? join (',', @{$merger_types}) : 'n/a';

	    print STDOUT join ("\t", $cb_2nd_mvd, $beg_cb, $end_cb, $nodeid_mrca, $cnct_constituents, $cnct_merger_types), "\n\n";
	}

	print STDOUT "\n", '[ Contents of @{$composite_blocks_af->[$cb_2nd_mvd]} ]', "\n\n";

	print STDOUT join ("\t", 'Indx_cb', 'beg_cb', 'end_cb', 'mrca', 'indices,constituent,blocks', 'merger,types'), "\n\n";

	if (1) {
	    my ($beg_cb, $end_cb, $nodeid_mrca, $br2change_cb, $constituent_blks, $involved_seqs_cb, $merger_types) = @{$cblk_rec_af_2nd_mvd};
	    my $cnct_constituents = join (',', @{$constituent_blks});
	    my $cnct_merger_types = ((defined $merger_types) and (@{$merger_types}>0)) ? join (',', @{$merger_types}) : 'n/a';

	    print STDOUT join ("\t", $cb_2nd_mvd, $beg_cb, $end_cb, $nodeid_mrca, $cnct_constituents, $cnct_merger_types), "\n\n";
	}

			# MODIFIED on Oct 16 (Fri), 2015. #
	my $ct_hard_linking_2nd_mvd = (defined $cbs_hard_linking_2nd_mvd_rec_af) ? @{$cbs_hard_linking_2nd_mvd_rec_af} : 0;
	##my $ct_hard_linking_2nd_mvd = (defined $cbs_hard_linking_2nd_mvd) ? @{$cbs_hard_linking_2nd_mvd} : 0;

	print STDOUT "\n", '[ Information on the c-blocks hard-linking the $cb_2nd_mvd th c-block (between the intermediate and reconstructed MSAs) ', "(#{c-blocks} = $ct_hard_linking_2nd_mvd) ]\n\n";

	if ($ct_hard_linking_2nd_mvd > 0) {

	    print STDOUT "\n", '{ Contents in @{$composite_blocks_intm} }', "\n\n";
	    print STDOUT join ("\t", 'Indx_cb', 'beg_cb', 'end_cb', 'mrca', 'indices,constituent,blocks', 'merger,types'), "\n\n";

	    foreach my $cb (@{$cbs_hard_linking_2nd_mvd_rec_af}) { # 3rd testing foreach-loop (over c-blocks hard-linking $ct_2nd_mvd). #

		my ($beg_cb, $end_cb, $nodeid_mrca, $br2change_cb, $constituent_blks, $involved_seqs_cb, $merger_types) = @{$composite_blocks_intm->[$cb]};
		my $cnct_constituents = join (',', @{$constituent_blks});
		my $cnct_merger_types = ((defined $merger_types) and (@{$merger_types}>0)) ? join (',', @{$merger_types}) : 'n/a';

		print STDOUT join ("\t", $cb, $beg_cb, $end_cb, $nodeid_mrca, $cnct_constituents, $cnct_merger_types), "\n";

	    }				# End of the 3rd testing foreach-loop (over c-blocks hard-linking $ct_1st_mvd). #
	    print STDOUT "\n";

	    print STDOUT "\n", '{ Contents in @{$composite_blocks_af} }', "\n\n";
	    print STDOUT join ("\t", 'Indx_cb', 'beg_cb', 'end_cb', 'mrca', 'indices,constituent,blocks', 'merger,types'), "\n\n";

	    foreach my $cb (@{$cbs_hard_linking_2nd_mvd_rec_af}) { # 3rd testing foreach-loop (over c-blocks hard-linking $ct_2nd_mvd). #

		my ($beg_cb, $end_cb, $nodeid_mrca, $br2change_cb, $constituent_blks, $involved_seqs_cb, $merger_types) = @{$composite_blocks_af->[$cb]};
		my $cnct_constituents = join (',', @{$constituent_blks});
		my $cnct_merger_types = ((defined $merger_types) and (@{$merger_types}>0)) ? join (',', @{$merger_types}) : 'n/a';

		print STDOUT join ("\t", $cb, $beg_cb, $end_cb, $nodeid_mrca, $cnct_constituents, $cnct_merger_types), "\n";

	    }				# End of the 3rd testing foreach-loop (over c-blocks hard-linking $ct_1st_mvd). #
	    print STDOUT "\n";

	} else {
	    print STDOUT "... None ...\n\n";
	}

	print STDOUT "\n";


   } # END of "if ($TEST_LEVEL2 >5) { # (XII) - (i) ...}"


		###next; # For Focusing on the subroutine 'undo_mv_latter_of_cblock_pair'. # DISABLED on Oct 18 (Sun), 2015. #


			# Create a "skeleton" of the intermediate segmental MSA. #
			# (ADDED on Oct 14 (Wed), 2015.)

		my @intm_seg_msa = ();
		foreach my $row_shifts (@{$map_shifts_respos_intm}) { # Inner foreach-loop (over MSA rows). #
		    my $skel_seq = '';
		    foreach my $shift (@{$row_shifts}) { $skel_seq .= (($shift eq $CHAR_ABS) ? $GAP : $NGAP); }
		    push @intm_seg_msa, \$skel_seq;
		}					# End of the inner foreach-loop (over MSA rows). # 


			## Using the skeleton of the intermediate MSA, prepare some auxiliary variables. ##

			# (1) Residue numbers along each sequence mapped onto the intermediate MSA. #

		my $set_clminfo_intm = assign_resnums_to_clms (@intm_seg_msa, $GAP, 0);
		unless (defined $set_clminfo_intm) {
		    print STDOUT "[ERROR '$program_name'] 'assign_resnums_to_clms' FAILED on the intermediate MSA for the path: ($cb_1st_mvd -> $cb_2nd_mvd) !\n";
		    print STDERR "[ERROR '$program_name'] $!\n\n";
		    die ;
		}

			# (2) The gap-pattern of the intermediate MSA and the Dollo-parsimonious indel history that can result in the pattern. #

		# @{$info_init_psm_scn_intm} stores information on the initial parsimonious scenario candidate for each cluster (gapped segment) in the intermediate MSA;
		# @{$info_gpatterns_intm} stores information on the gap-patterns, as well as their Dollo parsimony scenarios, that are found in the intermediate MSA. 
		#
		# For the contents of these variables, see below.
		#
		##my ($info_init_psm_scn_intm, $info_gpatterns_intm) = cal_init_psm_cands_for_sgl_msa (%{$node2ch}, %{$node2pa}, %{$node2depth}, %{$node2ct_exoffs}, %{$name2id}, @{$sequence_ids}, @intm_seg_msa, $CHAR_ABS, $CHAR_PRES);
		my ($info_init_psm_scn_intm, $info_gpatterns_intm) = cal_init_psm_cands_for_sgl_msa (%{$node2ch}, %{$node2pa}, %{$node2depth}, %{$node2ct_exoffs}, %{$name2id}, @{$sequence_ids}, @intm_seg_msa, $CHAR_ABS, $CHAR_PRES, @{$info_gpatterns}); # MODIFIED on Oct 14 (Wed), 2015.

		unless (defined $info_init_psm_scn_intm) {
		    print STDOUT "[ERROR '$program_name'] Subroutine 'cal_init_psm_cands_for_sgl_msa' FAILED for the path: ($cb_1st_mvd -> $cb_2nd_mvd) !\n";
		    print STDERR "[ERROR '$program_name'] $!\n\n";
		    die ;
		}
		unless (@{$info_gpatterns_intm}>0) {

		    print STDOUT "[INFORMATION] SKIPPED the Calculation for the path, ($cb_1st_mvd -> $cb_2nd_mvd), because the intermediate MSA contains (a) gap(s) or (a) gapped segment(s) that is (are) too long ...\n\n\n";

		    print $fh_log "SKIPPED the Calculation, because the intermediate MSA contains (a) gap(s) or (a) gapped segment(s) that is (are) too long ...\n\n\n";
		    ##close ($fh_log);

=DISABLED for the moment
	    print $fh_out2 "< Segment ID: $segid >\n\n";

	    print $fh_out2 join ("\t", '#{Equiv_indels}', 'Tot#{composite-blocks}', '#{cblk}_hard_linking', '#{cblks}_skipped', '#{cblks}_no_assoc', '#{cblks}_noneff', '#{cblks}_eff', 'Tot_len{cblks}_eff', 'Types;of;associated;errors', 'Lengths,of,effective,composite,blocks'), "\n\n";
	    print $fh_out2 join ("\t", 'N/A', 'N/A', 'N/A', 'N/A', 'N/A', 'N/A', 'N/A', 'N/A', 'N/A', 'N/A'), "\n";

	    print $fh_out2 "\n\\\\\n\n";
=cut # END of "DISABLED for the moment"

		    ##next OUTER; 
		    next;

		} # END of "unless (@{$info_gpatterns_intm}>0) {...}"

			# (2') Variously sorted sets of indels. #

		my ($set_cls_gblocks_intm, $init_totcts_indels_for_cls_intm, $init_psm_scn_for_cls_intm) = @{$info_init_psm_scn_intm};
		my ($set_gpatterns_intm, $set_node2dparsstat_intm, $set_br2change_intm) = @{$info_gpatterns_intm};

		my ($linset_gblocks_intm, $br2all_indels_intm, $set_indels_std_by_begsite_intm, $set_indels_std_by_endsite_intm) = reorganize_set_indels (@{$set_cls_gblocks_intm}, @{$init_psm_scn_for_cls_intm}); 
		unless (defined $linset_gblocks_intm) {
		    print STDOUT "[ERROR '$program_name'] Subroutine 'reorganize_set_indels' FAILED for the intermediate MSA of the path: ($cb_1st_mvd -> $cb_2nd_mvd) !\n";
		    print STDERR "[ERROR '$program_name'] $!\n\n";
		    die ;
		}


			# (3) Equivalent indels (A: between the reference and intermediate MSAs; B: between the intermediate and reconstructed MSAs). #

		my ($ref_event2intm_event, $intm_event2ref_event) = identify_equiv_indels (%{$br2all_indels_ref}, %{$br2all_indels_intm}, @{$set_clminfo_ref}, @{$set_clminfo_intm}, $CHAR_ABS, $ct_sequences, %{$node2ch}, %{$node2seq_indx}, %{$node2pa});
		unless (defined $ref_event2intm_event) {
		    print STDOUT "[ERROR '$program_name'] Subroutine 'identify_equiv_indels' FAILED between the reference and intermediate MSAs for the path: ($cb_1st_mvd -> $cb_2nd_mvd) !\n";
		    print STDERR "[ERROR '$program_name'] $!\n\n";
		    die ;
		}

		## my $ct_equiv_indels_bw_ref_intm = scalar keys %{$ref_event2intm_event};

		my ($intm_event2rec_event, $rec_event2intm_event) = identify_equiv_indels (%{$br2all_indels_intm}, %{$br2all_indels_rec}, @{$set_clminfo_intm}, @{$set_clminfo_rec}, $CHAR_ABS, $ct_sequences, %{$node2ch}, %{$node2seq_indx}, %{$node2pa});
		unless (defined $intm_event2rec_event) {
		    print STDOUT "[ERROR '$program_name'] Subroutine 'identify_equiv_indels' FAILED between the intermediate and reconstructed MSAs for the path: ($cb_1st_mvd -> $cb_2nd_mvd) !\n";
		    print STDERR "[ERROR '$program_name'] $!\n\n";
		    die ;
		}

		## my $ct_equiv_indels_bw_intm_rec = scalar keys %{$intm_event2rec_event};
		

			# (5) Relevant branches.

		my $rlv_br_1st_mvd = $set_relv_branches[$cb_1st_mvd]->[0];
		my $rlv_br_2nd_mvd = $set_relv_branches[$cb_2nd_mvd]->[0];

=A Reminder (XII)
		## my ($if_success, $map_shifts_respos_intm, $map_shifts_respos_rec_af, $baseline_shift_intm, $composite_blocks_intm, $set_blocks_shift_respos_intm, $composite_blocks_af, $set_blocks_shift_respos_af, $cbs_hard_linking_1st_mvd_intm, $cbs_hard_linking_2nd_mvd_rec_af) = undo_mv_latter_of_cblock_pair (@{$map_shifts_respos}, $commoner_shift_flank, $cb_1st_mvd, $cb_2nd_mvd, @{$composite_blocks_to_be_used}, @{$set_blocks_to_be_used}, %cb2hard_linking, %{$node2ch}, %{$node2seq_indx}, $CHAR_ABS);
			# MAIN subject c-blocks. #
		##my $cblk_intm_1st_mvd = $composite_blocks_intm->[$cb_1st_mvd]; # 1st-moved c-block "immediately" after the move (and thus the shifts are retained). #
		##my $cblk_rec_af_2nd_mvd = $composite_blocks_af->[$cb_2nd_mvd]; # 2nd-moved c-block immediately before undone.
=cut # END of "A Reminder (XII)"

 			# (6) Horizontal positions and Position-shifts
			#	at the ends of the relevant c-blocks.

		my ($beg_cb_1st_intm, $end_cb_1st_intm, $nodeid_mrca_1st, $br2change_cb_1st, $constituent_blks_1st, $involved_seqs_cb_1st, $merger_types_1st) = @{$cblk_intm_1st_mvd};
		my ($beg_cb_2nd_rec, $end_cb_2nd_rec, $nodeid_mrca_2nd, $br2change_cb_2nd, $constituent_blks_2nd, $involved_seqs_cb_2nd, $merger_types_2nd) = @{$cblk_rec_af_2nd_mvd};

		my ($blk_le_1st, $blk_re_1st) = @{$constituent_blks_1st}[0, $#{$constituent_blks_1st}];
		my ($blk_le_2nd, $blk_re_2nd) = @{$constituent_blks_2nd}[0, $#{$constituent_blks_2nd}];

		my ($shift_le_1st_intm, $shift_re_1st_intm) = ($set_blocks_shift_respos_intm->[$blk_le_1st][0], $set_blocks_shift_respos_intm->[$blk_re_1st][0]);
		my ($shift_le_2nd_rec, $shift_re_2nd_rec) = ($set_blocks_shift_respos_af->[$blk_le_2nd][0], $set_blocks_shift_respos_af->[$blk_re_2nd][0]);


    if ($TEST_LEVEL2>3) { # (XII) - (ii)

	print STDOUT "[ Some simple inputs of 'classify_errors_assoc_w_sgl_cblk' ]\n\n";

	print STDOUT join ("\t", 'Subject_c-block', 'beg_cb', 'end_cb', 'shift_le', 'shift_re', 'rlv_branch'), "\n\n";

	print STDOUT join ("\t", '1st(intermediate)', $beg_cb_1st_intm, $end_cb_1st_intm, $shift_le_1st_intm, $shift_re_1st_intm, $rlv_br_1st_mvd), "\n";
	print STDOUT join ("\t", '2nd(reconstructed)', $beg_cb_2nd_rec, $end_cb_2nd_rec, $shift_le_2nd_rec, $shift_re_2nd_rec, $rlv_br_2nd_mvd), "\n";
	print STDOUT "\n\n";


    } # END of "if ($TEST_LEVEL2>3) { # (XII) - (ii) ...}"


			## Perform the subroutine. ##

			# (i) On the 1st-moved c-block (between the reference and intermediate MSAs). #

		##my ($type1, $reason_skipped1, $set_cts_invlvd_indels1, $indels_invlvd_ref1, $indels_invlvd_intm1) # REPLACED by the new one as of Oct 21 (Wed), 2015. #
		my ($type1, $reason_skipped1, $set_cts_invlvd_indels1, $indels_invlvd_ref1, $indels_invlvd_intm1, $pen_et1)
		    = classify_error_assoc_w_sgl_cblk ($cb_1st_mvd, @{$composite_blocks_intm}, $shift_le_1st_intm, $shift_re_1st_intm, $rlv_br_1st_mvd, %equiv_branches,
		        $topnode_id, %{$node2ch}, %{$node2pa}, %{$br_attr},
		        @{$set_indels_std_by_begsite_intm}, @{$set_indels_std_by_endsite_intm}, @{$set_indels_std_by_begsite_ref}, @{$set_indels_std_by_endsite_ref}, 
		        %{$intm_event2ref_event}, %{$ref_event2intm_event});

		unless ((defined $type1) or (defined $reason_skipped1)) {
		    print STDOUT "[ERROR '$program_name'] The subroutine 'classify_error_assoc_w_sgl_cblk' FAILED on the 1st-moved composite shift-block (between the reference and intermediate MSAs) for the path: ($cb_1st_mvd -> $cb_2nd_mvd) !\n";
		    print STDERR "[ERROR '$program_name'] $!\n";
		    die;
		}
		##$cblk_wise_cts_invlvd_indels[$cb] = $set_cts_invlvd_indels;

		unless ((defined $type1) and ($type1 !~ m/^NO_ASSOCIATED_EVENT/) ) { # MODIFIED on Oct 22 (Thu), 2015. #
		##unless (defined $type1) {...}
		    	## The test of this c-block was SKIPPED. ##

		    print STDOUT "[WARNING '$program_name'] Somehow, NO INDELS COULN'T BE directly ASSOCIATED to the 1st-moved c-block for the path: ($cb_1st_mvd -> $cb_2nd_mvd) !\n\n";
		    ##print STDOUT "[WARNING '$program_name'] Somehow, NO ERROR COULN'T BE ASSOCIATED to the 1st-moved c-block for the path: ($cb_1st_mvd -> $cb_2nd_mvd) !\n\n";

		    ##$cblk_wise_msa_errors[$cb] = undef;
		    ##$cblk2if_skipped{$cb} = $reason_skipped;

		    next;
		}

			# (ii) On the 2nd-moved c-block  (between the intermediate and reconstructed MSAs). #

		##my ($type2, $reason_skipped2, $set_cts_invlvd_indels2, $indels_invlvd_intm2, $indels_invlvd_rec2) # REPLACED by the new one as of Oct 21 (Wed), 2015.
		my ($type2, $reason_skipped2, $set_cts_invlvd_indels2, $indels_invlvd_intm2, $indels_invlvd_rec2, $pen_et2)
		    = classify_error_assoc_w_sgl_cblk ($cb_2nd_mvd, @{$composite_blocks_af}, $shift_le_2nd_rec, $shift_re_2nd_rec, $rlv_br_2nd_mvd, %equiv_branches,
		        $topnode_id, %{$node2ch}, %{$node2pa}, %{$br_attr},
		        @{$set_indels_std_by_begsite_rec}, @{$set_indels_std_by_endsite_rec}, @{$set_indels_std_by_begsite_intm}, @{$set_indels_std_by_endsite_intm}, 
		        %{$rec_event2intm_event}, %{$intm_event2rec_event});

		unless ((defined $type2) or (defined $reason_skipped2)) {
		    print STDOUT "[ERROR '$program_name'] The subroutine 'classify_error_assoc_w_sgl_cblk' FAILED on the 2nd-moved composite shift-block (between the intermediate and reconstructed MSAs) for the path: ($cb_1st_mvd -> $cb_2nd_mvd) !\n";
		    print STDERR "[ERROR '$program_name'] $!\n";
		    die;
		}
		##$cblk_wise_cts_invlvd_indels[$cb] = $set_cts_invlvd_indels;

		unless ((defined $type2) and ($type2 !~ m/^NO_ASSOCIATED_EVENT/) ) { # MODIFIED on Oct 22 (Thu), 2015. #
		##unless (defined $type2) {...}
		    	## The test of this c-block was SKIPPED. ##

		    print STDOUT "[WARNING '$program_name'] Somehow, NO INDELS COULDN'T BE directly ASSOCIATED to the 2nd-moved c-block for the path: ($cb_1st_mvd -> $cb_2nd_mvd) !\n\n";
		    ##print STDOUT "[WARNING '$program_name'] Somehow, NO ERROR COULDN'T BE ASSOCIATED to the 2nd-moved c-block for the path: ($cb_1st_mvd -> $cb_2nd_mvd) !\n\n";

		    ##$cblk_wise_msa_errors[$cb] = undef;
		    ##$cblk2if_skipped{$cb} = $reason_skipped;

		    next;
		}

		my $curr_penalty = $pen_et1 + $pen_et2; # ADDED on Oct 22 (Thu), 2015. #

    if (($TEST_LEVEL2>2) or ($TEST_LEVEL_VAL>0)) { # (XII) - (iii) # MODIFIED in creation of 'classify_msa_errors_via_mblks.2val.pl'. #
    ##if ($TEST_LEVEL2>2) { # (XII) - (iii) ...}

	print STDOUT "[ Outputs of the subroutine 'classify_error_assoc_w_sgl_cblk' on the pairs of c-blocks ($cb_1st_mvd -> $cb_2nd_mvd) ]\n\n";

	print STDOUT join ("\t", 'Subject_c-block', '#{rlv_indels}_bf', '#{rlv_indels}_af', '#{rltd_indels}_bf', '#{rltd_indels}_af', '#{other_involved}_bf', '#{other_involved}_af'), "\n\n";
	##print STDOUT join ("\t", 'Subject_c-block', '#{rlv_indels}_bf, '#{rlv_indels}_af', '#{rltd_indels}_bf', '#{rltd_indels}_af', '#{other_involved}_bf', '#{other_involved}_af'), "\n\n"; # A BUG fixed on Oct 19 (Mon), 2015. #

	print STDOUT join ("\t", '1st(intermediate)', @{$set_cts_invlvd_indels1}), "\n";
	print STDOUT join ("\t", '2nd(reconstructed)', @{$set_cts_invlvd_indels2}), "\n\n\n";

		# MODIFIED on Oct 21 (Wed), 2015. #
	print STDOUT join ("\t", 'Subject_c-block', 'Type', 'Penalty', 'br1:beg1:end1:stat_ue1/br2:beg2:end2:stat_ue2/...(before)', 'br1:beg1:end1:stat_ue1/br2:beg2:end2:stat_ue2/...(after)'), "\n\n";

	foreach my $set_info (
		['1st(intermediate)', $type1, $pen_et1, $indels_invlvd_ref1, $indels_invlvd_intm1],
		['2nd(reconstructed)', $type2, $pen_et2, $indels_invlvd_intm2, $indels_invlvd_rec2]
			) { # Testing foreach-loop (over c-blocks in the subject pair). #

		my ($label, $type, $penalty, $indels_bf, $indels_af) = @{$set_info};

		my @br_indels_bf = ();
		foreach my $event (@{$indels_bf}) { push @br_indels_bf, join (':', @{$event}[0,1,2,3]); } 
		my $cnct_indels_bf = (@br_indels_bf>0) ? join ('/', @br_indels_bf) : 'None';

		my @br_indels_af = ();
		foreach my $event (@{$indels_af}) { push @br_indels_af, join (':', @{$event}[0,1,2,3]); }
		my $cnct_indels_af = (@br_indels_af>0) ? join ('/', @br_indels_af) : 'None';

		print STDOUT join ("\t", $label, $type, $penalty, $cnct_indels_bf, $cnct_indels_af), "\n";

	}	# End of the testing foreach-loop (over c-blocks in the subject pair). #


	print STDOUT "\n\n{Total penalty} = $curr_penalty .\n\n\n"; # ADDED on Oct 22 (Thu), 2015. #

=OLD version
	print STDOUT join ("\t", 'Subject_c-block', 'Type', 'br1:beg1:end1:stat_ue1/br2:beg2:end2:stat_ue2/...(before)', 'br1:beg1:end1:stat_ue1/br2:beg2:end2:stat_ue2/...(after)'), "\n\n";

	foreach my $set_info (
		['1st(intermediate)', $type1, $indels_invlvd_ref1, $indels_invlvd_intm1],
		['2nd(reconstructed)', $type2, $indels_invlvd_intm2, $indels_invlvd_rec2]
			) { # Testing foreach-loop (over c-blocks in the subject pair). #

		my ($label, $type, $indels_bf, $indels_af) = @{$set_info};

		my @br_indels_bf = ();
		foreach my $event (@{$indels_bf}) { push @br_indels_bf, join (':', @{$event}[0,1,2,3]); } 
		my $cnct_indels_bf = (@br_indels_bf>0) ? join ('/', @br_indels_bf) : 'None';

		my @br_indels_af = ();
		foreach my $event (@{$indels_af}) { push @br_indels_af, join (':', @{$event}[0,1,2,3]); }
		my $cnct_indels_af = (@br_indels_af>0) ? join ('/', @br_indels_af) : 'None';

		print STDOUT join ("\t", $label, $type, $cnct_indels_bf, $cnct_indels_af), "\n";

	}	# End of the testing foreach-loop (over c-blocks in the subject pair). #
=cut # END of "OLD version"

	print STDOUT "\n\n";

    } # END of "if (($TEST_LEVEL2>2) or ($TEST_LEVEL_VAL>0)) { # (XII) - (iii) ...}"

			# ADDED on Oct 22 (Thu), 2015. #

		if (!(defined $last_penalty) or ($last_penalty > $curr_penalty)) {

			# Initialize or update the candidate for the representative path. #

			$last_penalty = $curr_penalty;

			my @main_info_1st_intm = ($composite_blocks_intm, $set_blocks_shift_respos_intm, $cbs_hard_linking_1st_mvd_intm);
			my @main_info_2nd_rec_af = ($composite_blocks_af, $set_blocks_shift_respos_af, $cbs_hard_linking_2nd_mvd_rec_af);
			my @info_assoc_error_1st = ($type1, $indels_invlvd_ref1, $indels_invlvd_intm1);
			my @info_assoc_error_2nd = ($type2, $indels_invlvd_intm2, $indels_invlvd_rec2); 

			@info_repr_path = ($cb_1st_mvd, $cb_2nd_mvd, \@main_info_1st_intm, \@main_info_2nd_rec_af, $set_cts_invlvd_indels1, $set_cts_invlvd_indels2, \@info_assoc_error_1st, \@info_assoc_error_2nd);

		} # END of "if (!(defined $last_penalty) or ($last_penalty > $curr_penalty)) {...}"

	    }				# End of the middle foreach-loop (over possible paths of block moves). #

			## The Blocks hereafter (within this main foreach-loop) were ADDED on Oct 22 (Thu), 2015. ##

	    unless (defined $last_penalty) {

    if ($TEST_LEVEL>0) {
	print $fh_log "\n... FAILED TO CLASSIFY the ERRORS associated to this pair of c-blocks ...\n\n\n";
	##print $fh_log "\n... FAILED TO CLASSIFY the ERRORS associated to this path ..\n\n\n"; # An ERROR CORRECTED on Oct 23 (Fri), 2015. #
    }
		next;
	    }

	    my ($cb_1st_mvd, $cb_2nd_mvd, $main_info_1st_intm, $main_info_2nd_rec_af, $set_cts_invlvd_indels1, $set_cts_invlvd_indels2, $info_assoc_error_1st, $info_assoc_error_2nd) = @info_repr_path;

	    my $rlv_br_1st_mvd = $set_relv_branches[$cb_1st_mvd]->[0];
	    my $rlv_br_2nd_mvd = $set_relv_branches[$cb_2nd_mvd]->[0];

	    my ($composite_blocks_intm, $set_blocks_shift_respos_intm, $cbs_hard_linking_1st_mvd_intm) = @{$main_info_1st_intm};

	    my ($beg_cb1_intm, $end_cb1_intm, $shift_le1_intm, $shift_re1_intm, $invlvd_seqs_le1, $invlvd_seqs_re1)
		= summarize_info_cblock ($cb_1st_mvd, @{$composite_blocks_intm}, @{$set_blocks_shift_respos_intm}, @{$cbs_hard_linking_1st_mvd_intm}, %{$node2ch}, %{$node2seq_indx});
	    unless (defined $beg_cb1_intm) {
		print STDOUT "[ERROR '$program_name'] 'summarize_info_cblock' FAILED on the 1st-moved c-block in the path: ($cb_1st_mvd -> $cb_2nd_mvd) !\n";
		print STDERR "[ERROR '$program_name'] $!\n\n";
		die ;
	    }

	    my ($composite_blocks_af, $set_blocks_shift_respos_af, $cbs_hard_linking_2nd_mvd_rec_af) = @{$main_info_2nd_rec_af};

	    my ($beg_cb2_rec, $end_cb2_rec, $shift_le2_rec, $shift_re2_rec, $invlvd_seqs_le2, $invlvd_seqs_re2)
		= summarize_info_cblock ($cb_2nd_mvd, @{$composite_blocks_af}, @{$set_blocks_shift_respos_af}, @{$cbs_hard_linking_2nd_mvd_rec_af}, %{$node2ch}, %{$node2seq_indx});
	    unless (defined $beg_cb2_rec) {
		print STDOUT "[ERROR '$program_name'] 'summarize_info_cblock' FAILED on the 2nd-moved c-block in the path: ($cb_1st_mvd -> $cb_2nd_mvd) !\n";
		print STDERR "[ERROR '$program_name'] $!\n\n";
		die ;
	    }

	    my $cnct_invlvd_seqs_le1 = join (',', @{$invlvd_seqs_le1});
	    my $cnct_invlvd_seqs_re1 = join (',', @{$invlvd_seqs_re1});
	    my $cnct_invlvd_seqs_le2 = join (',', @{$invlvd_seqs_le2});
	    my $cnct_invlvd_seqs_re2 = join (',', @{$invlvd_seqs_re2});


=Just a Reminder (XIV) ... TO BE REMOVED LATER.

	    my $last_penalty; # The penalty incurred by the last candidate of the representative path. #
	    my @info_repr_path = (); # Stores information on the representative path.
	    # = ($cb_1st_mvd, $cb_2nd_mvd, \@main_info_1st_intm, \@main_info_2nd_rec_af, \@set_cts_invlvd_indels1, \@set_cts_invlvd_indels2, \@info_assoc_error_1st, \@info_assoc_error_2nd), where
	    #
	    # @main_info_1st_intm = (\@composite_blocks_intm, \@set_blocks_shift_respos_intm, \@cbs_hard_linking_1st_mvd_intm),
	    # @main_info_2nd_rec_af = (\@composite_blocks_af, \@set_blocks_shift_respos_af, \@cbs_hard_linking_2nd_mvd_rec_af),
	    # @set_cts_invlvd_indels1/2 stores the counts of indels involved with the move of the 1st/2nd moved c-block.
	    # @info_assoc_error_1st = ($type1, \@indels_invlvd_ref1, \@indels_invlvd_intm1),
	    # @info_assoc_error_2nd = ($type2, \@indels_invlvd_intm2, \@indels_invlvd_rec2).

	## ($if_success, $map_shifts_respos_intm, $map_shifts_respos_rec_af, $baseline_shift_intm, $composite_blocks_intm, $set_blocks_shift_respos_intm, $composite_blocks_af, $set_blocks_shift_respos_af, $cbs_hard_linking_1st_mvd_intm, $cbs_hard_linking_2nd_mvd_rec_af) = undo_mv_latter_of_cblock_pair (@{$map_shifts_respos}, $commoner_shift_flank, $cb_1st_mvd, $cb_2nd_mvd, @{$composite_blocks_to_be_used}, @{$set_blocks_to_be_used}, %cb2hard_linking, %{$node2ch}, %{$node2seq_indx}, $CHAR_ABS);

			# MAIN subject c-blocks. #
		my $cblk_intm_1st_mvd = $composite_blocks_intm->[$cb_1st_mvd]; # 1st-moved c-block "immediately" after the move (and thus the shifts are retained). #
		my $cblk_rec_af_2nd_mvd = $composite_blocks_af->[$cb_2nd_mvd]; # 2nd-moved c-block immediately before undone.

		my ($beg_cb_1st_intm, $end_cb_1st_intm, $nodeid_mrca_1st, $br2change_cb_1st, $constituent_blks_1st, $involved_seqs_cb_1st, $merger_types_1st) = @{$cblk_intm_1st_mvd};
		my ($beg_cb_2nd_rec, $end_cb_2nd_rec, $nodeid_mrca_2nd, $br2change_cb_2nd, $constituent_blks_2nd, $involved_seqs_cb_2nd, $merger_types_2nd) = @{$cblk_rec_af_2nd_mvd};

		my ($blk_le_1st, $blk_re_1st) = @{$constituent_blks_1st}[0, $#{$constituent_blks_1st}];
		my ($blk_le_2nd, $blk_re_2nd) = @{$constituent_blks_2nd}[0, $#{$constituent_blks_2nd}];

		my ($shift_le_1st_intm, $shift_re_1st_intm) = ($set_blocks_shift_respos_intm->[$blk_le_1st][0], $set_blocks_shift_respos_intm->[$blk_re_1st][0]);
		my ($shift_le_2nd_rec, $shift_re_2nd_rec) = ($set_blocks_shift_respos_af->[$blk_le_2nd][0], $set_blocks_shift_respos_af->[$blk_re_2nd][0]);

=cut # END of "Just a Reminder (XIV)"


	    my ($type1, $indels_invlvd_ref1, $indels_invlvd_intm1) = @{$info_assoc_error_1st};
	    my ($type2, $indels_invlvd_intm2, $indels_invlvd_rec2) = @{$info_assoc_error_2nd};

	    my @set_cnct_invlvd_indels = (); # = ($cnct_indels_ref1, $cnct_indels_intm1, $cnct_indels_intm2, $cnct_indels_rec2);
	    foreach my $indels_invlvd ($indels_invlvd_ref1, $indels_invlvd_intm1, $indels_invlvd_intm2, $indels_invlvd_rec2) { # Middle trailing foreach-loop (over the sets of involved indels). #

		my @br_indels = ();
		foreach my $event (@{$indels_invlvd}) { push @br_indels, join (':', @{$event}[0,1,2,3]); } 
		my $cnct_indels = (@br_indels>0) ? join ('/', @br_indels) : 'None';
		push @set_cnct_invlvd_indels, $cnct_indels;

	    }			# End of the middle trailing foreach-loop (over the sets of involved indels). #

	    my ($cnct_indels_ref1, $cnct_indels_intm1, $cnct_indels_intm2, $cnct_indels_rec2) = @set_cnct_invlvd_indels;

			# If necessary, print out the results onto the log-file. #

    if (($TEST_LEVEL>0) or ($TEST_LEVEL_VAL>0)) { # (XIV) - (iii) # MODIFIED in creation of 'classify_msa_errors_via_mblks.2val.pl'. #
    ##if ($TEST_LEVEL>0) { # (XIV) - (iii) ...}

	print $fh_log "\n{ The representative path is: $cb_1st_mvd  -> $cb_2nd_mvd }\n\n"; # ADDED on Oct 23 (Fri), 2015. #

	print $fh_log "\n( Rough frameworks of the 1st- & 2nd-moved c-blocks )\n\n";

	print $fh_log join ("\t", 'Subject_c-block', 'beg_cb', 'end_cb', 'shift_le', 'shift_re', 'rlv_branch', 'indices,invlvd,seqs,le', 'indices,invlvd,seqs,re'), "\n\n";

	print $fh_log join ("\t", '1st(intermediate)', $beg_cb1_intm, $end_cb1_intm, $shift_le1_intm, $shift_re1_intm, $rlv_br_1st_mvd, $cnct_invlvd_seqs_le1, $cnct_invlvd_seqs_re1), "\n";
	print $fh_log join ("\t", '2nd(reconstructed)', $beg_cb2_rec, $end_cb2_rec, $shift_le2_rec, $shift_re2_rec, $rlv_br_2nd_mvd, $cnct_invlvd_seqs_le2, $cnct_invlvd_seqs_re2), "\n";
	print $fh_log "\n\n";

	if ($TEST_LEVEL>1) { 

	    print $fh_log "( Counts of associated indels )\n\n";

	    print $fh_log join ("\t", 'Subject_c-block', '#{rlv_indels}_bf', '#{rlv_indels}_af', '#{rltd_indels}_bf', '#{rltd_indels}_af', '#{other_involved}_bf', '#{other_involved}_af'), "\n\n";

	    print $fh_log join ("\t", '1st(intermediate)', @{$set_cts_invlvd_indels1}), "\n";
	    print $fh_log join ("\t", '2nd(reconstructed)', @{$set_cts_invlvd_indels2}), "\n";
	    print $fh_log "\n\n";

	} # END of "if ($TEST_LEVEL>1) {...}

	print $fh_log "( Errors associated with the c-blocks )\n\n";

	print $fh_log join ("\t", 'Subject_c-block', 'Type', 'br1:beg1:end1:stat_ue1/br2:beg2:end2:stat_ue2/...(before)', 'br1:beg1:end1:stat_ue1/br2:beg2:end2:stat_ue2/...(after)'), "\n\n";

	print $fh_log join ("\t", '1st(intermediate)', $type1, $cnct_indels_ref1, $cnct_indels_intm1), "\n";
	print $fh_log join ("\t", '2nd(reconstructed)', $type2, $cnct_indels_intm2, $cnct_indels_rec2), "\n";
	print $fh_log "\n\n";

    } # END of "if (($TEST_LEVEL>0) or ($TEST_LEVEL_VAL>0)) { # (XIV) - (iii) ...}"


			## Finally, Assign New Error Types to the c-blocks in this pair. ##

	    my $ct_complex = 0;
	    foreach my $str ($type1, $type2) { ($str =~ m/^Complex/) and ($ct_complex++); }

	    my $pair_type = join ('', '[', $type1, '->', $type2, ']');

	    my $pair_type_a = "Paired_${pair_no}A$pair_type";
	    my $pair_type_b = "Paired_${pair_no}B$pair_type";
	    if ($ct_complex>0) {
		substr ($pair_type_a, 0, 0, "C${ct_complex}_");
		substr ($pair_type_b, 0, 0, "C${ct_complex}_");
	    }

	    $cblk2pair_assoc_errors{$cb_1st_mvd} = $pair_type_a;
	    $cblk2pair_assoc_errors{$cb_2nd_mvd} = $pair_type_b;

	## %cblk2pair_assoc_errors; # = ($indx_cblk => "[C#{complex_errors}_]Paired_${pair_no}A/B[${type_error_1st_mvd}->$type_error_2nd_mvd]", ...) Where 'A' and 'B' are assigned to the 1st-moved and the 2nd-moved c-blocks, respectively.

	}			# End of the main foreach-loop (over pairs of soft-linked c-blocks). #


    if ($TEST_LEVEL2>0) { # (XIII)

    } # END of "if ($TEST_LEVEL2>0) { # (XIII) ...}"

			### Prepare the Final Summary Outputs of the 2nd Round ###
			### (ADDED in creation of 'classify_msa_errors_via_mblks.2.pl' on Oct 22 (Thu), 2015.) ###

=USED to avoid the error message when issuing 'perl -c $program_name'.
	my $tot_effct_cblks2 = my $ct_skipped_cblks3 = my $ct_cblks_wo_assoc_events2 = 0;
	my $ct_noneff_cblks2 = my $ct_eff_cblks2 = my $totlength_eff_cblks2 = my $cnct_error_types2 = my $cnct_lens_eff_cblks2 = 0;
=cut # END of "USED to avoid the error message when issuing 'perl -c $program_name'."


	my $ct_cblks_wo_assoc_events2 = my $ct_noneff_cblks2 = 0; # The number of composite-blocks without associated indel events, and the number of composite-blocks 'not effectively' associated with any indel events.
	my $ct_skipped_cblks3 = 0;

	my @list_error_types2 = my @list_lengths_eff_cblks2 = ();
	my $totlength_eff_cblks2 = 0;

	for (my $cb=0; $cb<$ct_cblks_to_be_used; $cb++) { # 2nd main trailing middle for-loop (over composite-blocks). #

		## $ct_hard_linking_cblks = scalar keys %cb2hard_linked;

	    (defined $cb2hard_linked{$cb}) and next; # Skip if the c-block is hard-linking (an)other c-block(s). # ADDED specially for the 2nd round (on Oct 22 (Thu), 2015). #

	    my $msa_errors_assoc_cb = $cblk_wise_msa_errors[$cb];

	    unless (defined $msa_errors_assoc_cb) {
		$ct_skipped_cblks3++;
		next;
	    }
	    my $ct_msa_errors = @{$msa_errors_assoc_cb};

	    my ($beg_cb_rec, $end_cb_rec, $nodeid_mrca_cb, $br2change_cb, $constituent_blks, $involved_seqs_cb, $merger_types) = @{$composite_blocks_to_be_used->[$cb]};

	    my ($shift_le, $shift_re) = @{$cbwise_end_shifts[$cb]};

	    my $beg_cb_ref = $beg_cb_rec - $shift_le;
	    my $end_cb_ref = $end_cb_rec - $shift_re;

	    my $len_cb_rec = $end_cb_rec - $beg_cb_rec +1;
	    my $len_cb_ref = $end_cb_ref - $beg_cb_ref +1;
	    my $len_cb = ($len_cb_rec < $len_cb_ref) ? $len_cb_rec : $len_cb_ref ; # Take the length whichever is smaller. #

			# Tally the Paired c-blocks. #
			# (ADDED specially for the 2nd round (on Oct 22 (Thu), 2015).) #

	## %cblk2pair_assoc_errors; # = ($indx_cblk => "[C#{complex_errors}_]Paired_${pair_no}A/B[${type_error_1st_mvd}->$type_error_2nd_mvd]", ...) Where 'A' and 'B' are assigned to the 1st-moved and the 2nd-moved c-blocks, respectively.

	    my $paired_type = $cblk2pair_assoc_errors{$cb};

	    if (defined $paired_type) { # If the c-block is classified as a pair with another one. #

		push @list_error_types2, $paired_type;
		push @list_lengths_eff_cblks2, $len_cb;
		$totlength_eff_cblks2 += $len_cb;
		next;
	    }
			# END of "(ADDED specially for the 2nd round (on Oct 22 (Thu), 2015).)" #

			# Otherwise, tally as a stand-alone c-block. #

	    for (my $er=0; $er<$ct_msa_errors; $er++) { # 2nd main trailing inner for-loop (over errors associated with $cb). #
		my ($type, $indels_ref, $indels_rec) = @{$msa_errors_assoc_cb->[$er]};

		if ($type =~ m/^NO_ASSOCIATED_EVENT/) {

		    $ct_cblks_wo_assoc_events2++;
		    ##$ct_cblks_wo_assoc_events++; # A BUG fixed on Oct 23 (Fri), 2015. #
		    next;

=REPLACED by the examination of hard-linking c-blocks & paired c-blocks.

		} elsif ( (uc($type) =~ m/^COMPLEX\(\?+\)/) and (scalar(@{$indels_ref})+scalar(@{$indels_rec}) ==1) ) {
				# If the composite-block is 'Complex(?...)' and has only one associated indel event.

		    my ($assoc_indel_cand, $indel2assoc_cblks) = (@{$indels_ref}>0) ? ($indels_ref->[0], \%indel_ref2assoc_cblks) : ($indels_rec->[0], \%indel_rec2assoc_cblks) ;
		    my $label_assoc_indel_cand = join (':', @{$assoc_indel_cand}[0,1,2]);
		    my $assoc_cblks = $indel2assoc_cblks->{$label_assoc_indel_cand};
		    if (@{$assoc_cblks}>1) {
			my $if_indel_explained = 0;
			foreach my $cb2 (@{$assoc_cblks}) { # Inner-inner foreach-loop (over composite-blocks associated with the event). #
			    ($cb2 == $cb) and next;
			    foreach my $error2 (@{$cblk_wise_msa_errors[$cb2]}) { # Innermost foreach-loop (over errors associated with $cb2).
				my $type = $error2->[0];
				if (uc($type) !~ m/^COMPLEX/) {
				    $if_indel_explained = 1;
				    last;
				}
			    }					# End of the innermost foreach-loop (over errors associated with $cb2).
			    ($if_indel_explained) and last;
			}			# End of the inner-inner foreach-loop (over composite-blocks associated with the event). #
			if ($if_indel_explained) {
			    $ct_noneff_cblks++;
			    next;
			}
		    } # END of "if (@{$assoc_cblks}>1) {...}"

=cut # END of "REPLACED by the examination of hard-linking c-blocks & paired c-blocks."

		} # END of "if ($type =~ m/^NO_ASSOCIATED_EVENT/) {...}"

		push @list_error_types2, $type;
		push @list_lengths_eff_cblks2, $len_cb;
		$totlength_eff_cblks2 += $len_cb;
	    }					# End of the 2nd main trailing inner for-loop (over errors associated with $cb). #
	}				# End of the 2nd main trailing middle for-loop (over composite-blocks). #


	my $ct_eff_cblks2 = @list_error_types2;

	my $tot_effct_cblks2 = $ct_eff_cblks2 + $ct_skipped_cblks3 + $ct_cblks_wo_assoc_events2 + $ct_noneff_cblks2 + $ct_hard_linking_cblks;
	##my $tot_effct_cblks2 = $ct_eff_cblks2 + $ct_skipped_cblks3 + $ct_cblks_wo_assoc_events2 + $ct_noneff_cblks2; # A BUG fixed on Oct 23 (Fri), 2015. #

	my $cnct_error_types2 = join (';', @list_error_types2);
	my $cnct_lens_eff_cblks2 = join (',', @list_lengths_eff_cblks2);

			### (END of "ADDED in creation of 'classify_msa_errors_via_mblks.2.pl' on Oct 22 (Thu), 2015.") ###


			### RESTART FROM HERE (2) ###

	print $fh_out2 "< Segment ID: $segid >\n\n";

	print $fh_out2 join ("\t", '#{Equiv_indels}', 'Tot#{composite-blocks}', '#{cblks}_hard_linking', '#{cblks}_skipped', '#{cblks}_no_assoc', '#{cblks}_noneff', '#{cblks}_eff', 'Tot_len{cblks}_eff', 'Types;of;associated;errors', 'Lengths,of,effective,composite,blocks'), "\n\n";

	print $fh_out2 join ("\t", $ct_equiv_indels, $tot_effct_cblks2, $ct_hard_linking_cblks, $ct_skipped_cblks3, $ct_cblks_wo_assoc_events2, $ct_noneff_cblks2, $ct_eff_cblks2, $totlength_eff_cblks2, $cnct_error_types2, $cnct_lens_eff_cblks2), "\n";

	print $fh_out2 "\n\\\\\n\n";

			##### END of "NEWLY ADDED in creation of 'classify_msa_errors_via_mblks.2.pl'." #####


		## Close Temporary Filehandles, and Remove Unnecessary Temporary Files. ##
		## (MOVED from below with some modifications in creation of 'classify_msa_errors.1.pl'.)
		## ... Needs be Modified...

	close ($fh_log);
	##foreach my $fh_log ($fh_log_ref, $fh_log_rec) { close ($fh_log); }

	if ($FLG_RMV_TMPOUT) {
	    foreach my $grpa_tmp_workdir ($grpa_tmp_workdir_ref, $grpa_tmp_workdir_rec) {
		unless (0 == system ("rm -rf $grpa_tmp_workdir") ) {
		    print STDOUT "[ERROR '$program_name'] 'system ('rm -rf {outdir}')' FAILED to remove the grand-parent of temporary working directories '$grpa_tmp_workdir': $? !\n";
		    print STDERR "[ERROR '$program_name'] $!\n\n";
		    die ;
		}
	    }
	}


	print STDOUT "\n --- Finished analysis for the segment $segid ! ---\n\n";

	## close ($fh_log);

	$ct_succ_segs++;

}			# End of the main outer for-loop (over MSA segments) #

	# MODIFIED in creation of 'classify_msa_errors_via_mblks.2.pl'. (on Oct 6 (Tue), 2015). #
close ($fh_out1);
close ($fh_out2);
##close ($fh_out);

print STDOUT "\n\n === All the Analyses FINISHED !! ===\n\n";

print STDOUT "#{Segments skipped} = $ct_skipped_segs .\n";
print STDOUT "#{Segments whose ComplLiMMent calculations skipped} = $ct_skipped_segs2 .\n";
print STDOUT "#{Anomalous segments} = $ct_anom_segs .\n";
print STDOUT "#{Segments used as inputs} = $ct_in_segs .\n";
print STDOUT "#{Segments successfully processed} = $ct_succ_segs .\n";
print STDOUT "#{Segments failed to be processed} = $ct_fail_segs .\n\n";

unless (0 == $ct_fail_segs) {
	print STDOUT "[ERROR '$program_name'] FAILED to process $ct_fail_segs segments !\n";
 	print STDERR "[ERROR '$program_name'] $!\n\n";
	die ;
}


		### DEFINITIONS of the subroutines ADDED in creation of 'classify_msa_errors_via_mblks.2val.pl'. ###

# mk_coord_labels:
#	This subroutine makes strings that vertically label site coordinates,
#	which range from a specified start point to a specified end point, at intervals of 1.
#	[CREATED in creation of 'classify_msa_errors_via_mblks.2val.pl'.]
#
# INPUT: ($start_coord, $end_coord).
#
# OUTPUT: ($ct_digits, \@coord_labels), where
#	${$coord_labels[$k]} is the concatenation of the ($ct_digits - $k) th digits of the coordinates.
#
sub mk_coord_labels ($$) {

	my ($start_coord, $end_coord) = @_;

	my $ct_digits = length ($end_coord);

	my @coord_labels = ();
	for (1 .. $ct_digits) { my $tmp = ''; push @coord_labels, \$tmp; }

	for (my $coord = $start_coord; $coord <= $end_coord; $coord++) { # Main for-loop (over coordinates). #

	    my $out_coord = sprintf "%0${ct_digits}d" , $coord;
	    my @digits = split //, $out_coord;

	    for (my $d = 0; $d < $ct_digits; $d++) { ${$coord_labels[$d]} .= $digits[$d]; }

	}			# End of the main for-loop (over coordinates). #

	return ($ct_digits, \@coord_labels);

}		# End of the subroutine 'mk_coord_labels'. #


		### DEFINITIONS of the subroutines ADDED in creation of 'classify_msa_errors_via_mblks.2.pl'. ###

# [ summarize_info_cblocks: ] --- An ERROR fixed on Oct 23 (Fri), 2015.
# summarize_info_cblock:
#	This subroutine creates some variables summarizing a subject composite-block,
#	out of some detailed information on it.
#	[CREATED on Oct 22 (Thu), 2015.]
#
# INPUT: ($indx_cb, \@set_composite_blocks, \@set_blocks_shift_respos, \@hard_linking_cbs, \%node2ch, \%node2seq_indx), where
#
#	$indx_cb is the index of the subject c-block (in @set_composite_blocks);
#
#	@{$set_composite_blocks[$cb]} = ($beg_cb, $end_cb, $nodeid_mrca_cb, \%br2change_cb, \@constituent_blks, \@invlvd_seqs_cb, \@merger_types) is for the $cb th composite block, with
#	@constituent_blks storing the indices of the blocks that constitutes this c-block;
#
#	@{$set_blocks_shift_respos[$bl]} = ($shift, $beg_bl, $end_bl, $nodeid_mrca_bl, $depth_mrca_bl, \@seqs_invlvd_bl, \%br2change, \@excl_sbblocks, $ct_changes_bl, \@indices_src_classes) is for the $bl th residue-position-shift block, with
#	@seqs_invlvd_bl storing the indices of the sequences involved, and
#	@{$excl_sbblocks[$sb]} = ($beg_site, $end_site, $mrca_node) being for the $sb th sub-block excluded from this block;
#
#	@hard_linking_cbs stores the indices of the c-blocks that hard-llinks the $indx_cb th c-block.
#
# OUTPUT: ($beg_cb, $end_cb, $shift_le, $shift_re, \@set_invlvd_seqs_le, \@set_invlvd_seqs_re), where
#
#	$beg_cb and $end_cb are the horizontal positions of the beginning and ending of the subject c-block;
#	$shift_le/re is the shift of the left-/right-end of the subject c-block;
#
#	@set_invlvd_seqs_le/re stores the indices of the sequences involved with the c-block at its left-/right-end.
#
##sub summarize_info_cblocks ($\@\@\@\%\%) {...} # A BUG fixed on Oct 23 (Fri), 2015. #
sub summarize_info_cblock ($\@\@\@\%\%) {

	my ($indx_cb, $set_composite_blocks, $set_blocks_shift_respos, $hard_linking_cbs, $node2ch, $node2seq_indx) = @_;

	my ($beg_cb, $end_cb, $nodeid_mrca_cb, $br2change_cb, $constituent_blks, $involved_seqs_cb, $merger_types) = @{$set_composite_blocks->[$indx_cb]};

	my ($blk_le, $blk_re) = @{$constituent_blks}[0, $#{$constituent_blks}];

	my ($shift_le, $invlvd_seqs_le, $excl_sbbl_cands_le) = @{$set_blocks_shift_respos->[$blk_le]}[0, 5, 7];
	my ($shift_re, $invlvd_seqs_re, $excl_sbbl_cands_re) = @{$set_blocks_shift_respos->[$blk_re]}[0, 5, 7];

	my @setset_invlvd_seqs = (); # = (\@set_invlvd_seqs_le, \@set_invlvd_seqs_re);

	foreach my $info ([$beg_cb, $invlvd_seqs_le, $excl_sbbl_cands_le],
			[$end_cb, $invlvd_seqs_re, $excl_sbbl_cands_le]) { # Main outer foreach-loop (for left-end and right-end of the subject c-block). #

	    my ($pos, $set_invlvd_seqs, $excl_sbbl_cands) = @{$info};

			# Fill in the set of excluded sequences. #

	    my @set_invlvd_seqs = @{$set_invlvd_seqs};
	    my @excl_seqs = ();

	    foreach my $sbbl (@{$excl_sbbl_cands}) { # 1st middle foreach-loop (over excluded sub-blocks). #
		my ($beg_sbbl, $end_sbbl, $mrca_sbbl) = @{$sbbl};
		(($beg_sbbl <= $pos) and ($pos <= $end_sbbl)) or next; # Skip if the sub-block does not encompass the subject position. #

		my $exoffs = fetch_ext_offsprings_nr ($mrca_sbbl, %{$node2ch});
		foreach my $nodeid (@{$exoffs}) { push @excl_seqs, $node2seq_indx->{$nodeid}; }

	    }				# End of the 1st middle foreach-loop (over excluded sub-blocks). #

			# Examine the hard-linking blocks. #

	    foreach my $hl_cb (@{$hard_linking_cbs}) { # 2nd middle foreach-loop (over hard-linking c-blocks). #

		my ($beg_hl, $end_hl, $constituents_hl) = @{$set_composite_blocks->[$hl_cb]}[0,1,4];
		(($beg_hl <= $pos) and ($pos <= $end_hl)) or next; # Skip if the c-block does not encompass the subject position. #

		foreach my $hl_bl (@{$constituents_hl}) { # Inner foreach-loop (over constituent blocks of $hl_cb). #

		    my ($shift_hl, $beg_hl, $end_hl, $invlvd_seqs_hl, $excl_sbbl_cands_hl) = @{$set_blocks_shift_respos->[$hl_bl]}[0, 1, 2, 5, 7];
		    (($beg_hl <= $pos) and ($pos <= $end_hl)) or next; # Skip if the block does not encompoass the subject position. #

		    push @set_invlvd_seqs, @{$invlvd_seqs_hl};

		    foreach my $sbbl (@{$excl_sbbl_cands_hl}) { # Inner-inner foreach-loop (over excluded sub-blocks of $hl_bl). #
			my ($beg_sbbl, $end_sbbl, $mrca_sbbl) = @{$sbbl};
			(($beg_sbbl <= $pos) and ($pos <= $end_sbbl)) or next; # Skip if the sub-block does not encompass the subject position. #

			my $exoffs = fetch_ext_offsprings_nr ($mrca_sbbl, %{$node2ch});
			foreach my $nodeid (@{$exoffs}) { push @excl_seqs, $node2seq_indx->{$nodeid}; }

		    }				# End of the inner-inner foreach-loop (over excluded sub-blocks of $hl_bl). #
		    
		}			# End of the inner foreach-loop (over constituent blocks of $hl_cb). #

	    }				# End of the 2nd middle foreach-loop (over hard-linking c-blocks). #

	    my $nr_invlvd_seqs = (@set_invlvd_seqs>1) ? nr_nmarray (@set_invlvd_seqs) : \@set_invlvd_seqs ;
	    my $nr_excl_seqs = (@excl_seqs>1) ? nr_nmarray (@excl_seqs) : \@excl_seqs ;

	    my ($truly_excl_seqs, $truly_invlvd_seqs, $extra_excl_seqs)
		= (@excl_seqs>0) ? diff_nmarray (@{$nr_invlvd_seqs}, @{$nr_excl_seqs}) : ([], $nr_invlvd_seqs, []) ;

	    push @setset_invlvd_seqs, $truly_invlvd_seqs;

	}				# END of the main outer foreach-loop (for left-end and right-end of the subject c-block). #


	my ($set_invlvd_seqs_le, $set_invlvd_seqs_re) = @setset_invlvd_seqs;

	return ($beg_cb, $end_cb, $shift_le, $shift_re, $set_invlvd_seqs_le, $set_invlvd_seqs_re);

}	# END of the subroutine 'summarize_info_cblock'. #


# pr_map_shifts_respos:
#	This subroutine prints out a position-shift map
#	by formatting it so that the map will be decently visible.
#	[CREATED on Oct 15 (Thu), 2015.]
#
# INPUTS: (\*${$fh}, \@sequence_ids, \@map_shifts_respos, $char_gap, $dis_len_shift), where
#	$fh is the reference to a file-handle;
#	$sequence_ids[$k] is the ID of the sequence in the $k th row of the MSAs;
#	$map_shifts_respos[$k]->[$s] is the position-shift at the intersection of the $k th row and the $s th column of the mapped MSA;
#	$char_gap is the character representing a gap;
#	$dis_len_shift is the maximum length of the run of shifts to be displayed in a line.
#
# OUTPUTS: 1 if the subroutine succeeded,
#	   0 if it failed.
#
sub pr_map_shifts_respos (\*\@\@$$) {

	my ($fh, $sequence_ids, $map_shifts_respos, $char_gap, $dis_len_shift) = @_;

	my $ct_sequeunces = @{$sequence_ids};
	unless ($ct_sequences>0) {
	    print STDOUT "[INFORMATION 'pr_map_shifts_respos'] NO SEQUENCES in the alignment !\n\n";
	    return 1;
	}
	unless (@{$map_shifts_respos} == $ct_sequences) {
	    print STDOUT "[ERROR 'pr_map_shifts_respos'] The number of sequences in the map (=", scalar (@{$map_shifts_respos}), ") CLASHES with that in the set of sequences (=$ct_sequences): $! !\n\n";
	    return 0;
	}

	my $map_len = @{$map_shifts_respos->[0]}; 

	my $quotient = int (($map_len -1) / $dis_len_shift);

	for (my $r=0; $r<=$quotient; $r++) {  # 1st outer for-loop (over segmented displayes). #

	    my $beg_dis = $r * $dis_len_shift;
	    my $end_dis = ($r == $quotient) ? $map_len - 1 : ($r+1) * $dis_len_shift - 1 ;
	    my $format = "%-10s\t" . "%5d" x (($r==$quotient) ? $map_len - $quotient * $dis_len_shift : $dis_len_shift) . "\n";

	    printf $fh $format, '(position)', ($beg_dis .. $end_dis);
	    ##printf $fh $format, 'Seq_ID', ($beg_dis .. $end_dis);
	    print $fh "\n";

	    for (my $k=0; $k<$ct_sequences; $k++) {  # Middle for-loop (over sequences). #

		my $out_string = sprintf ("%-10s\t", $sequence_ids->[$k]);

		my $row_shifts = $map_shifts_respos->[$k];
		my $ct_sites = @{$row_shifts};

		my $end_dis2 = ($ct_sites-1 < $end_dis) ? $ct_sites-1 : $end_dis;
		for (my $s=$beg_dis; $s<= $end_dis2; $s++) { # Inner testing for-loop (over sequences). #
		   my $shift = $row_shifts->[$s];

			# MODIFIED in creation of 'classify_msa_errors_via_mblks.2val.pl' (on Dec 28 (Mon), 2015). #
		   $out_string .= ($shift eq $char_gap) ? sprintf ("%5s", $char_gap) : sprintf ("%5d", $shift) ;
		   ##$out_string .= ($shift eq $char_gap) ? sprintf ("%5s", "'$char_gap'") : sprintf ("%5d", $shift) ;
		}				# End of the inner testing for-loop (over sequences). #

		print $fh $out_string, "\n";
	    
	    }			# End of the middle for-loop (over sequences). #
	    print $fh "\n\n\n";

	}			# End of the 1st outer for-loop (over segmented displayes). #

	return 1;

}		# End of the subroutine 'pr_map_shifts_respos'. #


# blockwise_framework:
#	This satellite subroutine of 'framework_cblock' creates
#	the framework of an input position-shift block.
#	[CREATED on Oct 12 (Mon), 2015.]
#
# INPUT: ($beg_bl, $end_bl, \@seqs_involved, \@excl_sbblockks, \%node2ch, \%node2seq_indx), where
#
#	$beg_bl and $end_bl are the beginning- and ending-positions of the input block;
#	@seqs_involved stores the indices of the sequences involved with the input block;
#	@{$excl_sbblocks[$sb]} = ($beg_site, $end_site, $mrca_node) is for the $sb th sub-blocks excluded from the block, with $mrca_node is the "Most Recent Common Ancestor" node of the sequences making up the sub-block;
#	%node2ch = ($node_id => \@child_nodes, ...) for internal nodes;
#	%node2seq_indx = ($node_id => $indx_seq, ...) for external nodes;
#
# OUTPUT: (\%frwk_bl), where
#	$frwk_bl{$indx_seq} = [$beg_frwk, $end_frwk], which determines the beginning- and ending-positions of the framework of the input block in the $indx_seq th sequence (row),
#	 	     = undef if the input block does not involve the $indx_seq th sequence. 
#
sub blockwise_framework ($$\@\@\%\%) { 

	my ($beg_bl, $end_bl, $seqs_involved, $excl_sbblocks, $node2ch, $node2seq_indx) = @_;

	my %frwk_bl;

	foreach my $indx_seq (@{$seqs_involved}) { $frwk_bl{$indx_seq} = [$beg_bl, $end_bl]; }

	foreach my $info_sbbl (@{$excl_sbblocks}) { # 2nd foreach-loop (over excluded sub-blocks). #

	    my ($beg_sbbl, $end_sbbl, $mrca_sbbl) = @{$info_sbbl};

	    (($beg_bl < $beg_sbbl) and ($end_sbbl < $end_bl)) and next; # Skip if the sub-block is completely within the block, because the framework itself will not be influenced by such a sub-block. #

	    my $exoffs = fetch_ext_offsprings_nr ($mrca_sbbl, %{$node2ch}) ;

	    foreach my $nodeid_exoff (@{$exoffs}) { # Inner foreach-loop (over external offsprings). #
		my $seqid_exoff = $node2seq_indx->{$nodeid_exoff};
		my $frwk_exoff = $frwk_bl{$seqid_exoff};

		(defined $frwk_exoff) or next; # Skip if the sequence is not involved with the block. #

		if ($beg_sbbl <= $beg_bl) {
		    if ($end_bl <= $end_sbbl) {
			delete $frwk_bl{$seqid_exoff}; # In this case, the sequence is completely excluded.
		    } else {
			$frwk_exoff->[0] = $end_sbbl + 1;
		    }
		} elsif ($end_bl <= $end_sbbl) {
		    $frwk_exoff->[1] = $beg_sbbl-1;
		}
	    }					# End of the inner foreach-loop (over external offsprings). #

	}					# End of the 2nd foreach-loop (over excluded sub-blocks). #

	return \%frwk_bl;

}	# End of the subroutine 'blockwise_framework'. #


# framework_cblock:
#	This subroutine creates the framework of the subject composite-block.
#	[CREATION STARTED on Oct 11 (Sun), 2015, ENDED on Oct 12 (Mon), 2015.]
#
# INPUT: ($ct_seqs, $indx_cb, \@set_composite_blocks, \@hard_linking, \@set_blocks_shift_respos, \%node2ch, \%node2seq_indx), where
#
#	$indx_cb is the index of the subject c-block;
#	@{$set_composite_blocks[$cb]} = ($beg_cb, $end_cb, $nodeid_mrca_cb, \%br2change_cb, \@constituent_blks, \@involved_seqs_cb, \@merger_types) is for the $cb th composite block. Here
#	@constituent_blks stores indices of the position-shift blocks that constitute the composite block;
#	
#	@hard_linking stores indices of the c-blocks that hard links $indx_cb;
#
#	@{$set_blocks_shift_respos[$bl]} = ($shift, $beg_blk, $end_blk, $id_node_mrca, $depth_mrca, \@seqs_involved, \%br2change, \@excl_sbblocks, $ct_changes, \@indices_src_classes) is for the $bl th position-shift block. Here
#	@{$excl_sbblocks[$sb]} = ($beg_site, $end_site, $mrca_node) is for the $sb th sub-blocks excluded from the block, with $mrca_node is the "Most Recent Common Ancestor" node of the sequences making up the sub-block;
#
#	%node2ch = ($node_id => \@child_nodes, ...) for internal nodes;
#	%node2seq_indx = ($node_id => $indx_seq, ...) for external nodes;
#
# OUTPUT: (\@frwk_cb, \@info_constituents, \@blwise_hard_linking), where
#
#	$frwk_cb[$i]->{$indx_seq} = [$beg_frwk, $end_frwk], which determines the beginning- and ending-positions of the framework of the $i th constituent block in the $indx_seq th sequence (row),
#			 = undef if the $i th constituent block does not involve the $indx_seq th sequence.
#
#	@{$info_constituents[$i]} = ($shift, $beg_bl, $end_bl) is for the $i th constituent block of the $indx_cb th c-block;
#
#	@{$blwise_hard_linking[$i]} is an array, each of whose elements is [$indx_cb2, $bl2] for the block that is hard_linking the $i th constituent block.
#
sub framework_cblock ($$\@\@\@\%\%) {

	my ($ct_seqs, $indx_cb, $set_composite_blocks, $hard_linking, $set_blocks_shift_respos, $node2ch, $node2seq_indx) = @_;

	my ($beg_cb, $end_cb, $nodeid_mrca_cb, $br2change_cb, $constituent_blks, $involved_seqs_cb, $merger_types) = @{$set_composite_blocks->[$indx_cb]}; 

	my $ct_constituents = @{$constituent_blks};

		# First, construct the framework of the main c-block. #

	my @info_constituents = (); # element = [$shift, $beg_bl, $end_bl] for the constituent block. #
	my @frwk_cb = ();

	for (my $i=0; $i<$ct_constituents; $i++) { # 1st main outer for-loop (over constituent blocks). #
	    my $bl = $constituent_blks->[$i];

	    my ($shift, $beg_bl, $end_bl, $nodeid_mrca_bl, $depth_mrca_bl, $seqs_involved, $br2change_bl, $excl_sbblocks, $ct_changes, $indices_src_classes) = @{$set_blocks_shift_respos->[$bl]};
	    (defined $excl_sbblocks) or ($excl_sbblocks = []);

	    $info_constituents[$i] = [$shift, $beg_bl, $end_bl];

	    my $frwk_bl = blockwise_framework ($beg_bl, $end_bl, @{$seqs_involved}, @{$excl_sbblocks}, %{$node2ch}, %{$node2seq_indx});
	    unless (defined $frwk_bl) {
		print STDOUT "[ERROR 'framework_cblock'] The subroutine 'blockwise_framework' FAILED on the $i th constituent block (Index: $bl) of the input c-block: $! !\n\n";
		return (undef, undef, undef);
	    }

	    $frwk_cb[$i] = $frwk_bl;

	}				# End of the 1st main outer for-loop (over constituent blocks). #


		# Second, augument the framework with those of the hard-linking c-blocks. #

	my @blwise_hard_linking = (); # @{$blwise_hard_linking[$i]} is an array of [$indx_cb2, $bl2] for the blocks that hard-link the $i th constituent block. #
	for (1 .. $ct_constituents) { push @blwise_hard_linking, []; }

	my $ct_hard_linking = @{$hard_linking};

	for (my $i2 = 0; $i2 <$ct_hard_linking; $i2++) { # 2nd main outer foreach-loop (over c-blocks hard-linking the input c-block). #

	    my $indx_cb2 = $hard_linking->[$i2];

	    my ($beg_cb2, $end_cb2, $nodeid_mrca_cb2, $br2change_cb2, $constituent_blks2, $involved_seqs_cb2, $merger_types2) = @{$set_composite_blocks->[$indx_cb2]}; 

	    foreach my $bl2 (@{$constituent_blks2}) { # Middle foreach-loop (over constituent blocks of hard-linking). #

		my ($shift2, $beg_bl2, $end_bl2, $nodeid_mrca_bl2, $depth_mrca_bl2, $seqs_involved2, $br2change_bl2, $excl_sbblocks2, $ct_changes2, $indices_src_classes2) = @{$set_blocks_shift_respos->[$bl2]};

		my $indx_accom;
		for (my $i=0; $i<$ct_constituents; $i++) { # 1st inner foreach-loop (over constituent blocks of input). #

		    my ($shift, $beg_bl, $end_bl) = @{$info_constituents[$i]};

		    ($shift == $shift2) or next;
		    ##($shift and $shift2) or next; # A BUG fixed on Oct 24 (Sat), 2015. #

		    (($beg_bl <= $beg_bl2) and ($end_bl2 <= $end_bl)) or next;
		    $indx_accom = $i;
		    last;
		}				# End of the 1st inner foreach-loop (over constituent blocks of input). #

		unless (defined $indx_accom) { # There is no input block accommodating the hard-likning block... This must not happen!! #
		    print STDOUT "[ERROR 'framework_cblock'] The $bl2 th block of the $indx_cb2 th c-block, which should hard-link the input c-block ($indx_cb), is actually NOT accommodated by any block of the input c-block: $! !\n\n";
		    return (undef, undef, undef);
		}

		push @{$blwise_hard_linking[$indx_accom]}, [$indx_cb2, $bl2];

		my $frwk_bl2 = blockwise_framework ($beg_bl2, $end_bl2, @{$seqs_involved2}, @{$excl_sbblocks2}, %{$node2ch}, %{$node2seq_indx});
		unless (defined $frwk_bl2) {
		   print STDOUT "[ERROR 'framework_cblock'] The subroutine 'blockwise_framework' FAILED on the $bl2 th block, which is a constituent of the hard-linking block (index: $indx_cb2): $! !\n\n";
		   return (undef, undef, undef);
		}

		my $frwk_bl = $frwk_cb[$indx_accom];

		foreach my $indx_seq (keys %{$frwk_bl2}) { $frwk_bl->{$indx_seq} = $frwk_bl2->{$indx_seq}; }

	    }				# End of the middle foreach-loop (over constituent blocks of hard-linking). #

	}			# End of the 2nd main outer foreach-loop (over c-blocks hard-linking the input c-block). #

	return (\@frwk_cb, \@info_constituents, \@blwise_hard_linking);

}	# END of the subroutine 'framework_cblock'. #

# scout_possible_undoing:
#	This satellite subroutine of 'undo_mv_latter_of_cblock_pair' examines
#	the extent to which the "undoing" of the specified block can be performed.
#	[CREATED on Oct 12 (Mon),2015.]
#	[MODIFIED on Oct 13 (Tue), 2015.] The subroutine now outputs \@indices_seqs_incomplete_mvs as well.
#	[DEBUGGED on Oct 16 (Fri), 2015.]
#
# INPUT: ($shift_bl, \%frwk_bl, \@map_shifts_respos, $char_abs), where
#	$shift_bl is the position-shift of the specified block;
#	%frwk_bl = ($indx_seq => [$beg_fw, $end_fw], ...) gives the beginning- and ending-positions of the framework in the $indx_seq th sequence;
#	@map_shifts_respos gives the position-shift map immediately before the move is undone. More specifically,
#	$map_shifts_respos[$indx_seq]->[$s]  gives the position-shift of the site with the horozontal position = $s in the $indx_seq th row of the MSA;
#
# OUTPUT: ($actual_shift_bl, \@indices_seqs_incomplete_mvs), where
#	$actual_shift_bl is the shift that can be actually undone;
#	@indices_seqs_incomplete_mvs stores indices of the sequences that cannot be undone the moves completely.
#
sub scout_possible_undoing ($\%\@$) {

	my ($shift_bl, $frwk_bl, $map_shifts_respos, $char_abs) = @_;

	my $actual_shift_bl = $shift_bl;
	my @indices_seqs_incomplete_mvs = ();

	foreach my $indx_seq (sort {$a <=> $b} keys %{$frwk_bl}) { # Main foreach-loop (over sequences involved with the block). #

	    my ($beg_fw, $end_fw) = @{$frwk_bl->{$indx_seq}};
	    my $shifts_in_seq = $map_shifts_respos->[$indx_seq];

		    # MODIFIED for DEBUGGING (on Oct 16 (Fri), 2015) #
	    my ($shift_beg, $shift_end) = @{$shifts_in_seq}[$beg_fw, $end_fw];
	    unless (($shift_beg ne $char_abs) and ($shift_bl == $shift_beg) and ($shift_end ne $char_abs) and ($shift_bl == $shift_end)) {
	    ##unless (($shift_bl eq $shifts_in_seq->[$beg_fw]) and ($shift_bl eq $shifts_in_seq->[$end_fw])) {
		print STDOUT "[ERROR 'scout_possible_undoing'] NOT BOTH of the positions $beg_fw and $end_fw in the $indx_seq th sequence have the position-shift = $shift_bl: $! !\n\n";
		return undef;
	    }
	    ## ($actual_shift_bl == 0) and next; # The actual shift cannot change any more. ## DISABLED on Oct 16 (Fri), 2015. #

	    my $shift2 = 0;

	    if ($shift_bl>0) { # The block moves leftward if undone.

		for (my $s = $beg_fw-1; $s>= $beg_fw - $shift_bl; $s--) { # 1st inner for-loop (downwards over sites in the desired range). #
		##for (my $s = $beg_fw-1; $s>= $beg_fw-$actual_shift_bl; $s--) {...} # 1st inner for-loop (downwards over sites in the possible range). # MODIFIED on Oct 13 (Tue), 2015. #

		    (($s < 0) or ($shifts_in_seq->[$s] ne $char_abs)) and last; # Found an obstacle (or the left-end)!! 
		    ($shifts_in_seq->[$s] eq $char_abs) or last; # Another possible BUG fixed on Oct 16 (Fri), 2015. #
		    ##($shifts_in_seq->[$s] eq $char_abs) and last; # A BUG fixed on Oct 16 (Fri), 2015. #
		    $shift2++;
		}				# End of the 1st inner for-loop (downwards over sites in the possible range). #
		($actual_shift_bl > $shift2) and ($actual_shift_bl = $shift2);

	    } else { # The block moves rightward if undone. #

		for (my $s = $end_fw+1; $s<= $end_fw - $shift_bl; $s++) { # 2nd inner for-loop (upwards over sites in the desired range). #
		##for (my $s = $end_fw+1; $s<= $end_fw + $shift_bl; $s++) {...} # 2nd inner for-loop (upwards over sites in the desired range). # Another BUG fixed on Oct 16 (Fri), 2015. #
		##for (my $s = $end_fw+1; $s<= $end_fw+$actual_shift_bl; $s++) { # 2nd inner for-loop (upwards over sites in the possible range). # MODIFIED on Oct 13 (Tue), 2015. #

		    ((defined $shifts_in_seq->[$s]) and ($shifts_in_seq->[$s] ne $char_abs)) and last; # Found an obstacle!!
		    ##($shifts_in_seq->[$s] eq $char_abs) or last; # Another BUG fixed on Oct 16 (Fri), 2015. #
		    ##($shifts_in_seq->[$s] eq $char_abs) and last; # A BUG fixed on Oct 16 (Fri), 2015. #
		    $shift2--;
		}				# End of the 1st inner for-loop (upwards over sites in the possible range). #
		($actual_shift_bl < $shift2) and ($actual_shift_bl = $shift2);
	    }

	    ($shift2 == $shift_bl) or (push @indices_seqs_incomplete_mvs, $indx_seq);

	}			# End of the main foreach-loop (over sequences involved with the block). #

		# MODIFIED on Oct 13 (Tue), 2015. #
	return ($actual_shift_bl, \@indices_seqs_incomplete_mvs);
	##return $actual_shift_bl;

}	# End of the subroutine 'scout_possible_undoing'. #


# undo_sgl_bw_fw_move_on_2maps:
#	This satellite subroutine of 'undo_mv_latter_of_cblock_pair'
#	undoes the move of the framework of a single (elementary but not composite) position-shift block.
#	The results will be reflected on two position-shift maps,
#	one between the reference and the intermediate MSAs (on the latter),
#	and the other between the intermediate and the reconstructed MSAs (on the latter).
#
#	This subroutine allows for up to one excluded region (per sequence) within the framework.
#
#	[CREATED on Oct 13 (Tue), 2015.]
#
#	[MODOFIED on Oct 14 (Wed), 2015]
#	When the undone move extends the intermediate MSA to the right,
#	the subroutine now fills in the extended part of the intermediate MSA with gaps
#	if the sequence is not involved in the undone move.
#
# INPUT: (\%frwk_bl, $char_abs, $full_shift, $actual_shift, \@map_shifts_respos_intm, \@map_shifts_respos_rec_af), where
#
#	%frwk_bl = ($indx_seq (in MSA) => [$beg_fw, $end_fw], ...) defines the framework of the subjecet block (in the intermediate MSA before the move of this block is undone);
#
#	$char_abs is the character representing the absence of the residue. (It is the same as the 'gap' character);
#	$full_shift is the full value of the shift of the subject block between the reference and the reconstructed MSA;
#	$actual_shift is the value of the shift by which the move of the subject block is actually undone (from the reconstructed MSA to the intermediate MSA);
#
#	@map_shifts_respos_intm is the position-shift map between the reference and the intermediate MSAs. It is under construction.
#	@map_shifts_respos_rec_af is the position-shift map between the intermediate and the reconstructed MSAs. It is also under construction.
#	($map_shifts_respos_xxx[$indx_seq]->[$s] is the position-shift at the site of the $indx_seq th sequence with horozontal position = $s.);
#
# OUTPUT: $if_success, where
#	$if_success = 1 if the subroutine ended successfully,
#		    = 0 if it failed.
#
sub undo_sgl_bw_fw_move_on_2maps (\%$$$\@\@) {

	my ($frwk_bl, $char_abs, $full_shift, $actual_shift, $map_shifts_respos_intm, $map_shifts_respos_rec_af) = @_;

	my $remaining_shift = $full_shift - $actual_shift;

	my $end_msa_intm = my $end_msa_intm0 = @{$map_shifts_respos_intm->[0]} -1; # ADDED on Oct 14 (Wed), 2015. #

	foreach my $indx_seq (keys %{$frwk_bl}) { # Main foreach-loop (over sequences involved with the subject block). #

		my ($beg_fw_outer, $end_fw_outer) = @{$frwk_bl->{$indx_seq}};
		my $shifts_in_seq_intm   = $map_shifts_respos_intm->[$indx_seq];
		my $shifts_in_seq_rec_af = $map_shifts_respos_rec_af->[$indx_seq];

		($end_msa_intm < $end_fw_outer - $actual_shift) and ($end_msa_intm = $end_fw_outer - $actual_shift); # ADDED on Oct 14 (Wed), 2015. #

			# Determine the boundaries of the "inner" framework, if at all. #

		my $beg_fw_inner = $beg_fw_outer;
		for (my $s=$beg_fw_outer+1; $s<=$end_fw_outer; $s++) { # 1st inner for-loop (over sites within the framework). #

		    my $shift = $shifts_in_seq_intm->[$s];
		    ##my $shift = $shifts_in_seq_rec_af->[$s]; # A BUG fixed on Oct 16 (Fri), 2015. #

		    (($shift eq $char_abs) or ($shift != $full_shift)) and last;
		    $beg_fw_inner++;
		}				# End of the 1st inner for-loop (over sites within the framework). #

		my $end_fw_inner;
		if ($beg_fw_inner < $end_fw_outer) {
		    $end_fw_inner = $end_fw_outer;
		    for (my $s = $end_fw_outer-1; $s>$beg_fw_inner; $s--) { # 2nd inner for-loop (over sites within the framework minus the shell at the beginning). #

			my $shift = $shifts_in_seq_intm->[$s];
			##my $shift = $shifts_in_seq_rec_af->[$s]; # A BUG fixed on Oct 16 (Fri), 2015. #

			(($shift eq $char_abs) or ($shift != $full_shift)) and last;
			$end_fw_inner--;
		    }				# End of the 2nd inner for-loop (over sites within the framework minus the shell at the beginning). #
		}

			# Extert the actual change. #

		for (my $s = $beg_fw_outer; $s <= $beg_fw_inner; $s++) { # 3rd inner for-loop (over sites within the shell at the beginning). #
			$shifts_in_seq_intm->[$s-$actual_shift] = $remaining_shift;
			$shifts_in_seq_rec_af->[$s] = $actual_shift;

		}				# End of the 3rd inner for-loop (over sites within the shell at the beginning). #

		my @sites_new_gaps = ($actual_shift>0) ? ($beg_fw_inner - $actual_shift+1 .. $beg_fw_inner) : ($beg_fw_outer .. $beg_fw_outer - $actual_shift - 1);

		for my $s (@sites_new_gaps) { $shifts_in_seq_intm->[$s] = $char_abs; }

		if (defined $end_fw_inner) {
		    for (my $s = $end_fw_inner; $s <= $end_fw_outer; $s++) { # 6th inner for-loop (over sites within the shell at the end). #
			$shifts_in_seq_intm->[$s - $actual_shift] = $remaining_shift;
			$shifts_in_seq_rec_af->[$s] = $actual_shift;
		    }				# End of the 6th inner for-loop (over sites within the shell at the end). #

		    my @sites_new_gaps2 = ($actual_shift>0) ? ($end_fw_outer -$actual_shift+1 .. $end_fw_outer) : ($end_fw_inner .. $end_fw_inner - $actual_shift -1);
		    for my $s (@sites_new_gaps2) { $shifts_in_seq_intm->[$s] = $char_abs; }
		}
		
	}			# End of the main foreach-loop (over sequences involved with the subject block). #

	if ($end_msa_intm > $end_msa_intm0) { # ADDED on Oct 14 (Wed), 2015. #

			# Fill in the new yet unoccupied right-end with gaps. #

	    foreach my $shifts_row (@{$map_shifts_respos_intm}) { # Trailing foreach-loop (over sequences in the MSA). #
		my $ct_sites = @{$shifts_row};
		for (my $s = $ct_sites; $s <= $end_msa_intm; $s++) { $shifts_row->[$s] = $char_abs; }
	    }					# End of the trailing foreach-loop (over sequences in the MSA). #
	}

	return 1;

}		# End of the subroutine 'undo_sgl_bw_move_on_2maps'. #


# undo_sgl_bw_fw_move_on_2maps_2:
#	This subroutine is a modified version of 'undo_sgl_bw_fw_move_on_2maps'.
#	The major difference from the old version is in how to handle "inpurities", i.e., gaps and/or sites with different values of the shift.
#	Whereas the old version attemped to keep the inpurities intact (unmoved),
#	the new version moves them along with the framework, by changing the values of the shift by the same amount (= $actual_shift).
#	[CREATED in DEBUGGING on Oct 25 (Sun), 2015.]
#
# undo_sgl_bw_fw_move_on_2maps:
#	This satellite subroutine of 'undo_mv_latter_of_cblock_pair'
#	undoes the move of the framework of a single (elementary but not composite) position-shift block.
#	The results will be reflected on two position-shift maps,
#	one between the reference and the intermediate MSAs (on the latter),
#	and the other between the intermediate and the reconstructed MSAs (on the latter).
#
#	This subroutine allows for up to one excluded region (per sequence) within the framework.
#
#	[CREATED on Oct 13 (Tue), 2015.]
#
#	[MODOFIED on Oct 14 (Wed), 2015]
#	When the undone move extends the intermediate MSA to the right,
#	the subroutine now fills in the extended part of the intermediate MSA with gaps
#	if the sequence is not involved in the undone move.
#
# INPUT: (\%frwk_bl, $char_abs, $full_shift, $actual_shift, \@map_shifts_respos_intm, \@map_shifts_respos_rec_af), where
#
#	%frwk_bl = ($indx_seq (in MSA) => [$beg_fw, $end_fw], ...) defines the framework of the subjecet block (in the intermediate MSA before the move of this block is undone);
#
#	$char_abs is the character representing the absence of the residue. (It is the same as the 'gap' character);
#	$full_shift is the full value of the shift of the subject block between the reference and the reconstructed MSA;
#	$actual_shift is the value of the shift by which the move of the subject block is actually undone (from the reconstructed MSA to the intermediate MSA);
#
#	@map_shifts_respos_intm is the position-shift map between the reference and the intermediate MSAs. It is under construction.
#	@map_shifts_respos_rec_af is the position-shift map between the intermediate and the reconstructed MSAs. It is also under construction.
#	($map_shifts_respos_xxx[$indx_seq]->[$s] is the position-shift at the site of the $indx_seq th sequence with horozontal position = $s.);
#
# OUTPUT: $if_success, where
#	$if_success = 1 if the subroutine ended successfully,
#		    = 0 if it failed.
#
sub undo_sgl_bw_fw_move_on_2maps_2 (\%$$$\@\@) {

	my ($frwk_bl, $char_abs, $full_shift, $actual_shift, $map_shifts_respos_intm, $map_shifts_respos_rec_af) = @_;

	my $remaining_shift = $full_shift - $actual_shift;

	my $end_msa_intm = my $end_msa_intm0 = @{$map_shifts_respos_intm->[0]} -1; # ADDED on Oct 14 (Wed), 2015. #

	foreach my $indx_seq (keys %{$frwk_bl}) { # Main foreach-loop (over sequences involved with the subject block). #

		my ($beg_fw_outer, $end_fw_outer) = @{$frwk_bl->{$indx_seq}};
		my $shifts_in_seq_intm   = $map_shifts_respos_intm->[$indx_seq];
		my $shifts_in_seq_rec_af = $map_shifts_respos_rec_af->[$indx_seq];

		($end_msa_intm < $end_fw_outer - $actual_shift) and ($end_msa_intm = $end_fw_outer - $actual_shift); # ADDED on Oct 14 (Wed), 2015. #

=DISABLED in creation of 'undo_sgl_bw_fw_move_on_2maps_2' (i).

			# Determine the boundaries of the "inner" framework, if at all. #

		my $beg_fw_inner = $beg_fw_outer;
		for (my $s=$beg_fw_outer+1; $s<=$end_fw_outer; $s++) { # 1st inner for-loop (over sites within the framework). #

		    my $shift = $shifts_in_seq_intm->[$s];
		    ##my $shift = $shifts_in_seq_rec_af->[$s]; # A BUG fixed on Oct 16 (Fri), 2015. #

		    (($shift eq $char_abs) or ($shift != $full_shift)) and last;
		    $beg_fw_inner++;
		}				# End of the 1st inner for-loop (over sites within the framework). #

		my $end_fw_inner;
		if ($beg_fw_inner < $end_fw_outer) {
		    $end_fw_inner = $end_fw_outer;
		    for (my $s = $end_fw_outer-1; $s>$beg_fw_inner; $s--) { # 2nd inner for-loop (over sites within the framework minus the shell at the beginning). #

			my $shift = $shifts_in_seq_intm->[$s];
			##my $shift = $shifts_in_seq_rec_af->[$s]; # A BUG fixed on Oct 16 (Fri), 2015. #

			(($shift eq $char_abs) or ($shift != $full_shift)) and last;
			$end_fw_inner--;
		    }				# End of the 2nd inner for-loop (over sites within the framework minus the shell at the beginning). #
		}

=cut # END of "DISABLED in creation of 'undo_sgl_bw_fw_move_on_2maps_2' (i)."

			# Extert the actual change. #

		my @sites_old_shifts = ($beg_fw_outer .. $end_fw_outer);
	 	($actual_shift < 0) and (@sites_old_shifts = reverse (@sites_old_shifts));

		for my $s (@sites_old_shifts) { # 1st inner for-loop (over sites within the framework.) #

		    my $old_shift = $shifts_in_seq_intm->[$s];
		    $shifts_in_seq_intm->[$s-$actual_shift] = ($old_shift eq $char_abs) ? $char_abs : $old_shift - $actual_shift; 
		    $shifts_in_seq_rec_af->[$s] = ($old_shift eq $char_abs) ? $char_abs : $actual_shift;

		}			# End of the 1st inner for-loop (over sites within the framework.) #


		my @sites_new_gaps = ($actual_shift>0) ? ($end_fw_outer - $actual_shift + 1 .. $end_fw_outer) : ($beg_fw_outer .. $beg_fw_outer - $actual_shift - 1);

		for my $s (@sites_new_gaps) { # The 2nd inner for-loop (over sites to be filled with new gaps.) #

		    $shifts_in_seq_intm->[$s] = $char_abs;

		} # End of the 2nd inner for-loop (over sites to be filled with new gaps.) #


=DISABLED in creation of 'undo_sgl_bw_fw_move_on_2maps_2' (ii).

		for (my $s = $beg_fw_outer; $s <= $beg_fw_inner; $s++) { # 3rd inner for-loop (over sites within the shell at the beginning). #
			$shifts_in_seq_intm->[$s-$actual_shift] = $remaining_shift;
			$shifts_in_seq_rec_af->[$s] = $actual_shift;

		}				# End of the 3rd inner for-loop (over sites within the shell at the beginning). #

		my @sites_new_gaps = ($actual_shift>0) ? ($beg_fw_inner - $actual_shift+1 .. $beg_fw_inner) : ($beg_fw_outer .. $beg_fw_outer - $actual_shift - 1);

		for my $s (@sites_new_gaps) { $shifts_in_seq_intm->[$s] = $char_abs; }

		if (defined $end_fw_inner) {
		    for (my $s = $end_fw_inner; $s <= $end_fw_outer; $s++) { # 6th inner for-loop (over sites within the shell at the end). #
			$shifts_in_seq_intm->[$s - $actual_shift] = $remaining_shift;
			$shifts_in_seq_rec_af->[$s] = $actual_shift;
		    }				# End of the 6th inner for-loop (over sites within the shell at the end). #

		    my @sites_new_gaps2 = ($actual_shift>0) ? ($end_fw_outer -$actual_shift+1 .. $end_fw_outer) : ($end_fw_inner .. $end_fw_inner - $actual_shift -1);
		    for my $s (@sites_new_gaps2) { $shifts_in_seq_intm->[$s] = $char_abs; }
		}
=cut # END of "DISABLED in creation of 'undo_sgl_bw_fw_move_on_2maps_2' (ii)."
		
	}			# End of the main foreach-loop (over sequences involved with the subject block). #

	if ($end_msa_intm > $end_msa_intm0) { # ADDED on Oct 14 (Wed), 2015. #

			# Fill in the new yet unoccupied right-end with gaps. #

	    foreach my $shifts_row (@{$map_shifts_respos_intm}) { # Trailing foreach-loop (over sequences in the MSA). #
		my $ct_sites = @{$shifts_row};
		for (my $s = $ct_sites; $s <= $end_msa_intm; $s++) { $shifts_row->[$s] = $char_abs; }
	    }					# End of the trailing foreach-loop (over sequences in the MSA). #
	}

	return 1;

}		# End of the subroutine 'undo_sgl_bw_move_on_2maps_2'. #


# rm_zero_shifts_at_ends:
#	This satellite subroutine of 'undo_mve_latter_of_cblocks_pair' removes blocks with zero shift
#	from both ends of a subject c-block.
#	The subroutine modifies the input variables accordingly, instead of outputting the results of its intended process.
#	[CREATED on Oct 18 (Sun), 2015.]
#
# INPUT: (\@set_blocks_shift_respos, $indx_shift, \@constituent_blks, \@cp_constituent_blks, \@info_constituents, \@frwks_cb, \@merger_types, \@cp_merger_types, \@bw_hard_linking, $indx_cb, \$ct_constituents, \@cbs_hard_linking), where
#
#	$set_blocks_shift_respos[$bl]->[$indx_shift] gives the shift of the $bl th block in the set;
#
#	@constituent_blks stores the indices (in @set_blocks_shift_respos) of the blocks that constitute the subject c-block,
#	and @cp_constituent_blks is its copy;
#
#	$info_constituents[$i] and $frwks_cb[$i] give some information and the framework, respectively, of the $i th block in @constituent_blks;
#
#	$merger_types[$i] gives the type of the merger between the $i th and the ($i+1) th constituent blocks,
#	and @cp_merger_types is a copy of @merger_types;
#
#	[ $bw_hard_linking[$i]->[$indx_cb] gives the index of the c-block accommodating the block that hard-links the $i th constituent block; ] --- It was WRONG!!
#	$bw_hard_linking[$i]->[$k][$indx_cb] gives the index of the c-block accommodating the $k th block that hard-links the $i th constituent block. (@{$bw_hard_linking[$i]} is empty if the $i th constituent block is NOT hard-linked by any block);

#
#	$ct_constituents is the number of constituents;
#
#	@cbs_hard_linking stores the indices of the c-blocks that hard-link the subject c-block.
#
# OUTPUT: 1 if the subroutine ended successfully,
#	  0 if it failed.
#
sub rm_zero_shifts_at_ends (\@$\@\@\@\@\@\@\@$\$\@) {

	my ($set_blocks_shift_respos, $indx_shift, $constituent_blks, $cp_constituent_blks, $info_constituents,
	   $frwks_cb, $merger_types, $cp_merger_types, $bw_hard_linking, $indx_cb, $rf_ct_constituents, $cbs_hard_linking) = @_;

	my @list_manipulated = ($constituent_blks, $cp_constituent_blks, $info_constituents, $frwks_cb, $merger_types, $cp_merger_types, $bw_hard_linking);

		# First, remove the blocks with zero shift from the left-end of the subject c-block. #

	while (@{$constituent_blks}>0) { # 1st main while-loop (as long as the c-block is non-empty). #

	    my $bl_le = $constituent_blks->[0];
	    my $shift_le = $set_blocks_shift_respos->[$bl_le][$indx_shift];
	    ($shift_le != 0) and last;

	    foreach my $manipulated (@list_manipulated) { shift @{$manipulated}; }

	}			# End of the 1st main while-loop (as long as the c-block is non-empty). #


		# Second, remove the blocks with zero shift from the right-end of the subject c-block. #

	while (@{$constituent_blks}>0) { # 2nd main while-loop (as long as the c-block is non-empty). #

	    my $bl_re = $constituent_blks->[$#{$constituent_blks}];
	    my $shift_re = $set_blocks_shift_respos->[$bl_re][$indx_shift];
	    ($shift_re != 0) and last;

	    foreach my $manipulated (@list_manipulated) { pop @{$manipulated}; }

	}			# End of the 2nd main while-loop (as long as the c-block is non-empty). #

	if (@{$constituent_blks} == ${$rf_ct_constituents}) {

	   return 1; # If no modification was made, end the subroutine successfully.
	}

		# Reflect the modification to the remaining variables. #

	${$rf_ct_constituents} = scalar (@{$constituent_blks}); # Update #{constituents}. #

	my @new_cbs_hard_linking = ();
	my %already; # = ($cb => 1, ...) for the c-blocks already appeared in @{$bw_hard_linking}.

		# An WRONG single-foreach-loop was CORRECTED to the DOUBLE-foreach-loops. #
	foreach my $hard_linking_to_bl (@{$bw_hard_linking}) { # 3rd main outer foreach-loop (over constituent blocks). #
	    (defined $hard_linking_to_bl) or next;
	    foreach my $info_hl_bl (@{$hard_linking_to_bl}) { # Inner foreach-loop (over hard-linking blocks). #
	##foreach my $info_hl_bl (@{$bw_hard_linking}) { # 3rd main foreach-loop (over hard-linking c-blocks). # # This was WRONG!!

		my $cb = $info_hl_bl->[$indx_cb];
		(defined $already{$cb}) and next;

		push @new_cbs_hard_linking, $cb;
		$already{$cb} = 1;
	##}				# End of the 3rd main foreach-loop (over hard-linking c-blocks). # # This was WRONG!!
	    }					 # End of the inner foreach-loop (over hard-linking blocks). #
	}				# End of the 3rd main outer foreach-loop (over constituent blocks). #

	@{$cbs_hard_linking} = @new_cbs_hard_linking; # Update the list of hard-likning c-blocks. #

	return 1; # End the subroutine successfully. #

}	# End of the subroutine 'rm_zero_shifts_at_ends'. #


# undo_mv_latter_of_cblock_pair:
#	This subroutine attempts to "undo" the move of a composite-blocks (the 2nd one in a specified pair),
#	and create a position-shift map between the reference MSA and the MSA resulting from the "undoing."
#
#	[RULES of "undoing"]
#	(1) Basically, a move is "undone" according to the following procedure:
#	   (i) Subtract the "baseline" shift from the shift at each site of the input position-shift map.
#		(If the "baseline" shift is negative, pad |"baseline" shift| columns onto the left of the map);
#	   (ii) "undo" the move of 2nd composite-block of the input pair;
#	   (iii) if the "baseline" shift is positive, add the "baseline" shift to the shift at each site of the resulting map.
#
#	[NOTE: The subroutien now refrains from performing (iii), because the process preceding this subroutine
#	has now designed to always make $baseline_shift zero. (on Oct 14 (Wed), 2015) ]
#
#	(2) The move of the 2nd composite-block is undone completely if there is no physical obstacle;
#	(3) If there are (physical) obstacles, the move is "undone" incompletely,
#	   and modify @cblock_2nd_mvd_af by reflecting such incomplete move,
#		and the remaining part of the 2nd c-block move will be incorporated into @cblock_1st_mvd_af.
#	[ (4) Unless @cblock_1st_mvd_af is expected to be undone completely, or unless the 2nd composite-block is expected to be undone at all,  the relevant one between \@cblock_1st/2nd_mvd_af will be replaced with undef. ] --- OBSOLETE
#	(4) Unless @cblock_1st_mvd_af is expected to be undone completely, or unless the 2nd composite-block is expected to be undone at all,  
#	   the subroutine returns a negative falue of $if_success (and undef for other output variables).
#
#	[CREATION STARTED on Oct 10 (Sat), 21015, ENDED on Oct 15 (Thu), 2015.]
#
#	[MODIFIED on Oct 16 (Fri), 2015]
#	Now, the subroutine returns the set of indices of c-blocks hard-linking the (new) 1st moved c-block,
#			as well as the set of indices of c-blocks hard-linking the (new) 2nd moved c-block,
#	instead of modifying the input %cb2hard_linking.
#
#	[MODIFIED in DEBUGGING on Oct 24 (Sat), 2015]
#	Now, when the subroutine encounters a c-block whose shift is zero at both ends,
#	the subroutine considers that the path cannot be undone,
#	instead of considering as the subroutine's own error.
#
#	[MODIFIED on Oct 25 (Sun), 2015]
#	Now, the subroutine handles any errors by its satellite subroutines as the situation where the unmoving is hard,
#	 instead of as its own error.
#
#
# INPUT: (\@map_shifts_respos, $baseline_shift, $indx_cb_1st_mvd, $indx_cb_2nd_mvd, \@set_composite_blocks, \@set_blocks_shift_respos, \%cb2hard_linking, \%node2ch, \%node2seq_indx, $char_abs), where
#
#	$map_shifts_respos[$k]->[$s] is the shift in the residue position from the reference MSA to the reconstructed one
#	for the site of the $k th sequence with the horizontal position = $s, in the reconstructed MSA. It is $gap if occupied by a gap;
#	$baseline_shift is the "baseline shift," which was originally the commoner shift between the left-flanking and the right-flanking ones;
#	$indx_cb_1st/2nd_mvd is the index of the composite-block that is interpreted as being moved 1st/2nd in the pair;
#
#	@{$set_composite_blocks[$cb]} = ($beg_cb_rec, $end_cb_rec, $nodeid_mrca_cb, \%br2change_cb, \@constituent_blks, \@involved_seqs_cb, \@merger_types) is for the $cb th composite block. Here
#	@constituent_blks stores indices of the position-shift blocks that constitute the composite block;
#
#	@{$set_blocks_shift_respos[$bl]} = ($shift, $beg_blk, $end_blk, $id_node_mrca, $depth_mrca, \@seqs_involved, \%br2change, \@excl_sbblocks, $ct_changes, \@indices_src_classes) is for the $bl th position-shift block. Here
#	@{$excl_sbblocks[$sb]} = ($beg_site, $end_site, $mrca_node) is for the $sb th sub-blocks excluded from the block, with $mrca_node is the "Most Recent Common Ancestor" node of the sequences making up the sub-block;
#
#	%br2change = ($br_id => [$stat_upper_end, $stat_lower_end], ...), and
#	@{$excl_sbblocks[$sb]} = ($beg_site, $end_site, $mrca_node) is for the $sb th sub-block excluded from the block, with $mrca_node is the "Most Recent Common Ancestor" node of the sequences making up the sub-block;
#
#	%cb2hard_linking = ($indx_cb => [c-blocks hard linking $indx_cb], ...);
#
#	%node2ch = ($node_id => \@child_nodes, ...) for internal nodes;
#	%node2seq_indx = ($node_id => $indx_seq, ...) for external nodes;
#
# [OUTPUT: ($if_success, \@map_shifts_respos_intm, \@map_shifts_respos_rec_af, $baseline_shift_intm, \@set_composite_blocks_intm, \@set_blocks_shift_respos_intm, \@set_composite_blocks_af, \@set_blocks_shift_respos_af), where ] --- OBSOLETE as of Oct 16 (Fri), 2015.
# OUTPUT: ($if_success, \@map_shifts_respos_intm, \@map_shifts_respos_rec_af, $baseline_shift_intm, \@set_composite_blocks_intm, \@set_blocks_shift_respos_intm, \@set_composite_blocks_af, \@set_blocks_shift_respos_af, \@cbs_hard_linking_1st_mvd_intm, \@cbs_hard_linking_2nd_mvd_rec_af), where
#
#	$if_success = 1 if the 2nd move is successfully undone (either completely or incompletely),
#		    = {a negative value} if we cannot undo the 2nd move or if it is expected that the subsequent 1st move cannot be undone completely,
#				because of the constraints by the surrounding of the relevant blocks (the specific value of $if_success tells what critetion was not satisfied),
#		    = undef if the subroutine failed;
#
#	@map_shifts_respos_intm is the map of position-shifts between the reference and the "intermediate" MSAs, (the latter of which resulted from "undoing' $indx_cb_2nd_mvd), onto the latter;
#	$baseline_shift_intm  is the "baseline shift" for the intermediate position-shift map;
#
#	@map_shifts_respos_rec_af is the map of position-shifts between the intermediate and the reconstructed MSAs, the latter of which underwent an overall shift (if $baseline_shift < 0);
#
#	@set_composite_blocks_intm must give the set of c-blocks between the reference and intermediate MSAs. Basically, it consists of the same components as @set_composite_blocks, which are modified to reflect the difference between the reference and the intermediate MSAs;
#	@set_blocks_shift_respos_intm must correctly give the constituent shift-blocks of the $indx_cb_1st th c-block, between the reference and the intermediate MSAs;
#
#	@set_composite_blocks_af must give the set of c-blocks between the intermediate and the reconstructed MSAs. Basically, it consists of the same components as @set_composite_blocks, which are modified to reflect the difference between the intermediate and the reconstructed MSAs;
#	@set_blocks_shift_respos_af must correctly give the constituent shift-blocks of the $indx_cb_2nd th c-block, between the reference and the intermediate MSAs;
#
#	@cbs_hard_linking_1st_mvd_intm stores indices of c-blocks that hard-links the (new) 1st moved c-block (between the reference and intermediate MSAs);
#	@cbs_hard_linking_2nd_mvd_rec_af stores indices of c-blocks that hard-links the (new) 2nd moved c-block (between the intermediate and reconstructed MSAs).
#
sub undo_mv_latter_of_cblock_pair (\@$$$\@\@\%\%\%$) {

	my ($map_shifts_respos, $baseline_shift, $indx_cb_1st_mvd, $indx_cb_2nd_mvd, $set_composite_blocks, $set_blocks_shift_respos, $cb2hard_linking, $node2ch, $node2seq_indx, $char_abs) = @_;

		# Prepare the 2ndary inputs. #

	my $ct_seqs = @{$map_shifts_respos};
	my $ct_clms_rec = @{$map_shifts_respos->[0]};

   (print STDOUT "  <<< Subroutine 'undo_mv_latter_of_cblock_pair' (#{sequences} = $ct_seqs; #{columns}_rec = $ct_clms_rec) >>>\n\n") if ($TEST_LEVEL_umlp>0);

	my $hard_linking1 = $cb2hard_linking->{$indx_cb_1st_mvd};
	my @cbs_hard_linking1 = (defined $hard_linking1) ? @{$hard_linking1} : (); # MODIFIED on Oct 16 (Fri), 2015. #
	##(defined $hard_linking1) or ($hard_linking1 = []);

	my $hard_linking2 = $cb2hard_linking->{$indx_cb_2nd_mvd};
	my @cbs_hard_linking2 = (defined $hard_linking2) ? @{$hard_linking2} : (); # MODIFIED on Oct 16 (Fri), 2015. #
	##(defined $hard_linking2) or ($hard_linking2 = []);

    if ($TEST_LEVEL_umlp>2) {
	print STDOUT "  [ (Primary and Secondary) Inputs ]\n\n";
	print STDOUT '  $baseline_shift = ', $baseline_shift, ",\n";
	print STDOUT '  $indx_cb_1st_mvd = ', $indx_cb_1st_mvd, ",\n";
	print STDOUT '  $indx_cb_2nd_mvd = ', $indx_cb_2nd_mvd, ",\n\n"; 
	print STDOUT '  @cbs_hard_linking1 = (', join (', ', @cbs_hard_linking1), ") ,\n";
	print STDOUT '  @cbs_hard_linking2 = (', join (', ', @cbs_hard_linking2), ") .\n\n";
    }

		# Initialize the outputs # 

	my $ct_clms_rec2 = $ct_clms_rec;
	my $baseline_shift_intm = $baseline_shift;

	if ($baseline_shift < 0) {
	    $ct_clms_rec2 -= $baseline_shift;
	    $baseline_shift_intm = 0;
	    ##for my $i (0, 1) { $cblock_1st_mvd_af[$i] -= $baseline_shift; $cblock_2nd_mvd_af -= $baseline_shift; }
	}

	my @set_composite_blocks_intm = my @set_composite_blocks_af = ();
		# Initially, both are identical to the input @{$set_composite_blocks},
		# except that it underwent an overall shift if $baseline_shift < 0).
	foreach my $info_cblk (@{$set_composite_blocks}) { # 1st preliminary foreach-loop (over input c-blocks). #

	    my ($beg_cb, $end_cb, $nodeid_mrca_cb, $br2change_cb, $constituent_blks, $invlvd_seqs_cb, $merger_types) = @{$info_cblk};
	    if ($baseline_shift < 0) { $beg_cb -= $baseline_shift; $end_cb -= $baseline_shift; }

	    my %br2change_cb1 = my %br2change_cb2 = %{$br2change_cb};
	    my @constituent_blks1 = my @constituent_blks2 = @{$constituent_blks};
	    my @invlvd_seqs_cb1 = my @invlvd_seqs_cb2 = @{$invlvd_seqs_cb}; 
	    my @merger_types1 = my @merger_types2 = @{$merger_types};

	    push @set_composite_blocks_intm, [$beg_cb, $end_cb, $nodeid_mrca_cb, \%br2change_cb1, \@constituent_blks1, \@invlvd_seqs_cb1, \@merger_types1];
	    push @set_composite_blocks_af, [$beg_cb, $end_cb, $nodeid_mrca_cb, \%br2change_cb2, \@constituent_blks2, \@invlvd_seqs_cb2, \@merger_types2];

	}				# End of the 1st preliminary foreach-loop (over input c-blocks). #

	my @set_blocks_shift_respos_intm = my @set_blocks_shift_respos_af = ();
		# Initially, both are identical to the input @{$set_blocks_shift_respos},
		# except that the shifts of the former are subtracted by $baseline_shift
		# and that the shifts of the latter are equated to zero,
		# (and except that it underwent an overall shift if $baseline_shift < 0).

	foreach my $info_block (@{$set_blocks_shift_respos}) { # 2nd preliminary foreach-loop (over input shift-blocks). #

	    my ($shift, $beg_blk, $end_blk, $id_node_mrca, $depth_mrca, $seqs_involved, $br2change, $excl_sbblocks, $ct_changes, $indices_src_classes) = @{$info_block};
	    $shift -= $baseline_shift;
	    if ($baseline_shift < 0) { $beg_blk -= $baseline_shift; $end_blk -= $baseline_shift; }
	    my @seqs_involved1 = my @seqs_involved2 = @{$seqs_involved};
	    my %br2change1 = my %br2change2 = %{$br2change};
	    my @indices_src_classes1 = my @indices_src_classes2 = @{$indices_src_classes};

	    my @excl_sbblocks1 = my @excl_sbblocks2 = ();
	    foreach my $sbblk (@{$excl_sbblocks}) {
		my ($beg_site, $end_site, $mrca_node) = @{$sbblk};
		if ($baseline_shift < 0) { $beg_site -= $baseline_shift; $end_site -= $baseline_shift; }
		my @sbblk1 = my @sbblk2 = ($beg_site, $end_site, $mrca_node);
		push @excl_sbblocks1, \@sbblk1;
		push @excl_sbblocks2, \@sbblk2;
	    }

	    push @set_blocks_shift_respos_intm, [$shift, $beg_blk, $end_blk, $id_node_mrca, $depth_mrca, \@seqs_involved1, \%br2change1, \@excl_sbblocks1, $ct_changes, \@indices_src_classes1];
	    ##push @set_blocks_shift_respos_af, [$shift, $beg_blk, $end_blk, $id_node_mrca, $depth_mrca, \@seqs_involved2, \%br2change2, \@excl_sbblocks2, $ct_changes, \@indices_src_classes2];
	    push @set_blocks_shift_respos_af, [0, $beg_blk, $end_blk, $id_node_mrca, $depth_mrca, \@seqs_involved2, \%br2change2, \@excl_sbblocks2, $ct_changes, \@indices_src_classes2];
	}					# End of the 2nd preliminary foreach-loop (over input shift-blocks). #

	my @map_shifts_respos_intm = (); # Initially, it is just the input map (from reference to reconstructed), possibly undergoing an overall shift.
	my @map_shifts_respos_rec_af = (); # Initially, it is just the self-map from the reconstructed to the reconstructed (, which may be padded on the left-side).
	foreach my $shifts_in_seq (@{$map_shifts_respos}) { # 3rd preliminary foreach-loop (over sequences in the input position-shift map). #
	    my @cp1_shifts_in_seq = @{$shifts_in_seq};
	    if ($baseline_shift<0) {
		for (my $s=0; $s<$ct_clms_rec; $s++) { ($cp1_shifts_in_seq[$s] eq $char_abs) or ($cp1_shifts_in_seq[$s] -= $baseline_shift); }
		for (1 .. -$baseline_shift) { unshift @cp1_shifts_in_seq, $char_abs; }
	    }
	    push @map_shifts_respos_intm, \@cp1_shifts_in_seq;

	    my @cp2_shifts_in_seq = ();
	    foreach my $shift (@cp1_shifts_in_seq) { push @cp2_shifts_in_seq, (($shift eq $char_abs) ? $char_abs : 0); }
	    push @map_shifts_respos_rec_af, \@cp2_shifts_in_seq;

	}				# End of the 3rd preliminary foreach-loop (over sequences in the input position-shift map). #

   if ($TEST_LEVEL_umlp>5) {
	my @seq_ids = ();
	for my $i (0 .. $ct_seqs-1) { push @seq_ids, sprintf ("seq%04d", $i); }

	print STDOUT '   [ Initial value of @map_shifts_respos_intm ]', "\n\n"; 

	unless ( pr_map_shifts_respos (*STDOUT, @seq_ids, @map_shifts_respos_intm, $GAP, $DIS_LEN_SHIFT) ) {
	    print STDOUT "[ERROR 'undo_mv_latter_of_cblock_pair'] 'pr_map_shifts_respos' FAILED: $! !\n\n";
	    return (undef, undef, undef, undef, undef, undef, undef, undef, undef, undef);
	}
	print STDOUT "\n";

	print STDOUT '   [ Initial value of @map_shifts_respos_rec_af ]', "\n\n"; 

	unless ( pr_map_shifts_respos (*STDOUT, @seq_ids, @map_shifts_respos_rec_af, $GAP, $DIS_LEN_SHIFT) ) {
	    print STDOUT "[ERROR 'undo_mv_latter_of_cblock_pair'] 'pr_map_shifts_respos' FAILED: $! !\n\n";
	    return (undef, undef, undef, undef, undef, undef, undef, undef, undef, undef);
	}
	print STDOUT "\n";
   }

		# Again, prepare the 2ndary inputs. #

	my $info_cblock_1st_mvd = $set_composite_blocks_intm[$indx_cb_1st_mvd];
	my $info_cblock_2nd_mvd = $set_composite_blocks_intm[$indx_cb_2nd_mvd];

	my ($beg_cb1, $end_cb1, $nodeid_mrca_cb1, $br2change_cb1, $constituent_blks1, $invlvd_seqs_cb1, $merger_types1) = @{$info_cblock_1st_mvd};
	my ($beg_cb2, $end_cb2, $nodeid_mrca_cb2, $br2change_cb2, $constituent_blks2, $invlvd_seqs_cb2, $merger_types2) = @{$info_cblock_2nd_mvd};

	my $ct_constituents1 = @{$constituent_blks1};
	my $ct_constituents2 = @{$constituent_blks2};

			# ADDED on Oct 13 (Tue), 2015. # 
	my $info_cblock_1st_mvd_af = $set_composite_blocks_af[$indx_cb_1st_mvd];
	my $info_cblock_2nd_mvd_af = $set_composite_blocks_af[$indx_cb_2nd_mvd];
	my ($beg_cb1_af, $end_cb1_af, $nodeid_mrca_cb1_af, $br2change_cb1_af, $constituent_blks1_af, $invlvd_seqs_cb1_af, $merger_types1_af) = @{$info_cblock_1st_mvd_af};
	my ($beg_cb2_af, $end_cb2_af, $nodeid_mrca_cb2_af, $br2change_cb2_af, $constituent_blks2_af, $invlvd_seqs_cb2_af, $merger_types2_af) = @{$info_cblock_2nd_mvd_af};
			# END of "ADDED on Oct 13 (Tue), 2015." # 

		# Create Auxiliary Variables #

	# $frwk_cb_1st/2nd_mvd->[$i]{$indx_seq} = [$beg_frwk, $end_frwk], which determines the beginning- and ending-positions of the framework of the $i th constituent block in the $indx_seq th sequence (row),
	# 				= undef if the $i th constituent block does not involve the $indx_seq th sequence;
	# @{$info_constituents1/2->[$i]} = ($shift, $beg_bl, $end_bl) is for the $i th constituent block of the 1st/2nd moved c-block;
	# @{$bw_hard_linking1/2->[$i]} is an array, each of whose elements is [$indx_cb2, $bl2] for the block that is hard_linking the $i th constituent block of the 1st/2nd moved c-block. (It is empty if the $i th constituent is not hard-linked by any other block.)
	#
	##my ($frwk_cb_1st_mvd, $info_constituents1, $bw_hard_linking1) = framework_cblock ($ct_seqs, $indx_cb_1st_mvd, @set_composite_blocks_intm, @{$hard_linking1}, @set_blocks_shift_respos_intm, %{$node2ch}, %{$node2seq_indx}); # MODIFIED on Oct 16 (Fri), 2015. #
	my ($frwk_cb_1st_mvd, $info_constituents1, $bw_hard_linking1) = framework_cblock ($ct_seqs, $indx_cb_1st_mvd, @set_composite_blocks_intm, @cbs_hard_linking1, @set_blocks_shift_respos_intm, %{$node2ch}, %{$node2seq_indx});
	unless (defined $frwk_cb_1st_mvd) {
	    print STDOUT "[ERROR 'undo_mvd_latter_of_cblocks_pair'] Subroutine 'framkework_cblock' FAILED on the 1st c-block (index: $indx_cb_1st_mvd): $! !\n\n";
	    return (-1001, undef, undef, undef, undef, undef, undef, undef, undef, undef); # MODIFIED on Oct 25 (Sun), 2015. #
	    ##return (undef, undef, undef, undef, undef, undef, undef, undef, undef, undef);
	}

   if ($TEST_LEVEL_umlp>3) {
	print STDOUT "   [ Output of 'framework_cblock' on the 1st-moved c-block ]\n\n";

	for (my $i=0; $i <$ct_constituents1; $i++) { # 1st outer testing for-loop (over constituent blocks of the 1st-moved). #

	    my ($shift_bl, $beg_bl, $end_bl) = @{$info_constituents1->[$i]};
	    print STDOUT "    { Framework of the $i th constituent (shift = $shift_bl, beg_bl = $beg_bl, end_bl = $end_bl) }\n\n"; 
	    my $frwk_bl = $frwk_cb_1st_mvd->[$i];

	    print STDOUT join ("\t", 'Indx_seq', 'beg_frwk', 'end_frwk'), "\n\n";
	    foreach my $indx_seq (sort {$a <=> $b} keys %{$frwk_bl}) { print STDOUT join ("\t", $indx_seq, @{$frwk_bl->{$indx_seq}}), "\n"; }

	    my $hard_linking_to_bl = $bw_hard_linking1->[$i];
	    my $ct_hl = @{$hard_linking_to_bl};

	    print STDOUT "\n   ( There are $ct_hl blocks hard-linking this block: )\n\n";
	    print STDOUT join ("\t", 'Indx_cb', 'indx_bl'), "\n\n";
	    foreach my $bl_info (@{$hard_linking_to_bl}) { print STDOUT join ("\t", @{$bl_info}), "\n"; }
	    print STDOUT "\n\n";

	}				# End of the 1st outer testing for-loop (over constituent blocks of the 1st-moved). #
	print STDOUT "\n";

   } # END of "if ($TEST_LEVEL_umlp>3) {...}"

	##my ($frwk_cb_2nd_mvd, $info_constituents2, $bw_hard_linking2) = framework_cblock ($ct_seqs, $indx_cb_2nd_mvd, @set_composite_blocks_intm, @{$hard_linking1}, @set_blocks_shift_respos_intm, %{$node2ch}, %{$node2seq_indx}); # MODIFIED on Oct 16 (Fri), 2015. #
	my ($frwk_cb_2nd_mvd, $info_constituents2, $bw_hard_linking2) = framework_cblock ($ct_seqs, $indx_cb_2nd_mvd, @set_composite_blocks_intm, @cbs_hard_linking2, @set_blocks_shift_respos_intm, %{$node2ch}, %{$node2seq_indx});
	unless (defined $frwk_cb_2nd_mvd) {
	    print STDOUT "[ERROR 'undo_mvd_latter_of_cblocks_pair'] Subroutine 'framkework_cblock' FAILED on the 2nd c-block (index: $indx_cb_2nd_mvd): $! !\n\n";
	    return (-1002, undef, undef, undef, undef, undef, undef, undef, undef, undef); # MODIFIED on Oct 25 (Sun), 2015. #
	    ##return (undef, undef, undef, undef, undef, undef, undef, undef, undef, undef);
	}

   if ($TEST_LEVEL_umlp>3) {
	print STDOUT "   [ Output of 'framework_cblock' on the 2nd-moved c-block ]\n\n";

	for (my $i=0; $i <$ct_constituents2; $i++) { # 1st outer testing for-loop (over constituent blocks of the 2nd-moved). #

	    my ($shift_bl, $beg_bl, $end_bl) = @{$info_constituents2->[$i]};
	    print STDOUT "    { Framework of the $i th constituent (shift = $shift_bl, beg_bl = $beg_bl, end_bl = $end_bl) }\n\n"; 
	    my $frwk_bl = $frwk_cb_2nd_mvd->[$i];

	    print STDOUT join ("\t", 'Indx_seq', 'beg_frwk', 'end_frwk'), "\n\n";
	    foreach my $indx_seq (sort {$a <=> $b} keys %{$frwk_bl}) { print STDOUT join ("\t", $indx_seq, @{$frwk_bl->{$indx_seq}}), "\n"; }

	    my $hard_linking_to_bl = $bw_hard_linking2->[$i];
	    my $ct_hl = @{$hard_linking_to_bl};

	    print STDOUT "\n   ( There are $ct_hl blocks hard-linking this block: )\n\n";
	    print STDOUT join ("\t", 'Indx_cb', 'indx_bl'), "\n\n";
	    foreach my $bl_info (@{$hard_linking_to_bl}) { print STDOUT join ("\t", @{$bl_info}), "\n"; }
	    print STDOUT "\n\n";

	}				# End of the 1st outer testing for-loop (over constituent blocks of the 2nd-moved). #
	print STDOUT "\n";

   } # END of "if ($TEST_LEVEL_umlp>3) {...}"


	my $le_shift1 = $info_constituents1->[0][0];
	my $re_shift1 = $info_constituents1->[$ct_constituents1-1][0];

	my $le_shift2 = $info_constituents2->[0][0];
	my $re_shift2 = $info_constituents2->[$ct_constituents2-1][0];

	if (($le_shift2<=0) and ($re_shift2>=0)) {

			# MODIFIED in DEBUGGING on Oct 24 (Sat), 2015. #
	    print STDOUT "[WARNING 'undo_mvd_latter_of_cblocks_pair'] An UNEXPECTED situation: The 2nd moved c-block (index: $indx_cb_2nd_mvd) has a NON-POSITIVE left-end shift (=$le_shift2) and a NON-NEGATIVE right-end shift (=$re_shift2): $! !\n\n";
	    return (-101, undef, undef, undef, undef, undef, undef, undef, undef, undef);
	    ##print STDOUT "[ERROR 'undo_mvd_latter_of_cblocks_pair'] An UNEXPECTED situation: The 2nd moved c-block (index: $indx_cb_2nd_mvd) has a NON-POSITIVE left-end shift (=$le_shift2) and a NON-NEGATIVE right-end shift (=$re_shift2): $! !\n\n";
	    ##return (undef, undef, undef, undef, undef, undef, undef, undef, undef, undef);
	}

	my @ordered_constituents2 = (0 .. $ct_constituents2-1);

	unless ($le_shift2>0) { @ordered_constituents2 = reverse (@ordered_constituents2); }


		## Main Process (1): 1st attempt to "undo" the 2nd move. ##

	my $indx_cannot_undo1 = -1;
	my @indices_seqs_incomplete_mvs = (); #
	my @set_incomplete1 = (); # element = [$indx_bl, $actual_shift, $shift - $actual_shift, \@indices_seqs_incomplete_mvs] for a constituent block whose move is incompletely undone.

	my @updated_frwk_cb_2nd_mvd = (); # Stores updated framework of the 2nd-moved c-block. # ADDED in DEBUGGING the subroutine on Oct 17 (Sat), 2015. #

	for (my $ii2=0; $ii2<$ct_constituents2; $ii2++) { # 1st main outer for-loop (over constituent blocks of the 2nd-moved c-block). #
	    my $i2 = $ordered_constituents2[$ii2];

	    my $bl2 = $constituent_blks2->[$i2];
	    my $frwk_bl2 = $frwk_cb_2nd_mvd->[$i2];
	    my ($shift_bl2, $beg_bl2, $end_bl2) = @{$info_constituents2->[$i2]};
	    my $set_hard_linking_bl2 = $bw_hard_linking2->[$i2];

	    my ($actual_shift_bl2, $indices_seqs_incomplete_mvs) = scout_possible_undoing ($shift_bl2, %{$frwk_bl2}, @map_shifts_respos_intm, $CHAR_ABS);
	    unless (defined $actual_shift_bl2) {
		print STDOUT "[ERROR 'undo_mv_latter_of_cblock_pair'] Subroutine 'scout_possible_undoing' FAILED on the $i2 th constituent block (index: $bl2) of the original 2nd-moved c-block: $! !\n\n";
		return (-1003, undef, undef, undef, undef, undef, undef, undef, undef, undef); # MODIFIED on Oct 25 (Sun), 2015. #
		##return (undef, undef, undef, undef, undef, undef, undef, undef, undef, undef);
	    }

	    if ($actual_shift_bl2 == 0) {
		$indx_cannot_undo1 = $ii2;
		@indices_seqs_incomplete_mvs = @{$indices_seqs_incomplete_mvs};
		last;
	    }

=REPLACED on Oct 13 (Tue), 2013.
	    if ($ii2 == 0) {
		($actual_shift_bl2 == 0) and last; # In this case, we cannot (properly) undo the 2nd move in any way(, unless the 1st move is undone together). #
		$if_undone1 = 1;
	    }
=cut

	    my $remaining_shift = $shift_bl2 - $actual_shift_bl2;

			# MODIFIED on Oct 13 (Tue), 2015.
	    ($remaining_shift == 0) or (push @set_incomplete1, [$i2, $actual_shift_bl2, $remaining_shift, $indices_seqs_incomplete_mvs]);
	    ##($remaining_shift == 0) or (push @set_incomplete1, [$i2, $remaining_shift]);

		## Actually undo the 2nd move. ##

		# Reflect it on the position-shift maps. #

			# MODIFIED in DEBUGGING on Oct 25 (Sun), 2015. # 
	    unless ( undo_sgl_bw_fw_move_on_2maps_2 (%{$frwk_bl2}, $char_abs, $shift_bl2, $actual_shift_bl2, @map_shifts_respos_intm, @map_shifts_respos_rec_af) ) {
	    ##unless ( undo_sgl_bw_fw_move_on_2maps (%{$frwk_bl2}, $char_abs, $shift_bl2, $actual_shift_bl2, @map_shifts_respos_intm, @map_shifts_respos_rec_af) ) { ...}
		print STDOUT "[ERROR 'undo_mv_latter_of_cblock_pair'] Subroutine 'undo_sgl_bw_fw_move_on_2maps_2' FAILED on the $i2 th constutuent block (index: $bl2): $! !\n\n";
		return (-1005, undef, undef, undef, undef, undef, undef, undef, undef, undef); # MODIFIED on Oct 25 (Sun), 2015. #
		##return (undef, undef, undef, undef, undef, undef, undef, undef, undef, undef);
	    }


		# Reflect it on the main position-shift blocks. #

	    my $block_shift_intm = $set_blocks_shift_respos_intm[$bl2];
	    for my $i (0, 1, 2) { $block_shift_intm->[$i] -= $actual_shift_bl2; }
	    my $excl_sbblocks_intm = $block_shift_intm->[7];
	    foreach my $info_sbblk (@{$excl_sbblocks_intm}) { $info_sbblk->[0] -= $actual_shift_bl2; $info_sbblk->[1] -= $actual_shift_bl2; }

	    my $block_shift_af = $set_blocks_shift_respos_af[$bl2];
	    $block_shift_af->[0] = $actual_shift_bl2;

		#  Reflect it on the hard-linking position-shift blocks. #

	    foreach my $info_blk (@{$set_hard_linking_bl2}) { # 2nd inner foreach-loop (over blocks hard-linking the main block). #
		my ($indx_cb3, $bl3) = @{$info_blk};
		my $block_shift_intm3 = $set_blocks_shift_respos_intm[$bl3];
		for my $i (0, 1, 2) { $block_shift_intm3->[$i] -= $actual_shift_bl2; }

		my $excl_sbblocks_intm3 = $block_shift_intm3->[7];
		foreach my $info_sbblk (@{$excl_sbblocks_intm3}) { $info_sbblk->[0] -= $actual_shift_bl2; $info_sbblk->[1] -= $actual_shift_bl2; }

		my $block_shift_af3 = $set_blocks_shift_respos_af[$bl3];
		$block_shift_af3->[0] = $actual_shift_bl2;
	    }				# End of the 2nd inner foreach-loop (over blocks hard-linking the main block). #

=DISABLED because it turned out to be unnecessary (on Oct 17 (Sat), 2015). #

		# Reflect it on the updated framework. # ADDED in DEBUGGING (on Oct 17 (Sat), 2015). #

	    my %updtd_frwk_bl2 ;
	    foreach my $indx_seq (keys %{$frwk_bl2}) { # 3rd inner foreach-loop (over sequences involved with the framework). #
		my ($beg_fw, $end_fw) = @{$frwk_bl2->{$indx_seq}};
		$updtd_frwk_bl2{$indx_seq} = [$beg_fw-$actual_shift_bl2; $end_fw-$actual_shift_bl2];
	    }				# End of the 3rd inner foreach-loop (over sequences involved with the framework). #
	    $updated_frwk_cb_2nd_mvd[$i2] = \%updtd_frwk_bl2;

=cut # END of "DISABLED because it turned out to be unnecessary (on Oct 17 (Sat), 2015)." #

	}			# End of the 1st main outer for-loop (over constituent blocks of the 2nd-moved c-block). #


	if ($indx_cannot_undo1>0) {

		# It would be better to give up undoing $indx_cb_2nd_mvd first. #

	    return (-1, undef, undef, undef, undef, undef, undef, undef, undef, undef);

	} elsif ($indx_cannot_undo1 == 0) {
	##unless ($if_undone1) {...} # REPLACED on Oct 13 (Tue), 2013.

		## Examine whether or not the 1st and 2nd moves can be simultaneously undone (by the same shift),
		## the 2nd move completely and the 1st move incompletely.

		# (1) Examine whether or not the incomplete moves of the "1st" block of the 2nd-moved c-block are all due to the "last" block of the 1st-moved c-block.

	    if ($le_shift2>0) { # When the 2nd move is undone, the left-end of the relevant c-block will move to the left.

		unless ($re_shift1 >= $le_shift2) {
			# In this case, the "last" block of the 1st-moved c-block cannot be the culprit.
		    return (-2, undef, undef, undef, undef, undef, undef, undef, undef, undef);
		}

		my $frwk_le2 = $frwk_cb_2nd_mvd->[0]; # Left-end (i.e., the "1st") framework of the 2nd-moved c-block. #
		my $frwk_re1 = $frwk_cb_1st_mvd->[$ct_constituents1-1]; # Right-end (i.e., the "last") framework of the 1st-moved c-block. #
		my $if_hampered = 1;
		my $if_hampered2 = 0; # ADDED in DEBUGGING on Oct 17 (Sat), 2015. #

		foreach my $indx_seq (@indices_seqs_incomplete_mvs) { # Foreach-loop (over sequences whose moves could be incompletely undone). #
		    my ($beg_le2, $end_le2) = @{$frwk_le2->{$indx_seq}};
		    ##my ($beg_le2, $end_le2) = @{$frwk_le2->[$indx_seq]}; # A BUG fixed on Oct 16 (Fri), 2015. #

		    my $shifts_in_seq = $map_shifts_respos_rec_af[$indx_seq]; # A possible BUG fixed AND MOVED FROM BELOW (on Oct 17  (Sat), 2015). #

			# A NEW conditional BLOCK REPLACING buggy blocks (on Oct 17 (Sat), 2015). # 

		    my ($beg_re1, $end_re1) = (defined $frwk_re1->{$indx_seq}) ? @{$frwk_re1->{$indx_seq}} : (undef, undef);

		    if (!(defined $beg_re1) or ($end_re1 >= $beg_le2) or ($end_re1 < $beg_le2 - $le_shift2) ) {
			 # Either the 1st framework does not involve the sequence, 
			 # it is on the wrong side of the 2nd framework,
			 # or there is enough room between the two frameworks. # 

			 # Thus, examine whether anything else block the move of the left-end of the 2nd-moved c-block. #

			for (my $s=$beg_le2-$le_shift2; $s<$beg_le2; $s++) { # Inner for-loop (over the range of the left-end of the 2nd-moved c-block). #
			    unless ($shifts_in_seq->[$s] eq $char_abs) {
				$if_hampered = 0;
				last;
			    }
			}				# End of the inner for-loop (over the range of the left-end of the 2nd moved c-block). #
			$if_hampered or last;
			next;
		    } # END of "if (!(defined $beg_re1) or ($end_re1 >= $beg_le2) or ($end_re1 < $beg_le2 - $le_shift2) ) {...}"

=DISABLED for DEBUGGING (on Oct 17 (Sat), 2015). #
		    unless (defined $frwk_re1->{$indx_seq}) {
		    ##unless (defined $frwk_re1->[$indx_seq]) {...} # A BUG fixed on Oct 16 (Fri), 2015. #
				# The 1st framework does not involve the sequence, thus cannot hamper the move of its portion in the 2nd framework. #
			$if_hampered = 0;
			last;
		    }
		    my ($beg_re1, $end_re1) = @{$frwk_re1->{$indx_seq}};
		    ##my ($beg_re1, $end_re1) = @{$frwk_re1->[$indx_seq]}; # A BUG fixed on Oct 16 (Fri), 2015. #

		    if (($end_re1 >= $beg_le2) or ($end_re1 < $beg_le2 - $le_shift2)) { # The 1st framework is on the wrong side of the 2nd framework, or there is enough roon between the two frameworks. # 
			$if_hampered = 0;
			last;
		    }
=cut # END of "DISABLED for DEBUGGING (on Oct 17 (Sat), 2015)." #


			# Look into the position-shift map,
			# and examine whether or not there is any intervening residue between the two frameworks. #

		    ##my $shifts_in_seq = $map_shifts_respos_intm[$indx_seq]; # A possible BUG fixed AND MOVED UPWARD (on Oct 17  (Sat), 2015). #

		    for (my $s = $end_re1+1; $s < $beg_le2; $s++) { # Inner for-loop (over intervening sites). #
			unless ($shifts_in_seq->[$s] eq $char_abs) {
			    $if_hampered = 0;
			    last;
			}
		    }					# End of the inner for-loop (over intervening sites). #
		    $if_hampered or last;

		    $if_hampered2 = 1; # ADDED in DEBUGGING (on Oct 17 (sat), 2015). #

		}				# End of the foreach-loop (over sequences whose moves could be incompletely undone). #

		($if_hampered and $if_hampered2) or ( return (-3, undef, undef, undef, undef, undef, undef, undef, undef, undef) );
		##$if_hampered or ( return (-3, undef, undef, undef, undef, undef, undef, undef, undef, undef) ); # A BUG fixed on Oct 17 (Sat), 2015. #

	    } else { # When the 2nd move is undone, the right-end of the relevant c-block will move to the right.

		unless ($le_shift1 <= $re_shift2) {
			# In this case, the "last" block of the 1st-moved c-block cannot be the culprit.
		    return (-5, undef, undef, undef, undef, undef, undef, undef, undef, undef);
		}

		my $frwk_re2 = $frwk_cb_2nd_mvd->[$ct_constituents2-1]; # Right-end (i.e., the "1st") framework of the 2nd-moved c-block. #
		my $frwk_le1 = $frwk_cb_1st_mvd->[0]; # Left-end (i.e., the "last") framework of the 1st-moved c-block. #

		my $if_hampered = 1;
		my $if_hampered2 = 0; # ADDED in DEBUGGING on Oct 17 (Sat), 2015. #
		foreach my $indx_seq (@indices_seqs_incomplete_mvs) { # Foreach-loop (over sequences whose moves could be incompletely undone). #
		    my ($beg_re2, $end_re2) = @{$frwk_re2->{$indx_seq}};
		    ##my ($beg_re2, $end_re2) = @{$frwk_re2->[$indx_seq]}; # A BUG fixed on Oct 16 (Fri), 2015. #

		    my $shifts_in_seq = $map_shifts_respos_rec_af[$indx_seq]; # A possible BUG fixed AND MOVED FROM BELOW (on Oct 17  (Sat), 2015). #

			# A NEW conditional BLOCK REPLACING buggy blocks (on Oct 17 (Sat), 2015). # 

		    my ($beg_le1, $end_le1) = (defined $frwk_le1->{$indx_seq}) ? @{$frwk_le1->{$indx_seq}} : (undef, undef);

		    if (!(defined $beg_le1) or ($end_re2 >= $beg_le1) or ($end_re2 -$re_shift2 < $beg_le1) ) {
			 # Either the 1st framework does not involve the sequence, 
			 # it is on the wrong side of the 2nd framework,
			 # or there is enough room between the two frameworks. # 

			 # Thus, examine whether anything else block the move of the left-end of the 2nd-moved c-block. #

			for (my $s=$end_re2+1; $s<=$end_re2-$re_shift2; $s++) { # Inner for-loop (over the range of the left-end of the 2nd-moved c-block). #
			    unless ($shifts_in_seq->[$s] eq $char_abs) {
				$if_hampered = 0;
				last;
			    }
			}				# End of the inner for-loop (over the range of the left-end of the 2nd moved c-block). #
			$if_hampered or last;
			next;
		    } # END of "if (!(defined $beg_re1) or ($end_re1 >= $beg_le2) or ($end_re1 < $beg_le2 - $le_shift2) ) {...}"

=DISABLED for DEBUGGING (on Oct 17 (Sat), 2015). #
		    unless (defined $frwk_le1->{$indx_seq}) {
		    ##unless (defined $frwk_le1->[$indx_seq]) {...} # A BUG fixed on Oct 16 (Fri), 2015. #
				# The 1st framework does not involve the sequence, thus cannot hamper the move of its portion in the 2nd framework. #
			$if_hampered = 0;
			last;
		    }
		    my ($beg_le1, $end_le1) = @{$frwk_le1->{$indx_seq}};
		    ##my ($beg_le1, $end_le1) = @{$frwk_le1->[$indx_seq]}; # A BUG fixed on Oct 16 (Fri), 2015. #

		    if (($end_re2 >= $beg_le1) or ($end_re2 - $re_shift2 < $beg_le1)) { # The 1st framework is on the wrong side of the 2nd framework, or there is enough room between the two frameworks. #
			$if_hampered = 0;
			last;
		    }
=cut # END of "DISABLED for DEBUGGING (on Oct 17 (Sat), 2015)." #


			# Look into the position-shift map,
			# and examine whether or not there is any intervening residue between the two frameworks. #

		    ##my $shifts_in_seq = $map_shifts_respos_intm[$indx_seq]; # A possible BUG fixed and MOVED UPWARD (on Oct 17 (Sat), 2015). #

		    for (my $s = $end_re2+1; $s < $beg_le1; $s++) { # Inner for-loop (over intervening sites). #
			unless ($shifts_in_seq->[$s] eq $char_abs) {
			    $if_hampered = 0;
			    last;
			}
		    }					# End of the inner for-loop (over intervening sites). #
		    $if_hampered or last;
		    $if_hampered2 = 1; # ADDED in DEBUGGING (on Oct 17 (sat), 2015). #

		}				# End of the foreach-loop (over sequences whose moves could be incompletely undone). #

		($if_hampered and $if_hampered2) or ( return (-6, undef, undef, undef, undef, undef, undef, undef, undef, undef) );
		##$if_hampered or ( return (-6, undef, undef, undef, undef, undef, undef, undef, undef, undef) ); # A BUG fixed (on Oct 17 (Sat), 2015).

	    }  # END of "if ($le_shift2>0) {...} else {...}"


		# (2) Incorporate the incomplete move of the 1st-moved c-block (by the full shift of the "1st" block of the 2nd-moved c-block) into the complete move of the 2nd-moved c-block.
		# (And the remaining move of the 1st-moved c-block will form the new 1st move.)

	    my @cp_frwk_cb_1st_mvd = ();
	    foreach my $frwk (@{$frwk_cb_1st_mvd}) { # 1st foreach-loop (over 1st moved frameworks). #
		my %cp_frwk;
		foreach my $indx_seq (keys %{$frwk}) { my ($beg_fw, $end_fw) = @{$frwk->{$indx_seq}}; $cp_frwk{$indx_seq} = [$beg_fw, $end_fw]; }
		push @cp_frwk_cb_1st_mvd, \%cp_frwk;
	    }				# End of the 1st foreach-loop (over 1st moved frameworks). #
	    my @cp_bw_hard_linking1 = ();
	    foreach my $hard_linking_to_bl (@{$bw_hard_linking1}) { # 2nd oreach-loop (over 1st moved blocks). #
		my @cp_hard_linking_to_bl = ();
		foreach my $info_bl (@{$hard_linking_to_bl}) { my ($indx_cb2, $bl2) = @{$info_bl}; push @cp_hard_linking_to_bl, [$indx_cb2, $bl2]; }
		push @cp_bw_hard_linking1, \@cp_hard_linking_to_bl;
	    }					# End of the 2nd foreach-loop (over 2nd moved blocks). #

	    my $coordinated_shift2; # The shift actually used for the coordinated undoing. # ADDED in DEBUGGING the subroutine (on Oct 16 (Fri), 2015). #
	    my @one_or_two = (); # Indicates whether the constituent belonged to the 1st-moved (=1) or the 2nd-moved (=2) c-block. # ADDED in DEBUGGING the subroutine (on Oct 16 (Fri), 2015). #

	    if ($le_shift2>0) { # The spatial order is: {1st mvd} {2nd mvd}.

			# Use $le_shift2 for the incomplete move of the 1st-moved c-block. #

		$coordinated_shift2 = $le_shift2; # ADDED in DEBUGGING the subroutine (on Oct 16 (Fri), 2015). #

			# Prepare two sets of constituents, one is to be incorporated and the other represents the remaining move.
		my @info_constituents1_incpd = (); # Constituents of the 1st move that will be incorporated into the 2nd move.
		foreach my $constituent (@{$info_constituents1}) { # 3rd foreach-loop (over 1st moved blocks). #

 			# MODIFIED in DEBUGGING the subroutine (on Oct 16 (Fri), 2015). #
		    my @cp_constituent = @{$constituent};
		    push @info_constituents1_incpd, \@cp_constituent;
		    ##push @info_constituents1_incpd, [$le_shift2, @{$constituent}[1,2] ];

		    for my $i (0, 1, 2) { $constituent->[$i] -= $le_shift2; }
		}				# End of the 3rd foreach-loop (over 1st moved blocks). #

			# Shift the original framework for the 1st move. #
		foreach my $frwk (@{$frwk_cb_1st_mvd}) { # 5th foreach-loop (over 1st moved frameworks). #
		    foreach my $indx_seq (keys %{$frwk}) {
			 for my $i (0, 1) { $frwk->{$indx_seq}[$i] -= $le_shift2; }
		    }
		}				# End of the 5th foreach-loop (over 1st moved frameworks). #

			# Incorporate the incomplete 1st move into the complete 2nd move. #

		for (1..$ct_constituents1) { push @one_or_two, 1; }  # ADDED in DEBUGGING the subroutine (on Oct 16 (Fri), 2015). #
		for (1..$ct_constituents2) { push @one_or_two, 2; }  # ADDED in DEBUGGING the subroutine (on Oct 16 (Fri), 2015). #

		$ct_constituents2 += $ct_constituents1;
		@{$constituent_blks2_af} = @{$constituent_blks2} = (@{$constituent_blks1}, @{$constituent_blks2});
		@{$info_constituents2} = (@info_constituents1_incpd, @{$info_constituents2});
		@{$frwk_cb_2nd_mvd} = (@cp_frwk_cb_1st_mvd, @{$frwk_cb_2nd_mvd});
		@{$bw_hard_linking2} = (@cp_bw_hard_linking1, @{$bw_hard_linking2});

			# ADDED on Oct 15 (Thu), 2015. #
			# => MODIFIED on Oct 16 (Fri), 2015. #
		@cbs_hard_linking2 = (@cbs_hard_linking1, @cbs_hard_linking2);
		##@{$hard_linking2} = (@{$hard_linking1}, @{$hard_linking2});
		##(@{$hard_linking2}>0) and ($cb2hard_linking->{$indx_cb_2nd_mvd} = $hard_linking2);

		@{$merger_types2_af} = @{$merger_types2} = (@{$merger_types1}, '1st+2nd->2nd', @{$merger_types2});

	    } else { # The spatial order is: {2nd mvd} {1st mvd}.

			# Use $re_shift2 for the incomplete move of the 1st-moved c-block. #

		$coordinated_shift2 = $re_shift2; # ADDED in DEBUGGING the subroutine (on Oct 16 (Fri), 2015). #

			# Prepare two sets of constituents, one is to be incorporated and the other represents the remaining move.
		my @info_constituents1_incpd = ();
		foreach my $constituent (@{$info_constituents1}) { # 6th foreach-loop (over 1st moved blocks). #

 			# MODIFIED in DEBUGGING the subroutine (on Oct 16 (Fri), 2015). #
		    my @cp_constituent = @{$constituent};
		    push @info_constituents1_incpd, \@cp_constituent;
		    ##push @info_constituents1_incpd, [$re_shift2, @{$constituent}[1,2] ];

		    for my $i (0, 1, 2) { $constituent->[$i] -= $re_shift2; }
		}				# End of the 6th foreach-loop (over 1st moved blocks). #

			# Shift the original framework for the 1st move. #
		foreach my $frwk (@{$frwk_cb_1st_mvd}) { # 7th foreach-loop (over 1st moved frameworks). #
		    foreach my $indx_seq (keys %{$frwk}) {
			 for my $i (0, 1) { $frwk->{$indx_seq}[$i] -= $re_shift2; }
		    }
		}				# End of the 7th foreach-loop (over 1st moved frameworks). #

			# Incorporate the incomplete 1st move into the complete 2nd move. #

		for (1..$ct_constituents2) { push @one_or_two, 2; }  # ADDED in DEBUGGING the subroutine (on Oct 16 (Fri), 2015). #
		for (1..$ct_constituents1) { push @one_or_two, 1; }  # ADDED in DEBUGGING the subroutine (on Oct 16 (Fri), 2015). #
		$ct_constituents2 += $ct_constituents1;
		@{$constituent_blks2_af} = @{$constituent_blks2} = (@{$constituent_blks2}, @{$constituent_blks1});
		@{$info_constituents2} = (@{$info_constituents2}, @info_constituents1_incpd);
		@{$frwk_cb_2nd_mvd} = (@{$frwk_cb_2nd_mvd}, @cp_frwk_cb_1st_mvd);
		@{$bw_hard_linking2} = (@{$bw_hard_linking2}, @cp_bw_hard_linking1);

			# ADDED on Oct 15 (Thu), 2015. #
			# => MODIFIED on Oct 16 (Fri), 2015. #
		@cbs_hard_linking2 = (@cbs_hard_linking2, @cbs_hard_linking1);
		##@{$hard_linking2} = (@{$hard_linking2}, @{$hard_linking1});
		##(@{$hard_linking2}>0) and ($cb2hard_linking->{$indx_cb_2nd_mvd} = $hard_linking2);

		@{$merger_types2_af} = @{$merger_types2} = (@{$merger_types2}, '2nd+1st->2nd', @{$merger_types1});

	    }  # END of "if ($le_shift2>0) {...} else {...}"

		# (3) Actually perform the new 2nd move.

	    my @new_ordered_constituents2 = (0 .. $ct_constituents2 -1);
	    unless ($le_shift2>0) { @new_ordered_constituents2 = reverse (@new_ordered_constituents2); }

	  for (my $ii2=0; $ii2<$ct_constituents2; $ii2++) { # 2nd main outer for-loop (over constituent blocks of the new 2nd-moved c-block). #
	    my $i2 = $new_ordered_constituents2[$ii2];

	    my $bl2 = $constituent_blks2->[$i2];
	    my $frwk_bl2 = $frwk_cb_2nd_mvd->[$i2];
	    my ($shift_bl2, $beg_bl2, $end_bl2) = @{$info_constituents2->[$i2]};
	    my $set_hard_linking_bl2 = $bw_hard_linking2->[$i2];

			# MODIFIED in DEBUGGING the subroutine (on Oct 16 (Fri), 2015). #
	    my ($possible_shift_bl2, $indices_seqs_incomplete_mvs) = scout_possible_undoing ($shift_bl2, %{$frwk_bl2}, @map_shifts_respos_intm, $CHAR_ABS);
	    ##my ($actual_shift_bl2, $indices_seqs_incomplete_mvs) = scout_possible_undoing ($shift_bl2, %{$frwk_bl2}, @map_shifts_respos_intm, $CHAR_ABS);
	    unless (defined $possible_shift_bl2) {
	    ##unless (defined $actual_shift_bl2) {...}
		print STDOUT "[ERROR 'undo_mv_latter_of_cblock_pair'] Subroutine 'scout_possible_undoing_len' FAILED on the $i2 th constituent block (index: $bl2) of the new 2nd-moved c-block: $! !\n\n";
		return (-1006, undef, undef, undef, undef, undef, undef, undef, undef, undef); # MODIFIED on Oct 25 (Sun), 2015. #
		##return (undef, undef, undef, undef, undef, undef, undef, undef, undef, undef);
	    }

			# ADDED, then MODIFIED, in DEBUGGING the subroutine (on Oct 16 (Fri), 2015). #
	    my $actual_shift_bl2 = ($one_or_two[$i2] == 1) ? $coordinated_shift2 : $shift_bl2;

	    ##my $actual_shift_bl2 = ( (($coordinated_shift2>0) and ($shift_bl2 < $coordinated_shift2))
	    ##			   or (($coordinated_shift2<0) and ($shift_bl2 > $coordinated_shift2)) )
	    ##			? $shift_bl2 : $coordinated_shift2 ;


			# The condition was MODIFIED in DEBUGGING the subroutine (on Oct 16 (Fri), 2015). #
			# => Further MODIFIED (on Oct 16 (Fri), 2015). # 

	    unless ( (($actual_shift_bl2>0) and ($possible_shift_bl2>=$actual_shift_bl2)) 
			or (($actual_shift_bl2<0) and ($possible_shift_bl2<=$actual_shift_bl2)) ) {
	    ##unless ( (($actual_shift_bl2 == $shift_bl2) and ($possible_shift_bl2 == $actual_shift_bl2))
	    ##		or (($coordinated_shift2>0) and ($possible_shift_bl2>= $coordinated_shift2)) 
	    ##		or (($coordinated_shift2<0) and ($possible_shift_bl2<= $coordinated_shift2)) ) {
	    ####unless ($shift_bl2 == $actual_shift_bl2) {...} # This means that the new 2nd-moved c-block cannot be completely undone. #

		return (-7, undef, undef, undef, undef, undef, undef, undef, undef, undef);
	    }

		## Actually undo the new 2nd move. ##

		# Reflect it on the position-shift maps. #

			# MODIFIED in DEBUGGING on Oct 25 (Sun), 2015. #
	    unless ( undo_sgl_bw_fw_move_on_2maps_2 (%{$frwk_bl2}, $char_abs, $shift_bl2, $actual_shift_bl2, @map_shifts_respos_intm, @map_shifts_respos_rec_af) ) {
	    ##unless ( undo_sgl_bw_fw_move_on_2maps (%{$frwk_bl2}, $char_abs, $shift_bl2, $actual_shift_bl2, @map_shifts_respos_intm, @map_shifts_respos_rec_af) ) { ...}
		print STDOUT "[ERROR 'undo_mv_latter_of_cblock_pair'] Subroutine 'undo_sgl_bw_fw_move_on_2maps_2' FAILED on the $i2 th constutuent block (index: $bl2) of the new 2nd-moved c-block: $! !\n\n";
		return (-1007, undef, undef, undef, undef, undef, undef, undef, undef, undef); # MODIFIED on Oct 25 (Sun), 2015. #
		##return (undef, undef, undef, undef, undef, undef, undef, undef, undef, undef);
	    }


		# Reflect it on the main position-shift blocks. #

	    my $block_shift_intm = $set_blocks_shift_respos_intm[$bl2];
	    for my $i (0, 1, 2) { $block_shift_intm->[$i] -= $actual_shift_bl2; }
	    my $excl_sbblocks_intm = $block_shift_intm->[7];
	    foreach my $info_sbblk (@{$excl_sbblocks_intm}) { $info_sbblk->[0] -= $actual_shift_bl2; $info_sbblk->[1] -= $actual_shift_bl2; }

	    my $block_shift_af = $set_blocks_shift_respos_af[$bl2];
	    $block_shift_af->[0] = $actual_shift_bl2;

		#  Reflect it on the hard-linking position-shift blocks. #

	    foreach my $info_blk (@{$set_hard_linking_bl2}) { # 2nd inner foreach-loop (over blocks hard-linking the main block). #
		my ($indx_cb3, $bl3) = @{$info_blk};
		my $block_shift_intm3 = $set_blocks_shift_respos_intm[$bl3];
		for my $i (0, 1, 2) { $block_shift_intm3->[$i] -= $actual_shift_bl2; }

		my $excl_sbblocks_intm3 = $block_shift_intm3->[7];
		foreach my $info_sbblk (@{$excl_sbblocks_intm3}) { $info_sbblk->[0] -= $actual_shift_bl2; $info_sbblk->[1] -= $actual_shift_bl2; }

		my $block_shift_af3 = $set_blocks_shift_respos_af[$bl3];
		$block_shift_af3->[0] = $actual_shift_bl2;
	    }				# End of the 2nd inner foreach-loop (over blocks hard-linking the main block). #

	  }			# End of the 2nd main outer for-loop (over constituent blocks of the new 2nd-moved c-block). #


	} elsif (@set_incomplete1>0) {

	 	## In this case, incorporate the remaining move of the 2nd moved c-block into the 1st move, if possible. ##

	    unless ($set_incomplete1[0]->[0] == $ordered_constituents2[0]) { # The incomplete unmoving starts with the 2nd or later block. #
		return (-8, undef, undef, undef, undef, undef, undef, undef, undef, undef);
	    }

	    for (my $ii2 = 1; $ii2<$ct_constituents2; $ii2++) {
		(defined $set_incomplete1[$ii2]) or next; # ADDED for DEBUGGING on Oct 16 (Fri), 2015. #
		unless ($set_incomplete1[$ii2]->[0] == $ordered_constituents2[$ii2]) { # A completely unmoved block intervenes two incompletely unmoved blocks. 
		    return (-9, undef, undef, undef, undef, undef, undef, undef, undef, undef);
		}
	    }

		# (1) Examine whether or not the incomplete moves of the "1st" block of the 2nd-moved c-block are all due to the "last" block of the 1st-moved c-block. #

	    my $indices_seqs_incomplete_mvs0 = $set_incomplete1[0]->[3];

	    if ($le_shift2>0) { # When the 2nd move is undone, the left-end of the relevant c-block will move to the left. #

		unless ($re_shift1 < $le_shift2) {
			# In this case, it is difficult to incorporate the remaining 2nd move into the 1st move. #
		    return (-10, undef, undef, undef, undef, undef, undef, undef, undef, undef);
		}

		my $frwk_le2 = $frwk_cb_2nd_mvd->[0]; # Left-end (i.e., the "1st") framework of the 2nd-moved c-block. #
		my $frwk_re1 = $frwk_cb_1st_mvd->[$ct_constituents1-1]; # Right-end (i.e., the "last") framework of the 1st-moved c-block. #
		my $if_can_be_incorporated = 1;
		my $if_hampered = 0; # ADDED in DEBUGGING (on Oct 17 (Sat), 2015). #

		foreach my $indx_seq (@{$indices_seqs_incomplete_mvs0}) { # Foreach-loop (over sequences whose moves could be incompletely undone). #
		    my ($beg_le2, $end_le2) = @{$frwk_le2->{$indx_seq}};
		    ##my ($beg_le2, $end_le2) = @{$frwk_le2->[$indx_seq]}; # A BUG fixed on Oct 16 (Fri), 2015. #

		    my $shifts_in_seq = $map_shifts_respos_rec_af[$indx_seq]; # A BUG fixed then MOVED FROM BELOW (on Oct 17 (Sat), 2015).

				# A NEW conditional block REPLACING buggy ones (on Oct 17 (Sat), 2015). #

		    my ($beg_re1, $end_re1) = (defined $frwk_re1->{$indx_seq}) ? @{$frwk_re1->{$indx_seq}} : (undef, undef) ;

		    if (!(defined $beg_re1) or ($end_re1 >= $beg_le2) or ($end_re1 < $beg_le2 - $le_shift2) ) {
			# Either the 1st framework does not involve the sequence,
			# it is on the wrong side of the 2nd framework,
			# or there is enough roon between the two frameworks.

			# Thus, examine whether anything else has hampered the 2nd move. #

			for (my $s=$beg_le2 - $le_shift2; $s <=$beg_le2-1; $s++) { # Inner for-loop (over sites in the range of the left-end of the 2nd-moved c-block). #
			    unless ($shifts_in_seq->[$s] eq $char_abs) {
				$if_can_be_incorporated = 0;
				last;
			    }
			}				# End of the inner for-loop (over sites in the range of the left-end of the 2nd-moved c-block). #
			$if_can_be_incorporated or last;
			next;
		    }  # END of "if (!(defined $beg_re1) or ($end_re1 >= $beg_le2) or ($end_re1 < $beg_le2 - $le_shift2) ) {...}"

=DISABLED for DEBUGGING (on Oct 17 (Sat), 2015). #

		    unless (defined $frwk_re1->{$indx_seq}) {
		    ##unless (defined $frwk_re1->[$indx_seq]) {...} # A BUG fixed on Oct 16 (Fri), 2015. # 
				# The 1st framework does not involve the sequence, thus the move of its portion in the 2nd framework must have been hampered by something else. #
			$if_can_be_incorporated = 0;
			last;
		    }
		    my ($beg_re1, $end_re1) = @{$frwk_re1->{$indx_seq}};
		    ##my ($beg_re1, $end_re1) = @{$frwk_re1->[$indx_seq]}; # A BUG fixed on Oct 16 (Fri), 2015. #

		    if (($end_re1 >= $beg_le2) or ($end_re1 < $beg_le2 - $le_shift2)) { # The 1st framework is on the wrong side of the 2nd framework, or there is enough roon between the two frameworks, thus something else must have hampered the 2nd move. # 
			$if_can_be_incorporated = 0;
			last;
		    }

=cut # END of "DISABLED for DEBUGGING (on Oct 17 (Sat), 2015)." #

			# Look into the position-shift map,
			# and examine whether or not there is any intervening residue between the two frameworks. #

		    ##my $shifts_in_seq = $map_shifts_respos_intm[$indx_seq]; # A BUG fixed then MOVED UPWARD (on Oct 17 (Sat), 2015). #

		    for (my $s = $end_re1+1; $s < $beg_le2; $s++) { # Inner for-loop (over intervening sites). #
			unless ($shifts_in_seq->[$s] eq $char_abs) {
			    $if_can_be_incorporated = 0;
			    last;
			}
		    }					# End of the inner for-loop (over intervening sites). #
		    $if_can_be_incorporated or last;
		    $if_hampered = 1; # ADDED in DEBUGGING (on Oct 17 (Sat), 2015). #

		}				# End of the foreach-loop (over sequences whose moves could be incompletely undone). #

		($if_can_be_incorporated and $if_hampered) or ( return (-11, undef, undef, undef, undef, undef, undef, undef, undef, undef) );
		##$if_can_be_incorporated or ( return (-11, undef, undef, undef, undef, undef, undef, undef, undef, undef) ); # A BUG fixed (on Oct 17 (Sat), 2015). #

	    } else { # When the 2nd move is undone, the right-end of the relevant c-block will move to the right. #

		unless (-$le_shift1 < -$re_shift2) {
			# In this case, it is difficult to incorporate the remaining 2nd move into the 1st one. #
		    return (-12, undef, undef, undef, undef, undef, undef, undef, undef, undef);
		}

	    		# $updated_frwk_cb_2nd_mvd[$i2] = \%updtd_frwk_bl2; --- It was unnecessary...

		my $frwk_re2 = $frwk_cb_2nd_mvd->[$ct_constituents2-1]; # Right-end (i.e., the "1st") framework of the 2nd-moved c-block. #
		my $frwk_le1 = $frwk_cb_1st_mvd->[0]; # Left-end (i.e., the "last") framework of the 1st-moved c-block. #

		my $if_can_be_incorporated = 1;
		my $if_hampered = 0; # ADDED in DEBUGGING (on Oct 17 (Sat), 2015). # 
		foreach my $indx_seq (@{$indices_seqs_incomplete_mvs0}) { # Foreach-loop (over sequences whose moves could be incompletely undone). #
		    my ($beg_re2, $end_re2) = @{$frwk_re2->{$indx_seq}};
		    ##my ($beg_re2, $end_re2) = @{$frwk_re2->[$indx_seq]}; # A BUG fixed on Oct 16 (Fri), 2015. #

		    my $shifts_in_seq = $map_shifts_respos_rec_af[$indx_seq]; # A BUG fixed then MOVED FROM BELOW (on Oct 17 (Sat), 2015).

				# A NEW conditional block REPLACING buggy ones (on Oct 17 (Sat), 2015). #

		    my ($beg_le1, $end_le1) = (defined $frwk_le1->{$indx_seq}) ? @{$frwk_le1->{$indx_seq}} : (undef, undef) ;

		    if (!(defined $beg_le1) or ($end_re2 >= $beg_le1) or ($end_re2 - $re_shift2 < $beg_le1) ) {
			# Either the 1st framework does not involve the sequence,
			# it is on the wrong side of the 2nd framework,
			# or there is enough roon between the two frameworks.

			# Thus, examine whether anything else has hampered the 2nd move. #

			for (my $s=$end_re2+1; $s <=$end_re2-$re_shift2; $s++) { # Inner for-loop (over sites in the range of the right-end of the 2nd-moved c-block). #
			    unless ($shifts_in_seq->[$s] eq $char_abs) {
				$if_can_be_incorporated = 0;
				last;
			    }
			}				# End of the inner for-loop (over sites in the range of the right-end of the 2nd-moved c-block). #
			$if_can_be_incorporated or last;
			next;
		    }  # END of "if (!(defined $beg_le1) or ($end_re2 >= $beg_le1) or ($end_re2 - $re_shift2 < $beg_le1) ) {...}"

=DISABLED for DEBUGGING (on Oct 17 (Sat), 2015). #
		    unless (defined $frwk_le1->{$indx_seq}) {
		    ##unless (defined $frwk_le1->[$indx_seq]) { ...} # A BUG fixed on Oct 16 (Fri), 2015.#
				# The 1st framework does not involve the sequence, thus the move of its portion in the 2nd framework must have been hampered by something else. #
			$if_can_be_incorporated = 0;
			last;
		    }
		    my ($beg_le1, $end_le1) = @{$frwk_le1->{$indx_seq}};
		    ##my ($beg_le1, $end_le1) = @{$frwk_le1->[$indx_seq]}; # A BUG fixed on Oct 16 (Fri), 2015. #

		    if (($end_re2 >= $beg_le1) or ($end_re2 - $re_shift2 < $beg_le1)) { # The 1st framework is on the wrong side of the 2nd framework, or there is enough roon between the two frameworks, thus something else must have hampered the 2nd move. #
			$if_can_be_incorporated = 0;
			last;
		    }
=cut # END of "DISABLED for DEBUGGING (on Oct 17 (Sat), 2015)." #

			# Look into the position-shift map,
			# and examine whether or not there is any intervening residue between the two frameworks. #

		    ##my $shifts_in_seq = $map_shifts_respos_intm[$indx_seq]; # A BUG fixed then MOVED UPWARD (on Oct 17 (Sat), 2015).

		    for (my $s = $end_re2+1; $s < $beg_le1; $s++) { # Inner for-loop (over intervening sites). #
			unless ($shifts_in_seq->[$s] eq $char_abs) {
			    $if_can_be_incorporated = 0;
			    last;
			}
		    }					# End of the inner for-loop (over intervening sites). #
		    $if_can_be_incorporated or last;
		    $if_hampered = 1; # ADDED in DEBUGGING (on Oct 17 (Sat), 2015). #

		}				# End of the foreach-loop (over sequences whose moves could be incompletely undone). #

		($if_can_be_incorporated and $if_hampered) or ( return (-13, undef, undef, undef, undef, undef, undef, undef, undef, undef) );
		##$if_can_be_incorporated or ( return (-13, undef, undef, undef, undef, undef, undef, undef, undef, undef) ); # A BUG fixed (on Oct 17 (Sat), 2015). #

	    } # END of "if ($le_shift2>0) {...} else {...}"


		# (2) Incorporate the remaining move of the 2nd-moved c-block into the complete move of the 1st-moved c-block. #

	    my @bw_hard_linking2_incpd = ();
	    my @frwk_cb_2nd_mvd_incpd = ();
	    my @info_constituents2_incpd = ();
	    for (my $ii2=0; $ii2<$ct_constituents2; $ii2++) { # 1st for-loop (over the 2nd-moved blocks). #

		my $info_incomplete = $set_incomplete1[$ii2];
		my $i2 = $ordered_constituents2[$ii2];
		my ($full_shift2, $beg_bl2, $end_bl2) = @{$info_constituents2->[$i2]};
		my $actual_shift2 = (defined $info_incomplete) ? $info_incomplete->[1] : $full_shift2;

		$info_constituents2_incpd[$i2] = [$full_shift2 - $actual_shift2, $beg_bl2-$actual_shift2, $end_bl2-$actual_shift2];

		my $frwk2 = $frwk_cb_2nd_mvd->[$i2];
		my %frwk2_incpd ;
		foreach my $indx_seq (keys %{$frwk2}) { my ($beg, $end) = @{$frwk2->{$indx_seq}}; $frwk2_incpd{$indx_seq} = [$beg-$actual_shift2, $end-$actual_shift2]; }
		$frwk_cb_2nd_mvd_incpd[$i2] = \%frwk2_incpd;

		my $hard_linking_to_bl = $bw_hard_linking2->[$i2];
		my @cp_hard_linking_to_bl = ();
		foreach my $info_bl (@{$hard_linking_to_bl}) { my ($indx_cb2, $bl2) = @{$info_bl}; push @cp_hard_linking_to_bl, [$indx_cb2, $bl2]; }
		push @bw_hard_linking2_incpd, \@cp_hard_linking_to_bl;
	    }					# End of the 1st for-loop (over the 2nd-moved blocks). #

	    $ct_constituents1 += $ct_constituents2;

	    if ($le_shift2>0) { # The spatial order is: {1st mvd} {2nd mvd}.

		@{$constituent_blks1_af} = @{$constituent_blks1} = (@{$constituent_blks1}, @{$constituent_blks2});
		@{$info_constituents1} = (@{$info_constituents1}, @info_constituents2_incpd);
		@{$frwk_cb_1st_mvd} = (@{$frwk_cb_1st_mvd}, @frwk_cb_2nd_mvd_incpd);
		@{$bw_hard_linking1} = (@{$bw_hard_linking1}, @bw_hard_linking2_incpd);

			# ADDED on Oct 15 (Thu), 2015. #
			# => MODIFIED on Oct 16 (Fri), 2015. #
		@cbs_hard_linking1 = (@cbs_hard_linking1, @cbs_hard_linking2);
		##@{$hard_linking1} = (@{$hard_linking1}, @{$hard_linking2});
		##(@{$hard_linking1}>0) and ($cb2hard_linking->{$indx_cb_1st_mvd} = $hard_linking1);

		@{$merger_types1_af} = @{$merger_types1} = (@{$merger_types1}, '1st+2nd->1st', @{$merger_types2});

	    } else { # The spatial order is: {2nd mvd} {1st mvd}.

		@{$constituent_blks1_af} = @{$constituent_blks1} = (@{$constituent_blks2}, @{$constituent_blks1});
		@{$info_constituents1} = (@info_constituents2_incpd, @{$info_constituents1});
		@{$frwk_cb_1st_mvd} = (@frwk_cb_2nd_mvd_incpd, @{$frwk_cb_1st_mvd});
		@{$bw_hard_linking1} = (@bw_hard_linking2_incpd, @{$bw_hard_linking1});

			# ADDED on Oct 15 (Thu), 2015. #
			# => MODIFIED on Oct 16 (Fri), 2015. #
		@cbs_hard_linking1 = (@cbs_hard_linking2, @cbs_hard_linking1);
		##@{$hard_linking1} = (@{$hard_linking2}, @{$hard_linking1});
		##(@{$hard_linking1}>0) and ($cb2hard_linking->{$indx_cb_1st_mvd} = $hard_linking1);

		@{$merger_types1_af} = @{$merger_types1} = (@{$merger_types2}, '2nd+1st->1st', @{$merger_types1});

	    }   # END of  "if ($le_shift2>0) {...} else {...}"


	} # END of "if ($indx_cannot_undo1>0) {...} elsif ($indx_cannot_undo1 == 0) {...} elsif (@set_incomplete1>0) {...}"


		# Before the final examination, remove unmoving blocks from both ends of each of the 1st-moved and 2nd-moved c-blocks. #
		# (ADDED on IMPROVing the subroutine 'undo_mvd_latter_of_cblocks_pair' on Oct 18 (Sun), 2015.)

	unless ( rm_zero_shifts_at_ends (@set_blocks_shift_respos_intm, 0, @{$constituent_blks1}, @{$constituent_blks1_af}, @{$info_constituents1}, @{$frwk_cb_1st_mvd}, @{$merger_types1}, @{$merger_types1_af}, @{$bw_hard_linking1}, 0, $ct_constituents1, @cbs_hard_linking1) ) {
	    print STDOUT "[ERROR 'undo_mvd_latter_of_cblocks_pair]] Subroutine 'rm_zero_shifts_at_ends' FAILED on the 1st-moved c-block: $! !\n\n";
	    return (-1008, undef, undef, undef, undef, undef, undef, undef, undef, undef); # MODIFIED on Oct 25 (Sun), 2015. #
	    ##return (undef, undef, undef, undef, undef, undef, undef, undef, undef, undef);
	}

	unless ( rm_zero_shifts_at_ends (@set_blocks_shift_respos_af, 0, @{$constituent_blks2}, @{$constituent_blks2_af}, @{$info_constituents2}, @{$frwk_cb_2nd_mvd}, @{$merger_types2}, @{$merger_types2_af}, @{$bw_hard_linking2}, 0, $ct_constituents2, @cbs_hard_linking2) ) {
	    print STDOUT "[ERROR 'undo_mvd_latter_of_cblocks_pair]] Subroutine 'rm_zero_shifts_at_ends' FAILED on the 2nd-moved c-block: $! !\n\n";
	    return (-1009, undef, undef, undef, undef, undef, undef, undef, undef, undef); # MODIFIED on Oct 25 (Sun), 2015. #
	    ##return (undef, undef, undef, undef, undef, undef, undef, undef, undef, undef);
	}


		# END of "(ADDED on IMPROVing the subroutine 'undo_mvd_latter_of_cblocks_pair' on Oct 18 (Sun), 2015.)"


		# Check whether the relevant c-blocks became empty or not. #
		# (ADDED in DEBUGGING on Oct 24 (Sat), 2015.) #

	unless (@{$constituent_blks2_af}>0) { # 2nd-moved c-block in the reconstructed MSA (after its own move).

	    print STDOUT "[WARNING 'undo_mvd_latter_of_cblocks_pair'] An UNEXPECTED situation: The new 2nd moved c-block (index: $indx_cb_2nd_mvd) became EMPTY in the reconstructed MSA: $! !\n\n";
	    return (-103, undef, undef, undef, undef, undef, undef, undef, undef, undef);
	}

	unless (@{$constituent_blks1}>0) { # 1st-moved c-block in the intermediate MSA (after its own move).

	    print STDOUT "[WARNING 'undo_mvd_latter_of_cblocks_pair'] An UNEXPECTED situation: The new 1st moved c-block (index: $indx_cb_1st_mvd) became EMPTY in the intermediate MSA: $! !\n\n";
	    return (-105, undef, undef, undef, undef, undef, undef, undef, undef, undef);
	}

		# END of "(ADDED in DEBUGGING on Oct 24 (Sat), 2015.)" #


		# Finally, examine whether or not the move of the (possibly modified) 1st moved c-block can be undone completely. #


			# Prepare auxiliary variables. #

	my @map_shifts_respos_intm_intm = (); # Initially, it is just the intermediate map (from reference to intermediate).
	my @map_shifts_respos_intm_af = (); # Initially, it is just the self-map from the intermediate to itself.

	foreach my $shifts_in_seq (@map_shifts_respos_intm) { # 2nd trailing preliminary foreach-loop (over sequences in the intermediate position-shift map). #
	    my @cp1_shifts_in_seq = @{$shifts_in_seq};
	    push @map_shifts_respos_intm_intm, \@cp1_shifts_in_seq;

	    my @cp2_shifts_in_seq = ();
	    foreach my $shift (@cp1_shifts_in_seq) { push @cp2_shifts_in_seq, (($shift eq $char_abs) ? $char_abs : 0); }
	    push @map_shifts_respos_intm_af, \@cp2_shifts_in_seq;

	}				# End of the 2nd trailing preliminary foreach-loop (over sequences in the intermediate position-shift map). #


	$le_shift1 = $info_constituents1->[0][0];
	$re_shift1 = $info_constituents1->[$ct_constituents1-1][0];

	if (($le_shift1<=0) and ($re_shift1>=0)) {

			# MODIFIED in DEBUGGING on Oct 24 (Sat), 2015. #
	    print STDOUT "[WARNING 'undo_mvd_latter_of_cblocks_pair'] An UNEXPECTED situation: The (new) 1st moved c-block (index: $indx_cb_1st_mvd) has a NON-POSITIVE left-end shift (=$le_shift1) and a NON-NEGATIVE right-end shift (=$re_shift1): $! !\n\n";
	    return (-102, undef, undef, undef, undef, undef, undef, undef, undef, undef);
	    ##print STDOUT "[ERROR 'undo_mvd_latter_of_cblocks_pair'] An UNEXPECTED situation: The (new) 1st moved c-block (index: $indx_cb_1st_mvd) has a NON-POSITIVE left-end shift (=$le_shift1) and a NON-NEGATIVE right-end shift (=$re_shift1): $! !\n\n";
	    ##return (undef, undef, undef, undef, undef, undef, undef, undef, undef, undef);
	}

	my @ordered_constituents1 = (0 .. $ct_constituents1-1);

	unless ($le_shift1>0) { @ordered_constituents1 = reverse (@ordered_constituents1); }


			# Now that the auxiliary variables are prepared, perform the final examination. #

	for (my $ii1=0; $ii1<$ct_constituents1; $ii1++) { # 3rd main outer for-loop (over constituent blocks of the 1st-moved c-block). #
	    my $i1 = $ordered_constituents1[$ii1];

	    my $bl1 = $constituent_blks1->[$i1];
	    my $frwk_bl1 = $frwk_cb_1st_mvd->[$i1];
	    my ($shift_bl1, $beg_bl1, $end_bl1) = @{$info_constituents1->[$i1]};
	    my $set_hard_linking_bl1 = $bw_hard_linking1->[$i1];

	    my ($actual_shift_bl1, $indices_seqs_incomplete_mvs) = scout_possible_undoing ($shift_bl1, %{$frwk_bl1}, @map_shifts_respos_intm_intm, $CHAR_ABS);
	    unless (defined $actual_shift_bl1) {
		print STDOUT "[ERROR 'undo_mv_latter_of_cblock_pair'] Subroutine 'scout_possible_undoing' FAILED on the $i1 th constituent block (index: $bl1) of the (new) 1st-moved c-block: $! !\n\n";
		return (-1010, undef, undef, undef, undef, undef, undef, undef, undef, undef); # MODIFOED on Oct 25 (Sun), 2015. #
		##return (undef, undef, undef, undef, undef, undef, undef, undef, undef, undef);
	    }

	    if ($actual_shift_bl1 != $shift_bl1) { # This means that the (new) 1st-moved c-block cannot be completely undone!! #
		return (-14, undef, undef, undef, undef, undef, undef, undef, undef, undef);
	    }

	    my $remaining_shift = $shift_bl1 - $actual_shift_bl1;

		## Actually undo the 1st move: Reflect it on the position-shift maps. #

			# MODIFIED in DEBUGGING on Oct 25 (Sun), 2015. #
	    unless ( undo_sgl_bw_fw_move_on_2maps_2 (%{$frwk_bl1}, $char_abs, $shift_bl1, $actual_shift_bl1, @map_shifts_respos_intm_intm, @map_shifts_respos_intm_af) ) {
	    ##unless ( undo_sgl_bw_fw_move_on_2maps (%{$frwk_bl1}, $char_abs, $shift_bl1, $actual_shift_bl1, @map_shifts_respos_intm_intm, @map_shifts_respos_intm_af) ) {...}
		print STDOUT "[ERROR 'undo_mv_latter_of_cblock_pair'] Subroutine 'undo_sgl_bw_fw_move_on_2maps_2' FAILED on the $i1 th constutuent block (index: $bl1) of the (new) 1st-moved c-block: $! !\n\n";
		return (-1011, undef, undef, undef, undef, undef, undef, undef, undef, undef, undef, undef); # MODIFIED on Oct 25 (Sun), 2015. #
		##return (undef, undef, undef, undef, undef, undef, undef, undef, undef, undef, undef, undef);
	    }

	}			# End of the 3rd main outer for-loop (over constituent blocks of the 1st-moved c-block). #

		## Put the Finishing Touch: Update the boundaries of the relevant c-blocks. ##
		## (ADDED on Oct 15 (Thu), 2015.) ##

	foreach my $pair ([\@set_composite_blocks_intm, \@set_blocks_shift_respos_intm],
			[\@set_composite_blocks_af, \@set_blocks_shift_respos_af]) { # Final outer foreach-loop. #

	    my ($set_cblocks, $set_shift_blocks) = @{$pair};

	    foreach my $indx_cb ($indx_cb_1st_mvd, $indx_cb_2nd_mvd, @cbs_hard_linking1, @cbs_hard_linking2) { # Final middle foreach-loop (over relevant indices). # MODIFIED on Oct 16 (Fri), 2015. #
	    ##foreach my $indx_cb ($indx_cb_1st_mvd, $indx_cb_2nd_mvd) {...} # Final middle foreach-loop (over relevant indices). #
		my $info_cb = $set_cblocks->[$indx_cb];
		my $constituents = $info_cb->[4];
		my $ct_constituents = @{$constituents};

			# Initialize the boundaries. #
		my ($beg_cb, $end_cb) = @{$set_shift_blocks->[$constituents->[0]]}[1,2];

		for (my $i = 1; $i<$ct_constituents; $i++) { # Final inner for-loop (over constituent blocks). #
		    my ($beg_bl, $end_bl) = @{$set_shift_blocks->[$constituents->[$i]]}[1,2];
			# Update the boundaries if necessary #
		    ($beg_bl < $beg_cb) and ($beg_cb = $beg_bl);
		    ($end_cb < $end_bl) and ($end_cb = $end_bl);
		}				# End of the final inner for-loop (over constituent blocks). #

		@{$info_cb}[0, 1] = ($beg_cb, $end_cb);

	    }					# End of the final middle foreach-loop (over relevant indices). #
	}				# End of the final outer foreach-loop. #

   (print STDOUT "  <<< END of the Subroutine 'undo_mv_latter_of_cblock_pair' >>>\n\n") if ($TEST_LEVEL_umlp>0);

			# MODIFIED on Oct 16 (Fri), 2015. #
	return (1, \@map_shifts_respos_intm, \@map_shifts_respos_rec_af, $baseline_shift_intm, \@set_composite_blocks_intm, \@set_blocks_shift_respos_intm, \@set_composite_blocks_af, \@set_blocks_shift_respos_af, \@cbs_hard_linking1, \@cbs_hard_linking2);
	##return (1, \@map_shifts_respos_intm, \@map_shifts_respos_rec_af, $baseline_shift_intm, \@set_composite_blocks_intm, \@set_blocks_shift_respos_intm, \@set_composite_blocks_af, \@set_blocks_shift_respos_af);

}		# End of the subroutine 'undo_mv_latter_of_cblock_pair'. #


# sub_enum_end_sequences:
#	This satellite subroutine of 'enum_end_sequences' enumerates sequences involved with a single c-block
#	at a specified pair of end-points.
#	[CREATED on Oct 10 (Sat), 2015]
#
# INPUT: ($beg, $end, $indx_cblk, \@set_composite_blocks, \@set_shift_blocks, \%$node2ch, \%node2seq_indx), where
#
#	$beg/$end is the specified left/right-end points;
#
#	@{$set_composite_blocks[$indx_cblk]} =  ($beg_cb, $end_cb, $nodeid_mrca_cb, \%br2change_cb, \@constituent_blks, \@involved_seqs_cb, \@merger_types) is for the $indx_cblk th composite-block of residue-position shifts;
#
#	@{$set_shift_blocks[$bl]} = ($shift, $beg_blk, $end_blk, $id_node_mrca, $depth_mrca, \@seqs_involved, \%br2change, \@excl_sbblocks, $ct_changes, \@indices_src_classes) is for the $bl th position-shift block, where
#	$beg/end_blk is the beginning/ending site (0-based full-closed) of the block,
#	@seqs_involved stores the (0-based) indices of the sequences involved with the block,
#	%br2change = ($br_id => [$stat_upper_end, $stat_lower_end], ...),
#	@{$excl_sbblocks[$sb]} = ($beg_site, $end_site, $mrca_node) is for the $sb th sub-blocks excluded from the block, with $mrca_node is the "Most Recent Common Ancestor" node of the sequences making up the sub-block, and
#	$ct_changes is the number of "changes" (including the exclusion of sub-blocks) necessary for separating the involved sequences,
#	 @indices_src_classes stores the indices of the classes that are used to construct the block;
#
#	%node2ch = ($node_id => \@child_nodes, ...) for internal nodes;
#	%node2seq_indx = ($node_id => $indx_seq (in the MSA), ...) for external nodes.
#
# OUTPUT: (\@seqs_left_end, \@seqs_right_end), where
#	@seqs_left/right_end stores the indices of sequences involved in the subject c-block
#	at the block's left/right-end. (Each list may be redundant.)
#
sub sub_enum_end_sequences ($$$\@\@\%\%) { 

	my ($beg, $end, $indx_cblk, $set_composite_blocks, $set_shift_blocks, $node2ch, $node2seq_indx) = @_;

	my ($beg_cb, $end_cb, $nodeid_mrca_cb, $br2change_cb, $constituent_blks, $involved_seqs_cb, $merger_types) = @{$set_composite_blocks->[$indx_cblk]};

	my @seqs_left_end = ();

    if ($beg_cb <= $beg) {
	foreach my $bl (@{$constituent_blks}) { #  1st main foreach-loop (over constituent shift-blocks). #

 	    my ($shift, $beg_bl, $end_bl, $node_mrca_bl, $depth_mrca_bl, $involved_seqs_bl, $br2change_bl, $excl_sbblocks, $ct_changes, $indices_src_classes) = @{$set_shift_blocks->[$bl]};

	    ($beg_bl == $beg) or next;

	    my @excl_seqs = ();

	    if ((defined $excl_sbblocks) and (@{$excl_sbblocks}>0)) {

		foreach my $info_sbblk (@{$excl_sbblocks}) { # Inner foreach-loop (over excluded sub-blocks). #

		    my ($beg_sbbl, $end_sbbl, $mrca_sbbl) = @{$info_sbblk};

		    ($beg_sbbl == $beg) or next;

		    my $excl_seqs = fetch_ext_offsprings_nr ($mrca_sbbl, %{$node2ch});

		    foreach my $nodeid (@{$excl_seqs}) { push @excl_seqs, $node2seq_indx->{$nodeid}; }

		}				# End of the inner foreach-loop (over excluded sub-blocks). #
	    }

	    my ($excluded, $truly_involved, $extra_excl) = (@excl_seqs>0) ?
			diff_nmarray (@{$involved_seqs_bl}, @excl_seqs) : ([], $involved_seqs_bl, []);

	    push @seqs_left_end, @{$truly_involved};
[truncated: 320,928 more chars]
