# Supplementary material for: Characterization of multiple sequence alignment errors using complete-likelihood score and position-shift map
Source: BMC Bioinformatics. 2016 Mar 18;17:133. doi: 10.1186/s12859-016-0945-5 (PMC4799563; doi:10.1186/s12859-016-0945-5)
Supplement: Additional file 2: — The ZIP archive of a package that contains the original versions of Perl modules and scripts used for creating the simulated and reconstructed MSAs and for analyzing these MSAs. It also contains a README file that describes how to use the modules and scripts. (The modules and scripts will run on a Mac OS X terminal. And it will probably run on other UNIX platforms, although we have not tested whether they indeed do.) The package also contains the Dawg control files that were used for the simulations. The latest version of the package (“ComplLiMment_P.verxxx”) can be found in the ‘lolipog’ directory at the FTP repository of the Bioinformatics Organization [85]. (ZIP 4746 kb) [file 12859_2016_945_MOESM2_ESM.zip › additional_file_2/ComplLiMment_P.ver0.6.1.2/ANALYSES/MSA_Prcd_Errors/Contrast_Analyses/INSTRUCTIONS.txt]

###################################################################################
#	
#	ComplLiMment_P: A package to calculate the Complete-likelihood for a given Multiple-sequence alignment
#			(almost exclusively via Perl modules and scripts).
#
#	Version 0.6: Copyright (C) 2015 Kiyoshi Ezawa
#	Version 0.6.1: Copyright (C) 2015 Kiyoshi Ezawa
#	Version 0.6.1.1: Copyright (C) 2015 Kiyoshi Ezawa
#	Version 0.6.1.2: Copyright (C) 2016 Kiyoshi Ezawa
#
#    This package is free software: you can redistribute it and/or modify
#    it under the terms of the GNU General Public License as published by
#    the Free Software Foundation, either version 3 of the License, or
#    (at your option) any later version.
#
#    This package is distributed in the hope that it will be useful,
#    but WITHOUT ANY WARRANTY; without even the implied warranty of
#    MERCHANTABILITY or FITNESS FOR A PARTICULAR PURPOSE.  See the
#    GNU General Public License for more details.
#
#    You should have received a copy of the GNU General Public License, "GNU_GPL.txt",
#    along with this package.  If not, see <http://www.gnu.org/licenses/>.
#
#    The author can be contacted by e-mailing to <kezawa dot ezawa3 at gmail dot com>
#    (replace " dot " and " at " with "." and "@", respectively).
###################################################################################

* [ Modifications from version 0.6.1.1 to version 0.6.1.2 ]

	The templates of Dawg control files were replaced.
	In the old version, their simulation parameters were determined from a benchmark MSA set, which was based on 3D structural alingments. (These old templates and simulation scripts using them are still available in the package, "FA_LOLIPOG_P.")
	In this version, the parameters are based on the evolutionary analyses of mammalian DNA sequences, especially those undergoing neutral or nearly neutral evolution (e.g., Pollard et al. 2010).
	Accordingly, other parts of the package were also slightly modified if relevant.

* [ Modifications from version 0.6.1 to version 0.6.1.1 ]

	A few bugs were fixed in the Perl script, 'classify_msa_errors_via_mblks.2.pl'.
	 1) "$state_ue1 == $state_ue2" was corrected as "$state_ue1 eq $state_ue2".
	 2) "$br2 == $equiv_branches{$br2}" was corrected as "$br2 == $equiv_branches{$br1}".

* [ Major modifications from version 0.6 to version 0.6.1 ]

	The Perl script to classify MSA errors ('classify_msa_errors_via_mblks.1.pl')
	was replaced with its updated version ('classify_msa_errors_via_mblks.2.pl').
	Accordingly, the related scripts and modules were also updated.

----------------------------------------------------------------------------------------------------

<<< Instructions on how to perform the main analyses under this directory (i.e., "../../MSA_Prcd_Errors/Contrast_Analyses/") >>>

This directory is dedicated for characterizing the erroneous segments,
	which must have been obtained as instructed by "../INSTRUCTIONS.txt."
	The methods and the results are described in (Ezawa, unpublished).

Here I explain how to use the Perl scripts and how to interpret the output files they created,
according to the overall flow of the entire analysis.

* The subdirectories are dedicated for analyzing three kinds of reconstructed MSAs, two via MAFFT (options E-INS-i and E-INS-1) (Katoh and Toh 2008) and the other via PRANK (Loytynoja and Goldman 2008).
   They will be analysed in nearly identical manners, as described in (Ezawa, unpublished).
   Thus, in this file, we only describe how to analyse the set of MSAs reconstructed via MAFFT (E-INS-i).

In the following, I will assume that the steps 0, 1 and 2 in "[ How to use the package ]" of "../../../README.txt" were already taken.
And I will also assume that the input data have already been prepared according to the instructions in "../INSTRUCTIONS.txt."

Basically, the scripts are supposed to be run from the subdirectories they are stored,
except the scripts in the "xxx/Scripts/" subdirectories,
which will be called by the "batch" scripts in their parent directories.

[Notation] In the following, each directory will be specified by the path relative to the directory that you moved (when the path is double-quoted), or relative to this directory (i.e., "../../MSA_Prcd_Errors/Contrast_Analyses/") (when the path is enclosed by "[]").


<< I: Comparing the scores of reference and reconstructed MSAs in each erroneous segment >>

[I-1]  Calculate the complete-likelihoods of reference and reconstructed MSAs in each erroneous segment, serially over all pairs of reference and reconstructed MSAs,
    using the Perl scripts, [Scores/Erroneous_Regions/MAFFT/E_INS_i/Compllimment/bch_pbs_cmp_compllimment.hs.D.pl] and [Scores/Erroneous_Regions/MAFFT/E_INS_i/Compllimment/Scripts/compare_ref_vs_rec_compllimment.hs.pl].

	[See (Ezawa, unpublished) for the definition of the complete likelihood and how to calculate it.]

I-1-1) 'cd' to [Scores/Erroneous_Regions/MAFFT/E_INS_i/Compllimment/].

I-1-2) Edit the script, "./bch_pbs_cmp_compllimment.hs.D.pl," so that it will fit the environment.

     Those variables (current lines) whose modifications are particularly likely to be necessary are:

	* Parameters between line 170 and 208, as well as $SV_RATIO (in line 477), which collectively control the behavior of PhyML (Guindon et al. 2010), which calculates the likelihood of the substitution model (and may infer the phylogenetic tree, if necessary).

	* $main_exec (around line 250), which specifies the absolute path to the executable program of PhyML.
	* $master_plscript (around line 298), which specifies the absolute path to the main Perl script (most likely "$script_dir/compare_ref_vs_rec_complliment.pl").
	* $input_msa_type (in lines 343-348), which specifies the input MSA sets to be analysed.
	* $inarch_dir (around line 356) through $archive_suff (in line 366), which collectively specify the absolute paths to the archives containing the input (reference and reconstructed) MSAs and Dawg control files.
	* $inarch_dir2 (around line 368) through $archive_suff2 (in line 378), which collectively specify the absolute paths to the archives containing the lists of erroneous regions.

	* $in_refaln_pref (in line 400) through $list_segs_suff (in line 416), which specify the formats of the input file names.
	* $toptop_dir (around line 387), which specifies the top directory for the output file system.

	* $aux_indir (around line 421), which specifies the directory storing the files recording pre-computed multiplication factors (according to the perturbation method described in (Ezawa, Graur and Landan 2015)).

    Before the first round of a full-scale analysis, it should be better to examine whether the script runs finely or not.
    This will be done by uncommenting some lines designated as "TESTING" (and commenting instead the corresponding lines for the full-scale analysis).
    ($TEST_LEVEL (in lines 152-158) will adjust the level of detail of test outputs.)


I-1-3) Run the script by issuing the command:

$[perl] ./bch_pbs_cmp_compllimment.hs.D.pl

I-1-4) The output files will be created and archived under the directory, $outtoptop_dir (in line 486).
	Among the archived output files, the most important ones are the tables named 'tbl_summ_apbayes_msa.txt',
	which compares the reference and reconstructed MSAs in each erroneous segment in terms of the complete likelihood.

[I-1'] Extract the main output files alone from the archives created in [I-1],
	using the script, [Scores/Erroneous_Regions/MAFFT/E_INS_i/Compllimment/serial_extract_archives.pl].

I-1'-1) Stay in the directory, [Scores/Erroneous_Regions/MAFFT/E_INS_i/Compllimment/].

I-1'-2) Edit the script, "./serial_extract_archives.pl," if necessary.

     Those variables (current lines) whose modifications are particularly likely to be necessary are:

	* $inarch_dir (around line 60) through $archive_suff (in line 69), which collectively specify the paths to the archives of the outputs of [I-1].
	* $extfile_pref (around line 72), which specifies the prefix of the names of the main output files.
	* $topout_dir (around lines 76-81), which specifies the directory that will be at the top of the output file system.

I-1'-3) Run the script by issuing the command:

$[perl] ./serial_extract_archives.pl

I-1'-4) The extracted files will be found under the directory, $topout_dir (around lines 76-81).


[I-2] Calculate the consistency-based scores used by MAFFT (Katoh and Toh 2008) for reference and reconstructed MSAs in each erroneous segment, serially over all pairs of reference and reconstructed MSAs,
    using the Perl scripts, [Scores/Erroneous_Regions/MAFFT/E_INS_i/MAFFT_Consist/bch_pbs_cmp_mafft_consist.D.pl] and [Scores/Erroneous_Regions/MAFFT/E_INS_i/MAFFT_Consist/Scripts/compare_ref_vs_rec_mafft_consist.pl].

I-2-1) 'cd' to the directory, [Scores/Erroneous_Regions/MAFFT/E_INS_i/MAFFT_Consist/].

I-2-2) Edit the script, "./bch_pbs_cmp_mafft_consist.D.pl," so that it will fit the environment.

     Those variables (current lines) whose modifications are particularly likely to be necessary are:

	* Parameters between 160 and 211, which collectively control the behavior of PhyML (Guindon et al. 2010), which may be used to infer a phylogenetic tree. (The parameters will also be used for the normal substitution-based MAFFT score.) [NOTE: If a Dawg control file is fed, PhyML will NOT be used for this analysis.]
	* $main_exec (around line 256), which specifies the absolute path to the executable probram of PhyML.
	* $master_plscript (around line 301), which specifies the absolute path to the master Perl script (, which is most likely "$script_dir;compare_ref_vs_rec_mafft_consist.pl").

	* $input_msa_type (in lines 350-354), which specifies what set of input files will be used.
	* $aligner_type (in line 357), which codes the aligner and its broad option.

	* $inarch_dir (around line 365) through $archive_suff (in line 372), which collectively specify the absolute paths to the archives containing reference and reconstructed MSAs and Dawg control files.
	* $inarch_dir2 (around line 375) through $archive_suff2 (in line 382), which collectively specify the absolute paths to the archives containing the lists of erroneous segments.
	* $inarch_dir3 (aroune line 386) through $archive_suff3 (in line 391), which collectively specify the absolute paths to the archives containing the files of inferred pairwise homology information.

	* $toptop_dir (around line 396), which specifies the root directory of the output file system.

	* $in_refaln_pref (in line 412) through $list_lclhom_suff (in line 434), which specify the formats of the names of the input files.

    Before the first round of a full-scale analysis, it should be better to examine whether the script runs finely or not.
    This will be done by uncommenting some lines designated as "TESTING" (and commenting instead the corresponding lines for the full-scale analysis).

I-2-3) Run the script by issuing the command:

$[perl] ./bch_pbs_cmp_mafft_consist.D.pl

I-2-4) The output files will be created and archived under the directory, $outtoptop_dir.
	Among the output files, the most important ones are the files named 'tbl_summ_mafft_consist.txt'.


[I-2'] Extract the main output files alone from the archives created in [I-2],
    using the script, [Scores/Erroneous_Regions/MAFFT/E_INS_i/MAFFT_Consist/serial_extract_archives.pl].

I-2'-1) Stay in the directory, [Scores/Erroneous_Regions/MAFFT/E_INS_i/MAFFT_Consist/].

I-2'-2) Edit the script, "./serial_extract_archives.pl," if necessary.

     Those variables (current lines) whose modifications are particularly likely to be necessary are:

	* $inarch_dir (around line 60) through $archive_suff (in line 69), which collectively specify the paths to the archives.
	* $extfile_pref (around line 72), which specifies the prefix of the names of the main output files to be extracted.
	* $topout_dir (around lines 76-81), which specifies the directory that will be at the top of the output file system.

I-2'-3) Run the script by issuing the command:

$[perl] ./serial_extract_archives.pl

I-2'-4) The extracted files will be found under the directory, $topout_dir (around lines 76-81).


<< II: Classifying the MSA errors into different types (like 'shifts', 'merges', 'purges', etc.) >>

[II-1] Classify the MSA errors into different types (using the "position-shift map" (Ezawa, unpublished)),
      using the Perl scripts, [Classify_Errors/Erroneous_Regions/MAFFT/E_INS_i/bch_pbs_classify_msa_errors.D2.pl] and [Classify_Errors/Erroneous_Regions/MAFFT/E_INS_i/Scripts/classify_msa_errors_via_mblks.2.pl].

II-1-1) 'cd' to [Classify_Errors/Erroneous_Regions/MAFFT/E_INS_i/].

II-1-2) Edit the script, "./bch_pbs_classify_msa_errors.D2.pl," so that it will fit the environment.

    Those variables (current lines) whose modifications are particularly likely to be necessary are:

	* $main_exec (around line 268), which specifies the absolute path to the PhyML executable, which may be used for inferring the phylogenetic tree. [NOTE: PhyML will NOT be used when feeding a Dawg control file.]
	* $master_plscript (around line 295), which specifies the absolute path to the master Perl script (, which is likely to be "$script_dir/classify_msa_errors_via_mblks.2.pl").

	* $input_msa_type (around lines 321-326), which specifies what set of input files will be used.
	* $aligner_type (around lines 329-332), which codes the aligner and its broad option.

	* $inarch_dir (around line 340) through $archive_suff (in line 347), which collectively specify the absolute paths to the archives containing reference and reconstructed MSAs and Dawg control files.
	* $inarch_dir2 (around line 350) through $archive_suff2 (in line 357), which collectively specify the absolute paths to the archives containing lists of erroneous segments.

	* $toptop_dir (around lines 372-385), which specifies the root directory of the output file system.

	* $in_refaln_pref (in line 398) through $list_segs_suff (in line 412), which specify the formats of the names of the input files.

    Before the first round of a full-scale analysis, it should be better to examine whether the script runs finely or not.
    This will be done by uncommenting some lines designated as "TESTING" (and commenting instead the corresponding lines for the full-scale analysis).

II-1-3) Run the script by issuing the command:

$[perl] ./bch_pbs_classify_msa_errors.D.pl

II-1-4) The output files will be created and archived under the directory, $outtoptop_dir (around line 453).
	Among them, the most important ones are the files named 'tbl_summ_class_msa_errors.2.txt'.


[II-1'] Extract the main output files alone from the archives created in [II-1],
     using the script, [Classify_Errors/Erroneous_Regions/MAFFT/E_INS_i/serial_extract_archives.pl].

II-1'-1) Stay in the directory, [Classify_Errors/Erroneous_Regions/MAFFT/E_INS_i/].

II-1'-2) Edit the script, "./serial_extract_archives.pl," if necessary.

    Those variables (current lines) whose modifications are particularly likely to be necessary are:

	* $inarch_dir (around line 60) through $archive_suff (in line 69), which collectively specify the paths to the archives.
	* $extfile_pref (around lines 71-75), which specifies the prefix of the names of the main input files to be extracted.
	* $topout_dir (around lines 78-83), which specifies the directory that will be at the top of the output file system.

II-1'-3) Run the script by issuing the command:

$[perl] ./serial_extract_archives.pl

II-1'-4) The extracted files will be found under the directory, $topout_dir (around lines 78-83).


[Supplement] Manual validation analyses of the automated classification, using the Perl scripts,
	[Classify_Errors/Erroneous_Regions/Validation/bch_pbs_classify_msa_errors.D2val.pl] and
	[Classify_Errors/Erroneous_Regions/Validation/Scripts/classify_msa_errors_via_mblks.2val.pl].

	These scripts are basically identical to the scripts used in [II-1],
	except that their test outputs are modified to help facilitate the manual validation
	(if the global variable, $TEST_LEVEL_VAL, of "classify_msa_errors_via_mblks.2val.pl" is switched on).
	The scripts were used for creating the data in "TEST_Outputs/" in Additional file 3 of Ezawa (unpublished).


<< III: Comparing the characteristics of reference and reconstructed MSAs in each erroneous segment >>

[III-1] Count insertions and deletions inferred in the reference and reconstructed MSAs in each erroneous segment,
    serially over all pairs of reference and reconstructed MSAs,
    using the Perl scripts, [Characteristics/Erroneous_Regions/MAFFT/E_INS_i/Cts_Indels/bch_pbs_cmp_indel_cts.hs.D.pl] and [Characteristics/Erroneous_Regions/MAFFT/E_INS_i/Cts_Indels/Scripts/compare_ref_vs_rec_indel_cts.hs.pl].

III-1-1) 'cd' to [Characteristics/Erroneous_Regions/MAFFT/E_INS_i/Cts_Indels/].

III-1-2) Edit the script, "./bch_pbs_cmp_indel_cts.hs.D.pl," so that it will fit the environment.

    Those variables (current lines) whose modifications are particularly likely to be necessary are:

	* Parameters between line 178 and line 185, which collectively control the PhyML executable program, which may be used for inferring the phylogenetic tree. [NOTE: PhyML will NOT be used if fed with a Dawg control file.]
	* $main_exec (around line 257), which specifies the absolute path to the PhyML executable program.

	* $master_plscript (around line 305), which specifies the absolute path to the main Perl script.

	* $input_msa_type (in lines 352-357), which specifies what set of input files will be used.
	* $aligner_type (around lines 359-362), which codes the aligner and its broad option.

	* $inarch_dir (around line 370) through $archive_suff (in line 378), which collectively specify the absolute paths to the archives containing the reference and reconstructed MSAs, as well as Dawg control files.
	* $inarch_dir2 (around line 381) through $archive_suff2 (in line 389), which collectively specify the absolute paths to the archives containing the lists of erroneous segments.
	* $toptop_dir (around lines 394-398), which specifies the path to the root directory of the output file system.
	* $in_refaln_pref (in line 411) through $list_segs_suff (in line 427), which specify the formats of the names of the input files.

	* $aux_indir (around line 431), which specifies the directory storing the files recording pre-computed multiplication factors (calculated according to the perturbation methods in (Ezawa, Graur and Landan 2015)).


    Before the first round of a full-scale analysis, it should be better to examine whether the script runs finely or not.
    This will be done by uncommenting some lines designated as "TESTING" (and commenting instead the corresponding lines for the full-scale analysis).

III-1-3) Run the script by issuing the command:

$[perl] ./bch_pbs_cmp_indel_cts.hs.D.pl

III-1-4) The output files will be created and archived under the directory, $outtoptop_dir (around line 496).
	Among the output files, the most important ones are the files named 'tbl_summ_cts_indels.txt'.


[III-1'] Extract the main output files alone from the archives created in [III-1],
    using the script, [Characteristics/Erroneous_Regions/MAFFT/E_INS_i/Cts_Indels/serial_extract_archives.pl].

III-1'-1) Stay in the directory, [Characteristics/Erroneous_Regions/MAFFT/E_INS_i/Cts_Indels/].

III-1'-2) Edit the script, "./serial_extract_archives.pl," if necessary.

     Those variables (current lines) whose modifications are particularly likely to be necessary are:

	* $inarch_dir (around line 60) through $archive_suff (in line 69), which collectively specify the paths to the archives.
	* $extfile_pref (around lines 71-73), which specifies the prefix of the names of the main output files to be extracted.
	* $topout_dir (around lines 76-81), which specifies the directory that will be at the top of the output file system.

III-1'-3) Run the script by issuing the command:

$[perl] ./serial_extract_archives.pl

III-1'-4) The extracted files will be found under the directory, $topout_dir (around lines 76-81).


[III-2] Calculate the statistics concerning the gap-configurations of the reference and reconstructed MSAs in each erroneous segment, serially over all pairs of reference and reconstructed MSAs,
    using the Perl scripts, [Characteristics/Erroneous_Regions/MAFFT/E_INS_i/Gap_Config_Stats/bch_pbs_cmp_gconf_stats.D.pl] and [Characteristics/Erroneous_Regions/MAFFT/E_INS_i/Gap_Config_Stats/Scripts/compare_ref_vs_rec_gconf_stats.pl].

III-2-1) 'cd' to [Characteristics/Erroneous_Regions/MAFFT/E_INS_i/Gap_Config_Stats/].

III-2-2) Edit the script, "./bch_pbs_cmp_gconf_stats.D.pl," so that it will fit the environment.

     Those variables (current lines) whose modifications are particularly likely to be necessary are:

	* $main_exec (around line 256), which specifies the absolute path to the PhyML executable program, which may be used to infer the phylogenetic tree. [NOTE: PhyML will NOT be used if the script is fed with a Dawg control file.]
	* $master_plscript (around line 283), which specifies the absolute path to the main Perl script.

	* $input_msa_type (in lines 304-309), which specifies what set of input files will be used.
	* $aligner_type (around lines 312-315), which codes the aligner and its broad option.

	* $inarch_dir (around line 324) through $archive_suff (in line 331), which collectively specify the absolute paths to the archives containing reference and reconstructed MSAs, as well as Dawg control files.
	* $inarch_dir2 (around line 334) through $archive_suff2 (in line 341), which collectively specify the absolute paths to the archives containing lists of erroneous segments.

	* $toptop_dir (around lines 355-359), which specifies the root of the output file system.
	* $in_refaln_pref (in line 372) through $list_segs_suff (in line 386), which specify the formats of the names of the input files.

    Before the first round of a full-scale analysis, it should be better to examine whether the script runs finely or not.
    This will be done by uncommenting some lines designated as "TESTING" (and commenting instead the corresponding lines for the full-scale analysis).


III-2-3) Run the script by issuing the command:

$[perl] ./bch_pbs_cmp_gconf_stats.D.pl

III-2-4) The output files will be created and archived under the directory, $outtoptop_dir (="$toptop_dir/Outputs").
	Among the output files, the most important ones are those named 'tbl_summ_gconf_stats.txt'.


[III-2'] Extract the main output files alone from the archives created in [III-2],
    using the script, [Characteristics/Erroneous_Regions/MAFFT/E_INS_i/Gap_Config_Stats/serial_extract_archives.pl].

III-2'-1) Stay in the directory, [Characteristics/Erroneous_Regions/MAFFT/E_INS_i/Gap_Config_Stats/].

III-2'-2) Edit the script, "./serial_extract_archives.pl," if necessary.

     Those variables (current lines) whose modifications are particularly likely to be necessary are:

	* $inarch_dir (around line 60) through $archive_suff (in line 69), which collectively specify the paths to the archives.
	* $extfiile_pref (around lines 71-73), which specifies the prefix of the names of the main output files to be extracted.
	* $topout_dir (around lines 76-81), which specifies the directory that will be at the top of the output file system.

III-2'-3) Run the script by issuing the command:

$[perl] ./serial_extract_archives.pl

III-2'-4) The extracted files will be found under the directory, $topout_dir (around lines 76-81).


<< Further Steps >>

The above steps, [I-1] - [III-2], construct the "backbone" of our analyses characterizing the MSA errors.
At least theoretically, you can reproduce the results described in our paper (Ezawa, unpublished)
by further processing the outputs of the above steps.
If you cannot do so by yourself and thus you want to follow all steps we took,
additional dozens of Perl scripts that we used for the remaining minor steps are available on request to the first author (K. Ezawa).


<< References >>

  * Cartwright RA. 2005. "DNA assembly with gap (Dawg): simulating sequence evolution." Bioinformatics 21:iii31-iii38.

  * Ezawa K. 2013b. "LOLIPOG: LOg-LIkelihood for the Pattern Of Gaps in MSA," in Bioinformatics.org [URL: "http colon slash slash www.bioinformatics.org slash ftp slash pub slash lolipog" (replace ' colon ' and ' slash ' with ':' and '/', respectively)].

  * Ezawa K. (unpublished). "Characterizing multiple sequence alignment errors using complete-likelihood score and position-shift map." (a draft manuscript is available on request to the author.)

  * Ezawa K, Graur D, Landan G. 2015. "Perturbative formulation of general continuous-time Markov model of sequence evolution via insertions/deletions, Part II: Perturbation analyses." bioRxiv doi:10.1101/023606.

  * Guindon S, Dufayard JF, Lefort V, Anisimova M, hordijk W, Gascuel O. 2010. "New algorithms and methods to estimate maximum-likelihood phylogenies: assessing the performance of PhyML 3.0." Syst Biol. 59:307-321.

  * Katoh K, Toh H. 2008. "Recent developments in the MAFFT multiple sequence alignment program." Brief Bioinformatics. 9:286-298.

  * Loytynoja A, Goldman N. 2008. "Phylogeny-aware gap placement prevents errors in sequence alignment and evolutionary analysis." Science 320:1632-1635.

  * Pollard KS, Hubisz MJ, Rosenbloom KR, Siepel A. 2010. "Detection of nonneutral substitution rates on mammalian phylogenies." Genome Res. 20:110-121.

# First version of this file was created on Sep 2nd (Wed), 2015 by K. Ezawa.
# It was rewritten on Oct 30 (Fri), 2015, when the package was updated from ver. 0.6 to ver. 0.6.1, by K. Ezawa.
# It was modified on Jan 12 (Tue), 2016, when the package was updated from ver 0.6.1.1 to ver. 0.6.1.2 by K. Ezawa.
