# Supplementary material for: Characterization of multiple sequence alignment errors using complete-likelihood score and position-shift map
Source: BMC Bioinformatics. 2016 Mar 18;17:133. doi: 10.1186/s12859-016-0945-5 (PMC4799563; doi:10.1186/s12859-016-0945-5)
Supplement: Additional file 2: — The ZIP archive of a package that contains the original versions of Perl modules and scripts used for creating the simulated and reconstructed MSAs and for analyzing these MSAs. It also contains a README file that describes how to use the modules and scripts. (The modules and scripts will run on a Mac OS X terminal. And it will probably run on other UNIX platforms, although we have not tested whether they indeed do.) The package also contains the Dawg control files that were used for the simulations. The latest version of the package (“ComplLiMment_P.verxxx”) can be found in the ‘lolipog’ directory at the FTP repository of the Bioinformatics Organization [85]. (ZIP 4746 kb) [file 12859_2016_945_MOESM2_ESM.zip › additional_file_2/ComplLiMment_P.ver0.6.1.2/ANALYSES/MSA_Prcd_Errors/Contrast_Analyses/Scores/Erroneous_Regions/MAFFT/E_INS_1/Compllimment/Scripts/compare_ref_vs_rec_compllimment.hs_extra.pl]

#!/usr/bin/perl
#
###################################################################################
#	
#	ComplLiMment_P: A package to calculate the Complete-likelihood for a given Multiple-sequence alignment
#			(almost exclusively via Perl modules and scripts).
#
#	Version 0.6: Copyright (C) 2015 Kiyoshi Ezawa
#	Version 0.6.1: Copyright (C) 2015 Kiyoshi Ezawa
#	Version 0.6.1.1: Copyright (C) 2015 Kiyoshi Ezawa
#	Version 0.6.1.2: Copyright (C) 2016 Kiyoshi Ezawa
#
#    This package is free software: you can redistribute it and/or modify
#    it under the terms of the GNU General Public License as published by
#    the Free Software Foundation, either version 3 of the License, or
#    (at your option) any later version.
#
#    This package is distributed in the hope that it will be useful,
#    but WITHOUT ANY WARRANTY; without even the implied warranty of
#    MERCHANTABILITY or FITNESS FOR A PARTICULAR PURPOSE.  See the
#    GNU General Public License for more details.
#
#    You should have received a copy of the GNU General Public License, "GNU_GPL.txt",
#    along with this package.  If not, see <http://www.gnu.org/licenses/>.
#
#    The author can be contacted by e-mailing to <kezawa dot ezawa3 at gmail dot com>
#    (replace " dot " and " at " with "." and "@", respectively).
#
###################################################################################
#
# compare_ref_vs_rec_compllimment.hs.pl:
#	This script takes account of the homology structure when calculating the log-likelihood regarding indels.
#	It was created by modifying 'compare_ref_vs_rec_compllimment.pl'.
#	(CREATION STARTED on June 23 (Tue), 2015, ENDED on June xx (yyy), 2015.)
#
# compare_ref_vs_rec_compllimment.pl:
#	This is a slightly modified version of 'compare_ref_vs_rec_abs_scoring_spt_odr.PhyML.pl'.
#	The major difference from the predecessor is that it now accepts four input file paths,
#	instead of the path to an input directory as the predecessor did.
#	(CREATION STARTED on Aug 8 (Fri), 2014, ENDED on Aug 9 (Sat), 2014)
#
# compare_ref_vs_rec_abs_scoring_spt_odr.PhyML.pl:
#	This revised version of 'compare_ref_vs_rec_abs_scoring.PhyML.pl' uses the Perl package, "MyTreeMap_indels_spt_odr.pm,"
#	instead of "MyTreeMap_indels.pm" as the predecessor was using.
#	And it also underwent some additional minor modifications,
#	which were mainly imported from "br_infer_psm_indel_events_spt_odr_dawg.v2.pl"
#	in the "Proof_of_Principle2" session for the framework to enable indel likelihood analyses.
#	(CREATED on Aug 5 (Tue), 2014)
#
#	[REVISED on Aug 6 (Wed), 2014]
#	For the indel analyses (enumerating parsimonious indel scenarios
#	plus calculating the approximate probabilities of the gap configurations of the segments),
#	the script now uses the input tree as it is, 
#	even if it has a bifurcated root.
#
# compare_ref_vs_rec_abs_scoring.PhyML.pl:
#	This Perl script compares the reference MSA and a reconstructed MSA
#	in terms of the 'absolute score', which is the summation
#	of the log-likelihood of gap pattern and that of the residue pattern.
#	It was created by importing some parts from the script 'compare_ml_msa.bch.extJC.6t.PhyML.pl'.
#	

use strict;
use warnings;

use MyArrayManipu_num qw( log_sum_exp );
use MyArrayManipu qw( binsearch_string );
use MyFile_manipu qw(
	open_input_file2 open_output_file list_sessions_ext
	tfm_labels2indices
	);

use MyMalnIO qw(
	extract_fasta
	extract_alignment
	pr_ODEN_input
	pr_phylip_aln
	);
	## pr_clustal_like_lite_aa
use MyMalnManipu qw( rm_gapcolumn2 );

use MyTreeManipu_II qw(
	extract_sgltree_from_file
	input_tree_file output_tree
	);

	# ADDED in creation of 'compare_ref_vs_rec_compllimment.pl' (on Aug 9 (Sat), 2014). #
use MyTreeManipu_II_dawg qw(
	input_tree_file_dawg
	);

use MyTreeManipu_IV qw( bi2multifurcated_top construct_neat_subtree );

=for the predecessor 'compare_ml_msa.bch.extJC.6t.PhyML.pl' 
use MyBrief_NJtree_extJC qw( brief_nj_tree_extJC );
=cut

use MyPAML_parser qw( retrieve_aa_freqs );
	##prepare_paml_ctrl 

use MyApBayes_Score_MSA_ExtJC qw(
	readin_set_trees3 log_akaike_weights
	);
	## apbayes_scoring_msa_extJC_f 

	### The following three modules are for calculating log-likelihoods of substitution patterns. ###

=for the predecessor 'compare_ml_msa.bch.extJC.6t.PhyML.pl'
use MyMalnManipu_UH2 qw( 
	parse_altaln_header extract_aln_mtrx3
	fetch_nonred_clms_in_msas_thr
	);
	##fetch_nonred_clms_in_msas_mdst
use MyTreeMap_MLf qw(
	msa_likelihood_extJC_fnr
	);
	## msa_likelihood_extJC_f
=cut
use MyPhyML_parser qw(
	est_resfreqs_frm_msa print_custom_sbst_model
	extract_phyml_statistics2
	fetch_clmwise_likelihoods_phyml
	);
	## extract_phyml_statistics


	### For enumerating parsimonious indel scenarios. ###

	# A MAJOR MODIFICATION in creation of 'compare_ref_vs_rec_abs_scoring_spt_odr.PhyML.pl' (on Aug 5 (Tue), 2014). #
use MyTreeMap_indels_spt_odr qw(
	enum_psm_indel_scns_for_msa
	);
=for the predecessor 'compare_ref_vs_rec_abs_scoring.PhyML.pl'.
use MyTreeMap_indels qw(
	enum_psm_indel_scns_for_msa
	);
	## extract_cls_gblocks msa_rep_gpatterns
=cut

	### For log-likelihoods of indel scenarios. ###

		## IMPORTED from 'br_infer_psm_indel_events_spt_odr_dawg.hs.pl' in creation of 'compare_ref_vs_rec_compllimment.hs.pl'. ##
use MyReadAlnProbIngredients qw(
	readin_delta_del
	assign_br2log_mfacs
	);


		## IMPORTED from 'br_infer_psm_indel_events_spt_odr_dawg.hs.pl' in creation of 'compare_ref_vs_rec_compllimment.hs.pl'. ##
use MyTreeMap_indels_ML_hs qw(
	apprx1_tot_lnlk_gpattern_msa2
	);
	## cal_delta_exp_del_5p2
	## cal_log_normal_facs_indel_distri
	## cal_lnlk1_indel_scn_cls2

=for the predecessor 'compare_ref_vs_rec_compllimment.pl'
	### For log-likelihoods of indel scenarios. ###
use MyTreeMap_indels_ML qw(
	cal_log_normal_facs_indel_distri
	cal_delta_exp_del_5p
	cal_lnlk1_indel_scn_cls
	apprx1_tot_lnlk_gpattern_msa
	);
=cut

=set aside for future use
use MyBin_Oper qw( format_bin_pattern select_by_bin_value );
use MyMalnManipu_UH qw( div_msa_by_gappatterns cls_blcs_by_patterns );
=cut

sub readin_list_segs2 (\$\@); # ADDED in creation of 'compare_ref_vs_rec_compllimment.pl' (on Aug 9 (Sat), 2014). #
##sub readin_list_segs (\$\%);
sub readin_simul_params (\$);
sub inspect_indel_events (\@\@$$$);

sub readin_dawg_tree2 (\$); # ADDED in creation of 'compare_ref_vs_rec_compllimment.pl' (on Aug 9 (Sat), 2014). #
##sub readin_dawg_tree (\$); # ADDED in creation of 'compare_ml_msa.bch.extJC.6t.beta.pl' on Mar 15 (Tue), 2011 
sub ln_ml_sgl_seq2 (\$\%); # ADDED in creation of 'compare_apbayes_msa.bch.extJC.6.pl' on Mar 7 (Mon), 2011 #
sub add_dummy_seq (\@\@\%\%\%\%\%\@); # ADDED in creation of 'compare_ml_msa.bch.extJC.6t.PhyML.pl' on Apr 12 (Tue), 2011 #
####sub even_brlen_2seq_tree (\%$);
####sub parse_paml_main_output (\$);
##sub fetch_clmwise_lnlks (\$$);

$| = 1; # Flush the buffer of standard output everytime data flows into it.

my $program_path = $0;
my ($program_name) = ($program_path =~ m/([^\/]+)$/); 


	## File names storing important parameters. ##
	## (IMPORTED from 'br_infer_psm_indel_events_spt_odr_dawg.hs.pl' in creation of 'compare_ref_vs_rec_compllimment.hs.pl' .) ##

our $FILENAME_DELTA_DEL = 'delta_del.txt'; # The name of the file storing '$delta_del', which is important for calculating the exit rate of the entire sequence. #

our @FILENAMES_LOG_MFACS = ( # Names of the files storing logarithmic multiplication factors, which are in $indir_mfacs. #

		# In the bulk #
	'lmfacs_asites_vs_dgaps.txt', # For the cases where there are some ancestral sites and no descendant sites in between preserved ancestral sites (PASs). #
	'lmfacs_agaps_vs_dsites.txt', # For the cases where there are no ancestral sites and some descendant sites in between PASs.
	'lmfacs_asites_nhom_dsites.txt', # For the cases where there are some ancestral sites and some descendant sites in between PASs.

		# On either boundary (i.e., either PWA end). "bd_$filename" corresponds to $filename above. #
	'bd_lmfacs_asites_vs_dgaps.txt',
	'bd_lmfacs_agaps_vs_dsites.txt',
	'bd_lmfacs_asites_nhom_dsites.txt'
	);


	### Fixed Parameters ###

	# INPORTED from 'ml_scoring_msa.bch.pl' on Mar 15 (Tue), 2011 #
(our $CURR_WORK_DIR = ` pwd `) =~ s/\s+$//;
our $DIS_LEN = 60; # Maximum length of the sequences to be displayed in a line

##our $GAP = '-'; # Character representing a gap
our $CHAR_ABS =  our $GAP  = '-';
our $CHAR_PRES = our $NGAP = 'X';

	# (ADDED on Nov 29 (Mon), 2010) #
our $TOP_NODE  = $MyTreeManipu_II::TOP_NODE;
our $INDX_LENGTH = $MyTreeManipu_II::INDX_LENGTH;
our $INDX_BOOT = $MyTreeManipu_II::INDX_BOOT;

	# (ADDED on Mar 7 (Mon), 2011) #
our $TOT_BOOT = -1; # Because bootstrap values are NOT necessary for this analysis. 
our @INDICES_ATTR = ($INDX_LENGTH, $INDX_BOOT, $TOT_BOOT);
our $COMMENT = '#';  # Indicator of the comment line in the tree file

our $INDX_STRING = undef;
	# Specifies the index for the reference to a string in the element array of a set of non-redundant columns.
	# = undef if the element itself is the reference to a string.

our %SBSTMODEL2FILENAME = ( # $sbst_model_name (for PhyML) => $dat_name (for PAML)  (relevant only when $seqtype eq 'AA')
	'LG' => 'lg.dat',
	'WAG' => 'wag.dat',
	'JTT' => 'jones.dat',
	'MtREV' => 'mtREV24.dat',
	'Dayhoff' => 'dayhoff.dat',
	'CpREV' => 'cpREV.dat',
	'MtMam' => 'mtmam.dat',
	'MtArt' => 'mtArt.dat',
	);

our %SUPPORTED_SBSTMODELS = ( # $sbst_model_name (for PhyML) => 1 (revelant only when $seqtype eq 'NT')
	'HKY85' => 1, # default #
	'JC69' => 1,
	'K80' => 1, 
	'F81' => 1,
	# 'F84' => 1,
	# 'TN93' => 1,
	);

	## For calculating log-likelihoods of indel scenarios. ###

our %INDEL_MODEL2DISTRI = ('PL' => 'P'); # = (indel model => distribution type, ...) # MODIFIED in creation of 'compare_ref_vs_rec_compllimment.pl' (on Aug 9 (Sat), 2014). #
##our %INDEL_MODEL2DISTRI = ('zipf' => 'P'); # = (indel model => distribution type, ...)


	### Parameters to be adjusted ###

	# The level of tests to examine the behavior of the script (ADDED on Sep 1 (Sun), 2012):
	# 0, nothing; 1, very brief; 2, a bit brief; 3, a bit verbose; 5, very verbose.
our $TEST_LEVEL = 1;
##our $TEST_LEVEL = 3;

	# The level of debugging output for 'extract_phyml_statistics2' (ADDED on Aug 26 (Sun), 2012)
our $DBG_LEVEL_EXPHYML = 0;

our $FLG_RMV_TMPOUT = 1; ## For actual (large-scale) analyses
##our $FLG_RMV_TMPOUT = 0; ## For TESTING the script ##
	# = 1 if you want to remove temporary directories and files under them,
	# = 0 if you want to keep them.

our $MIN_FREQ = 1E-06; # If the frequency of a residue is zero in the anchor MSA, this nominal frequency is used instead.

	# Essential for calculating the log-likelihoods of indel scenarios. #
	# $OPT_BD_INDELS = 0, fixed length; = 1, sum of rates; = 2, exact calculation.
#our $OPT_BD_INDELS = 0;
#our $OPT_BD_INDELS = 1;
our $OPT_BD_INDELS = 2;


	# ADDED in creation of 'compare_ml_msa.bch.extJC.6t.I.pl' (on Mar 22 (Tue), 2011) #
our $SBST_MODEL_AA = 'JTT'; # Substitution model for amino acid sequences
our $SBST_MODEL_NT = 'HKY85'; # Substitution model for nucleotide sequences
##our $SBST_MODEL_NT = 'HKY'; # Substitution model for nucleotide sequences --- a BUG fixed on Apr 20 (Wed), 2011
our $CT_RCATE = 1; # #{substitution rate categories}
our $ALPHA =0; # Gamma shape parameter for the rate variation across sites ('': to be determined; 0: uniform rate model)
our $TOPO_SEARCH = 'NNI'; # Tree topology search method. ('NNI', 'SPR', or 'BEST')

	# ADDED in creation of 'compare_ml_msa.bch.extJC.6t.PhyML.pl' (on Mar 24 (Thu), 2011) #
	# REVISED in creation of 'compare_ml_msa.bch.extJC.6t.PhyML.pl' on Apr 13 (Wed), 2011
our $RESFREQ_AA = 'm'; # (To be changed to 'e' in the near future)
our $RESFREQ_NT = 'e'; # (To be changed to 'e' in the near future)
##our $RESFREQ = 'm'; # (To be changed to 'e' in the near future)
	# Option on what to do with residue frequencies.
	# = 'e' if you want to use the residue frequencies in the input anchor MSA;
	# = 'm' if you want to use the ML estimates of the nucleotide frequencies, or the amino-acid frequencies defined by the substitution model.

	### The following are IMPORTED from 'br_infer_psm_indel_events_spt_odr_dawg.v2.pl'
	### in creation of 'compare_ref_vs_rec_abs_scoring_spt_odr.PhyML.pl' (on Aug 5 (Tue), 2014). ###

	# In this analysis of an MSA simulated by Dawg, null columns will play important roles.
$MyTreeMap_indels_spt_odr::FL_IGNORE_NULL_COLUMNS = 0;

	# Null-clusters (=clusters consisting only of a null-block each) will be analysed.
$MyTreeMap_indels_spt_odr::FL_HANDLE_NULL_CLS = 1;

	# This variable sets an upper-bound for the gap-length.
	# IF a gap-block cluster contains a run of gaps longer than this variable,
	# the subroutine 'enum_psm_indel_scns_for_msa' skips further analyses on the cluster.
	# The variable will be used in the new subroutine, 'scan_gbcls_for_long_gaps'.
	#
##our $UPPER_BOUND_ANAL_GAPLEN = 150;
our $UPPER_BOUND_ANAL_GAPLEN = 120;
$MyTreeMap_indels_spt_odr::UPPER_BOUND_ANAL_GAPLEN = $UPPER_BOUND_ANAL_GAPLEN;

$MyTreeMap_indels_ML_hs::UPPER_BOUND_ANAL_GAPLEN = $UPPER_BOUND_ANAL_GAPLEN; # MODIFIED in creation of 'compare_ref_vs_rec_compllimment.hs.pl'. #
##$MyTreeMap_indels_ML::UPPER_BOUND_ANAL_GAPLEN = $UPPER_BOUND_ANAL_GAPLEN;

	# This variable sets an upper-bound for the length of the gap-block cluster itself.
	#
##our $UPPER_BOUND_ANAL_LEN_GBCLS = 200;
our $UPPER_BOUND_ANAL_LEN_GBCLS = 150;
$MyTreeMap_indels_spt_odr::UPPER_BOUND_ANAL_LEN_GBCLS = $UPPER_BOUND_ANAL_LEN_GBCLS;

$MyTreeMap_indels_ML_hs::UPPER_BOUND_ANAL_LEN_GBCLS = $UPPER_BOUND_ANAL_LEN_GBCLS; # MODIFIED in creation of 'compare_ref_vs_rec_compllimment.hs.pl'. #
##$MyTreeMap_indels_ML::UPPER_BOUND_ANAL_LEN_GBCLS = $UPPER_BOUND_ANAL_LEN_GBCLS;

	### END of "The following are IMPORTED from 'br_infer_psm_indel_events_spt_odr_dawg.v2.pl' in creation of 'compare_ref_vs_rec_abs_scoring_spt_odr.PhyML.pl' (on Aug 5 (Tue), 2014)." ###


		### ADJUST THE FOLLOWING GLOBAL VARIABLES ONLY WHEN DEBUGGING ###

	## (MODIFIED in creation of 'compare_ref_vs_rec_abs_scoring_spt_odr.PhyML.pl' on Aug 5 (Tue), 2014.) ##

	# Control the level of verboseness of the test message for 'MyTreeMap_indels_spt_odr.pm'.
	# (Basically, believe in the behaviours of the main subroutine 'enum_psm_indel_scns_for_msa',
	#  as well as of its satellite subroutines.)
$MyTreeMap_indels_spt_odr::TEST_LEVEL = 1;
$MyTreeMap_indels_spt_odr::TEST_LEVEL1 = 0;
$MyTreeMap_indels_spt_odr::TEST_LEVEL1hf = 0;
$MyTreeMap_indels_spt_odr::TEST_LEVEL2 = 0;
$MyTreeMap_indels_spt_odr::TEST_LEVEL2i = 0;
$MyTreeMap_indels_spt_odr::TEST_LEVEL2c = 0;
$MyTreeMap_indels_spt_odr::TEST_LEVEL2inb = 0;
$MyTreeMap_indels_spt_odr::TEST_LEVEL3 = 0;
$MyTreeMap_indels_spt_odr::TEST_LEVEL3d = 0;
=for DEBUGGING
$MyTreeMap_indels_spt_odr::TEST_LEVEL = 5;
$MyTreeMap_indels_spt_odr::TEST_LEVEL1 = 5;
$MyTreeMap_indels_spt_odr::TEST_LEVEL1hf = 5;
$MyTreeMap_indels_spt_odr::TEST_LEVEL2 = 5;
$MyTreeMap_indels_spt_odr::TEST_LEVEL2i = 5;
=cut

=for the predecessor 'compare_ref_vs_rec_abs_scoring.PhyML.pl'. #
	# Control the level of verboseness of the test message for 'MyTreeMap_indels.pm'.
	# (Basically, believe in the behaviours of the main subroutine 'enum_psm_indel_scns_for_msa',
	#  as well as of its satellite subroutines.)
$MyTreeMap_indels::TEST_LEVEL = 1;
$MyTreeMap_indels::TEST_LEVEL1 = 0;
$MyTreeMap_indels::TEST_LEVEL1hf = 0;
$MyTreeMap_indels::TEST_LEVEL2 = 0;
$MyTreeMap_indels::TEST_LEVEL2i = 0;
$MyTreeMap_indels::TEST_LEVEL2c = 0;
$MyTreeMap_indels::TEST_LEVEL2d = 0;
$MyTreeMap_indels::TEST_LEVEL3 = 0;
$MyTreeMap_indels::TEST_LEVEL3d = 0;
##=for DEBUGGING
$MyTreeMap_indels::TEST_LEVEL = 5;
$MyTreeMap_indels::TEST_LEVEL1 = 5;
$MyTreeMap_indels::TEST_LEVEL1hf = 5;
$MyTreeMap_indels::TEST_LEVEL2 = 5;
$MyTreeMap_indels::TEST_LEVEL2i = 5;
##=cut
=cut
	## END of "(MODIFIED in creation of 'compare_ref_vs_rec_abs_scoring_spt_odr.PhyML.pl' on Aug 5 (Tue), 2014.)" ##

	# Control the level of verboseness of the test message for 'MyTreeMap_indels_ML.pm'.
	# (Basically, believe in the behaviours of the main subroutine 'apprx1_tot_lnlk_gpattern_msa'
	#  as well as of its satellite subroutines.)
	# => MODIFIED in creation of 'compare_ref_vs_rec_compllimment.hs.pl'. #
	#
$MyTreeMap_indels_ML_hs::TEST_LEVEL = 1;
$MyTreeMap_indels_ML_hs::TEST_LEVEL1 = 0;
$MyTreeMap_indels_ML_hs::TEST_LEVEL1a = 0;
$MyTreeMap_indels_ML_hs::TEST_LEVEL2a = 0;
$MyTreeMap_indels_ML_hs::TEST_LEVEL2b = 0;
$MyTreeMap_indels_ML_hs::TEST_LEVEL2c = 0;
$MyTreeMap_indels_ML_hs::TEST_LEVEL2s = 0;
$MyTreeMap_indels_ML_hs::TEST_LEVEL3 = 0;

		### END of "ADJUST THE FOLLOWING GLOBAL VARIABLES ONLY WHEN DEBUGGING" ###


	## IMPORTED from 'compare_ml_msa.bch.extJC.6t.PhyML.pl' (on Aug 26 (Sun), 2012) ##
	# Now, $main_bin_tree and $main_bin_clmlk are identical, renamed as $main_bin.
	# $src_ctrl and $src_dat are now optional.
	# Added another option "--resfreq", which specifies what are used for the residue frequencies.
	# Added another option "--sv_ratio", which specifies the transition/transversion ratio (on Apr 8 (Fri), 2011).

	# MAJOR MODIFICATION in creation of 'compare_ref_vs_rec_compllimment.hs.pl' (on June 23 (Tue), 2015). #

unless (@ARGV > 10) {
	print STDERR "\nUsage:  [perl] $program_name {main_binary} {sequence_type ('AA' for amino acid sequences, 'NT' for  nucleotide sequences)} {anchor_msa_file} {inaln_file_ref} {inaln_file_rec} {inlist_segs} {inlist_params} {indir_mfac_data} {out_top_dir} {out_summ_file} {log_dir} [ --sbst_model={substitution model name (default: $SBST_MODEL_AA for amino acids, $SBST_MODEL_NT for nucleotides)} --ct_rcate=\#{substitution rate categories (default: $CT_RCATE) }}  --alpha={gamma shape parameter for rate variation across sites (default: $ALPHA) } --topo_search={tree topology search method (default: $TOPO_SEARCH)} --resfreq={what to do with residue frequencies (default: $RESFREQ_AA for amino acids, $RESFREQ_NT for nucleotides)} --sv_ratio={transition/transversion ratio (default: undef)} --ctrl={path to the control file (default: undef)} --sbst_mtrx={path to the file for substitution model (MANDATORY for amino-acids)} --intree={input_tree_file (default: undef)} ]\n"; 
	die "$! .\n\n";
}
my ($main_bin, $seqtype, $anchor_msa_file, $inaln_file_ref, $inaln_file_rec, $inlist_segs, $inlist_params, $indir_mfacs, $outtopdir, $out_summ, $logdir) = @ARGV[0 .. 10];

		# IMPORTED from 'br_infer_psm_indel_events_spt_odr_dawg.hs.pl' in creation of 'compare_ref_vs_rec_compllimment.hs.pl'. #
my $infile_delta_del = "$indir_mfacs/$FILENAME_DELTA_DEL"; # This file stores '$delta_del', which is important for calculating the exit rate of the entire sequence. #

=for the predecessor 'compare_ref_vs_rec_compllimment.hs.pl'
	# MAJOR MODIFICATION in creation of 'compare_ref_vs_rec_compllimment.pl' (on Aug 8 (Fri), 2014). #

unless (@ARGV > 9) {
	print STDERR "\nUsage:  [perl] $program_name {main_binary} {sequence_type ('AA' for amino acid sequences, 'NT' for  nucleotide sequences)} {anchor_msa_file} {inaln_file_ref} {inaln_file_rec} {inlist_segs} {inlist_params} {out_top_dir} {out_summ_file} {log_dir} [ --sbst_model={substitution model name (default: $SBST_MODEL_AA for amino acids, $SBST_MODEL_NT for nucleotides)} --ct_rcate=\#{substitution rate categories (default: $CT_RCATE) }}  --alpha={gamma shape parameter for rate variation across sites (default: $ALPHA) } --topo_search={tree topology search method (default: $TOPO_SEARCH)} --resfreq={what to do with residue frequencies (default: $RESFREQ_AA for amino acids, $RESFREQ_NT for nucleotides)} --sv_ratio={transition/transversion ratio (default: undef)} --ctrl={path to the control file (default: undef)} --sbst_mtrx={path to the file for substitution model (MANDATORY for amino-acids)} --intree={input_tree_file (default: undef)} ]\n"; 
	die "$! .\n\n";
}
my ($main_bin, $seqtype, $anchor_msa_file, $inaln_file_ref, $inaln_file_rec, $inlist_segs, $inlist_params, $outtopdir, $out_summ, $logdir) = @ARGV[0 .. 9];
=cut

=for the predecessor 'compare_ref_vs_rec_abs_scoring_spt_odr.PhyML.pl'.
unless (@ARGV > 6) {
	print STDERR "\nUsage:  [perl] $program_name {main_binary} {sequence_type ('AA' for amino acid sequences, 'NT' for  nucleotide sequences)} {anchor_msa_file} {in_top_dir} {out_top_dir} {out_summ_file} {log_dir} [ --sbst_model={substitution model name (default: $SBST_MODEL_AA for amino acids, $SBST_MODEL_NT for nucleotides)} --ct_rcate=\#{substitution rate categories (default: $CT_RCATE) }}  --alpha={gamma shape parameter for rate variation across sites (default: $ALPHA) } --topo_search={tree topology search method (default: $TOPO_SEARCH)} --resfreq={what to do with residue frequencies (default: $RESFREQ_AA for amino acids, $RESFREQ_NT for nucleotides)} --sv_ratio={transition/transversion ratio (default: undef)} --ctrl={path to the control file (default: undef)} --sbst_mtrx={path to the file for substitution model (MANDATORY for amino-acids)} --intree={input_tree_file (default: undef)} ]\n"; 
	die "$! .\n\n";
}
my ($main_bin, $seqtype, $anchor_msa_file, $intopdir, $outtopdir, $out_summ, $logdir) = @ARGV[0 .. 6];
=cut

my $main_bin_tree = my $main_bin_clmlk = $main_bin;

$seqtype = uc $seqtype;
unless (($seqtype eq 'AA') or ($seqtype eq 'NT')) {
	print STDOUT "[ERROR '$program_name'] ILLEGAL INPUT: The sequence type '$seqtype' is not expected. Please specify either 'AA' or 'NT' !\n";
	print STDERR "[ERROR '$program_name'] $!\n\n";
	die ;
}

my $sbst_model = ($seqtype eq 'AA') ? $SBST_MODEL_AA : $SBST_MODEL_NT;
my $ct_rcate = $CT_RCATE;
my $alpha = $ALPHA;
my $topo_search = $TOPO_SEARCH;


my $sv_ratio ;

my $resfreq = ($seqtype eq 'AA') ? $RESFREQ_AA : $RESFREQ_NT;

my ($intree, $src_ctrl, $src_dat); # Input tree file, control file specifying detailed options, and data file specifying the substitution model
for (my $k=10; $k<@ARGV; $k++) { # MODIFIED in creation of 'compare_ref_vs_rec_compllimment.pl' (on Aug 8 (Fri), 2014). #
##for (my $k=7; $k<@ARGV; $k++) {...}

	my $arg = $ARGV[$k];
	unless ($arg =~ s/^\-\-?//) {
	    print STDOUT "[WARNING '$program_name'] Found an UNEXPECTED command-line ARGUMENT '$arg': $! !\n";
	    print STDOUT "                 ---  I will just skip it ...\n\n";
	    next;
	}
	if ($arg =~ s/^intree\=// ) {
	    ($arg =~ m/\S/) and ($intree = $arg);

	} elsif ($arg =~ s/^sv_ratio\=//) {
	    ($arg =~ m/\S/) and ($sv_ratio = $arg);

	} elsif ($arg =~ s/^ctrl\=//) {
	    ($arg =~ m/\S/) and ($src_ctrl = $arg);
	} elsif ($arg =~ s/^sbst_mtrx\=//) {
	    ($arg =~ m/\S/) and ($src_dat = $arg);
	} elsif ($arg =~ s/^resfreq\=//) {
	     if (($arg =~ m/\S/ ) and ($arg ne $resfreq)) {
		print STDOUT "[INFO '$program_name'] The argument \$resfreq = '$resfreq' will be changed to '$arg' ...\n\n";
		$resfreq = $arg;
	     }

	} elsif ($arg =~ s/^sbst_model\=//) {
	     if (($arg =~ m/\S/ ) and ($arg ne $sbst_model)) {
		print STDOUT "[INFO '$program_name'] The argument \$sbst_model = '$sbst_model' will be changed to '$arg' ...\n\n";
		$sbst_model = $arg;
	     }
	} elsif ($arg =~ s/^ct_rcate\=// ) {
	    if (($arg =~ m/\S/ ) and ($arg ne $ct_rcate)) {
		print STDOUT "[INFO '$program_name'] The argument \$ct_rcate = '$ct_rcate' will be changed to '$arg' ...\n\n";
		$ct_rcate = $arg;
		##$sbst_model = $arg; # A BUG FIXED on March 23 (Wed), 2011 #
	    }
	} elsif ($arg =~ s/^alpha\=// ) {
	    if ($arg =~ m/\S/ ) {
		if ($arg ne $alpha) {
		   print STDOUT "[INFO '$program_name'] The argument \$alpha = '$alpha' will be changed to '$arg' ...\n\n";
		   $alpha = $arg;
		   ##$sbst_model = $arg; # A BUG FIXED on March 23 (Wed), 2011 #
		}
	    } else {
		print STDOUT "[INFO '$program_name'] I found \$alpha = '', I will regard this as an order to UNDEFINE it (, which means optimizing it) ...\n\n";
		$alpha = undef;
	    }
	} elsif ($arg =~ s/^topo_search\=// ) {
	    if (($arg =~ m/\S/ ) and ($arg ne $topo_search)) {
		print STDOUT "[INFO '$program_name'] The argument \$topo_search = '$topo_search' will be changed to '$arg' ...\n\n";
		$topo_search = $arg;
	    }
	} else {
	    print STDOUT "[WARNING '$program_name'] Found an UNEXPECTED command-line ARGUMENT '--$arg': $! !\n";
	    print STDOUT "                 ---  I will just skip it ...\n\n";
	}
}


	## Check the consistency of the command-line arguments #

if ($seqtype eq 'AA') {
    unless (($sbst_model eq 'custom') or (defined $SBSTMODEL2FILENAME{$sbst_model})) {
	print STDOUT "[ERROR '$program_name'] Sorry, the amino-acid substitution model '$sbst_model' CANNOT BE USED for this version !!\n";
	print STDERR "[ERROR '$program_name'] $!\n\n";
	die ;
    }

} else {

    unless (defined $SUPPORTED_SBSTMODELS{$sbst_model}) {
	print STDOUT "[ERROR '$program_name'] Sorry, the nucleotide substitution model '$sbst_model' is NOT SUPPORTED by this version !!\n";
	print STDERR "[ERROR '$program_name'] $!\n\n";
	die ;
    }
}

if ($seqtype eq 'AA') { # DEBUGGED on Apr 20 (Wed), 2011 #
##if (($seqtype eq 'AA') and ($resfreq eq 'e')) {
    unless (defined $src_dat) {
	print STDOUT "[ERROR '$program_name'] The PATH to the FILE for the amino-acid substitution model '$sbst_model' is UNSPECIFIED !\n";
	print STDERR "[ERROR '$program_name'] $!\n\n";
	die ;
    }
}

if (($resfreq ne 'm') and ($resfreq ne 'e') and ($seqtype ne 'NT')) {
	print STDOUT "[ERROR '$program_name'] The residue frequency option '$resfreq' is NOT COMPATIBLE with the sequence type '$seqtype' !\n";
	print STDERR "[ERROR '$program_name'] $!\n\n";
	die ;
}
if ((defined $intree) and ($intree =~ m/\S/) and ($seqtype eq 'NT') and ($resfreq eq 'm')) {
	print STDOUT "[ERROR '$program_name'] The option '-seqtype=NT -resfreq=m' is NOT COMPATIBLE with the use of an input tree ($intree), please use a different option for -resfreq !\n";
	print STDERR "[ERROR '$program_name'] $!\n\n";
	die ;
}
if ( (defined $sv_ratio) and (($sbst_model eq 'JC69') or ($sbst_model eq 'F81')) ) {
	print STDOUT "[WARNING '$program_name'] The option '--sv_ratio=$sv_ratio' is NOT NECESSARY for the substitution model '$sbst_model' !\n";
	print STDOUT "          --- I will UNDEFINE it ...\n\n";
	$sv_ratio = undef;
}
if (($sbst_model eq 'JC69') or ($sbst_model eq 'K80')) {
	print STDOUT "[WARNING '$program_name'] The substitution model '$sbst_model' has uniform equilibrium frequencies (fA = fC = fG = fT = 0.25), so I will SET \$resfreq = '' !\n";
	$resfreq = '';
}

if ((defined $intree) and !(defined $alpha)) {
	print STDOUT "[ERROR '$program_name'] Now \$alpha = undef, but I canNOT ML-estimate the shape parameter when an input tree file is specified (as '$intree') !\n";
	print STDOUT "[ERROR '$program_name'] $!\n\n";
	die ;
}


	# Out of command-line arguments,
	# build up options shared by the tree inference step and
	# the column-wise likelihood calculation step.

my $seqtype_lc = lc $seqtype;

our $OPTIONS_SHARED = " -d $seqtype_lc -c $ct_rcate ";
## (($ct_rcate > 1) and (defined $alpha) and ($alpha > 0)) and ($OPTIONS_SHARED .= " -a $alpha");


	### Input/Output files/directories ###

=for the predecessor 'compare_ref_vs_rec_abs_scoring_spt_odr.PhyML.pl'.
my $inaln_file_ref = "$intopdir/dawg.fasta";
my $inaln_file_rec = "$intopdir/mafft.fasta";
my $inlist_segs = "$intopdir/segs.txt";
my $inlist_params = "$intopdir/dawg_inp.txt";
=cut

	## Interim files ##

my $name_interim_trees = "tree_whole_full.txt";
my $interim_trees = "$outtopdir/$name_interim_trees";

my $name_log_interim_trees = "log_$name_interim_trees";
my $log_interim_trees = "$logdir/$name_log_interim_trees";

my $interim_aln_name = 'input_aln.fa'; # $interim_aln = "$outdir/$interim_aln_name"
my $tmpfile_name = 'lnl_msa.txt';

	# $int_clmlk_file_ref = "$top_clmlk_dir_ref/$pref_clmlk\{seg_id\}$suff_clmlk".
	# $int_clmlk_file_rec = "$top_clmlk_dir_rec/$pref_clmlk\{seg_id\}$suff_clmlk".
my $top_clmlk_dir_ref = "$outtopdir/Clm_lnlk/Ref";
my $top_clmlk_dir_rec = "$outtopdir/Clm_lnlk/Rec";
my $pref_clmlk = 'lnlk_clm.';
my $suff_clmlk = '.txt';

	# Top Temporary directory for PAML #
	# temporary directory (reference) = "$top_tmpdir_ref/s{seg_ID}/g{indx_gpattern}/t{indx_tree}"
	# temporary directory (reconstructed) = "$top_tmpdir_rec/s{seg_ID}/g{indx_gpattern}/t{indx_tree}"
my $top_tmpdir_ref = "$outtopdir/Tmp/Ref";
my $top_tmpdir_rec = "$outtopdir/Tmp/Rec";


	# Temporary directory for phylogenetic tree reconstruction #
	# $inaln_for_tree = "$tmpdir_phyml/$inaln_for_tree_name";
my $tmpdir_phyml = "$outtopdir/Infer_tree";

	# Master file for a custom substitution model (only for $seqtype eq 'AA' and $resfreq eq 'e') #
	# $master_sbst_file = "$outtopdir/$dat_name";
	# $master_ctrl_file = "$outtopdir/$ctrl_name";
my $master_sbst_file;
my $master_ctrl_file;


	## Check Necessary Files/Directories ##

foreach my $binary ($main_bin_tree, $main_bin_clmlk) {
    unless (( -f $binary ) and ( -x $binary )) {
	print STDOUT "[ERROR '$program_name'] CanNOT FIND an executable PROGRAM '$binary' !\n";
	print STDERR "[ERROR '$program_name'] $!\n\n";
	die ;
    }
}

if (defined $src_ctrl) {
   unless (( -f $src_ctrl ) and ( -r $src_ctrl )) {
	print STDOUT "[ERROR '$program_name'] CanNOT FIND a readable PAML CONTROL FILE '$src_ctrl' !\n";
	print STDERR "[ERROR '$program_name'] $!\n\n";
	die ;
   }
}
if (defined $src_dat) {
   unless (( -f $src_dat ) and ( -r $src_dat )) {
	print STDOUT "[ERROR '$program_name'] CanNOT FIND a readable PAML CONTROL FILE '$src_dat' !\n";
	print STDERR "[ERROR '$program_name'] $!\n\n";
	die ;
   }
}

my ($ctrl_name) = (defined $src_ctrl) ? ($src_ctrl =~ m!([^/\s]+)\s*$!) : ('ctrl_phyml.txt');
my ($dat_name) = (defined $src_dat) ? ($src_dat =~ m!([^/\s]+)\s*$!) : ('undef');
my $log_name = (defined $src_ctrl) ? "log_$ctrl_name.txt" : "log_PhyML.txt";


if (($seqtype eq 'AA') and (defined $dat_name)) {
    my $dat_name0 = $SBSTMODEL2FILENAME{$sbst_model};
    unless (($dat_name eq 'custom') or ($dat_name eq $dat_name0)) {
	print STDOUT "[ERROR '$program_name'] The DATA FILE NAME for the amino-acid substitution model '$sbst_model' is NOT '$dat_name', as you specified, BUT '$dat_name0' !\n";
	print STDERR "[ERROR '$program_name'] $!\n\n";
	die ;
    }
}

if (($seqtype eq 'AA') and ($resfreq eq 'e')) {
	$dat_name =~ s/\.dat$//;
	##$dat_name =~ s/\.dat^//; # A BUG Fixed on Mar 29 (Tue), 2011 #

	$dat_name .= '_custom.dat';
	$master_sbst_file = "$outtopdir/$dat_name";
	$master_ctrl_file = "$outtopdir/$ctrl_name";
}


foreach my $file ($intree) {

    (defined $file) or next; ## ADDED in creation of 'compare_ml_msa.bch.extJC.6t.PAML.pl' (on Mar 22 (Tue), 2011) ##

    unless (( -f $file ) and ( -r $file )){
	print STDOUT "[ERROR '$program_name'] CanNOT FIND a readable INPUT FILE '$file' !\n";
	print STDERR "[ERROR '$program_name'] $!\n\n";
	die ;
    }
}

	# MODIFIED in creation of 'compare_ref_vs_rec_compllimment.pl' (on Aug 8 (Fri), 2014). #

foreach my $infile ($inaln_file_ref, $inaln_file_rec, $inlist_segs, $inlist_params, $infile_delta_del) { # MODIFIED in creation of 'compare_ref_vs_rec_compllimment.hs.pl'. #
##foreach my $infile ($inaln_file_ref, $inaln_file_rec, $inlist_segs, $inlist_params) {...}
    unless (( -f $infile ) and ( -r $infile )) {
	print STDOUT "[ERROR '$program_name'] CanNOT FIND a readable INPUT FILE '$infile' !\n";
	print STDERR "[ERROR '$program_name'] $!\n\n";
	die ; 
    }
}

 	# ADDED in creation of 'compare_ref_vs_rec_compllimment.hs.pl' (on June 23 (Tue), 2015). #
foreach my $indir ($indir_mfacs) {
    unless (( -d $indir ) and ( -r $indir )) {
	print STDOUT "[ERROR '$program_name'] CanNOT FIND a readable  INPUT DIRECTORY '$indir' !\n";
	print STDERR "[ERROR '$program_name'] $!\n\n";
	die ;
    }
}
=for the predecessor 'compare_ref_vs_rec_abs_scoring_spt_odr.PhyML.pl'
unless (( -d $intopdir ) and ( -r $intopdir )) {
	print STDOUT "[ERROR '$program_name'] CanNOT FIND a readable  INPUT DIRECTORY '$intopdir' !\n";
	print STDERR "[ERROR '$program_name'] $!\n\n";
	die ;
}
=cut

foreach my $outdir ($outtopdir, $logdir, $top_clmlk_dir_ref, $top_clmlk_dir_rec, $top_tmpdir_ref, $top_tmpdir_rec, $tmpdir_phyml) {
    unless ( -d $outdir ) {
	unless (0 == system ("mkdir -p $outdir") ) {
	    print STDOUT "[ERROR '$program_name'] FAILED to create a TOP OUTPUT DIRECTORY '$outdir': $? !\n";
	    print STDERR "[ERROR '$program_name'] $!\n\n";
	    die ;
	}
    }
    unless (( -r $outdir ) and ( -w $outdir )) {
	unless (0 == system ("chmod u+rw $outdir") ) {
	    print STDOUT "[ERROR '$program_name'] FAILED to CHANGE the permission MODES of the top output directory '$outdir': $? !\n";
	    print STDERR "[ERROR '$program_name'] $!\n\n";
	    die ;
	}
    }
}


	### Declare the Beginning of the Script ###

print STDOUT "\n<<<<<<< Program name: $program_name (path: $program_path) >>>>>>>>\n\n";

print STDOUT "Current working directory: $CURR_WORK_DIR .\n\n";

print STDOUT "Binary programs:\n";
print STDOUT "     (for tree inference)  $main_bin_tree ,\n";
print STDOUT "     (for column-wise likelihoods) $main_bin_clmlk .\n\n";

print STDOUT "Source control file (for PhyML): ", ((defined $src_ctrl) ? $src_ctrl : 'Not used'), " .\n";
print STDOUT "Source file of substitution model (for PhyML): ", ((defined $src_dat) ?  $src_dat : 'Not used'), " .\n\n";

print STDOUT "Sequence type: ", (($seqtype eq 'AA') ? 'Amino Acid' : 'Nucleotide'), " .\n\n";

print STDOUT "Input files:\n";

if (defined $intree) { 
    print STDOUT "     (Tree)      $intree .\n\n";
}
print STDOUT "    (anchor MSA) $anchor_msa_file .\n\n";


	# MODIFIED in creation of 'compare_ref_vs_rec_compllimment.pl' (on Aug 8 (Fri), 2014). #

print STDOUT "   (simulation parameters} $inlist_params,\n";
print STDOUT "   (reference MSA)         $inaln_file_ref,\n";
print STDOUT "   (reconstructed MSA)     $inaln_file_rec,\n";
print STDOUT "   (list of segments)      $inlist_segs .\n\n";

	## IMPORTED from 'br_infer_psm_indel_events_spt_odr_dawg.hs.pl' in creation of 'compare_ref_vs_rec_compllimment.hs.pl'. ##
print STDOUT "Input file recording ", '$delta_del', ": $infile_delta_del .\n\n";
print STDOUT "Input directory storing (log-)multiplication factors: $indir_mfacs ,\n\n";
print STDOUT "   which holds the following input files:\n\n";
print STDOUT '     ', join (', ', @FILENAMES_LOG_MFACS), " .\n\n\n";

=for the predecessor 'compare_ref_vs_rec_abs_scoring_spt_odr.PhyML.pl'.
print STDOUT "   (simulation parameters} {in_top_dir}/dawg_inp.txt,\n";
print STDOUT "   (reference MSA)         {in_top_dir}/dawg.fasta,\n";
print STDOUT "   (reconstructed MSA)     {in_top_dir}/mafft.fasta,\n";
print STDOUT "   (list of segments)      {in_top_dir}/segs.txt.\n";
print STDOUT "        where {in_top_dir} = $intopdir .\n\n";
=cut

print STDOUT "Directory for interim output files for tree inference: $tmpdir_phyml .\n\n";

print STDOUT "Interim output list of candidate trees:  {topoutdir}/$name_interim_trees .\n";

if (defined $master_sbst_file) {
    print STDOUT "Master file for a custom  substitution model: {topoutdir}/$dat_name .\n";
}
if (defined $master_ctrl_file) {
    print STDOUT "Master control file for PhyML: {topoutdir}/$ctrl_name .\n";
}

=DISABLED because they do not appear to be used effectively.
print STDOUT "Interim output list of column-wise log-likelihoods:  {top_clmlk_dir}/$pref_clmlk\{seg_id\}$suff_clmlk,\n";
print STDOUT "   where {top_clmlk_dir} = $top_clmlk_dir_ref for the reference MSA,\n";
print STDOUT "                         = $top_clmlk_dir_rec for the reconstructed MSA .\n\n";
=cut

print STDOUT "Temporary directories for PAML:  {top_tmpdir}/s{seg_id}/g{indx_gpattern}/t{indx_tree}/,\n";
print STDOUT "   where {top_tmpdir} = $top_tmpdir_ref for the reference MSA,\n";
print STDOUT "                      = $top_tmpdir_rec for the reconstructed MSA.\n\n";

print STDOUT "Summary output: $out_summ .\n\n";
print STDOUT "Directory for the log files: {log_dir} = $logdir .\n\n";
print STDOUT "Log files:\n";

print STDOUT "   (for candidate tree enumeration) {log_dir}/$name_log_interim_trees .\n\n";
print STDOUT "   (for scoring the sbst pattern of the \{reference,reconstructd\} MSA for each segment) {log_dir}/log_apbayes_score.\{ref,rec\}.\{seg_id\}.txt .\n\n";
print STDOUT "   (for scoring the gap-pattern of the \{reference,reconstructed\} MSA for each segment} {log_dir}/log_lnlk_gpattern.\{ref,rec\}.\{seg_id\}.txt .\n\n";

if ($FLG_RMV_TMPOUT) {
	print STDOUT "* All the temporary outputs will be removed .\n\n";
} else {
	print STDOUT "* All the temporary outputs will be kept .\n\n";
}


print STDOUT "Parameters for tree inference (via PhyML):\n\n";
print STDOUT "   Substitution model:  $sbst_model .\n";
print STDOUT "   #{Substitution rate categories}: $ct_rcate .\n";
print STDOUT "   Gamma shape parameter for the rate variation across sites: ", ((defined $alpha) ? $alpha : 'undef'), " .\n";
print STDOUT "   Tree topology search method: $topo_search .\n";

print STDOUT "   Option on what to do with the residue frequencies: ", (($resfreq =~ m/\S/) ? $resfreq : "uniform (default for $sbst_model)"), " .\n\n\n";

if ($seqtype eq 'NT') {
    print STDOUT "   Transition/transversion ratio: ", ((defined $sv_ratio) ? $sv_ratio : 'undef'), " .\n";
}

print STDOUT "\nOptions for PhyML shared by both tree inference and column-wise likelihood calculation:\n\n";
##print STDOUT "     '$OPTIONS_SHARED' .\n\n";
print STDOUT '   $OPTIONS_SHARED = ', "'$OPTIONS_SHARED' .\n\n";

print STDOUT "\nOption for the calculation of log-likelihoods of indel scenarios:\n\n";
print STDOUT '   $OPT_BD_INDELS  = ', "'$OPT_BD_INDELS' .\n\n";

print STDOUT "\nLevels of tests for debugging or behavior tests:\n\n";

print STDOUT '   $TEST_LEVEL        =  ', $TEST_LEVEL, " ,\n";
print STDOUT '   $DBG_LEVEL_EXPHYML =  ', $DBG_LEVEL_EXPHYML, " ,\n";
print STDOUT '   $FLG_RMV_TMPOUT    =  ', $FLG_RMV_TMPOUT, " .\n\n";

	## IMPORTED from 'br_infer_psm_indel_events_spt_odr_dawg.v2.pl' in creation of 'compare_ref_vs_rec_abs_scoring_spt_odr.PhyML.pl' (on Aug 5 (Tue), 2014). ##

print STDOUT "\nParameters in the Perl package 'MyTreeMap_indels_spt_odr.pm' (and 'MyTreeMap_indels_ML_ns.pm').\n\n";

print STDOUT '$MyTreeMap_indels_spt_odr::FL_IGNORE_NULL_COLUMNS =' , $MyTreeMap_indels_spt_odr::FL_IGNORE_NULL_COLUMNS, " ,\n";

print STDOUT '$MyTreeMap_indels_spt_odr::FL_HANDLE_NULL_CLS = ', $MyTreeMap_indels_spt_odr::FL_HANDLE_NULL_CLS, " ,\n";

print STDOUT '$MyTreeMap_indels_spt_odr::UPPER_BOUND_ANAL_GAPLEN = $MyTreeMap_indels_ML_hs::UPPER_BOUND_ANAL_GAPLEN = ', $MyTreeMap_indels_spt_odr::UPPER_BOUND_ANAL_GAPLEN, " .\n\n";

print STDOUT '$MyTreeMap_indels_spt_odr::UPPER_BOUND_ANAL_LEN_GBCLS = $MyTreeMap_indels_ML_hs::UPPER_BOUND_ANAL_LEN_GBCLS = ', $UPPER_BOUND_ANAL_LEN_GBCLS, " .\n\n";

print STDOUT '$MyTreeMap_indels_spt_odr::$TEST_LEVEL_GEN_NULL_BLK = ', $MyTreeMap_indels_spt_odr::TEST_LEVEL_GEN_NULL_BLK, " ,\n";

print STDOUT '$MyTreeMap_indels_spt_odr::$TEST_LEVEL_SCN  = ', $MyTreeMap_indels_spt_odr::TEST_LEVEL_SCN , " .\n\n";

	## END of "IMPORTED from 'br_infer_psm_indel_events_spt_odr_dawg.v2.pl' in creation of 'compare_ref_vs_rec_abs_scoring_spt_odr.PhyML.pl' (on Aug 5 (Tue), 2014)." ##

	### Read in the list of segments. ###

print STDOUT "\n<<<<< Now, read in the list of segments >>>>>\n\n";

our @LABELS_SEG_ATTR = ('Indx_spacer', 'Start_in_Ref', 'End_in_ref', 'Start_in_Rec', 'End_in_Rec', 'Diagnosis'); # MODIFIED in creation of 'compare_ref_vs_rec_compllimment.pl'. #
##our @LABELS_SEG_ATTR = ('seg_type', 'ref_len', 'rec_len', '#len_grp', 'alt_state');

=for the predecessor 'compare_ref_vs_rec_abs_scoring_spt_odr.PhyML.pl'.
our %LABEL_SATTR2INDX;
for (my $l=0; $l<@LABELS_SEG_ATTR; $l++) {
	$LABEL_SATTR2INDX{$LABELS_SEG_ATTR[$l]} = $l+1;
}
=cut

# @{$list_segments[$s]} = @attrs gives information on the $s th segment, including its ID.
#
my $list_segments = readin_list_segs2 ($inlist_segs, @LABELS_SEG_ATTR);# MODIFIED  in creation of 'compare_ref_vs_rec_compllimment.pl'. #

# @{$list_segments[$s]} = ($seg_ID, @attrs) gives information on the $s th segment.
#
##my $list_segments = readin_list_segs ($inlist_segs, %LABEL_SATTR2INDX);
unless (defined $list_segments) {
	print STDOUT "[ERROR '$program_name'] The subroutine 'readin_list_segs2' FAILED !\n";
	print STDERR "[ERROR '$program_name'] $!\n\n";
	die ;
}
##my $inlist_segs = "$intopdir/segs.txt";

my $ct_segments = @{$list_segments};

print STDOUT "\n#{segments} = $ct_segments\n\n";
print STDOUT join ("\t", 'Seg_ID', @LABELS_SEG_ATTR[1..$#LABELS_SEG_ATTR]), "\n\n"; # MODIFIED in creation of 'compare_ref_vs_rec_compllimment.pl'. #
##print STDOUT join ("\t", 'Seg_ID', @LABELS_SEG_ATTR), "\n\n";

for (my $s=0; $s<$ct_segments; $s++) { print STDOUT join ("\t",  @{$list_segments->[$s]}), "\n"; }
print STDOUT "\n\n";

=set aside for later use
my $NEW_INDX_DIAG; # It points to the element of 'Diagnosis' in the segment information. #
for (my $i=0; $i<@LABELS_SEG_ATTR; $i++) { # Preliminary for-loop (over field labels). #
    ($LABELS_SEG_ATTR[$i] eq 'Diagnosis') or next;
    $NEW_INDX_DIAG = $i;
    last;
}				# End of the preliminary for-loop (over field labels). #
=cut


	### Read in the simulation parameters ###
	### (ADDED in creation of 'compare_ref_vs_rec_abs_scoring.PhyML.pl' on Aug 26 (Sun), 2012) ###

print STDOUT "\n<<<<< Now, read in the parameters used for the simulation >>>>>\n\n";

# %{$hash_simul_params} = ($label => $value, ...) for the simulation parameters.
#
my $hash_simul_params = readin_simul_params ($inlist_params);
unless (defined $hash_simul_params) {
	print STDOUT "[ERROR '$program_name'] THe subroutine 'readin_simul_params' FAILED on the input flie '$inlist_params' !\n";
	print STDERR "[ERROR $program_name'] $!\n\n";
	die ;
}
##my $inlist_params = "$intopdir/dawg_inp.txt";

print STDOUT "\n    ... Finished the subroutine 'readin_simul_params' ...\n\n";

=for TESTING the subroutine 'readin_simul_params'
print STDOUT join ("\t", 'Label', 'Value'), "\n\n";
foreach my $label (sort keys %{$hash_simul_params}) { print STDOUT join ("\t", $label, $hash_simul_params->{$label}), "\n"; }
print STDOUT "\n\n";
=cut

	# MODIFIED in creation of 'compare_ref_vs_rec_compllimment.pl'. #
my $indel_model = $hash_simul_params->{'GapModel'};
##my $indel_model = $hash_simul_params->{'Indel.Model'};
unless ((defined $indel_model) and ($INDEL_MODEL2DISTRI{$indel_model})) {
	(defined $indel_model) or ($indel_model = 'undef');
	print STDOUT "[ERROR '$program_name'] The indel model ($indel_model) does NOT CORRESPOND to any distribution defined in \%INDEL_MODEL2DISTRI !\n";
	print STDERR "[ERROR '$program_name'] $!\n\n";
	die;
}

	# MODIFIED in creation of 'compare_ref_vs_rec_compllimment.pl'. #
my $rel_indel_rate = $hash_simul_params->{'Lambda'};
my $indel_params = $hash_simul_params->{'GapParams'};
##my $rel_indel_rate = $hash_simul_params->{'Indel.Rate'};
##my $indel_params = $hash_simul_params->{'Indel.Params'};
unless ((defined $rel_indel_rate) and (defined $indel_params)) { 
	(defined $rel_indel_rate) or ($rel_indel_rate = 'undef');
	(defined $indel_params) or ($indel_params = 'undef');
	print STDOUT "[ERROR '$program_name'] Some parameters fetched via 'readin_simul_params' are UNDEFINED: (\$rel_indel_rate, \$indel_params) = ($rel_indel_rate, $indel_params) !\n";
	print STDERR "[ERROR '$program_name'] $!\n";
	die ;
}

my ($exponent, $cutoff_len) = split /\,/, $indel_params;
unless (defined $cutoff_len) {
	print STDOUT "[ERROR '$program_name'] ILLEGAL OUTPUT of 'readin_simul_params': \$indel_params = $indel_params: !\n\n";
	print STDERR "[ERROR '$program_name'] $!\n";
	die ;
}

print STDOUT "{Indel_model} = $indel_model .\n";
print STDOUT "{Relative_indel_rate} = $rel_indel_rate .\n";
print STDOUT "{Exponent for the power-law}  = $exponent .\n";
print STDOUT "{Cutoff length} = $cutoff_len .\n\n";

	### Set Parameters for the log-likelihoods of indel scenarios. ###

our $TOTRATE_INS = our $TOTRATE_DEL = $rel_indel_rate/2;
our $DISTRI = $INDEL_MODEL2DISTRI{$indel_model};
our $PARAM_INS = our $PARAM_DEL = $exponent;

	# IMPORTED from 'br_infer_psm_indel_events_spt_odr_dawg.hs.pl',
	# and used for MODIFICATION in creation of 'compare_ref_vs_rec_compllimment.hs.pl'. #

my $gaplen_cutoff = $cutoff_len; # ADDED in creation of 'compare_ref_vs_rec_compllimment.hs.pl'. #

	# Cut-off insertion length.
our $CUTOFF_INS_LEN = $gaplen_cutoff ;
	# Cut-off deletion length.
our $CUTOFF_DEL_LEN = $gaplen_cutoff ;

=for the predecessor 'compare_ref_vs_rec_compllimment.pl'
our $CUTOFF_3P = our $CUTOFF_5P = $cutoff_len;
=cut

our @PARAMS_INS = ($TOTRATE_INS, $DISTRI, $PARAM_INS);
our @PARAMS_DEL = ($TOTRATE_DEL, $DISTRI, $PARAM_DEL);

print STDOUT "\nConstructed Input Parameters for Log-likelihoods of Gap Patterns:\n\n";

print STDOUT '@PARAMS_INS = ($TOTRATE_INS, $DISTRI, $PARAM_INS) = (', join (', ', @PARAMS_INS), ") ,\n";
print STDOUT '@PARAMS_DEL = ($TOTRATE_DEL, $DISTRI, $PARAM_DEL) = (', join (', ', @PARAMS_DEL), ") .\n\n";


	## IMPORTED from 'br_infer_psm_indel_events_spt_odr_dawg.hs.pl',
	## and used for MODIFICATION in creation of 'compare_ref_vs_rec_compllimment.hs.pl'. ##

print STDOUT "\n<<< Now, as another preliminary process, read in the multiplication factor '\$delta_del' for a 'universal' term of log-lilekihood ... >>>\n\n";

my $delta_del = readin_delta_del ($infile_delta_del);
unless (defined $delta_del) {
	print STDOUT "[ERROR '$program_name'] The subroutine 'readin_delta_del' FAILED !\n\n";
	print STDERR "[ERROR '$program_name'] $!\n\n";
	die;
}

print STDOUT '$delta_del = ', $delta_del, " .\n\n";

=for the predecessor 'compare_ref_vs_rec_compllimment.pl'.

print STDOUT "\n<<< Now, as another preliminary process, calculate the normalization factors for the indel distributions >>>\n\n";

my $log_nfacs = cal_log_normal_facs_indel_distri (@PARAMS_INS, @PARAMS_DEL, $CUTOFF_5P, $CUTOFF_3P);
unless (defined $log_nfacs) {
	print STDOUT "[ERROR '$program_name'] The subroutine 'cal_log_normal_facs_indel_distri' FAILED !\n\n";
	print STDERR "[ERROR '$program_name'] $!\n\n";
	die;
}

our @LABELS_NFACS = ("Insertions(5p)", "Deletions(5p)", "Insertions(3p)", "Deletions(3p)");

print STDOUT "\n<< Outputs of 'cal_log_normal_facs_indel_distri' >>\n\n";
print STDOUT join ("\t", 'Category', 'log(norm_fac)', 'norm_fac'), "\n";

for (my $i=0; $i<4; $i++) { # Preliminary for-loop #
    my $label = $LABELS_NFACS[$i];
    my $log_nfac = $log_nfacs->[$i];
    my $nfac = (defined $log_nfac) ? exp ($log_nfac) : 'undef';
    (defined $log_nfac) or ($log_nfac = 'undef');
    print STDOUT join ("\t", $label, $log_nfac, $nfac), "\n";
}		# End of the preliminary for-loop #

print STDOUT "\n\n";


my $log_nfac_del_5p = $log_nfacs->[1];
print STDOUT "\n<<< Now, calculate the multiplicative factor '\$delta_del_5p' for a common term of log-likelihood (with \$log_nfac_del_5p = $log_nfac_del_5p). >>>\n\n";

my $delta_del_5p = cal_delta_exp_del_5p (@PARAMS_DEL, $CUTOFF_5P, $log_nfac_del_5p); 
unless (defined $delta_del_5p) {
	print STDOUT "[ERROR '$program_name'] The subroutine 'cal_delta_exp_del_5p' FAILED !\n\n";
	print STDERR "[ERROR '$program_name'] $!\n\n";
	die ;
}
print STDOUT "\n<< Output of 'cal_delta_exp_del_5p' >>\n\n";
print STDOUT '$delta_del_5p = ', $delta_del_5p, " .\n\n";

=cut


	### Read in the reference MSA ###
	### (ADDED in creation of 'compare_ref_vs_rec_abs_scoring.PhyML.pl' on Aug 26 (Sun), 2012) ###

print STDOUT "\n<<<<< Now, read in the reference MSA >>>>>\n\n";

# $inaln_file_ref = "$intopdir/dawg.fasta";

(my $ref_msa, my $sequence_ids, undef) = extract_alignment ($inaln_file_ref); # MODIFIED in creation of 'compare_ref_vs_rec_compllimment.pl' (on Aug 9 (Sat), 2014). #
##(my $ref_msa, my $sequence_ids, undef, undef) = extract_fasta ($inaln_file_ref);
unless (defined $ref_msa) {
	print STDOUT "[ERROR '$program_name'] FAILED to extract the reference MSA '$inaln_file_ref' !\n";
	print STDERR "[ERROR '$program_name'] $!\n\n";
	die ;
}

my $ct_sequences = @{$sequence_ids};
unless ($ct_sequences > 1) {
	print STDOUT "[ERROR '$program_name'] The number of sequences ($ct_sequences) is TOO SMALL ! I will stop here ...\n";
	print STDERR "[ERROR '$program_name'] $!\n\n";
	die ;
}

my $totlen_refaln = length ${$ref_msa->[0]};

print STDOUT "#{sequences in MSA} =  $ct_sequences .\n";
print STDOUT "#{columns in MSA}   = $totlen_refaln .\n\n";

	### Read in the reconstructed MSA ###
	### (ADDED in creation of 'compare_ref_vs_rec_abs_scoring.PhyML.pl' on Aug 26 (Sun), 2012) ###

print STDOUT "\n<<<<< Now, read in the reconstructed MSA >>>>>\n\n";

# $inaln_file_rec = "$intopdir/mafft.fasta";

(my $rec_msa, my $seq_ids2, undef) = extract_alignment ($inaln_file_rec); # MODIFIED in creation of 'compare_ref_vs_rec_compllimment.pl' (on Aug 9 (Sat), 2014). #
##(my $rec_msa, my $seq_ids2, undef, undef) = extract_fasta ($inaln_file_rec);
unless (defined $rec_msa) {
	print STDOUT "[ERROR '$program_name'] FAILED to extract the reconstructed MSA '$inaln_file_rec' !\n";
	print STDERR "[ERROR '$program_name'] $!\n\n";
	die ;
}


unless ($ct_sequences == @{$seq_ids2}) {
	print STDOUT "[ERROR '$program_name'] THe number of sequences in the core alignment (", scalar (@{$seq_ids2}), ") CLASHES with that of the reference alignment ($ct_sequences) !\n";
	print STDERR "[ERROR '$program_name'] $!\n";
	die ;
}
for (my $k=0; $k<$ct_sequences; $k++) {
	my $seqid = $sequence_ids->[$k];
	my $seqid2 = $seq_ids2->[$k];
	unless ($seqid eq $seqid2) {
	    print STDOUT "[ERROR '$program_name'] The ID of the $k th sequence in the reconstructed MSA ($seqid2) does NOT MATCH that in the reference MSA ($seqid) !\n";
	    print STDERR "[ERROR '$program_name'] $!\n\n";
	    die ;
	}
}

my $totlen_recaln = length ${$rec_msa->[0]};

print STDOUT "#{columns in MSA} = $totlen_recaln .\n\n"; 


	### Extract a list of sequence names (IDs), as well as concatenated anchor MSAs, from the core alignment ###
	### (MODIFIED in creation of 'compare_ref_vs_rec_abs_scoring.PhyML.pl' on Aug 26 (Sun), 2012) ###

print STDOUT "\n<<<<< Now, read in the core alignment (to be fed into tree reconstruction, if necessary) >>>>>\n\n";

(my $anchor_msa, my $sequence_ids_core, undef, undef) = extract_alignment ($anchor_msa_file); # MODIFIED in creation of 'compare_ref_vs_rec_compllimment.pl' (on Aug 9 (Sat), 2014). # 
##(my $anchor_msa, my $sequence_ids_core, undef, undef) = extract_fasta ($anchor_msa_file);
unless (defined $sequence_ids_core) {
	print STDOUT "[ERROR '$program_name'] FAILED to extract the core alignment '$anchor_msa_file' !\n";
	print STDERR "[ERROR '$program_name'] $!\n\n";
	die ;
}
unless ($ct_sequences == @{$sequence_ids_core}) {
	print STDOUT "[ERROR '$program_name'] THe number of sequences in the core alignment (", scalar (@{$sequence_ids_core}), ") CLASHES with that of the reference alignment ($ct_sequences) !\n";
	print STDERR "[ERROR '$program_name'] $!\n\n";
	die ;
}
for (my $k=0; $k<$ct_sequences; $k++) {
	my $seqid = $sequence_ids->[$k];
	my $seqid2 = $sequence_ids_core->[$k];
	unless ($seqid eq $seqid2) {
	    print STDOUT "[ERROR '$program_name'] The ID of the $k th sequence in the core alignment ($seqid2) does NOT MATCH that in the reference MSA ($seqid) !\n";
	    print STDERR "[ERROR '$program_name'] $!\n\n";
	    die ;
	}
}

my $ancaln_len = length ${$anchor_msa->[0]};

print STDOUT "#{columns in MSA} = $ancaln_len .\n\n"; 


	### Give nominal frequencies to the residues. ###

print STDOUT "\n<<<<< Now, give nominal frequencies to the residues >>>>>\n\n";

our %RES2FREQ; # = ($residue => $equil_freq, ...)
our @RESIDUES = ($seqtype eq 'NT') ? qw( A C G T ) :
	@MyPAML_parser::AMINO_ACIDS ;
our @RES_FREQS = ();

if ($resfreq =~ m/\S/) {
  if ($resfreq eq 'm') {
    if ($seqtype eq 'AA') {

      unless ( retrieve_aa_freqs ($src_dat, %RES2FREQ) ) {
	print STDOUT "[ERROR '$program_name'] The subroutine 'retrieve_aa_freq' FAILED on the input data file '$src_dat' !\n";
	print STDERR "[ERROR '$program_name'] $!\n\n";
	die ;
      }
      print STDOUT "\n --- Retrieved the Amino-acid frequencies from the substitution model ...\n\n";

    } else {
	# Readin the ML estimates of nucleotide frequencies

      print STDOUT "\n --- The nucleotide frequencies will be estimated via ML later ...\n\n";
    }

  } elsif ($resfreq eq 'e') {

	# Calculate the residue frequencies in the core alignment #

      my $fl_caseignore = 1; # = 1 to convert lower-case letters to upper-case letters, = 0 to keep lower-case letters as they are.
      my $fl_relative = 1; # = 1 to compute the relative frequencies, = 0 to compute the absolute frequencies (i.e. the counts), of the residues.
	
      my $totct_res = est_resfreqs_frm_msa (@{$anchor_msa}, $GAP, %RES2FREQ, $fl_caseignore, $fl_relative);
      unless (defined $totct_res) {
	print STDOUT "[ERROR '$program_name'] 'est_resfreqs_frm_msa' FAILED on the anchor MSA !\n";
	print STDERR "[ERROR '$program_name'] $!\n\n";
	die ;
      }
      unless ($totct_res > 0) {
	print STDOUT "[ERROR '$program_name'] NO RESIDUES other than gaps ($GAP) in the anchor MSA !\n";
	print STDERR "[ERROR '$program_name'] $!\n\n";
	die ;
      }
      print STDERR "\n --- estimated the residue frequencies out of the anchor MSA (total residue number = $totct_res) ...\n\n";

  } elsif ($seqtype eq 'NT') { # ADDED in creation of 'compare_ml_msa.bch.extJC.6t.PhyML.pl' on Apr 8 (Fri), 2011 #

      my @freqs = split /\,/, $resfreq;
      unless (@freqs==4) {
	print STDOUT "[ERROR '$program_name'] The number (", scalar (@freqs), ") of user-specified frequencies = (", join (', ', @freqs), ") CLASHES with 4, which is the number of residues (", join (', ', @RESIDUES), ") !\n";
	print STDERR "[ERROR '$program_name'] $!\n\n";
	die ;
      }
      for (my $r=0; $r<4; $r++) { $RES2FREQ{$RESIDUES[$r]} = $freqs[$r]; }
  }

} elsif (($sbst_model eq 'JC69') or ($sbst_model eq 'K80')) {
      for (my $r=0; $r<4; $r++) { $RES2FREQ{$RESIDUES[$r]} = 1/4; }
} else {
	print STDOUT "[ERROR '$program_name'] I do NOT SUPPORT the option \$resfreq = '$resfreq' for the substitution model '$sbst_model' !\n";
	print STDERR "[ERROR '$program_name'] $!\n\n";
	die ;
}

	## Normalize the frequencies. ##

unless (($seqtype eq 'NT') and ($resfreq eq 'm')) {

    my $tot_resfreq = 0; # ADDED on Mar 29 (Tue), 2011 #
    foreach my $res (@RESIDUES) { # The 1st foreach-loop over residues #
	my $freq = $RES2FREQ{$res};
	unless (defined $freq) {
	   if ($resfreq eq 'm') {
	 	print STDERR "[ERROR '$program_name'] UNDEFINED FREQUENCY for the residue '$res' !\n";
		print STDERR "[ERROR '$program_name'] $!\n\n";
		die ;
	    } else {
		print STDOUT "[WARNING '$program_name'] The frequency for the residue '$res' is UNDEFINED : $! !\n";
		print STDOUT "        --- I will set it to $MIN_FREQ ...\n\n";
		##$freq = $RES2FREQ{$res} = 0;
		$freq = $RES2FREQ{$res} = $MIN_FREQ;
	    }
	}
	$tot_resfreq += $freq; # ADDED on Mar 29 (Tue), 2011 #
    }			# End of the 1st foreach-loop over residues #
    
		# Normalize the frequency (ADDED on Mar 29 (Tue), 2011) #

    foreach my $res (@RESIDUES) { # The 2nd foreach-loop over residues #
 	my $freq = $RES2FREQ{$res} = sprintf ("%9.7f", $RES2FREQ{$res} /$tot_resfreq );
	push @RES_FREQS, $freq;
    }			# End of the foreach-loop over residues #

    if ($resfreq eq 'm') {
	print STDOUT "\n\n<< Residue frequencies defined in the model >>\n\n";
    } else {
	print STDOUT "\n\n<< Residue frequencies estimated from the core alignment >>\n\n";
    }
    print STDOUT join ("\t", 'Residue', 'Frequency'), "\n\n";

    foreach my $res (@RESIDUES) { print STDOUT join ("\t", $res, $RES2FREQ{$res}), "\n"; }
    print STDOUT "\n\n";
}


	### Make a master file for a custom amino-acid substitution model ###

if (($seqtype eq 'AA') and ($resfreq eq 'e')) {

    print STDOUT "\n<<<<< Now, make master files for a custom amino-acid substitution model >>>>>\n\n";

    my $resct_in_line = 7; # Maximum number of residues whose frequencies are recorded in a line.
    my $endmark = ''; # A string that marks the end of the substitution model in the file #
    unless ( print_custom_sbst_model ($src_dat, $master_sbst_file, @RES_FREQS, $resct_in_line, $endmark) ) {
	print STDOUT "[ERROR '$program_name'] 'print_custom_sbst_model' FAILED to print out the pre-substitution matrix '$src_dat' combined with the empirical amino-acid frequencies:\n";
	print STDOUT join (', ', @RES_FREQS), " !!\n";
	print STDERR "[ERROR '$program_name'] $!\n\n";
	die ;
    }

    my $fh_otmp = open_output_file ($master_ctrl_file, 0);
    unless (defined $fh_otmp) {
	print STDOUT "[ERROR '$program_name'] 'open_output_file' FAILED on the master control file '$master_ctrl_file' !\n";
	print STDERR "[ERROR '$program_name'] $!\n\n";
	die ;
    }
    print $fh_otmp $dat_name, "\n";
    close ($fh_otmp);

    foreach my $master_file ($master_sbst_file, $master_ctrl_file) {
	unless (( -f $master_file ) and ( -r $master_file )) {
	    print STDOUT "[ERROR '$program_name'] CanNOT FIND a READABLE master file '$master_file' !\n";
	    print STDERR "[ERROR '$program_name'] $!\n\n";
	    die ;
	}
    }

    print STDOUT "(Master file of the model) $master_sbst_file ,\n";
    print STDOUT "(Master control file)      $master_ctrl_file .\n\n"; 
}


	### Either retrieve or reconstruct a phylogenetic tree that our main process is based on. ###

my @std_set_cand_trees = ();
our %STATS_PHYML;
	# = ($key => scalar_value ($key is the string between '.' and ':', which ' ' replaced with '_'),
	# 'discrete_gamma' => [$ncate, $alpha] (or undef),
	# 'nuc_freqs' => [$fA, $fC, $fG, $fT] (or undef),
	# 'rel_rates' => [$r_AC, $r_AG, $r_AT, $r_CG, $r_CT, $r_GT] (or undef),
	# 'rate_mtrx' => \@mtrx, with $mtrx[$i]->[$j] giving the instantaneous rate from the $i-th to the $j-th nucleotide (in the order: A, C, G, T) (or undef)
	# );
our @REL_RATES = ();

if ((defined $intree) and ($intree =~ m/\S/)) {

	## Read in the input tree (ESSENTIAL for the 'beta' version) ##

    print STDOUT "\n<<<<< Reading-in the Input Tree >>>>>\n\n";

    # @{$info_dawg_tree} = (\%node2pa, \%node2ch, \%name2id, \%id2name, \%br_attr)
    #
    my $info_dawg_tree = readin_dawg_tree2 ($intree); # MODIFIED in creation of 'compare_ref_vs_rec_compllimment.pl' (on Aug 9 (Sat), 2014). #
    ##my $info_dawg_tree = readin_dawg_tree ($intree);
    unless (defined $info_dawg_tree) {
	print STDOUT "[ERROR '$program_name'] Subroutine 'readin_dawg_tree2' FAILED on the input tree file '$intree' !\n";
	print STDERR "[ERROR '$program_name'] $!\n\n";
	die ;
    }

    @std_set_cand_trees = (['NA', 'NA', 'NA', 0, 0, @{$info_dawg_tree}]);

} else {

	## Infer a phylogenetic tree from the core alignment ##

		# Prepare an input alignment #

    ## my $tmpdir_phyml = "$outtopdir/Infer_tree";
    my $inaln_for_tree_name = 'in_phyml.seq';
    my $inaln_for_tree = "$tmpdir_phyml/$inaln_for_tree_name";

    my $fh_tmpaln = open_output_file ($inaln_for_tree, 0);
    unless (defined $fh_tmpaln) {
	print STDOUT "[ERROR '$program_name'] 'open_output_file' FAILED on the input alignment file for the tree inference '$inaln_for_tree' !\n";
	print STDERR "[ERROR '$program_name'] $!\n\n";
	die ;
    }
    print $fh_tmpaln "$ct_sequences $ancaln_len\n";

    unless ( pr_phylip_aln (@{$sequence_ids}, @{$anchor_msa}, $DIS_LEN, *${$fh_tmpaln}) ) {
	print STDOUT "[ERROR '$program_name'] 'pr_phylip_aln' FAILED to output the input alignment for the tree inference into the file '$inaln_for_tree' !\n";
	print STDERR "[ERROR '$program_name'] $!\n\n";
	die ;
    }
    close ($fh_tmpaln);

		# Put together command-line options #

    ## my $sbst_model = ($seqtype eq 'AA') ? $SBST_MODEL_AA : $SBST_MODEL_NT;
    ## my $ct_rcate = $CT_RCATE;
    ## my $alpha = $ALPHA;
    ## my $topo_search = $TOPO_SEARCH;

    my $ct_bootstrap = 0; # 0: Neither approximate likelihood ratio test nor bootstrap values are computed.
			 # -1: Approximate likelihood ratio test returning aLRT statistics.
    my $opt_params = 'tlr'; # Tree topology (t), branch lengths (l), and substitution rate parameters (r) are optimized.


    my $options = " -i $inaln_for_tree_name $OPTIONS_SHARED -b $ct_bootstrap -s $topo_search -o $opt_params";
    (($ct_rcate > 1) and (defined $alpha) and ($alpha > 0)) and ($options .= " -a $alpha");

    (($seqtype eq 'NT') and (defined $sv_ratio)) and ($options .= " -t $sv_ratio");

		# Paths to the output/log files # 

    my $name_outtree = "${inaln_for_tree_name}_phyml_tree.txt";
    my $out_tree = "$tmpdir_phyml/$name_outtree";

	# A BUG Fixed on Mar 30 (Wed), 2011 #
    my $name_outstat = "${inaln_for_tree_name}_phyml_stats.txt"; # ADDED on Mar 29 (Tue), 2011 #
    ##my $name_outstat = "${inaln_for_tree_name}_phyml_stat.txt"; # ADDED on Mar 29 (Tue), 2011 #

    my $out_stat = "$tmpdir_phyml/$name_outstat"; # ADDED on Mar 29 (Tue), 2011 #
    my $name_log_tree = "log_phyml.txt";
    my $log_tree = "$tmpdir_phyml/$name_log_tree";

    if (($seqtype eq 'AA') and ($resfreq eq  'e')) {

	my $tmp_sbst_file = "$tmpdir_phyml/$dat_name";
	my $tmp_ctrl_file = "$tmpdir_phyml/$ctrl_name";

	unless (0 == system ("cp -p $master_sbst_file $tmp_sbst_file") ) {
	    print STDOUT "[ERROR '$program_name'] 'system (cp ...)' FAILED to copy the master file for the custom substitution model '$master_sbst_file' to the temporary directory '$tmpdir_phyml' : $? !\n";
	    print STDERR "[ERROR '$program_name'] $!\n\n";
	    die ;
	}
	unless (0 == system ("cp -p $master_ctrl_file $tmp_ctrl_file") ) {
	    print STDOUT "[ERROR '$program_name'] 'system (cp ...)' FAILED to copy the master control file for PhyML '$master_ctrl_file' to the temporary directory '$tmpdir_phyml' : $? !\n";
	    print STDERR "[ERROR '$program_name'] $!\n\n";
	    die ;
	}
	
	$options .= " -m custom -f m < $ctrl_name";

    } else {
		# This may have to be revised for $seqtype eq 'NT' #

	    # REVISED on Apr 13 (Wed), 2011 #
	$options .= " -m $sbst_model";
	($resfreq =~ m/\S/) and ($options .= " -f $resfreq");
    }

    print STDOUT "\nOptions for PhyML tree inference:\n";
    print STDOUT "   '$options'\n\n";

   ### exit 0; ### For DEBUGGING the script ###

		# Execute the PhyML program #

    print STDOUT "\n<<< Start executing the PhyML program to infer the phylogenetic tree >>>\n\n";

    unless ( chdir $tmpdir_phyml ) {
	print STDOUT "[ERROR '$program_name'] FAILED the subroutine 'chdir' to change the directory to '$tmpdir_phyml' to infer the phylogenetic tree via PhyML !\n";
	print STDERR "[ERROR '$program_name'] $!\n\n";
	die ;
    }
    unless (0 == system ("$main_bin_tree $options > $name_log_tree 2>&1") ) {
	print STDOUT "[ERROR '$program_name'] FAILED 'system ('$main_bin_tree ...')' FAILED to infer the phylogenetic tree out of the core alignment '$inaln_for_tree': $? !\n";
	print STDERR "[ERROR '$program_name'] $!\n\n";
	die ;
    }
    unless ( chdir $CURR_WORK_DIR ) {
	print STDOUT "[ERROR '$program_name'] FAILED the subroutine 'chdir' to MOVE BACK to the original working directory '$CURR_WORK_DIR' after inferring the phylogenetic tree out of the core alignment: $? !\n";
	print STDERR "[ERROR '$program_name'] $!\n\n";
	die ;
    }

		# Read in the inferred tree #

    print STDOUT "\n ... Now that PhyML finished, read in the resulting output files...\n\n";

    unless (( -f $out_tree ) and ( -r $out_tree )) {
	print STDOUT "[ERROR '$program_name'] CanNOT FIND a readable OUTPUT TREE FILE '$out_tree' of PhyML for the tree inferred from the core alignment !\n";
	print STDERR "[ERROR '$program_name'] $!\n\n";
	die ;
    }

	# Hashes to store tree information (see 'MyTreeManipu_II.pm' for their formats) #
    my %node2pa; my %node2ch; my %name2id; my %id2name; my %br_attr;

    unless ( extract_sgltree_from_file ($out_tree, %node2pa, %node2ch, %name2id, %id2name, %br_attr, $COMMENT) ) {
	print STDOUT "[ERROR '$program_name'] 'extract_sgltree_from_file' FAILED to extract a tree from the file '$out_tree' !\n";
	print STDERR "[ERROR '$program_name'] $!\n\n";
	die ;
    }

    @std_set_cand_trees = (['NA', 'NA', 'NA', 0, 0, \%node2pa, \%node2ch, \%name2id, \%id2name, \%br_attr]);

		# Read in statistics file

    unless (( -f $out_stat ) and ( -r $out_stat )) {
	print STDERR "[ERROR '$program_name'] CanNOT FIND a readable OUTPUT STATISTICS FILE '$out_stat' of PhyML for the ML tree inference from the core alignment !\n";
	print STDERR "[ERROR '$program_name'] $!\n\n";
	die ;
    }

	# REVISED on Apr 8 (Fri), 2011 #
	# => BUG fixed on Aug 26 (Sun), 2012. #
    unless (  extract_phyml_statistics2 ($out_stat, %STATS_PHYML, $DBG_LEVEL_EXPHYML) ) {
    ##unless (  extract_phyml_statistics2 ($out_stat, %STATS_PHYML) ) {
    ##unless (  extract_phyml_statistics ($out_stat, %STATS_PHYML) ) {
	print STDOUT "[ERROR '$program_name'] 'extract_phyml_statistics2' FAILED on the PhyML statistics file '$out_stat' concerning the core alignment !\n";
	print STDERR "[ERROR '$program_name'] $!\n\n";
	die ;
    }
}


	## If necessary, store the Gamma shape parameter for use in later analyses ##

if (($ct_rcate > 1) and !(defined $alpha)) {

    print STDOUT "\n\n<< Estimate of Gamma shape parameter for substitution rate variation >>\n\n";
    my $para_gamma = $STATS_PHYML{'discrete_gamma'};
    unless (defined $para_gamma) {
	print STDOUT "[ERROR '$program_name'] UNDEFINED STATISTICS for discrete gamma model !\n";
	print STDERR "[ERROR '$program_name'] $!\n\n";
	die ;
    }
    my $ref = ref $para_gamma;
    unless ((defined $ref) and ($ref eq 'ARRAY')) {
	print STDOUT "[ERROR '$program_name'] UNEXPECTED VALUE for the key 'discrete_gamma' of hash ", '%STATS_PHYML', " (= $para_gamma) !\n";
	print STDERR "[ERROR '$program_name'] $!\n\n";
	die ;
    }
    unless (@{$para_gamma} == 2) {
	print STDOUT "[ERROR '$program_name'] The UNEXMECTED NUMBER (", scalar (@{$para_gamma}), ") of output statistics parameters for discrete gamma model, which was supposed to be 2 !\n";
	print STDERR "[ERROR '$program_name'] $!\n\n";
	die ;
    }
    my ($ct_rcate1, $alpha1) = @{$para_gamma};
    unless ($ct_rcate1 == $ct_rcate) {
	print STDOUT "[ERROR '$program_name'] The OUTPUT number of discrete categoryes ($ct_rcate1) CLASHES with the INPUT NUMBER ($ct_rcate) !\n";
	print STDERR "[ERROR '$program_name'] $!\n\n";
	die ;
    }

    print STDOUT "Alpha = $alpha1\n\n";

    $alpha = $alpha1;
}

	## Store the ML estimates of nucleotide frequencies for use in later analyses ##

if (($seqtype eq 'NT') and ($resfreq eq 'm')) {

    print STDOUT "\n\n<< ML estimates of Residue frequencies >>\n\n";

    my $nfreqs = $STATS_PHYML{'nuc_freqs'};
    unless (defined $nfreqs) {
	print STDOUT "[ERROR '$program_name'] UNDEFINED ML FREQUENCIES of nucleotides !\n";
	print STDERR "[ERROR '$program_name'] $!\n\n";
	die ;
    }
    unless (@{$nfreqs} == 4) {
	print STDOUT "[ERROR '$program_name'] The number (", scalar (@{$nfreqs}), ") of ML frequencies (", join (', ', @{$nfreqs}), ") is NOT the EXPECTED value, which is 4 !\n";
	print STDERR "[ERROR '$program_name'] $!\n\n";
	die ;
    }

    @RES_FREQS = @{$nfreqs};
    for (my $r=0; $r<4; $r++) { $RES2FREQ{$RESIDUES[$r]} = $nfreqs->[$r]; }

    print STDERR join ("\t", 'Residue', 'Frequency'), "\n\n";

    foreach my $res (@RESIDUES) { print STDOUT join ("\t", $res, $RES2FREQ{$res}), "\n"; }
    print STDOUT "\n\n";
}

	### If necessary, store the Transition/transversion ratio for use in later analysis ###

if (($seqtype eq 'NT') and !(defined $sv_ratio) and ($sbst_model ne 'JC69') and ($sbst_model ne 'F81')) {

    print STDOUT "\n\n<< ML estimate of the transition/transversion ratio >>\n\n";

    my $sv_ratio0 = $STATS_PHYML{'Transition/transversion_ratio'};
    unless (defined $sv_ratio0) {
	print STDOUT "[ERROR '$program_name'] UNDEFINED ML TRANSISION/TRANSVERSION RATIO !\n";
	print STDERR "[ERROR '$program_name'] $!\n\n";
	die ;
    }
    ($sv_ratio) = ($sv_ratio0 =~ m/^(\S+)/);

    print STDOUT "{ML estimate of the transition/transversion ratio} = $sv_ratio .\n\n";
}

	## Output the input tree to an interim file ##

print STDOUT "\n<<<<< Now, create an interim file recording the input trees >>>>>\n\n";
##print STDOUT "\n<<<<< Now, create an interim file recording the input tree >>>>>\n\n";

my $ct_cand_trees = @std_set_cand_trees;

my $fh_otree0  = open_output_file ($interim_trees, 0);
unless (defined $fh_otree0) {
	print STDOUT "[ERROR '$program_name'] Subroutine 'open_output_file' FAILED on the interim tree file '$interim_trees' !\n";
	print STDERR "[ERROR '$program_name'] $!\n\n";
	die ;
}
print $fh_otree0 "<< Candidate trees that are considerably likely (#{candidates} = $ct_cand_trees) >>\n\n";
##print $fh_otree0 "<< Candidate trees that are considerably likely (#{candidates} = 1) >>\n\n";

for (my $t=0; $t<$ct_cand_trees; $t++) { # Preliminary for-loop (over candidate trees). # ADDED in creation of 'compare_ref_vs_rec_abs_scoring_spt_odr.PhyML.pl' (on Aug 6 (Wed), 2014). #

	# REVISED in creation of 'compare_ml_msa.bch.extJC.6t.PAML.pl' (on Mar 22 (Tue), 2011) #
	# => Further REVISED in creation of 'compare_ref_vs_rec_abs_scoring_spt_odr.PhyML.pl'.
	my ($ln_ml_msa, $node2pa0, $node2ch0, $name2id0, $id2name0, $br_attr0) = @{$std_set_cand_trees[$t]}[1,5..9];
	##my ($node2pa0, $node2ch0, $name2id0, $id2name0, $br_attr0) = @{$std_set_cand_trees[0]}[5..9];
	####my ($node2pa0, $node2ch0, $name2id0, $id2name0, $br_attr0) = @{$info_dawg_tree};
	my $topnode_id0 = $name2id0->{$TOP_NODE};

	print $fh_otree0 "< The $t th candidate >\n\n";
	##print $fh_otree0 "< The 0 th candidate >\n\n";
	print $fh_otree0 "{ Phylogenetic Tree (top node ID: $topnode_id0) }\n\n";

	unless ( output_tree ($topnode_id0, %{$node2ch0}, %{$id2name0}, %{$br_attr0}, *${$fh_otree0}, 0, 0) ) {
	    print STDOUT "[ERROR '$program_name'] Subroutine 'output_tree' FAILED to output the dawg guide-tree onto the interim tree file '$interim_trees' !\n";
	    print STDERR "[ERROR '$program_name'] $!\n\n";
	    die ;
	}

		# FIXED on Mar 24 (Thu), 2011 #
		# => REVISED in creation of 'compare_ref_vs_rec_abs_scoring_spt_odr.PhyML.pl'.
	print $fh_otree0 "\n{ Log-likelihood of the tree for the MSA: $ln_ml_msa }\n\n\n";
	##print $fh_otree0 "\n{ Log-likelihood of the MSA under the tree: 0 }\n\n";

}	# Preliminary for-loop (over candidate trees). # ADDED in creation of 'compare_ref_vs_rec_abs_scoring_spt_odr.PhyML.pl' (on Aug 6 (Wed), 2014). #

close ($fh_otree0);


	## Calculate the Akaike weights of the candidate trees

print STDOUT "\n<<<<< Now, calculate the Akaike weights of the candidate trees and necessary inputs  >>>>>\n\n";

# $ln_akaike_wgts->[$c] is the logarithmic Akaike weight factor of the $c th candidate tree.
#
my $ln_akaike_wgts = log_akaike_weights (@std_set_cand_trees, 3);
unless (defined $ln_akaike_wgts) {
	print STDOUT "[ERROR '$program_name'] The subroutine 'log_akaike_weights' FAILED on the tree list extracted from '$interim_trees' !\n";
	print STDERR "[ERROR '$program_name'] $!\n\n";
	die ;
}

=for TESTING the script (to see if the final results correctly take into account the effects of the Akaike weights ) (probably, it will NOT influence the comparison of the scores among alternatives)
for (my $t=0; $t<$ct_cand_trees; $t++) { $ln_akaike_wgts->[$t]++; }
=cut

	# ADDED in creation of 'compare_ref_vs_rec_compllimment.hs.pl'. #

print STDOUT "\n<<<<< Now, assign the logarithmic multiplication factors to each branche, based on the files in '$indir_mfacs' ... >>>>>\n\n";
my @set_br2log_mfacs = (); # %{$set_br2log_mfacs[$t]} = ($br_id => \@set_log_mfacs, ...) for all branches. # 

	# END of "ADDED in creation of 'compare_ref_vs_rec_compllimment.hs.pl'." #


##=for TESTING the script
for (my $t = 0; $t<$ct_cand_trees; $t++) { # Preliminary for-loop #

	my ($sum_neg_log_pv, $ln_ml_msa, $ct_free_params, $aic, $bic, $node2pa, $node2ch, $name2id, $id2name, $br_attr) = @{$std_set_cand_trees[$t]};
	my $topnode_id = $name2id->{$TOP_NODE};
	my $ln_awgt = $ln_akaike_wgts->[$t];

	print STDOUT "\< The $t th candidate tree (topnode ID: $topnode_id\; Log_Akaike_weight = $ln_awgt) >\n\n";
	print STDOUT "Sum (-log(Pv)) = $sum_neg_log_pv\n";
	print STDOUT "log (Prob(MSA|Tree)_ML) = $ln_ml_msa\n";
	print STDOUT "#{free parameters} = $ct_free_params\n";
	print STDOUT "AIC = $aic\n";
	print STDOUT "BIC = $bic\n\n";

	my $fl_bootlabel = 1; # Flag to determine whether bootstrap values are displayed at the branch (=1) or node (=0).
	my $fl_nodeid = 1; # Flag to determine whether node IDs are displayed (=1) or not (=0).

	unless ( output_tree ($topnode_id, %{$node2ch}, %{$id2name}, %{$br_attr}, *STDOUT, $fl_bootlabel, $fl_nodeid) ) {
	    print STDOUT "[ERROR '$program_name'] 'output_tree' FAILED to output the $t th candidate tree !\n";
	    print STDERR "[ERROR '$program_name'] $!\n\n";
	    die ;
	}
	print STDOUT "\n";

	##print STDERR "\n\nNode_ID --> Parent_ID\n\n";
	##foreach my $nodeid (sort keys %{$node2pa}) { print STDERR "$nodeid  --> ", $node2pa->{$nodeid}, "\n"; }
	##print STDERR "\n\n";

	print STDOUT join ("\t", 'Branch_ID', 'length', 'P-value', 'parent_node_ID'), "\n\n";
	foreach my $brid (sort keys %{$br_attr}) { # inner foreach-loop #
	    my $attr = $br_attr->{$brid};
	    my ($brlen, $pvalue) = @{$attr}[$INDX_LENGTH, $INDX_BOOT];
	    (defined $brlen) or ($brlen = 'NA');
	    (defined $pvalue) or ($pvalue = 'NA');
	    my $pa = $node2pa->{$brid};
	    print STDOUT join ("\t", $brid, $brlen, $pvalue, $pa), "\n";
	}				# End of the inner foreach-loop #
	print STDOUT "\n\n";


		### Read in the logarithmic multiplication factors. ###
		### (IMPORTED from 'br_infer_psm_indel_events_spt_odr_dawg.hs.pl'
		### in creation of 'compare_ref_vs_rec_compllimment.hs.pl'.) ###

	my $br2log_mfacs = assign_br2log_mfacs (%{$br_attr}, $TOTRATE_INS + $TOTRATE_DEL, $indir_mfacs, @FILENAMES_LOG_MFACS);
	unless (defined $br2log_mfacs) {
	    print STDOUT "[ERROR '$program_name'] The subroutine 'assign_br2log_mfacs' FAILED on the $t th candidate tree !\n";
	    print STDERR "[ERROR '$program_name'] $!\n\n";
	    die ;
	}

	$set_br2log_mfacs[$t] = $br2log_mfacs; # ADDED in creation of 'compare_ref_vs_rec_compllimment.hs.pl'. #

}			# end of the preliminary for-loop #
print STDOUT "\n";

### exit 0; ### For TESTING the Upper part of the script
##=cut

	### Construct a shared part of the command-line options
	### for calculating column-wise likelihoods

print STDOUT "\n<<<<<  Now, specify the shared part of the command-line options. >>>>>\n\n";

my $ct_bootstrap_clmlk = 0; # Neither approximate likelihood ratio test nor bootstrap values are computed.
my $opt_params_clmlk = 'n'; # no parameter is optimized.

	# A BUG fixed on Apr 11 (Mon), 2011 #
our $OPTIONS_CLMLK = "--print_site_lnl $OPTIONS_SHARED -o $opt_params_clmlk -b $ct_bootstrap_clmlk";
##our $OPTIONS_CLMLK = "---print_site_lnl $OPTIONS_SHARED -o $opt_params_clmlk -b $ct_bootstrap_clmlk";

(($ct_rcate > 1) and (defined $alpha) and ($alpha > 0)) and ($OPTIONS_CLMLK .= " -a $alpha");

if ($seqtype eq 'AA') { # For an amino-acid alignment #
    if ($resfreq eq 'e') {
	$OPTIONS_CLMLK .= " -m custom -f m";

	# NOTE: you will have to feed the name of a file for the substitution model through a control file at 'Step 2' of the main process #

    } else {
	$OPTIONS_CLMLK .= " -m $sbst_model -f m";
    }
} else { # For a nucleotide alignment #

    my $cnct_basefreqs = join (',', @RES_FREQS); # = join (',', $fA , $fC, $fG, $fT) for nucleotides
    $OPTIONS_CLMLK .= " -m $sbst_model";
    (($sbst_model ne 'J69') and ($sbst_model ne 'K80')) and ($OPTIONS_CLMLK .= " -f $cnct_basefreqs");

    (defined $sv_ratio) and ($OPTIONS_CLMLK .= " -t $sv_ratio");

	# NOTE: you will have to feed the rate parameters through a control file at 'Step 2' of the main process.
	#  (==> THis is NOT NECESSARY any longer.) #
}

print STDOUT "<< Shared options for calculating column-wise likelihoods >>\n\n";
print STDOUT "  '$OPTIONS_CLMLK' .\n\n";


### exit 0; ### For TESTING the part added for the script 'compare_ml_msa.bch.extJC.6t.PhyML.pl'

	## Create a copy of each candidate tree, which will be used in the main indel analyses.
	## (ADDED in creation of 'compare_ref_vs_rec_abs_scoring_spt_odr.PhyML.pl' (on Aug 6 (Wed), 2014).) ##

my @std_set_cand_trees_indels = (); # element = [\%cp_node2pa, \%cp_node2ch, \%cp_name2id, \%cp_id2name, \%cp_br_attr]

for (my $t = 0; $t<$ct_cand_trees; $t++) { # Preliminary for-loop (over candidate trees). #

	my ($node2pa, $node2ch, $name2id, $id2name, $br_attr) = @{$std_set_cand_trees[$t]}[5..9];

	my %cp_node2pa;
	foreach my $node (keys %{$node2pa}) { $cp_node2pa{$node} = $node2pa->{$node}; }

 	my %cp_node2ch;
	foreach my $node (keys %{$node2ch}) { my @cp_ch = @{$node2ch->{$node}}; $cp_node2ch{$node} = \@cp_ch; }

	my %cp_name2id;
	foreach my $name (keys %{$name2id}) { $cp_name2id{$name} = $name2id->{$name}; }

	my %cp_id2name;
	foreach my $id (keys %{$id2name}) { $cp_id2name{$id} = $id2name->{$id}; }

	my %cp_br_attr;
	foreach my $br (keys %{$br_attr}) { my @attr = @{$br_attr->{$br}}; $cp_br_attr{$br} = \@attr; }

	$std_set_cand_trees_indels[$t] = [\%cp_node2pa, \%cp_node2ch, \%cp_name2id, \%cp_id2name, \%cp_br_attr];

}		# End of the preliminary for-loop (over candidate trees). #

	## END of "(ADDED in creation of 'compare_ref_vs_rec_abs_scoring_spt_odr.PhyML.pl' (on Aug 6 (Wed), 2014).)" ##


	### Estimate and Compare the ML values of the Candidate MSAs ###

print STDOUT "\n<<<<<<< The main analyses >>>>>>>\n\n";


my $fh_out = open_output_file ($out_summ, 0);
unless (defined $fh_out) {
	print STDOUT "[ERROR '$program_name'] 'open_output_file' FAILED on the output file '$out_summ' !\n";
 	print STDERR "[ERROR '$program_name'] $!\n\n";
	die ;
}

my $ct_anom_segs = my $ct_in_segs = my $ct_succ_segs = my $ct_fail_segs = my $ct_skipped_segs = 0;
my $ct_skipped_segs2 = 0; # ADDED in DEBUGGING on Aug 11 (Mon), 2014. #
my $ct_skipped_segs3 = 0; # ADDED in creation of 'compare_ref_vs_rec_compllimment.hs_extra.pl'. #

#my $list_segments = readin_list_segs ($inlist_segs, %LABEL_SATTR2INDX);
# my $ct_segments = @{$list_segments};

	# MODIFIED in creation of 'compare_ref_vs_rec_compllimment.pl'. #
my $last_ref_coord_end = my $last_rec_coord_end = 0;
##my $ref_coord_beg = my $rec_coord_beg = 0; # The 'beginning' coordinates of the segment in the reference MSA and reconstructed MSA, respectively. #

for (my $s = 0; $s<$ct_segments; $s++) { # Main outer for-loop (over MSA segments) #

		## MODIFIED in creation of 'compare_ref_vs_rec_compllimment.pl' (on Aug 9 (Sat), 2014). ##

	my ($segid, $ref_coord_beg, $ref_coord_end, $rec_coord_beg, $rec_coord_end, $diagnosis) = @{$list_segments->[$s]};

	    # @LABELS_SEG_ATTR = ('Indx_spacer', 'Start_in_Ref', 'End_in_ref', 'Start_in_Rec', 'End_in_Rec', 'Diagnosis'); # MODIFIED in creation of 'compare_ref_vs_rec_compllimment.pl'. #
	    # @{$list_segments[$s]} = @attrs gives information on the $s th segment, including its ID.

	unless ( uc ($diagnosis) =~ m/DIFFERENT$/ ) { # Skip segments NOT diagnosed as having reconstructed MSA 'DIFFERENT'  from the reference.

   (print STDOUT "\n[INFORMATION] The $s th segment (ID: $segid) will be SKIPPED, because its reference MSA (in [$ref_coord_beg\, $ref_coord_end\) ) and reconstructed MSA (in [$rec_coord_beg\, $rec_coord_end\) ) are diagnosed as '$diagnosis' !\n\n") if ($TEST_LEVEL>0);

	    $ct_skipped_segs++;

	    next;
	}

	print STDOUT "<<<<<< Segment ID: $segid  (Diagnosis: $diagnosis) >>>>>>\n\n";


		# Remove the right flanking regions, if at all. #
	if ($last_ref_coord_end < $ref_coord_beg) {
	    my $len_rflnk = $ref_coord_beg - $last_ref_coord_end;
	    for (my $k=0; $k < $ct_sequences; $k++) { substr (${$ref_msa->[$k]}, 0, $len_rflnk, ''); }
	}

	if ($last_rec_coord_end < $rec_coord_beg) {
	    my $len_rflnk = $rec_coord_beg - $last_rec_coord_end;
	    for (my $k=0; $k < $ct_sequences; $k++) { substr (${$rec_msa->[$k]}, 0, $len_rflnk, ''); }
	}

	print STDOUT "<<<< Prepare for segments of reference/reconstructed MSAs >>>>\n\n";

	my $ref_len = $ref_coord_end - $ref_coord_beg;
	my $rec_len = $rec_coord_end - $rec_coord_beg;

	my @ref_seg_msa = my @rec_seg_msa = ();

	for (my $k=0; $k<$ct_sequences; $k++) { #  1st middle for-loop #

	    my $seg_ref = substr (${$ref_msa->[$k]}, 0, $ref_len, '');
	    my $seg_rec = substr (${$rec_msa->[$k]}, 0, $rec_len, '');

	    push @ref_seg_msa, \$seg_ref;
	    push @rec_seg_msa, \$seg_rec;

	}	# 2nd of the 1st middle for-loop #

	print STDOUT "(ref_len, rec_len) = ($ref_len, $rec_len)\n\n";


		# Update the last end-coordinates. #

	$last_ref_coord_end = $ref_coord_end;
	$last_rec_coord_end = $rec_coord_end;

		## END of "MODIFIED in creation of 'compare_ref_vs_rec_compllimment.pl' (on Aug 9 (Sat), 2014)." ##

=for the predecessor 'compare_ref_vs_rec_abs_scoring_spt_odr.PhyML.pl'

	my ($segid, $seg_type, $ref_len, $rec_len, $ct_lgrps, $alt_state) = @{$list_segments->[$s]};
# our @LABELS_SEG_ATTR = ('seg_type', 'ref_len', 'rec_len', '#len_grp', 'alt_state');

	print STDOUT "<<<<<< Segment ID: $segid >>>>>>\n\n";

# (my $ref_msa, my $sequence_ids, undef, undef) = extract_fasta ($inaln_file_ref);
# (my $rec_msa, my $seq_ids2, undef, undef) = extract_fasta ($inaln_file_rec);


	print STDOUT "<<<< Prepare for segments of reference/reconstructed MSAs >>>>\n\n";

	my @ref_seg_msa = my @rec_seg_msa = ();

	for (my $k=0; $k<$ct_sequences; $k++) { #  1st middle for-loop #

	    my $seg_ref = substr (${$ref_msa->[$k]}, 0, $ref_len, '');
	    my $seg_rec = substr (${$rec_msa->[$k]}, 0, $rec_len, '');

	    push @ref_seg_msa, \$seg_ref;
	    push @rec_seg_msa, \$seg_rec;

	}	# 2nd of the 1st middle for-loop #

	print STDOUT "seg_type = $seg_type\n";
	print STDOUT "(ref_len, rec_len) = ($ref_len, $rec_len)\n\n";

	if ($seg_type == 0) {
	    $ref_coord_beg += $ref_len;
	    $rec_coord_beg += $rec_len;
	    $ct_skipped_segs++;
	    print STDOUT "\n --- Sgment with seg_type = 0 is skipped ---\n\n";
	    next;
	}
=cut

=for targetted DEBUGGING (on Sep 22 (Sat) & 23 (Sun), 2012)
	##unless ($segid eq '0040') {
	unless ($segid eq '0014') {
	    $ref_coord_beg += $ref_len;
	    $rec_coord_beg += $rec_len;
	    $ct_skipped_segs++;
	    ##print STDOUT "\n --- Sgment with ID ne '0040' is skipped ---\n\n";
	    print STDOUT "\n --- Sgment with ID ne '0014' is skipped ---\n\n";
	    next;
	}
=cut


		## Prepare for the files necessary for analyzing the segment. ##

# print STDERR "   (for scoring the sbst pattern of the \{reference,reconstructd\} MSA for each segment) {log_dir}/log_apbayes_score.\{ref,rec\}.\{seg_id\}.txt .\n\n";
# print STDERR "   (for scoring the gap-pattern of the \{reference,reconstructed\} MSA for each segment} {log_dir}/log_lnlk_gpattern.\{ref,rec\}.\{seg_id\}.txt .\n\n";

	my $logfile_sbst_ref = "$logdir/log_apbayes_score.ref.$segid.txt";
	my $fh_log_sref = open_output_file ($logfile_sbst_ref, 0);
	unless (defined $fh_log_sref) {
	    print STDOUT "[ERROR '$program_name'] 'open_output_file' FAILED on the log file '$logfile_sbst_ref' !\n";
	    print STDERR "[ERROR '$program_name'] $!\n\n";
	    die ;
	}
	my $logfile_sbst_rec = "$logdir/log_apbayes_score.rec.$segid.txt";
	my $fh_log_srec = open_output_file ($logfile_sbst_rec, 0);
	unless (defined $fh_log_srec) {
	    print STDOUT "[ERROR '$program_name'] 'open_output_file' FAILED on the log file '$logfile_sbst_rec' !\n";
	    print STDERR "[ERROR '$program_name'] $!\n\n";
	    die ;
	}
	my $logfile_gap_ref = "$logdir/log_lnlk_gpattern.ref.$segid.txt";
	my $fh_log_gref = open_output_file ($logfile_gap_ref, 0);
	unless (defined $fh_log_gref) {
	    print STDOUT "[ERROR '$program_name'] 'open_output_file' FAILED on the log file '$logfile_gap_ref' !\n";
	    print STDERR "[ERROR '$program_name'] $!\n\n";
	    die ;
	}
	my $logfile_gap_rec = "$logdir/log_lnlk_gpattern.rec.$segid.txt";
	my $fh_log_grec = open_output_file ($logfile_gap_rec, 0);
	unless (defined $fh_log_grec) {
	    print STDOUT "[ERROR '$program_name'] 'open_output_file' FAILED on the log file '$logfile_gap_rec' !\n";
	    print STDERR "[ERROR '$program_name'] $!\n\n";
	    die ;
	}

		### MOVED from below, within the loop over gap patterns (on Sep 1 (Sat), 2012) ###
    if ($TEST_LEVEL>2) {
	foreach my $fh_log ($fh_log_sref, $fh_log_gref) {
	    print $fh_log "Original Segment of the Reference Alignment:\n\n";
	    unless ( pr_ODEN_input (@{$sequence_ids}, @ref_seg_msa, 60, *${$fh_log}) ) {
		##print STDOUT "[ERROR '$program_name'] The subroutine 'pr_ODEN_input' FAILED on the segmental reference MSA for the $indx_gp th gap pattern !\n";
		print STDOUT "[ERROR '$program_name'] The subroutine 'pr_ODEN_input' FAILED on the segmental reference MSA !\n";
		print STDERR "[ERROR '$program_name'] $!\n\n";
		die ;
	    }
	    print $fh_log "\n\n";
	}

	foreach my $fh_log ($fh_log_srec, $fh_log_grec) {
	    print $fh_log "Original Segment of the Reconstructed Alignment:\n\n";
	    unless ( pr_ODEN_input (@{$sequence_ids}, @rec_seg_msa, 60, *${$fh_log}) ) {
		##print STDOUT "[ERROR '$program_name'] The subroutine 'pr_ODEN_input' FAILED on the segmental reconstructed MSA for the $indx_gp th gap pattern !\n";
		print STDOUT "[ERROR '$program_name'] The subroutine 'pr_ODEN_input' FAILED on the segmental reconstructed MSA !\n";
		print STDERR "[ERROR '$program_name'] $!\n\n";
		die ;
	    }
	    print $fh_log "\n\n";
	}
    }
		### END of "MOVED from below, within the loop over gap patterns" ###


		## ADDED for DEBUGGING the script (on Aug 11 (Mon), 2014). ##

	unless (($ref_len>0) and ($rec_len>0)) {

	    print STDOUT "\n[INFORMATION] Either reference or reconstructed sub-MSA (or both) is NULL! ... I will skip the calculation of the ComplLiMMent scores for this segment pair... \n\n";

	    foreach my $fh_log ($fh_log_sref, $fh_log_srec, $fh_log_gref, $fh_log_grec) { 
		print $fh_log "\n[INFORMATION] Either reference or reconstructed sub-MSA (or both) is NULL! ... I will skip the calculation of the complLiMMent scores for this segment pair (ID: $segid) ... \n\n\n";
	    }

	    print $fh_out "< Segment ID: $segid >\n\n";

	    print $fh_out join ("\t", 'Ref/Rec', 'Total_Score', 'Gap_Score', 'Av#{indel_events}', 'Av#{null_columns}'), "\n\n";

	    print $fh_out join ("\t", 'Ref', 'N/A', 'N/A', 'N/A', 'N/A'), "\n";
	    print $fh_out join ("\t", 'Rec', 'N/A', 'N/A', 'N/A', 'N/A'), "\n";
	    
	    print $fh_out "\n\\\\\n\n";

	    $ct_skipped_segs2++;

	    next;
	}
		## END of "ADDED for DEBUGGING the script (on Aug 11 (Mon), 2014)." ##


		### ADDED in creation of 'compare_ref_vs_rec_compllimment.hs_extra.pl'. ##
		## (SKIP a specified segment) ##

	if ($segid eq '6') {

	    print STDOUT "\n[INFORMATION] This segment was DESIGNATED for being SKIPPED !!\n\n\n";

	    foreach my $fh_log ($fh_log_sref, $fh_log_srec, $fh_log_gref, $fh_log_grec) { 
	        print $fh_log "\n[INFORMATION] This segment was DESIGNATED for being SKIPPED !!\n\n\n";
		close ($fh_log);
	    }

	    print $fh_out "< Segment ID: $segid >\n\n";

	    print $fh_out join ("\t", 'Ref/Rec', 'Total_Score', 'Gap_Score', 'Av#{indel_events}', 'Av#{null_columns}'), "\n\n";

	    print $fh_out join ("\t", 'Ref', 'N/A', 'N/A', 'N/A', 'N/A'), "\n";
	    print $fh_out join ("\t", 'Rec', 'N/A', 'N/A', 'N/A', 'N/A'), "\n";
	    
	    print $fh_out "\n\\\\\n\n";

	    $ct_skipped_segs3++;

	    next;
	    
	}
		### END of "ADDED in creation of 'compare_ref_vs_rec_compllimment.hs_extra.pl'." ##


# print STDERR "Temporary directories for PAML:  {top_tmpdir}/s{seg_id}/g{indx_gpattern}/t{indx_tree}/,\n";

		# The grand-parent directory of temporary working directories #

	my $grpa_tmp_workdir_ref = sprintf ("%s/s%s", $top_tmpdir_ref, $segid);
	my $grpa_tmp_workdir_rec = sprintf ("%s/s%s", $top_tmpdir_rec, $segid);

	foreach my $grpa_tmpdir ($grpa_tmp_workdir_ref, $grpa_tmp_workdir_rec) { # Preliminary middle foreach-loop #
	    unless ( -d $grpa_tmpdir) {
		unless (0 == system ("mkdir -p $grpa_tmpdir" ) ) {
		    print STDOUT "[ERROR '$program_name'] FAILED to create a grand-parent of temporary working directories '$grpa_tmpdir': $? !\n";
		    print STDERR "[ERROR '$program_name'] $!\n\n";
		    die ;
		}
	    }
	    unless (( -r $grpa_tmpdir ) and ( -w $grpa_tmpdir )) {
		unless (0 == system ("chmod -r u+rw $grpa_tmpdir" ) ) {
		    print STDOUT "[ERROR '$program_name'] FAILED to CHANGE permission MODES of the grand-parent of temporary working directories '$grpa_tmpdir': $? !\n";
		    print STDERR "[ERROR '$program_name'] $!\n\n";
		    die ;
		}
	    }
	}			# End of the preliminary middle foreach-loop #

		## (ii) Main Process A:
		## Calculate the approximate ML scores of the substitution & gap patterns
		## of the columns in reference & reconstructed MSAs
		##  under each of the candidate trees.

	print STDOUT "<<<<< Step (ii) Main Process A: Calculating apML scores of the reference & reconstructed MSA segments >>>>>\n\n";
	foreach my $fh_log ($fh_log_sref, $fh_log_srec, $fh_log_gref, $fh_log_grec) {
	    print $fh_log "<<<<< Step (ii) Main Process A: Calculating apML scores of the reference & reconstructed MSA segments >>>>>\n\n";
	}

	my @setset_refseg_scores = my @setset_recseg_scores = ();
		# $setset_{ref,rec}seg_scores[$indx_gpattern]->[$t] is the score
		# of the $indx_gpattern set in the reference/reconstructed MSA segments 
		# under the $t th tree candidate.

=DISABLED because they didn't appear working as they are supposed to be.
	my $int_clmlk_file_ref = "$top_clmlk_dir_ref/$pref_clmlk$segid$suff_clmlk";
	my $fh_clmlk_ref = open_output_file ($int_clmlk_file_ref, 0);
	unless (defined $fh_clmlk_ref) {
	    print STDOUT "[ERROR '$program_name'] 'open_output_file' FAILED on the interim output file '$int_clmlk_file_ref' for the column-wise log-likelihood of the reference MSA !\n";
	    print STDERR "[ERROR '$program_name'] $!\n\n";
	    die ;
	}

	my $int_clmlk_file_rec = "$top_clmlk_dir_rec/$pref_clmlk$segid$suff_clmlk";
	my $fh_clmlk_rec = open_output_file ($int_clmlk_file_rec, 0);
	unless (defined $fh_clmlk_rec) {
	    print STDOUT "[ERROR '$program_name'] 'open_output_file' FAILED on the interim output file '$int_clmlk_file_rec' for the column-wise log-likelihood of the reference MSA !\n";
	    print STDERR "[ERROR '$program_name'] $!\n\n";
	    die ;
	}
=cut


	my @set_refseg_scores_sb = (); # $set_seg_scores_sb[$t] is the ML score of the substitution pattern of the reference segment under the $t th tree candidate.
	my @set_recseg_scores_sb = (); # $set_seg_scores_sb[$t] is the ML score of the substitution pattern of the reconstructed segment under the $t th tree candidate.
	my @set_refseg_scores_gp = (); # $set_seg_scores_gp[$t] is the ML score of the gap pattern of the reference segment under the $t th tree candidate.
	my @set_recseg_scores_gp = (); # $set_seg_scores_gp[$t] is the ML score of the gap pattern of the reconstructed segment under the $t th tree candidate.

	my @set_ct_indels_ref = my @set_ct_indels_rec = (); # $set_ct_indels_{ref,rec}[$t] is the average number of indel events under the $t th tree candidate.
	my @set_ct_null_clms_ref = my @set_ct_null_clms_rec = (); # $set_ct_null_clms_{ref,rec}[$t] is the number of 'null' columns in the original {reference,reconstructed} MSA segment under the $t th candidate tree.

	for (1 .. $ct_cand_trees) {
	   push @set_refseg_scores_sb, 0;
	   push @set_recseg_scores_sb, 0;
	   push @set_refseg_scores_gp, 0;
	   push @set_recseg_scores_gp, 0;
	   push @set_ct_indels_ref, undef;
	   push @set_ct_indels_rec, undef;
	}

	##my @set_clm_scores = (); # $set_clm_scores[$indx_clm]->[$t] is the ML score of the $indx_clm th nr-column under the $t th tree candidate.
	##for (1 .. $ct_nr_clms) { # 2nd interim auxiliary middle for-loop (over non-redundant columns)  #
	##    my @tmp = ();
	##    $tmp[$ct_cand_trees - 1] = undef;
	##    push @set_clm_scores, \@tmp;
	##} # End of the 2nd interim auxiliary middle for-loop (over non-redundant columns) #

  for (my $t = 0; $t<$ct_cand_trees; $t++) { # 1st outer-middle for-loop (over candidate trees) #

	my ($sum_neg_log_pv, $ln_ml_msa, $ct_free_params, $aic, $bic, $node2pa, $node2ch, $name2id, $id2name, $br_attr) = @{$std_set_cand_trees[$t]};

	my $topnode_id = $name2id->{$TOP_NODE};
	my $ln_awgt = $ln_akaike_wgts->[$t];

	foreach my $fh_log ($fh_log_sref, $fh_log_srec) { # MODIFIED in creation of 'compare_ref_vs_rec_abs_scoring_spt_odr.PhyML.pl'. #
	##foreach my $fh_log ($fh_log_sref, $fh_log_srec, $fh_log_gref, $fh_log_grec) {...}
		# Fixed a very minor bug. #
	    print $fh_log "<<\{\{ The $t th candidate tree (topnode ID: $topnode_id\; Log_Akaike_weight = $ln_awgt) \}\}>>\n\n";
	    ##print $fh_log_sref "<<\{\{ The $t th candidate tree (topnode ID: $topnode_id\; Log_Akaike_weight = $ln_awgt) \}\}>>\n\n";
	}


		# Handle Exceptional Case #

	if ((@{$node2ch->{$topnode_id}} == 2) and (@{$sequence_ids} >2)) {
	    foreach my $fh_log ($fh_log_sref, $fh_log_srec) { # MODIFIED in creation of 'compare_ref_vs_rec_abs_scoring_spt_odr.PhyML.pl'. #
	    ##foreach my $fh_log ($fh_log_sref, $fh_log_srec, $fh_log_gref, $fh_log_grec) {...}
		print $fh_log "[CAUTION '$program_name'] The candidate tree is BIFURCATED --- I will make it multifurcated ...\n\n";
	    }
	    unless ( bi2multifurcated_top (%{$node2pa}, %{$node2ch}, %{$name2id}, %{$br_attr}, @INDICES_ATTR) ) {
		print STDOUT "[ERROR '$program_name'] The subroutine 'bi2multifurcated_top' FAILED on the $t th candidate tree !\n";
		print STDERR "[ERROR '$program_name'] $!\n\n";
		die ;
	    }
	    $topnode_id = $name2id->{$TOP_NODE};
	}

	foreach my $fh_log ($fh_log_sref, $fh_log_srec) { # MODIFIED in creation of 'compare_ref_vs_rec_abs_scoring_spt_odr.PhyML.pl'. #
	##foreach my $fh_log ($fh_log_sref, $fh_log_srec, $fh_log_gref, $fh_log_grec) {...}
	    print $fh_log "\n[ Input Tree (top_node_ID = $topnode_id) ]\n\n";
	
	    my $fl_bootlabel = 1; # Flag to determine whether bootstrap values are displayed at the branch (=1) or node (=0).
	    my $fl_nodeid = 1; # Flag to determine whether node IDs are displayed (=1) or not (=0).

	    unless ( output_tree ($topnode_id, %{$node2ch}, %{$id2name}, %{$br_attr}, *${$fh_log}, $fl_bootlabel, $fl_nodeid) ) {
		print STDOUT "[ERROR '$program_name'] 'output_tree' FAILED to output the $t th candidate tree (for substitution analyses): $! !\n";
		print STDERR "[ERROR '$program_name'] $!\n\n";
		die ;
	    }
	    print $fh_log "\n\n";
	}

		## Retrieve a tree for the indel analyses. ##
		## (ADDED in creation of 'compare_ref_vs_rec_abs_scoring_spt_odr.PhyML.pl' (on Aug 6 (Wed), 2014).) ##

	my ($node2pa_id, $node2ch_id, $name2id_id, $id2name_id, $br_attr_id) = @{$std_set_cand_trees_indels[$t]};
	my $topnode_id_id = $name2id_id->{$TOP_NODE};

	foreach my $fh_log ($fh_log_gref, $fh_log_grec) {
	    print $fh_log "<<\{\{ The $t th candidate tree (topnode ID: $topnode_id_id\; Log_Akaike_weight = $ln_awgt) \}\}>>\n\n";
	}

	foreach my $fh_log ($fh_log_gref, $fh_log_grec) {
	    print $fh_log "\n[ Input Tree (top_node_ID = $topnode_id) ]\n\n";
	
	    my $fl_bootlabel = 1; # Flag to determine whether bootstrap values are displayed at the branch (=1) or node (=0).
	    my $fl_nodeid = 1; # Flag to determine whether node IDs are displayed (=1) or not (=0).

	    unless ( output_tree ($topnode_id_id, %{$node2ch_id}, %{$id2name_id}, %{$br_attr_id}, *${$fh_log}, $fl_bootlabel, $fl_nodeid) ) {
		print STDOUT "[ERROR '$program_name'] 'output_tree' FAILED to output the $t th candidate tree (for indel analyses): $! !\n";
		print STDERR "[ERROR '$program_name'] $!\n\n";
		die ;
	    }
	    print $fh_log "\n\n";
	}


		## END of "(ADDED in creation of 'compare_ref_vs_rec_abs_scoring_spt_odr.PhyML.pl' (on Aug 6 (Wed), 2014).)" ##


		### Calculate log-likelihoods of the indel scenarios
		### that result in reference & reconstructed MSA segments.

	print STDOUT "\n<<<< Sub-Step (1): Calculating log-likelihoods of the indel scenarios of the reference & reconstructed MSA segments >>>>\n\n";

##our $CUTOFF_3P = our $CUTOFF_5P = $cutoff_len;
##our @PARAMS_INS = ($TOTRATE_INS, $DISTRI, $PARAM_INS);
##our @PARAMS_DEL = ($TOTRATE_DEL, $DISTRI, $PARAM_DEL);
##our @LABELS_NFACS = ("Insertions(5p)", "Deletions(5p)", "Insertions(3p)", "Deletions(3p)");
##my $log_nfacs = cal_log_normal_facs_indel_distri (@PARAMS_INS, @PARAMS_DEL, $CUTOFF_5P, $CUTOFF_3P);
##my $delta_del_5p = cal_delta_exp_del_5p (@PARAMS_DEL, $CUTOFF_5P, $log_nfac_del_5p); 

	##$ref_coord_beg += $ref_len;
	##$rec_coord_beg += $rec_len;
	##push @ref_seg_msa, \$seg_ref;
	##push @rec_seg_msa, \$seg_rec;
	##@set_refseg_scores_gp = (); # $set_seg_scores_gp[$t] is the ML score of the gap pattern of the reference segment under the $t th tree candidate.
	##@set_recseg_scores_gp = (); # $set_seg_scores_gp[$t] is the ML score of the gap pattern of the reconstructed segment under the $t th tree candidate.
	##@set_ct_indels_ref = my @set_ct_indels_rec = (); # $set_ct_indels_{ref,rec}[$t] is the average number of indel events under the $t th tree candidate.
	##@set_ct_null_clms_ref = my @set_ct_null_clms_rec = (); # $set_ct_null_clms_{ref,rec}[$t] is the number of 'null' columns in the original {reference,reconstructed} MSA segment under the $t th candidate tree.
	##my $totlen_refaln = length ${$ref_msa->[0]};

	foreach my $set_info (
		['Reference', \@ref_seg_msa, $ref_coord_beg, $ref_len, $totlen_refaln, \@set_refseg_scores_gp, \@set_ct_indels_ref, $fh_log_gref],
		##['Refefence', \@ref_seg_msa, $ref_coord_beg, $ref_len, $totlen_refaln, \@set_refseg_scores_gp, \@set_ct_indels_ref, $fh_log_gref], # A BUG fixed. #
		['Reconstructed', \@rec_seg_msa, $rec_coord_beg, $rec_len, $totlen_recaln, \@set_recseg_scores_gp, \@set_ct_indels_rec, $fh_log_grec]) { ## 0th middle for-loop (over reference/reconstructed MSAs) ##


	    my ($msa_type, $seg_msa, $coord_beg, $seg_len, $totlen_aln, $set_seg_scores_gp, $set_ct_indels, $fh_log_g) = @{$set_info};

	    print STDOUT "<<< For '$msa_type' (coord_beg = $coord_beg, seg_len = $seg_len; totlen_aln = $totlen_aln ) >>>\n\n";
	    print $fh_log_g "\n(coord_seg_beg, seg_length) = ($coord_beg, $seg_len)\n\n";
	    print $fh_log_g "(cf. total alignment length = $totlen_aln)\n\n";

		# Copy the MSA #
	    my @cp_seg_msa = ();
	    for (my $k=0; $k< $ct_sequences; $k++) { my $cp_seg = ${$seg_msa->[$k]}; push @cp_seg_msa, \$cp_seg; }

	    print STDOUT "\n\n<< (i) Enumerate the parsimonious indel scenarios, each of which realizes the segment MSA >>\n\n";
	    print $fh_log_g "\n\n<< (i) Enumerate the parsimonious indel scenarios, each of which realizes the segment MSA >>\n\n";

	    my ($set_cls_gblocks, $min_totcts_indel_for_cls, $sets_psm_scns_for_cls, $set_gpatterns, $set_node2dparsstat, $set_br2change)
		  = enum_psm_indel_scns_for_msa (%{$node2ch_id}, %{$node2pa_id}, %{$name2id_id}, @{$sequence_ids}, @cp_seg_msa, $CHAR_ABS, $CHAR_PRES); # MODIFIED in creation of 'compare_ref_vs_rec_abs_scoring_spt_odr.PhyML.pl'. #
		  ##= enum_psm_indel_scns_for_msa (%{$node2ch}, %{$node2pa}, %{$name2id}, @{$sequence_ids}, @cp_seg_msa, $CHAR_ABS, $CHAR_PRES);
	    unless (defined $set_cls_gblocks) {
		print STDOUT "[ERROR '$program_name'] The preliminary subroutine 'enum_psm_indel_scns_for_msa' FAILED !\n";
		print STDERR "[ERROR '$program_name'] $! !\n\n";
		die ;
	    }
	    print STDOUT "\n--- The preliminary subroutine 'enum_psm_indel_scns_for_msa' ENDED ...\n\n";

	    print $fh_log_g "\n[[ Secondary Inputs (i): Outputs of 'enum_psm_indel_scns_for_msa' ]]\n\n";

	    my $ct_gp = @{$set_gpatterns};

    if ($TEST_LEVEL>1) {
	    print $fh_log_g "[1] List of gap patterns encountered (#{patterns} = $ct_gp):\n\n";
	    print $fh_log_g join ("\t", 'Index', "'gap_patterns(horizontal_representation)'"), "\n\n";
	    for (my $indx_gp1=0; $indx_gp1<$ct_gp; $indx_gp1++) { # 1st interim outer for-loop (over the gap patterns) #

		my $gpattern = ${$set_gpatterns->[$indx_gp1]};
		print $fh_log_g join ("\t", $indx_gp1, "'$gpattern'"), "\n";

	    }	# End of the 1st interim outer for-loop (over the gap patterns) #
	    print $fh_log_g "\n\n";
    } ##  END of "if ($TEST_LEVEL>1)" 

    if ($TEST_LEVEL>2) {
	    print $fh_log_g "[2] Dollo parsimonious scenarios realizing the gap patterns:\n\n";
	    for (my $indx_gp1=0; $indx_gp1<$ct_gp; $indx_gp1++) { # 2nd interim outer for-loop (over the gap patterns) #
    
		my $gpattern = ${$set_gpatterns->[$indx_gp1]};
		my $node2dparsstat = $set_node2dparsstat->[$indx_gp1];
		my $br2change = $set_br2change->[$indx_gp1];

		print $fh_log_g "\n{ The $indx_gp1 th gap pattern }\n\n";

		print $fh_log_g "Pattern:  '$gpattern'\n\n";
		print $fh_log_g "( Map of Dollo parsimonious states onto the nodes )\n\n";
		print $fh_log_g join ("\t", 'Node_ID', 'state', '#{child nodes with #{exterior descendants with \'absence\' state}>0}'), "\n\n";
		foreach my $node (sort {$a <=> $b} keys %{$node2dparsstat}) { print $fh_log_g join ("\t", $node, @{$node2dparsstat->{$node}}), "\n"; }
		print $fh_log_g "\n\n";
		print $fh_log_g "( Map of Dollo parsimonious indel events onto the branches )\n\n";
		print $fh_log_g join ("\t", 'Branch_ID', 'state(upper-end)', 'state(lower-end)'), "\n\n";
		foreach my $br (sort {$a <=> $b} keys %{$br2change}) { print $fh_log_g join ("\t", $br, @{$br2change->{$br}}), "\n"; }
		print $fh_log_g "\n\n";
    
	    }			# End of the 2nd interim outer for-loop (over the gap patterns) #
    } ##  END of "if ($TEST_LEVEL>2)"


	    my $ct_cls = @{$set_cls_gblocks};
	    my $min_totct_indels = 0;

	    print $fh_log_g "\n[3] Clusters of gap-pattern-blocks (#{clusters} = $ct_cls) and Genuinely Parsimonious Scenarios for each of the clusters:\n\n\n";

	    for (my $cl = 0; $cl<$ct_cls; $cl++) { # 3rd interim outer for-loop (over the clusters) #

		my $cls_gblks = $set_cls_gblocks->[$cl];
		my $ct_gblks = @{$cls_gblks};

		print $fh_log_g "< The $cl th cluster (#{gap-blocks} = $ct_gblks) >\n\n";

		print $fh_log_g "[ Gap-blocks in the cluster ]\n\n";
		print $fh_log_g join ("\t", 'Block_no.', 'length', 'start_coord', 'end_coord', 'indx_gp', "'gap_pattern(horizontal_representation)'"), "\n\n";

		for (my $bl=0; $bl<$ct_gblks; $bl++) { # 1st middle for-loop (over the gap-blocks) #

			## Shift the start/end coordinates to the left by $coord_beg. ##
			## Actually, this operation is very important when calculating the log-likelihoods of indel scenarios. ##
		    my $info_gblock = $cls_gblks->[$bl];
		    $info_gblock->[2] += $coord_beg;
		    $info_gblock->[3] += $coord_beg; 

		    my ($indx_gp, $len_gb, $start, $end) = @{$info_gblock};
	
		    my $gpattern = ${$set_gpatterns->[$indx_gp]};
		    print $fh_log_g join ("\t", $bl, $len_gb, $start, $end, $indx_gp, "'$gpattern'"), "\n";
		}			# End of the 1st middle for-loop (over the gap-blocks) #
		print $fh_log_g "\n\n";

		my $min_sbtotct_indels = $min_totcts_indel_for_cls->[$cl];

			## MODIFIED in creation of 'compare_ref_vs_rec_abs_scoring_spt_odr.PhyML.pl' (on Aug 5 (Tue), 2014). ## 
		unless ($min_totct_indels eq 'N/A') {
		    ($min_sbtotct_indels eq 'N/A') ? ($min_totct_indels = 'N/A') : ($min_totct_indels += $min_sbtotct_indels);
		}
		##$min_totct_indels += $min_sbtotct_indels;

		my $set_psm_scns = $sets_psm_scns_for_cls->[$cl];
		my $ct_psm_scns = @{$set_psm_scns};

		print $fh_log_g "[ Parsimonious Scenarios (Min(Total#{indel events}) = $min_sbtotct_indels\; #{scenarios} = $ct_psm_scns) ]\n\n";

		for (my $ps=0; $ps<$ct_psm_scns; $ps++) { # 2nd middle for-loop (over the parsimonious scenarios) #

		    print $fh_log_g ' ' x 3, "{ The $ps th scenario }\n\n";

		    my ($br2indels, $node2bw_gstats) = @{$set_psm_scns->[$ps]};

    if ($TEST_LEVEL>2) {
		    print $fh_log_g ' ' x 3, "( Map of block-wise gap states onto the nodes )\n\n";
		    print $fh_log_g ' ' x 3, join ("\t", 'Node_ID', "'block_wise_gap_states(concatenated)'"), "\n\n";
		    foreach my $node (sort {$a <=> $b} keys %{$node2bw_gstats}) { # 1st inner foreach-loop #
			my $cnct_bw_gstats = join ('', @{$node2bw_gstats->{$node}});
			print $fh_log_g ' ' x 3, join ("\t", $node, "'$cnct_bw_gstats'"), "\n";
		    }				# End of the 1st inner foreach-loop #
		    print $fh_log_g "\n\n";
    } ## END of "if ($TEST_LEVEL>2)"

		    print $fh_log_g ' ' x 3, "( Map of indel events onto the branches )\n\n";
		    print $fh_log_g ' ' x 3, join ("\t", 'Branch_ID', 'state_ue/state_le/indices,blocks,involved', '...'), "\n\n";
		    foreach my $br (sort {$a <=> $b} keys %{$br2indels}) { # 2nd inner foreach-loop #
			my @out_indel_info = ();
			foreach my $indel_info (@{$br2indels->{$br}}) { # Innermost foreach-loop #
			    my ($stat_ue, $stat_le, $indices_blk) = @{$indel_info};
			    (defined $stat_ue) or ($stat_ue = 'undef');
			    (defined $stat_le) or ($stat_le = 'undef');
			    my $cnct_indices_blk = (defined $indices_blk) ? join (',', @{$indices_blk}) : 'undef';
			    push @out_indel_info, join ('/', $stat_ue, $stat_le, $cnct_indices_blk);
			}			# End of the innermost foreach-loop #
			print $fh_log_g ' ' x 3, join ("\t", $br, @out_indel_info), "\n";
		    }				# End of the 2nd inner foreach-loop #
		    print $fh_log_g "\n\n";

		}			# End of the 2nd middle for-loop (over the parsimonious scenarios) #

	    }		# End of the 3rd interim outer for-loop (over the clusters) #

	    print $fh_log_g "\n\n.....Finished displaying the Secondary Inputs (i).....\n\n";


	    print $fh_log_g "\n(Main!!) Minimum Total #{indels} = $min_totct_indels .\n\n";


		## Important Output (i) ##

	    $set_ct_indels->[$t] = $min_totct_indels;

	    ## ($msa_type, $seg_msa, $coord_beg, $seg_len, $totlen_aln, $set_seg_scores_gp, $set_ct_indels, $fh_log_g) = @{$set_info};


		## ADDED in creation of 'compare_ref_vs_rec_abs_scoring_spt_odr.PhyML.pl' (on Aug 5 (Tue), 2014). ##

	    if ($min_totct_indels eq 'N/A') {
		print STDOUT "\n\n[WARNING '$program_name'] The $msa_type MSA has minimum total #{indels} NOT AVAILABLE, which means that search for its parsimonious indel scenarios HALTED PREMATURELY!!\n";
		print STDOUT ' ' x 5, "... Thus, it's no use going ahead with calculating the likelihood for indel scenarios. Instead, I will just set it to be 'undef' ...\n\n";

		print $fh_log_g "\n\n[WARNING '$program_name'] The $msa_type MSA has minimum total #{indels} NOT AVAILABLE, which means that search for its parsimonious indel scenarios HALTED PREMATURELY!!\n";
		print $fh_log_g ' ' x 5, "... Thus, it's no use to go ahead with calculating the likelihood for indel scenarios...\n\n";

		print $fh_log_g '               $tot_lnlk_gp = undef', " .\n\n\n";

		    ## Important Output (ii) (Exceptional) ##
	        $set_seg_scores_gp->[$t] = undef;


			# MODIFIED for DEBUGGING on Nov 14 (Sat), 2015. #

		if ($msa_type  eq 'Reference') {

		    $set_recseg_scores_gp[$t] = undef;
		    $set_ct_indels_rec[$t] = $min_totct_indels;

		    print STDOUT "[WARNING '$program_name'] This analysis of the reconstructed MSA in segment was SKIPPED, because the analysis of the reference MSA FAILED !!\n\n";
		    print $fh_log_grec "[WARNING '$program_name'] This analysis of the reconstructed MSA in segment was SKIPPED, because the analysis of the reference MSA FAILED !!\n\n";
		}
		last;
		##next;
			# END of "MODIFIED for DEBUGGING on Nov 14 (Sat), 2015." #

	    ## ($msa_type, $seg_msa, $coord_beg, $seg_len, $totlen_aln, $set_seg_scores_gp, $set_ct_indels, $fh_log_g) = @{$set_info};
	    # ['Reconstructed', \@rec_seg_msa, $rec_coord_beg, $rec_len, $totlen_recaln, \@set_recseg_scores_gp, \@set_ct_indels_rec, $fh_log_grec]
	    }

		## END of "ADDED in creation of 'compare_ref_vs_rec_abs_scoring_spt_odr.PhyML.pl' (on Aug 5 (Tue), 2014)." ##


			## Before beginning to calculate the log-likelihoods of the parsimonious indel scenarios,
			## check whether all indels are shorter than or equal to the specified cut-off length.
			## (ADDED on Sep 29 (Sat), 2012)

		# IMPORTED from 'br_infer_psm_indel_events_spt_odr_dawg.hs.pl',
		# and used for MODIFICATION in creation of 'compare_ref_vs_rec_compllimment.hs.pl'.
	    my $min_cutoff_len_ins = $CUTOFF_INS_LEN;
	    my $min_cutoff_len_del = $CUTOFF_DEL_LEN;
	    ##my $min_cutoff_len_ins = my $min_cutoff_len_del = ($CUTOFF_5P < $CUTOFF_3P) ? $CUTOFF_5P : $CUTOFF_3P; 

	    print STDOUT "\n\n<< Examine whether indel events are shorter than or equal to the cut-off length (= $min_cutoff_len_ins for insertions, = $min_cutoff_len_del for deletions) >>\n\n";
	    print $fh_log_g "\n\n<< Examine whether indel events are shorter than or equal to the cut-off length (= $min_cutoff_len_ins for insertions, = $min_cutoff_len_del for deletions) >>\n\n";

	    my $illegal_indels = inspect_indel_events (@{$set_cls_gblocks}, @{$sets_psm_scns_for_cls}, $min_cutoff_len_ins, $min_cutoff_len_del, $CHAR_ABS);
	    unless (defined $illegal_indels) {
		print STDOUT "[ERROR '$program_name'] The subroutine 'inspect_indel_events' FAILED !\n";
		print STDERR "[ERROR '$program_name'] $!\n";
		die ;
	    }


 	    my @interim_in_sets_psm_scns_for_cls = @{$sets_psm_scns_for_cls}; # IMPORTED from 'br_infer_psm_indel_events_spt_odr_dawg.hs.pl' in creation of 'compare_ref_vs_rec_compllimment.hs.pl'. #

	    if (@{$illegal_indels}>0) {
		my $ct_illegal = @{$illegal_indels};
#	@{$illegal_indels[$il]} = ($cl, $ps, $br_id, $id, $length) is for the $il th illegal indel event, with

		print STDOUT "[WARNING '$program_name'] The $msa_type MSA has $ct_illegal illegal indels:\n\n";
		print $fh_log_g "[WARNING '$program_name'] The $msa_type MSA has $ct_illegal illegal indels:\n\n";
		print STDOUT ' ' x 3, join ("\t", 'No.', 'ID_cls', 'ID_psm_scn', 'Br_ID', 'ID_indel', 'Length'), "\n\n";
		print $fh_log_g ' ' x 3, join ("\t", 'No.', 'ID_cls', 'ID_psm_scn', 'Br_ID', 'ID_indel', 'Length'), "\n\n";
		for (my $il=0; $il<$ct_illegal; $il++) {
		    print STDOUT ' ' x 3, join ("\t", $il, @{$illegal_indels->[$il]}), "\n";
		    print $fh_log_g ' ' x 3, join ("\t", $il, @{$illegal_indels->[$il]}), "\n";
		}
		print STDOUT "\n\n", ' ' x 3, "... I will refrain from calculating the likelihood of indel scenarios. Instead, I will just set it to be 'undef' ...\n\n";
		print $fh_log_g "\n\n", ' ' x 3, "... I will refrain from calculating the likelihood of indel scenarios...\n\n";
		print $fh_log_g '               $tot_lnlk_gp = undef', " .\n\n\n";

		    ## Important Output (ii) (Exceptional) ##
	        $set_seg_scores_gp->[$t] = undef;


			# MODIFIED for DEBUGGING on Nov 14 (Sat), 2015. #

		if ($msa_type  eq 'Reference') {

		    $set_recseg_scores_gp[$t] = undef;
		    $set_ct_indels_rec[$t] = $min_totct_indels;

		    print STDOUT "[WARNING '$program_name'] This analysis of the reconstructed MSA in segment was SKIPPED, because the analysis of the reference MSA FAILED !!\n\n";
		    print $fh_log_grec "[WARNING '$program_name'] This analysis of the reconstructed MSA in segment was SKIPPED, because the analysis of the reference MSA FAILED !!\n\n";
		}
		last;
		##next;
			# END of "MODIFIED for DEBUGGING on Nov 14 (Sat), 2015." #

	    ## ($msa_type, $seg_msa, $coord_beg, $seg_len, $totlen_aln, $set_seg_scores_gp, $set_ct_indels, $fh_log_g) = @{$set_info};
	    # ['Reconstructed', \@rec_seg_msa, $rec_coord_beg, $rec_len, $totlen_recaln, \@set_recseg_scores_gp, \@set_ct_indels_rec, $fh_log_grec]

	    }


		# ADDED in creation of 'compare_ref_vs_rec_compllimment.hs.pl'. #
	    my $br2log_mfacs = $set_br2log_mfacs[$t]; 
		# %{$set_br2log_mfacs[$t]} = ($br_id => \@set_log_mfacs, ...) for all branches. # 

		### RESTART FROM HERE ###

	    print STDOUT "\n\n<< (ii) Calculate the log-likelihoods of the parsimonious indel scenarios, and therefore the log-likelihood of the gap-pattern of this MSA segment >>\n\n";
	    print $fh_log_g "\n\n<< (ii) Calculate the log-likelihoods of the parsimonious indel scenarios, and therefore the log-likelihood of the gap-pattern of this MSA segment >>\n\n";

	    my ($tot_lnlk_gp0, $shared_fac1, $shared_fac2, $set_clwise_tot_lnlk_gp, $tot_div_tree, $totlen_ng, $setset_lnlk_gp_cls_scn)
	 = apprx1_tot_lnlk_gpattern_msa2 (%{$br_attr_id}, %{$node2pa_id}, $totlen_aln, $CHAR_ABS, @{$set_cls_gblocks}, @interim_in_sets_psm_scns_for_cls, $TOTRATE_INS, $TOTRATE_DEL, $CUTOFF_INS_LEN, $CUTOFF_DEL_LEN, $delta_del, %{$br2log_mfacs}); # IMPORTED from 'br_infer_psm_indel_events_spt_odr_dawg.hs.pl', and used for MODIFICATION in creation of 'compare_ref_vs_rec_compllimment.hs.pl'.

=for the predecessor 'compare_ref_vs_rec_compllimment.pl'.
	     = apprx1_tot_lnlk_gpattern_msa (%{$br_attr_id}, %{$node2pa_id}, $totlen_aln, $CHAR_ABS, @{$set_cls_gblocks}, @{$sets_psm_scns_for_cls}, @PARAMS_INS, @PARAMS_DEL, $CUTOFF_5P, $CUTOFF_3P, @{$log_nfacs}, $delta_del_5p, $OPT_BD_INDELS); # MODIFIED in creation of 'compare_ref_vs_rec_abs_scoring_spt_odr.PhyML.pl'. #
	     ##= apprx1_tot_lnlk_gpattern_msa (%{$br_attr}, %{$node2pa}, $totlen_aln, $CHAR_ABS, @{$set_cls_gblocks}, @{$sets_psm_scns_for_cls}, @PARAMS_INS, @PARAMS_DEL, $CUTOFF_5P, $CUTOFF_3P, @{$log_nfacs}, $delta_del_5p, $OPT_BD_INDELS);
=cut
	    unless (defined $tot_lnlk_gp0) {
		print STDOUT "[ERROR '$program_name'] The subroutine 'apprx1_tot_lnlk_gpattern_msa2' FAILED: $! !\n\n";
		print STDERR "[ERROR '$program_name'] $! !\n\n";
		die ;
	    }
	    unless (@{$set_clwise_tot_lnlk_gp} == $ct_cls) {
		print STDOUT "[ERROR '$program_name'] The output ", '@{$set_clwise_tot_lnlk_gp} ', "has the size ", scalar (@{$set_clwise_tot_lnlk_gp}), ", which CLASHES with $ct_cls, the number of gap-block clusters !\n";
		print STDOUT "[ERROR '$program_name'] $!\n";
		print STDERR "[ERROR '$program_name'] $! !\n\n";
		die ;
	    }
	    unless (@{$setset_lnlk_gp_cls_scn} == $ct_cls) {
		print STDOUT "[ERROR '$program_name'] The output ", '@{$setset_lnlk_gp_cls_scn} ', "has the size ", scalar (@{$setset_lnlk_gp_cls_scn}), ", which CLASHES with $ct_cls, the number of gap-block clusters !\n";
		print STDERR "[ERROR '$program_name'] $!\n";
		die ;
	    }
	    print STDOUT "\n--- The main subroutine 'apprx1_tot_lnlk_gpattern_msa2' ENDED ...\n\n";


		## An Important Adjustment, from 'MSA-wide' log-likelihoods to segment-wise log-likelihoods. ##

	    my $tot_lnlk_gp = $tot_lnlk_gp0 - $shared_fac1 + ($TOTRATE_INS + $TOTRATE_DEL) * $tot_div_tree * ($totlen_aln - $seg_len); 


	    print $fh_log_g "\n[[ Outputs of 'apprx1_tot_lnlk_gpattern_msa2', to be fed into the Final Output ]]\n\n";

	    print $fh_log_g "[1] Scalar Outputs:\n\n";
	    print $fh_log_g '($tot_div_tree, $totlen_ng) = ', "($tot_div_tree, $totlen_ng) ,\n";
	    print $fh_log_g '($shared_fac1, $shared_fac2) = ', "($shared_fac1, $shared_fac2) .\n\n";
	    print $fh_log_g 'RAW $tot_lnlk_gp = ', $tot_lnlk_gp0, " .\n\n";

	    print $fh_log_g "\n[2] Cluster-wise log-likelihoods (for the $ct_cls gap-block clusters):\n\n";
	    print $fh_log_g join ("\t", 'Indx_gb_cluster', 'clwise_tot_lnlk_gp', '#{psm_scenarios}', 'lnlk_gp_cls(scn1)', '[lnlk_gp_slc(scn2)', '...]'), "\n\n";

	    for (my $cl = 0; $cl<$ct_cls; $cl++) { # Main outer for-loop (over the gap-block clusters) #
    
		my $cw_tot_lnlk_gp = $set_clwise_tot_lnlk_gp->[$cl];
		my $ct_psm_scn = @{$sets_psm_scns_for_cls->[$cl]};
		my $set_lnlk_gp_scn = $setset_lnlk_gp_cls_scn->[$cl];

		unless (@{$set_lnlk_gp_scn} == $ct_psm_scn) {
		    print $fh_log_g "\n[CAUTION '$program_name'] In the $cl th cluster, the number of log-likelihoods of parsimonious scenarios (=", scalar (@{$set_lnlk_gp_scn}), ") CLASHES with the number of scenarios themselves (=$ct_psm_scn) ... !!\n\n";
		}
		print $fh_log_g join ("\t", $cl, $cw_tot_lnlk_gp, $ct_psm_scn, @{$set_lnlk_gp_scn}), "\n";

	    }		# End of the main outer for-loop (over the clusters) #
	    
	    print $fh_log_g "\n\n.....Finished displaying the 'Final' Outputs (ii) ....\n\n";

	    print $fh_log_g '(Main!!) FINAL $tot_lnlk_gp (= $tot_lnlk_gp0 - $shared_fac1 + ($TOTRATE_INS + $TOTRATE_DEL) * $tot_div_tree * ($totlen_aln - $seg_len)):', "\n";
	    print $fh_log_g '               $tot_lnlk_gp = ', $tot_lnlk_gp, " .\n\n\n";

		## Important Output (ii) ##
	    $set_seg_scores_gp->[$t] = $tot_lnlk_gp;

	    ## ($msa_type, $seg_msa, $coord_beg, $seg_len, $totlen_aln, $set_seg_scores_gp, $set_ct_indels, $fh_log_g) = @{$set_info};


	}			## End of the 0th middle for-loop (over reference/reconstructed MSAs) ##


	print STDOUT "\n<<<< Sub-Step (2): Calculating log-likelihoods of substitution patterns in the reference & reconstructed MSA segments >>>>\n\n";


		### MOVED from above (outside of the for-loop over candidate trees) on Sep 1 (Sat), 2012 ###
	my $ct_gpats = 1; # A dummy number of gap patterns. #

    for (my $indx_gp = 0; $indx_gp < $ct_gpats; $indx_gp++) { # The 1st middle for-loop (over gap patterns) #

	my @ng_indices = (0 .. $ct_sequences - 1); # A dummy set of indices of non-gapped sequences
	my @std_ng_indices = sort {$a <=> $b} @ng_indices;

	my $sbct_seqs = @std_ng_indices;

	   # Prepare a 'reduced' alignment by keeping only sequences with residues #

	my @red_seqnames = (); # element = the name of a non-gapped sequence
	my @red_vmsa_ref = my @red_vmsa_rec  = (); # element = \${a non-gapped sequence embedded in the virtual MSA}
	foreach my $k (@std_ng_indices) { # Preliminary middle foreach-loop #
	    push @red_seqnames, $sequence_ids->[$k];
	    my $seg_ref = ${$ref_seg_msa[$k]};
	    my $seg_rec = ${$rec_seg_msa[$k]};

	    push @red_vmsa_ref, \$seg_ref;
	    push @red_vmsa_rec, \$seg_rec;
	}			# End of the preliminary middle foreach-loop #

	foreach my $fh_log ($fh_log_sref, $fh_log_srec) {
	    print $fh_log "\n<< The $indx_gp th dummy gap pattern (full) >>\n\n";
	}

	my $red_vmsa_ref = rm_gapcolumn2 (@red_vmsa_ref, $GAP);
	my $red_vmsa_rec = rm_gapcolumn2 (@red_vmsa_rec, $GAP);

	my $ref_len1 = length ${$red_vmsa_ref->[0]};
	my $rec_len1 = length ${$red_vmsa_rec->[0]};

	my $ct_null_clms_ref = $ref_len - $ref_len1;
	my $ct_null_clms_rec = $rec_len - $rec_len1;

	$set_ct_null_clms_ref[$t] = $ct_null_clms_ref;
	$set_ct_null_clms_rec[$t] = $ct_null_clms_rec;

	if ($ct_null_clms_ref>0) {
	    print STDOUT "\nCAUTION: REMOVED $ct_null_clms_ref 'null' columns from the reference MSA segment (original length $ref_len) ...\n\n";
	    print $fh_log_sref "\nCAUTION: REMOVED $ct_null_clms_ref 'null' columns from the reference MSA segment (original length $ref_len) ...\n\n";
	}
	if ($ct_null_clms_rec>0) {
	    print STDOUT "\nCAUTION: REMOVED $ct_null_clms_rec 'null' columns from the reconstructed MSA segment (original length $rec_len) ...\n\n";
	    print $fh_log_sref "\nCAUTION: REMOVED $ct_null_clms_rec 'null' columns from the reconstructed MSA segment (original length $rec_len) ...\n\n";
	}

	@red_vmsa_ref = @{$red_vmsa_ref};
	@red_vmsa_rec = @{$red_vmsa_rec};

	##foreach my $fh_clmlk ($fh_clmlk_ref, $fh_clmlk_rec) {
	##    print $fh_clmlk "\n<< The $indx_gp th dummy gap pattern (full) >>\n\n";
	##
	##    print $fh_clmlk "\n< Column-wise log-likelihoods under $ct_cand_trees candidate trees >\n\n";
	##    print $fh_clmlk join ("\t", '#Indx_clm', 'lnlk_clm(t0)', 'lnlk_clm(t1)', '...'), "\n\n";
	##}
		### END of "MOVED from above (outside of the for-loop over candidate trees)" ###


		### MOVED from above (outside of the for-loop over candidate trees) on Sep 1 (Sat), 2012 ###
    if ($TEST_LEVEL>2) {
	print $fh_log_sref "<< Reduced Segment of the Reference Alignment (#{involved sequences} = $sbct_seqs, #{columns} = $ref_len1) >>\n\n";
	unless ( pr_ODEN_input (@red_seqnames, @red_vmsa_ref, 60, *${$fh_log_sref}) ) {
	    print STDOUT "[ERROR '$program_name'] The subroutine 'pr_ODEN_input' FAILED on the reduced segment of the reference MSA for the $indx_gp th gap pattern !\n";
	    print STDERR "[ERROR '$program_name'] $!\n\n";
	    die ;
	}
	print $fh_log_sref "\n\n";

	print $fh_log_srec "<< Reduced Segment of the Reconstructed Alignment (#{involved sequences} = $sbct_seqs, #{columns} = $rec_len1) >>\n\n";
	unless ( pr_ODEN_input (@red_seqnames, @red_vmsa_rec, 60, *${$fh_log_srec}) ) {
	    print STDOUT "[ERROR '$program_name'] The subroutine 'pr_ODEN_input' FAILED on the reduced segment of the reconstructed MSA for the $indx_gp th gap pattern !\n";
	    print STDERR "[ERROR '$program_name'] $!\n\n";
	    die ;
	}
	print $fh_log_srec "\n\n";
     }
		### END of "MOVED from above (outside of the for-loop over candidate trees)" ###


	   ## Prepare a 'reduced' phylogenetic tree by excluding sequences containing only gaps ##

	my %sb_name2id;
	my %sb_id2name;

	my ($sb_topnode_id, $sb_node2ch, $sb_node2pa, $sb_br_attr);

	if ($sbct_seqs == $ct_sequences) {
		$sb_topnode_id = $topnode_id;
		$sb_node2ch = $node2ch;
		$sb_node2pa = $node2pa;
		$sb_br_attr = $br_attr;
		%sb_name2id = %{$name2id};
		%sb_id2name = %{$id2name};
	} else {

	  my @sub_nodes = ();
	  foreach my $seqname (@red_seqnames) { # Preliminary inner foreach-loop (over non-gapped sequences) #
	    my $nodeid = $name2id->{$seqname};
	    unless (defined $nodeid) {
		print STDOUT "[ERROR '$program_name'] For the $indx_gp th gap pattern, the sequence name '$seqname' has NO node ID in the $t th candidate tree !\n\n";
		print STDERR "[ERROR '$program_name'] $!\n\n";
		die ;
	    }
	    push @sub_nodes, $nodeid;

		## A BUG fixed on June 30 (Wed), 2010 ##
	    $sb_name2id{$seqname} = $nodeid;
	    ##$sb_name2id{$seqname} = $name2id{$nodeid};

	    $sb_id2name{$nodeid} = $seqname;

	  }			# End of the preliminary inner foreach-loop (over non-gapped sequences) #

	  (my $sb_topnode_ids, $sb_node2ch, $sb_node2pa, $sb_br_attr)
		= construct_neat_subtree (%{$node2pa}, @sub_nodes, %{$br_attr});

	  unless (defined $sb_topnode_ids) {
	    print STDOUT "[ERROR '$program_name'] FAILED to reduce the $t th candidate tree for the $indx_gp th gap pattern !\n";
	    print STDERR "[ERROR '$program_name'] $!\n\n";
	    die ;
	  }
	  unless (1 == @{$sb_topnode_ids}) {
	    print STDOUT "[ERROR '$program_name'] Found MULTIPLE TOP NODES for the reduced tree of the $t th tree for the $indx_gp th gap pattern: ", join (', ', @{$sb_topnode_ids}), " !\n";
	    print STDERR "[ERROR '$program_name'] $!\n\n";
	    die ;
	  }
	  $sb_topnode_id = $sb_topnode_ids->[0];
	  $sb_name2id{$TOP_NODE} = $sb_topnode_id;
	}

		# Handle Exceptional Case -- Part I + 1/2 -- #

	if (@red_seqnames == 2) {
	    foreach my $fh_log ($fh_log_sref, $fh_log_srec) {
		print $fh_log "\n[CAUTION '$program_name'] PhyML does NOT accept a tree and an MSA consisting of two sequences !\n";
		print $fh_log "                So I will add a dummy sequence and make a 'virtual' 3-sequence tree and MSA ...\n\n";
	    }

	    unless ( add_dummy_seq (@red_seqnames, @red_vmsa_ref, %{$sb_node2pa}, %{$sb_node2ch}, %sb_name2id, %sb_id2name, %{$sb_br_attr}, @INDICES_ATTR) ) {
		print STDOUT "[ERROR '$program_name'] The subroutine 'add_dummy' FAILED on the $indx_gp th gap pattern !\n";
		print STDERR "[ERROR '$program_name'] $!\n\n";
		die ;
	    }
	    my $dupl_rec2 = ${$red_vmsa_rec[1]};
	    $red_vmsa_rec[2] = \$dupl_rec2;
	}

		# Handle Exceptional Cases  -- Part II --- #

	if ((@{$sb_node2ch->{$sb_topnode_id}} == 2) and (@red_seqnames >2)) {
	    foreach my $fh_log ($fh_log_sref, $fh_log_srec) {
		print $fh_log "[CAUTION '$program_name'] The reduced tree for the $indx_gp th gap pattern  is BIFURCATED --- I will make it multifurcated ...\n\n";
	    }
	    unless ( bi2multifurcated_top (%{$sb_node2pa}, %{$sb_node2ch}, %sb_name2id, %{$sb_br_attr}, @INDICES_ATTR) ) {
		print STDOUT "[ERROR '$program_name'] The subroutine 'bi2multifurcated_top' FAILED on the $indx_gp th gap pattern !\n";
		print STDERR "[ERROR '$program_name'] $!\n\n";
		die ;
	    }
	    $sb_topnode_id = $sb_name2id{$TOP_NODE};
	}

	foreach my $fh_log ($fh_log_sref, $fh_log_srec) {
	    print $fh_log "\n[ Reduced Tree (top_node_ID = $sb_topnode_id) ]\n\n";
	
	    my $fl_bootlabel = 1; # Flag to determine whether bootstrap values are displayed at the branch (=1) or node (=0).
	    my $fl_nodeid = 1; # Flag to determine whether node IDs are displayed (=1) or not (=0).

	    unless ( output_tree ($sb_topnode_id, %{$sb_node2ch}, %sb_id2name, %{$sb_br_attr}, *${$fh_log}, $fl_bootlabel, $fl_nodeid) ) {
		print STDOUT "[ERROR '$program_name'] 'output_tree' FAILED to output the reduced tree of the $t th tree for the $indx_gp th gap pattern: $! !\n";
		print STDERR "[ERROR '$program_name'] $!\n\n";
		die ;
	    }
	    print $fh_log "\n\n";
	}

	    ## Calculate the log-likelihoods of substitution patterns in the reference/reconstructed MSA segments ##

		# Temporary working directory #

	my $tmp_workdir_ref = sprintf ("%s/g%03d/t%03d", $grpa_tmp_workdir_ref, $indx_gp, $t);
	my $tmp_workdir_rec = sprintf ("%s/g%03d/t%03d", $grpa_tmp_workdir_rec, $indx_gp, $t);

	foreach my $tmp_workdir ($tmp_workdir_ref, $tmp_workdir_rec) {
	    unless ( -d $tmp_workdir ) {
		unless (0 == system ("mkdir -p $tmp_workdir" ) ) {
		    print STDOUT "[ERROR '$program_name'] FAILED to create a temporary working directory '$tmp_workdir': $? !\n";
		    print STDERR "[ERROR '$program_name'] $!\n\n";
		    die ;
		}
	    }
	    unless (( -r $tmp_workdir ) and ( -w $tmp_workdir )) {
		unless (0 == system ("chmod -r u+rw $tmp_workdir" ) ) {
		    print STDOUT "[ERROR '$program_name'] FAILED to CHANGE permission MODES of the temporary working directory '$tmp_workdir': $? !\n";
		    print STDERR "[ERROR '$program_name'] $!\n\n";
		    die ;
		}
	    }
	}

		# Temporary input files #

	my $tmp_inaln_name = 'input.aln';
	my $tmp_intree_name = 'intree.ph';
	## my ($ctrl_name) = ($src_ctrl =~ m!([^/\s]+)\s*$! );
	## my ($dat_name) = ($src_dat =~ m!([^/\s]+)\s*$! );

	my $tmp_inaln_ref = "$tmp_workdir_ref/$tmp_inaln_name";
	my $tmp_inaln_rec = "$tmp_workdir_rec/$tmp_inaln_name";
	my $tmp_intree_ref = "$tmp_workdir_ref/$tmp_intree_name";
	my $tmp_intree_rec = "$tmp_workdir_rec/$tmp_intree_name";
	my $tmp_ctrl_ref = "$tmp_workdir_ref/$ctrl_name";
	my $tmp_ctrl_rec = "$tmp_workdir_rec/$ctrl_name";
	my $tmp_dat_ref = "$tmp_workdir_ref/$dat_name";
	my $tmp_dat_rec = "$tmp_workdir_rec/$dat_name";

	my $tmp_out_name = "${tmp_inaln_name}_phyml_lk.txt";
	my $tmp_out_ref = "$tmp_workdir_ref/$tmp_out_name";
	my $tmp_out_rec = "$tmp_workdir_rec/$tmp_out_name";


		# Rename temporary files if they already exist #

	foreach my $tmpfile ($tmp_inaln_ref, $tmp_inaln_rec, $tmp_intree_ref, $tmp_intree_rec, $tmp_ctrl_ref, $tmp_ctrl_rec, $tmp_dat_ref, $tmp_dat_rec, $tmp_out_ref, $tmp_out_rec) { # foreach-loop over temporary files #
	    if ( -f $tmpfile ) {
		print STDOUT "[CAUTION 'ml_scoring_msa.pl'] The temporary file '$tmpfile' ALREADY EXISTS !\n";
		print STDOUT "   --- I will rename the existing file ...\n\n";
		unless (0 == system ("mv -f $tmpfile $tmpfile.OLD") ) {
		    print STDOUT "[ERROR '$program_name'] 'system ('mv ...') FAILED on the temporary file '$tmpfile': $? !\n";
		    print STDERR "[ERROR '$program_name'] $!\n\n"; 
		    die ;
		}
	    }
	}		# End of the foreach-loop over temporary files #


		# Prepare a temporary input (virtual) alignment file #

	my $fh_otmp_ref = open_output_file ($tmp_inaln_ref, 0);
	unless (defined $fh_otmp_ref) {
	    print STDOUT "[ERROR '$program_name'] FAILED to open a temporary input (virtual) alignment file '$tmp_inaln_ref' for the $indx_gp th gap pattern under the $t th tree !\n";
	    print STDERR "[ERROR '$program_name'] $!\n\n";
	    die ;
	}
	my $fh_otmp_rec = open_output_file ($tmp_inaln_rec, 0);
	unless (defined $fh_otmp_rec) {
	    print STDOUT "[ERROR '$program_name'] FAILED to open a temporary input (virtual) alignment file '$tmp_inaln_rec' for the $indx_gp th gap pattern under the $t th tree !\n";
	    print STDERR "[ERROR '$program_name'] $!\n\n";
	    die ;
	}

	   # REVISED to handle a 2-sequence alignment via PhyML (on April 12 (Tue), 2011) #
	my $sbct_vseqs = ($sbct_seqs == 2) ? 3 : $sbct_seqs;

	##print $fh_otmp "$sbct_vseqs $ct_nr_clms\n";
	print $fh_otmp_ref "$sbct_vseqs $ref_len1\n"; # DEBUGGED on Aug 10 (Sun), 2014. #
	##print $fh_otmp_ref "$sbct_vseqs $ref_len\n";

	unless ( pr_phylip_aln (@red_seqnames, @red_vmsa_ref, $DIS_LEN, *${$fh_otmp_ref}) ) {
		print STDOUT "[ERROR '$program_name'] The subroutine 'pr_phylip_aln' FAILED to output a temporary input (virtual) alignment for the $indx_gp th gap pattern of the reference MSA segment under the $t th tree !\n";
		print STDERR "[ERROR '$program_name'] $!\n\n";
		die ;
	}
	close ($fh_otmp_ref);

	print $fh_otmp_rec "$sbct_vseqs $rec_len1\n"; # DEBUGGED on Aug 10 (Sun), 2014. #
	##print $fh_otmp_rec "$sbct_vseqs $rec_len\n";

	unless ( pr_phylip_aln (@red_seqnames, @red_vmsa_rec, $DIS_LEN, *${$fh_otmp_rec}) ) {
	    print STDERR "[ERROR '$program_name'] The subroutine 'pr_phylip_aln' FAILED to output a temporary input (virtual) alignment for the $indx_gp th gap pattern of the reconstructed MSA segment under the $t th tree !\n";
		print STDERR "[ERROR '$program_name'] $!\n\n";
		die ;
	}
	close ($fh_otmp_rec);


		# Prepare a temporary input phylogenetic tree file #

	my $fl_o_bootlabel = 1; # Flag to determine whether bootstrap values are displayed at the branch (=1) or node (=0).
	my $fl_o_nodeid = 0; # Flag to determine whether node IDs are displayed (=1) or not (=0).

	foreach my $info ([$tmp_intree_ref, 'reference'], [$tmp_intree_rec, 'reconstructed']) {
	    my ($tmp_intree, $type_msa) = @{$info};

	    my $fh_otmp2 = open_output_file ($tmp_intree, 0);
	    unless (defined $fh_otmp2) {
		print STDOUT "[ERROR '$program_name'] 'open_output_file' FAILED on the temporary input tree file '$tmp_intree' !\n";
		print STDERR "[ERROR '$program_name'] $!\n\n";
		die ;
	    }
	    unless ( output_tree ($sb_topnode_id, %{$sb_node2ch}, %sb_id2name, %{$sb_br_attr}, *${$fh_otmp2}, $fl_o_bootlabel, $fl_o_nodeid) ) {
		print STDOUT "[ERROR '$program_name'] 'output_tree' FAILED to output the reduced tree of the $t th tree for the $indx_gp th gap pattern of the $type_msa MSA !\n";
		print STDERR "[ERROR '$program_name'] $!\n\n";
		die ;
	    }
	    close ($fh_otmp2);
	}


		# Prepare a file for a custom substitution model and a control file

	if (($seqtype eq 'AA') and ($resfreq eq  'e')) {

	    foreach my $tmp_info ([$tmp_dat_ref, $tmp_ctrl_ref, $tmp_workdir_ref], [$tmp_dat_rec, $tmp_ctrl_rec, $tmp_workdir_rec]) { # Inner foreach-loop (over alignment types) #

		my ($tmp_dat, $tmp_ctrl, $tmp_workdir) = @{$tmp_info};

		unless (0 == system ("cp -p $master_sbst_file $tmp_dat") ) {
	            print STDOUT "[ERROR '$program_name'] 'system (cp ...)' FAILED to copy the master file for the custom substitution model '$master_sbst_file' to the temporary working directory '$tmp_workdir' : $? !\n";
		    print STDERR "[ERROR '$program_name'] $!\n\n";
		    die ;
		}
		unless (0 == system ("cp -p $master_ctrl_file $tmp_ctrl") ) {
		   print STDERR "[ERROR '$program_name'] 'system (cp ...)' FAILED to copy the master control file for PhyML '$master_ctrl_file' to the temporary working directory '$tmp_workdir' : $? !\n";
		    print STDERR "[ERROR '$program_name'] $!\n\n";
		    die ;
		}
	    }		# End of the inner foreach-loop (over alignment types) # 

	} # End of "if (($seqtype eq 'AA') and ($resfreq eq  'e'))"

	##if ($seqtype eq 'NT') {
	# TO BE REVISED in the future for $seqtype eq 'NT' # -- Or it is not necessary any longer ?
	##}

		## Finish making the command-line options. ##

	## $OPTIONS_CLMLK = "--print_site_lnl $OPTIONS_SHARED -o $opt_params_clmlk -b $ct_bootstrap_clmlk"; # A BUG fixed
	#### $OPTIONS_CLMLK = "---print_site_lnl $OPTIONS_SHARED -o $opt_params_clmlk -b $ct_bootstrap_clmlk";
	## $OPTIONS_CLMLK .= " -m custom -f m";
	my $options_clmlk = $OPTIONS_CLMLK;
	(($seqtype eq 'AA') and ($resfreq eq  'e')) and ($options_clmlk .= " < $ctrl_name");

    if ($TEST_LEVEL>2) {
	print STDOUT "\n{ Segment: $segid; Gap pattern index: $indx_gp; Tree no.: $t }\n\n";
	print STDOUT "PhyML options for column-wise likelihood estimation:\n\n";
	print STDOUT "   '$options_clmlk'.\n\n";
    } # End of "if ($TEST_LEVEL>2)"

	    # $set_clmwise_lnlk2_ref/rec[$c] is the log-likelihood of the $c th column (in exactly the same order as in the virtual alignment).
	    # It is undef if the likelihood is zero.
	my @set_clmwise_lnlk2_ref = my @set_clmwise_lnlk2_rec = ();


		# Actually perform the program that calculates the likelihoods of substitution patterns. #

	foreach my $info_alntype ([$tmp_workdir_ref, $tmp_out_ref, $fh_log_sref, \@set_clmwise_lnlk2_ref, \@red_vmsa_ref, 'reference'], [$tmp_workdir_rec, $tmp_out_rec, $fh_log_srec, \@set_clmwise_lnlk2_rec, \@red_vmsa_rec, 'reconstructed']) {  # Big inner foreach-loop (over alignment types) #

	    my ($tmp_workdir, $tmp_out, $fh_log, $ref_set_clmwise_lnlk2, $red_vmsa, $msa_type) = @{$info_alntype};
	    my $ct_nr_clms = length ${$red_vmsa->[0]};

	    unless ($ct_nr_clms>0) {## ADDED for DEBUGGING on Aug 11 (Mon), 2014. ##

		print STDOUT "\n[INFORMATION] NO COLUMN was found in the reduced MSA for the $indx_gp th gap pattern of the $msa_type MSA under the $t th tree ... Thus I will skip performing '$main_bin_clmlk' to calculate column-wise log-likelihoods ...\n\n";
		next;
	    }

	    unless ( chdir $tmp_workdir ) {
		print STDOUT "[ERROR '$program_name'] FAILED the subroutine 'chdir' to change the directory to '$tmp_workdir' to process the $indx_gp th gap pattern of the $msa_type MSA under the $t th tree !\n";
		print STDERR "[ERROR '$program_name'] $!\n\n";
		die ;
	    }

###=DISABLED for TESTING the input and options of $main_bin_clmlk (Part I)
	    unless (0 == system ("$main_bin_clmlk -i $tmp_inaln_name -u $tmp_intree_name $options_clmlk > $log_name 2>&1") ) {
		print STDOUT "[ERROR '$program_name'] FAILED 'system ('$main_bin_clmlk ...')' FAILED for the $indx_gp th gap pattern of the $msa_type MSA under the tree $t: $? !\n";
		print STDERR "[ERROR '$program_name'] $!\n\n";
		die ;
	    }
###=cut ## End of "DISABLED for TESTING the input and options of $main_bin_clmlk (Part I)"

	    unless ( chdir $CURR_WORK_DIR ) {
		print STDOUT "[ERROR '$program_name'] FAILED the subroutine 'chdir' to MOVE BACK to the original working directory '$CURR_WORK_DIR' when processing the $indx_gp th gap pattern of the $msa_type MSA under the tree $t: !\n";
		print STDERR "[ERROR '$program_name'] $!\n\n";
		die ;
	    }

###=DISABLED for TESTING the input and options of $main_bin_clmlk (Part II)
	    unless (( -f $tmp_out ) and ( -r $tmp_out )) {
		print STDOUT "[ERROR '$program_name'] CanNOT FIND a readable OUTPUT FILE '$tmp_out' of PAML  for the $indx_gp th gap pattern of the $msa_type MSA under the tree $t !\n";
		print STDERR "[ERROR '$program_name'] $!\n\n";
		die ;
	    }

	    # Extract log-likelihoods of the non-redundant columns from the temporary output file,
	    # Then store  them into a 2-dim array.

	    my $fl_log = 1; # = 1 if you want LOG-likelihoods, = 0 if you want RAW likelihoods.
	    # $set_clmwise_lnlk2->[$c] is the log-likelihood of the $c th column (in exactly the same order as in the virtual alignment).
	    # It is undef if the likelihood is zero.
	    #
	    my ($tmpset_clmwise_lnlk2) = fetch_clmwise_likelihoods_phyml ($tmp_out, $fl_log);
	    unless (defined $tmpset_clmwise_lnlk2) {
		print STDOUT "[ERROR '$program_name'] 'fetch_clmwise_likelihoods_phyml' FAILED on the temporary output file '$tmp_out' for the $indx_gp th gap pattern of the $msa_type MSA (under the $t th tree) !\n";
		print STDERR "[ERROR '$program_name'] $!\n\n";
		die ;
	    }
	    unless ($ct_nr_clms == @{$tmpset_clmwise_lnlk2}) {
		print STDOUT "[ERROR '$program_name'] The OUTPUT ARRAY of 'fetch_clmwise_likelihoods_phyml' has the SIZE (", scalar (@{$tmpset_clmwise_lnlk2}), ") that CLASHES with the number of non-redundant columns ($ct_nr_clms) for the $indx_gp th gap pattern of the $msa_type MSA (under the $t th tree): $! !\n";
		print STDERR "[ERROR '$program_name'] $!\n\n";
		die ;
	    }

	    @{$ref_set_clmwise_lnlk2} = @{$tmpset_clmwise_lnlk2}; # Copy the temporary set of column-wise log-likelihoods to an array outside of the loop. #

	}		# End of the big inner foreach-loop (over alignment types) #

##=for TESTING 'fetch_clmwise_likelihoods_phyml'
	foreach my $info_alntype ([$tmp_workdir_ref, $tmp_out_ref, $fh_log_sref, \@set_clmwise_lnlk2_ref, \@red_vmsa_ref, 'reference'], [$tmp_workdir_rec, $tmp_out_rec, $fh_log_srec, \@set_clmwise_lnlk2_rec, \@red_vmsa_rec, 'reconstructed']) {  # Medium-size inner foreach-loop (over alignment types) #

	    my ($tmp_workdir, $tmp_out, $fh_log, $ref_set_clmwise_lnlk2, $red_vmsa, $msa_type) = @{$info_alntype};
	    my $ct_nr_clms = length ${$red_vmsa->[0]};

	    print $fh_log "\n[ Log likelihoods of the columns with the $indx_gp th gap pattern (full) of the $msa_type MSA under the $t th candidate tree (Total: NA, #{nr columns} = $ct_nr_clms) ]\n\n";
	    print $fh_log join ("\t", '#Indx_clm', 'ln_lk', 'column'), "\n\n";

	    my @cp_vmsa = ();
	    foreach my $seq (@{$red_vmsa}) { my $cp_seq = ${$seq}; push @cp_vmsa, \$cp_seq; }

	    for (my $l = 0; $l<$ct_nr_clms; $l++) { # Auxiliary for-loop #
		my $ln_lk = $ref_set_clmwise_lnlk2->[$l];
		##my $column = ${$red_nr_clms[$l]};
		my $column = '';
		foreach my $seq (@cp_vmsa) { $column .= substr (${$seq}, 0, 1, ''); }

		print $fh_log join ("\t", $l, $ln_lk, "'$column'"), "\n";
	    }			# End of the auxiliary for-loop #
	    print $fh_log "\n\n";

	}		# End of the medium-size inner foreach-loop (over alignment types) #
##=cut


	##my @set_refseg_scores_sb = (); # $set_seg_scores_sb[$t] is the ML score of the substitution pattern of the reference segment under the $t th tree candidate.
	##my @set_recseg_scores_sb = (); # $set_seg_scores_sb[$t] is the ML score of the substitution pattern of the reconstructed segment under the $t th tree candidate.

	my $sb_refseg_score = my $sb_recseg_score = 0;

	my $ct_nr_clms_ref = @set_clmwise_lnlk2_ref;
	for (my $indx_clm=0; $indx_clm<$ct_nr_clms_ref; $indx_clm++) {
	    my $clm_lnlk = $set_clmwise_lnlk2_ref[$indx_clm];
	    unless (defined $clm_lnlk) {
		$sb_refseg_score = undef;
		last;
	    }
	    $sb_refseg_score += $clm_lnlk;
	}
	if (defined $sb_refseg_score) {
	    (defined $set_refseg_scores_sb[$t]) and ($set_refseg_scores_sb[$t] += $sb_refseg_score);
	} else {
	    $set_refseg_scores_sb[$t] = undef;
	}

	my $ct_nr_clms_rec = @set_clmwise_lnlk2_rec;
	for (my $indx_clm=0; $indx_clm<$ct_nr_clms_rec; $indx_clm++) {
	    my $clm_lnlk = $set_clmwise_lnlk2_rec[$indx_clm];
	    unless (defined $clm_lnlk) {
		$sb_recseg_score = undef;
		last;
	    }
	    $sb_recseg_score += $clm_lnlk;
	}
	if (defined $sb_recseg_score) {
	    (defined $set_recseg_scores_sb[$t]) and ($set_recseg_scores_sb[$t] += $sb_recseg_score);
	} else {
	    $set_recseg_scores_sb[$t] = undef;
	}

###=cut ### END of "DISABLED for TESTING the input and options of $main_bin_clmlk (Part II)"

		# Remove the temporary working directory if you want #

	if ($FLG_RMV_TMPOUT) {
	    foreach my $tmp_workdir ($tmp_workdir_ref, $tmp_workdir_rec) {
		unless (0 == system ("rm -rf $tmp_workdir") ) {
		    print STDOUT "[ERROR '$program_name'] 'system ('rm -rf {outdir}')' FAILED to remove the temporary working directory '$tmp_workdir': $? !\n";
		    print STDOUT "[ERROR '$program_name'] $!\n\n";
		    die ;
		}
	    }
	}

    ## END of "Calculate the log-likelihoods of gap patterns and substitution patterns in the reference/reconstructed alignment segments"

     }			# End of the 1st middle for-loop (over gap patterns) #

  }		# End of the 1st outer-middle for-loop (over candidate trees) #


=DISABLED because they didn't appear working as they are supposed to be.
	foreach my $fh_int ($fh_clmlk_ref, $fh_clmlk_rec) { close ($fh_int); }
=cut

	foreach my $fh_log ($fh_log_sref, $fh_log_srec, $fh_log_gref, $fh_log_grec) { close ($fh_log); }

	### next; ### For TESTING the Step (ii) Main Process A ###


		# REMOVE the grand-parent directory of temporary working directories #
	if ($FLG_RMV_TMPOUT) {
	    foreach my $grpa_tmp_workdir ($grpa_tmp_workdir_ref, $grpa_tmp_workdir_rec) {
		unless (0 == system ("rm -rf $grpa_tmp_workdir") ) {
		    print STDOUT "[ERROR '$program_name'] 'system ('rm -rf {outdir}')' FAILED to remove the grand-parent of temporary working directories '$grpa_tmp_workdir': $? !\n";
		    print STDERR "[ERROR '$program_name'] $!\n\n";
		    die ;
		}
	    }
	}

		### Step (iii) Main Process B:
		### Calculate the total ML scores for the reference & reconstructed MSA segments,
		### under each fixed candidate tree as well as averaged over candidate trees.


	## @set_refseg_scores_sb = (); # $set_seg_scores_sb[$t] is the ML score of the substitution pattern of the reference segment under the $t th tree candidate.
	## @set_recseg_scores_sb = (); # $set_seg_scores_sb[$t] is the ML score of the substitution pattern of the reconstructed segment under the $t th tree candidate.
	## @set_refseg_scores_gp = (); # $set_seg_scores_gp[$t] is the ML score of the gap pattern of the reference segment under the $t th tree candidate.
	## @set_recseg_scores_gp = (); # $set_seg_scores_gp[$t] is the ML score of the gap pattern of the reconstructed segment under the $t th tree candidate.

	my @set_refseg_def_gpscores = (); # lists only the defined (weighted) gap scores of the reference MSA segment under particular candidate trees.
	my @set_recseg_def_gpscores = (); # lists only the defined (weighted) gap scores of the reconstructed MSA segment under particular candidate trees.
	my @totscores_ud_fxd_trees_ref = (); # lists the defined (weighted) total scores (= gap score + substitution score) of the reference MSA segment under particular  candidate trees.
	my @totscores_ud_fxd_trees_rec = (); # lists the defined (weighted) total score (= gap score + substitution score) of the reference MSA segment under particular candidate trees.

	my $avct_indels_ref = my $avct_indels_rec = 0;
	my $avct_null_clms_ref = my $avct_null_clms_rec = 0;

    if ($TEST_LEVEL>1) {
	print STDOUT "\n<<< Scores under each of the $ct_cand_trees candidate trees: >>>\n\n";
	print STDOUT join ("\t", '#Indx_tree', 'Ref/Rec', 'ln(Akaike_wgt)', '#{indels}(unwgtd)', 'tot_score(wgtd)', 'gp_score(wgtd)', 'tot_score(unwgtd)', 'gp_score(unwgtd)', 'sb_score(unwgtd)'), "\n\n";
    }

		## ADDED on Sep 29 (Sat), 2012. ##
	my $ct_undef_tot_score_ref = my $ct_undef_tot_score_rec = my $ct_undef_gp_score_ref = my $ct_undef_gp_score_rec = 0;

	for (my $t=0; $t<$ct_cand_trees; $t++) { # 2nd outer-middle for-loop (over candidate trees) #

	    my $ln_awgt = $ln_akaike_wgts->[$t];
	    my $sb_score_ref = $set_refseg_scores_sb[$t];
	    my $sb_score_rec = $set_recseg_scores_sb[$t];
	    my $gp_score_ref = $set_refseg_scores_gp[$t];
	    my $gp_score_rec = $set_recseg_scores_gp[$t];

	    my $ct_indels_ref = $set_ct_indels_ref[$t];
	    my $ct_indels_rec = $set_ct_indels_rec[$t];
	    my $ct_null_clms_ref = $set_ct_null_clms_ref[$t];
	    my $ct_null_clms_rec = $set_ct_null_clms_rec[$t];

	    my $tot_score_ref = ((defined $sb_score_ref) and (defined $gp_score_ref)) ? $sb_score_ref + $gp_score_ref : 'undef' ;
	    my $tot_score_rec = ((defined $sb_score_rec) and (defined $gp_score_rec)) ? $sb_score_rec + $gp_score_rec : 'undef' ;

	    foreach my $score (\$ln_awgt, \$sb_score_ref, \$sb_score_rec, \$gp_score_ref, \$gp_score_rec, \$ct_indels_ref, \$ct_indels_rec) { (defined ${$score}) or (${$score} = 'undef'); }

	    if ($ln_awgt eq 'undef') {
    if ($TEST_LEVEL>1) {
		print STDOUT join ("\t", $t, 'Ref', $ln_awgt, $ct_indels_ref, 'undef', 'undef', $tot_score_ref, $gp_score_ref, $sb_score_ref), "\n";
		print STDOUT join ("\t", $t, 'Ref', $ln_awgt, $ct_indels_rec, 'undef', 'undef', $tot_score_rec, $gp_score_rec, $sb_score_rec), "\n";
    } ## END of "if ($TEST_LEVEL>1)"
		next;
	    }

		## ADDED on Sep 29 (Sat), 2012. ##
	    ($tot_score_ref eq 'undef') and ($ct_undef_tot_score_ref++);
	    ($tot_score_rec eq 'undef') and ($ct_undef_tot_score_rec++);
	    ($gp_score_ref eq 'undef') and ($ct_undef_gp_score_ref++);
	    ($gp_score_rec eq 'undef') and ($ct_undef_gp_score_rec++);

	    my $wgtd_tot_score_ref = ($tot_score_ref eq 'undef') ? 'undef' : $tot_score_ref + $ln_awgt;
	    my $wgtd_tot_score_rec = ($tot_score_rec eq 'undef') ? 'undef' : $tot_score_rec + $ln_awgt;
	    my $wgtd_gp_score_ref = ($gp_score_ref eq 'undef') ? 'undef' : $gp_score_ref + $ln_awgt;
	    my $wgtd_gp_score_rec = ($gp_score_rec eq 'undef') ? 'undef' : $gp_score_rec + $ln_awgt;

    if ($TEST_LEVEL>1) {
	    print STDOUT join ("\t", $t, 'Ref', $ln_awgt, $ct_indels_ref, $wgtd_tot_score_ref, $wgtd_gp_score_ref, $tot_score_ref, $gp_score_ref, $sb_score_ref), "\n";
	    print STDOUT join ("\t", $t, 'Rec', $ln_awgt, $ct_indels_rec, $wgtd_tot_score_rec, $wgtd_gp_score_rec, $tot_score_rec, $gp_score_rec, $sb_score_rec), "\n";
    } ## END of "if ($TEST_LEVEL>1)"

	    ($wgtd_gp_score_ref eq 'undef')  or (push @set_refseg_def_gpscores, $wgtd_gp_score_ref);
	    ($wgtd_gp_score_rec eq 'undef')  or (push @set_recseg_def_gpscores, $wgtd_gp_score_rec);
	    ($wgtd_tot_score_ref eq 'undef') or (push @totscores_ud_fxd_trees_ref, $wgtd_tot_score_ref);
	    ($wgtd_tot_score_rec eq 'undef') or (push @totscores_ud_fxd_trees_rec, $wgtd_tot_score_rec);

	    my $awgt = exp ($ln_awgt);

		# MODIFIED in creation of 'compare_ref_vs_rec_abs_scoring_spt_odr.PhyML.pl' (on Aug 5 (Tue), 2014). #
	    unless ($avct_indels_ref eq 'N/A') {
		(($ct_indels_ref eq 'undef') or ($ct_indels_ref eq 'N/A')) ? ($avct_indels_ref = 'N/A') : ($avct_indels_ref += $ct_indels_ref * $awgt);
	    }
	    unless ($avct_indels_rec eq 'N/A') {
		(($ct_indels_rec eq 'undef') or ($ct_indels_rec eq 'N/A')) ? ($avct_indels_rec = 'N/A') : ($avct_indels_rec += $ct_indels_rec * $awgt);
	    }
	    ##($ct_indels_ref eq 'undef') or ($avct_indels_ref += $ct_indels_ref * $awgt);
	    ##($ct_indels_rec eq 'undef') or ($avct_indels_rec += $ct_indels_rec * $awgt);

	    $avct_null_clms_ref += $ct_null_clms_ref * $awgt;
	    $avct_null_clms_rec += $ct_null_clms_rec * $awgt;

	}		# End of the 2nd outer-middle for-loop (over candidate trees) #


		# Calculating average ML scores (i.e. the approximate Bayesian score) #
		# for the total, as well as for the gap pattern only,
		# of the reference and reconstructed MSA segments.

	my $apprx_bayes_totscore_ref = my $apprx_bayes_totscore_rec = my $apprx_bayes_gpscore_ref = my $apprx_bayes_gpscore_rec = 'undef';

		## REVISED on Sep 29 (Sat), 2012. ##
		## => Further MODIFIED in creation of 'compare_ref_vs_rec_abs_scoring_spt_odr.PhyML.pl' (on Aug 5 (Tue), 2014). ##
	if ((@totscores_ud_fxd_trees_ref>0) and ($ct_undef_tot_score_ref==0) and ($avct_indels_ref ne 'N/A') and ($avct_indels_rec ne 'N/A') ) {
	##if ((@totscores_ud_fxd_trees_ref>0) and ($ct_undef_tot_score_ref==0)) {...}
	####if (@totscores_ud_fxd_trees_ref>0) {...}
	    $apprx_bayes_totscore_ref = log_sum_exp (@totscores_ud_fxd_trees_ref);
	    unless (defined $apprx_bayes_totscore_ref) {
		print STDOUT "\n[ERROR '$program_name'] 'log_sum_exp' FAILED to calculate the approximate Bayesian total score of the reference MSA segment !\n";
		print STDERR "[ERROR '$program_name'] $!\n\n";
		die ;
	    }
	}

		## REVISED on Sep 29 (Sat), 2012. ##
		## => Further MODIFIED in creation of 'compare_ref_vs_rec_abs_scoring_spt_odr.PhyML.pl' (on Aug 5 (Tue), 2014). ##
	if ((@totscores_ud_fxd_trees_rec>0) and ($ct_undef_tot_score_rec==0) and ($avct_indels_ref ne 'N/A') and ($avct_indels_rec ne 'N/A') ) {
	##if ((@totscores_ud_fxd_trees_rec>0) and ($ct_undef_tot_score_rec==0)) {...}
	####if (@totscores_ud_fxd_trees_rec>0) {...}
	    $apprx_bayes_totscore_rec = log_sum_exp (@totscores_ud_fxd_trees_rec);
	    unless (defined $apprx_bayes_totscore_rec) {
		print STDOUT "\n[ERROR '$program_name'] 'log_sum_exp' FAILED to calculate the approximate Bayesian total score of the reconstructed MSA segment !\n";
		print STDERR "[ERROR '$program_name'] $!\n\n";
		die ;
	    }
	}

		## REVISED on Sep 29 (Sat), 2012. ##
		## => Further MODIFIED in creation of 'compare_ref_vs_rec_abs_scoring_spt_odr.PhyML.pl' (on Aug 5 (Tue), 2014). ##
	if ((@set_refseg_def_gpscores>0) and ($ct_undef_gp_score_ref==0) and ($avct_indels_ref ne 'N/A') and ($avct_indels_rec ne 'N/A') ) {
	##if ((@set_refseg_def_gpscores>0) and ($ct_undef_gp_score_ref==0)) {...}
	####if (@set_refseg_def_gpscores>0) {...}
	    $apprx_bayes_gpscore_ref = log_sum_exp (@set_refseg_def_gpscores);
	    unless (defined $apprx_bayes_gpscore_ref) {
		print STDOUT "\n[ERROR '$program_name'] 'log_sum_exp' FAILED to calculate the approximate Bayesian gap score of the reference MSA segment !\n";
		print STDERR "[ERROR '$program_name'] $!\n\n";
		die ;
	    }
	}

		## REVISED on Sep 29 (Sat), 2012. ##
		## => Further MODIFIED in creation of 'compare_ref_vs_rec_abs_scoring_spt_odr.PhyML.pl' (on Aug 5 (Tue), 2014). ##
	if ((@set_recseg_def_gpscores>0) and ($ct_undef_gp_score_rec==0) and ($avct_indels_ref ne 'N/A') and ($avct_indels_rec ne 'N/A') ) {
	##if ((@set_recseg_def_gpscores>0) and ($ct_undef_gp_score_rec==0)) {...}
	####if (@set_recseg_def_gpscores>0) {...}
	    $apprx_bayes_gpscore_rec = log_sum_exp (@set_recseg_def_gpscores);
	    unless (defined $apprx_bayes_gpscore_rec) {
		print STDOUT "\n[ERROR '$program_name'] 'log_sum_exp' FAILED to calculate the approximate Bayesian gap score of the reconstructed MSA segment !\n";
		print STDERR "[ERROR '$program_name'] $!\n\n";
		die ;
	    }
	}


    if ($TEST_LEVEL>1) {
	print STDERR "\n{Approximate Bayes Scores}\n\n";
	print STDOUT "{Total}_ref = $apprx_bayes_totscore_ref ,\n";
	print STDOUT "{Total}_rec = $apprx_bayes_totscore_rec .\n";
	print STDOUT "{Gap-pattern}_ref = $apprx_bayes_gpscore_ref ,\n";
	print STDOUT "{Gap-pattern}_rec = $apprx_bayes_gpscore_rec .\n\n";
	print STDOUT "Av#{indels}_ref = $avct_indels_ref ,\n";
	print STDOUT "Av#{indels}_rec = $avct_indels_rec .\n\n";
	print STDOUT "Av#{null columns}_ref = $avct_null_clms_ref ,\n";
	print STDOUT "Av#{null columns}_rec = $avct_null_clms_rec .\n\n";
    } # END of "if ($TEST_LEVEL>1)"


	print $fh_out "< Segment ID: $segid >\n\n";

	print $fh_out join ("\t", 'Ref/Rec', 'Total_Score', 'Gap_Score', 'Av#{indel_events}', 'Av#{null_columns}'), "\n\n";

	print $fh_out join ("\t", 'Ref', $apprx_bayes_totscore_ref, $apprx_bayes_gpscore_ref, $avct_indels_ref, $avct_null_clms_ref), "\n";
	print $fh_out join ("\t", 'Rec', $apprx_bayes_totscore_rec, $apprx_bayes_gpscore_rec, $avct_indels_rec, $avct_null_clms_rec), "\n";
	
	print $fh_out "\n\\\\\n\n";

	print STDOUT "\n --- Finished analysis for the segment $segid ! ---\n\n";

	## close ($fh_log);

	$ct_succ_segs++;

=for the predecessor 'compare_ref_vs_rec_abs_scoring_spt_odr.PhyML.pl'
	$ref_coord_beg += $ref_len;
	$rec_coord_beg += $rec_len;
=cut

}			# End of the main outer for-loop (over MSA segments) #

close ($fh_out);

print STDOUT "\n\n === All the Analyses FINISHED !! ===\n\n";

print STDOUT "#{Segments skipped} = $ct_skipped_segs .\n";
print STDOUT "#{Segments whose ComplLiMMent calculations skipped} = $ct_skipped_segs2 .\n";
print STDOUT "#{Segments DESIGNATED for being skipped} = $ct_skipped_segs3 .\n";
print STDOUT "#{Anomalous segments} = $ct_anom_segs .\n";
print STDOUT "#{Segments used as inputs} = $ct_in_segs .\n";
print STDOUT "#{Segments successfully processed} = $ct_succ_segs .\n";
print STDOUT "#{Segments failed to be processed} = $ct_fail_segs .\n\n";

unless (0 == $ct_fail_segs) {
	print STDOUT "[ERROR '$program_name'] FAILED to process $ct_fail_segs segments !\n";
 	print STDERR "[ERROR '$program_name'] $!\n\n";
	die ;
}


	### DEFINITIONS OF THE NEW SUBROUTINES (ADDED since Aug 26 (Sun), 2012) ###

# readin_list_segs:
#	This subroutine reads in a list of segments.
#
# INPUT: (\$inlist, \%label_sattr2indx), where
#	$inlist is the path to the input file.
#	%label_sattr2indx = ($label_seg_attr => $indx, ...)
#	with $indx being the index in the output list.
#
# OUTPUT: \@list_segments, where
#	@{$list_segments[$s]} = ($seg_ID, @attributes)
#	is the information on the $s th segment, with
#	$seg_ID being the ID, and
#	@attributes storing the attributes of the segment in the same order as in @LABELS_ATTR.
#
sub readin_list_segs (\$\%) {

	my ($inlist, $label_sattr2indx) = @_;
	local $/ = "\n";

	my $fh_tmpin = open_input_file2 (${$inlist});
	unless (defined $fh_tmpin) {
	   print STDOUT "[ERROR 'readin_list_segs'] 'open_input_file2' FAILED on the input file '${$inlist}' $! !\n";
	    return undef;
	}

	my $head1 = <$fh_tmpin>;
	my ($ct_seqs)  = ($head1 =~ m/^\#Sequences\s+(\d+)/);
	my $head2 = <$fh_tmpin>;
	my ($ct_segs) = ($head2 =~ m/^\#Segments\s+(\d+)/);
	unless ((defined $ct_seqs) and (defined $ct_segs)) {
	    (defined $ct_seqs) or ($ct_seqs = 'undef');
	    (defined $ct_segs) or ($ct_segs = 'undef');
	    print STDOUT "[ERROR 'readin_list_segs'] ILLEGAL HEADER: (\$ct_seqs, \$ct_segs) = ($ct_seqs, $ct_segs): $! !\n";
	    return undef;
	}

	my @list_segments = ();

	while (my $in = <$fh_tmpin>) { # Main while-loop #

	    my @flds = split /\s+/, $in;   

	    my $segid = shift @flds;
	    $segid =~ s/^seg\#//;
	    my @seg_info = ($segid);

	    while (my $label = shift @flds) { # Inner while-loop #
		$label =~ s/\:$//;
		my $indx = $label_sattr2indx->{$label};
		my $attr = shift @flds;
	 	unless (defined $indx) {
		    print STDERR "[CAUTION 'readin_list_segs'] NO INDEX corresponds to the attribute-label '$label' (with value '$attr') in the segment '$segid': $! !\n";
		    next;
		}
		$seg_info[$indx] = $attr; 
	    }		# End of the inner while-loop #

	    push @list_segments, \@seg_info;

	}		# End of the main while-loop #

	close ($fh_tmpin);

	return \@list_segments;

}	# End of the subroutine 'readin_list_segs' #


# readin_list_segs2:
#	This subroutine reads in a list of segments in a format different from the input for 'readin_list_segs'.
#	(CREATED in creation of 'compare_ref_vs_rec_compllimment.pl' on Aug 9 (Sat), 2014)
#
# INPUT: (\$inlist, \@labels_seg_attr), where
#	$inlist is the path to the input file.
#	@labels_seg_attr stores the labels of the fields for the segment attributes (including the ID (or index)).
#
# OUTPUT: \@list_segments, where
#	@{$list_segments[$s]} = @attributes
#	is the information on the $s th segment, with
#	@attributes storing the attributes of the segment in the same order as in @labels_seg_attr.
#
sub readin_list_segs2 (\$\@) {

	my ($inlist, $labels_seg_attr) = @_;
	local $/ = "\n";

	my $fh_tmpin = open_input_file2 (${$inlist});
	unless (defined $fh_tmpin) {
	   print STDOUT "[ERROR 'readin_list_segs2'] 'open_input_file2' FAILED on the input file '${$inlist}' $! !\n";
	    return undef;
	}

	my $head = <$fh_tmpin>;

	my $indices_attr = tfm_labels2indices (@{$labels_seg_attr}, $head);
	unless (defined $indices_attr) {
	    $head =~ s/\s+$//;
	    print STDOUT "[ERROR 'readin_list_segs2'] 'tfm_labels2indices' FAILED on\n";
	    print STDOUT "      the labels  = (", join (', ', @{$labels_seg_attr}), " ),\n";
	    print STDOUT "  and the header  = '$head' : $! !\n\n";
	    return undef;
	}

=set aside for later use
	my $new_indx_diag;
	for (my $i=0; $i<@{$labels_seg_attr}; $i++) { # Preliminary for-loop (over field labels). #
	    ($labels_seg_attr->[$i] eq 'Diagnosis') or next;
	    $new_indx_diag = $i;
	    last;
	}				# End of the preliminary for-loop (over field labels). #
=cut

	my $max_indx_fld = 0;
	foreach my $indx (@{$indices_attr}) { ($max_indx_fld < $indx) and ($max_indx_fld = $indx); }

	my @list_segments = ();

	while (my $tmpin = <$fh_tmpin>) { # Main while-loop (over input lines). #

	    $tmpin =~ s/\s+$//;
	    my @fields = split /\t/, $tmpin;

	    (@fields > $max_indx_fld) or next; # Skip lines with an insufficient number of fields.

	    my @attributes = @fields[@{$indices_attr}];

	    push @list_segments, \@attributes;

	}		# End of the main while-loop (over input lines). #

	close ($fh_tmpin);

	return \@list_segments;

}	# End of the subroutine 'readin_list_segs2' #


# readin_simul_params:
#	This subroutine reads simulation parameters,
#	except the input tree and those in the comment line(s),
#	out of an input list.
#
# INPUT: (\$inlist), where
#	$inlist is the path to an input list file.
#
# OUTPUT: \%hash_simul_params, where
#	%hash_simul_params = ($label => $value, ...) for the simulation parameters.
#
sub readin_simul_params (\$) {

	my ($inlist) = @_;
	local $/ = "\n";

	my $fh_tmpin = open_input_file2 (${$inlist});
	unless (defined $fh_tmpin) {
	    print STDOUT "[ERROR 'readin_simul_params'] 'open_input_file2' FAILED on the input list '${$inlist}': $! !\n";
	    return undef;
	}

	my %hash_simul_params;

	while (my $in = <$fh_tmpin>) { # Main while-loop #

	    ($in =~ m/^\s*\#/) and next; # Skip a comment line. #

		# MODIFIED in creation of 'compare_ref_vs_rec_compllimment.pl'. #
	    ($in =~ m/^Tree\s/) and next; # Skip the input tree. #
	    ##($in =~ m/^Tree\.Tree/) and next; # Skip the input tree. #

	    ($in =~ s/\s+$//);

	    my ($label, $value) = split /\s*\=\s*/, $in;
	    unless ((defined $value) and ($value =~ m/\S/)) {
		print STDOUT "[CAUTION 'readin_simul_params'] NO VALUE in the input line:\n";
		print STDOUT "'$in': $! !\n\n";
		next;
	    }

		# ADDED in creation of 'compare_ref_vs_rec_compllimment.pl'. #
	    if ($value =~ s/^\"//) { ($value =~ s/\"$//); }
	    if ($label eq 'GapParams') { $value =~ s/^\{//; $value =~ s/\}$//; }

	    $hash_simul_params{$label} = $value;

	}			# End of the main while-loop #
	close ($fh_tmpin);

	return \%hash_simul_params;

}		# End of the subroutine 'readin_simul_params' #


# inspect_indel_events:
#	This subroutine examines whether all the indel events are shorter than or equal to the cutoff-lengths.
#
# INPUT: (\@set_cls_gblocks, \@sets_psm_scns_for_cls, $cutoff_len_ins, $cutoff_len_del, $char_abs), where
#
#	@{$set_cls_gblocks[$cl]->[$gb]} = ($indx_gp, $len_gb, $start, $end)
#	is for the $gb th block in the $cl th cluster, with
#	$indx_gp specifying the gap pattern,
#	$len_gb being the length (in terms of #{columns}) of the block,
#	and $start/$end being the starting/ending coordiate of the block (in the 0-based convention);
#
#	@{$set_psm_scns_in_cls[$cl]->[$ps]} = (\%br2indels, \%node2blwise_gapstat) is for the $ps th of the parsimonious scenarios realizing the $cl th cluster, where
#	%br2indels = ($branch_id => \@list_indels, ...) is the map of insertions/deletions onto branches, with
#	@{$list_indels[$id]} = ($stat_parent, $stat_node, \@indices_blk) describing the $id th indel event at the branch, with @indices_blk listing the indices (in @blocks_in_cls = @{$set_cls_gblocks[$cl]})
#	of the blocks involved in the indel event,
#	%node2blwise_gapstat = ($node_id => \@blwise_gapstats, ...) if the map of gap states onto the interior nodes,
#	with $blwise_gapstats[$bl] being $char_pres/abs for the $bl th block (in the cluster) at the node $node_id;
#	
#	$cutoff_len_ins/del is the cutoff length for the insertion/deletion events;
#
#	$char_abs is the character representing the 'absence' state.
#
# OUTPUT: \@illegal_indels, where
#	@{$illegal_indels[$il]} = ($cl, $ps, $br_id, $id, $length) is for the $il th illegal indel event, with
#	$cl specifying a cluster,
#	$ps specifying a parsimonious scenario in the cluster,
#	$br_id specifying a branch,
#	$id specifying an illegal event in the node,
#	and $length is the length of the event.
#
#	The subroutine returns undef if it fails.
#
sub inspect_indel_events (\@\@$$$) {

	my ($set_cls_gblocks, $sets_psm_scns_for_cls, $cutoff_len_ins, $cutoff_len_del, $char_abs) = @_;

    (print STDOUT ' ' x 3, "< Subroutine 'inspect_indel_events' >\n\n") if ($TEST_LEVEL>1);

	my $ct_cls = @{$set_cls_gblocks};
	unless (@{$sets_psm_scns_for_cls} == $ct_cls) {
	    print STDOUT "[ERROR 'inspect_indel_events'] ILLEGAL INPUT: The size of ", '@{$sets_psm_scns_for_cls} = (', scalar (@{$sets_psm_scns_for_cls}), ") CLASHES with the number of gap-block clusters (=$ct_cls): $! !\n";
	    return undef;
	}

	my @illegal_indels = ();

	for (my $cl=0; $cl<$ct_cls; $cl++) { # Outer for-loop (over clusters) #

	    my $cls_gblock = $set_cls_gblocks->[$cl];
	    my $psm_scns_for_cls = $sets_psm_scns_for_cls->[$cl];
	    my $ct_psm_scns = @{$psm_scns_for_cls};

    (print STDOUT ' ' x 3, "[ The $cl th cluster has $ct_psm_scns parsimonious scenarios of indel events ]\n\n") if ($TEST_LEVEL>2);

	    for (my $ps=0; $ps<$ct_psm_scns; $ps++) { # Middle for-loop (over parsiminous scenarios) #

    (print STDOUT ' ' x 5, '( The $ps th parsimonious scenario )', "\n\n") if ($TEST_LEVEL>3);

		my ($br2indels, $node2bw_gstat) = @{$psm_scns_for_cls->[$ps]};

		foreach my $br_id (sort {$a <=> $b} keys %{$br2indels}) { # Inner-middle foreach-loop (over branches) #
		    my $indel_events = $br2indels->{$br_id};
		    my $ct_events = @{$indel_events};

    (print STDOUT ' ' x 7, "( The branch '$br_id' has $ct_events nominal indel events )\n") if ($TEST_LEVEL>3);

		    for (my $id=0; $id<$ct_events; $id++) { # Inner for-loop (over indel events) #
			my ($stat_pa, $stat_node, $indices_blk) = (defined $indel_events->[$id]) ? @{$indel_events->[$id]} : ();
			unless (defined $stat_pa) {
			    print STDOUT "[WARNING 'inspect_indel_events'] The $id th event on the branch '$br_id' is EMPTY  for the $ps th indel scenario for the $cl th cluster: $! !\n";
			    next;
			}
			my $cutoff_len = ($stat_pa eq $char_abs) ? $cutoff_len_ins : $cutoff_len_del;
			my $indel_len = 0;
			foreach my $indx_blk (@{$indices_blk}) { $indel_len += $cls_gblock->[$indx_blk][1] ; }

			unless ($indel_len <= $cutoff_len) {
			    print ' ' x 7, "\n[WARNING 'inspect_indel_events'] The $id th indel event along the $br_id th branch is EXCEEDINGLY LONG (length = $indel_len)  for the $ps th scenario in the $cl th gap-block cluster: $! !\n\n";
			    push @illegal_indels, [$cl, $ps, $br_id, $id, $indel_len];
			}

		    }				# End of the inner for-loop (over indel events) #

		} 		# End of the inner-middle foreach-loop (over branches) #

	    }			# End of the middle for-loop (over parsimonious scenarios) #

	}			# End of the outer for-loop (over clusters) #

    (print STDOUT ' ' x 3, "--- End of the Subroutine 'inspect_indel_events'  ---\n\n") if ($TEST_LEVEL>1);

	return \@illegal_indels;

}	# End of the subroutine 'inspect_indel_events' #


# readin_dawg_tree2:
#	This modified version of 'readin_dawg_tree' copes with the new format
#	of the Dawg control file.
#	(CREATED in creation of 'compare_ref_vs_rec_compllimment.pl' on Aug 9 (Sat), 2014)
#
# readin_dawg_tree:
#	This subroutine reads in the input tree used to guide
#	a simulation of sequence evolution via DAWG.
#	(CREATED in creation of 'compare_ml_msa.bch.extJC.6t.beta.pl' on Mar 15 (Tue), 2011) 
#
# INPUT: \$infile, where
#	$infile is the file recording input parameters of DAWG.
#
# OUTPUT: \@info_dawg_tree, where
#	@info_dawg_tree = (\%node2pa, \%node2ch, \%name2id, \%id2name, \%br_attr).
#	See e.g. 'MyTreeManipu_II.pm' for the format of the output hash.
#
sub readin_dawg_tree2 (\$) {

	my ($infile) = @_;
	local $/ = "\n";

	my $fh_tmpin = open_input_file2 (${$infile});
	unless (defined $fh_tmpin) {
	    print STDERR "[ERROR 'readin_dawg_tree2'] 'open_input_file2' FAILED on the input file '${$infile}': $! \n";
	    return undef;
	}

	my $in_tree;
	while (my $tmpin = <$fh_tmpin>) { # Main while-loop #

	    ($tmpin =~ s/^Tree\s+\=\s+//) or next; # MODIFIED in creation of 'readin_dawg_tree2'. #
	    ##($tmpin =~ s/^Tree\.Tree\s+\=\s+//) or next;
	    $in_tree = $tmpin;
	    last;
	}		# End of the main while-loop # 
	close ($fh_tmpin);

	unless ((defined $in_tree) and ($in_tree =~ m/\(/)) {
	    (defined $in_tree) or ($in_tree = 'undef');
	    $in_tree =~ s/\s+$//;
	    print STDERR "[ERROR 'readin_dawg_tree2'] NO TREE was extracted from the input file '${$infile}': $! !\n";
	    print STDERR "\$in_tree = '$in_tree' .\n\n";
	    return undef;
	}

		## MODIFIED in creation of 'readin_dawg_tree2'. ##

	my %node2pa; my %node2ch; my %name2id; my %id2name; my %br_attr; my %name2id_intnode; my $topnode_name;

	unless ( input_tree_file_dawg ($in_tree, %node2pa, %node2ch, %name2id, %id2name, %br_attr, %name2id_intnode, $topnode_name) ) {
	    print STDERR "[ERROR 'readin_dawg_tree2'] 'input_tree_file_dawg' FAILED on the input tree: $! !\n";
	    print STDERR "\$in_tree = '$in_tree' .\n\n";
	    return undef;
	}

		# (Just in case,) remove the interior node names (or bootstrap supports) from the list of branch attributes. #

	foreach my $br (keys %br_attr) {
	    my $attr = $br_attr{$br};
	    my @new_attr = ();
	    $new_attr[$INDX_LENGTH] = $attr->[$INDX_LENGTH];
	    $br_attr{$br} = \@new_attr;
	}

=for the predecessor 'readin_dawg_tree'
		# Process the input tree a bit #
	($in_tree =~ s/[^\)\;]+$//);
	($in_tree =~ m/\;$/) or ($in_tree .= ';');

	my %node2pa; my %node2ch; my %name2id; my %id2name; my %br_attr;
	unless ( input_tree_file ($in_tree, %node2pa, %node2ch, %name2id, %id2name, %br_attr) ) {
	    print STDERR "[ERROR 'readin_dawg_tree2'] 'input_tree_file' FAILED on the input tree: $! !\n";
	    print STDERR "\$in_tree = '$in_tree' .\n\n";
	    return undef;
	}
=cut

	my @info_dawg_tree = (\%node2pa, \%node2ch, \%name2id, \%id2name, \%br_attr);

	return \@info_dawg_tree;

}	# End of the subroutine 'readin_dawg_tree2' #


	### DEFINITIONS of the SUBROUTINES in the predecessor,
	### "../../../2nd_Stage.DNA/ML_ScoringF6t.PhyML/Scripts/compare_ml_msa.bch.extJC.6t.PhyML.pl".

# readin_dawg_tree:
#	This subroutine reads in the input tree used to guide
#	a simulation of sequence evolution via DAWG.
#	(CREATED in creation of 'compare_ml_msa.bch.extJC.6t.beta.pl' on Mar 15 (Tue), 2011) 
#
# INPUT: \$infile, where
#	$infile is the file recording input parameters of DAWG.
#
# OUTPUT: \@info_dawg_tree, where
#	@info_dawg_tree = (\%node2pa, \%node2ch, \%name2id, \%id2name, \%br_attr).
#	See e.g. 'MyTreeManipu_II.pm' for the format of the output hash.
#
sub readin_dawg_tree (\$) {

	my ($infile) = @_;
	local $/ = "\n";

	my $fh_tmpin = open_input_file2 (${$infile});
	unless (defined $fh_tmpin) {
	    print STDERR "[ERROR 'readin_dawg_tree'] 'open_input_file2' FAILED on the input file '${$infile}': $! \n";
	    return undef;
	}

	my $in_tree;
	while (my $tmpin = <$fh_tmpin>) { # Main while-loop #
	    ($tmpin =~ s/^Tree\.Tree\s+\=\s+//) or next;
	    $in_tree = $tmpin;
	    last;
	}		# End of the main while-loop # 
	close ($fh_tmpin);

	unless ((defined $in_tree) and ($in_tree =~ m/\(/)) {
	    (defined $in_tree) or ($in_tree = 'undef');
	    $in_tree =~ s/\s+$//;
	    print STDERR "[ERROR 'readin_dawg_tree'] NO TREE was extracted from the input file '${$infile}': $! !\n";
	    print STDERR "\$in_tree = '$in_tree' .\n\n";
	    return undef;
	}
		# Process the input tree a bit #
	($in_tree =~ s/[^\)\;]+$//);
	($in_tree =~ m/\;$/) or ($in_tree .= ';');

	my %node2pa; my %node2ch; my %name2id; my %id2name; my %br_attr;
	unless ( input_tree_file ($in_tree, %node2pa, %node2ch, %name2id, %id2name, %br_attr) ) {
	    print STDERR "[ERROR 'readin_dawg_tree'] 'input_tree_file' FAILED on the input tree: $! !\n";
	    print STDERR "\$in_tree = '$in_tree' .\n\n";
	    return undef;
	}

	my @info_dawg_tree = (\%node2pa, \%node2ch, \%name2id, \%id2name, \%br_attr);

	return \@info_dawg_tree;

}	# End of the subroutine 'readin_dawg_tree' #


# ln_ml_sgl_seq2:
#	This revised subroutine of 'ln_ml_sgl_seq' also outputs 'column-wise' log ML values.
#	(IMPORTED from 'MyApBayes_Score_MSA_ExtJC.pm' and MODIFIED in creation of
#	'compare_apbayes_msa.bch.extJC.6.pl' on Mar 7 (Mon), 2011)
#
# ln_ml_sgl_seq:
#	This subroutine estimates the log-likelihood of obtaining a single sequence.
#	The log-likelihood is simply calculated as:
#	$lnl = Sum_$r log ($freq[$r]) ,
#	where $freq[$r] is the equilibrium frequency of the $r th amino acid residue.
#
# INPUT: (\$seq, \%aa2freq), where
#	$seq is the sequence;
#	%aa2freq = ($amino_acid (a single capital letter) => $equilibrium_frequency, ...).
#
# OUTPUT: ($lnl, \@clmwise_lnl), where
#	$lnl is the log-likelihood of the whole alignment;
#	$clmwise_lnl[$l] is the log-likelihood of the $l th column.
#
#	The subroutine returns (undef, undef) if it failed.
#	
sub ln_ml_sgl_seq2 (\$\%) {

	my ($seq, $aa2freq) = @_;

	my $cp_seq = uc ${$seq};
	my $len = length $cp_seq;

	my @clmwise_lnl = ();
	my $lnl = 0;
	for (my $l=0; $l<$len; $l++) { # For-loop #
	    my $res = substr ($cp_seq, 0, 1, '');
	    my $frq = $aa2freq->{$res};
	    unless (defined $frq) {
		print STDERR "[ERROR 'ln_ml_sgl_seq2'] The frequency is UNDEFINED for the residue '$res' at the $l th site: $! !\n\n";
		return (undef, undef);
	    }
	    my $clmwise = log $frq;
	    $lnl += $clmwise;
	    $clmwise_lnl[$l] = $clmwise; # ADDED in creation of 'compare_apbayes_msa.bch.extJC.6.pl' (on Mar 7 (Mon), 2011) #
	}		# End of the for-loop #

	return ($lnl, \@clmwise_lnl);

}	# End of the subroutine 'ln_ml_sgl_seq2' #


# add_dummy_seq:
#	This subroutine adds a 'dummy' sequence to a tree and an MSA consisting of two sequences,
#	and makes a 'virtual' 3-sequence tree and MSA.
#	The dummy is the exact copy of the 2nd sequence, which 'diverge'd $eps above its exterior node,
#	where $eps is the minimum length permitted by PhyML.
#	(CREATED in creation of 'compare_ml_msa.bch.extJC.6t.PhyML.pl' on Apr 11 (Mon) & 12 (Tue), 2011)
#
# INPUT: (\@seqnames, \@msa, \%node2pa, \%node2ch, \%name2id, \%id2name, \%br_attr, \@indices_attr), where
#	$seqnames[$k] is the name of the $k th sequence;
#	${$msa[$k]} is the $k th sequence embedded in the alignment;
#	%node2pa = ($node_id => $parent_id, ...) for all nodes except the top node;
#	%node2ch = ($node_id => \@child_nodes, ...) for all interior nodes;
#	%name2id = ($name => $node_id, ...) for exterior nodes and the top node;
#	%id2name = ($node_id => $name, ...) for exterior nodes;
#	%br_attr = ($node_id => \@branch_attributes, ...) for the nodes immediately downstream of the branches,
#	with @branch_attributes[@indices_attr] = ($branch_length, $bootstrap_support, Total#{bootstrap resamplings}).
#
# OUTPUT: 1 if the process succeeded,
#	  0 if it failed.
#
sub add_dummy_seq (\@\@\%\%\%\%\%\@) {

	my ($seqnames, $msa, $node2pa, $node2ch, $name2id, $id2name, $br_attr, $indices_attr) = @_;

	unless ((@{$seqnames} == 2) and (@{$msa} == 2)) {
	    print STDERR "[ERROR 'add_dummy_seq'] ILLEGAL INPUT: Either the size of MSA (", scalar (@{$msa}), ") or the number of sequence names (", scalar (@{$seqnames}), ") is NOT 2, which they are supposed to be: $! !\n";
	    return 0;
	}

		## Manipulate the input tree ##

	my $eps = 0.0000000001; # Minimum branch length permitted in PhyML #
	my ($indx_len, $indx_boot, $tot_boot) = @{$indices_attr};

	my $max_nodeid = 0;
	foreach my $nodeid (keys %{$node2ch}) { ($nodeid > $max_nodeid) and ($max_nodeid = $nodeid); }
	foreach my $nodeid (keys %{$id2name}) { ($nodeid > $max_nodeid) and ($max_nodeid = $nodeid); }

		# Change the identity of the second sequence #
	my $name_seq2 = $seqnames->[1];
	my $nid_seq2 = $name2id->{$name_seq2};
	delete $id2name->{$nid_seq2}; # $nid_seq2 is no longer an exterior node

		# Create two new exterior nodes, one real and the other virtual #
	my $nid_sbl1 = $max_nodeid + 1;
	my $nid_sbl2 = $max_nodeid + 2;

	##my $name_sbl1 = $name_seq2;
	my $name_sbl2 = 'dummy';

	$name2id->{$name_seq2} = $nid_sbl1;
	$name2id->{$name_sbl2} = $nid_sbl2;

	$id2name->{$nid_sbl1} = $name_seq2;
	$id2name->{$nid_sbl2} = $name_sbl2;

		# Establish the relationships between seq2, and the new siblings #
	$node2ch->{$nid_seq2} = [$nid_sbl1, $nid_sbl2];
	$node2pa->{$nid_sbl1} = $nid_seq2;
	$node2pa->{$nid_sbl2} = $nid_seq2;

		# Slightly change the length of the branch above seq2, which is now the 'virtual' parent node #
	my $attr_br2 = $br_attr->{$nid_seq2};
	my $len2 = $attr_br2->[$indx_len];
	$attr_br2->[$indx_len] = ($len2 > $eps) ? $len2 - $eps : 0 ;

		# Fix the lengths of the 'virtual' child branches as $eps #
	foreach my $nid ($nid_sbl1, $nid_sbl2) { # foreach-loop #
	    my @attr = ();
	    $attr[$indx_len] = $eps; 
	    $br_attr->{$nid} = \@attr;
	}			# End of the foreach-loop #

		## Manipulate the input alignment ##
	my $seq2 = ${$msa->[1]};
	$msa->[2] = \$seq2;
	$seqnames->[2] = $name_sbl2;

	return 1;

}	# End of the subroutine 'add_dummy_seq' #


=set aside for later use
# even_brlen_2seq_tree:
#	This subroutine receives a 2-node tree,
#	and evenly distributes the branch length
#	into the 2 branches, to conform to the molecular clock.
#	(IMPORTED from 'MyApBayes_Score_MSA_ExtJC.pm' on Mar 7 (Mon), 2011)
#
# INPUT: (\%br_attr, $indx_brlen), where
#	%br_attr = (ID of the node immediately below the branch => \@attr, ...),
#	with $attr[$indx_brlen] being the branch length.
#
# OUTPUT: 1 if the process succeeded,
#	  0 if it failed.
#
sub even_brlen_2seq_tree (\%$) {

	my ($br_attr, $indx_brlen) = @_;

	my @nodes = keys %{$br_attr};
	unless (@nodes == 2) {
	    print STDERR "[ERROR 'even_brlen_2seq_tree'] The input tree has ", scalar (@nodes), " NODES, instead of 2 nodes : $! !\n";
	    return 0;
	}

	my $tot_brlen = 0;
	foreach my $node (@nodes) { # The 1st foreach-loop #
	    my $attr = $br_attr->{$node};
	    unless (defined $attr) {
		print STDERR "[ERROR 'even_brlen_2seq_tree'] The node '$node' does NOT HAVE AN ATTRIBUTE for the upstream branch: $! !\n";
		return 0;
	    }
	    my $brlen = $attr->[$indx_brlen];
	    unless (defined $brlen) {
		print STDERR "[ERROR 'even_brlen_2seq_tree'] The node '$node' does NOT HAVE A BRANCH LENGTH for the upstream branch: $! !\n";
		return 0;
	    }
	    $tot_brlen += $brlen;
	}		# End of the 1st foreach-loop #

	foreach my $node (@nodes) { # The 2nd foreach-loop #
	    $br_attr->{$node}[$indx_brlen] = $tot_brlen / 2;
	}		# End of the 2nd foreach-loop #

	return 1;

}	# End of the subroutine 'even_brlen_2seq_tree' #
=cut


=the following are for old versions (set aside for potential use)
# parse_paml_main_output:
#	This subroutine parses the main output file (the 'mlc' file by default).
#	(IMPORTED from 'ml_scoring_msa.bch.pl' on Mar 16 (Wed), 2011)
#
# INPUT: (\$infile), where
#	$infile is the path to the main PAML output file.
#
# OUTPUT: (\%output), where
#	%output = ('lnL' => [$lnl_1, $lnl_2, ...],
#		   'se_lnL' => [$se_lnl_1, $se_lnl_2, ...], ...),
#	with $lnl_k being the logarithmic ML value for the tree # k.
#
#	The subroutine returns undef if it failed.
#
sub parse_paml_main_output (\$) {

	my ($infile) = @_;
	local $/ = ''; # Use blank lines as input-record-separators

	my $fh_tmp = open_input_file2 (${$infile});
	unless (defined $fh_tmp) {
	     print STDERR "[ERROR 'parse_paml_main_output'] The subroutine 'open_output_file2' FAILED on the input file '${$infile}': $! !\n\n";
	     return undef;
	}

	my %output;

	while (my $in = <$fh_tmp>) { # Outer while-loop #

	     my ($k) = ($in =~ m/^TREE\s+\#\s+(\d+)\:/ );
	     (defined $k)  or next;

	    my ($lnl, $se) ;
	    my @lines = split /\n/, $in;
	    while (my $line = shift @lines) { # Inner while-loop #
		my ($tmp_lnl, $tmp_se) = ($line =~ m/^lnL\([^\)]+\)\:\s+(\S+)\s+(\S+)/ );
		(defined $tmp_lnl) or next;
		$lnl = $tmp_lnl;
		$se = $tmp_se;
		last;
	    }			# End of the inner while-loop #
	    unless (defined $lnl) {
		print STDERR "[ERROR 'parse_paml_main_output'] FAILED to extract the log likelihood for the $k th tree: $! !\n\n";
		return undef;
	    }

	    (defined $output{'lnL'}) or ($output{'lnL'} = []);
	    (defined $output{'se_lnL'}) or ($output{'se_lnL'} = []);
	    $output{'lnL'}->[$k-1] = $lnl; 
	    $output{'se_lnL'}->[$k-1] = $se;

	}		# End of the outer while-loop #
	close ($fh_tmp);

	return \%output;

}	# End of the subroutine 'parse_paml_main_output' #


# fetch_clmwise_lnlks:
#	This subroutine reads in the 'lnf' file output by the 'codeml' or 'baseml'
#	program of the PAML package,
#	and makes a list of column-wise log-likelihoods.
#	(CREATED in creation of 'compare_ml_msa.bch.extJC.6t.beta.pl' on Mar 16 (Wed), 2011)
#
# INPUT: (\$tmpin_file, $gap), where
#	$tmpin_file specifies the path to a 'lnf' file you want to read;
#	$gap is a character representing a gap.
#
# OUTPUT: \@set_clmwise_lnlk, where
#	@{$set_clmwise_lnlk[$c]} = (\$string_clm, $lnlk_clm)
#	is for the $c th column (sorted in lexical order),
#	$string_clm is the horozontal representation of the column
#	(including gaps and/or stop codons in general),
#	and $lnlk_clm is the log likelihood of the column.
#
sub fetch_clmwise_lnlks (\$$) {

	my ($tmpin_file, $gap) = @_;
	local $/ = "\n";

	my @set_clmwise_lnlk = ();

	my $fh_tmpin = open_input_file2 (${$tmpin_file});
	unless (defined $fh_tmpin) {
	    print STDERR "[ERROR 'fetch_clmwise_lnlks'] 'open_input_file2' FAILED on the input file '${$tmpin_file}': $! !\n";
	    return undef;
	}

	while (my $tmpin = <$fh_tmpin>) { # Main while-loop #

	    ($tmpin =~ m/[\*a-zA-Z$gap]\s*$/o) or next;
	    my @flds = split ' ', $tmpin;
	    my ($lnlk_clm, $string_clm) = @flds[2,5];
	    unless ((defined $string_clm) and ($string_clm =~ m/[\*a-zA-Z$gap]/o)) {
		(defined $string_clm) or ($string_clm = 'undef');
		print STDERR "[ERROR 'fetch_clmwise_lnlks'] ANOMALOUS STRING REPRESENTATION of the column ('$string_clm') was found: $! !\n";
		return undef;
	    }

	    push @set_clmwise_lnlk, [\$string_clm, $lnlk_clm];

	}		# End of the main while-loop #

	close ($fh_tmpin);

	my @std_set_clmwise_lnlk = sort { ${$a->[0]} cmp ${$b->[0]} } @set_clmwise_lnlk;

	return \@std_set_clmwise_lnlk;

}	# End of the subroutine 'fetch_clmwise_lnlks' #

=cut 	### End of "the following are for old versions (set aside for potential use)"
