# Supplementary material for: Characterization of multiple sequence alignment errors using complete-likelihood score and position-shift map
Source: BMC Bioinformatics. 2016 Mar 18;17:133. doi: 10.1186/s12859-016-0945-5 (PMC4799563; doi:10.1186/s12859-016-0945-5)
Supplement: Additional file 2: — The ZIP archive of a package that contains the original versions of Perl modules and scripts used for creating the simulated and reconstructed MSAs and for analyzing these MSAs. It also contains a README file that describes how to use the modules and scripts. (The modules and scripts will run on a Mac OS X terminal. And it will probably run on other UNIX platforms, although we have not tested whether they indeed do.) The package also contains the Dawg control files that were used for the simulations. The latest version of the package (“ComplLiMment_P.verxxx”) can be found in the ‘lolipog’ directory at the FTP repository of the Bioinformatics Organization [85]. (ZIP 4746 kb) [file 12859_2016_945_MOESM2_ESM.zip › additional_file_2/ComplLiMment_P.ver0.6.1.2/ANALYSES/MSA_Prcd_Errors/Contrast_Analyses/Scores/Erroneous_Regions/MAFFT/E_INS_1/MAFFT_Consist/Scripts/compare_ref_vs_rec_mafft_consist.pl]

#!/usr/bin/perl
#
###################################################################################
#	
#	ComplLiMment_P: A package to calculate the Complete-likelihood for a given Multiple-sequence alignment
#			(almost exclusively via Perl modules and scripts).
#
#	Version 0.6: Copyright (C) 2015 Kiyoshi Ezawa
#	Version 0.6.1: Copyright (C) 2015 Kiyoshi Ezawa
#	Version 0.6.1.1: Copyright (C) 2015 Kiyoshi Ezawa
#	Version 0.6.1.2: Copyright (C) 2016 Kiyoshi Ezawa
#
#    This package is free software: you can redistribute it and/or modify
#    it under the terms of the GNU General Public License as published by
#    the Free Software Foundation, either version 3 of the License, or
#    (at your option) any later version.
#
#    This package is distributed in the hope that it will be useful,
#    but WITHOUT ANY WARRANTY; without even the implied warranty of
#    MERCHANTABILITY or FITNESS FOR A PARTICULAR PURPOSE.  See the
#    GNU General Public License for more details.
#
#    You should have received a copy of the GNU General Public License, "GNU_GPL.txt",
#    along with this package.  If not, see <http://www.gnu.org/licenses/>.
#
#    The author can be contacted by e-mailing to <kezawa dot ezawa3 at gmail dot com>
#    (replace " dot " and " at " with "." and "@", respectively).
#
###################################################################################
#
# compare_ref_vs_rec_mafft_consist.pl:
#	This Perl script compares the reference MSA and a reconstructed MSA
#	in terms of the consistency score used in (the refinement mode of) MAFFT.
#	It was created by modifying 'compare_ref_vs_rec_compllimment.pl'.
#	(CREATION STARTED on Sep 12 (Fri), 2014, ENDED on Sep 18 (Thu), 2014)
#
# compare_ref_vs_rec_compllimment.pl:
#	This is a slightly modified version of 'compare_ref_vs_rec_abs_scoring_spt_odr.PhyML.pl'.
#	The major difference from the predecessor is that it now accepts four input file paths,
#	instead of the path to an input directory as the predecessor did.
#	(CREATION STARTED on Aug 8 (Fri), 2014, ENDED on Aug 9 (Sat), 2014)
#
# compare_ref_vs_rec_abs_scoring_spt_odr.PhyML.pl:
#	This revised version of 'compare_ref_vs_rec_abs_scoring.PhyML.pl' uses the Perl package, "MyTreeMap_indels_spt_odr.pm,"
#	instead of "MyTreeMap_indels.pm" as the predecessor was using.
#	And it also underwent some additional minor modifications,
#	which were mainly imported from "br_infer_psm_indel_events_spt_odr_dawg.v2.pl"
#	in the "Proof_of_Principle2" session for the framework to enable indel likelihood analyses.
#	(CREATED on Aug 5 (Tue), 2014)
#
#	[REVISED on Aug 6 (Wed), 2014]
#	For the indel analyses (enumerating parsimonious indel scenarios
#	plus calculating the approximate probabilities of the gap configurations of the segments),
#	the script now uses the input tree as it is, 
#	even if it has a bifurcated root.
#
# compare_ref_vs_rec_abs_scoring.PhyML.pl:
#	This Perl script compares the reference MSA and a reconstructed MSA
#	in terms of the 'absolute score', which is the summation
#	of the log-likelihood of gap pattern and that of the residue pattern.
#	It was created by importing some parts from the script 'compare_ml_msa.bch.extJC.6t.PhyML.pl'.
#	

use strict;
use warnings;

use MyArrayManipu_num qw( log_sum_exp );
use MyArrayManipu qw( binsearch_string );
use MyFile_manipu qw(
	open_input_file2 open_output_file list_sessions_ext
	tfm_labels2indices
	);

use MyMalnIO qw(
	extract_fasta
	extract_alignment
	pr_ODEN_input
	pr_phylip_aln
	);
	## pr_clustal_like_lite_aa
use MyMalnManipu qw( rm_gapcolumn2 );

use MyTreeManipu_II qw(
	extract_sgltree_from_file
	input_tree_file output_tree
	);

	# ADDED in creation of 'compare_ref_vs_rec_compllimment.pl' (on Aug 9 (Sat), 2014). #
use MyTreeManipu_II_dawg qw(
	input_tree_file_dawg
	);

use MyTreeManipu_IV qw( bi2multifurcated_top construct_neat_subtree );

=for the predecessor 'compare_ml_msa.bch.extJC.6t.PhyML.pl' 
use MyBrief_NJtree_extJC qw( brief_nj_tree_extJC );
=cut

use MyPAML_parser qw( retrieve_aa_freqs );
	##prepare_paml_ctrl 

use MyApBayes_Score_MSA_ExtJC qw(
	readin_set_trees3 log_akaike_weights
	);
	## apbayes_scoring_msa_extJC_f 

	### The following three modules are for calculating log-likelihoods of substitution patterns. ###

=for the predecessor 'compare_ml_msa.bch.extJC.6t.PhyML.pl'
use MyMalnManipu_UH2 qw( 
	parse_altaln_header extract_aln_mtrx3
	fetch_nonred_clms_in_msas_thr
	);
	##fetch_nonred_clms_in_msas_mdst
use MyTreeMap_MLf qw(
	msa_likelihood_extJC_fnr
	);
	## msa_likelihood_extJC_f
=cut


use MyPhyML_parser qw(
	est_resfreqs_frm_msa print_custom_sbst_model
	extract_phyml_statistics2
	fetch_clmwise_likelihoods_phyml
	);
	## extract_phyml_statistics


	### ADDED in creation of 'compare_ref_vs_rec_mafft_consist.pl'. ###

use MyMAFFT_Scores qw(
	create_integer_sbst_score_mtrx_TN
	checkMinusLength
	calc_br_Gotoh_3way_weights
	split_by_branch_wgtassign_seqset
	mk_wgtd_sitewise_profile
	cal_sbst_score_pw_profile_aln
	mk_set_resnum2sitecoord
	create_pw_imp_score_mtrx
	cal_mfac_go_penalty_pw_pfaln
	);

=for the predecessor 'compare_ref_vs_rec_compllimment.pl'.
	### For enumerating parsimonious indel scenarios. ###

	# A MAJOR MODIFICATION in creation of 'compare_ref_vs_rec_abs_scoring_spt_odr.PhyML.pl' (on Aug 5 (Tue), 2014). #
use MyTreeMap_indels_spt_odr qw(
	enum_psm_indel_scns_for_msa
	);
##=for the predecessor 'compare_ref_vs_rec_abs_scoring.PhyML.pl'.
use MyTreeMap_indels qw(
	enum_psm_indel_scns_for_msa
	);
	## extract_cls_gblocks msa_rep_gpatterns
##=cut

	### For log-likelihoods of indel scenarios. ###
use MyTreeMap_indels_ML qw(
	cal_log_normal_facs_indel_distri
	cal_delta_exp_del_5p
	cal_lnlk1_indel_scn_cls
	apprx1_tot_lnlk_gpattern_msa
	);

=cut # END of "=for the predecessor 'compare_ref_vs_rec_compllimment.pl'."

=set aside for future use
use MyBin_Oper qw( format_bin_pattern select_by_bin_value );
use MyMalnManipu_UH qw( div_msa_by_gappatterns cls_blcs_by_patterns );
=cut

sub read_list_pw_lclhom (\$$); # ADDED in creation of 'compare_ref_vs_rec_mafft_consist.pl' (on Sep 15 (Mon), 2014). #

sub readin_list_segs2 (\$\@); # ADDED in creation of 'compare_ref_vs_rec_compllimment.pl' (on Aug 9 (Sat), 2014). #
##sub readin_list_segs (\$\%);
sub readin_simul_params (\$);
sub inspect_indel_events (\@\@$$$);

sub readin_dawg_tree2 (\$); # ADDED in creation of 'compare_ref_vs_rec_compllimment.pl' (on Aug 9 (Sat), 2014). #
##sub readin_dawg_tree (\$); # ADDED in creation of 'compare_ml_msa.bch.extJC.6t.beta.pl' on Mar 15 (Tue), 2011 
sub ln_ml_sgl_seq2 (\$\%); # ADDED in creation of 'compare_apbayes_msa.bch.extJC.6.pl' on Mar 7 (Mon), 2011 #
sub add_dummy_seq (\@\@\%\%\%\%\%\@); # ADDED in creation of 'compare_ml_msa.bch.extJC.6t.PhyML.pl' on Apr 12 (Tue), 2011 #
####sub even_brlen_2seq_tree (\%$);
####sub parse_paml_main_output (\$);
##sub fetch_clmwise_lnlks (\$$);

$| = 1; # Flush the buffer of standard output everytime data flows into it.

my $program_path = $0;
my ($program_name) = ($program_path =~ m/([^\/]+)$/); 


	### Fixed Parameters ###

	# INPORTED from 'ml_scoring_msa.bch.pl' on Mar 15 (Tue), 2011 #
(our $CURR_WORK_DIR = ` pwd `) =~ s/\s+$//;
our $DIS_LEN = 60; # Maximum length of the sequences to be displayed in a line

##our $GAP = '-'; # Character representing a gap
our $CHAR_ABS =  our $GAP  = '-';
our $CHAR_PRES = our $NGAP = 'X';

	# (ADDED on Nov 29 (Mon), 2010) #
our $TOP_NODE  = $MyTreeManipu_II::TOP_NODE;
our $INDX_LENGTH = $MyTreeManipu_II::INDX_LENGTH;
our $INDX_BOOT = $MyTreeManipu_II::INDX_BOOT;

	# (ADDED on Mar 7 (Mon), 2011) #
our $TOT_BOOT = -1; # Because bootstrap values are NOT necessary for this analysis. 
our @INDICES_ATTR = ($INDX_LENGTH, $INDX_BOOT, $TOT_BOOT);
our $COMMENT = '#';  # Indicator of the comment line in the tree file

our $INDX_STRING = undef;
	# Specifies the index for the reference to a string in the element array of a set of non-redundant columns.
	# = undef if the element itself is the reference to a string.

our %SBSTMODEL2FILENAME = ( # $sbst_model_name (for PhyML) => $dat_name (for PAML)  (relevant only when $seqtype eq 'AA')
	'LG' => 'lg.dat',
	'WAG' => 'wag.dat',
	'JTT' => 'jones.dat',
	'MtREV' => 'mtREV24.dat',
	'Dayhoff' => 'dayhoff.dat',
	'CpREV' => 'cpREV.dat',
	'MtMam' => 'mtmam.dat',
	'MtArt' => 'mtArt.dat',
	);

our %SUPPORTED_SBSTMODELS = ( # $sbst_model_name (for PhyML) => 1 (revelant only when $seqtype eq 'NT')
	'HKY85' => 1, # default #
	'JC69' => 1,
	'K80' => 1, 
	'F81' => 1,
	# 'F84' => 1,
	# 'TN93' => 1,
	);

=DISABLED in creation of 'compare_ref_vs_rec_mafft_consist.pl'.
	## For calculating log-likelihoods of indel scenarios. ###

our %INDEL_MODEL2DISTRI = ('PL' => 'P'); # = (indel model => distribution type, ...) # MODIFIED in creation of 'compare_ref_vs_rec_compllimment.pl' (on Aug 9 (Sat), 2014). #
##our %INDEL_MODEL2DISTRI = ('zipf' => 'P'); # = (indel model => distribution type, ...)

=cut # END of "DISABLED in creation of 'compare_ref_vs_rec_mafft_consist.pl'."


	### Parameters to be adjusted ###

	# The level of tests to examine the behavior of the script (ADDED on Sep 1 (Sun), 2012):
	# 0, nothing; 1, very brief; 2, a bit brief; 3, a bit verbose; 5, very verbose.
our $TEST_LEVEL = 1;
##our $TEST_LEVEL = 3;
##our $TEST_LEVEL = 6;

	# The level of debugging output for 'extract_phyml_statistics2' (ADDED on Aug 26 (Sun), 2012)
our $DBG_LEVEL_EXPHYML = 0;

our $FLG_RMV_TMPOUT = 1; ## For actual (large-scale) analyses
##our $FLG_RMV_TMPOUT = 0; ## For TESTING the script ##
	# = 1 if you want to remove temporary directories and files under them,
	# = 0 if you want to keep them.

our $MIN_FREQ = 1E-06; # If the frequency of a residue is zero in the anchor MSA, this nominal frequency is used instead.

=DISABLED in creation of 'compare_ref_vs_rec_mafft_consist.pl'.
	# Essential for calculating the log-likelihoods of indel scenarios. #
	# $OPT_BD_INDELS = 0, fixed length; = 1, sum of rates; = 2, exact calculation.
#our $OPT_BD_INDELS = 0;
#our $OPT_BD_INDELS = 1;
our $OPT_BD_INDELS = 2;
=cut # END of "DISABLED in creation of 'compare_ref_vs_rec_mafft_consist.pl'."


	# ADDED in creation of 'compare_ml_msa.bch.extJC.6t.I.pl' (on Mar 22 (Tue), 2011) #
our $SBST_MODEL_AA = 'JTT'; # Substitution model for amino acid sequences
our $SBST_MODEL_NT = 'HKY85'; # Substitution model for nucleotide sequences
##our $SBST_MODEL_NT = 'HKY'; # Substitution model for nucleotide sequences --- a BUG fixed on Apr 20 (Wed), 2011
our $CT_RCATE = 1; # #{substitution rate categories}
our $ALPHA =0; # Gamma shape parameter for the rate variation across sites ('': to be determined; 0: uniform rate model)
our $TOPO_SEARCH = 'NNI'; # Tree topology search method. ('NNI', 'SPR', or 'BEST')

	# ADDED in creation of 'compare_ml_msa.bch.extJC.6t.PhyML.pl' (on Mar 24 (Thu), 2011) #
	# REVISED in creation of 'compare_ml_msa.bch.extJC.6t.PhyML.pl' on Apr 13 (Wed), 2011
our $RESFREQ_AA = 'm'; # (To be changed to 'e' in the near future)
our $RESFREQ_NT = 'e'; # (To be changed to 'e' in the near future)
##our $RESFREQ = 'm'; # (To be changed to 'e' in the near future)
	# Option on what to do with residue frequencies.
	# = 'e' if you want to use the residue frequencies in the input anchor MSA;
	# = 'm' if you want to use the ML estimates of the nucleotide frequencies, or the amino-acid frequencies defined by the substitution model.

	## Global Variables Necessary for Calculating MAFFT Scores. ##
	# (ADDED in creation of 'compare_ref_vs_rec_mafft_consist.pl'.) #

our $DEFAULTOFS_N = - 369; # The default integer offset value, which is defined in 'DNA.h' of MAFFT.
our $DEFAULTGOP_N = -1530; # The default integer gap-opening penalty, which is defined in 'DNA.h' of MAFFT.
our $POST_NORM_MFAC = $MyMAFFT_Scores::POST_NORM_MFAC; # A factor multiplied with the score after it was normalized (, which should be 600 as of Sep 15 (Mon), 2014). #

our $DEFAULT_PENALTY = int (3* $DEFAULTGOP_N * $POST_NORM_MFAC /1000.0 + 0.5); # The default value of gap-opening penalty, according to l.212 in 'constants.c' of MAFFT. (It should remain default unless explicitly specified with the '--op' option of the MAFFT main script.)

$MyMAFFT_Scores::DEFAULTOFS_N = $DEFAULTOFS_N;
$MyMAFFT_Scores::DEFAULTGOP_N = $DEFAULTGOP_N;
$MyMAFFT_Scores::DEFAULT_PENALTY = $DEFAULT_PENALTY;

	# It corresponds to the overall weighting factor, W^I, multiplied with the importance scores
	# (defined in Katoh et al. (2005) Nucl. Acids. Res. 33:511-518). (The default value is 2.7) #
our $FASTATHRESHOLD = 2.7; 
(defined $FASTATHRESHOLD) or ($FASTATHRESHOLD = $MyMAFFT_Scores::FASTATHRESHOLD);

	# The PAM distance used for calculating the residue substitution scoring matrix for MAFFT.
our $PAM_DIST_MAFFT = 200; # = 200 is the default value for MAFFT.

	# The offset value for MAFFT score. It corresponds to the gap-extension penalty for most other aligners.
	# (It corresponds to the variable 'aof' (i.e., the value after the '-h' option) in the MAFFT main script.)
##our $IN_OFFSET_MAFFT ; # = undef for most options (of nucleotide alignment via MAFFT), = 0.000 for E-INS-i. 
our $IN_OFFSET_MAFFT = 0.000; # = undef for most options (of nucleotide alignment via MAFFT), = 0.000 for E-INS-i. 

	# END of "(ADDED in creation of 'compare_ref_vs_rec_mafft_consist.pl'.)" #

=DISABLED in creation of 'compare_ref_vs_rec_mafft_consist.pl'.

	### The following are IMPORTED from 'br_infer_psm_indel_events_spt_odr_dawg.v2.pl'
	### in creation of 'compare_ref_vs_rec_abs_scoring_spt_odr.PhyML.pl' (on Aug 5 (Tue), 2014). ###

	# In this analysis of an MSA simulated by Dawg, null columns will play important roles.
$MyTreeMap_indels_spt_odr::FL_IGNORE_NULL_COLUMNS = 0;

	# Null-clusters (=clusters consisting only of a null-block each) will be analysed.
$MyTreeMap_indels_spt_odr::FL_HANDLE_NULL_CLS = 1;

	# This variable sets an upper-bound for the gap-length.
	# IF a gap-block cluster contains a run of gaps longer than this variable,
	# the subroutine 'enum_psm_indel_scns_for_msa' skips further analyses on the cluster.
	# The variable will be used in the new subroutine, 'scan_gbcls_for_long_gaps'.
	#
our $UPPER_BOUND_ANAL_GAPLEN = 150;
##our $UPPER_BOUND_ANAL_GAPLEN = 120;
$MyTreeMap_indels_spt_odr::UPPER_BOUND_ANAL_GAPLEN = $UPPER_BOUND_ANAL_GAPLEN;
$MyTreeMap_indels_ML::UPPER_BOUND_ANAL_GAPLEN = $UPPER_BOUND_ANAL_GAPLEN;

	# This variable sets an upper-bound for the length of the gap-block cluster itself.
	#
our $UPPER_BOUND_ANAL_LEN_GBCLS = 200;
##our $UPPER_BOUND_ANAL_LEN_GBCLS = 150;
$MyTreeMap_indels_spt_odr::UPPER_BOUND_ANAL_LEN_GBCLS = $UPPER_BOUND_ANAL_LEN_GBCLS;
$MyTreeMap_indels_ML::UPPER_BOUND_ANAL_LEN_GBCLS = $UPPER_BOUND_ANAL_LEN_GBCLS;

	### END of "The following are IMPORTED from 'br_infer_psm_indel_events_spt_odr_dawg.v2.pl' in creation of 'compare_ref_vs_rec_abs_scoring_spt_odr.PhyML.pl' (on Aug 5 (Tue), 2014)." ###

=cut # END of "DISABLED in creation of 'compare_ref_vs_rec_mafft_consist.pl'."


		### ADJUST THE FOLLOWING GLOBAL VARIABLES ONLY WHEN DEBUGGING ###

	## (MODIFIED in creation of 'compare_ref_vs_rec_mafft_consist.pl'.) ##

	# Control the level of verboseness of the test message for 'MyMAFFT_Scores.pm'.

		# For 'create_integer_sbst_score_mtrx_TN'.
$MyMAFFT_Scores::TEST_LEVEL_cre = 0;
#$MyMAFFT_Scores::TEST_LEVEL_cre = 5;

		# For 'split_by_branch_wgtassign_seqset'.
$MyMAFFT_Scores::TEST_LEVEL_sbw = 0;
#$MyMAFFT_Scores::TEST_LEVEL_sbw = 5;

		# For 'mk_wgtd_sitewise_profile'.
$MyMAFFT_Scores::TEST_LEVEL_mwsp = 0;
#$MyMAFFT_Scores::TEST_LEVEL_mwsp = 5;

		# For 'cal_sbst_score_pw_profile_aln'.
$MyMAFFT_Scores::TEST_LEVEL_cssp = 0;
#$MyMAFFT_Scores::TEST_LEVEL_cssp = 5;

		# For 'mk_set_resnum2sitecoord'.
$MyMAFFT_Scores::TEST_LEVEL_msr2 = 0;
#$MyMAFFT_Scores::TEST_LEVEL_msr2 = 5;

		# For 'create_pw_imp_score_mtrx'.
$MyMAFFT_Scores::TEST_LEVEL_cpis = 0;
#$MyMAFFT_Scores::TEST_LEVEL_cpis = 5;

		# For 'cal_mfac_go_penalty_pw_pfaln'.
$MyMAFFT_Scores::TEST_LEVEL_cmgp = 0;
#$MyMAFFT_Scores::TEST_LEVEL_cmgp = 5;

=for the predecessor 'compare_ref_vs_rec_compllimment.pl'.

	## (MODIFIED in creation of 'compare_ref_vs_rec_abs_scoring_spt_odr.PhyML.pl' on Aug 5 (Tue), 2014.) ##

	# Control the level of verboseness of the test message for 'MyTreeMap_indels_spt_odr.pm'.
	# (Basically, believe in the behaviours of the main subroutine 'enum_psm_indel_scns_for_msa',
	#  as well as of its satellite subroutines.)
$MyTreeMap_indels_spt_odr::TEST_LEVEL = 1;
$MyTreeMap_indels_spt_odr::TEST_LEVEL1 = 0;
$MyTreeMap_indels_spt_odr::TEST_LEVEL1hf = 0;
$MyTreeMap_indels_spt_odr::TEST_LEVEL2 = 0;
$MyTreeMap_indels_spt_odr::TEST_LEVEL2i = 0;
$MyTreeMap_indels_spt_odr::TEST_LEVEL2c = 0;
$MyTreeMap_indels_spt_odr::TEST_LEVEL2inb = 0;
$MyTreeMap_indels_spt_odr::TEST_LEVEL3 = 0;
$MyTreeMap_indels_spt_odr::TEST_LEVEL3d = 0;
#=for DEBUGGING
$MyTreeMap_indels_spt_odr::TEST_LEVEL = 5;
$MyTreeMap_indels_spt_odr::TEST_LEVEL1 = 5;
$MyTreeMap_indels_spt_odr::TEST_LEVEL1hf = 5;
$MyTreeMap_indels_spt_odr::TEST_LEVEL2 = 5;
$MyTreeMap_indels_spt_odr::TEST_LEVEL2i = 5;
#=cut
=cut # END of "for the predecessor 'compare_ref_vs_rec_compllimment.pl'."

=for the predecessor 'compare_ref_vs_rec_compllimment.pl'.

	## END of "(MODIFIED in creation of 'compare_ref_vs_rec_abs_scoring_spt_odr.PhyML.pl' on Aug 5 (Tue), 2014.)" ##

	# Control the level of verboseness of the test message for 'MyTreeMap_indels_ML.pm'.
	# (Basically, believe in the behaviours of the main subroutine 'apprx1_tot_lnlk_gpattern_msa'
	#  as well as of its satellite subroutines.)
$MyTreeMap_indels_ML::TEST_LEVEL = 1;
$MyTreeMap_indels_ML::TEST_LEVEL1 = 0;
$MyTreeMap_indels_ML::TEST_LEVEL1a = 0;
$MyTreeMap_indels_ML::TEST_LEVEL2a = 0;
$MyTreeMap_indels_ML::TEST_LEVEL2b = 0;
$MyTreeMap_indels_ML::TEST_LEVEL2c = 0;
$MyTreeMap_indels_ML::TEST_LEVEL2s = 0;
$MyTreeMap_indels_ML::TEST_LEVEL3 = 0;

=cut # END of "for the predecessor 'compare_ref_vs_rec_compllimment.pl'."

		### END of "ADJUST THE FOLLOWING GLOBAL VARIABLES ONLY WHEN DEBUGGING" ###


	## IMPORTED from 'compare_ml_msa.bch.extJC.6t.PhyML.pl' (on Aug 26 (Sun), 2012) ##
	# Now, $main_bin_tree and $main_bin_clmlk are identical, renamed as $main_bin.
	# $src_ctrl and $src_dat are now optional.
	# Added another option "--resfreq", which specifies what are used for the residue frequencies.
	# Added another option "--sv_ratio", which specifies the transition/transversion ratio (on Apr 8 (Fri), 2011).

	# MAJOR MODIFICATION in creation of 'compare_ref_vs_rec_mafft_consist.pl' (on Aug 12 (Tue), 2014). #
unless (@ARGV > 10) {
	print STDERR "\nUsage:  [perl] $program_name {main_binary} {sequence_type ('AA' for amino acid sequences, 'NT' for  nucleotide sequences)} {anchor_msa_file} {inaln_file_ref} {inaln_file_rec} {inlist_segs} {inlist_params} {inlist_local_hom} {out_top_dir} {out_summ_file} {log_dir} [ --sbst_model={substitution model name (default: $SBST_MODEL_AA for amino acids, $SBST_MODEL_NT for nucleotides)} --ct_rcate=\#{substitution rate categories (default: $CT_RCATE) }}  --alpha={gamma shape parameter for rate variation across sites (default: $ALPHA) } --topo_search={tree topology search method (default: $TOPO_SEARCH)} --resfreq={what to do with residue frequencies (default: $RESFREQ_AA for amino acids, $RESFREQ_NT for nucleotides)} --sv_ratio={transition/transversion ratio (default: undef)} --ctrl={path to the control file (default: undef)} --sbst_mtrx={path to the file for substitution model (MANDATORY for amino-acids)} --intree={input_tree_file (default: undef)} ]\n"; 
	die "$! .\n\n";
}
my ($main_bin, $seqtype, $anchor_msa_file, $inaln_file_ref, $inaln_file_rec, $inlist_segs, $inlist_params, $inlist_lclhom, $outtopdir, $out_summ, $logdir) = @ARGV[0 .. 10];

=for the predecessor 'compare_ref_vs_rec_compllimment.pl'.
	# MAJOR MODIFICATION in creation of 'compare_ref_vs_rec_compllimment.pl' (on Aug 8 (Fri), 2014). #

unless (@ARGV > 9) {
	print STDERR "\nUsage:  [perl] $program_name {main_binary} {sequence_type ('AA' for amino acid sequences, 'NT' for  nucleotide sequences)} {anchor_msa_file} {inaln_file_ref} {inaln_file_rec} {inlist_segs} {inlist_params} {out_top_dir} {out_summ_file} {log_dir} [ --sbst_model={substitution model name (default: $SBST_MODEL_AA for amino acids, $SBST_MODEL_NT for nucleotides)} --ct_rcate=\#{substitution rate categories (default: $CT_RCATE) }}  --alpha={gamma shape parameter for rate variation across sites (default: $ALPHA) } --topo_search={tree topology search method (default: $TOPO_SEARCH)} --resfreq={what to do with residue frequencies (default: $RESFREQ_AA for amino acids, $RESFREQ_NT for nucleotides)} --sv_ratio={transition/transversion ratio (default: undef)} --ctrl={path to the control file (default: undef)} --sbst_mtrx={path to the file for substitution model (MANDATORY for amino-acids)} --intree={input_tree_file (default: undef)} ]\n"; 
	die "$! .\n\n";
}
my ($main_bin, $seqtype, $anchor_msa_file, $inaln_file_ref, $inaln_file_rec, $inlist_segs, $inlist_params, $outtopdir, $out_summ, $logdir) = @ARGV[0 .. 9];
=cut

my $main_bin_tree = my $main_bin_clmlk = $main_bin; # These

$seqtype = uc $seqtype;
unless (($seqtype eq 'AA') or ($seqtype eq 'NT')) {
	print STDOUT "[ERROR '$program_name'] ILLEGAL INPUT: The sequence type '$seqtype' is not expected. Please specify either 'AA' or 'NT' !\n";
	print STDERR "[ERROR '$program_name'] $!\n\n";
	die ;
}

unless ($seqtype eq 'NT') { # ADDED in creation of 'compare_ref_vs_rec_mafft_consist.pl'. #
	print STDOUT "[ERROR '$program_name'] Currently, this script CANNOT HANDLE the sequence TYPE, '$seqtype', which is DIFFERENT FROM 'NT' !\n";
	print STDERR "[ERROR '$program_name'] $!\n\n";
	die ;
}

my $sbst_model = ($seqtype eq 'AA') ? $SBST_MODEL_AA : $SBST_MODEL_NT;
my $ct_rcate = $CT_RCATE;
my $alpha = $ALPHA;
my $topo_search = $TOPO_SEARCH;


my $sv_ratio ;

my $resfreq = ($seqtype eq 'AA') ? $RESFREQ_AA : $RESFREQ_NT;

my ($intree, $src_ctrl, $src_dat); # Input tree file, control file specifying detailed options, and data file specifying the substitution model
for (my $k=11; $k<@ARGV; $k++) { # MODIFIED in creation of 'compare_ref_vs_rec_mafft_consist.pl' (on Sep 12 (Fri), 2014). #
##for (my $k=10; $k<@ARGV; $k++) {...} # MODIFIED in creation of 'compare_ref_vs_rec_compllimment.pl' (on Aug 8 (Fri), 2014). #
##for (my $k=7; $k<@ARGV; $k++) {...}

	my $arg = $ARGV[$k];
	unless ($arg =~ s/^\-\-?//) {
	    print STDOUT "[WARNING '$program_name'] Found an UNEXPECTED command-line ARGUMENT '$arg': $! !\n";
	    print STDOUT "                 ---  I will just skip it ...\n\n";
	    next;
	}
	if ($arg =~ s/^intree\=// ) {
	    ($arg =~ m/\S/) and ($intree = $arg);

	} elsif ($arg =~ s/^sv_ratio\=//) {
	    ($arg =~ m/\S/) and ($sv_ratio = $arg);

	} elsif ($arg =~ s/^ctrl\=//) {
	    ($arg =~ m/\S/) and ($src_ctrl = $arg);
	} elsif ($arg =~ s/^sbst_mtrx\=//) {
	    ($arg =~ m/\S/) and ($src_dat = $arg);
	} elsif ($arg =~ s/^resfreq\=//) {
	     if (($arg =~ m/\S/ ) and ($arg ne $resfreq)) {
		print STDOUT "[INFO '$program_name'] The argument \$resfreq = '$resfreq' will be changed to '$arg' ...\n\n";
		$resfreq = $arg;
	     }

	} elsif ($arg =~ s/^sbst_model\=//) {
	     if (($arg =~ m/\S/ ) and ($arg ne $sbst_model)) {
		print STDOUT "[INFO '$program_name'] The argument \$sbst_model = '$sbst_model' will be changed to '$arg' ...\n\n";
		$sbst_model = $arg;
	     }
	} elsif ($arg =~ s/^ct_rcate\=// ) {
	    if (($arg =~ m/\S/ ) and ($arg ne $ct_rcate)) {
		print STDOUT "[INFO '$program_name'] The argument \$ct_rcate = '$ct_rcate' will be changed to '$arg' ...\n\n";
		$ct_rcate = $arg;
		##$sbst_model = $arg; # A BUG FIXED on March 23 (Wed), 2011 #
	    }
	} elsif ($arg =~ s/^alpha\=// ) {
	    if ($arg =~ m/\S/ ) {
		if ($arg ne $alpha) {
		   print STDOUT "[INFO '$program_name'] The argument \$alpha = '$alpha' will be changed to '$arg' ...\n\n";
		   $alpha = $arg;
		   ##$sbst_model = $arg; # A BUG FIXED on March 23 (Wed), 2011 #
		}
	    } else {
		print STDOUT "[INFO '$program_name'] I found \$alpha = '', I will regard this as an order to UNDEFINE it (, which means optimizing it) ...\n\n";
		$alpha = undef;
	    }
	} elsif ($arg =~ s/^topo_search\=// ) {
	    if (($arg =~ m/\S/ ) and ($arg ne $topo_search)) {
		print STDOUT "[INFO '$program_name'] The argument \$topo_search = '$topo_search' will be changed to '$arg' ...\n\n";
		$topo_search = $arg;
	    }
	} else {
	    print STDOUT "[WARNING '$program_name'] Found an UNEXPECTED command-line ARGUMENT '--$arg': $! !\n";
	    print STDOUT "                 ---  I will just skip it ...\n\n";
	}
}


	## Check the consistency of the command-line arguments #

if ($seqtype eq 'AA') {
    unless (($sbst_model eq 'custom') or (defined $SBSTMODEL2FILENAME{$sbst_model})) {
	print STDOUT "[ERROR '$program_name'] Sorry, the amino-acid substitution model '$sbst_model' CANNOT BE USED for this version !!\n";
	print STDERR "[ERROR '$program_name'] $!\n\n";
	die ;
    }

} else {

    unless (defined $SUPPORTED_SBSTMODELS{$sbst_model}) {
	print STDOUT "[ERROR '$program_name'] Sorry, the nucleotide substitution model '$sbst_model' is NOT SUPPORTED by this version !!\n";
	print STDERR "[ERROR '$program_name'] $!\n\n";
	die ;
    }
}

if ($seqtype eq 'AA') { # DEBUGGED on Apr 20 (Wed), 2011 #
##if (($seqtype eq 'AA') and ($resfreq eq 'e')) {
    unless (defined $src_dat) {
	print STDOUT "[ERROR '$program_name'] The PATH to the FILE for the amino-acid substitution model '$sbst_model' is UNSPECIFIED !\n";
	print STDERR "[ERROR '$program_name'] $!\n\n";
	die ;
    }
}

if (($resfreq ne 'm') and ($resfreq ne 'e') and ($seqtype ne 'NT')) {
	print STDOUT "[ERROR '$program_name'] The residue frequency option '$resfreq' is NOT COMPATIBLE with the sequence type '$seqtype' !\n";
	print STDERR "[ERROR '$program_name'] $!\n\n";
	die ;
}
if ((defined $intree) and ($intree =~ m/\S/) and ($seqtype eq 'NT') and ($resfreq eq 'm')) {
	print STDOUT "[ERROR '$program_name'] The option '-seqtype=NT -resfreq=m' is NOT COMPATIBLE with the use of an input tree ($intree), please use a different option for -resfreq !\n";
	print STDERR "[ERROR '$program_name'] $!\n\n";
	die ;
}
if ( (defined $sv_ratio) and (($sbst_model eq 'JC69') or ($sbst_model eq 'F81')) ) {
	print STDOUT "[WARNING '$program_name'] The option '--sv_ratio=$sv_ratio' is NOT NECESSARY for the substitution model '$sbst_model' !\n";
	print STDOUT "          --- I will UNDEFINE it ...\n\n";
	$sv_ratio = undef;
}
if (($sbst_model eq 'JC69') or ($sbst_model eq 'K80')) {
	print STDOUT "[WARNING '$program_name'] The substitution model '$sbst_model' has uniform equilibrium frequencies (fA = fC = fG = fT = 0.25), so I will SET \$resfreq = '' !\n";
	$resfreq = '';
}

if ((defined $intree) and !(defined $alpha)) {
	print STDOUT "[ERROR '$program_name'] Now \$alpha = undef, but I canNOT ML-estimate the shape parameter when an input tree file is specified (as '$intree') !\n";
	print STDOUT "[ERROR '$program_name'] $!\n\n";
	die ;
}


	# Out of command-line arguments,
	# build up options shared by the tree inference step and
	# the column-wise likelihood calculation step.

my $seqtype_lc = lc $seqtype;

our $OPTIONS_SHARED = " -d $seqtype_lc -c $ct_rcate ";
## (($ct_rcate > 1) and (defined $alpha) and ($alpha > 0)) and ($OPTIONS_SHARED .= " -a $alpha");


	### Input/Output files/directories ###

	## Interim files ##

my $name_interim_trees = "tree_whole_full.txt";
my $interim_trees = "$outtopdir/$name_interim_trees";

my $name_log_interim_trees = "log_$name_interim_trees";
my $log_interim_trees = "$logdir/$name_log_interim_trees";

my $interim_aln_name = 'input_aln.fa'; # $interim_aln = "$outdir/$interim_aln_name"
my $tmpfile_name = 'lnl_msa.txt';

	# $int_clmlk_file_ref = "$top_clmlk_dir_ref/$pref_clmlk\{seg_id\}$suff_clmlk".
	# $int_clmlk_file_rec = "$top_clmlk_dir_rec/$pref_clmlk\{seg_id\}$suff_clmlk".
my $top_clmlk_dir_ref = "$outtopdir/Clm_lnlk/Ref";
my $top_clmlk_dir_rec = "$outtopdir/Clm_lnlk/Rec";
my $pref_clmlk = 'lnlk_clm.';
my $suff_clmlk = '.txt';

	# Top Temporary directory for PAML #
	# temporary directory (reference) = "$top_tmpdir_ref/s{seg_ID}/g{indx_gpattern}/t{indx_tree}"
	# temporary directory (reconstructed) = "$top_tmpdir_rec/s{seg_ID}/g{indx_gpattern}/t{indx_tree}"
my $top_tmpdir_ref = "$outtopdir/Tmp/Ref";
my $top_tmpdir_rec = "$outtopdir/Tmp/Rec";


	# Temporary directory for phylogenetic tree reconstruction #
	# $inaln_for_tree = "$tmpdir_phyml/$inaln_for_tree_name";
my $tmpdir_phyml = "$outtopdir/Infer_tree";

	# Master file for a custom substitution model (only for $seqtype eq 'AA' and $resfreq eq 'e') #
	# $master_sbst_file = "$outtopdir/$dat_name";
	# $master_ctrl_file = "$outtopdir/$ctrl_name";
my $master_sbst_file;
my $master_ctrl_file;


	## Check Necessary Files/Directories ##

foreach my $binary ($main_bin_tree) { # MODIFIED in creation of 'bch_pbs_cmp_mafft_consist.D.pl'. #
##foreach my $binary ($main_bin_tree, $main_bin_clmlk) {...}
    unless (( -f $binary ) and ( -x $binary )) {
	print STDOUT "[ERROR '$program_name'] CanNOT FIND an executable PROGRAM '$binary' !\n";
	print STDERR "[ERROR '$program_name'] $!\n\n";
	die ;
    }
}

if (defined $src_ctrl) {
   unless (( -f $src_ctrl ) and ( -r $src_ctrl )) {
	print STDOUT "[ERROR '$program_name'] CanNOT FIND a readable PAML CONTROL FILE '$src_ctrl' !\n";
	print STDERR "[ERROR '$program_name'] $!\n\n";
	die ;
   }
}
if (defined $src_dat) {
   unless (( -f $src_dat ) and ( -r $src_dat )) {
	print STDOUT "[ERROR '$program_name'] CanNOT FIND a readable PAML CONTROL FILE '$src_dat' !\n";
	print STDERR "[ERROR '$program_name'] $!\n\n";
	die ;
   }
}

my ($ctrl_name) = (defined $src_ctrl) ? ($src_ctrl =~ m!([^/\s]+)\s*$!) : ('ctrl_phyml.txt');
my ($dat_name) = (defined $src_dat) ? ($src_dat =~ m!([^/\s]+)\s*$!) : ('undef');
my $log_name = (defined $src_ctrl) ? "log_$ctrl_name.txt" : "log_PhyML.txt";


if (($seqtype eq 'AA') and (defined $dat_name)) {
    my $dat_name0 = $SBSTMODEL2FILENAME{$sbst_model};
    unless (($dat_name eq 'custom') or ($dat_name eq $dat_name0)) {
	print STDOUT "[ERROR '$program_name'] The DATA FILE NAME for the amino-acid substitution model '$sbst_model' is NOT '$dat_name', as you specified, BUT '$dat_name0' !\n";
	print STDERR "[ERROR '$program_name'] $!\n\n";
	die ;
    }
}

if (($seqtype eq 'AA') and ($resfreq eq 'e')) {
	$dat_name =~ s/\.dat$//;
	##$dat_name =~ s/\.dat^//; # A BUG Fixed on Mar 29 (Tue), 2011 #

	$dat_name .= '_custom.dat';
	$master_sbst_file = "$outtopdir/$dat_name";
	$master_ctrl_file = "$outtopdir/$ctrl_name";
}


foreach my $file ($intree) {
    (defined $file) or next; ## ADDED in creation of 'compare_ml_msa.bch.extJC.6t.PAML.pl' (on Mar 22 (Tue), 2011) ##

    unless (( -f $file ) and ( -r $file )){
	print STDOUT "[ERROR '$program_name'] CanNOT FIND a readable INPUT FILE '$file' !\n";
	print STDERR "[ERROR '$program_name'] $!\n\n";
	die ;
    }
}

	# MODIFIED in creation of 'compare_ref_vs_rec_compllimment.pl' (on Aug 8 (Fri), 2014). #

foreach my $infile ($inaln_file_ref, $inaln_file_rec, $inlist_segs, $inlist_params, $inlist_lclhom) { # MODIFIED in creation of 'compare_ref_vs_rec_mafft_consist.pl'. #
##foreach my $infile ($inaln_file_ref, $inaln_file_rec, $inlist_segs, $inlist_params) {...}
    unless (( -f $infile ) and ( -r $infile )) {
	print STDOUT "[ERROR '$program_name'] CanNOT FIND a readable INPUT FILE '$infile' !\n";
	print STDERR "[ERROR '$program_name'] $!\n\n";
	die ; 
    }
}

foreach my $outdir ($outtopdir, $logdir, $top_clmlk_dir_ref, $top_clmlk_dir_rec, $top_tmpdir_ref, $top_tmpdir_rec, $tmpdir_phyml) {
    unless ( -d $outdir ) {
	unless (0 == system ("mkdir -p $outdir") ) {
	    print STDOUT "[ERROR '$program_name'] FAILED to create a TOP OUTPUT DIRECTORY '$outdir': $? !\n";
	    print STDERR "[ERROR '$program_name'] $!\n\n";
	    die ;
	}
    }
    unless (( -r $outdir ) and ( -w $outdir )) {
	unless (0 == system ("chmod u+rw $outdir") ) {
	    print STDOUT "[ERROR '$program_name'] FAILED to CHANGE the permission MODES of the top output directory '$outdir': $? !\n";
	    print STDERR "[ERROR '$program_name'] $!\n\n";
	    die ;
	}
    }
}


	### Declare the Beginning of the Script ###

print STDOUT "\n<<<<<<< Program name: $program_name (path: $program_path) >>>>>>>>\n\n";

print STDOUT "Current working directory: $CURR_WORK_DIR .\n\n";


print STDOUT "Binary programs:\n";
print STDOUT "     (for tree inference)  $main_bin_tree ,\n";

print STDOUT "Source control file (for PhyML): ", ((defined $src_ctrl) ? $src_ctrl : 'Not used'), " .\n";
print STDOUT "Source file of substitution model (for PhyML): ", ((defined $src_dat) ?  $src_dat : 'Not used'), " .\n\n";


print STDOUT "Sequence type: ", (($seqtype eq 'AA') ? 'Amino Acid' : 'Nucleotide'), " .\n\n";

print STDOUT "Input files:\n";

if (defined $intree) { 
    print STDOUT "     (Tree)      $intree .\n\n";
}
print STDOUT "    (anchor MSA) $anchor_msa_file .\n\n";


	# MODIFIED in creation of 'compare_ref_vs_rec_compllimment.pl' (on Aug 8 (Fri), 2014). #

print STDOUT "   (simulation parameters} $inlist_params,\n";
print STDOUT "   (reference MSA)         $inaln_file_ref,\n";
print STDOUT "   (reconstructed MSA)     $inaln_file_rec,\n";
print STDOUT "   (list of segments)      $inlist_segs ,\n";

print STDOUT "   (list of pairwise homologies) $inlist_lclhom .\n\n"; # ADDED in creation of 'compare_ref_vs_rec_mafft_consist.pl'. #

print STDOUT "Directory for interim output files for tree inference: $tmpdir_phyml .\n\n";

print STDOUT "Interim output list of candidate trees:  {topoutdir}/$name_interim_trees .\n";

if (defined $master_sbst_file) {
    print STDOUT "Master file for a custom  substitution model: {topoutdir}/$dat_name .\n";
}
if (defined $master_ctrl_file) {
    print STDOUT "Master control file for PhyML: {topoutdir}/$ctrl_name .\n";
}


print STDOUT "Temporary directories for PAML (obsolete):  {top_tmpdir}/s{seg_id}/g{indx_gpattern}/t{indx_tree}/,\n"; # MODIFIED in creation of 'compare_ref_vs_rec_mafft_consist.pl'. #
##print STDOUT "Temporary directories for PAML:  {top_tmpdir}/s{seg_id}/g{indx_gpattern}/t{indx_tree}/,\n";
print STDOUT "   where {top_tmpdir} = $top_tmpdir_ref for the reference MSA,\n";
print STDOUT "                      = $top_tmpdir_rec for the reconstructed MSA.\n\n";

print STDOUT "Summary output: $out_summ .\n\n";
print STDOUT "Directory for the log files: {log_dir} = $logdir .\n\n";
print STDOUT "Log files:\n";

print STDOUT "   (for candidate tree enumeration) {log_dir}/$name_log_interim_trees .\n\n";

	# MODIFIED in creation of 'compare_ref_vs_rec_mafft_consist.pl'. #
print STDOUT "   (for calculating the MAFFT consistency score of the \{reference,reconstructd\} MSA for each segment) {log_dir}/log_seg_score.\{ref,rec\}.\{seg_id\}.txt .\n\n";


if ($FLG_RMV_TMPOUT) {
	print STDOUT "* All the temporary outputs will be removed .\n\n";
} else {
	print STDOUT "* All the temporary outputs will be kept .\n\n";
}


print STDOUT "Parameters for tree inference (via PhyML):\n\n";
print STDOUT "   Substitution model:  $sbst_model .\n";
print STDOUT "   #{Substitution rate categories}: $ct_rcate .\n";
print STDOUT "   Gamma shape parameter for the rate variation across sites: ", ((defined $alpha) ? $alpha : 'undef'), " .\n";
print STDOUT "   Tree topology search method: $topo_search .\n";

print STDOUT "   Option on what to do with the residue frequencies: ", (($resfreq =~ m/\S/) ? $resfreq : "uniform (default for $sbst_model)"), " .\n\n\n";

if ($seqtype eq 'NT') {
    print STDOUT "   Transition/transversion ratio: ", ((defined $sv_ratio) ? $sv_ratio : 'undef'), " .\n";
}

print STDOUT "\nOptions for PhyML shared by both tree inference and column-wise likelihood calculation:\n\n";
##print STDOUT "     '$OPTIONS_SHARED' .\n\n";
print STDOUT '   $OPTIONS_SHARED = ', "'$OPTIONS_SHARED' .\n\n";

=DISABLED in creation of 'compare_ref_vs_rec_mafft_consist.pl'. 
print STDOUT "\nOption for the calculation of log-likelihoods of indel scenarios:\n\n";
print STDOUT '   $OPT_BD_INDELS  = ', "'$OPT_BD_INDELS' .\n\n";
=cut

print STDOUT "\nLevels of tests for debugging or behavior tests:\n\n";

print STDOUT '   $TEST_LEVEL        =  ', $TEST_LEVEL, " ,\n";
print STDOUT '   $DBG_LEVEL_EXPHYML =  ', $DBG_LEVEL_EXPHYML, " ,\n";
print STDOUT '   $FLG_RMV_TMPOUT    =  ', $FLG_RMV_TMPOUT, " .\n\n";


	# MODIFIED in creation of 'compare_ref_vs_rec_mafft_consist.pl'. #

print STDOUT "\nParameters in the Perl package 'MyMAFFT_Scores.pm' .\n\n";

print STDOUT '$MyMAFFT_Scores::POST_NORM_MFAC = $POST_NORM_MFAC = ', $POST_NORM_MFAC, " .\n\n"; 

print STDOUT '$MyMAFFT_Scores::DEFAULTOFS_N = $DEFAULTOFS_N = ', $DEFAULTOFS_N, " ,\n";
print STDOUT '$MyMAFFT_Scores::DEFAULTGOP_N = $DEFAULTGOP_N = ', $DEFAULTGOP_N, " ,\n";
print STDOUT '$MyMAFFT_Sceres:DEFAULT_PENALTY = $DEFAULT_PENALTY = ', $DEFAULT_PENALTY, " .\n\n"; 

print STDOUT '$FASTATHRESHOLD = ', $FASTATHRESHOLD, " ,\n";
print STDOUT '$PAM_DIST_MAFFT = ', $PAM_DIST_MAFFT, " ,\n";
print STDOUT '$IN_OFFSET_MAFFT = ', ((defined $IN_OFFSET_MAFFT) ?  $IN_OFFSET_MAFFT : 'undef'), " .\n\n";

print STDOUT '$MyMAFFT_Scores::TEST_LEVEL_cre = ', $MyMAFFT_Scores::TEST_LEVEL_cre, " ,\n";

print STDOUT '$MyMAFFT_Scores::TEST_LEVEL_sbw = ', $MyMAFFT_Scores::TEST_LEVEL_sbw, " ,\n";

print STDOUT '$MyMAFFT_Scores::TEST_LEVEL_mwsp = ', $MyMAFFT_Scores::TEST_LEVEL_mwsp, " ,\n";

print STDOUT '$MyMAFFT_Scores::TEST_LEVEL_cssp = ', $MyMAFFT_Scores::TEST_LEVEL_cssp, " ,\n";

print STDOUT '$MyMAFFT_Scores::TEST_LEVEL_msr2 = ', $MyMAFFT_Scores::TEST_LEVEL_msr2, " ,\n";

print STDOUT '$MyMAFFT_Scores::TEST_LEVEL_cpis = ', $MyMAFFT_Scores::TEST_LEVEL_cpis, " ,\n";

print STDOUT '$MyMAFFT_Scores::TEST_LEVEL_cmgp = ', $MyMAFFT_Scores::TEST_LEVEL_cmgp, " .\n\n";

=for the predecessor 'compare_ref_vs_rec_compllimment.pl'.
	## IMPORTED from 'br_infer_psm_indel_events_spt_odr_dawg.v2.pl' in creation of 'compare_ref_vs_rec_abs_scoring_spt_odr.PhyML.pl' (on Aug 5 (Tue), 2014). ##

print STDOUT "\nParameters in the Perl package 'MyTreeMap_indels_spt_odr.pm' (and 'MyTreeMap_indels_ML.pm').\n\n";

print STDOUT '$MyTreeMap_indels_spt_odr::FL_IGNORE_NULL_COLUMNS =' , $MyTreeMap_indels_spt_odr::FL_IGNORE_NULL_COLUMNS, " ,\n";

print STDOUT '$MyTreeMap_indels_spt_odr::FL_HANDLE_NULL_CLS = ', $MyTreeMap_indels_spt_odr::FL_HANDLE_NULL_CLS, " ,\n";

print STDOUT '$MyTreeMap_indels_spt_odr::UPPER_BOUND_ANAL_GAPLEN = $MyTreeMap_indels_ML::UPPER_BOUND_ANAL_GAPLEN = ', $MyTreeMap_indels_spt_odr::UPPER_BOUND_ANAL_GAPLEN, " .\n\n";

print STDOUT '$MyTreeMap_indels_spt_odr::UPPER_BOUND_ANAL_LEN_GBCLS = $MyTreeMap_indels_ML::UPPER_BOUND_ANAL_LEN_GBCLS = ', $UPPER_BOUND_ANAL_LEN_GBCLS, " .\n\n";

print STDOUT '$MyTreeMap_indels_spt_odr::$TEST_LEVEL_GEN_NULL_BLK = ', $MyTreeMap_indels_spt_odr::TEST_LEVEL_GEN_NULL_BLK, " ,\n";

print STDOUT '$MyTreeMap_indels_spt_odr::$TEST_LEVEL_SCN  = ', $MyTreeMap_indels_spt_odr::TEST_LEVEL_SCN , " .\n\n";

	## END of "IMPORTED from 'br_infer_psm_indel_events_spt_odr_dawg.v2.pl' in creation of 'compare_ref_vs_rec_abs_scoring_spt_odr.PhyML.pl' (on Aug 5 (Tue), 2014)." ##
=cut

	### Read in the list of segments. ###

print STDOUT "\n<<<<< Now, read in the list of segments >>>>>\n\n";

our @LABELS_SEG_ATTR = ('Indx_spacer', 'Start_in_Ref', 'End_in_ref', 'Start_in_Rec', 'End_in_Rec', 'Diagnosis'); # MODIFIED in creation of 'compare_ref_vs_rec_compllimment.pl'. #
##our @LABELS_SEG_ATTR = ('seg_type', 'ref_len', 'rec_len', '#len_grp', 'alt_state');

=for the predecessor 'compare_ref_vs_rec_abs_scoring_spt_odr.PhyML.pl'.
our %LABEL_SATTR2INDX;
for (my $l=0; $l<@LABELS_SEG_ATTR; $l++) {
	$LABEL_SATTR2INDX{$LABELS_SEG_ATTR[$l]} = $l+1;
}
=cut

# @{$list_segments[$s]} = @attrs gives information on the $s th segment, including its ID.
#
my $list_segments = readin_list_segs2 ($inlist_segs, @LABELS_SEG_ATTR);# MODIFIED  in creation of 'compare_ref_vs_rec_compllimment.pl'. #

# @{$list_segments[$s]} = ($seg_ID, @attrs) gives information on the $s th segment.
#
##my $list_segments = readin_list_segs ($inlist_segs, %LABEL_SATTR2INDX);
unless (defined $list_segments) {
	print STDOUT "[ERROR '$program_name'] The subroutine 'readin_list_segs2' FAILED !\n";
	print STDERR "[ERROR '$program_name'] $!\n\n";
	die ;
}

my $ct_segments = @{$list_segments};

print STDOUT "\n#{segments} = $ct_segments\n\n";
print STDOUT join ("\t", 'Seg_ID', @LABELS_SEG_ATTR[1..$#LABELS_SEG_ATTR]), "\n\n"; # MODIFIED in creation of 'compare_ref_vs_rec_compllimment.pl'. #
##print STDOUT join ("\t", 'Seg_ID', @LABELS_SEG_ATTR), "\n\n";

for (my $s=0; $s<$ct_segments; $s++) { print STDOUT join ("\t",  @{$list_segments->[$s]}), "\n"; }
print STDOUT "\n\n";

=set aside for later use
my $NEW_INDX_DIAG; # It points to the element of 'Diagnosis' in the segment information. #
for (my $i=0; $i<@LABELS_SEG_ATTR; $i++) { # Preliminary for-loop (over field labels). #
    ($LABELS_SEG_ATTR[$i] eq 'Diagnosis') or next;
    $NEW_INDX_DIAG = $i;
    last;
}				# End of the preliminary for-loop (over field labels). #
=cut


=Set Aside for Later Use.

	### Read in the simulation parameters ###
	### (ADDED in creation of 'compare_ref_vs_rec_abs_scoring.PhyML.pl' on Aug 26 (Sun), 2012) ###

print STDOUT "\n<<<<< Now, read in the parameters used for the simulation >>>>>\n\n";

# %{$hash_simul_params} = ($label => $value, ...) for the simulation parameters.
#
my $hash_simul_params = readin_simul_params ($inlist_params);
unless (defined $hash_simul_params) {
	print STDOUT "[ERROR '$program_name'] THe subroutine 'readin_simul_params' FAILED on the input flie '$inlist_params' !\n";
	print STDERR "[ERROR $program_name'] $!\n\n";
	die ;
}

print STDOUT "\n    ... Finished the subroutine 'readin_simul_params' ...\n\n";

#=for TESTING the subroutine 'readin_simul_params'
print STDOUT join ("\t", 'Label', 'Value'), "\n\n";
foreach my $label (sort keys %{$hash_simul_params}) { print STDOUT join ("\t", $label, $hash_simul_params->{$label}), "\n"; }
print STDOUT "\n\n";
#=cut


	# MODIFIED in creation of 'compare_ref_vs_rec_compllimment.pl'. #
my $indel_model = $hash_simul_params->{'GapModel'};
##my $indel_model = $hash_simul_params->{'Indel.Model'};
unless ((defined $indel_model) and ($INDEL_MODEL2DISTRI{$indel_model})) {
	(defined $indel_model) or ($indel_model = 'undef');
	print STDOUT "[ERROR '$program_name'] The indel model ($indel_model) does NOT CORRESPOND to any distribution defined in \%INDEL_MODEL2DISTRI !\n";
	print STDERR "[ERROR '$program_name'] $!\n\n";
	die;
}

	# MODIFIED in creation of 'compare_ref_vs_rec_compllimment.pl'. #
my $rel_indel_rate = $hash_simul_params->{'Lambda'};
my $indel_params = $hash_simul_params->{'GapParams'};
##my $rel_indel_rate = $hash_simul_params->{'Indel.Rate'};
##my $indel_params = $hash_simul_params->{'Indel.Params'};
unless ((defined $rel_indel_rate) and (defined $indel_params)) { 
	(defined $rel_indel_rate) or ($rel_indel_rate = 'undef');
	(defined $indel_params) or ($indel_params = 'undef');
	print STDOUT "[ERROR '$program_name'] Some parameters fetched via 'readin_simul_params' are UNDEFINED: (\$rel_indel_rate, \$indel_params) = ($rel_indel_rate, $indel_params) !\n";
	print STDERR "[ERROR '$program_name'] $!\n";
	die ;
}

my ($exponent, $cutoff_len) = split /\,/, $indel_params;
unless (defined $cutoff_len) {
	print STDOUT "[ERROR '$program_name'] ILLEGAL OUTPUT of 'readin_simul_params': \$indel_params = $indel_params: !\n\n";
	print STDERR "[ERROR '$program_name'] $!\n";
	die ;
}

print STDOUT "{Indel_model} = $indel_model .\n";
print STDOUT "{Relative_indel_rate} = $rel_indel_rate .\n";
print STDOUT "{Exponent for the power-law}  = $exponent .\n";
print STDOUT "{Cutoff length} = $cutoff_len .\n\n";

	### Set Parameters for the log-likelihoods of indel scenarios. ###

our $TOTRATE_INS = our $TOTRATE_DEL = $rel_indel_rate/2;
our $DISTRI = $INDEL_MODEL2DISTRI{$indel_model};
our $PARAM_INS = our $PARAM_DEL = $exponent;
our $CUTOFF_3P = our $CUTOFF_5P = $cutoff_len;
our @PARAMS_INS = ($TOTRATE_INS, $DISTRI, $PARAM_INS);
our @PARAMS_DEL = ($TOTRATE_DEL, $DISTRI, $PARAM_DEL);

print STDOUT "\nConstructed Input Parameters for Log-likelihoods of Gap Patterns:\n\n";

print STDOUT '@PARAMS_INS = ($TOTRATE_INS, $DISTRI, $PARAM_INS) = (', join (', ', @PARAMS_INS), ") ,\n";
print STDOUT '@PARAMS_DEL = ($TOTRATE_DEL, $DISTRI, $PARAM_DEL) = (', join (', ', @PARAMS_DEL), ") .\n\n";

=cut # END of "Set Aside for Later Use."


	### Read in the reference MSA ###
	### (ADDED in creation of 'compare_ref_vs_rec_abs_scoring.PhyML.pl' on Aug 26 (Sun), 2012) ###

print STDOUT "\n<<<<< Now, read in the reference MSA >>>>>\n\n";

(my $ref_msa, my $sequence_ids, undef) = extract_alignment ($inaln_file_ref); # MODIFIED in creation of 'compare_ref_vs_rec_compllimment.pl' (on Aug 9 (Sat), 2014). #
##(my $ref_msa, my $sequence_ids, undef, undef) = extract_fasta ($inaln_file_ref);
unless (defined $ref_msa) {
	print STDOUT "[ERROR '$program_name'] FAILED to extract the reference MSA '$inaln_file_ref' !\n";
	print STDERR "[ERROR '$program_name'] $!\n\n";
	die ;
}

my $ct_sequences = @{$sequence_ids};
unless ($ct_sequences > 1) {
	print STDOUT "[ERROR '$program_name'] The number of sequences ($ct_sequences) is TOO SMALL ! I will stop here ...\n";
	print STDERR "[ERROR '$program_name'] $!\n\n";
	die ;
}

my $totlen_refaln = length ${$ref_msa->[0]};

print STDOUT "#{sequences in MSA} =  $ct_sequences .\n";
print STDOUT "#{columns in MSA}   = $totlen_refaln .\n\n";

	### Read in the reconstructed MSA ###
	### (ADDED in creation of 'compare_ref_vs_rec_abs_scoring.PhyML.pl' on Aug 26 (Sun), 2012) ###

print STDOUT "\n<<<<< Now, read in the reconstructed MSA >>>>>\n\n";

(my $rec_msa, my $seq_ids2, undef) = extract_alignment ($inaln_file_rec); # MODIFIED in creation of 'compare_ref_vs_rec_compllimment.pl' (on Aug 9 (Sat), 2014). #
##(my $rec_msa, my $seq_ids2, undef, undef) = extract_fasta ($inaln_file_rec);
unless (defined $rec_msa) {
	print STDOUT "[ERROR '$program_name'] FAILED to extract the reconstructed MSA '$inaln_file_rec' !\n";
	print STDERR "[ERROR '$program_name'] $!\n\n";
	die ;
}


unless ($ct_sequences == @{$seq_ids2}) {
	print STDOUT "[ERROR '$program_name'] THe number of sequences in the core alignment (", scalar (@{$seq_ids2}), ") CLASHES with that of the reference alignment ($ct_sequences) !\n";
	print STDERR "[ERROR '$program_name'] $!\n";
	die ;
}
for (my $k=0; $k<$ct_sequences; $k++) {
	my $seqid = $sequence_ids->[$k];
	my $seqid2 = $seq_ids2->[$k];
	unless ($seqid eq $seqid2) {
	    print STDOUT "[ERROR '$program_name'] The ID of the $k th sequence in the reconstructed MSA ($seqid2) does NOT MATCH that in the reference MSA ($seqid) !\n";
	    print STDERR "[ERROR '$program_name'] $!\n\n";
	    die ;
	}
}

my $totlen_recaln = length ${$rec_msa->[0]};

print STDOUT "#{columns in MSA} = $totlen_recaln .\n\n"; 


	### Extract a list of sequence names (IDs), as well as concatenated anchor MSAs, from the core alignment ###
	### (MODIFIED in creation of 'compare_ref_vs_rec_abs_scoring.PhyML.pl' on Aug 26 (Sun), 2012) ###

print STDOUT "\n<<<<< Now, read in the core alignment (to be fed into tree reconstruction, if necessary) >>>>>\n\n";

(my $anchor_msa, my $sequence_ids_core, undef, undef) = extract_alignment ($anchor_msa_file); # MODIFIED in creation of 'compare_ref_vs_rec_compllimment.pl' (on Aug 9 (Sat), 2014). # 
##(my $anchor_msa, my $sequence_ids_core, undef, undef) = extract_fasta ($anchor_msa_file);
unless (defined $sequence_ids_core) {
	print STDOUT "[ERROR '$program_name'] FAILED to extract the core alignment '$anchor_msa_file' !\n";
	print STDERR "[ERROR '$program_name'] $!\n\n";
	die ;
}
unless ($ct_sequences == @{$sequence_ids_core}) {
	print STDOUT "[ERROR '$program_name'] THe number of sequences in the core alignment (", scalar (@{$sequence_ids_core}), ") CLASHES with that of the reference alignment ($ct_sequences) !\n";
	print STDERR "[ERROR '$program_name'] $!\n\n";
	die ;
}
for (my $k=0; $k<$ct_sequences; $k++) {
	my $seqid = $sequence_ids->[$k];
	my $seqid2 = $sequence_ids_core->[$k];
	unless ($seqid eq $seqid2) {
	    print STDOUT "[ERROR '$program_name'] The ID of the $k th sequence in the core alignment ($seqid2) does NOT MATCH that in the reference MSA ($seqid) !\n";
	    print STDERR "[ERROR '$program_name'] $!\n\n";
	    die ;
	}
}

my $ancaln_len = length ${$anchor_msa->[0]};

print STDOUT "#{columns in MSA} = $ancaln_len .\n\n"; 


	### Give nominal frequencies to the residues. ###

print STDOUT "\n<<<<< Now, give nominal frequencies to the residues >>>>>\n\n";

our %RES2FREQ; # = ($residue => $equil_freq, ...)
our @RESIDUES = ($seqtype eq 'NT') ? qw( A C G T ) : @MyPAML_parser::AMINO_ACIDS ;

our @RES_FREQS = ();

if ($resfreq =~ m/\S/) {
  if ($resfreq eq 'm') {
    if ($seqtype eq 'AA') {

      unless ( retrieve_aa_freqs ($src_dat, %RES2FREQ) ) {
	print STDOUT "[ERROR '$program_name'] The subroutine 'retrieve_aa_freq' FAILED on the input data file '$src_dat' !\n";
	print STDERR "[ERROR '$program_name'] $!\n\n";
	die ;
      }
      print STDOUT "\n --- Retrieved the Amino-acid frequencies from the substitution model ...\n\n";

    } else {
	# Readin the ML estimates of nucleotide frequencies

      print STDOUT "\n --- The nucleotide frequencies will be estimated via ML later ...\n\n";
    }

  } elsif ($resfreq eq 'e') {

	# Calculate the residue frequencies in the core alignment #

      my $fl_caseignore = 1; # = 1 to convert lower-case letters to upper-case letters, = 0 to keep lower-case letters as they are.
      my $fl_relative = 1; # = 1 to compute the relative frequencies, = 0 to compute the absolute frequencies (i.e. the counts), of the residues.
	
      my $totct_res = est_resfreqs_frm_msa (@{$anchor_msa}, $GAP, %RES2FREQ, $fl_caseignore, $fl_relative);
      unless (defined $totct_res) {
	print STDOUT "[ERROR '$program_name'] 'est_resfreqs_frm_msa' FAILED on the anchor MSA !\n";
	print STDERR "[ERROR '$program_name'] $!\n\n";
	die ;
      }
      unless ($totct_res > 0) {
	print STDOUT "[ERROR '$program_name'] NO RESIDUES other than gaps ($GAP) in the anchor MSA !\n";
	print STDERR "[ERROR '$program_name'] $!\n\n";
	die ;
      }
      print STDERR "\n --- estimated the residue frequencies out of the anchor MSA (total residue number = $totct_res) ...\n\n";

  } elsif ($seqtype eq 'NT') { # ADDED in creation of 'compare_ml_msa.bch.extJC.6t.PhyML.pl' on Apr 8 (Fri), 2011 #

      my @freqs = split /\,/, $resfreq;
      unless (@freqs==4) {
	print STDOUT "[ERROR '$program_name'] The number (", scalar (@freqs), ") of user-specified frequencies = (", join (', ', @freqs), ") CLASHES with 4, which is the number of residues (", join (', ', @RESIDUES), ") !\n";
	print STDERR "[ERROR '$program_name'] $!\n\n";
	die ;
      }
      for (my $r=0; $r<4; $r++) { $RES2FREQ{$RESIDUES[$r]} = $freqs[$r]; }
  }

} elsif (($sbst_model eq 'JC69') or ($sbst_model eq 'K80')) {
      for (my $r=0; $r<4; $r++) { $RES2FREQ{$RESIDUES[$r]} = 1/4; }
} else {
	print STDOUT "[ERROR '$program_name'] I do NOT SUPPORT the option \$resfreq = '$resfreq' for the substitution model '$sbst_model' !\n";
	print STDERR "[ERROR '$program_name'] $!\n\n";
	die ;
}

	## Normalize the frequencies. ##

unless (($seqtype eq 'NT') and ($resfreq eq 'm')) {

    my $tot_resfreq = 0; # ADDED on Mar 29 (Tue), 2011 #
    foreach my $res (@RESIDUES) { # The 1st foreach-loop over residues #
	my $freq = $RES2FREQ{$res};
	unless (defined $freq) {
	   if ($resfreq eq 'm') {
	 	print STDERR "[ERROR '$program_name'] UNDEFINED FREQUENCY for the residue '$res' !\n";
		print STDERR "[ERROR '$program_name'] $!\n\n";
		die ;
	    } else {
		print STDOUT "[WARNING '$program_name'] The frequency for the residue '$res' is UNDEFINED : $! !\n";
		print STDOUT "        --- I will set it to $MIN_FREQ ...\n\n";
		##$freq = $RES2FREQ{$res} = 0;
		$freq = $RES2FREQ{$res} = $MIN_FREQ;
	    }
	}
	$tot_resfreq += $freq; # ADDED on Mar 29 (Tue), 2011 #
    }			# End of the 1st foreach-loop over residues #
    
		# Normalize the frequency (ADDED on Mar 29 (Tue), 2011) #

    foreach my $res (@RESIDUES) { # The 2nd foreach-loop over residues #
 	my $freq = $RES2FREQ{$res} = sprintf ("%9.7f", $RES2FREQ{$res} /$tot_resfreq );
	push @RES_FREQS, $freq;
    }			# End of the foreach-loop over residues #

    if ($resfreq eq 'm') {
	print STDOUT "\n\n<< Residue frequencies defined in the model >>\n\n";
    } else {
	print STDOUT "\n\n<< Residue frequencies estimated from the core alignment >>\n\n";
    }
    print STDOUT join ("\t", 'Residue', 'Frequency'), "\n\n";

    foreach my $res (@RESIDUES) { print STDOUT join ("\t", $res, $RES2FREQ{$res}), "\n"; }
    print STDOUT "\n\n";
}


	### Make a master file for a custom amino-acid substitution model ###

if (($seqtype eq 'AA') and ($resfreq eq 'e')) {

    print STDOUT "\n<<<<< Now, make master files for a custom amino-acid substitution model >>>>>\n\n";

    my $resct_in_line = 7; # Maximum number of residues whose frequencies are recorded in a line.
    my $endmark = ''; # A string that marks the end of the substitution model in the file #
    unless ( print_custom_sbst_model ($src_dat, $master_sbst_file, @RES_FREQS, $resct_in_line, $endmark) ) {
	print STDOUT "[ERROR '$program_name'] 'print_custom_sbst_model' FAILED to print out the pre-substitution matrix '$src_dat' combined with the empirical amino-acid frequencies:\n";
	print STDOUT join (', ', @RES_FREQS), " !!\n";
	print STDERR "[ERROR '$program_name'] $!\n\n";
	die ;
    }

    my $fh_otmp = open_output_file ($master_ctrl_file, 0);
    unless (defined $fh_otmp) {
	print STDOUT "[ERROR '$program_name'] 'open_output_file' FAILED on the master control file '$master_ctrl_file' !\n";
	print STDERR "[ERROR '$program_name'] $!\n\n";
	die ;
    }
    print $fh_otmp $dat_name, "\n";
    close ($fh_otmp);

    foreach my $master_file ($master_sbst_file, $master_ctrl_file) {
	unless (( -f $master_file ) and ( -r $master_file )) {
	    print STDOUT "[ERROR '$program_name'] CanNOT FIND a READABLE master file '$master_file' !\n";
	    print STDERR "[ERROR '$program_name'] $!\n\n";
	    die ;
	}
    }

    print STDOUT "(Master file of the model) $master_sbst_file ,\n";
    print STDOUT "(Master control file)      $master_ctrl_file .\n\n"; 
}


	### Either retrieve or reconstruct a phylogenetic tree that our main process is based on. ###

my @std_set_cand_trees = ();
our %STATS_PHYML;
	# = ($key => scalar_value ($key is the string between '.' and ':', which ' ' replaced with '_'),
	# 'discrete_gamma' => [$ncate, $alpha] (or undef),
	# 'nuc_freqs' => [$fA, $fC, $fG, $fT] (or undef),
	# 'rel_rates' => [$r_AC, $r_AG, $r_AT, $r_CG, $r_CT, $r_GT] (or undef),
	# 'rate_mtrx' => \@mtrx, with $mtrx[$i]->[$j] giving the instantaneous rate from the $i-th to the $j-th nucleotide (in the order: A, C, G, T) (or undef)
	# );
our @REL_RATES = ();

if ((defined $intree) and ($intree =~ m/\S/)) {

	## Read in the input tree (ESSENTIAL for the 'beta' version) ##

    print STDOUT "\n<<<<< Reading-in the Input Tree >>>>>\n\n";

    # @{$info_dawg_tree} = (\%node2pa, \%node2ch, \%name2id, \%id2name, \%br_attr)
    #
    my $info_dawg_tree = readin_dawg_tree2 ($intree); # MODIFIED in creation of 'compare_ref_vs_rec_compllimment.pl' (on Aug 9 (Sat), 2014). #
    ##my $info_dawg_tree = readin_dawg_tree ($intree);
    unless (defined $info_dawg_tree) {
	print STDOUT "[ERROR '$program_name'] Subroutine 'readin_dawg_tree2' FAILED on the input tree file '$intree' !\n";
	print STDERR "[ERROR '$program_name'] $!\n\n";
	die ;
    }

    @std_set_cand_trees = (['NA', 'NA', 'NA', 0, 0, @{$info_dawg_tree}]);

} else {

	## Infer a phylogenetic tree from the core alignment ##

		# Prepare an input alignment #

    ## my $tmpdir_phyml = "$outtopdir/Infer_tree";
    my $inaln_for_tree_name = 'in_phyml.seq';
    my $inaln_for_tree = "$tmpdir_phyml/$inaln_for_tree_name";

    my $fh_tmpaln = open_output_file ($inaln_for_tree, 0);
    unless (defined $fh_tmpaln) {
	print STDOUT "[ERROR '$program_name'] 'open_output_file' FAILED on the input alignment file for the tree inference '$inaln_for_tree' !\n";
	print STDERR "[ERROR '$program_name'] $!\n\n";
	die ;
    }
    print $fh_tmpaln "$ct_sequences $ancaln_len\n";

    unless ( pr_phylip_aln (@{$sequence_ids}, @{$anchor_msa}, $DIS_LEN, *${$fh_tmpaln}) ) {
	print STDOUT "[ERROR '$program_name'] 'pr_phylip_aln' FAILED to output the input alignment for the tree inference into the file '$inaln_for_tree' !\n";
	print STDERR "[ERROR '$program_name'] $!\n\n";
	die ;
    }
    close ($fh_tmpaln);

		# Put together command-line options #

    ## my $sbst_model = ($seqtype eq 'AA') ? $SBST_MODEL_AA : $SBST_MODEL_NT;
    ## my $ct_rcate = $CT_RCATE;
    ## my $alpha = $ALPHA;
    ## my $topo_search = $TOPO_SEARCH;

    my $ct_bootstrap = 0; # 0: Neither approximate likelihood ratio test nor bootstrap values are computed.
			 # -1: Approximate likelihood ratio test returning aLRT statistics.
    my $opt_params = 'tlr'; # Tree topology (t), branch lengths (l), and substitution rate parameters (r) are optimized.


    my $options = " -i $inaln_for_tree_name $OPTIONS_SHARED -b $ct_bootstrap -s $topo_search -o $opt_params";
    (($ct_rcate > 1) and (defined $alpha) and ($alpha > 0)) and ($options .= " -a $alpha");

    (($seqtype eq 'NT') and (defined $sv_ratio)) and ($options .= " -t $sv_ratio");

		# Paths to the output/log files # 

    my $name_outtree = "${inaln_for_tree_name}_phyml_tree.txt";
    my $out_tree = "$tmpdir_phyml/$name_outtree";

	# A BUG Fixed on Mar 30 (Wed), 2011 #
    my $name_outstat = "${inaln_for_tree_name}_phyml_stats.txt"; # ADDED on Mar 29 (Tue), 2011 #
    ##my $name_outstat = "${inaln_for_tree_name}_phyml_stat.txt"; # ADDED on Mar 29 (Tue), 2011 #

    my $out_stat = "$tmpdir_phyml/$name_outstat"; # ADDED on Mar 29 (Tue), 2011 #
    my $name_log_tree = "log_phyml.txt";
    my $log_tree = "$tmpdir_phyml/$name_log_tree";

    if (($seqtype eq 'AA') and ($resfreq eq  'e')) {

	my $tmp_sbst_file = "$tmpdir_phyml/$dat_name";
	my $tmp_ctrl_file = "$tmpdir_phyml/$ctrl_name";

	unless (0 == system ("cp -p $master_sbst_file $tmp_sbst_file") ) {
	    print STDOUT "[ERROR '$program_name'] 'system (cp ...)' FAILED to copy the master file for the custom substitution model '$master_sbst_file' to the temporary directory '$tmpdir_phyml' : $? !\n";
	    print STDERR "[ERROR '$program_name'] $!\n\n";
	    die ;
	}
	unless (0 == system ("cp -p $master_ctrl_file $tmp_ctrl_file") ) {
	    print STDOUT "[ERROR '$program_name'] 'system (cp ...)' FAILED to copy the master control file for PhyML '$master_ctrl_file' to the temporary directory '$tmpdir_phyml' : $? !\n";
	    print STDERR "[ERROR '$program_name'] $!\n\n";
	    die ;
	}
	
	$options .= " -m custom -f m < $ctrl_name";

    } else {
		# This may have to be revised for $seqtype eq 'NT' #

	    # REVISED on Apr 13 (Wed), 2011 #
	$options .= " -m $sbst_model";
	($resfreq =~ m/\S/) and ($options .= " -f $resfreq");
    }

    print STDOUT "\nOptions for PhyML tree inference:\n";
    print STDOUT "   '$options'\n\n";

   ### exit 0; ### For DEBUGGING the script ###

		# Execute the PhyML program #

    print STDOUT "\n<<< Start executing the PhyML program to infer the phylogenetic tree >>>\n\n";

    unless ( chdir $tmpdir_phyml ) {
	print STDOUT "[ERROR '$program_name'] FAILED the subroutine 'chdir' to change the directory to '$tmpdir_phyml' to infer the phylogenetic tree via PhyML !\n";
	print STDERR "[ERROR '$program_name'] $!\n\n";
	die ;
    }
    unless (0 == system ("$main_bin_tree $options > $name_log_tree 2>&1") ) {
	print STDOUT "[ERROR '$program_name'] FAILED 'system ('$main_bin_tree ...')' FAILED to infer the phylogenetic tree out of the core alignment '$inaln_for_tree': $? !\n";
	print STDERR "[ERROR '$program_name'] $!\n\n";
	die ;
    }
    unless ( chdir $CURR_WORK_DIR ) {
	print STDOUT "[ERROR '$program_name'] FAILED the subroutine 'chdir' to MOVE BACK to the original working directory '$CURR_WORK_DIR' after inferring the phylogenetic tree out of the core alignment: $? !\n";
	print STDERR "[ERROR '$program_name'] $!\n\n";
	die ;
    }

		# Read in the inferred tree #

    print STDOUT "\n ... Now that PhyML finished, read in the resulting output files...\n\n";

    unless (( -f $out_tree ) and ( -r $out_tree )) {
	print STDOUT "[ERROR '$program_name'] CanNOT FIND a readable OUTPUT TREE FILE '$out_tree' of PhyML for the tree inferred from the core alignment !\n";
	print STDERR "[ERROR '$program_name'] $!\n\n";
	die ;
    }

	# Hashes to store tree information (see 'MyTreeManipu_II.pm' for their formats) #
    my %node2pa; my %node2ch; my %name2id; my %id2name; my %br_attr;

    unless ( extract_sgltree_from_file ($out_tree, %node2pa, %node2ch, %name2id, %id2name, %br_attr, $COMMENT) ) {
	print STDOUT "[ERROR '$program_name'] 'extract_sgltree_from_file' FAILED to extract a tree from the file '$out_tree' !\n";
	print STDERR "[ERROR '$program_name'] $!\n\n";
	die ;
    }

    @std_set_cand_trees = (['NA', 'NA', 'NA', 0, 0, \%node2pa, \%node2ch, \%name2id, \%id2name, \%br_attr]);

		# Read in statistics file

    unless (( -f $out_stat ) and ( -r $out_stat )) {
	print STDERR "[ERROR '$program_name'] CanNOT FIND a readable OUTPUT STATISTICS FILE '$out_stat' of PhyML for the ML tree inference from the core alignment !\n";
	print STDERR "[ERROR '$program_name'] $!\n\n";
	die ;
    }

	# REVISED on Apr 8 (Fri), 2011 #
	# => BUG fixed on Aug 26 (Sun), 2012. #
    unless (  extract_phyml_statistics2 ($out_stat, %STATS_PHYML, $DBG_LEVEL_EXPHYML) ) {
    ##unless (  extract_phyml_statistics2 ($out_stat, %STATS_PHYML) ) {
    ##unless (  extract_phyml_statistics ($out_stat, %STATS_PHYML) ) {
	print STDOUT "[ERROR '$program_name'] 'extract_phyml_statistics2' FAILED on the PhyML statistics file '$out_stat' concerning the core alignment !\n";
	print STDERR "[ERROR '$program_name'] $!\n\n";
	die ;
    }
}


	## If necessary, store the Gamma shape parameter for use in later analyses ##

if (($ct_rcate > 1) and !(defined $alpha)) {

    print STDOUT "\n\n<< Estimate of Gamma shape parameter for substitution rate variation >>\n\n";
    my $para_gamma = $STATS_PHYML{'discrete_gamma'};
    unless (defined $para_gamma) {
	print STDOUT "[ERROR '$program_name'] UNDEFINED STATISTICS for discrete gamma model !\n";
	print STDERR "[ERROR '$program_name'] $!\n\n";
	die ;
    }
    my $ref = ref $para_gamma;
    unless ((defined $ref) and ($ref eq 'ARRAY')) {
	print STDOUT "[ERROR '$program_name'] UNEXPECTED VALUE for the key 'discrete_gamma' of hash ", '%STATS_PHYML', " (= $para_gamma) !\n";
	print STDERR "[ERROR '$program_name'] $!\n\n";
	die ;
    }
    unless (@{$para_gamma} == 2) {
	print STDOUT "[ERROR '$program_name'] The UNEXMECTED NUMBER (", scalar (@{$para_gamma}), ") of output statistics parameters for discrete gamma model, which was supposed to be 2 !\n";
	print STDERR "[ERROR '$program_name'] $!\n\n";
	die ;
    }
    my ($ct_rcate1, $alpha1) = @{$para_gamma};
    unless ($ct_rcate1 == $ct_rcate) {
	print STDOUT "[ERROR '$program_name'] The OUTPUT number of discrete categoryes ($ct_rcate1) CLASHES with the INPUT NUMBER ($ct_rcate) !\n";
	print STDERR "[ERROR '$program_name'] $!\n\n";
	die ;
    }

    print STDOUT "Alpha = $alpha1\n\n";

    $alpha = $alpha1;
}

	## Store the ML estimates of nucleotide frequencies for use in later analyses ##

if (($seqtype eq 'NT') and ($resfreq eq 'm')) {

    print STDOUT "\n\n<< ML estimates of Residue frequencies >>\n\n";

    my $nfreqs = $STATS_PHYML{'nuc_freqs'};
    unless (defined $nfreqs) {
	print STDOUT "[ERROR '$program_name'] UNDEFINED ML FREQUENCIES of nucleotides !\n";
	print STDERR "[ERROR '$program_name'] $!\n\n";
	die ;
    }
    unless (@{$nfreqs} == 4) {
	print STDOUT "[ERROR '$program_name'] The number (", scalar (@{$nfreqs}), ") of ML frequencies (", join (', ', @{$nfreqs}), ") is NOT the EXPECTED value, which is 4 !\n";
	print STDERR "[ERROR '$program_name'] $!\n\n";
	die ;
    }

    @RES_FREQS = @{$nfreqs};
    for (my $r=0; $r<4; $r++) { $RES2FREQ{$RESIDUES[$r]} = $nfreqs->[$r]; }

    print STDERR join ("\t", 'Residue', 'Frequency'), "\n\n";

    foreach my $res (@RESIDUES) { print STDOUT join ("\t", $res, $RES2FREQ{$res}), "\n"; }
    print STDOUT "\n\n";
}

	### If necessary, store the Transition/transversion ratio for use in later analysis ###

if (($seqtype eq 'NT') and !(defined $sv_ratio) and ($sbst_model ne 'JC69') and ($sbst_model ne 'F81')) {

    print STDOUT "\n\n<< ML estimate of the transition/transversion ratio >>\n\n";

    my $sv_ratio0 = $STATS_PHYML{'Transition/transversion_ratio'};
    unless (defined $sv_ratio0) {
	print STDOUT "[ERROR '$program_name'] UNDEFINED ML TRANSISION/TRANSVERSION RATIO !\n";
	print STDERR "[ERROR '$program_name'] $!\n\n";
	die ;
    }
    ($sv_ratio) = ($sv_ratio0 =~ m/^(\S+)/);

    print STDOUT "{ML estimate of the transition/transversion ratio} = $sv_ratio .\n\n";
}

	## Output the input tree to an interim file ##

print STDOUT "\n<<<<< Now, create an interim file recording the input trees >>>>>\n\n";
##print STDOUT "\n<<<<< Now, create an interim file recording the input tree >>>>>\n\n";

my $ct_cand_trees = @std_set_cand_trees;

my $fh_otree0  = open_output_file ($interim_trees, 0);
unless (defined $fh_otree0) {
	print STDOUT "[ERROR '$program_name'] Subroutine 'open_output_file' FAILED on the interim tree file '$interim_trees' !\n";
	print STDERR "[ERROR '$program_name'] $!\n\n";
	die ;
}
print $fh_otree0 "<< Candidate trees that are considerably likely (#{candidates} = $ct_cand_trees) >>\n\n";
##print $fh_otree0 "<< Candidate trees that are considerably likely (#{candidates} = 1) >>\n\n";

for (my $t=0; $t<$ct_cand_trees; $t++) { # Preliminary for-loop (over candidate trees). # ADDED in creation of 'compare_ref_vs_rec_abs_scoring_spt_odr.PhyML.pl' (on Aug 6 (Wed), 2014). #

	# REVISED in creation of 'compare_ml_msa.bch.extJC.6t.PAML.pl' (on Mar 22 (Tue), 2011) #
	# => Further REVISED in creation of 'compare_ref_vs_rec_abs_scoring_spt_odr.PhyML.pl'.
	my ($ln_ml_msa, $node2pa0, $node2ch0, $name2id0, $id2name0, $br_attr0) = @{$std_set_cand_trees[$t]}[1,5..9];
	##my ($node2pa0, $node2ch0, $name2id0, $id2name0, $br_attr0) = @{$std_set_cand_trees[0]}[5..9];
	####my ($node2pa0, $node2ch0, $name2id0, $id2name0, $br_attr0) = @{$info_dawg_tree};
	my $topnode_id0 = $name2id0->{$TOP_NODE};

	print $fh_otree0 "< The $t th candidate >\n\n";
	##print $fh_otree0 "< The 0 th candidate >\n\n";
	print $fh_otree0 "{ Phylogenetic Tree (top node ID: $topnode_id0) }\n\n";

	unless ( output_tree ($topnode_id0, %{$node2ch0}, %{$id2name0}, %{$br_attr0}, *${$fh_otree0}, 0, 0) ) {
	    print STDOUT "[ERROR '$program_name'] Subroutine 'output_tree' FAILED to output the dawg guide-tree onto the interim tree file '$interim_trees' !\n";
	    print STDERR "[ERROR '$program_name'] $!\n\n";
	    die ;
	}

		# FIXED on Mar 24 (Thu), 2011 #
		# => REVISED in creation of 'compare_ref_vs_rec_abs_scoring_spt_odr.PhyML.pl'.
	print $fh_otree0 "\n{ Log-likelihood of the tree for the MSA: $ln_ml_msa }\n\n\n";
	##print $fh_otree0 "\n{ Log-likelihood of the MSA under the tree: 0 }\n\n";

}	# Preliminary for-loop (over candidate trees). # ADDED in creation of 'compare_ref_vs_rec_abs_scoring_spt_odr.PhyML.pl' (on Aug 6 (Wed), 2014). #

close ($fh_otree0);


	## Calculate the Akaike weights of the candidate trees

print STDOUT "\n<<<<< Now, calculate the Akaike weights of the candidate trees and necessary inputs  >>>>>\n\n";

# $ln_akaike_wgts->[$c] is the logarithmic Akaike weight factor of the $c th candidate tree.
#
my $ln_akaike_wgts = log_akaike_weights (@std_set_cand_trees, 3);
unless (defined $ln_akaike_wgts) {
	print STDOUT "[ERROR '$program_name'] The subroutine 'log_akaike_weights' FAILED on the tree list extracted from '$interim_trees' !\n";
	print STDERR "[ERROR '$program_name'] $!\n\n";
	die ;
}

=for TESTING the script (to see if the final results correctly take into account the effects of the Akaike weights ) (probably, it will NOT influence the comparison of the scores among alternatives)
for (my $t=0; $t<$ct_cand_trees; $t++) { $ln_akaike_wgts->[$t]++; }
=cut


	## If the tree has a bifurcated top node (root), specify one of its child branches as the one to be skipped. ##
	## Check the branch lengths, and force those shorter than the minimum to be it.
	## Then, assign the weight defined by Gotoh (1995) to the branches. ##
	## (Main functions ADDED in creation of 'compare_ref_vs_rec_mafft_consist.pl' on Sep 12 (Fri), 2014.) ##

my @set_skipped_branches = (); # $set_skipped_branches[$t] = {the ID of the branch in the $t th tree the MSA refining across which will be skipped}, (= undef if no MSA refining across branch will be skipped).
my @set_br2gotoh_wgts = (); # %{$set_br2gotoh_wgts[$t]} = ($br_id => [$gotoh_weight, $lower_node_associated_weight, $upper_node_associated_weight], ... )  # ADDED in creation of 'compare_ref_vs_rec_mafft_consist.pl'. #

for (my $t = 0; $t<$ct_cand_trees; $t++) { # Preliminary for-loop #

	my ($sum_neg_log_pv, $ln_ml_msa, $ct_free_params, $aic, $bic, $node2pa, $node2ch, $name2id, $id2name, $br_attr) = @{$std_set_cand_trees[$t]};
	my $topnode_id = $name2id->{$TOP_NODE};
	my $ln_awgt = $ln_akaike_wgts->[$t];

	print STDOUT "\< The $t th candidate tree (topnode ID: $topnode_id\; Log_Akaike_weight = $ln_awgt) >\n\n";
	print STDOUT "Sum (-log(Pv)) = $sum_neg_log_pv\n";
	print STDOUT "log (Prob(MSA|Tree)_ML) = $ln_ml_msa\n";
	print STDOUT "#{free parameters} = $ct_free_params\n";
	print STDOUT "AIC = $aic\n";
	print STDOUT "BIC = $bic\n\n";

	my $fl_bootlabel = 1; # Flag to determine whether bootstrap values are displayed at the branch (=1) or node (=0).
	my $fl_nodeid = 1; # Flag to determine whether node IDs are displayed (=1) or not (=0).

	unless ( output_tree ($topnode_id, %{$node2ch}, %{$id2name}, %{$br_attr}, *STDOUT, $fl_bootlabel, $fl_nodeid) ) {
	    print STDOUT "[ERROR '$program_name'] 'output_tree' FAILED to output the $t th candidate tree !\n";
	    print STDERR "[ERROR '$program_name'] $!\n\n";
	    die ;
	}
	print STDOUT "\n";

	##print STDERR "\n\nNode_ID --> Parent_ID\n\n";
	##foreach my $nodeid (sort keys %{$node2pa}) { print STDERR "$nodeid  --> ", $node2pa->{$nodeid}, "\n"; }
	##print STDERR "\n\n";

	print STDOUT join ("\t", 'Branch_ID', 'length', 'P-value', 'parent_node_ID'), "\n\n";
	foreach my $brid (sort keys %{$br_attr}) { # inner foreach-loop #
	    my $attr = $br_attr->{$brid};
	    my ($brlen, $pvalue) = @{$attr}[$INDX_LENGTH, $INDX_BOOT];
	    (defined $brlen) or ($brlen = 'NA');
	    (defined $pvalue) or ($pvalue = 'NA');
	    my $pa = $node2pa->{$brid};
	    print STDOUT join ("\t", $brid, $brlen, $pvalue, $pa), "\n";
	}				# End of the inner foreach-loop #
	print STDOUT "\n\n";

		## Check the branch lengths, and force short branches to have a minimum length. ##
		## (ADDED in creation of 'compare_ref_vs_rec_mafft_consist.pl'.) #

	my $new_br_attr = checkMinusLength (%{$br_attr});
	unless (defined $new_br_attr) {
	    print STDOUT "[ERROR '$program_name'] 'checkMinusLength' FAILED on the $t th tree !\n";
	    print STDERR "[ERROR '$program_name'] $!\n\n";
	    die ;
	}

	print STDOUT "\n[ Branches whose lengths changed ]\n\n";
	print STDOUT join ("\t", 'Br_ID', 'old_length', 'new_length'), "\n\n";

	my $ct_br_chgs = 0;
	foreach my $br (sort {$a <=> $b} keys %{$br_attr}) { # Inner foreach-loop (2). #
	    my $old_len = $br_attr->{$br}[$INDX_LENGTH];
	    my $new_len = $new_br_attr->{$br}[$INDX_LENGTH];

	    ($old_len == $new_len) and next; # Skip if the length did NOT change.

	    print STDOUT join ("\t", $br, $old_len, $new_len), "\n";

	    $br_attr->{$br}[$INDX_LENGTH] = $new_len; # Update the branch length in the input tree for the main analyses.

	    $ct_br_chgs++;

	}			# End of the inner foreach-loop (2). #

	($ct_br_chgs>0) or (print STDOUT "... NO CHANGES ...\n");

	print STDOUT "\n\n";

		## END of "(ADDED in creation of 'compare_ref_vs_rec_mafft_consist.pl'.)" #


		## ADDED in creation of 'compare_ref_vs_rec_mafft_consist.pl'. #

	   # (i) If the root is bifurcated, skip the MSA refining across the 2nd child of the root.

	my $children_top = $node2ch->{$topnode_id};
	my $skipped_branch = $set_skipped_branches[$t] = (@{$children_top}== 2) ? $children_top->[1] : undef ;

	   # (ii) Assign Gotoh's weights (1995) to the branches. #

	my ($br2gotoh_weights, $br2eff_lengths) = calc_br_Gotoh_3way_weights (%{$node2pa}, %{$node2ch}, %{$br_attr}, $topnode_id);
	unless (defined $br2gotoh_weights) {
	    print STDOUT "[ERROR '$program_name'] 'calc_br_Gotoh_3way_weights' FAILED on the $t th tree !\n";
	    print STDERR "[ERROR '$program_name'] $!\n\n";
	    die ;
	}

	$set_br2gotoh_wgts[$t] = $br2gotoh_weights;

   if ($TEST_LEVEL>2) {
	my $out_skipped_branch = (defined $skipped_branch) ? $skipped_branch : 'undef' ;
	print STDOUT "\n{Refinement-Skipped branch} = ", $out_skipped_branch, " .\n\n";

	print STDOUT "{ Gotoh's weights assigned to the branches }\n\n";
	print STDOUT join ("\t", 'Branch_ID', 'Gotoh_weight', 'upper_node_associated', 'lower_node_associated'), "\n\n";

	foreach my $brid (sort keys %{$br2gotoh_weights}) { print STDOUT join ("\t", $brid, @{$br2gotoh_weights->{$brid}}), "\n"; }
	print STDOUT "\n\n";
   }
		## END of "ADDED in creation of 'compare_ref_vs_rec_mafft_consist.pl'." #


}			# end of the preliminary for-loop #
print STDOUT "\n";

### exit 0; ### For TESTING the Upper part of the script


	### (ADDED in creation of 'compare_ref_vs_rec_mafft_consist.pl'.) ###

	## Create a Substitution scoring matrix. ##

print STDOUT "\n<<<<< Now, create a Substitution Scoring Matrix for MAFFT nucleotide alignment >>>\n\n";

	# (ADDED in creation of 'compare_ref_vs_rec_mafft_consist.pl'.) #
our @RESIDUES_MAFFT = ($seqtype eq 'NT') ? @MyMAFFT_Scores::NUCLEOTIDES :
	@MyPAML_parser::AMINO_ACIDS ; # @MyMAFFT_Scores::NUCLEOTIDES should be qw( A G C T ), as of Sep 12 (Fri), 2014. #
my @labels_res_weights = ();
foreach my $res (@RESIDUES_MAFFT) { push @labels_res_weights, "wgt($res)"; }
	# END of "(ADDED in creation of 'compare_ref_vs_rec_mafft_consist.pl'.)" #

my $ct_res_mafft = @RESIDUES_MAFFT;

my @resfreqs_mafft = ();
for (my $c=0; $c<$ct_res_mafft; $c++) { $resfreqs_mafft[$c] = $RES2FREQ{$RESIDUES_MAFFT[$c]}; }

print STDOUT "[ Residue frequencies for the MAFFT analysis ]\n\n";

print STDOUT "Freq [", join (', ', @RESIDUES_MAFFT), "] = (", join (', ', @resfreqs_mafft), ") .\n\n";


my $sv_ratio_mafft = (!(defined $sv_ratio) and (($sbst_model eq 'JC') or ($sbst_model eq 'F81'))) ? 1 : $sv_ratio ;
unless (defined $sv_ratio_mafft) {
	print STDOUT "[ERROR '$program_name'] The transition/transversion ratio for the MAFFT analysis is UNDEFINED !\n";
	print STDERR "[ERROR '$program_name'] $! !\n\n";
	die ;
}

print STDOUT "[ Transition/Transversion ratio for the MAFFT analysis = $sv_ratio_mafft ]\n\n";


my $intg_score_mtrx_tn = create_integer_sbst_score_mtrx_TN (@resfreqs_mafft, $sv_ratio_mafft, $sv_ratio_mafft, 1, $PAM_DIST_MAFFT, $IN_OFFSET_MAFFT);
unless (defined $intg_score_mtrx_tn) {
	print STDOUT "[ERROR '$program_name'] The subroutine 'create_integer_sbst_score_mtrx_TN' FAILED !\n";
	print STDERR "[ERROR '$program_name'] $! !\n\n";
	die ;
}
(print STDOUT "\n ... The subroutine 'create_integer_sbst_score_mtrx_TN' Ended ...\n\n") if ($TEST_LEVEL>1);

print STDOUT "\n[ Substitution Scoring Matrix ]\n\n";

print STDOUT join ("\t", 'Res1\Res2', @RESIDUES_MAFFT), "\n\n";
for (my $c=0; $c<$ct_res_mafft; $c++) { print STDOUT join ("\t", $RESIDUES_MAFFT[$c], @{$intg_score_mtrx_tn->[$c]}), "\n"; }
print STDOUT "\n\n\n";


	## Retrieve information on the local homology between aligned sequences. ##

print STDOUT "\n<<<<< Now, retrieve information on the local homology >>>>>\n\n";

# @info_pw_lclhom = @{$set_info_pw_lclhom->[$i][$j]} ($i< $j) stores information on the pairwise local homology between the $i th and the $j th sequences in the MSA.
# @{$info_pw_lclhom->[$n]} = ($start1, $end1, $start2, $end2, $importance) is for the $n the gapless segment in the pairwise local alignment between the two sequences.
#
my $set_info_pw_lclhom = read_list_pw_lclhom ($inlist_lclhom, $ct_sequences);
unless (defined $set_info_pw_lclhom) {
	print STDOUT "[ERROR '$program_name'] The subroutine 'read_list_pw_lclhom' FAILED on the input file '$inlist_lclhom' !\n";
	print STDERR "[ERROR '$program_name'] $! !\n\n";
	die ;
}

if ($TEST_LEVEL>3) {

    print STDOUT "[ Local homology between sequences ]\n\n";

    print STDOUT join ("\t", 'Indx_seq1', 'Indx_seq2', 'Indx_segment', 'Start1', 'End1', 'Start2', 'End2', 'Importance'), "\n\n";

    for (my $i=0; $i<$ct_sequences-1; $i++) { # Outer testing for-loop (over 1st sequences). #

	my $row_info_pw_lclhom = $set_info_pw_lclhom->[$i];
	(defined $row_info_pw_lclhom) or next;

	for (my $j=$i+1; $j<$ct_sequences; $j++) { # Middle testing for-loop (over 2nd sequences). #

	     my $info_pw_lclhom = $row_info_pw_lclhom->[$j];
	     (defined $info_pw_lclhom) or next;

	     my $ct_segs = @{$info_pw_lclhom};

	     for (my $n=0; $n<$ct_segs; $n++) { print STDOUT join ("\t", $i, $j, $n, @{$info_pw_lclhom->[$n]}), "\n"; }
	     print STDOUT "\n";

	}		# End of the middle testing for-loop (over 2nd sequences). #

    }			# End of the outer testing for-loop (over 1st sequences). #

    print STDOUT "\n\n";

}	# END of "if ($TEST_LEVEL>3) {...}"


	### END of "(ADDED in creation of 'compare_ref_vs_rec_mafft_consist.pl'.)" ###


	# Create the sets of gap states in the column totally full (=1) or totally empty (=0). 
	# They will be used when calculating the gap-opening costs for each segment MSA.
	# (ADDED in creation of 'compare_ref_vs_rec_mafft_consist.pl'.)
our @GAPSTATS_FULL = our @GAPSTATS_EMPTY = ();
for (1 .. $ct_sequences) { push @GAPSTATS_FULL, 1; }
for (1 .. $ct_sequences) { push @GAPSTATS_EMPTY, 0; } 
	# END of "(ADDED in creation of 'compare_ref_vs_rec_mafft_consist.pl'.)"


	### [Estimate and Compare the ML values of the Candidate MSAs] --- OBSOLETE (for the predecessor 'compare_ref_vs_rec_compllimment.pl'). ###
	### Estimate and Compare the MAFFT consistent scores of the Candidate MSAs ### (MODIFIED in creation of 'compare_ref_vs_rec_mafft_consist.pl'.) ###

print STDOUT "\n\n<<<<<<< The Main Analyses: Estimate and Compare the MAFFT Scores of the Reference & Reconstructed segmental MSAs >>>>>>>\n\n";


my $fh_out = open_output_file ($out_summ, 0);
unless (defined $fh_out) {
	print STDOUT "[ERROR '$program_name'] 'open_output_file' FAILED on the output file '$out_summ' !\n";
 	print STDERR "[ERROR '$program_name'] $!\n\n";
	die ;
}

my $ct_anom_segs = my $ct_in_segs = my $ct_succ_segs = my $ct_fail_segs = my $ct_skipped_segs = 0;
my $ct_skipped_segs2 = 0; # ADDED in DEBUGGING on Aug 11 (Mon), 2014. #

#my $list_segments = readin_list_segs ($inlist_segs, %LABEL_SATTR2INDX);
# my $ct_segments = @{$list_segments};

	# MODIFIED in creation of 'compare_ref_vs_rec_compllimment.pl'. #
my $last_ref_coord_end = my $last_rec_coord_end = 0;
##my $ref_coord_beg = my $rec_coord_beg = 0; # The 'beginning' coordinates of the segment in the reference MSA and reconstructed MSA, respectively. #

	# ADDED in creation of 'compare_ref_vs_rec_mafft_consist.pl' #
my @us_last_resnums_ref = my @us_last_resnums_rec = (); # The $k th element = The last residue number of the upstream resion in the $k th sequence. 
for (my $k=0; $k<$ct_sequences; $k++) { $us_last_resnums_ref[$k] = $us_last_resnums_rec[$k] = -1; }

$GAP = uc $GAP; # Make the gap character upper-case. (ADDED in creation of 'compare_ref_vs_rec_mafft_consist.pl'.) #

for (my $s = 0; $s<$ct_segments; $s++) { # Main outer for-loop (over MSA segments) #

		## MODIFIED in creation of 'compare_ref_vs_rec_compllimment.pl' (on Aug 9 (Sat), 2014). ##

	my ($segid, $ref_coord_beg, $ref_coord_end, $rec_coord_beg, $rec_coord_end, $diagnosis) = @{$list_segments->[$s]};

	    # @LABELS_SEG_ATTR = ('Indx_spacer', 'Start_in_Ref', 'End_in_ref', 'Start_in_Rec', 'End_in_Rec', 'Diagnosis'); # MODIFIED in creation of 'compare_ref_vs_rec_compllimment.pl'. #
	    # @{$list_segments[$s]} = @attrs gives information on the $s th segment, including its ID.

	unless ( uc ($diagnosis) =~ m/DIFFERENT$/ ) { # Skip segments NOT diagnosed as having reconstructed MSA 'DIFFERENT'  from the reference.

   (print STDOUT "\n[INFORMATION] The $s th segment (ID: $segid) will be SKIPPED, because its reference MSA (in [$ref_coord_beg\, $ref_coord_end\) ) and reconstructed MSA (in [$rec_coord_beg\, $rec_coord_end\) ) are diagnosed as '$diagnosis' !\n\n") if ($TEST_LEVEL>0);

	    $ct_skipped_segs++;

	    next;
	}

	print STDOUT "<<<<<< Segment ID: $segid  (Diagnosis: $diagnosis) >>>>>>\n\n";


		# Remove the right flanking regions, if at all. #
	if ($last_ref_coord_end < $ref_coord_beg) {
	    my $len_rflnk = $ref_coord_beg - $last_ref_coord_end;

			# MODIFIED in creation of 'compare_ref_vs_rec_mafft_consist.pl'. #
	    for (my $k=0; $k < $ct_sequences; $k++) {
		my $tmp = uc substr (${$ref_msa->[$k]}, 0, $len_rflnk, '');
		my $ct_res = 0;
		for (my $s=0; $s<$len_rflnk; $s++) {
		    my $char = substr ($tmp, 0, 1, '');
		    ($char eq $GAP) or ($ct_res++);
		}
		$us_last_resnums_ref[$k] += $ct_res;
	    }
	    ##for (my $k=0; $k < $ct_sequences; $k++) { substr (${$ref_msa->[$k]}, 0, $len_rflnk, ''); }
	}

	if ($last_rec_coord_end < $rec_coord_beg) {
	    my $len_rflnk = $rec_coord_beg - $last_rec_coord_end;

			# MODIFIED in creation of 'compare_ref_vs_rec_mafft_consist.pl'. #
	    for (my $k=0; $k < $ct_sequences; $k++) {
		my $tmp = uc substr (${$rec_msa->[$k]}, 0, $len_rflnk, '');
		my $ct_res = 0;
		for (my $s=0; $s<$len_rflnk; $s++) {
		    my $char = substr ($tmp, 0, 1, '');
		    ##my $char = substr (${$rec_msa->[$k]}, 0, 1, ''); # A BUG fixed on Sep 17 (Wed), 2014. #
		    ($char eq $GAP) or ($ct_res++);
		}
		$us_last_resnums_rec[$k] += $ct_res;
	    }
	    ##for (my $k=0; $k < $ct_sequences; $k++) { substr (${$rec_msa->[$k]}, 0, $len_rflnk, ''); }
	}

   if ($TEST_LEVEL>2) {
	print STDOUT "\n[ The last residue numbers in the upstream region ]\n\n";
	print STDOUT join ("\t", 'Indx', 'Seq_ID', 'reference', 'reconstructed'), "\n\n";
	for (my $k=0; $k<$ct_sequences; $k++) { print STDOUT join ("\t", $k, $sequence_ids->[$k], $us_last_resnums_ref[$k], $us_last_resnums_rec[$k]), "\n"; }
	print STDOUT "\n\n";
   }

	print STDOUT "<<<< Prepare for segments of reference/reconstructed MSAs >>>>\n\n";

	my $ref_len = $ref_coord_end - $ref_coord_beg;
	my $rec_len = $rec_coord_end - $rec_coord_beg;

	my @ref_seg_msa = my @rec_seg_msa = ();

	for (my $k=0; $k<$ct_sequences; $k++) { #  1st middle for-loop #

	    my $seg_ref = substr (${$ref_msa->[$k]}, 0, $ref_len, '');
	    my $seg_rec = substr (${$rec_msa->[$k]}, 0, $rec_len, '');

	    push @ref_seg_msa, \$seg_ref;
	    push @rec_seg_msa, \$seg_rec;

	}	# 2nd of the 1st middle for-loop #

	print STDOUT "(ref_len, rec_len) = ($ref_len, $rec_len)\n\n";


		# Update the last end-coordinates. #

	$last_ref_coord_end = $ref_coord_end;
	$last_rec_coord_end = $rec_coord_end;

		## END of "MODIFIED in creation of 'compare_ref_vs_rec_compllimment.pl' (on Aug 9 (Sat), 2014)." ##


	    # Preliminary process (a): Make the set of maps from the residue numbers to the site coordinates. #
	    # (ADDED in creation of 'compare_ref_vs_rec_mafft_consist.pl'.) #

	print STDOUT "\n<<< Make the set of maps from the residue numbers to the site coordinates >>>\n\n";

	my ($set_resnum2sitecoord_ref, $last_resnums_ref) = mk_set_resnum2sitecoord (@ref_seg_msa, @us_last_resnums_ref, $GAP);
	unless (defined $last_resnums_ref) {
	    print STDOUT "[ERROR '$program_name'] 'mk_set_resnums2sitecoord' FAILED on the reference MSA of the $segid th segment !\n";
	    print STDERR "[ERROR '$program_name'] $!\n\n";
	    die ;
	}

	my ($set_resnum2sitecoord_rec, $last_resnums_rec) = mk_set_resnum2sitecoord (@rec_seg_msa, @us_last_resnums_rec, $GAP);
	unless (defined $last_resnums_rec) {
	    print STDOUT "[ERROR '$program_name'] 'mk_set_resnums2sitecoord' FAILED on the reconstructed MSA of the $segid th segment !\n";
	    print STDERR "[ERROR '$program_name'] $!\n\n";
	    die ;
	}

   if ($TEST_LEVEL>2) {
	print STDOUT "\n[ The last residue numbers in the current segment ]\n\n";
	print STDOUT join ("\t", 'Indx', 'Seq_ID', 'reference', 'reconstructed'), "\n\n";
	for (my $k=0; $k<$ct_sequences; $k++) { print STDOUT join ("\t", $k, $sequence_ids->[$k], $last_resnums_ref->[$k], $last_resnums_rec->[$k]), "\n"; }
	print STDOUT "\n\n";
   }

   if ($TEST_LEVEL>5) {
	print STDOUT "\n[ Maps for the reference MSA ]\n\n\n";

	for (my $k=0; $k<$ct_sequences; $k++) {

	    my $resnum2sitecoord = $set_resnum2sitecoord_ref->[$k];

	    print STDOUT "{ For the $k th sequence (ID: ", $sequence_ids->[$k], ") }\n\n";
	    print STDOUT join ("\t", 'Residue_no.', 'Site_coord'), "\n\n";
	    foreach my $resnum (sort {$a <=> $b} keys %{$resnum2sitecoord}) { print STDOUT join ("\t", $resnum, $resnum2sitecoord->{$resnum}), "\n"; }
	    print STDOUT "\n\n";
	}
	

	print STDOUT "\n[ Maps for the reconstructed MSA ]\n\n\n";

	for (my $k=0; $k<$ct_sequences; $k++) {

	    my $resnum2sitecoord = $set_resnum2sitecoord_rec->[$k];

	    print STDOUT "{ For the $k th sequence (ID: ", $sequence_ids->[$k], ") }\n\n";
	    print STDOUT join ("\t", 'Residue_no.', 'Site_coord'), "\n\n";
	    foreach my $resnum (sort {$a <=> $b} keys %{$resnum2sitecoord}) { print STDOUT join ("\t", $resnum, $resnum2sitecoord->{$resnum}), "\n"; }
	    print STDOUT "\n\n";
	}
	print STDOUT "\n";

   } # END of "if ($TEST_LEVEL>5) {...}"


=for targetted DEBUGGING (on Sep 22 (Sat) & 23 (Sun), 2012)
	##unless ($segid eq '0040') {
	unless ($segid eq '0014') {
	    $ref_coord_beg += $ref_len;
	    $rec_coord_beg += $rec_len;
	    $ct_skipped_segs++;
	    ##print STDOUT "\n --- Sgment with ID ne '0040' is skipped ---\n\n";
	    print STDOUT "\n --- Sgment with ID ne '0014' is skipped ---\n\n";
	    next;
	}
=cut


		## Prepare for the files necessary for analyzing the segment. ##

		# MODIFIED in creation of 'compare_ref_vs_rec_mafft_consist.pl' (on Sep 13 (Sat), 2014). #

# print STDOUT "   (for calculating the MAFFT consistency score of the \{reference,reconstructd\} MSA for each segment) {log_dir}/log_seg_score.\{ref,rec\}.\{seg_id\}.txt .\n\n";

	my $logfile_segscore_ref = "$logdir/log_seg_score.ref.$segid.txt";
	my $fh_log_ref = open_output_file ($logfile_segscore_ref, 0);
	unless (defined $fh_log_ref) {
	    print STDOUT "[ERROR '$program_name'] 'open_output_file' FAILED on the log file '$logfile_segscore_ref' !\n";
	    print STDERR "[ERROR '$program_name'] $!\n\n";
	    die ;
	}
	my $logfile_segscore_rec = "$logdir/log_seg_score.rec.$segid.txt";
	my $fh_log_rec = open_output_file ($logfile_segscore_rec, 0);
	unless (defined $fh_log_rec) {
	    print STDOUT "[ERROR '$program_name'] 'open_output_file' FAILED on the log file '$logfile_segscore_rec' !\n";
	    print STDERR "[ERROR '$program_name'] $!\n\n";
	    die ;
	}


		### MOVED from below, within the loop over gap patterns (on Sep 1 (Sat), 2012) ###
    if ($TEST_LEVEL>2) {
	foreach my $fh_log ($fh_log_ref) { # MODIFIED in creation of 'compare_ref_vs_rec_mafft_consist.pl'. #
	##foreach my $fh_log ($fh_log_sref, $fh_log_gref) {...}
	    print $fh_log "Original Segment of the Reference Alignment:\n\n";
	    unless ( pr_ODEN_input (@{$sequence_ids}, @ref_seg_msa, 60, *${$fh_log}) ) {
		##print STDOUT "[ERROR '$program_name'] The subroutine 'pr_ODEN_input' FAILED on the segmental reference MSA for the $indx_gp th gap pattern !\n";
		print STDOUT "[ERROR '$program_name'] The subroutine 'pr_ODEN_input' FAILED on the segmental reference MSA !\n";
		print STDERR "[ERROR '$program_name'] $!\n\n";
		die ;
	    }
	    print $fh_log "\n\n";
	}

	foreach my $fh_log ($fh_log_rec) { # MODIFIED in creation of 'compare_ref_vs_rec_mafft_consist.pl'. #
	##foreach my $fh_log ($fh_log_srec, $fh_log_grec) {...}
	    print $fh_log "Original Segment of the Reconstructed Alignment:\n\n";
	    unless ( pr_ODEN_input (@{$sequence_ids}, @rec_seg_msa, 60, *${$fh_log}) ) {
		##print STDOUT "[ERROR '$program_name'] The subroutine 'pr_ODEN_input' FAILED on the segmental reconstructed MSA for the $indx_gp th gap pattern !\n";
		print STDOUT "[ERROR '$program_name'] The subroutine 'pr_ODEN_input' FAILED on the segmental reconstructed MSA !\n";
		print STDERR "[ERROR '$program_name'] $!\n\n";
		die ;
	    }
	    print $fh_log "\n\n";
	}
    }
		### END of "MOVED from below, within the loop over gap patterns" ###


		## ADDED for DEBUGGING the script (on Aug 11 (Mon), 2014). ##

	unless (($ref_len>0) and ($rec_len>0)) {

	    print STDOUT "\n[INFORMATION] Either reference or reconstructed sub-MSA (or both) is NULL! ... I will skip the calculation of the MAFFT consistent scores for this segment pair... \n\n";

	    foreach my $fh_log ($fh_log_ref, $fh_log_rec) { # MODIFIED in creation of 'compare_ref_vs_rec_mafft_consist.pl'. #
	    ##foreach my $fh_log ($fh_log_sref, $fh_log_srec, $fh_log_gref, $fh_log_grec) {...}
		print $fh_log "\n[INFORMATION] Either reference or reconstructed sub-MSA (or both) is NULL! ... I will skip the calculation of the MAFFT consistent scores for this segment pair (ID: $segid) ... \n\n\n";
	    }

	    print $fh_out "< Segment ID: $segid >\n\n";

	    print $fh_out join ("\t", 'Ref/Rec', 'Total_Score', 'Substitution_Score', 'Consistency_Score', 'Gap_Opening_Cost'), "\n\n"; # MODIFIED in creation of 'compare_ref_vs_rec_mafft_consist.pl'. #
	    ##print $fh_out join ("\t", 'Ref/Rec', 'Total_Score', 'Gap_Score', 'Av#{indel_events}', 'Av#{null_columns}'), "\n\n";

	    print $fh_out join ("\t", 'Ref', 'N/A', 'N/A', 'N/A', 'N/A'), "\n";
	    print $fh_out join ("\t", 'Rec', 'N/A', 'N/A', 'N/A', 'N/A'), "\n";
	    
	    print $fh_out "\n\\\\\n\n";

	    $ct_skipped_segs2++;


	    foreach my $fh_log ($fh_log_ref, $fh_log_rec) { close ($fh_log); } # ADDED on Sep 15 (Mon), 2014. #

		# Update the last residue numbers in the upstream region. #
		# (ADDED in creation of 'compare_ref_vs_rec_mafft_consist.pl'.)
	    @us_last_resnums_ref = @{$last_resnums_ref};
	    @us_last_resnums_rec = @{$last_resnums_rec};

	    next;
	}
		## END of "ADDED for DEBUGGING the script (on Aug 11 (Mon), 2014)." ##


		## Print out information concerning the maps from the residue numbers to the site coordinates. ##
		## (ADDED in creation of 'compare_ref_vs_rec_mafft_consist.pl'.) ##

	foreach my $fh_log ($fh_log_ref, $fh_log_rec) {
	    print $fh_log "\n[ Last residue numbers ]\n\n";
	    print $fh_log join ("\t", 'Indx', 'Seq_ID', 'for_upstream', 'for_segment'), "\n\n";
	}

	for (my $k=0; $k<$ct_sequences; $k++) { print $fh_log_ref join ("\t", $k, $sequence_ids->[$k], $us_last_resnums_ref[$k], $last_resnums_ref->[$k]), "\n"; }
	print $fh_log_ref "\n\n";

	for (my $k=0; $k<$ct_sequences; $k++) { print $fh_log_rec join ("\t", $k, $sequence_ids->[$k], $us_last_resnums_rec[$k], $last_resnums_rec->[$k]), "\n"; }
	print $fh_log_rec "\n\n";


   if ($TEST_LEVEL>3) {

	foreach my $fh_log ($fh_log_ref, $fh_log_rec) { print $fh_log "\n[ Maps from the residue numbers to the site coordinates ]\n\n\n"; }

	for (my $k=0; $k<$ct_sequences; $k++) {

	    my $resnum2sitecoord = $set_resnum2sitecoord_ref->[$k];

	    print $fh_log_ref "{ For the $k th sequence (ID: ", $sequence_ids->[$k], ") }\n\n";
	    print $fh_log_ref join ("\t", 'Residue_no.', 'Site_coord'), "\n\n";
	    foreach my $resnum (sort {$a <=> $b} keys %{$resnum2sitecoord}) { print $fh_log_ref join ("\t", $resnum, $resnum2sitecoord->{$resnum}), "\n"; }
	    print $fh_log_ref "\n\n";
	}
	print $fh_log_ref "\n";

	for (my $k=0; $k<$ct_sequences; $k++) {

	    my $resnum2sitecoord = $set_resnum2sitecoord_rec->[$k];

	    print $fh_log_rec "{ For the $k th sequence (ID: ", $sequence_ids->[$k], ") }\n\n";
	    print $fh_log_rec join ("\t", 'Residue_no.', 'Site_coord'), "\n\n";
	    foreach my $resnum (sort {$a <=> $b} keys %{$resnum2sitecoord}) { print $fh_log_rec join ("\t", $resnum, $resnum2sitecoord->{$resnum}), "\n"; }
	    print $fh_log_rec "\n\n";
	}
	print $fh_log_rec "\n";

   } # END of "if ($TEST_LEVEL>3) {...}"


		## END of "Print out information concerning the maps from the residue numbers to the site coordinates." ##


# print STDERR "Temporary directories for PAML:  {top_tmpdir}/s{seg_id}/g{indx_gpattern}/t{indx_tree}/,\n";

		# The grand-parent directory of temporary working directories #

	my $grpa_tmp_workdir_ref = sprintf ("%s/s%s", $top_tmpdir_ref, $segid);
	my $grpa_tmp_workdir_rec = sprintf ("%s/s%s", $top_tmpdir_rec, $segid);

	foreach my $grpa_tmpdir ($grpa_tmp_workdir_ref, $grpa_tmp_workdir_rec) { # Preliminary middle foreach-loop #
	    unless ( -d $grpa_tmpdir) {
		unless (0 == system ("mkdir -p $grpa_tmpdir" ) ) {
		    print STDOUT "[ERROR '$program_name'] FAILED to create a grand-parent of temporary working directories '$grpa_tmpdir': $? !\n";
		    print STDERR "[ERROR '$program_name'] $!\n\n";
		    die ;
		}
	    }
	    unless (( -r $grpa_tmpdir ) and ( -w $grpa_tmpdir )) {
		unless (0 == system ("chmod -r u+rw $grpa_tmpdir" ) ) {
		    print STDOUT "[ERROR '$program_name'] FAILED to CHANGE permission MODES of the grand-parent of temporary working directories '$grpa_tmpdir': $? !\n";
		    print STDERR "[ERROR '$program_name'] $!\n\n";
		    die ;
		}
	    }
	}			# End of the preliminary middle foreach-loop #


		## (i) Main Process A:
		## Calculate the MAFFT refinement scores of the substitution & gap patterns
		## of the columns in reference & reconstructed MSAs, under each of the candidate trees.

	print STDOUT "<<<<< Step (i) Main Process A: Calculating MAFFT Refinement scores of the reference & reconstructed MSA segments >>>>>\n\n";
	foreach my $fh_log ($fh_log_ref, $fh_log_rec) {
	    print $fh_log "<<<<< Step (i) Main Process A: Calculating MAFFT Refinement scores of the reference & reconstructed MSA segments >>>>>\n\n";
	}


		# MODIFIED in creation of 'compare_ref_vs_rec_mafft_consist.pl' (on Sep 13 (Sat), 2014). #

	my @set_refseg_scores_sb = (); # $set_seg_scores_sb[$t] is the MAFFT score on the substitution pattern of the reference segment under the $t th tree candidate.
	my @set_recseg_scores_sb = (); # $set_seg_scores_sb[$t] is the MAFFT score on the substitution pattern of the reconstructed segment under the $t th tree candidate.
	my @set_refseg_scores_cs = (); # $set_refseg_scores_cs[$t] is the MAFFT score on the consistency (to the pairwise homology) of the reference segment under the $t th tree candidate.
	my @set_recseg_scores_cs = (); # $set_recseg_scores_cs[$t] is the MAFFT score on the consistency (to the pairwise homology) of the reconstructed segment under the $t th tree candidate.
	my @set_refseg_scores_go = (); # $set_refseg_scores_go[$t] is the MAFFT score on the gap-opening in the reference segment under the $t th tree candidate.
	my @set_recseg_scores_go = (); # $set_recseg_scores_go[$t] is the MAFFT score on the gap-opening in the reconstructed segment under the $t th tree candidate.

	foreach my $set_seg_scores (\@set_refseg_scores_sb, \@set_recseg_scores_sb, \@set_refseg_scores_cs, \@set_recseg_scores_cs, \@set_refseg_scores_go, \@set_recseg_scores_go) {
	    for (1 .. $ct_cand_trees) { push @{$set_seg_scores}, 0; }
	}


  for (my $t = 0; $t<$ct_cand_trees; $t++) { # 1st outer-middle for-loop (over candidate trees) #

	my ($sum_neg_log_pv, $ln_ml_msa, $ct_free_params, $aic, $bic, $node2pa, $node2ch, $name2id, $id2name, $br_attr) = @{$std_set_cand_trees[$t]};

	my $topnode_id = $name2id->{$TOP_NODE};
	my $ln_awgt = $ln_akaike_wgts->[$t];

	print STDOUT "<<\{\{ The $t th candidate tree (topnode ID: $topnode_id\; Log_Akaike_weight = $ln_awgt) \}\}>>\n\n";

	foreach my $fh_log ($fh_log_ref, $fh_log_rec) { # MODIFIED in creation of 'compare_ref_vs_rec_mafft_consist.pl'. #
	##foreach my $fh_log ($fh_log_sref, $fh_log_srec) {...} # MODIFIED in creation of 'compare_ref_vs_rec_abs_scoring_spt_odr.PhyML.pl'. #
	####foreach my $fh_log ($fh_log_sref, $fh_log_srec, $fh_log_gref, $fh_log_grec) {...}
		# Fixed a very minor bug. #
	    print $fh_log "<<\{\{ The $t th candidate tree (topnode ID: $topnode_id\; Log_Akaike_weight = $ln_awgt) \}\}>>\n\n";
	    ##print $fh_log_sref "<<\{\{ The $t th candidate tree (topnode ID: $topnode_id\; Log_Akaike_weight = $ln_awgt) \}\}>>\n\n";
	}

	foreach my $fh_log ($fh_log_ref, $fh_log_rec) { # MODIFIED in creation of 'compare_ref_vs_rec_mafft_consist.pl'. #
	##foreach my $fh_log ($fh_log_sref, $fh_log_srec) { # MODIFIED in creation of 'compare_ref_vs_rec_abs_scoring_spt_odr.PhyML.pl'. #
	####foreach my $fh_log ($fh_log_sref, $fh_log_srec, $fh_log_gref, $fh_log_grec) {...}
	    print $fh_log "\n[ Input Tree (top_node_ID = $topnode_id) ]\n\n";
	
	    my $fl_bootlabel = 1; # Flag to determine whether bootstrap values are displayed at the branch (=1) or node (=0).
	    my $fl_nodeid = 1; # Flag to determine whether node IDs are displayed (=1) or not (=0).

	    unless ( output_tree ($topnode_id, %{$node2ch}, %{$id2name}, %{$br_attr}, *${$fh_log}, $fl_bootlabel, $fl_nodeid) ) {
		print STDOUT "[ERROR '$program_name'] 'output_tree' FAILED to output the $t th candidate tree (for substitution analyses): $! !\n";
		print STDERR "[ERROR '$program_name'] $!\n\n";
		die ;
	    }
	    print $fh_log "\n\n";
	}

	    # Retrieve the branch across which the refinement will be skipped, and Gotoh's weights assigned to the branches.
	    # (ADDED in creation of 'compare_ref_vs_rec_mafft_consist.pl'.) #

	my $skipped_branch = $set_skipped_branches[$t];
	my $br2gotoh_wgts = $set_br2gotoh_wgts[$t];

		# $set_skipped_branches[$t] = {the ID of the branch in the $t th tree the MSA refining across which will be skipped}, (= undef if no MSA refining across branch will be skipped).
		# %{$set_br2gotoh_wgts[$t]} = ($br_id => [$gotoh_weight, $lower_node_associated_weight, $upper_node_associated_weight], ... )

	foreach my $fh_log ($fh_log_ref, $fh_log_rec) {

	    my $out_skipped_branch = (defined $skipped_branch) ? $skipped_branch : 'undef' ;

	    print $fh_log "\n[ Skipped branch = $out_skipped_branch ]\n\n";

	    print $fh_log "\n[ Gotoh's weights assigned to the branches ]\n\n";

	    print $fh_log join ("\t", 'Branch_ID', 'Gotoh_weight', 'upper_node_associated', 'lower_node_associated'), "\n\n";
	    foreach my $br (sort {$a <=> $b} keys %{$br2gotoh_wgts}) { print $fh_log join ("\t", $br, @{$br2gotoh_wgts->{$br}}), "\n"; }
	    print $fh_log "\n\n";
	}


	print STDOUT "\n<<< Main loop over tree branches >>>\n\n";
	foreach my $fh_log ($fh_log_ref, $fh_log_rec) { print $fh_log "\n<<< Main loop over tree branches >>>\n\n"; }

	foreach my $br_id (sort {$a <=> $b} keys %{$br_attr}) { # Outer-middle foreach-loop (over branches). #

	    print STDOUT "\n<<\{ Branch ID: $br_id \}>>\n\n";
	    foreach my $fh_log ($fh_log_ref, $fh_log_rec) { print $fh_log "\n<<\{ Branch ID: $br_id \}>>\n\n"; }

	    if ((defined $skipped_branch) and ($br_id == $skipped_branch)) {
		print STDOUT "... The branch is specified to be SKIPPED ...\n\n\n";
		foreach my $fh_log ($fh_log_ref, $fh_log_rec) { print $fh_log "... The branch is specified to be SKIPPED ...\n\n\n"; }
		next;
	    }

		# Key preliminary process: Split the sequences into two groups, and assign normalized weights. #

	    print STDOUT "\n<< Preliminary: Split the sequences into two groups and assign Gotoh's weights to them >>\n\n";
	    foreach my $fh_log ($fh_log_ref, $fh_log_rec) { print $fh_log "\n<< Preliminary: Split the sequences into two groups and assign Gotoh's weights to them >>\n\n"; }

	    my ($indices1, $indices2, $weights1, $weights2) = split_by_branch_wgtassign_seqset (@{$sequence_ids}, %{$name2id}, $br_id, %{$node2pa}, %{$node2ch}, %{$br2gotoh_wgts});
	    unless (defined $weights2) {
		print STDOUT "[ERROR '$program_name'] The preliminary subroutine 'split_by_branch_wgtassign_seqset' FAILED !\n";
		print STDERR "[ERROR '$program_name'] $! !\n\n";
		die ;
	    }
	    print STDOUT "\n--- The preliminary subroutine 'split_by_branch_wgtassign_seqset' ENDED ...\n\n";

	    my $ct_sbseq1 = @{$indices1};
	    my $ct_sbseq2 = @{$indices2};

   if ($TEST_LEVEL>1) {
	foreach my $fh_log ($fh_log_ref, $fh_log_rec) {
	    print $fh_log "\n[P1] The 1st sequence set and weights assigned to them (#{sequences} = $ct_sbseq1):\n\n";
	    print $fh_log join ("\t", 'Indx', 'Seq_ID', 'Weight'), "\n\n";
	    for (my $i=0; $i<$ct_sbseq1; $i++) {
		my $indx = $indices1->[$i];
		print $fh_log join ("\t", $indx, $sequence_ids->[$indx], $weights1->[$i]), "\n";
	    }
	    print $fh_log "\n";

	    print $fh_log "[P2] The 2nd sequence set and weights assigned to them (#{sequences} = $ct_sbseq2):\n\n";
	    print $fh_log join ("\t", 'Indx', 'Seq_ID', 'Weight'), "\n\n";
	    for (my $i=0; $i<$ct_sbseq2; $i++) {
		my $indx = $indices2->[$i];
		print $fh_log join ("\t", $indx, $sequence_ids->[$indx], $weights2->[$i]), "\n";
	    }
	    print $fh_log "\n\n";
	}
   }

   print STDOUT "\n<< Main: Score the reference MSA, then score the reconstructed MSA, of the segment, refined across the branch $br_id >>\n\n";

	## @set_refseg_scores_sb = (); # $set_seg_scores_sb[$t] is the MAFFT score on the substitution pattern of the reference segment under the $t th tree candidate.
	## @set_recseg_scores_sb = (); # $set_seg_scores_sb[$t] is the MAFFT score on the substitution pattern of the reconstructed segment under the $t th tree candidate.
	## @set_refseg_scores_cs = (); # $set_refseg_scores_cs[$t] is the MAFFT score on the consistency (to the pairwise homology) of the reference segment under the $t th tree candidate.
	## @set_recseg_scores_cs = (); # $set_recseg_scores_cs[$t] is the MAFFT score on the consistency (to the pairwise homology) of the reconstructed segment under the $t th tree candidate.
	## @set_refseg_scores_go = (); # $set_refseg_scores_go[$t] is the MAFFT score on the gap-opening in the reference segment under the $t th tree candidate.
	## @set_recseg_scores_go = (); # $set_recseg_scores_go[$t] is the MAFFT score on the gap-opening in the reconstructed segment under the $t th tree candidate.

	    foreach my $set_info (
		['Refefence', \@ref_seg_msa, $ref_coord_beg, $ref_len, $totlen_refaln, \@set_refseg_scores_sb, \@set_refseg_scores_cs, \@set_refseg_scores_go, \@us_last_resnums_ref, $last_resnums_ref, $set_resnum2sitecoord_ref, $fh_log_ref],
		['Reconstructed', \@rec_seg_msa, $rec_coord_beg, $rec_len, $totlen_recaln, \@set_recseg_scores_sb, \@set_recseg_scores_cs, \@set_recseg_scores_go, \@us_last_resnums_rec, $last_resnums_rec, $set_resnum2sitecoord_rec, $fh_log_rec]) { ## Inner-middle for-loop (over reference/reconstructed MSAs). ##


		my ($msa_type, $seg_msa, $coord_beg, $seg_len, $totlen_aln, $set_seg_scores_sb, $set_seg_scores_cs, $set_seg_scores_go, $us_last_resnums, $last_resnums, $set_resnum2sitecoord, $fh_log) = @{$set_info};

		my $coord_end = $coord_beg + $seg_len; # The half-open coordinate of the segment end.

		print STDOUT "<\{\{ For '$msa_type' (coord_beg = $coord_beg, coord_end = $coord_end, seg_len = $seg_len; totlen_aln = $totlen_aln ) \}\}>\n\n";
		print $fh_log "\n(coord_seg_beg, coord_seg_end, seg_length) = ($coord_beg, $coord_end, $seg_len)\n\n";
		print $fh_log "(cf. total alignment length = $totlen_aln)\n\n";

    if ($TEST_LEVEL>3) {
	print $fh_log "[ The last residue numbers ]\n\n";
	print $fh_log join ("\t", 'Indx', 'Seq_ID', 'for_upstream', 'for_segment'), "\n\n";
	for (my $k=0; $k<$ct_sequences; $k++) { print $fh_log join ("\t", $k, $sequence_ids->[$k], $us_last_resnums->[$k], $last_resnums->[$k]), "\n"; }
	print $fh_log "\n\n";
    }

		print $fh_log "<\{ Sub-step (pre-1): creating the site-wise profiles of, as well as calculating the site-wise weight-sums for, the MSAs of two subsets of sequences \}>\n\n";

		my ($sw_profile1, $sw_sum_ng_wgts1) = mk_wgtd_sitewise_profile (@{$seg_msa}, @{$indices1}, @{$weights1}, $GAP);
		unless (defined $sw_sum_ng_wgts1) {
		    print STDOUT "[ERROR '$program_name'] The subroutine 'mk_wgtd_sitewise_profile' FAILED on the 1st sub-MSA of the $msa_type MSA of the $s th subject segment (ID: $segid) !\n";
		    print STDERR "[ERROR '$program_name'] $! !\n\n";
		    die ;
		}

		my ($sw_profile2, $sw_sum_ng_wgts2) = mk_wgtd_sitewise_profile (@{$seg_msa}, @{$indices2}, @{$weights2}, $GAP);
		unless (defined $sw_sum_ng_wgts2) {
		    print STDOUT "[ERROR '$program_name'] The subroutine 'mk_wgtd_sitewise_profile' FAILED on the 2nd sub-MSA of the $msa_type MSA of the $s th subject segment (ID: $segid) !\n";
		    print STDERR "[ERROR '$program_name'] $! !\n\n";
		    die ;
		}

   if ($TEST_LEVEL>=5) {
	print $fh_log "\n[ Output profile 1 ]\n\n";
	print $fh_log join ("\t", 'Site_no.', @labels_res_weights, 'Total_wgts(nongap)'), "\n\n";
	for (my $s=0; $s<$seg_len; $s++) { print $fh_log join ("\t", $s, @{$sw_profile1->[$s]}, $sw_sum_ng_wgts1->[$s]), "\n"; }
	print $fh_log "\n\n";

	print $fh_log "[ Output profile 2 ]\n\n";
	print $fh_log join ("\t", 'Site_no.', @labels_res_weights, 'Total_wgts(nongap)'), "\n\n";
	for (my $s=0; $s<$seg_len; $s++) { print $fh_log join ("\t", $s, @{$sw_profile2->[$s]}, $sw_sum_ng_wgts2->[$s]), "\n"; }
	print $fh_log "\n\n";
   }


		print $fh_log "<\{ Sub-step (1): Calculating the pairwise profile-profile score based on the residue substitution scoring matrix \}>\n\n";

		my $incr_seg_score_sb  = cal_sbst_score_pw_profile_aln (@{$intg_score_mtrx_tn}, @{$sw_profile1}, @{$sw_profile2});
		unless (defined $incr_seg_score_sb) {
		    print STDOUT "[ERROR '$program_name'] The subroutine 'cal_sbst_score_pw_profile_aln' FAILED on the $msa_type MSA of the $s th subject segment (ID: $segid) !\n";
		    print STDERR "[ERROR '$program_name'] $! !\n\n";
		    die ;
		}

		my $seg_score_sb_bf = $set_seg_scores_sb->[$t];
		my $seg_score_sb_af = $seg_score_sb_bf + $incr_seg_score_sb;
		$set_seg_scores_sb->[$t] = $seg_score_sb_af;

    if ($TEST_LEVEL>3) {
	print $fh_log "\n{Substitution_Score (before this session)} = $seg_score_sb_bf ,\n";
	print $fh_log "{Increment calculated}  = $incr_seg_score_sb ,\n";
	print $fh_log "{Substitution_Score (after this session)} = $seg_score_sb_af .\n\n\n";
    }


		print $fh_log "<\{ Sub-step (2): Calculating the score of the alignment between two sub-MSAs based on the consistency with the local homology \}>\n\n";

		my $imp_score_mtrx = create_pw_imp_score_mtrx (@{$set_resnum2sitecoord}, @{$us_last_resnums}, @{$last_resnums}, @{$indices1}, @{$indices2}, @{$weights1}, @{$weights2}, $seg_len, $seg_len, @{$set_info_pw_lclhom});
		unless (defined $imp_score_mtrx) {
		    print STDOUT "[ERROR '$program_name'] The subroutine 'create_pw_imp_score_mtrx' FAILED on the $msa_type MSA of the $s th subject segment (ID: $segid) !\n";
		    print STDERR "[ERROR '$program_name'] $! !\n\n";
		    die ;
		}

			# Take the summation of the diagonal elements, and add it to the consistent score. #

		my $diag_imp_score = 0;
		for (my $s=0; $s<$seg_len; $s++) { $diag_imp_score += $imp_score_mtrx->[$s][$s]; }

		my $incr_seg_score_cs = $FASTATHRESHOLD * $diag_imp_score;
		my $seg_score_cs_bf = $set_seg_scores_cs->[$t];
		my $seg_score_cs_af = $seg_score_cs_bf + $incr_seg_score_cs;
		$set_seg_scores_cs->[$t] = $seg_score_cs_af;

   if ($TEST_LEVEL>3) {
	print $fh_log "\n{Summation of diagonal elements} = $diag_imp_score ,\n";
	print $fh_log "{Increment calculated} = $incr_seg_score_cs ,\n";
	print $fh_log "{Consistent_Score (before this session)} = $seg_score_cs_bf ,\n";
	print $fh_log "{Consistent_Score (after this session)}  = $seg_score_cs_af .\n\n\n";
   }


		print $fh_log "<\{ Sub-step (3): Calculating the total cost for Opening Gaps in the pairwise alignment of two sub-MSAs \}>\n\n";

			## Set the gap states in the left-flanking & right-flanking sites of the segment.
			## (Actually, I'm not sure about them...) ##

			# This is one possibility:
		##my $gapstats_lf =  ($coord_beg == 0) ? \@GAPSTATS_EMPTY : \@GAPSTATS_FULL ;
		##my $gapstats_rf =  ($coord_end == $totlen_aln) ? \@GAPSTATS_EMPTY : \@GAPSTATS_FULL ;

			# This is another:
		my $gapstats_lf = my $gapstats_rf = \@GAPSTATS_FULL;

			# Most aligner should follow this convention, although I'm not sure about MAFFT (must be checked)... # 
			# = 1 if you want to ignore the gaps at the left/right-end, = 0 otherwise.
		my $if_ignore_lend = ($coord_beg == 0) ? 1 : 0;
		my $if_ignore_rend = ($coord_end == $totlen_aln) ? 1 : 0;

			# A BUG fixed on Sep 17 (Wed), 2014. #
		my $mfac_go_pen = cal_mfac_go_penalty_pw_pfaln (@{$seg_msa}, $GAP, @{$gapstats_lf}, @{$gapstats_rf}, @{$indices1}, @{$indices2}, @{$weights1}, @{$weights2}, @{$sw_sum_ng_wgts1}, @{$sw_sum_ng_wgts2}, $if_ignore_lend, $if_ignore_rend);
		##my $mfac_go_pen = cal_mfac_go_penalty_pw_pfaln (@{$seg_msa}, $GAP, @{$gapstats_lf}, @{$gapstats_rf}, @{$indices1}, @{$weights1}, @{$indices2}, @{$weights2}, @{$sw_sum_ng_wgts1}, @{$sw_sum_ng_wgts2}, $if_ignore_lend, $if_ignore_rend);
		unless (defined $mfac_go_pen) {
		    print STDOUT "[ERROR '$program_name'] The subroutine 'cal_mfac_go_penalty_pw_pfaln' FAILED on the $msa_type MSA of the $s th subject segment (ID: $segid) !\n";
		    print STDERR "[ERROR '$program_name'] $! !\n\n";
		    die ;
		}

		my $incr_seg_score_go = $DEFAULT_PENALTY * $mfac_go_pen ;
# $DEFAULT_PENALTY = int (3* $DEFAULTGOP_N * $POST_NORM_MFAC /1000.0 + 0.5); # The default value of gap-opening penalty, according to l.212 in 'constants.c' of MAFFT.  (It should remain default unless explicitly specified with the '--op' option of the MAFFT main script.)

		my $seg_score_go_bf = $set_seg_scores_go->[$t];
		my $seg_score_go_af = $seg_score_go_bf + $incr_seg_score_go;
		$set_seg_scores_go->[$t] = $seg_score_go_af;

    if ($TEST_LEVEL>3) {
	print $fh_log "\n{Multiplication factor for gap-opening penalty} = $mfac_go_pen ,\n";
	print $fh_log "{Increment calculated} = $incr_seg_score_go ,\n";
	print $fh_log "{Cost_for_Gap_Opening (before this session)} = $seg_score_go_bf ,\n";
	print $fh_log "{Cost_for_Gap_Opening (after this session)}  = $seg_score_go_af .\n\n\n";
    }

		print $fh_log "\n";

		### RESTART FROM HERE ###

	    }	# End of the inner-middle for-loop (over reference/reconstructed MSAS). #


	}			# End of the outer-middle foreach-loop (over branches). #


=For the predecessor 'compare_ref_vs_rec_compllimment.pl' (VI).

		### Calculate log-likelihoods of the indel scenarios
		### that result in reference & reconstructed MSA segments.

	print STDOUT "\n<<<< Sub-Step (1): Calculating log-likelihoods of the indel scenarios of the reference & reconstructed MSA segments >>>>\n\n";

##our $CUTOFF_3P = our $CUTOFF_5P = $cutoff_len;
##our @PARAMS_INS = ($TOTRATE_INS, $DISTRI, $PARAM_INS);
##our @PARAMS_DEL = ($TOTRATE_DEL, $DISTRI, $PARAM_DEL);
##our @LABELS_NFACS = ("Insertions(5p)", "Deletions(5p)", "Insertions(3p)", "Deletions(3p)");
##my $log_nfacs = cal_log_normal_facs_indel_distri (@PARAMS_INS, @PARAMS_DEL, $CUTOFF_5P, $CUTOFF_3P);
##my $delta_del_5p = cal_delta_exp_del_5p (@PARAMS_DEL, $CUTOFF_5P, $log_nfac_del_5p); 

	##$ref_coord_beg += $ref_len;
	##$rec_coord_beg += $rec_len;
	##push @ref_seg_msa, \$seg_ref;
	##push @rec_seg_msa, \$seg_rec;
	##@set_refseg_scores_gp = (); # $set_seg_scores_gp[$t] is the ML score of the gap pattern of the reference segment under the $t th tree candidate.
	##@set_recseg_scores_gp = (); # $set_seg_scores_gp[$t] is the ML score of the gap pattern of the reconstructed segment under the $t th tree candidate.
	##@set_ct_indels_ref = my @set_ct_indels_rec = (); # $set_ct_indels_{ref,rec}[$t] is the average number of indel events under the $t th tree candidate.
	##@set_ct_null_clms_ref = my @set_ct_null_clms_rec = (); # $set_ct_null_clms_{ref,rec}[$t] is the number of 'null' columns in the original {reference,reconstructed} MSA segment under the $t th candidate tree.
	##my $totlen_refaln = length ${$ref_msa->[0]};

	foreach my $set_info (
		['Refefence', \@ref_seg_msa, $ref_coord_beg, $ref_len, $totlen_refaln, \@set_refseg_scores_gp, \@set_ct_indels_ref, $fh_log_gref],
		['Reconstructed', \@rec_seg_msa, $rec_coord_beg, $rec_len, $totlen_recaln, \@set_recseg_scores_gp, \@set_ct_indels_rec, $fh_log_grec]) { ## 0th middle for-loop (over reference/reconstructed MSAs) ##


	    my ($msa_type, $seg_msa, $coord_beg, $seg_len, $totlen_aln, $set_seg_scores_gp, $set_ct_indels, $fh_log_g) = @{$set_info};

	    print STDOUT "<<< For '$msa_type' (coord_beg = $coord_beg, seg_len = $seg_len; totlen_aln = $totlen_aln ) >>>\n\n";
	    print $fh_log_g "\n(coord_seg_beg, seg_length) = ($coord_beg, $seg_len)\n\n";
	    print $fh_log_g "(cf. total alignment length = $totlen_aln)\n\n";

		# Copy the MSA #
	    my @cp_seg_msa = ();
	    for (my $k=0; $k< $ct_sequences; $k++) { my $cp_seg = ${$seg_msa->[$k]}; push @cp_seg_msa, \$cp_seg; }

	    print STDOUT "\n\n<< (i) Enumerate the parsimonious indel scenarios, each of which realizes the segment MSA >>\n\n";
	    print $fh_log_g "\n\n<< (i) Enumerate the parsimonious indel scenarios, each of which realizes the segment MSA >>\n\n";

	    my ($set_cls_gblocks, $min_totcts_indel_for_cls, $sets_psm_scns_for_cls, $set_gpatterns, $set_node2dparsstat, $set_br2change)
		  = enum_psm_indel_scns_for_msa (%{$node2ch_id}, %{$node2pa_id}, %{$name2id_id}, @{$sequence_ids}, @cp_seg_msa, $CHAR_ABS, $CHAR_PRES); # MODIFIED in creation of 'compare_ref_vs_rec_abs_scoring_spt_odr.PhyML.pl'. #
		  ##= enum_psm_indel_scns_for_msa (%{$node2ch}, %{$node2pa}, %{$name2id}, @{$sequence_ids}, @cp_seg_msa, $CHAR_ABS, $CHAR_PRES);
	    unless (defined $set_cls_gblocks) {
		print STDOUT "[ERROR '$program_name'] The preliminary subroutine 'enum_psm_indel_scns_for_msa' FAILED !\n";
		print STDERR "[ERROR '$program_name'] $! !\n\n";
		die ;
	    }
	    print STDOUT "\n--- The preliminary subroutine 'enum_psm_indel_scns_for_msa' ENDED ...\n\n";

	    print $fh_log_g "\n[[ Secondary Inputs (i): Outputs of 'enum_psm_indel_scns_for_msa' ]]\n\n";

	    my $ct_gp = @{$set_gpatterns};

    if ($TEST_LEVEL>1) {
	    print $fh_log_g "[1] List of gap patterns encountered (#{patterns} = $ct_gp):\n\n";
	    print $fh_log_g join ("\t", 'Index', "'gap_patterns(horizontal_representation)'"), "\n\n";
	    for (my $indx_gp1=0; $indx_gp1<$ct_gp; $indx_gp1++) { # 1st interim outer for-loop (over the gap patterns) #

		my $gpattern = ${$set_gpatterns->[$indx_gp1]};
		print $fh_log_g join ("\t", $indx_gp1, "'$gpattern'"), "\n";

	    }	# End of the 1st interim outer for-loop (over the gap patterns) #
	    print $fh_log_g "\n\n";
    } ##  END of "if ($TEST_LEVEL>1)" 

    if ($TEST_LEVEL>2) {
	    print $fh_log_g "[2] Dollo parsimonious scenarios realizing the gap patterns:\n\n";
	    for (my $indx_gp1=0; $indx_gp1<$ct_gp; $indx_gp1++) { # 2nd interim outer for-loop (over the gap patterns) #
    
		my $gpattern = ${$set_gpatterns->[$indx_gp1]};
		my $node2dparsstat = $set_node2dparsstat->[$indx_gp1];
		my $br2change = $set_br2change->[$indx_gp1];

		print $fh_log_g "\n{ The $indx_gp1 th gap pattern }\n\n";

		print $fh_log_g "Pattern:  '$gpattern'\n\n";
		print $fh_log_g "( Map of Dollo parsimonious states onto the nodes )\n\n";
		print $fh_log_g join ("\t", 'Node_ID', 'state', '#{child nodes with #{exterior descendants with \'absence\' state}>0}'), "\n\n";
		foreach my $node (sort {$a <=> $b} keys %{$node2dparsstat}) { print $fh_log_g join ("\t", $node, @{$node2dparsstat->{$node}}), "\n"; }
		print $fh_log_g "\n\n";
		print $fh_log_g "( Map of Dollo parsimonious indel events onto the branches )\n\n";
		print $fh_log_g join ("\t", 'Branch_ID', 'state(upper-end)', 'state(lower-end)'), "\n\n";
		foreach my $br (sort {$a <=> $b} keys %{$br2change}) { print $fh_log_g join ("\t", $br, @{$br2change->{$br}}), "\n"; }
		print $fh_log_g "\n\n";
    
	    }			# End of the 2nd interim outer for-loop (over the gap patterns) #
    } ##  END of "if ($TEST_LEVEL>2)"


	    my $ct_cls = @{$set_cls_gblocks};
	    my $min_totct_indels = 0;

	    print $fh_log_g "\n[3] Clusters of gap-pattern-blocks (#{clusters} = $ct_cls) and Genuinely Parsimonious Scenarios for each of the clusters:\n\n\n";

	    for (my $cl = 0; $cl<$ct_cls; $cl++) { # 3rd interim outer for-loop (over the clusters) #

		my $cls_gblks = $set_cls_gblocks->[$cl];
		my $ct_gblks = @{$cls_gblks};

		print $fh_log_g "< The $cl th cluster (#{gap-blocks} = $ct_gblks) >\n\n";

		print $fh_log_g "[ Gap-blocks in the cluster ]\n\n";
		print $fh_log_g join ("\t", 'Block_no.', 'length', 'start_coord', 'end_coord', 'indx_gp', "'gap_pattern(horizontal_representation)'"), "\n\n";

		for (my $bl=0; $bl<$ct_gblks; $bl++) { # 1st middle for-loop (over the gap-blocks) #

			## Shift the start/end coordinates to the left by $coord_beg. ##
			## Actually, this operation is very important when calculating the log-likelihoods of indel scenarios. ##
		    my $info_gblock = $cls_gblks->[$bl];
		    $info_gblock->[2] += $coord_beg;
		    $info_gblock->[3] += $coord_beg; 

		    my ($indx_gp, $len_gb, $start, $end) = @{$info_gblock};
	
		    my $gpattern = ${$set_gpatterns->[$indx_gp]};
		    print $fh_log_g join ("\t", $bl, $len_gb, $start, $end, $indx_gp, "'$gpattern'"), "\n";
		}			# End of the 1st middle for-loop (over the gap-blocks) #
		print $fh_log_g "\n\n";

		my $min_sbtotct_indels = $min_totcts_indel_for_cls->[$cl];

			## MODIFIED in creation of 'compare_ref_vs_rec_abs_scoring_spt_odr.PhyML.pl' (on Aug 5 (Tue), 2014). ## 
		unless ($min_totct_indels eq 'N/A') {
		    ($min_sbtotct_indels eq 'N/A') ? ($min_totct_indels = 'N/A') : ($min_totct_indels += $min_sbtotct_indels);
		}
		##$min_totct_indels += $min_sbtotct_indels;

		my $set_psm_scns = $sets_psm_scns_for_cls->[$cl];
		my $ct_psm_scns = @{$set_psm_scns};

		print $fh_log_g "[ Parsimonious Scenarios (Min(Total#{indel events}) = $min_sbtotct_indels\; #{scenarios} = $ct_psm_scns) ]\n\n";

		for (my $ps=0; $ps<$ct_psm_scns; $ps++) { # 2nd middle for-loop (over the parsimonious scenarios) #

		    print $fh_log_g ' ' x 3, "{ The $ps th scenario }\n\n";

		    my ($br2indels, $node2bw_gstats) = @{$set_psm_scns->[$ps]};

    if ($TEST_LEVEL>2) {
		    print $fh_log_g ' ' x 3, "( Map of block-wise gap states onto the nodes )\n\n";
		    print $fh_log_g ' ' x 3, join ("\t", 'Node_ID', "'block_wise_gap_states(concatenated)'"), "\n\n";
		    foreach my $node (sort {$a <=> $b} keys %{$node2bw_gstats}) { # 1st inner foreach-loop #
			my $cnct_bw_gstats = join ('', @{$node2bw_gstats->{$node}});
			print $fh_log_g ' ' x 3, join ("\t", $node, "'$cnct_bw_gstats'"), "\n";
		    }				# End of the 1st inner foreach-loop #
		    print $fh_log_g "\n\n";
    } ## END of "if ($TEST_LEVEL>2)"

		    print $fh_log_g ' ' x 3, "( Map of indel events onto the branches )\n\n";
		    print $fh_log_g ' ' x 3, join ("\t", 'Branch_ID', 'state_ue/state_le/indices,blocks,involved', '...'), "\n\n";
		    foreach my $br (sort {$a <=> $b} keys %{$br2indels}) { # 2nd inner foreach-loop #
			my @out_indel_info = ();
			foreach my $indel_info (@{$br2indels->{$br}}) { # Innermost foreach-loop #
			    my ($stat_ue, $stat_le, $indices_blk) = @{$indel_info};
			    (defined $stat_ue) or ($stat_ue = 'undef');
			    (defined $stat_le) or ($stat_le = 'undef');
			    my $cnct_indices_blk = (defined $indices_blk) ? join (',', @{$indices_blk}) : 'undef';
			    push @out_indel_info, join ('/', $stat_ue, $stat_le, $cnct_indices_blk);
			}			# End of the innermost foreach-loop #
			print $fh_log_g ' ' x 3, join ("\t", $br, @out_indel_info), "\n";
		    }				# End of the 2nd inner foreach-loop #
		    print $fh_log_g "\n\n";

		}			# End of the 2nd middle for-loop (over the parsimonious scenarios) #

	    }		# End of the 3rd interim outer for-loop (over the clusters) #

	    print $fh_log_g "\n\n.....Finished displaying the Secondary Inputs (i).....\n\n";


	    print $fh_log_g "\n(Main!!) Minimum Total #{indels} = $min_totct_indels .\n\n";


		## Important Output (i) ##

	    $set_ct_indels->[$t] = $min_totct_indels;

	    ## ($msa_type, $seg_msa, $coord_beg, $seg_len, $totlen_aln, $set_seg_scores_gp, $set_ct_indels, $fh_log_g) = @{$set_info};


		## ADDED in creation of 'compare_ref_vs_rec_abs_scoring_spt_odr.PhyML.pl' (on Aug 5 (Tue), 2014). ##

	    if ($min_totct_indels eq 'N/A') {
		print STDOUT "\n\n[WARNING '$program_name'] The $msa_type MSA has minimum total #{indels} NOT AVAILABLE, which means that search for its parsimonious indel scenarios HALTED PREMATURELY!!\n";
		print STDOUT ' ' x 5, "... Thus, it's no use going ahead with calculating the likelihood for indel scenarios. Instead, I will just set it to be 'undef' ...\n\n";

		print $fh_log_g "\n\n[WARNING '$program_name'] The $msa_type MSA has minimum total #{indels} NOT AVAILABLE, which means that search for its parsimonious indel scenarios HALTED PREMATURELY!!\n";
		print $fh_log_g ' ' x 5, "... Thus, it's no use to go ahead with calculating the likelihood for indel scenarios...\n\n";

		print $fh_log_g '               $tot_lnlk_gp = undef', " .\n\n\n";

		    ## Important Output (ii) (Exceptional) ##
	        $set_seg_scores_gp->[$t] = undef;

		next;

	    ## ($msa_type, $seg_msa, $coord_beg, $seg_len, $totlen_aln, $set_seg_scores_gp, $set_ct_indels, $fh_log_g) = @{$set_info};
	    }

		## END of "ADDED in creation of 'compare_ref_vs_rec_abs_scoring_spt_odr.PhyML.pl' (on Aug 5 (Tue), 2014)." ##


			## Before beginning to calculate the log-likelihoods of the parsimonious indel scenarios,
			## check whether all indels are shorter than or equal to the specified cut-off length.
			## (ADDED on Sep 29 (Sat), 2012)

	    my $min_cutoff_len_ins = my $min_cutoff_len_del = ($CUTOFF_5P < $CUTOFF_3P) ? $CUTOFF_5P : $CUTOFF_3P; 

	    print STDOUT "\n\n<< Examine whether indel events are shorter than or equal to the cut-off length (= $min_cutoff_len_ins for insertions, = $min_cutoff_len_del for deletions) >>\n\n";
	    print $fh_log_g "\n\n<< Examine whether indel events are shorter than or equal to the cut-off length (= $min_cutoff_len_ins for insertions, = $min_cutoff_len_del for deletions) >>\n\n";

	    my $illegal_indels = inspect_indel_events (@{$set_cls_gblocks}, @{$sets_psm_scns_for_cls}, $min_cutoff_len_ins, $min_cutoff_len_del, $CHAR_ABS);
	    unless (defined $illegal_indels) {
		print STDOUT "[ERROR '$program_name'] The subroutine 'inspect_indel_events' FAILED !\n";
		print STDERR "[ERROR '$program_name'] $!\n";
		die ;
	    }

	    if (@{$illegal_indels}>0) {
		my $ct_illegal = @{$illegal_indels};
#	@{$illegal_indels[$il]} = ($cl, $ps, $br_id, $id, $length) is for the $il th illegal indel event, with

		print STDOUT "[WARNING '$program_name'] The $msa_type MSA has $ct_illegal illegal indels:\n\n";
		print $fh_log_g "[WARNING '$program_name'] The $msa_type MSA has $ct_illegal illegal indels:\n\n";
		print STDOUT ' ' x 3, join ("\t", 'No.', 'ID_cls', 'ID_psm_scn', 'Br_ID', 'ID_indel', 'Length'), "\n\n";
		print $fh_log_g ' ' x 3, join ("\t", 'No.', 'ID_cls', 'ID_psm_scn', 'Br_ID', 'ID_indel', 'Length'), "\n\n";
		for (my $il=0; $il<$ct_illegal; $il++) {
		    print STDOUT ' ' x 3, join ("\t", $il, @{$illegal_indels->[$il]}), "\n";
		    print $fh_log_g ' ' x 3, join ("\t", $il, @{$illegal_indels->[$il]}), "\n";
		}
		print STDOUT "\n\n", ' ' x 3, "... I will refrain from calculating the likelihood of indel scenarios. Instead, I will just set it to be 'undef' ...\n\n";
		print $fh_log_g "\n\n", ' ' x 3, "... I will refrain from calculating the likelihood of indel scenarios...\n\n";
		print $fh_log_g '               $tot_lnlk_gp = undef', " .\n\n\n";

		    ## Important Output (ii) (Exceptional) ##
	        $set_seg_scores_gp->[$t] = undef;

		next;

	    ## ($msa_type, $seg_msa, $coord_beg, $seg_len, $totlen_aln, $set_seg_scores_gp, $set_ct_indels, $fh_log_g) = @{$set_info};

	    }


	    print STDOUT "\n\n<< (ii) Calculate the log-likelihoods of the parsimonious indel scenarios, and therefore the log-likelihood of the gap-pattern of this MSA segment >>\n\n";
	    print $fh_log_g "\n\n<< (ii) Calculate the log-likelihoods of the parsimonious indel scenarios, and therefore the log-likelihood of the gap-pattern of this MSA segment >>\n\n";

	    my ($tot_lnlk_gp0, $shared_fac1, $shared_fac2, $set_clwise_tot_lnlk_gp, $tot_div_tree, $totlen_ng, $setset_lnlk_gp_cls_scn)
	     = apprx1_tot_lnlk_gpattern_msa (%{$br_attr_id}, %{$node2pa_id}, $totlen_aln, $CHAR_ABS, @{$set_cls_gblocks}, @{$sets_psm_scns_for_cls}, @PARAMS_INS, @PARAMS_DEL, $CUTOFF_5P, $CUTOFF_3P, @{$log_nfacs}, $delta_del_5p, $OPT_BD_INDELS); # MODIFIED in creation of 'compare_ref_vs_rec_abs_scoring_spt_odr.PhyML.pl'. #
	     ##= apprx1_tot_lnlk_gpattern_msa (%{$br_attr}, %{$node2pa}, $totlen_aln, $CHAR_ABS, @{$set_cls_gblocks}, @{$sets_psm_scns_for_cls}, @PARAMS_INS, @PARAMS_DEL, $CUTOFF_5P, $CUTOFF_3P, @{$log_nfacs}, $delta_del_5p, $OPT_BD_INDELS);
	    unless (defined $tot_lnlk_gp0) {
		print STDOUT "[ERROR '$program_name'] The subroutine 'apprx1_tot_lnlk_gpattern_msa' FAILED: $! !\n\n";
		print STDERR "[ERROR '$program_name'] $! !\n\n";
		die ;
	    }
	    unless (@{$set_clwise_tot_lnlk_gp} == $ct_cls) {
		print STDOUT "[ERROR '$program_name'] The output ", '@{$set_clwise_tot_lnlk_gp} ', "has the size ", scalar (@{$set_clwise_tot_lnlk_gp}), ", which CLASHES with $ct_cls, the number of gap-block clusters !\n";
		print STDOUT "[ERROR '$program_name'] $!\n";
		print STDERR "[ERROR '$program_name'] $! !\n\n";
		die ;
	    }
	    unless (@{$setset_lnlk_gp_cls_scn} == $ct_cls) {
		print STDOUT "[ERROR '$program_name'] The output ", '@{$setset_lnlk_gp_cls_scn} ', "has the size ", scalar (@{$setset_lnlk_gp_cls_scn}), ", which CLASHES with $ct_cls, the number of gap-block clusters !\n";
		print STDERR "[ERROR '$program_name'] $!\n";
		die ;
	    }
	    print STDOUT "\n--- The main subroutine 'apprx1_tot_lnlk_gpattern_msa' ENDED ...\n\n";


		## An Important Adjustment, from 'MSA-wide' log-likelihoods to segment-wise log-likelihoods. ##

	    my $tot_lnlk_gp = $tot_lnlk_gp0 - $shared_fac1 + ($TOTRATE_INS + $TOTRATE_DEL) * $tot_div_tree * ($totlen_aln - $seg_len); 


	    print $fh_log_g "\n[[ Outputs of 'apprx1_tot_lnlk_gpattern_msa', to be fed into the Final Output ]]\n\n";

	    print $fh_log_g "[1] Scalar Outputs:\n\n";
	    print $fh_log_g '($tot_div_tree, $totlen_ng) = ', "($tot_div_tree, $totlen_ng) ,\n";
	    print $fh_log_g '($shared_fac1, $shared_fac2) = ', "($shared_fac1, $shared_fac2) .\n\n";
	    print $fh_log_g 'RAW $tot_lnlk_gp = ', $tot_lnlk_gp0, " .\n\n";

	    print $fh_log_g "\n[2] Cluster-wise log-likelihoods (for the $ct_cls gap-block clusters):\n\n";
	    print $fh_log_g join ("\t", 'Indx_gb_cluster', 'clwise_tot_lnlk_gp', '#{psm_scenarios}', 'lnlk_gp_cls(scn1)', '[lnlk_gp_slc(scn2)', '...]'), "\n\n";

	    for (my $cl = 0; $cl<$ct_cls; $cl++) { # Main outer for-loop (over the gap-block clusters) #
    
		my $cw_tot_lnlk_gp = $set_clwise_tot_lnlk_gp->[$cl];
		my $ct_psm_scn = @{$sets_psm_scns_for_cls->[$cl]};
		my $set_lnlk_gp_scn = $setset_lnlk_gp_cls_scn->[$cl];

		unless (@{$set_lnlk_gp_scn} == $ct_psm_scn) {
		    print $fh_log_g "\n[CAUTION '$program_name'] In the $cl th cluster, the number of log-likelihoods of parsimonious scenarios (=", scalar (@{$set_lnlk_gp_scn}), ") CLASHES with the number of scenarios themselves (=$ct_psm_scn) ... !!\n\n";
		}
		print $fh_log_g join ("\t", $cl, $cw_tot_lnlk_gp, $ct_psm_scn, @{$set_lnlk_gp_scn}), "\n";

	    }		# End of the main outer for-loop (over the clusters) #
	    
	    print $fh_log_g "\n\n.....Finished displaying the 'Final' Outputs (ii) ....\n\n";

	    print $fh_log_g '(Main!!) FINAL $tot_lnlk_gp (= $tot_lnlk_gp0 - $shared_fac1 + ($TOTRATE_INS + $TOTRATE_DEL) * $tot_div_tree * ($totlen_aln - $seg_len)):', "\n";
	    print $fh_log_g '               $tot_lnlk_gp = ', $tot_lnlk_gp, " .\n\n\n";

		## Important Output (ii) ##
	    $set_seg_scores_gp->[$t] = $tot_lnlk_gp;

	    ## ($msa_type, $seg_msa, $coord_beg, $seg_len, $totlen_aln, $set_seg_scores_gp, $set_ct_indels, $fh_log_g) = @{$set_info};


	}			## End of the 0th middle for-loop (over reference/reconstructed MSAs) ##

=cut # END of "For the predecessor 'compare_ref_vs_rec_compllimment.pl' (VI)."


  }		# End of the 1st outer-middle for-loop (over candidate trees) #


		# Update the last residue numbers in the upstream region. #
		# (ADDED in creation of 'compare_ref_vs_rec_mafft_consist.pl'.)

	@us_last_resnums_ref = @{$last_resnums_ref};
	@us_last_resnums_rec = @{$last_resnums_rec};


	foreach my $fh_log ($fh_log_ref, $fh_log_rec) { close ($fh_log); }
	##foreach my $fh_log ($fh_log_sref, $fh_log_srec, $fh_log_gref, $fh_log_grec) { close ($fh_log); }

	### next; ### For TESTING the Step (ii) Main Process A ###


		# REMOVE the grand-parent directory of temporary working directories #
	if ($FLG_RMV_TMPOUT) {
	    foreach my $grpa_tmp_workdir ($grpa_tmp_workdir_ref, $grpa_tmp_workdir_rec) {
		unless (0 == system ("rm -rf $grpa_tmp_workdir") ) {
		    print STDOUT "[ERROR '$program_name'] 'system ('rm -rf {outdir}')' FAILED to remove the grand-parent of temporary working directories '$grpa_tmp_workdir': $? !\n";
		    print STDERR "[ERROR '$program_name'] $!\n\n";
		    die ;
		}
	    }
	}


		### Step (iii) Main Process B:
		### Calculate the total MAFFT scores for the reference & reconstructed MSA segments,
		### under each fixed candidate tree as well as averaged over candidate trees.
		## (Before that, renormalize the scores.)
		# (MODIFIED in creation of 'compare_ref_vs_rec_mafft_consist.pl'.) 

	print STDOUT "<<<<< Step (iii) Main Process B: Calculating the total MAFFT scores for the reference & reconstructed MSA segments >>>>>\n\n";

    if ($TEST_LEVEL>1) {
	print STDOUT "\n<<< Scores under each of the $ct_cand_trees candidate trees: >>>\n\n";
	print STDOUT join ("\t", '#Indx_tree', 'Ref/Rec', 'ln(Akaike_wgt)', 'Akaike_wgt', 'mafft_score(unwgtd)', 'sb_score(unwgtd)', 'cs_score(unwgtd)', 'go_cost(unwgtd)'), "\n\n";
    }


	my @set_wgtd_refseg_scores_sb = (); # $set_seg_scores_sb[$t] is the MAFFT score on the substitution pattern of the reference segment under the $t th tree candidate.
	my @set_wgtd_recseg_scores_sb = (); # $set_seg_scores_sb[$t] is the MAFFT score on the substitution pattern of the reconstructed segment under the $t th tree candidate.
	my @set_wgtd_refseg_scores_cs = (); # $set_refseg_scores_cs[$t] is the MAFFT score on the consistency (to the pairwise homology) of the reference segment under the $t th tree candidate.
	my @set_wgtd_recseg_scores_cs = (); # $set_recseg_scores_cs[$t] is the MAFFT score on the consistency (to the pairwise homology) of the reconstructed segment under the $t th tree candidate.
	my @set_wgtd_refseg_scores_go = (); # $set_refseg_scores_go[$t] is the MAFFT score on the gap-opening in the reference segment under the $t th tree candidate.
	my @set_wgtd_recseg_scores_go = (); # $set_recseg_scores_go[$t] is the MAFFT score on the gap-opening in the reconstructed segment under the $t th tree candidate.
	my @set_wgtd_refseg_totscores = ();
	my @set_wgtd_recseg_totscores = ();

	for (my $t=0; $t<$ct_cand_trees; $t++) { # 2nd outer-middle for-loop (over candidate trees). #

	    my $ln_awgt = $ln_akaike_wgts->[$t];
	    (defined $ln_awgt) or next;

	    my $awgt = exp ($ln_awgt);

		# Renormalize the scores. #
	    foreach my $set_scores (\@set_refseg_scores_sb, \@set_refseg_scores_cs, \@set_refseg_scores_go,
		\@set_recseg_scores_sb, \@set_recseg_scores_cs, \@set_recseg_scores_go )
	    {
		$set_scores->[$t] /= $POST_NORM_MFAC;
	    }
		# END of "Renormalize the scores." #

	    push @set_wgtd_refseg_scores_sb, $ln_awgt + $set_refseg_scores_sb[$t];
	    push @set_wgtd_refseg_scores_cs, $ln_awgt + $set_refseg_scores_cs[$t];
	    push @set_wgtd_refseg_scores_go, $ln_awgt + $set_refseg_scores_go[$t];

	    push @set_wgtd_recseg_scores_sb, $ln_awgt + $set_recseg_scores_sb[$t];
	    push @set_wgtd_recseg_scores_cs, $ln_awgt + $set_recseg_scores_cs[$t];
	    push @set_wgtd_recseg_scores_go, $ln_awgt + $set_recseg_scores_go[$t];

	    my $mafft_score_ref = $set_refseg_scores_sb[$t] + $set_refseg_scores_cs[$t] + $set_refseg_scores_go[$t];
	    my $mafft_score_rec = $set_recseg_scores_sb[$t] + $set_recseg_scores_cs[$t] + $set_recseg_scores_go[$t];

	    push @set_wgtd_refseg_totscores, $ln_awgt + $mafft_score_ref ;
	    push @set_wgtd_recseg_totscores, $ln_awgt + $mafft_score_rec ;

    if ($TEST_LEVEL>1) {

	print STDOUT join ("\t", $t, 'Ref', $ln_awgt, $awgt, $mafft_score_ref, $set_refseg_scores_sb[$t], $set_refseg_scores_cs[$t], $set_refseg_scores_go[$t]), "\n";

	print STDOUT join ("\t", $t, 'Rec', $ln_awgt, $awgt, $mafft_score_rec, $set_recseg_scores_sb[$t], $set_recseg_scores_cs[$t], $set_recseg_scores_go[$t]), "\n";
    } ## END of "if ($TEST_LEVEL>1)"

	} 	# End of the 2nd outer-middle for-loop (over candidate trees). #

	my $ave_mafft_sbst_score_ref =  (@set_wgtd_refseg_scores_sb>0) ? log_sum_exp (@set_wgtd_refseg_scores_sb) : 'undef' ;
	my $ave_mafft_consist_score_ref = (@set_wgtd_refseg_scores_cs>0) ? log_sum_exp (@set_wgtd_refseg_scores_cs) : 'undef' ;
	my $ave_mafft_go_cost_ref = (@set_wgtd_refseg_scores_go>0) ? log_sum_exp (@set_wgtd_refseg_scores_go) : 'undef' ;

	my $ave_mafft_sbst_score_rec =  (@set_wgtd_recseg_scores_sb>0) ? log_sum_exp (@set_wgtd_recseg_scores_sb) : 'undef' ;
	my $ave_mafft_consist_score_rec = (@set_wgtd_recseg_scores_cs>0) ? log_sum_exp (@set_wgtd_recseg_scores_cs) : 'undef' ;
	my $ave_mafft_go_cost_rec = (@set_wgtd_recseg_scores_go>0) ? log_sum_exp (@set_wgtd_recseg_scores_go) : 'undef' ;

	my $ave_mafft_totscore_ref = (@set_wgtd_refseg_totscores>0) ? log_sum_exp (@set_wgtd_refseg_totscores) : 'undef' ;
	my $ave_mafft_totscore_rec = (@set_wgtd_recseg_totscores>0) ? log_sum_exp (@set_wgtd_recseg_totscores) : 'undef' ;

	    	### RESTART FROM HERE ###

=First idea to calculate the weighted averages of scores over candidate trees.

	my $ave_mafft_sbst_score_ref = my $ave_mafft_consist_score_ref = my $ave_mafft_go_cost_ref = 0;
	my $ave_mafft_sbst_score_rec = my $ave_mafft_consist_score_rec = my $ave_mafft_go_cost_rec = 0;

	## @set_refseg_scores_sb = (); # $set_seg_scores_sb[$t] is the MAFFT score on the substitution pattern of the reference segment under the $t th tree candidate.
	## @set_recseg_scores_sb = (); # $set_seg_scores_sb[$t] is the MAFFT score on the substitution pattern of the reconstructed segment under the $t th tree candidate.
	## @set_refseg_scores_cs = (); # $set_refseg_scores_cs[$t] is the MAFFT score on the consistency (to the pairwise homology) of the reference segment under the $t th tree candidate.
	## @set_recseg_scores_cs = (); # $set_recseg_scores_cs[$t] is the MAFFT score on the consistency (to the pairwise homology) of the reconstructed segment under the $t th tree candidate.
	## @set_refseg_scores_go = (); # $set_refseg_scores_go[$t] is the MAFFT score on the gap-opening in the reference segment under the $t th tree candidate.
	## @set_recseg_scores_go = (); # $set_recseg_scores_go[$t] is the MAFFT score on the gap-opening in the reconstructed segment under the $t th tree candidate.

	for (my $t=0; $t<$ct_cand_trees; $t++) { # 2nd outer-middle for-loop (over candidate trees). #

	    my $ln_awgt = $ln_akaike_wgts->[$t];
	    my $awgt = exp ($ln_awgt);

	    $ave_mafft_sbst_score_ref += $awgt * $set_refseg_scores_sb[$t];
	    $ave_mafft_consist_score_ref += $awgt * $set_refseg_scores_cs[$t];
	    $ave_mafft_go_cost_ref += $awgt * $set_refseg_scores_go[$t];

	    $ave_mafft_sbst_score_rec += $awgt * $set_recseg_scores_sb[$t];
	    $ave_mafft_consist_score_rec += $awgt * $set_recseg_scores_cs[$t];
	    $ave_mafft_go_cost_rec += $awgt * $set_recseg_scores_go[$t];

    if ($TEST_LEVEL>1) {
		my $mafft_score_ref = $set_refseg_scores_sb[$t] + $set_refseg_scores_cs[$t] + $set_refseg_scores_go[$t];

		print STDOUT join ("\t", $t, 'Ref', $ln_awgt, $awgt, $mafft_score_ref, $set_refseg_scores_sb[$t], $set_refseg_scores_cs[$t], $set_refseg_scores_go[$t]), "\n";

		my $mafft_score_rec = $set_recseg_scores_sb[$t] + $set_recseg_scores_cs[$t] + $set_recseg_scores_go[$t];
		print STDOUT join ("\t", $t, 'Rec', $ln_awgt, $awgt, $mafft_score_rec, $set_recseg_scores_sb[$t], $set_recseg_scores_cs[$t], $set_recseg_scores_go[$t]), "\n";
    } ## END of "if ($TEST_LEVEL>1)"

	} 	# End of the 2nd outer-middle for-loop (over candidate trees). #

	my $ave_mafft_totscore_ref = $ave_mafft_sbst_score_ref + $ave_mafft_consist_score_ref + $ave_mafft_go_cost_ref;
	my $ave_mafft_totscore_rec = $ave_mafft_sbst_score_rec + $ave_mafft_consist_score_rec + $ave_mafft_go_cost_rec;

=cut  ## END of "First idea to calculate the weighted averages of scores over candidate trees."

    if ($TEST_LEVEL>1) {
	print STDERR "\n\n{  MSA Scores for MAFFT Refinement, averaged over the candidate trees }\n\n";

	print STDOUT "{Total}_ref = $ave_mafft_totscore_ref ,\n";
	print STDOUT "{Total}_rec = $ave_mafft_totscore_rec .\n\n";
	print STDOUT "{Substitution}_ref = $ave_mafft_sbst_score_ref ,\n";
	print STDOUT "{Substitution}_rec = $ave_mafft_sbst_score_rec ,\n";
	print STDOUT "{Consistency}_ref  = $ave_mafft_consist_score_ref ,\n";
	print STDOUT "{Consistency}_rec  = $ave_mafft_consist_score_rec ,\n";
	print STDOUT "{Gap-opening}_ref  = $ave_mafft_go_cost_ref ,\n";
	print STDOUT "{Gap-opening}_rec  = $ave_mafft_go_cost_rec .\n\n\n";

    } # END of "if ($TEST_LEVEL>1)"


	print $fh_out "< Segment ID: $segid >\n\n";

		# MODIFIED in creation of 'compare_ref_vs_rec_mafft_consist.pl'. #

	print $fh_out join ("\t", 'Ref/Rec', 'Total_Score', 'Substitution_Score', 'Consistency_Score', 'Gap_Opening_Cost'), "\n\n";

	print $fh_out join ("\t", 'Ref', $ave_mafft_totscore_ref, $ave_mafft_sbst_score_ref, $ave_mafft_consist_score_ref, $ave_mafft_go_cost_ref), "\n";
	print $fh_out join ("\t", 'Rec', $ave_mafft_totscore_rec, $ave_mafft_sbst_score_rec, $ave_mafft_consist_score_rec, $ave_mafft_go_cost_rec), "\n";

	print $fh_out "\n\\\\\n\n";


	print STDOUT "\n --- Finished analysis for the segment $segid ! ---\n\n";

	## close ($fh_log);

	$ct_succ_segs++;

=for the predecessor 'compare_ref_vs_rec_abs_scoring_spt_odr.PhyML.pl'
	$ref_coord_beg += $ref_len;
	$rec_coord_beg += $rec_len;
=cut

}			# End of the main outer for-loop (over MSA segments) #

close ($fh_out);

print STDOUT "\n\n === All the Analyses FINISHED !! ===\n\n";

print STDOUT "#{Segments skipped} = $ct_skipped_segs .\n";
print STDOUT "#{Segments whose ComplLiMMent calculations skipped} = $ct_skipped_segs2 .\n";
print STDOUT "#{Anomalous segments} = $ct_anom_segs .\n";
print STDOUT "#{Segments used as inputs} = $ct_in_segs .\n";
print STDOUT "#{Segments successfully processed} = $ct_succ_segs .\n";
print STDOUT "#{Segments failed to be processed} = $ct_fail_segs .\n\n";

unless (0 == $ct_fail_segs) {
	print STDOUT "[ERROR '$program_name'] FAILED to process $ct_fail_segs segments !\n";
 	print STDERR "[ERROR '$program_name'] $!\n\n";
	die ;
}


	### DEFINITIONS of the Subroutines ADDED in creation of 'compare_ref_vs_rec_mafft_consist.pl' or later. ###

# read_list_pw_lclhom:
#	This subroutine reads a list of pairwise local homology information,
#	which was used to calculate the consistency score of MSAs.
#	(CREATED in creation of 'compare_ref_vs_rec_mafft_consist.pl' on Sep 15 (Mon), 2014.)
#
# INPUT: (\$inlist, $ct_seqs), where
#	$inlist specifies the path to the input list file;
#	$ct_seqs is the number of sequences in the MSA.
#
# OUTPUT: \@set_info_pw_lclhom, where
#	@info_pw_lclhom = @{$set_info_pw_lclhom[$i]->[$j]} ($i< $j) stores information on the pairwise local homology
#	between the $i th and the $j th sequences in the MSA. More specifically,
#	@{$info_pw_lclhom->[$n]} = ($start1, $end1, $start2, $end2, $importance) is for the $n the gapless segment
#	in the pairwise local alignment(s) between the two sequences.
#
sub read_list_pw_lclhom (\$$) {

	my ($inlist, $ct_seqs) = @_;
	local $/ = "\n";

	my $fh_tmp = open_input_file2 (${$inlist});
	unless (defined $fh_tmp) {
	    print STDOUT "[ERROR 'read_list_pw_lclhom'] 'open_input_file2' FAILED : $! !\n\n";
	    return undef;
	}

	my $header = <$fh_tmp>;

	my @set_info_pw_lclhom = ();
	for (my $i=0; $i<$ct_seqs-1; $i++) { $set_info_pw_lclhom[$i] = []; }

	while (my $line = <$fh_tmp>) { # Main while-loop (over input lines). #

	    my @fields = split /\s+/, $line;
	    (@fields>6) or next;

	    my ($i, $j, $start1, $end1, $start2, $end2, $importance) = @fields;

	    unless ($i < $j) {
		$line =~ s/\s+$//;
		print STDOUT "[WARNING 'read_list_pw_lclhom'] ILLEGAL INPUT: Indx_seq1 (=$i) is NOT LESS THAN Indx_seq2 (=$j) for the line:\n";
		print STDOUT "'$line' : $! !\n\n";
		next;
	    }

	    unless (($i>=0) and ($j <$ct_seqs)) {
		$line =~ s/\s+$//;
		print STDOUT "[WARNING 'read_list_pw_lclhom'] ILLEGAL INPUT: EITHER Indx_seq1 (=$i) is Negative OR Indx_seq2 (=$j) is NOT LESS THAN #{sequences} (=$ct_seqs) for the line:\n";
		print STDOUT "'$line' : $! !\n\n";
		next;
	    }

	    my $row_info = $set_info_pw_lclhom[$i];
	    (defined $row_info) or ($row_info = $set_info_pw_lclhom[$i] = []);

	    my $info_pw_lclhom = $row_info->[$j];
	    (defined $info_pw_lclhom) or ($info_pw_lclhom = $row_info->[$j] = []);

	    push @{$info_pw_lclhom}, [$start1, $end1, $start2, $end2, $importance];

	}			# End of the main while-loop (over input lines). #

	close ($fh_tmp);

	return \@set_info_pw_lclhom;

}	# End of the subroutine 'read_list_pw_lclhom'. #

	### DEFINITIONS OF THE NEW SUBROUTINES (ADDED since Aug 26 (Sun), 2012) ###

# readin_list_segs:
#	This subroutine reads in a list of segments.
#
# INPUT: (\$inlist, \%label_sattr2indx), where
#	$inlist is the path to the input file.
#	%label_sattr2indx = ($label_seg_attr => $indx, ...)
#	with $indx being the index in the output list.
#
# OUTPUT: \@list_segments, where
#	@{$list_segments[$s]} = ($seg_ID, @attributes)
#	is the information on the $s th segment, with
#	$seg_ID being the ID, and
#	@attributes storing the attributes of the segment in the same order as in @LABELS_ATTR.
#
sub readin_list_segs (\$\%) {

	my ($inlist, $label_sattr2indx) = @_;
	local $/ = "\n";

	my $fh_tmpin = open_input_file2 (${$inlist});
	unless (defined $fh_tmpin) {
	   print STDOUT "[ERROR 'readin_list_segs'] 'open_input_file2' FAILED on the input file '${$inlist}' $! !\n";
	    return undef;
	}

	my $head1 = <$fh_tmpin>;
	my ($ct_seqs)  = ($head1 =~ m/^\#Sequences\s+(\d+)/);
	my $head2 = <$fh_tmpin>;
	my ($ct_segs) = ($head2 =~ m/^\#Segments\s+(\d+)/);
	unless ((defined $ct_seqs) and (defined $ct_segs)) {
	    (defined $ct_seqs) or ($ct_seqs = 'undef');
	    (defined $ct_segs) or ($ct_segs = 'undef');
	    print STDOUT "[ERROR 'readin_list_segs'] ILLEGAL HEADER: (\$ct_seqs, \$ct_segs) = ($ct_seqs, $ct_segs): $! !\n";
	    return undef;
	}

	my @list_segments = ();

	while (my $in = <$fh_tmpin>) { # Main while-loop #

	    my @flds = split /\s+/, $in;   

	    my $segid = shift @flds;
	    $segid =~ s/^seg\#//;
	    my @seg_info = ($segid);

	    while (my $label = shift @flds) { # Inner while-loop #
		$label =~ s/\:$//;
		my $indx = $label_sattr2indx->{$label};
		my $attr = shift @flds;
	 	unless (defined $indx) {
		    print STDERR "[CAUTION 'readin_list_segs'] NO INDEX corresponds to the attribute-label '$label' (with value '$attr') in the segment '$segid': $! !\n";
		    next;
		}
		$seg_info[$indx] = $attr; 
	    }		# End of the inner while-loop #

	    push @list_segments, \@seg_info;

	}		# End of the main while-loop #

	close ($fh_tmpin);

	return \@list_segments;

}	# End of the subroutine 'readin_list_segs' #


# readin_list_segs2:
#	This subroutine reads in a list of segments in a format different from the input for 'readin_list_segs'.
#	(CREATED in creation of 'compare_ref_vs_rec_compllimment.pl' on Aug 9 (Sat), 2014)
#
# INPUT: (\$inlist, \@labels_seg_attr), where
#	$inlist is the path to the input file.
#	@labels_seg_attr stores the labels of the fields for the segment attributes (including the ID (or index)).
#
# OUTPUT: \@list_segments, where
#	@{$list_segments[$s]} = @attributes
#	is the information on the $s th segment, with
#	@attributes storing the attributes of the segment in the same order as in @labels_seg_attr.
#
sub readin_list_segs2 (\$\@) {

	my ($inlist, $labels_seg_attr) = @_;
	local $/ = "\n";

	my $fh_tmpin = open_input_file2 (${$inlist});
	unless (defined $fh_tmpin) {
	   print STDOUT "[ERROR 'readin_list_segs2'] 'open_input_file2' FAILED on the input file '${$inlist}' $! !\n";
	    return undef;
	}

	my $head = <$fh_tmpin>;

	my $indices_attr = tfm_labels2indices (@{$labels_seg_attr}, $head);
	unless (defined $indices_attr) {
	    $head =~ s/\s+$//;
	    print STDOUT "[ERROR 'readin_list_segs2'] 'tfm_labels2indices' FAILED on\n";
	    print STDOUT "      the labels  = (", join (', ', @{$labels_seg_attr}), " ),\n";
	    print STDOUT "  and the header  = '$head' : $! !\n\n";
	    return undef;
	}

=set aside for later use
	my $new_indx_diag;
	for (my $i=0; $i<@{$labels_seg_attr}; $i++) { # Preliminary for-loop (over field labels). #
	    ($labels_seg_attr->[$i] eq 'Diagnosis') or next;
	    $new_indx_diag = $i;
	    last;
	}				# End of the preliminary for-loop (over field labels). #
=cut

	my $max_indx_fld = 0;
	foreach my $indx (@{$indices_attr}) { ($max_indx_fld < $indx) and ($max_indx_fld = $indx); }

	my @list_segments = ();

	while (my $tmpin = <$fh_tmpin>) { # Main while-loop (over input lines). #

	    $tmpin =~ s/\s+$//;
	    my @fields = split /\t/, $tmpin;

	    (@fields > $max_indx_fld) or next; # Skip lines with an insufficient number of fields.

	    my @attributes = @fields[@{$indices_attr}];

	    push @list_segments, \@attributes;

	}		# End of the main while-loop (over input lines). #

	close ($fh_tmpin);

	return \@list_segments;

}	# End of the subroutine 'readin_list_segs2' #


# readin_simul_params:
#	This subroutine reads simulation parameters,
#	except the input tree and those in the comment line(s),
#	out of an input list.
#
# INPUT: (\$inlist), where
#	$inlist is the path to an input list file.
#
# OUTPUT: \%hash_simul_params, where
#	%hash_simul_params = ($label => $value, ...) for the simulation parameters.
#
sub readin_simul_params (\$) {

	my ($inlist) = @_;
	local $/ = "\n";

	my $fh_tmpin = open_input_file2 (${$inlist});
	unless (defined $fh_tmpin) {
	    print STDOUT "[ERROR 'readin_simul_params'] 'open_input_file2' FAILED on the input list '${$inlist}': $! !\n";
	    return undef;
	}

	my %hash_simul_params;

	while (my $in = <$fh_tmpin>) { # Main while-loop #

	    ($in =~ m/^\s*\#/) and next; # Skip a comment line. #

		# MODIFIED in creation of 'compare_ref_vs_rec_compllimment.pl'. #
	    ($in =~ m/^Tree\s/) and next; # Skip the input tree. #
	    ##($in =~ m/^Tree\.Tree/) and next; # Skip the input tree. #

	    ($in =~ s/\s+$//);

	    my ($label, $value) = split /\s*\=\s*/, $in;
	    unless ((defined $value) and ($value =~ m/\S/)) {
		print STDOUT "[CAUTION 'readin_simul_params'] NO VALUE in the input line:\n";
		print STDOUT "'$in': $! !\n\n";
		next;
	    }

		# ADDED in creation of 'compare_ref_vs_rec_compllimment.pl'. #
	    if ($value =~ s/^\"//) { ($value =~ s/\"$//); }
	    if ($label eq 'GapParams') { $value =~ s/^\{//; $value =~ s/\}$//; }

	    $hash_simul_params{$label} = $value;

	}			# End of the main while-loop #
	close ($fh_tmpin);

	return \%hash_simul_params;

}		# End of the subroutine 'readin_simul_params' #


# inspect_indel_events:
#	This subroutine examines whether all the indel events are shorter than or equal to the cutoff-lengths.
#
# INPUT: (\@set_cls_gblocks, \@sets_psm_scns_for_cls, $cutoff_len_ins, $cutoff_len_del, $char_abs), where
#
#	@{$set_cls_gblocks[$cl]->[$gb]} = ($indx_gp, $len_gb, $start, $end)
#	is for the $gb th block in the $cl th cluster, with
#	$indx_gp specifying the gap pattern,
#	$len_gb being the length (in terms of #{columns}) of the block,
#	and $start/$end being the starting/ending coordiate of the block (in the 0-based convention);
#
#	@{$set_psm_scns_in_cls[$cl]->[$ps]} = (\%br2indels, \%node2blwise_gapstat) is for the $ps th of the parsimonious scenarios realizing the $cl th cluster, where
#	%br2indels = ($branch_id => \@list_indels, ...) is the map of insertions/deletions onto branches, with
#	@{$list_indels[$id]} = ($stat_parent, $stat_node, \@indices_blk) describing the $id th indel event at the branch, with @indices_blk listing the indices (in @blocks_in_cls = @{$set_cls_gblocks[$cl]})
#	of the blocks involved in the indel event,
#	%node2blwise_gapstat = ($node_id => \@blwise_gapstats, ...) if the map of gap states onto the interior nodes,
#	with $blwise_gapstats[$bl] being $char_pres/abs for the $bl th block (in the cluster) at the node $node_id;
#	
#	$cutoff_len_ins/del is the cutoff length for the insertion/deletion events;
#
#	$char_abs is the character representing the 'absence' state.
#
# OUTPUT: \@illegal_indels, where
#	@{$illegal_indels[$il]} = ($cl, $ps, $br_id, $id, $length) is for the $il th illegal indel event, with
#	$cl specifying a cluster,
#	$ps specifying a parsimonious scenario in the cluster,
#	$br_id specifying a branch,
#	$id specifying an illegal event in the node,
#	and $length is the length of the event.
#
#	The subroutine returns undef if it fails.
#
sub inspect_indel_events (\@\@$$$) {

	my ($set_cls_gblocks, $sets_psm_scns_for_cls, $cutoff_len_ins, $cutoff_len_del, $char_abs) = @_;

    (print STDOUT ' ' x 3, "< Subroutine 'inspect_indel_events' >\n\n") if ($TEST_LEVEL>1);

	my $ct_cls = @{$set_cls_gblocks};
	unless (@{$sets_psm_scns_for_cls} == $ct_cls) {
	    print STDOUT "[ERROR 'inspect_indel_events'] ILLEGAL INPUT: The size of ", '@{$sets_psm_scns_for_cls} = (', scalar (@{$sets_psm_scns_for_cls}), ") CLASHES with the number of gap-block clusters (=$ct_cls): $! !\n";
	    return undef;
	}

	my @illegal_indels = ();

	for (my $cl=0; $cl<$ct_cls; $cl++) { # Outer for-loop (over clusters) #

	    my $cls_gblock = $set_cls_gblocks->[$cl];
	    my $psm_scns_for_cls = $sets_psm_scns_for_cls->[$cl];
	    my $ct_psm_scns = @{$psm_scns_for_cls};

    (print STDOUT ' ' x 3, "[ The $cl th cluster has $ct_psm_scns parsimonious scenarios of indel events ]\n\n") if ($TEST_LEVEL>2);

	    for (my $ps=0; $ps<$ct_psm_scns; $ps++) { # Middle for-loop (over parsiminous scenarios) #

    (print STDOUT ' ' x 5, '( The $ps th parsimonious scenario )', "\n\n") if ($TEST_LEVEL>3);

		my ($br2indels, $node2bw_gstat) = @{$psm_scns_for_cls->[$ps]};

		foreach my $br_id (sort {$a <=> $b} keys %{$br2indels}) { # Inner-middle foreach-loop (over branches) #
		    my $indel_events = $br2indels->{$br_id};
		    my $ct_events = @{$indel_events};

    (print STDOUT ' ' x 7, "( The branch '$br_id' has $ct_events nominal indel events )\n") if ($TEST_LEVEL>3);

		    for (my $id=0; $id<$ct_events; $id++) { # Inner for-loop (over indel events) #
			my ($stat_pa, $stat_node, $indices_blk) = (defined $indel_events->[$id]) ? @{$indel_events->[$id]} : ();
			unless (defined $stat_pa) {
			    print STDOUT "[WARNING 'inspect_indel_events'] The $id th event on the branch '$br_id' is EMPTY  for the $ps th indel scenario for the $cl th cluster: $! !\n";
			    next;
			}
			my $cutoff_len = ($stat_pa eq $char_abs) ? $cutoff_len_ins : $cutoff_len_del;
			my $indel_len = 0;
			foreach my $indx_blk (@{$indices_blk}) { $indel_len += $cls_gblock->[$indx_blk][1] ; }

			unless ($indel_len <= $cutoff_len) {
			    print ' ' x 7, "\n[WARNING 'inspect_indel_events'] The $id th indel event along the $br_id th branch is EXCEEDINGLY LONG (length = $indel_len)  for the $ps th scenario in the $cl th gap-block cluster: $! !\n\n";
			    push @illegal_indels, [$cl, $ps, $br_id, $id, $indel_len];
			}

		    }				# End of the inner for-loop (over indel events) #

		} 		# End of the inner-middle foreach-loop (over branches) #

	    }			# End of the middle for-loop (over parsimonious scenarios) #

	}			# End of the outer for-loop (over clusters) #

    (print STDOUT ' ' x 3, "--- End of the Subroutine 'inspect_indel_events'  ---\n\n") if ($TEST_LEVEL>1);

	return \@illegal_indels;

}	# End of the subroutine 'inspect_indel_events' #


# readin_dawg_tree2:
#	This modified version of 'readin_dawg_tree' copes with the new format
#	of the Dawg control file.
#	(CREATED in creation of 'compare_ref_vs_rec_compllimment.pl' on Aug 9 (Sat), 2014)
#
# readin_dawg_tree:
#	This subroutine reads in the input tree used to guide
#	a simulation of sequence evolution via DAWG.
#	(CREATED in creation of 'compare_ml_msa.bch.extJC.6t.beta.pl' on Mar 15 (Tue), 2011) 
#
# INPUT: \$infile, where
#	$infile is the file recording input parameters of DAWG.
#
# OUTPUT: \@info_dawg_tree, where
#	@info_dawg_tree = (\%node2pa, \%node2ch, \%name2id, \%id2name, \%br_attr).
#	See e.g. 'MyTreeManipu_II.pm' for the format of the output hash.
#
sub readin_dawg_tree2 (\$) {

	my ($infile) = @_;
	local $/ = "\n";

	my $fh_tmpin = open_input_file2 (${$infile});
	unless (defined $fh_tmpin) {
	    print STDERR "[ERROR 'readin_dawg_tree2'] 'open_input_file2' FAILED on the input file '${$infile}': $! \n";
	    return undef;
	}

	my $in_tree;
	while (my $tmpin = <$fh_tmpin>) { # Main while-loop #

	    ($tmpin =~ s/^Tree\s+\=\s+//) or next; # MODIFIED in creation of 'readin_dawg_tree2'. #
	    ##($tmpin =~ s/^Tree\.Tree\s+\=\s+//) or next;
	    $in_tree = $tmpin;
	    last;
	}		# End of the main while-loop # 
	close ($fh_tmpin);

	unless ((defined $in_tree) and ($in_tree =~ m/\(/)) {
	    (defined $in_tree) or ($in_tree = 'undef');
	    $in_tree =~ s/\s+$//;
	    print STDERR "[ERROR 'readin_dawg_tree2'] NO TREE was extracted from the input file '${$infile}': $! !\n";
	    print STDERR "\$in_tree = '$in_tree' .\n\n";
	    return undef;
	}

		## MODIFIED in creation of 'readin_dawg_tree2'. ##

	my %node2pa; my %node2ch; my %name2id; my %id2name; my %br_attr; my %name2id_intnode; my $topnode_name;

	unless ( input_tree_file_dawg ($in_tree, %node2pa, %node2ch, %name2id, %id2name, %br_attr, %name2id_intnode, $topnode_name) ) {
	    print STDERR "[ERROR 'readin_dawg_tree2'] 'input_tree_file_dawg' FAILED on the input tree: $! !\n";
	    print STDERR "\$in_tree = '$in_tree' .\n\n";
	    return undef;
	}

		# (Just in case,) remove the interior node names (or bootstrap supports) from the list of branch attributes. #

	foreach my $br (keys %br_attr) {
	    my $attr = $br_attr{$br};
	    my @new_attr = ();
	    $new_attr[$INDX_LENGTH] = $attr->[$INDX_LENGTH];
	    $br_attr{$br} = \@new_attr;
	}

=for the predecessor 'readin_dawg_tree'
		# Process the input tree a bit #
	($in_tree =~ s/[^\)\;]+$//);
	($in_tree =~ m/\;$/) or ($in_tree .= ';');

	my %node2pa; my %node2ch; my %name2id; my %id2name; my %br_attr;
	unless ( input_tree_file ($in_tree, %node2pa, %node2ch, %name2id, %id2name, %br_attr) ) {
	    print STDERR "[ERROR 'readin_dawg_tree2'] 'input_tree_file' FAILED on the input tree: $! !\n";
	    print STDERR "\$in_tree = '$in_tree' .\n\n";
	    return undef;
	}
=cut

	my @info_dawg_tree = (\%node2pa, \%node2ch, \%name2id, \%id2name, \%br_attr);

	return \@info_dawg_tree;

}	# End of the subroutine 'readin_dawg_tree2' #


	### DEFINITIONS of the SUBROUTINES in the predecessor,
	### "../../../2nd_Stage.DNA/ML_ScoringF6t.PhyML/Scripts/compare_ml_msa.bch.extJC.6t.PhyML.pl".

# readin_dawg_tree:
#	This subroutine reads in the input tree used to guide
#	a simulation of sequence evolution via DAWG.
#	(CREATED in creation of 'compare_ml_msa.bch.extJC.6t.beta.pl' on Mar 15 (Tue), 2011) 
#
# INPUT: \$infile, where
#	$infile is the file recording input parameters of DAWG.
#
# OUTPUT: \@info_dawg_tree, where
#	@info_dawg_tree = (\%node2pa, \%node2ch, \%name2id, \%id2name, \%br_attr).
#	See e.g. 'MyTreeManipu_II.pm' for the format of the output hash.
#
sub readin_dawg_tree (\$) {

	my ($infile) = @_;
	local $/ = "\n";

	my $fh_tmpin = open_input_file2 (${$infile});
	unless (defined $fh_tmpin) {
	    print STDERR "[ERROR 'readin_dawg_tree'] 'open_input_file2' FAILED on the input file '${$infile}': $! \n";
	    return undef;
	}

	my $in_tree;
	while (my $tmpin = <$fh_tmpin>) { # Main while-loop #
	    ($tmpin =~ s/^Tree\.Tree\s+\=\s+//) or next;
	    $in_tree = $tmpin;
	    last;
	}		# End of the main while-loop # 
	close ($fh_tmpin);

	unless ((defined $in_tree) and ($in_tree =~ m/\(/)) {
	    (defined $in_tree) or ($in_tree = 'undef');
	    $in_tree =~ s/\s+$//;
	    print STDERR "[ERROR 'readin_dawg_tree'] NO TREE was extracted from the input file '${$infile}': $! !\n";
	    print STDERR "\$in_tree = '$in_tree' .\n\n";
	    return undef;
	}
		# Process the input tree a bit #
	($in_tree =~ s/[^\)\;]+$//);
	($in_tree =~ m/\;$/) or ($in_tree .= ';');

	my %node2pa; my %node2ch; my %name2id; my %id2name; my %br_attr;
	unless ( input_tree_file ($in_tree, %node2pa, %node2ch, %name2id, %id2name, %br_attr) ) {
	    print STDERR "[ERROR 'readin_dawg_tree'] 'input_tree_file' FAILED on the input tree: $! !\n";
	    print STDERR "\$in_tree = '$in_tree' .\n\n";
	    return undef;
	}

	my @info_dawg_tree = (\%node2pa, \%node2ch, \%name2id, \%id2name, \%br_attr);

	return \@info_dawg_tree;

}	# End of the subroutine 'readin_dawg_tree' #


# ln_ml_sgl_seq2:
#	This revised subroutine of 'ln_ml_sgl_seq' also outputs 'column-wise' log ML values.
#	(IMPORTED from 'MyApBayes_Score_MSA_ExtJC.pm' and MODIFIED in creation of
#	'compare_apbayes_msa.bch.extJC.6.pl' on Mar 7 (Mon), 2011)
#
# ln_ml_sgl_seq:
#	This subroutine estimates the log-likelihood of obtaining a single sequence.
#	The log-likelihood is simply calculated as:
#	$lnl = Sum_$r log ($freq[$r]) ,
#	where $freq[$r] is the equilibrium frequency of the $r th amino acid residue.
#
# INPUT: (\$seq, \%aa2freq), where
#	$seq is the sequence;
#	%aa2freq = ($amino_acid (a single capital letter) => $equilibrium_frequency, ...).
#
# OUTPUT: ($lnl, \@clmwise_lnl), where
#	$lnl is the log-likelihood of the whole alignment;
#	$clmwise_lnl[$l] is the log-likelihood of the $l th column.
#
#	The subroutine returns (undef, undef) if it failed.
#	
sub ln_ml_sgl_seq2 (\$\%) {

	my ($seq, $aa2freq) = @_;

	my $cp_seq = uc ${$seq};
	my $len = length $cp_seq;

	my @clmwise_lnl = ();
	my $lnl = 0;
	for (my $l=0; $l<$len; $l++) { # For-loop #
	    my $res = substr ($cp_seq, 0, 1, '');
	    my $frq = $aa2freq->{$res};
	    unless (defined $frq) {
		print STDERR "[ERROR 'ln_ml_sgl_seq2'] The frequency is UNDEFINED for the residue '$res' at the $l th site: $! !\n\n";
		return (undef, undef);
	    }
	    my $clmwise = log $frq;
	    $lnl += $clmwise;
	    $clmwise_lnl[$l] = $clmwise; # ADDED in creation of 'compare_apbayes_msa.bch.extJC.6.pl' (on Mar 7 (Mon), 2011) #
	}		# End of the for-loop #

	return ($lnl, \@clmwise_lnl);

}	# End of the subroutine 'ln_ml_sgl_seq2' #


# add_dummy_seq:
#	This subroutine adds a 'dummy' sequence to a tree and an MSA consisting of two sequences,
#	and makes a 'virtual' 3-sequence tree and MSA.
#	The dummy is the exact copy of the 2nd sequence, which 'diverge'd $eps above its exterior node,
#	where $eps is the minimum length permitted by PhyML.
#	(CREATED in creation of 'compare_ml_msa.bch.extJC.6t.PhyML.pl' on Apr 11 (Mon) & 12 (Tue), 2011)
#
# INPUT: (\@seqnames, \@msa, \%node2pa, \%node2ch, \%name2id, \%id2name, \%br_attr, \@indices_attr), where
#	$seqnames[$k] is the name of the $k th sequence;
#	${$msa[$k]} is the $k th sequence embedded in the alignment;
#	%node2pa = ($node_id => $parent_id, ...) for all nodes except the top node;
#	%node2ch = ($node_id => \@child_nodes, ...) for all interior nodes;
#	%name2id = ($name => $node_id, ...) for exterior nodes and the top node;
#	%id2name = ($node_id => $name, ...) for exterior nodes;
#	%br_attr = ($node_id => \@branch_attributes, ...) for the nodes immediately downstream of the branches,
#	with @branch_attributes[@indices_attr] = ($branch_length, $bootstrap_support, Total#{bootstrap resamplings}).
#
# OUTPUT: 1 if the process succeeded,
#	  0 if it failed.
#
sub add_dummy_seq (\@\@\%\%\%\%\%\@) {

	my ($seqnames, $msa, $node2pa, $node2ch, $name2id, $id2name, $br_attr, $indices_attr) = @_;

	unless ((@{$seqnames} == 2) and (@{$msa} == 2)) {
	    print STDERR "[ERROR 'add_dummy_seq'] ILLEGAL INPUT: Either the size of MSA (", scalar (@{$msa}), ") or the number of sequence names (", scalar (@{$seqnames}), ") is NOT 2, which they are supposed to be: $! !\n";
	    return 0;
	}

		## Manipulate the input tree ##

	my $eps = 0.0000000001; # Minimum branch length permitted in PhyML #
	my ($indx_len, $indx_boot, $tot_boot) = @{$indices_attr};

	my $max_nodeid = 0;
	foreach my $nodeid (keys %{$node2ch}) { ($nodeid > $max_nodeid) and ($max_nodeid = $nodeid); }
	foreach my $nodeid (keys %{$id2name}) { ($nodeid > $max_nodeid) and ($max_nodeid = $nodeid); }

		# Change the identity of the second sequence #
	my $name_seq2 = $seqnames->[1];
	my $nid_seq2 = $name2id->{$name_seq2};
	delete $id2name->{$nid_seq2}; # $nid_seq2 is no longer an exterior node

		# Create two new exterior nodes, one real and the other virtual #
	my $nid_sbl1 = $max_nodeid + 1;
	my $nid_sbl2 = $max_nodeid + 2;

	##my $name_sbl1 = $name_seq2;
	my $name_sbl2 = 'dummy';

	$name2id->{$name_seq2} = $nid_sbl1;
	$name2id->{$name_sbl2} = $nid_sbl2;

	$id2name->{$nid_sbl1} = $name_seq2;
	$id2name->{$nid_sbl2} = $name_sbl2;

		# Establish the relationships between seq2, and the new siblings #
	$node2ch->{$nid_seq2} = [$nid_sbl1, $nid_sbl2];
	$node2pa->{$nid_sbl1} = $nid_seq2;
	$node2pa->{$nid_sbl2} = $nid_seq2;

		# Slightly change the length of the branch above seq2, which is now the 'virtual' parent node #
	my $attr_br2 = $br_attr->{$nid_seq2};
	my $len2 = $attr_br2->[$indx_len];
	$attr_br2->[$indx_len] = ($len2 > $eps) ? $len2 - $eps : 0 ;

		# Fix the lengths of the 'virtual' child branches as $eps #
	foreach my $nid ($nid_sbl1, $nid_sbl2) { # foreach-loop #
	    my @attr = ();
	    $attr[$indx_len] = $eps; 
	    $br_attr->{$nid} = \@attr;
	}			# End of the foreach-loop #

		## Manipulate the input alignment ##
	my $seq2 = ${$msa->[1]};
	$msa->[2] = \$seq2;
	$seqnames->[2] = $name_sbl2;

	return 1;

}	# End of the subroutine 'add_dummy_seq' #


=set aside for later use
# even_brlen_2seq_tree:
#	This subroutine receives a 2-node tree,
#	and evenly distributes the branch length
#	into the 2 branches, to conform to the molecular clock.
#	(IMPORTED from 'MyApBayes_Score_MSA_ExtJC.pm' on Mar 7 (Mon), 2011)
#
# INPUT: (\%br_attr, $indx_brlen), where
#	%br_attr = (ID of the node immediately below the branch => \@attr, ...),
#	with $attr[$indx_brlen] being the branch length.
#
# OUTPUT: 1 if the process succeeded,
#	  0 if it failed.
#
sub even_brlen_2seq_tree (\%$) {

	my ($br_attr, $indx_brlen) = @_;

	my @nodes = keys %{$br_attr};
	unless (@nodes == 2) {
	    print STDERR "[ERROR 'even_brlen_2seq_tree'] The input tree has ", scalar (@nodes), " NODES, instead of 2 nodes : $! !\n";
	    return 0;
	}

	my $tot_brlen = 0;
	foreach my $node (@nodes) { # The 1st foreach-loop #
	    my $attr = $br_attr->{$node};
	    unless (defined $attr) {
		print STDERR "[ERROR 'even_brlen_2seq_tree'] The node '$node' does NOT HAVE AN ATTRIBUTE for the upstream branch: $! !\n";
		return 0;
	    }
	    my $brlen = $attr->[$indx_brlen];
	    unless (defined $brlen) {
		print STDERR "[ERROR 'even_brlen_2seq_tree'] The node '$node' does NOT HAVE A BRANCH LENGTH for the upstream branch: $! !\n";
		return 0;
	    }
	    $tot_brlen += $brlen;
	}		# End of the 1st foreach-loop #

	foreach my $node (@nodes) { # The 2nd foreach-loop #
	    $br_attr->{$node}[$indx_brlen] = $tot_brlen / 2;
	}		# End of the 2nd foreach-loop #

	return 1;

}	# End of the subroutine 'even_brlen_2seq_tree' #
=cut


=the following are for old versions (set aside for potential use)
# parse_paml_main_output:
#	This subroutine parses the main output file (the 'mlc' file by default).
#	(IMPORTED from 'ml_scoring_msa.bch.pl' on Mar 16 (Wed), 2011)
#
# INPUT: (\$infile), where
#	$infile is the path to the main PAML output file.
#
# OUTPUT: (\%output), where
#	%output = ('lnL' => [$lnl_1, $lnl_2, ...],
#		   'se_lnL' => [$se_lnl_1, $se_lnl_2, ...], ...),
#	with $lnl_k being the logarithmic ML value for the tree # k.
#
#	The subroutine returns undef if it failed.
#
sub parse_paml_main_output (\$) {

	my ($infile) = @_;
	local $/ = ''; # Use blank lines as input-record-separators

	my $fh_tmp = open_input_file2 (${$infile});
	unless (defined $fh_tmp) {
	     print STDERR "[ERROR 'parse_paml_main_output'] The subroutine 'open_output_file2' FAILED on the input file '${$infile}': $! !\n\n";
	     return undef;
	}

	my %output;

	while (my $in = <$fh_tmp>) { # Outer while-loop #

	     my ($k) = ($in =~ m/^TREE\s+\#\s+(\d+)\:/ );
	     (defined $k)  or next;

	    my ($lnl, $se) ;
	    my @lines = split /\n/, $in;
	    while (my $line = shift @lines) { # Inner while-loop #
		my ($tmp_lnl, $tmp_se) = ($line =~ m/^lnL\([^\)]+\)\:\s+(\S+)\s+(\S+)/ );
		(defined $tmp_lnl) or next;
		$lnl = $tmp_lnl;
		$se = $tmp_se;
		last;
	    }			# End of the inner while-loop #
	    unless (defined $lnl) {
		print STDERR "[ERROR 'parse_paml_main_output'] FAILED to extract the log likelihood for the $k th tree: $! !\n\n";
		return undef;
	    }

	    (defined $output{'lnL'}) or ($output{'lnL'} = []);
	    (defined $output{'se_lnL'}) or ($output{'se_lnL'} = []);
	    $output{'lnL'}->[$k-1] = $lnl; 
	    $output{'se_lnL'}->[$k-1] = $se;

	}		# End of the outer while-loop #
	close ($fh_tmp);

	return \%output;

}	# End of the subroutine 'parse_paml_main_output' #


# fetch_clmwise_lnlks:
#	This subroutine reads in the 'lnf' file output by the 'codeml' or 'baseml'
#	program of the PAML package,
#	and makes a list of column-wise log-likelihoods.
#	(CREATED in creation of 'compare_ml_msa.bch.extJC.6t.beta.pl' on Mar 16 (Wed), 2011)
#
# INPUT: (\$tmpin_file, $gap), where
#	$tmpin_file specifies the path to a 'lnf' file you want to read;
#	$gap is a character representing a gap.
#
# OUTPUT: \@set_clmwise_lnlk, where
#	@{$set_clmwise_lnlk[$c]} = (\$string_clm, $lnlk_clm)
#	is for the $c th column (sorted in lexical order),
#	$string_clm is the horozontal representation of the column
#	(including gaps and/or stop codons in general),
#	and $lnlk_clm is the log likelihood of the column.
#
sub fetch_clmwise_lnlks (\$$) {

	my ($tmpin_file, $gap) = @_;
	local $/ = "\n";

	my @set_clmwise_lnlk = ();

	my $fh_tmpin = open_input_file2 (${$tmpin_file});
	unless (defined $fh_tmpin) {
	    print STDERR "[ERROR 'fetch_clmwise_lnlks'] 'open_input_file2' FAILED on the input file '${$tmpin_file}': $! !\n";
	    return undef;
	}

	while (my $tmpin = <$fh_tmpin>) { # Main while-loop #

	    ($tmpin =~ m/[\*a-zA-Z$gap]\s*$/o) or next;
	    my @flds = split ' ', $tmpin;
	    my ($lnlk_clm, $string_clm) = @flds[2,5];
	    unless ((defined $string_clm) and ($string_clm =~ m/[\*a-zA-Z$gap]/o)) {
		(defined $string_clm) or ($string_clm = 'undef');
		print STDERR "[ERROR 'fetch_clmwise_lnlks'] ANOMALOUS STRING REPRESENTATION of the column ('$string_clm') was found: $! !\n";
		return undef;
	    }

	    push @set_clmwise_lnlk, [\$string_clm, $lnlk_clm];

	}		# End of the main while-loop #

	close ($fh_tmpin);

	my @std_set_clmwise_lnlk = sort { ${$a->[0]} cmp ${$b->[0]} } @set_clmwise_lnlk;

	return \@std_set_clmwise_lnlk;

}	# End of the subroutine 'fetch_clmwise_lnlks' #

=cut 	### End of "the following are for old versions (set aside for potential use)"
