# Supplementary material for: Characterization of multiple sequence alignment errors using complete-likelihood score and position-shift map
Source: BMC Bioinformatics. 2016 Mar 18;17:133. doi: 10.1186/s12859-016-0945-5 (PMC4799563; doi:10.1186/s12859-016-0945-5)
Supplement: Additional file 2: — The ZIP archive of a package that contains the original versions of Perl modules and scripts used for creating the simulated and reconstructed MSAs and for analyzing these MSAs. It also contains a README file that describes how to use the modules and scripts. (The modules and scripts will run on a Mac OS X terminal. And it will probably run on other UNIX platforms, although we have not tested whether they indeed do.) The package also contains the Dawg control files that were used for the simulations. The latest version of the package (“ComplLiMment_P.verxxx”) can be found in the ‘lolipog’ directory at the FTP repository of the Bioinformatics Organization [85]. (ZIP 4746 kb) [file 12859_2016_945_MOESM2_ESM.zip › additional_file_2/ComplLiMment_P.ver0.6.1.2/ANALYSES/MSA_Prcd_Errors/Contrast_Analyses/Scores/Erroneous_Regions/MAFFT/E_INS_1/MAFFT_Consist/Scripts/pbs_cmp_mafft_consist.mac.D.sh]

###################################################################################
#	
#	ComplLiMment_P: A package to calculate the Complete-likelihood for a given Multiple-sequence alignment
#			(almost exclusively via Perl modules and scripts).
#
#	Version 0.6: Copyright (C) 2015 Kiyoshi Ezawa
#	Version 0.6.1: Copyright (C) 2015 Kiyoshi Ezawa
#	Version 0.6.1.1: Copyright (C) 2015 Kiyoshi Ezawa
#	Version 0.6.1.2: Copyright (C) 2016 Kiyoshi Ezawa
#
#    This package is free software: you can redistribute it and/or modify
#    it under the terms of the GNU General Public License as published by
#    the Free Software Foundation, either version 3 of the License, or
#    (at your option) any later version.
#
#    This package is distributed in the hope that it will be useful,
#    but WITHOUT ANY WARRANTY; without even the implied warranty of
#    MERCHANTABILITY or FITNESS FOR A PARTICULAR PURPOSE.  See the
#    GNU General Public License for more details.
#
#    You should have received a copy of the GNU General Public License, "GNU_GPL.txt",
#    along with this package.  If not, see <http://www.gnu.org/licenses/>.
#
#    The author can be contacted by e-mailing to <kezawa dot ezawa3 at gmail dot com>
#    (replace " dot " and " at " with "." and "@", respectively).
#
###################################################################################
#
# pbs_cmp_mafft_consist.mac.D.sh:
#	This script wraps around 'compare_ref_vs_rec_mafft_consist.pl',
#	which calculates consistent scores used in (the refinement mode of) MAFFT.
#	It was created by slightly modifying 'pbs_cmp_compllimment.mac.D.sh'.
#	(CREATED on Sep 12 (Fri), 2014)
#
# pbs_cmp_compllimment.mac.D.sh:
#	This modified version of 'pbs_cmp_ml_msa.extJC.mac.6t.PhyML.D.sh'
#	passes a slightly different set of arguments on to the main Perl script.
#	(CREATED on Aug 8 (Fri), 2014)
#
# pbs_cmp_ml_msa.extJC.mac.6t.PhyML.D.sh:
#	This revised version of 'pbs_cmp_ml_msa.extJC.mac.6t.PhyML.sh'
#	is cut out for handling an DNA alignment.
#	(CREATED on Apr 20 (Wed), 2011)
#
# pbs_cmp_ml_msa.extJC.mac.6t.PhyML.sh:
#	This script wraps around 'compare_ml_msa.bch.extJC.6t.PhyML.pl'.
#	which calculates ML scores using PhyML under a tree infered via PhyML.
#	(CREATED on Mar 25 (Fri), 2011)
#	(REVISED on Apr 11 (Mon), 2011)
#
# pbs_cmp_ml_msa.extJC.mac.6t.PAML.sh:
#	This script wraps around 'compare_ml_msa.bch.extJC.6t.PAML.pl',
#	which calculates ML scores using PAML under a tree inferred via PhyML.
#	(CREATED on Mar 23 (Wed), 2011)
#
# pbs_cmp_ml_msa.extJC.mac.6.beta.sh:
#	This script wraps around 'compare_ml_msa.bch.extJC.6t.beta.pl',
#	which calculates ML scores using PAML.
#	(CREATED on Mar 15 (Tue), 2011)
#	
# pbs_cmp_apbayes_msa.extJC.mac.6.sh:
#	This revised version of 'pbs_cmp_apbayes_msa.extJC.mac.3.sh'
#	can handle the new revision of 'compare_apbayes_msa.bch.extJC.6[t].pl'
#	that can analyse both an amino acid MSA and a nucleotide MSA.
#	(CREATED on Mar 11 (Fri), 2011)
#	
# pbs_cmp_apbayes_msa.extJC.mac.3.sh:
#	This revised version wraps around 'compare_apbayes_msa.bch.extJC.3.pl',
#	which does NOT use ANY slave scripts.
#	It is suitable for running on Mac OS X (or any non-cluster Unix platform).
#	(CREATED on Nov 29 (Mon), 2010)
#
# pbs_cmp_apbayes_msa.extJC.mac.2.sh:
#	This revised version wraps around 'compare_apbayes_msa.bch.extJC.2.pl',
#	which uses 'brief_nj_tree.extJC.pl' as a slave.
#	It is suitable for running on Mac OS X (or any non-cluster Unix platform).
#	(CREATED on Sept 24 (Fri), 2010)
#
# pbs_cmp_apbayes_msa.extJC.sh
#	This revised version of 'pbs_cmp_ml_msa.extJC.sh'
#	wraps around the Perl script 'compare_apbayes_msa.bch.extJC.pl'.
#
# pbs_cmp_ml_msa.extJC.sh
#	This is a wrapper script of 'compare_ml_msa.bch.extJC.pl'.
#
# pbs_cmp_ml_msa.2b.sh:
#	This is a test script which disables copying of the contents
#	of the working directory to the final output directory.
#
# pbs_cmp_ml_msa.2.sh:
# This is a revised version of the script 'pbs_cmp_ml_msa.sh',
# and it also wraps around the Perl script 'compare_ml_msa.bch.pl'.
#
# pbs_cmp_ml_msa.sh:
# This script is a wrapper of the Perl script 'compare_ml_msa.bch.pl'
# which enables the handling by PBS.
#
# Run for four hours
#PBS -l walltime=4:00:00
# Jab name
#PBS -N cmp_ml_msa.test
# Export current environment to job
# ###PBS -V -- Comment out
# Merge Standard error into Standard output
#PBS -j oe
# Specify the file to which the standard output is printed
#PBS -o login2.tlc2.uh.edu:/home/k/kezawa/Main_Project/1st_Stage/ML_Scoring/TESTs2/Test1/log_pbs_cmp_ml_msa.txt
#

	### User-Supplied Parameters ###

division='test'

echo "Division: $division"
echo ''

seqtype='AA' # ADDED in creation of 'pbs_cmp_apbayes_msa.extJC.mac.6.sh' (on Mar 11 (Fri), 2011)
##seqtype='NT' # ADDED in creation of 'pbs_cmp_apbayes_msa.extJC.mac.6.sh' (on Mar 11 (Fri), 2011)

echo "{Sequence type} = $seqtype" # ADDED in creation of 'pbs_cmp_apbayes_msa.extJC.mac.6.sh' (on Mar 11 (Fri), 2011)

	# ADDED in creation of 'pbs_cmp_ml_msa.extJC.mac.6t.PAML.sh' (on Mar 23 (Wed), 2011) #
sbst_model='WAG' # Substitution model for tree reconstruction
##sbst_model='HKY85' # Substitution model for tree reconstruction
ct_rcate=4  # Number of substitution rate categories
##ct_rcate=2  # Number of substitution rate categories
##alpha=2.000 # Gamma shape parameter for rate variation across sites
alpha='' # Gamma shape parameter for rate variation across sites
##topo_search='SPR' # Tree topology search method
topo_search='NNI' # Tree topology search method
##resfreq='m'  # Where to get residue frequencies from ('m' from model (aa) or ML (nt), 'e' from the alignment) ADDED in creation of 'pbs_cmp_ml_msa.extJC.mac.6t.PhyML.sh' (on Mar 25 (Fri), 2011) #
##resfreq='e'
resfreq='0.25,0.25,0.25,0.25' ## User-specified version ##


echo "Substitution model: $sbst_model"
echo "#{Substitution rate categories} = $ct_rcate"
echo "{Gamma shape parameter for rate variation across sites} = $alpha"
echo "Topology search method: $topo_search"
echo "Option for the residue frequencies: $resfreq" # ADDED in creation of 'pbs_cmp_ml_msa.extJC.6t.PAML.sh' (on Mar 25 (Fri), 2011) #

	# DISABLED in creation of 'pbs_cmp_ml_msa.extJC.mac.6.beta.sh' (on Mar 18 (Fri), 2011)
##minct_chars=10
##thrsh_sgn_ptit=0.01
##power=1  # ADDED in creation of 'pbs_cmp_apbayes_msa.extJC.mac.2.sh'
##echo "{Miminum count of characters} = $minct_chars"
##echo "{Threshold P-value of significant partitions} = $thrsh_sgn_ptit"
##echo "{Power index for the inverse weight for LS branch length estimation} = $power"

echo ''

	# Input/Output files/directories #

##master_plscript='/Users/kiyoshiezawa/Ezawa_works_UH/Main_Project/2nd_Stage.ADD/ML_ScoringF6t.PhyML/Scripts/compare_ml_msa.bch.extJC.6t.PhyML.pl'
##master_plscript='/Users/kiyoshiezawa/Ezawa_works_UH/Main_Project/2nd_Stage.DNA/ML_ScoringF6t.PhyML/Scripts/compare_ml_msa.bch.extJC.6t.PhyML.pl'
master_plscript='/Users/kezawa/Ezawa_works_UH/Main_Project/Secondary_Projects/Abs_Scoring.DNA/Scripts/compare_ref_vs_rec_abs_scoring.PhyML.pl'

	## ADDED in creation of 'pbs_cmp_ml_msa.extJC.mac.6.beta.sh' (on Mar 15 (Tue), 2011) ##

	## REVISED in creation of 'pbs_cmp_ml_msa.extJC.mac.6t.PhyML.sh' (on Mar 25 (Fri), 2011) ##
##main_bin='/Users/kiyoshiezawa/Bioinformatics/PhyML.cmp/phyml-20110304/src/phyml'
##main_bin='/Users/kiyoshiezawa/Bioinformatics/PhyML/PhyML_3.0/PhyML_3.0_macOS_ppc'
main_bin='/Users/kezawa/Bioinformatics/PhyML/bin/phyml' 
####main_bin_tree='/Users/kiyoshiezawa/Bioinformatics/PAML/Unix/paml43/bin/codeml'
####main_bin_clmlk='/Users/kiyoshiezawa/Bioinformatics/PhyML/PhyML_3.0/PhyML_3.0_macOS_ppc'

##ctrl_file='/Users/kiyoshiezawa/Bioinformatics/PAML/Unix/paml43/aaml.ctl' ## For the predecessor 'pbs_cmp_ml_msa.extJC.mac.6t.PAML.sh'
##dat_file='/Users/kiyoshiezawa/Bioinformatics/PAML/Unix/paml43/dat/jones.dat'
##dat_file='/Users/kiyoshiezawa/Bioinformatics/PAML/Unix/paml43/dat/wag.dat' ## DISABLED in creation of 'pbs_cmp_ml_msa.extJC.mac.6t.PhyML.D.sh' on Apr 20 (Wed), 2011

	# MODIFIED in creation of 'pbs_cmp_compllimment.mac.D.sh' (on Aug 8 (Fri), 2014). #

####indir='/Users/kiyoshiezawa/Ezawa_works_UH/Main_Project/2nd_Stage.ADD/InitData_Classified/Data/Mild/hogv_alt_IIa/hog_v1_1-0'
##indir='/Users/kiyoshiezawa/Ezawa_works_UH/Main_Project/2nd_Stage.DNA/InitData_Classified/Data/Mild/hogd_alt/hog_d1_1-1'

inaln_file_ref=''
inaln_file_rec=''
inlist_segs=''
inlist_params=''

	# END of "MODIFIED in creation of 'pbs_cmp_compllimment.mac.D.sh' (on Aug 8 (Fri), 2014)." #

inlist_lclhom='' # ADDED in creation of 'pbs_cmp_mafft_consist.mac.D.sh' (on Sep 12 (Fri), 2014). #

intree='' # WHen the tree is inferred via ML #
sv_ratio='' # When the Transition/Transversion ratio is ML-estimated # 
##intree="$indir/dawg_inp.txt" ### RESURRECTED on Apr 11 (Mon), 2011
##sv_ratio=1.5 # ADDED in creation of 'pbs_cmp_ml_msa.extJC.mac.6t.PhyML.D.sh' (on Apr 20 (Wed), 2011)

echo ''
echo "Input tree = '$intree'" # ADDED in creation of 'pbs_cmp_ml_msa.extJC.mac.6t.PhyML.D.sh' (on Apr 20 (Wed), 2011) 
echo  "Transition/Transversion ratio = '$sv_ratio'" # ADDED in creation of 'pbs_cmp_ml_msa.extJC.mac.6t.PhyML.D.sh' (on Apr 20 (Wed), 2011)
echo ''


anchor_msa="$indir/dawg.fasta"

outtop_dir='../TESTs/Pre/TESTs7/Test7m.alpha_ml'
##outtop_dir='../TESTs/Pre/TESTs7/Test7m.alpha_fxd'
####outtop_dir='../TESTs/Pre/TESTs7/Test7m.alpha_fxd.intree' ## Only for amino-acid MSAs
##outtop_dir='../TESTs/Pre/TESTs7/Test7e.alpha_ml'
##outtop_dir='../TESTs/Pre/TESTs7/Test7e.alpha_fxd'
##outtop_dir='../TESTs/Pre/TESTs7/Test7e.alpha_fxd.intree'
##outtop_dir='../TESTs/Pre/TESTs7/Test7us.alpha_ml'
##outtop_dir='../TESTs/Pre/TESTs7/Test7us.alpha_fxd'
##outtop_dir='../TESTs/Pre/TESTs7/Test7us.alpha_fxd.intree'

	# ADDED in rectifying the complex output directory structure (on Nov 27 (Sat), 2010) #
outtop_dir2='Interim'  # "$outtop_dir/$outtop_dir2" gives the directory for the interim outputs #

##out_summ_file="tbl_summ_apbayes_msa.txt"
out_summ_file="tbl_summ_mafft_consist.txt" # MODIFIED in creation of 'pbs_cmp_mafft_consist.mac.D.sh'.
log_dir="LogFiles"
##logfile="log_cmp_apbayes_msa.txt"
logfile="log_cmp_mafft_consist.txt" # MODIFIED in creation of 'pbs_cmp_mafft_consist.mac.D.sh'. #

	### END of the Parameter Setting by the User ###


echo 'Start Time:'
date

echo ''
echo 'Hostname:'
hostname

echo ''
echo 'Current directory:'
pwd
echo ''

	## Disabled as an AD-HOC measure on Mac
##echo '$PBS_O_WORKDIR ='
##echo $PBS_O_WORKDIR
##echo ''
##
##echo '$TMPDIR ='
##echo $TMPDIR
##echo ''

##top_tmp_dir=$PWD

echo ''
echo 'change directory to the temporary directory assigned to this job'
echo ''

##TMPDIR=$PWD; ## An AD-HOC measure for running on Mac

	## Disabled as an AD-HOC measure on Mac ##
##if cd $TMPDIR ; then
##	echo "Successfully changed the directory to '$TMPDIR' !"
##else
##	echo "FAILED to change the directory to '$TMPDIR' !!"
##	exit 1
##fi
echo ''
echo 'Current directory:'
pwd

top_tmp_dir=$PWD

	## For TESTING the environment ##
##echo $top_tmp_dir
##echo '$PATH ='
##echo $PATH
##echo ''
##echo '$PERL5LIB ='
##echo $PERL5LIB

if [ ! -d $indir ] ; then
    echo "CanNOT FIND the INPUT DIRECTORY '$indir' !"
    exit 1
fi

if [ ! -d $outtop_dir ] ; then
    if mkdir -p $outtop_dir ; then
	echo "Successfully created the directory '$outtop_dir' !"
    else
	echo "FAILED to create the directory '$outtop_dir' !!"
	exit 1
    fi
fi

	## Disabled as an AD-HOC measure on Mac ##
cd $outtop_dir

echo ''
echo 'Current directory:'
pwd

	# REVISED in creation of 'pbs_cmp_apbayes_msa.extJC.mac.2.sh' #
##for file in $master_plscript $slave_plscript_tr $slave_plscript_sc
for file in $master_plscript
do
    if [ ! -r $file ] ; then
	echo ''
	echo "NO readable Perl script '$file' !"
	echo ''
	exit 1
    fi
done

	# ADDED in creation of 'pbs_cmp_ml_msa.extJC.mac.6.beta.sh' (on Mar 15 (Tue), 2011) #
	# The for-loop ADDED in creation of 'pbs_cmp_ml_msa.extJC.mac.6t.PAML.sh' (on Mar 23 (Wed), 2011) #
	# => The for-loop DISABLED in creation of 'pbs_cmp_ml_msa.extJC.mac.6t.PhyML.sh' (on Mar 25 (Fri), 2011) #
##for main_bin in $main_bin_tree $main_bin_clmlk
##do
    if [ ! -x $main_bin ] ; then
	echo ''
	echo "NO executable binary file '$main_bin' !"
	echo ''
	exit 1
    fi
##done

##for file in $intree
##for file in $anchor_msa
##for file in $ctrl_file $inaln $intree $dat_file $anchor_msa
for file in $intree $dat_file $anchor_msa
do
   if [ ! -r $file ] ; then
	echo "No input file $file ."
	exit 1
   fi
##
##   if cp $file ./ ;
##   then
##   	echo "Successfully copied the file '$file' to the current directory!"
##   else
##   	echo "FAILED to copy the file '$file' to the current directory !!"
##   	exit 1
##   fi
done

if [ ! -d $log_dir ] ; then
    if  mkdir -p $log_dir ; then
	echo "Successfully created the directory '$log_dir' !"
    else
	echo "FAILED to create the directory '$log_dir' !!"
	exit 1
    fi
fi

	## ADDED in rectifying the complex output directory structure (on Nov 27 (Sat), 2010) ##
echo ''
echo "Drectory for the interim outputs: $outtop_dir2"
echo ''


## Usage:  [perl] compare_ml_msa.bch.extJC.6t.beta.pl {main_binary} {control_file} {sbst_model_file} {sequence_type ('AA' for amino acid sequences, 'NT' for  nucleotide sequences)} {input_tree_file} {in_top_dir} {out_top_dir} {out_summ_file} {log_dir} [ --intree={input_tree_file} ]
##if (time perl $master_plscript $main_bin $ctrl_file $dat_file $seqtype $anchor_msa  $indir $outtop_dir2 $out_summ_file $log_dir --intree=$intree ) > $logfile 2>&1 ;


	# REVISED in creation of 'pbs_cmp_ml_msa.extJC.mac.6t.PAML.sh' (on Mar 23 (Wed), 2011) #

## Usage:  [perl] compare_ml_msa.bch.extJC.6t.PAML.pl {main_binary_tree} {main_binary_clm_lk} {control_file} {sbst_model_file} {sequence_type ('AA' for amino acid sequences, 'NT' for  nucleotide sequences)} {input_tree_file} {in_top_dir} {out_top_dir} {out_summ_file} {log_dir} [ --sbst_model={substitution model (default: JTT for amino acids, HKY for nucleotides)} --ct_rcate=#{substitution rate categories (default: 1) }}  --alpha={gamma shape parameter for rate variation across sites (default: 0) } --topo_search={tree topology search method (default: NNI)} --intree={input_tree_file (default: undef)} ]
## if (time perl $master_plscript $main_bin_tree $main_bin_clmlk $ctrl_file $dat_file $seqtype $anchor_msa  $indir $outtop_dir2 $out_summ_file $log_dir --sbst_model=$sbst_model --ct_rcate=$ct_rcate --alpha=$alpha --topo_search=$topo_search) > $logfile 2>&1 ;


	# REVISED in creation of 'pbs_cmp_ml_msa.extJC.6t.PAML.sh' (on Mar 25 (Fri), 2011) #

## Usage:  [perl] compare_ml_msa.bch.extJC.6t.PhyML.pl {main_binary} {sequence_type ('AA' for amino acid sequences, 'NT' for  nucleotide sequences)} {anchor_msa_file} {in_top_dir} {out_top_dir} {out_summ_file} {log_dir} [ --sbst_model={substitution model name (default: JTT for amino acids, HKY for nucleotides)} --ct_rcate=#{substitution rate categories (default: 1) }}  --alpha={gamma shape parameter for rate variation across sites (default: 0) } --topo_search={tree topology search method (default: NNI)} --resfreq={what to do with residue frequencies (default: m)} --ctrl={path to the control file (default: undef)} --sbst_mtrx={path to the file for substitution model (default: undef)} --intree={input_tree_file (default: undef)} ]


	# REVISED on Apr 11 (Mon), 2011 #

## Usage:  [perl] compare_ml_msa.bch.extJC.6t.PhyML.pl {main_binary} {sequence_type ('AA' for amino acid sequences, 'NT' for  nucleotide sequences)} {anchor_msa_file} {in_top_dir} {out_top_dir} {out_summ_file} {log_dir} [ --sbst_model={substitution model name (default: JTT for amino acids, HKY for nucleotides)} --ct_rcate=#{substitution rate categories (default: 1) }}  --alpha={gamma shape parameter for rate variation across sites (default: 0) } --topo_search={tree topology search method (default: NNI)} --resfreq={what to do with residue frequencies (default: m)} --sv_ratio={transition/transversion ratio (default: undef)} --ctrl={path to the control file (default: undef)} --sbst_mtrx={path to the file for substitution model (MANDATORY for amino-acids with '--resfreq=e')} --intree={input_tree_file (default: undef)} ]


## Usage:  [perl] compare_ref_vs_rec_abs_scoring.PhyML.pl {main_binary} {sequence_type ('AA' for amino acid sequences, 'NT' for  nucleotide sequences)} {anchor_msa_file} {in_top_dir} {out_top_dir} {out_summ_file} {log_dir} [ --sbst_model={substitution model name (default: JTT for amino acids, HKY85 for nucleotides)} --ct_rcate=#{substitution rate categories (default: 1) }}  --alpha={gamma shape parameter for rate variation across sites (default: 0) } --topo_search={tree topology search method (default: NNI)} --resfreq={what to do with residue frequencies (default: m for amino acids, e for nucleotides)} --sv_ratio={transition/transversion ratio (default: undef)} --ctrl={path to the control file (default: undef)} --sbst_mtrx={path to the file for substitution model (MANDATORY for amino-acids)} --intree={input_tree_file (default: undef)} ]
## . ## DISABLED for debugging


####if (time perl $master_plscript $main_bin $seqtype $anchor_msa  $indir $outtop_dir2 $out_summ_file $log_dir --sbst_model=$sbst_model --ct_rcate=$ct_rcate --alpha=$alpha --topo_search=$topo_search --resfreq=$resfreq --ctrl=$ctrl_file --sbst_mtrx=$dat_file --intree=$intree) > $logfile 2>&1 ;
##if (time perl $master_plscript $main_bin $seqtype $anchor_msa  $indir $outtop_dir2 $out_summ_file $log_dir --sbst_model=$sbst_model --ct_rcate=$ct_rcate --alpha=$alpha --topo_search=$topo_search --resfreq=$resfreq --sv_ratio=$sv_ratio  --ctrl=$ctrl_file --sbst_mtrx=$dat_file --intree=$intree) > $logfile 2>&1 ;


	# MODIFIED on Aug 8 (Fri), 2014. #

##if (time perl $master_plscript $main_bin $seqtype $anchor_msa  $inaln_file_ref $inaln_file_rec $inlist_segs $inlist_params $outtop_dir2 $out_summ_file $log_dir --sbst_model=$sbst_model --ct_rcate=$ct_rcate --alpha=$alpha --topo_search=$topo_search --resfreq=$resfreq --sv_ratio=$sv_ratio  --ctrl=$ctrl_file --sbst_mtrx=$dat_file --intree=$intree) > $logfile 2>&1 ;


	# MAJOR MODIFICATION in creation of 'pbs_cmp_mafft_consist.mac.D.sh' (on Sep 12 (Fri), 2014). #

if (time perl $master_plscript $main_bin $seqtype $anchor_msa  $inaln_file_ref $inaln_file_rec $inlist_segs $inlist_params $inlist_lclhom $outtop_dir2 $out_summ_file $log_dir --sbst_model=$sbst_model --ct_rcate=$ct_rcate --alpha=$alpha --topo_search=$topo_search --resfreq=$resfreq --sv_ratio=$sv_ratio  --ctrl=$ctrl_file --sbst_mtrx=$dat_file --intree=$intree) > $logfile 2>&1 ;
then
	echo "Successfully conducted the script '$master_plscript' !"
else
	echo "FAILED to conduct the script '$master_plscript' !"
	echo ''

	##cd 
	cd $top_tmp_dir ## Disabled as an AD-HOC measure on Mac ##

		## (Disabled the copying function and see the performance change)
		## Disabled as an AD-HOC measure on Mac ##
	##if (tar -cpf - $outtop_dir | tar -xpf - -C $PBS_O_WORKDIR/)
	##then
	##    echo "Successfully copied the outputs to the submit directory !"
	##else
	##    echo "FAILED to copy the outputs to the submit directory !!"
	##fi

	echo ''
	echo 'Time:'
	date

	exit 1
fi

####cd ..
cd $top_tmp_dir ## Disabled as an AD-HOC measure on Mac ##

	## (Disabled the copying function and see the performance change)
	## Disabled as an AD-HOC measure on Mac ##
##if (tar -cpf - $outtop_dir | tar -xpf - -C $PBS_O_WORKDIR/) 
##then
##	echo "Successfully copied the outputs to the submit directory !"
##else
##	echo "FAILED to copy the outputs to the submit directory !!"
##	exit 1
##fi


	## Disabled as an AD-HOC measure on Mac ##
##if rm -rf $outtop_dir ;
##then
##	echo "Successfully removed the temporary directory '$outtop_dir' !"
##else
##	echo "FAILED to remove the temporary directory '$outtop_dir' !"
##	exit 1
##fi 

echo ''
echo '=== ALL THE PROCESSES ENDED ==='
echo ''
echo ''
echo 'End Time:'
date

exit 0
