# Supplementary material for: Characterization of multiple sequence alignment errors using complete-likelihood score and position-shift map
Source: BMC Bioinformatics. 2016 Mar 18;17:133. doi: 10.1186/s12859-016-0945-5 (PMC4799563; doi:10.1186/s12859-016-0945-5)
Supplement: Additional file 2: — The ZIP archive of a package that contains the original versions of Perl modules and scripts used for creating the simulated and reconstructed MSAs and for analyzing these MSAs. It also contains a README file that describes how to use the modules and scripts. (The modules and scripts will run on a Mac OS X terminal. And it will probably run on other UNIX platforms, although we have not tested whether they indeed do.) The package also contains the Dawg control files that were used for the simulations. The latest version of the package (“ComplLiMment_P.verxxx”) can be found in the ‘lolipog’ directory at the FTP repository of the Bioinformatics Organization [85]. (ZIP 4746 kb) [file 12859_2016_945_MOESM2_ESM.zip › additional_file_2/ComplLiMment_P.ver0.6.1.2/ANALYSES/MSA_Prcd_Errors/Contrast_Analyses/Scores/Erroneous_Regions/PRANK/Best_Match/Compllimment/bch_pbs_cmp_compllimment.hs.D.pl]

#!/usr/bin/perl
#
###################################################################################
#	
#	ComplLiMment_P: A package to calculate the Complete-likelihood for a given Multiple-sequence alignment
#			(almost exclusively via Perl modules and scripts).
#
#	Version 0.6: Copyright (C) 2015 Kiyoshi Ezawa
#	Version 0.6.1: Copyright (C) 2015 Kiyoshi Ezawa
#	Version 0.6.1.1: Copyright (C) 2015 Kiyoshi Ezawa
#	Version 0.6.1.2: Copyright (C) 2016 Kiyoshi Ezawa
#
#    This package is free software: you can redistribute it and/or modify
#    it under the terms of the GNU General Public License as published by
#    the Free Software Foundation, either version 3 of the License, or
#    (at your option) any later version.
#
#    This package is distributed in the hope that it will be useful,
#    but WITHOUT ANY WARRANTY; without even the implied warranty of
#    MERCHANTABILITY or FITNESS FOR A PARTICULAR PURPOSE.  See the
#    GNU General Public License for more details.
#
#    You should have received a copy of the GNU General Public License, "GNU_GPL.txt",
#    along with this package.  If not, see <http://www.gnu.org/licenses/>.
#
#    The author can be contacted by e-mailing to <kezawa dot ezawa3 at gmail dot com>
#    (replace " dot " and " at " with "." and "@", respectively).
#
###################################################################################
#
# bch_pbs_cmp_compllimment.hs.D.pl:
#	This script submits the jobs that mainly perform "compare_ref_vs_rec_compllimment.hs.pl,"
#	which compare two non-equivalent MSAs of the same set of sequences in terms of the 
#	CompLLiMMent (Complete Log-Likelihood of Multiple sequence alignMent) score, modified to deal with the homology structure.
#	It was created by slightly modifying the predecessor, "bch_pbs_cmp_compllimment.D.pl."
#	(CREATION STARTED on June 23 (Tue), 2015, ENDED on June xx (yyy), 2015.)
#
# bch_pbs_cmp_compllimment.D.pl:
#	This script submits the jobs that that mainly perform 'compare_compllimment.pl',
#	which compare two non-equivalent MSAs of the same set of sequences in terms of the 
#	CompLLiMMent (Complete Log-Likelihood of Multiple sequence alignMent) score.
#	It was created by modifying the script 'bch_pbs_cmp_ml_msa.extJC.6t.PhyML.D.pl' (in '/Users/kezawa3/Ezawa_works_UH/Main_Project/Secondary_Projects/Abs_Scoring.DNA/').
#	It also took borrowed the overall framework of 'bch_serial_reconst_dawg_msas_via_mafft.pl' (in '/Users/kezawa3/Ezawa_works_UH/Main_Project/Secondary_Projects/ANALYSES/MSA_Errors/Reconstructed_MSAs/MAFFT/E_INS_i').
#	(CREATION STARTED on Aug 7 (Thu), 2014, ENDED on Aug xx (yyy), 2014.)
#
# bch_pbs_cmp_ml_msa.extJC.6t.PhyML.D.pl:
#	This revised version of 'bch_pbs_cmp_ml_msa.extJC.6t.PhyML.pl' can handle
#	input date set of DNA alignments.
#	(CREATION STARTED on Apr 21 (Thu), 2011)
#
# bch_pbs_cmp_ml_msa.extJC.6t.PhyML.pl:
#	This script submits the jobs that mainly perform 'compare_ml_msa.bch.extJC.6t.PhyML.pl'.
#	It was created by slightly revising 'bch_pbs_cmp_ml_msa.extJC.6t.PAML.pl'.
#	(CREATION STARTED on Mar 24 (Thr), 2011, ENDED on Mar (), 2011)
#
# bch_pbs_cmp_ml_msa.extJC.6t.PAML.pl:
#	This script submits the jobs that mainly perform 'compare_ml_msa.bch.extJC.6t.PAML.pl'.
#	It was created by slightly revising 'bch_pbs_cmp_ml_msa.extJC.6t.beta.pl'.
#	(CREATED on Mar 23 (Wed), 2011)
#
# bch_pbs_cmp_ml_msa.extJC.6t.beta.pl:
#	This script submits the jobs that mainly perform 'compare_ml_msa.bch.extJC.6t.beta.pl'.
#	It was created by slightly revising 'bch_pbs_cmp_apbayes_msa.extJC.6t.pl'.
#	(CREATED on Mar 15 (Tue), 2011)
#
# bch_pbs_cmp_apbayes_msa.extJC.6t.pl:
#	This script submits the jobs that mainly perform 'compare_apbayes_msa.bch.extJC.6t.pl'.
#	It was created by slightly revising 'bch_pbs_cmp_apbayes_msa.extJC.6.pl'.
#	(CREATED on Mar 10 (Thu), 2011)
#
#	REVISED on Mar 11 (Fri), 2011:
#	The script now can submit the new version of 'compare_apbayes_msa.bch.extJC.6t.pl',
#	which can analyze both an amino-acid MSA and a nucleotide MSA.
#
# bch_pbs_cmp_apbayes_msa.extJC.6.pl:
#	This script submits the jobs that mainly perform 'compare_apbayes_msa.bch.extJC.6.pl'.
#	It was created by slightly revising 'bch_pbs_cmp_apbayes_msa.extJC.5.pl'.
#	(CREATED on Mar 8 (Tue), 2011)
#
# bch_pbs_cmp_apbayes_msa.extJC.5.pl:
#	This script submits the jobs that mainly perform 'compare_apbayes_msa.bch.extJC.5.pl'.
#	It was created by slightly revising 'bch_pbs_cmp_apbayes_msa.extJC.3.pl'.
#	(CREATED on Dec 7 (Tue), 2010)
#
# bch_pbs_cmp_apbayes_msa.extJC.3.pl:
#	This revised script of 'bch_pbs_cmp_apbayes_msa.extJC.2.pl'
#	submits the jobs that mainly performs 'compare_apbayes_msa.bch.extJC.3.pl'.
#	(CREATION STARTED on Nov 26 (Fri), 2010, and ENDED on Nov 30 (Tue), 2010)
#
# bch_pbs_cmp_apbayes_msa.extJC.2.pl:
#	This revised script of 'bch_pbs_cmp_apbayes_msa.extJC.pl'
#	submits the jobs that mainly performs 'compare_apbayes_msa.bch.extJC.2.pl'.
#	(CREATED on Sept 24 (Fri), 2010)
#
# bch_pbs_cmp_apbayes_msa.extJC.pl:
#	This revised script of 'bch_pbs_cmp_ml_msa.extJC.pl'
#	submits the jobs of the copies of the script 'pbs_cmp_apbayes_msa.extJC.sh'.
#	(CREATED on July 14 (Wed), 2010)
#
# bch_pbs_cmp_ml_msa.extJC.pl:
#	This script submits the jobs of the copies of the script 'pbs_cmp_ml_msa.extJC.sh'.
#	(CREATED on June 30 (Wed), 2010)
#
# bch_pbs_cmp_ml_msa.2.pl:
#	This slightly revised version of the Perl script 'bch_pbs_cmp_ml_msa.pl'
#	submits the jobs of the copies of the script 'pbs_cmp_ml_msa.2.sh'.
#	(CREATED on May 14 (Fri), 2010)
#
# bch_pbs_cmp_ml_msa.pl:
#	This Perl script submits multiple jobs of the copies of
#	the script 'pbs_cmp_ml_msa.sh'.
#	Before running this script,
#	BE SURE TO CHECK the Perl scripts "$script_dir/compare_ml_msa.bch.pl"
#	and change the parameters as needed.
#
# bch_qsb_pipe_prep_ingr_minitrees.cds.pl:
#	This Perl scripts submits multiple jobs
#	that constructs pipelines to prepare ingredients of minitrees (for CDS sequences).
#	BE SURE TO CHECK the sub-master file "$script_dir/collect_extbw_besthits.cds.pl"
#	as well, before running this script.
#
# bch_qsb_pipe_lclscreen_homologs.nuc.pl:
# 	This revised version of 'bch_qsb_pipe_lclsrceen_homologs.pl'
#	mainly deals with pairwise CDS alignments made from the corresponding
#	peptide alignments.
#
# bch_qsb_pipe_lclsrceen_homologs.pl:
#

use strict;
use warnings;

use MyFile_manipu qw(
	enlist_files
	open_input_file open_output_file list_sessions_ext
	);
use MyArrayManipu qw( diff_array );

##use MyGridEngine qw( prepare_ge_script );
use MyPBS_UH qw( prepare_pbs_script );

sub peek_into_archive (\$$$$); ## IMPORTED from 'bch_serial_reconst_dawg_msas_via_mafft.pl' in creation of 'bch_pbs_cmp_compllimment.D.pl'. ##

(our $CURR_WORK_DIR = ` pwd `) =~ s/\s+$//;

$| = 1; # Flush the buffer for standard output whenever it receives output.

	# ADDED in creation of 'bch_pbs_cmp_ml_msa.extJC.6t.beta.pl' on Mar 15 (Tue), 2011 #
my $program_path = $0;
my ($program_name) = ($program_path =~ m/([^\/]+)$/); 

	## Test Output Levels. (IMPORTED from 'bch_serial_reconst_dawg_msas_via_mafft.pl' in creation of 'bch_pbs_cmp_compllimment.D.pl'.) ##
	## 0, silent; 1, very brief; 2, pretty brief; 3, rather verbose; 4, verbose; 5, very verbose, >5: extremely verbose. ##

	# (for the main part):
our $TEST_LEVEL = 1;
##our $TEST_LEVEL = 3;
##our $TEST_LEVEL = 5;

	### Important Parameters ###

	## ADDED to handle the new verson of 'compare_apbayes_msa.bch.extJC.6t.pl' (on Mar 11 (Fri), 2011) ##
##our $SEQTYPE = 'AA'; # 'AA' for amino-acid sequences, 'NT' for nucleotide sequences
our $SEQTYPE = 'NT'; # 'AA' for amino-acid sequences, 'NT' for nucleotide sequences

	## Options for the tree inference ##
	# (ADDED in creation of 'bch_pbs_cmp_ml_msa.extJC.6t.PAML.pl' on Mar 23 (Wed), 2011) #
	# (REVISED in creation of 'bch_pbs_cmp_ml_msa.extJC.6t.PhyML.D.pl' on Apr 21 (Thu), 2011) # 

###=for the actual analyses
our $SBST_MODEL='HKY85'; # Substitution model for tree reconstruction
our $CT_RCATE=1;  # Number of substitution rate categories
our $ALPHA=0; # Gamma shape parameter for rate variation across sites
our $TOPO_SEARCH='NNI'; # Tree topology search method
##our $RES_FREQ = ($SEQTYPE eq 'AA') ? 'm' : 'e';  # Option for residue frequencies (= 'e' when estimated from the alignment, = 'm' for ML-estimated values (for nucleotides) or model-specified values (for amino-acids), = "fA,fC,fG,fT" for user-specified values.
our $RES_FREQ = '0.25,0.25,0.25,0.25';
###=cut
=for an initial batch of TESTING
our $SBST_MODEL='HKY85'; # Substitution model for tree reconstruction
our $CT_RCATE=2;  # Number of substitution rate categories
##our $ALPHA='2.000'; # Gamma shape parameter for rate variation across sites (= 0 for a uniform substitution rate, ='' when ML-estimated)
our $ALPHA=''; # Gamma shape parameter for rate variation across site. (= 0 for a uniform substitution rate, ='' when ML-estimated)
our $TOPO_SEARCH='SPR'; # Tree topology search method
##our $TOPO_SEARCH='NNI'; # Tree topology search method
##our $RES_FREQ = 'e';  # Option for residue frequencies (= 'e' when estimated from the alignment, = 'm' for ML-estimated values (for nucleotides) or model-specified values (for amino-acids), = "fA,fC,fG,fT" for user-specified values.
##our $RES_FREQ = 'm';
our $RES_FREQ = '0.25,0.25,0.25,0.25';
=cut

=for the predecessor 'bch_pbs_cmp_ml_msa.extJC.6t.PhyML.pl'
##=for the actual analyses
our $SBST_MODEL='JTT'; # Substitution model for tree reconstruction
our $CT_RCATE=1;  # Number of substitution rate categories
our $ALPHA=0; # Gamma shape parameter for rate variation across sites
our $TOPO_SEARCH='NNI'; # Tree topology search method
our $RES_FREQ = ($SEQTYPE eq 'AA') ? 'm' : 'e';  # Option for residue frequencies (= 'e' when estimated from the alignment, = 'm' for ML-estimated values (for nucleotides) or model-specified values (for amino-acids), = "fA,fC,fG,fT" for user-specified values.
##=cut
##=for an initial batch of TESTING
our $SBST_MODEL='WAG'; # Substitution model for tree reconstruction
our $CT_RCATE=4;  # Number of substitution rate categories
our $ALPHA='2.000'; # Gamma shape parameter for rate variation across sites (= 0 for a uniform substitution rate, ='' when ML-estimated)
##our $ALPHA=''; # Gamma shape parameter for rate variation across site. (= 0 for a uniform substitution rate, ='' when ML-estimated)
##our $TOPO_SEARCH='SPR'; # Tree topology search method
our $TOPO_SEARCH='NNI'; # Tree topology search method
our $RES_FREQ = 'e';  # Option for residue frequencies (= 'e' when estimated from the alignment, = 'm' for ML-estimated values (for nucleotides) or model-specified values (for amino-acids), = "fA,fC,fG,fT" for user-specified values.
##our $RES_FREQ = 'm';
##=cut
=cut


=for the predecessor 'bch_pbs_cmp_apbayes_msa.extJC.6t.pl'
##our $MINCT_CHARS = 10; ### Minimum count of possible characters in a column ###
our $MINCT_CHARS = 20; ### Minimum count of possible characters in a column ###
##our $MINCT_CHARS = 5; ### Minimum count of possible characters in a column ###
	## ADDED in creation of 'bch_pbs_cmp_apbayes_msa.extJC.pl' (on July 14 (Wed), 2010)
##our $THRSH_SGN_PTIT = 0.05; ## Threshold P-value for 'significant' partitions
##our $THRSH_SGN_PTIT = 0.01; ## Threshold P-value for 'significant' partitions
our $THRSH_SGN_PTIT; ## Threshold P-value for 'significant' partitions
	## ADDED in creation of 'bch_pbs_cmp_apbayes_msa.extJC.2.pl' (on Sept 24 (Fri), 2010)
our $POWER = 1; # The weight factor for the LS branch length estimation will be given by: wgt = 1/[ distance ** $POWER + buffer ** $POWER ], with buffer specified in the slave script.
### our $POWER = 1.5; ### For TESTING the script
=cut

     # Hostname and Current working directory -- You have to specify them manually -- #
##my $hostname = 'xanadu';
##my $hostname = 'login1.tlc2.uh.edu';
##my $hostname = 'login2.tlc2.uh.edu';
##my $hostname = 'graurlab.bchs.uh.edu';
##my $hostname = 's-Computer-8.local';
my $hostname = 'Ezawa-Kiyoshi-no-Mac-Pro.local';


my $curr_work_dir = $CURR_WORK_DIR;
##my $curr_work_dir = '/Users/kezawa3/Ezawa_works_UH/Main_Project/Secondary_Projects/ANALYSES/MSA_Errors/Contrast_Analyses/Scores/Erroneous_Regions/MAFFT/E_INS_i/Compllimment';
##my $curr_work_dir = '/Users/kezawa3/Ezawa_works_UH/Main_Project/Secondary_Projects/Abs_Scoring.DNA';
##my $curr_work_dir = '/Users/kezawa/Ezawa_works_UH/Main_Project/Secondary_Projects/Abs_Scoring.DNA';
##my $curr_work_dir = '/Users/kiyoshiezawa/Ezawa_works_UH/Main_Project/2nd_Stage.DNA/ML_ScoringF6t.PhyML.intree';
##my $curr_work_dir = '/Users/kiyoshiezawa/Ezawa_works_UH/Main_Project/2nd_Stage.DNA/ML_ScoringF6t.PhyML';
##my $curr_work_dir = '/Users/kiyoshiezawa/Ezawa_works_UH/Main_Project/2nd_Stage.ADD/ML_ScoringF6t.PhyML';
##my $curr_work_dir = '/home/k/kezawa/Main_Project/2nd_Stage.ADD/ML_ScoringF6t.beta';

##my $e_mail = 'kezawa@lab.nig.ac.jp'; # E-mail address to which you want the messages to be sent. 

	## Input/Output Files/directories ##

	# Executable, control file and data file #
	# (ADDED in creation of 'bch_pbs_cmp_ml_msa.extJC.6t.beta.pl' on Mar 15 (Tue), 2011)
	# (REVISED in creation of 'bch_pbs_cmp_ml_msa.extJC.6t.PhyML.pl' on Apr 12 (Tue), 2011)

my $main_exec = '/Users/kezawa3/Bioinformatics/PhyML/Compiled/bin/phyml';
##my $main_exec = '/Users/kezawa/Bioinformatics/PhyML/bin/phyml';
##my $main_exec = '/Users/kiyoshiezawa/Bioinformatics/PhyML.cmp/phyml-20110304/src/phyml';
##my $main_exec = '/Users/kiyoshiezawa/Bioinformatics/PhyML/PhyML_3.0/PhyML_3.0_macOS_ppc';
##my $dat_file = '/Users/kiyoshiezawa/Bioinformatics/PAML/Unix/paml43/dat/jones.dat'; # For the actual analyses #
##my $dat_file = '/Users/kiyoshiezawa/Bioinformatics/PAML/Unix/paml43/dat/wag.dat'; ## For the initial batch of tests #

=for the predecessor 'bch_pbs_cmp_ml_msa.extJC.6t.PAML.pl'
	# REVISED in creation of 'bch_pbs_cmp_ml_msa.extJC.6t.PAML.pl' on Mar 23 (Wed), 2011 #
my $main_exec_tree = '/Users/kiyoshiezawa/Bioinformatics/PhyML/PhyML_3.0/PhyML_3.0_macOS_ppc';
my $main_exec_clmlk = '/Users/kiyoshiezawa/Bioinformatics/PAML/Unix/paml43/bin/codeml';
##my $main_exec = '/Users/kiyoshiezawa/Bioinformatics/PAML/Unix/paml43/bin/codeml';

my $ctrl_file = '/Users/kiyoshiezawa/Bioinformatics/PAML/Unix/paml43/aaml.ctl';
my $dat_file = '/Users/kiyoshiezawa/Bioinformatics/PAML/Unix/paml43/dat/jones.dat';
##my $main_exec = '/home/k/kezawa/Bioinformatics/PAML/paml43/bin/codeml';
##my $ctrl_file = '/home/k/kezawa/Bioinformatics/PAML/paml43/aaml.ctl';
##my $dat_file = '/home/k/kezawa/Bioinformatics/PAML/paml43/dat/jones.dat';
=cut

	# ADDED in creation of 'bch_pbs_cmp_ml_msa.extJC.6t.beta.pl' (on Mar 18 (Fri), 2011)
	# => REVISED in creation of 'bch_pbs_cmp_ml_msa.extJC.6t.PhyML.D.pl' (on Apr 21 (Thu), 2011)
our $METHOD = $SBST_MODEL;
=for the predecessor
our ($METHOD) = ($dat_file =~ m!([^/\s]+)\.dat$!);
unless ((defined $METHOD) and ($METHOD ne '')) {
	print STDOUT "[ERROR '$program_name'] FAILED to extract the method type from the data file '$dat_file' !\n";
	print STDERR "[ERROR '$program_name'] $!\n\n";
	die ;
}
$METHOD = ucfirst $METHOD;
=cut

	# Binary files and Scripts #
##my $bin_perl = '/usr/bin/perl'; # Perl Interpreter #
my $script_dir = "$curr_work_dir/Scripts"; # Script-containing directory
##my $script_dir = "/Users/kiyoshiezawa/Ezawa_works_UH/Main_Project/2nd_Stage.DNA/ML_ScoringF6t.PhyML/Scripts"; # Script-containing directory

=for the predecessor
my @nec_plscripts = qw(
	compare_ml_msa.bch.pl ml_scoring_msa.bch.pl
	); # Necessary Perl Scripts #
=cut

	# NOTE: BE SURE TO CHECK the sub-master file
	# "$script_dir/compare_apbayes_msa.bch.extJC.pl"
	# as well, before running this script.

my $master_plscript = "$script_dir/compare_ref_vs_rec_compllimment.hs.pl";
##my $master_plscript = "$script_dir/compare_ref_vs_rec_compllimment.pl";
##my $master_plscript = "$script_dir/compare_ref_vs_rec_abs_scoring_spt_odr.PhyML.pl";
##my $master_plscript = "$script_dir/compare_ref_vs_rec_abs_scoring.PhyML.pl";
##my $master_plscript = "$script_dir/compare_ml_msa.bch.extJC.6t.PhyML.pl";
=for the predecessor 'bch_pbs_cmp_ml_msa.extJC.6t.PAML.pl'
my $master_plscript = "$script_dir/compare_ml_msa.bch.extJC.6t.PAML.pl";
=cut
=for the predecessor 'bch_pbs_cmp_ml_msa.extJC.6t.beta.pl'
my $master_plscript = "$script_dir/compare_ml_msa.bch.extJC.6t.beta.pl";
=cut
=for the predecessor 'bch_pbs_cmp_apbayes_msa.extJC.6t.pl'
my $master_plscript = "$script_dir/compare_apbayes_msa.bch.extJC.6t.pl";
=cut
=for the predecessor 'bch_pbs_cmp_apbayes_msa.extJC.2.pl'
my $master_plscript = "$script_dir/compare_apbayes_msa.bch.extJC.2b.pl";
my $slave_plscript_tr = "$script_dir/brief_nj_tree.extJC.pl";
my $slave_plscript_sc = "$script_dir/apprxbayes_scoring_msa.bch.extJC.f.pl";
=cut

## my $aux_script_dir="$script_dir/Aux_scripts";

	### Template of the PBS-submitted scripts ###

my $tmpl_pbsscript = "$script_dir/pbs_cmp_compllimment.hs.mac.D.sh";
##my $tmpl_pbsscript = "$script_dir/pbs_cmp_compllimment.mac.D.sh";
##my $tmpl_pbsscript = "$script_dir/pbs_cmp_ml_msa.extJC.mac.6t.PhyML.D.sh";
##my $tmpl_pbsscript = "$script_dir/pbs_cmp_ml_msa.extJC.mac.6t.PhyML.sh";
=for the predecessor 'bch_pbs_cmp_ml_msa.extJC.6t.PAML.pl'
my $tmpl_pbsscript = "$script_dir/pbs_cmp_ml_msa.extJC.mac.6t.PAML.sh";
=cut
=for the predecessor 'bch_pbs_cmp_ml_msa.extJC.6t.beta.pl'
##my $tmpl_pbsscript = "$script_dir/pbs_cmp_ml_msa.extJC.mac.6.beta.sh";
my $tmpl_pbsscript = "$script_dir/pbs_cmp_ml_msa.extJC.6.beta.sh";
=cut
=for the predecessor 'bch_pbs_cmp_apbayes_msa.extJC.6t.pl'
my $tmpl_pbsscript = "$script_dir/pbs_cmp_apbayes_msa.extJC.mac.6.sh";
=cut

	### (The following parts were IMPORTED from 'bch_serial_identify_equiv_regions.pl',
	### then modified in creation of 'bch_pbs_cmp_compllimment.D.pl'.)

	### Input MSA type to be used. ###
	##  -- This basically determines the type of input MSAs and the label of the output directory. -- ##

#my $input_msa_type = '12primates'; # For full-scale analyses. #
#my $input_msa_type = '15mammals'; # For full-scale analyses. #
my $input_msa_type = '9fe_mammals'; # For full-scale analyses. #
###my $input_msa_type = 'hogd_alt_lite_sbcl.1';
#my $input_msa_type = 'TESTs/Test1d'; # For TESTING the script. #
#my $input_msa_type = 'TESTs/Test1e'; # For TESTING the script. #


	##### Input/Output Files #####

	## Archives of reference and reconstructed  MSAs (plus Dawg controle files). ##
	# $in_archive = "$inarch_dir/$archive_pref$id_class$archive_suff".

my $inarch_dir = "/Users/kezawa3/Ezawa_works_UH/Main_Project/Secondary_Projects/ANALYSES/MSA_Prcd_Errors3/Erroneous_Regions/PRANK/Best_Match/$input_msa_type/Outputs";
##my $inarch_dir = "/Users/kezawa3/Ezawa_works_UH/Main_Project/Secondary_Projects/ANALYSES/MSA_Prcd_Errors/Erroneous_Regions/PRANK/Best_Match/$input_msa_type/Outputs";
##my $inarch_dir = "/Users/kezawa3/Ezawa_works_UH/Main_Project/Secondary_Projects/ANALYSES/MSA_Errors/Erroneous_Regions/PRANK/Best_Match/$input_msa_type/Outputs";
##my $inarch_dir = "/Users/kezawa3/Ezawa_works_UH/Main_Project/Secondary_Projects/ANALYSES/MSA_Errors/Erroneous_Regions/PRANK/Default/$input_msa_type/Outputs";
##my $inarch_dir = "/Users/kezawa3/Ezawa_works_UH/Main_Project/Secondary_Projects/ANALYSES/MSA_Errors/Erroneous_Regions/MAFFT/G_INS_i/$input_msa_type/Outputs";
##my $inarch_dir = "/Users/kezawa3/Ezawa_works_UH/Main_Project/Secondary_Projects/ANALYSES/MSA_Errors/Erroneous_Regions/MAFFT/E_INS_i/$input_msa_type/Outputs";

my $archive_pref = 'class_';
##my $archive_pref = 'hog_d';
my $archive_suff = '.tgz';

my $inarch_dir2 = "/Users/kezawa3/Ezawa_works_UH/Main_Project/Secondary_Projects/ANALYSES/MSA_Prcd_Errors3/Erroneous_Regions/Equiv_Regions/PRANK/Best_Match/$input_msa_type/Outputs";
##my $inarch_dir2 = "/Users/kezawa3/Ezawa_works_UH/Main_Project/Secondary_Projects/ANALYSES/MSA_Prcd_Errors/Erroneous_Regions/Equiv_Regions/PRANK/Best_Match/$input_msa_type/Outputs";
##my $inarch_dir2 = "/Users/kezawa3/Ezawa_works_UH/Main_Project/Secondary_Projects/ANALYSES/MSA_Errors/Erroneous_Regions/Equiv_Regions/PRANK/Best_Match/$input_msa_type/Outputs";
##my $inarch_dir2 = "/Users/kezawa3/Ezawa_works_UH/Main_Project/Secondary_Projects/ANALYSES/MSA_Errors/Erroneous_Regions/Equiv_Regions/PRANK/Default/$input_msa_type/Outputs";
##my $inarch_dir2 = "/Users/kezawa3/Ezawa_works_UH/Main_Project/Secondary_Projects/ANALYSES/MSA_Errors/Erroneous_Regions/Equiv_Regions/MAFFT/G_INS_i/$input_msa_type/Outputs";
##my $inarch_dir2 = "/Users/kezawa3/Ezawa_works_UH/Main_Project/Secondary_Projects/ANALYSES/MSA_Errors/Erroneous_Regions/Equiv_Regions/MAFFT/E_INS_i/$input_msa_type/Outputs";

my $archive_pref2 = 'class_';
##my $archive_pref2 = 'hog_d';
my $archive_suff2 = '.tgz';


	### Top Output Directory ###

##my $toptop_dir = "TESTs/Pre_Test2a"; ## For TESTING. ##
##my $toptop_dir = "TESTs/Test3c"; ## For TESTING. ##
##my $toptop_dir = "TESTs/Test.dbg1"; ## For TESTING. ##
##my $toptop_dir = "TESTs/DEBUGs/DBG2"; ## For TESTING. ##
my $toptop_dir = $input_msa_type; # For full-scale analyses. (NEW)


	## Temporary Input Files ##
	# $in_refmsa = "$tmp_dir/$in_refaln_pref$lcl_msa_id$in_refaln_suff", and
	# $in_recmsa = "$tmp_dir/$in_recaln_pref$lcl_msa_id$in_recaln_suff", and
	# $ctrl_file = "$tmp_dir/$ctrl_pref$lcl_msa_id$ctrl_suff",
	# where $tmp_dir = "$intmp_aln_dir/$archive_pref$id_class",
	# where $id_class is the ID of the class of MSAs,
	# and $lcl_msa_id is the ID of a MSA in a particular class.

my $intmp_aln_dir = "$toptop_dir/Temporary";

my $in_refaln_pref = 'refaln.';
my $in_refaln_suff = '.aln';

my $in_recaln_pref = 'recaln.';
my $in_recaln_suff = '.aln';

my $ctrl_pref = 'dawg_inp';
my $ctrl_suff = '.txt';


	# $list_segs = "$tmp_dir2/$list_segs_pref$lcl_msa_id$list_segs_suff", and
	# where $tmp_dir2 = "$intmp_aln_dir/$archive_pref2$id_class",
	# where $id_class is the ID of the class of MSAs,
	# and $lcl_msa_id is the ID of a MSA in a particular class.

my $list_segs_pref = 'equiv_rgs_brief.';
my $list_segs_suff = '.txt';


	# Directory storing auxiliary Input Data Files. ##
	# (IMPORTED from 'bch_serial_br_infer_indels_dawg.hs.pl' in creation of 'bch_pbs_cmp_compllimment.hs.D.pl'.) #
my $aux_indir = 'InData/PL1.6_co100';

=for the predecessor 'bch_pbs_cmp_ml_msa.extJC.6t.PhyML.D.pl'.
	## Input files ##
my $class = 'Mild';
##my $class = 'Medium'; # For Test6
##my $class = 'Hard'; # For Test7, Test8
##my $class = 'Superhard'; # For Test10
##my $class = 'Crazy'; # For Test9

my $intop_dir = "/Users/kezawa3/Ezawa_works_UH/Main_Project/2nd_Stage.DNA/InitData_Classified/Data/$class/hogd_alt_lite";
##my $intop_dir = "/Users/kezawa/Ezawa_works_UH/Main_Project/2nd_Stage.DNA/InitData_Classified/Data/$class/hogd_alt_lite";
##my $intop_dir = "/Users/kiyoshiezawa/Ezawa_works_UH/Main_Project/2nd_Stage.DNA/InitData_Classified/Data/$class/hogd_alt";
##my $intop_dir = "/Users/kiyoshiezawa/Ezawa_works_UH/Main_Project/2nd_Stage.ADD/InitData_Classified/Data/$class/hogv_alt_IIa";
##my $intop_dir = "/Users/kiyoshiezawa/Ezawa_works_UH/Main_Project/2nd_Stage/InitData_Classified/Data/$class/hogv_alt";
##my $intop_dir = "/home/k/kezawa/Main_Project/2nd_Stage/InitData_Classified/Data/$class/hogv_alt";
##my $intop_dir = "/home/k/kezawa/Main_Project/2nd_Stage.ADD/InitData_Classified/Data/$class/hogv_alt_IIa";

my $indir_pref = 'hog_d';
##my $indir_pref = 'hog_v';
##my $indir_pref = join ('', 'dawg#', $set_id, '#');
my $indir_suff = '';

##my $anchor_msa_name = 'core.fasta';
my $anchor_msa_name = 'dawg.fasta';
=cut

	# ADDED in creation of 'bch_pbs_cmp_ml_msa.extJC.6t.beta.pl' on Mar 15 (Tue), 2011 #
	# => MODIFIED in creation of 'bch_pbs_cmp_compllimment.D.pl' (on Aug 8 (Fri), 2014). #
my $intree_name = (defined $ctrl_pref) ? join ('', $ctrl_pref, 'xxx', $ctrl_suff) : undef ;
##my $intree_name = 'dawg_inp.txt'; ## = undef if you want to infer an ML tree from the anchor MSA (REVISED in creation of 'bch_pbs_cmp_ml_msa.extJC.6t.PhyML.pl' on Apr 12 (Tue), 2011)


if ((defined $intree_name) and ($ALPHA eq '')) {
	print STDOUT "[ERROR '$program_name'] We canNOT ML-estimate the shape parameter (via option \$ALPHA='') when an input tree ('$intree_name') is specified !\n";
	print STDERR "[ERROR '$program_name'] $!\n\n";
	die ;
}

	# ADDED in creation of 'bch_pbs_cmp_ml_msa.extJC.6t.PhyML.D.pl' (on Apr 21 (Thu), 2011) #
###=For the actual analyses
if ((defined $intree_name) and ($RES_FREQ ne '0.25,0.25,0.25,0.25')) {
	print STDOUT "[CAUTION '$program_name'] The option '\$RES_FREQ\=$RES_FREQ' is NOT SUPPORTED when an input tree ('$intree_name') is specified !\n";
	print STDOUT "      --- instead, I will set '\$RES_FREQ\=0.25,0.25,0.25,0.25' ...\n\n";
	$RES_FREQ = '0.25,0.25,0.25,0.25';
}
###=cut
=For an Initial Batch of TESTING
if ((defined $intree_name) and ($RES_FREQ eq 'm')) {
	print STDOUT "[ERROR '$program_name'] We canNOT ML-estimate the nucleotide frequencies (via option \$RES_FREQ = 'm') when an input tree ('$intree_name') is specified !\n";
	print STDERR "[ERROR '$program_name'] $!\n\n";
	die ;
}
=cut


our $SV_RATIO = (defined $intree_name) ? 1 : ''; # Transition/transversion ratio


	### Output files. ###
	### (IMPORTED from 'bch_serial_reconst_dawg_msas_via_mafft.pl', then modified in creation of 'bch_pbs_cmp_compllimment.D.pl'.) ###

	# $topdir = "$outtoptop_dir/$mid_dir," where
	# $mid_dir = "$archive_pref$id_class."

my $outtoptop_dir = "$toptop_dir/Outputs";


	# $outdir = join ('', $outtop_dir, '/', $outdir_pref, $lcl_msa_id, $outdir_suff), where
	# $outtop_dir = "$topdir/Outputs";

my $outdir_pref = 'lclid_';
my $outdir_suff = '';

	# $pbs_script = "$pbs_dir/$pbs_script_name,e" where
	# $pbs_script_name = join ('', $pref_pbs, $lcl_msa_id, $suff_pbs), and
	# $pbs_dir = "$topdir/PBS_scripts."

my $pref_pbs = 'pbs_cmp_ml_msa.';
my $suff_pbs = '.sh';

	# $logpbs_file = join ('', $logpbs_dir, '/', $pref_logpbs, $lcl_msa_id, $suff_logpbs) , where
	# $logpbs_dir = "$topdir/Log_PBS."

my $pref_logpbs = "log_$pref_pbs";
my $suff_logpbs = '.txt';

	# "$outdir/$outtop_dir2" gives the directory of the interim output results #
	# (ADDED in rectifying the complex output directory structure on Nov 27 (Sat), 2010) ##
my $outtop_dir2 = 'Interim';

=for the predecessor 'bch_pbs_cmp_ml_msa.extJC.6t.PhyML.D.pl'.
	## Output files (directories) ##

	# Top working directory #
##my $topdir = "$METHOD/$class";
####my $topdir = "ExtJC.$MINCT_CHARS/$class";
##my $topdir = 'TESTs/Pre/Test2'; ### For TESTING the script ###
##my $topdir = 'TESTs/Test5b'; ### For TESTING the script ###
##my $topdir = 'TESTs/DEBUG/DBG3d'; ### For TESTING the script ###

##my $topdir = 'TESTs2/Pre_Revision/Test5'; ### For TESTING the script ###
##my $topdir = 'TESTs2/Pre_Revision/DEBUG/DBG3'; ### For TESTING the script ###

my $topdir = 'TESTs2/Post_Revision/Test5'; ### For TESTING the script ###
##my $topdir = 'TESTs2/Post_Revision/DEBUG/DBG3'; ### For TESTING the script ###

#=for an initial batch of tests
$topdir = (($RES_FREQ eq 'm') or ($RES_FREQ eq 'e')) ? "TESTs/TESTs1/Test1$RES_FREQ" : 'TESTs/TESTs1/Test1us' ; ### For TESTING the script ### REVISED in cration of 'bch_pbs_cmp_ml_msa.extJC.6t.PhyML.D.pl' on Apr 21 (Thu), 2011
##$topdir = ("TESTs/TESTs1/Test1$RES_FREQ"; ### For TESTING the script ###
$topdir .= ($ALPHA eq '') ? '.alpha_ml' : '.alpha_fxd';
(defined $intree_name) and ($topdir .= '.intree');
$anchor_msa_name = 'dawg.fasta';
$SV_RATIO = (defined $intree_name) ? 1.5 : ''; # ADDED in creation of 'bch_pbs_cmp_ml_msa.extJC.6t.PhyML.D.pl' (on Apr 21 (Thu), 2011)
#=cut

my $outtop_dir = "$topdir/Outputs";
my $outdir_pref = $indir_pref;
my $outdir_suff = $indir_suff;

	# "$outtop_dir/$outdir_pref$session$outdir_suff/$outtop_dir2" gives the directory of the interim output results #
	# (ADDED in rectifying the complex output directory structure on Nov 27 (Sat), 2010) ##
my $outtop_dir2 = 'Interim';

my $pbs_dir = "$topdir/PBS_scripts";
my $pref_pbs = 'pbs_cmp_ml_msa.';
my $suff_pbs = '.sh';

my $logpbs_dir = "$topdir/Log_PBS";
my $pref_logpbs = "log_$pref_pbs";
my $suff_logpbs = '.txt';

=cut # END of "for the predecessor 'bch_pbs_cmp_ml_msa.extJC.6t.PhyML.D.pl'." #


	### Check and list input directories & files ###

foreach my $exec ($main_exec) {
    unless (( -f $exec ) and ( -x $exec )) {
	print STDOUT "\n[ERROR '$program_name'] CanNOT FIND an EXECUTABLE '$exec' !\n";
	print STDERR "[ERROR '$program_name'] $!\n\n";
	die ;
    }
}

=for the predecessor 'bch_pbs_cmp_ml_msa.extJC.6t.PhyML.pl'
foreach my $file ($dat_file) {
##foreach my $file ($ctrl_file, $dat_file) {
    unless (( -f $file ) and ( -r $file )) {
	print STDOUT "\n[ERROR '$program_name'] CanNOT FIND a readable INPUT FILE '$file' !\n";
	print STDERR "[ERROR '$program_name'] $!\n\n";
	die ;
    }
}
=cut

foreach my $dir ($script_dir) {
    unless (( -d $dir ) and ( -r $dir )) {
	print STDOUT "\n[ERROR '$program_name'] CanNOT FIND a readable SCRIPT-CONTAINING DIRECTORY '$dir' !\n";
	print STDERR "[ERROR '$program_name'] $!\n\n";
	die ;
    }
}

unless (( -f $tmpl_pbsscript ) and ( -r $tmpl_pbsscript )) {
	print STDOUT "\n[ERROR '$program_name'] CanNOT FIND a readable TEMPLATE of the PBS-script '$tmpl_pbsscript' !\n";
	print STDERR "[ERROR '$program_name'] $!\n\n";
	die ;
}

=for the predecessor
my @missing = ();
foreach my $script (@nec_plscripts) {
    my $path_script = "$script_dir/$script";
    (( -f $path_script ) and ( -r $path_script )) or (push @missing, $script);
}

if (@missing == 0) {
	print STDERR "\n   --- ALL Necessary Perl scripts are found !!\n\n";
} else {
	print STDOUT "\n[ERROR '$program_name'] The following Scripts are MISSING:\n";
	print STDOUT ' ' x 5, join (', ', @missing), " !\n";
	print STDERR "[ERROR '$program_name'] $!\n\n";
	die ;
}
=cut

	# REVISED in creation of 'bch_pbs_cmp_apbayes_msa.extJC.3.pl' (on Nov 29 (Mon), 2010) #
##foreach my $script ($master_plscript, $slave_plscript_tr, $slave_plscript_sc) {
foreach my $script ($master_plscript) {
    unless (( -f $script ) and ( -r $script )) {
	print STDOUT "\n[ERROR '$program_name'] CanNOT FIND a readable Perl script '$script' !\n";
	print STDERR "[ERROR '$program_name'] $!\n\n";
	die ;
    }
}

	## IMPORTED from 'bch_serial_reconst_dawg_msas_via_mafft.pl,' then modified in creation of 'bch_pbs_cmp_compllimment.D.pl'. ##

foreach my $indir ($inarch_dir, $inarch_dir2, $aux_indir) { # MODIFIED in creation of 'bch_pbs_cmp_compllimment.hs.D.pl'.
##foreach my $indir ($inarch_dir, $inarch_dir2) {...}
    unless (( -d $indir ) and ( -r $indir )) {
	print STDOUT "[ERROR '$program_name'] CanNOT FIND a readable input directory '$indir' !\n";
	print STDERR "[ERROR '$program_name'] $!\n";
	die;
    }
}


my $list_id_classes0 = list_sessions_ext ($inarch_dir, $archive_pref, $archive_suff, '-');

unless (defined $list_id_classes0) {
	print STDOUT "[ERROR '$program_name'] 'list_sessions_ext' FAILED on the archive directory '$inarch_dir' !\n";
	print STDERR "[ERROR '$program_name'] $!\n";
	die;
}

my $list_id_classes = list_sessions_ext ($inarch_dir2, $archive_pref2, $archive_suff2, '-');

unless (defined $list_id_classes) {
	print STDOUT "[ERROR '$program_name'] 'list_sessions_ext' FAILED on the archive directory '$inarch_dir2' !\n";
	print STDERR "[ERROR '$program_name'] $!\n";
	die;
}

(undef, my $ext0, my $ext) = diff_array (@{$list_id_classes0}, @{$list_id_classes});
unless (@{$ext} == 0) {
	print STDOUT "[ERROR '$program_name'] The archive directory '$inarch_dir2' contains archives NOT FOUND in '$inarch_dir':\n";
	print STDOUT ' ' x 5, join (', ', @{$ext}), " .\n";
	print STDERR "[ERROR '$program_name'] $!\n";
	die;
}
unless (@{$ext0} == 0) {
	print STDOUT "[CAUTION '$program_name'] The archive directory '$inarch_dir' contains archives NOT FOUND in '$inarch_dir2': $!\n";
	print STDOUT ' ' x 5, join (', ', @{$ext0}), " .\n\n";
}

##(@{$list_id_classes}>2) and (@{$list_id_classes} = @{$list_id_classes}[0,1]); ### For TESTING the script. ###
##@{$list_id_classes} = ('2_7'); # For DEBUGGING the script  ('Test2a').
##@{$list_id_classes} = ('1_4'); # For DEBUGGING the script  ('Test3b').
##@{$list_id_classes} = ('2_3'); # For DEBUGGING the script  ('Test3c').
##@{$list_id_classes} = ('1_2'); # For DEBUGGING the script ('DBG1' (predecessor)). ('Test.dbg1' (new)).
##@{$list_id_classes} = ('1_4'); # For DEBUGGING the script ('DBG2' (predecessor)). ('Test.dbg2' (new)).

	## END of "IMPORTED from 'bch_serial_reconst_dawg_msas_via_mafft.pl,' then modified in creation of 'bch_pbs_cmp_compllimment.D.pl'." ##

=for the predecessor 'bch_pbs_cmp_ml_msa.extJC.6t.PhyML.D.pl'.
my $list_divisions = list_sessions_ext ($intop_dir, $indir_pref, $indir_suff, 'dr');

unless (@{$list_divisions}>0) {
	print STDOUT "[ERROR '$program_name'] NO READABLE DIRECTORIES found under the top input directory '$intop_dir' !\n";
	print STDERR "[ERROR '$program_name'] $!\n\n";
	die ;
}
##(@{$list_divisions}>2) and (@{$list_divisions} = @{$list_divisions}[0,1]); ### For TESTING the script ###
##@{$list_divisions} = ('1_1-1'); ### For an Initial Batch of TESTING ###
##@{$list_divisions} = ('1_2-2'); ### For DEBUGGING the script or module (1) ###
##@{$list_divisions} = ('1_4-3'); ### For DEBUGGING the script or module (2) ###
##@{$list_divisions} = ('1_5-1'); ### For DEBUGGING the script or module (3) ###
@{$list_divisions} = ('1_5-5'); ### For TESTING the script ###
=cut

=for the predecessor 'bch_pbs_cmp_ml_msa.extJC.6t.PhyML.pl'
##@{$list_divisions} = ('1_3-5'); ### For Test6 ###
##@{$list_divisions} = ('1_3-7'); ### For Test7, Test8 ###
##@{$list_divisions} = ('2_4-8'); ### For Test9 ###
##@{$list_divisions} = ('3_6-7'); ### For Test10 ###
=cut

foreach my $out_dir ($intmp_aln_dir, $outtoptop_dir) {

    unless ( -d $out_dir) {
	print STDOUT "[WARNING '$program_name'] CanNOT FIND an output directory '$out_dir' ! ... I will try to create one...\n\n";
	unless (0 == system (" mkdir -p $out_dir ") ) {
	    print STDOUT "[ERROR '$program_name'] FAILED to create the output directory '$out_dir': $? !\n";
	    print STDERR "[ERROR '$program_name'] $!\n";
	    die;
	}
    }
    unless ( -w $out_dir ) {
	print STDOUT "[WARNING '$program_name'] The output directory '$out_dir' is NOT WRITABLE ! ... I will try to change its permission mode...\n\n";
	unless (0 == system (" chmod -R u+w $out_dir ") ) {
	    print STDOUT "[ERROR '$program_name'] FAILED to change the permission mode of the output directory '$out_dir': $?  !\n";
	    print STDERR "[ERROR '$program_name'] $!\n";
	    die;
	}
    }
}


	### Declare the Beginning of the Script ###

	# REVISED in creation of 'bch_pbs_cmp_ml_msa.extJC.6t.beta.pl' (on Mar 15 (Tue), 2011) #
print STDOUT "\n<< Program name: $program_name (path: $program_path) >>\n\n";
##print STDOUT "\n<< Program name: $0 >>\n\n";

	## ADDED on Mar 11 (Fri), 2011 ##
if ($SEQTYPE eq 'AA') {
	print STDOUT "Sequecne Type: Amino Acid Sequences.\n\n";
} elsif ($SEQTYPE eq 'NT') {
	print STDOUT "Sequence Type: Nucleotide Sequences.\n\n";
} else {
	print STDOUT "[ERROR '$program_name'] The seuqence type '$SEQTYPE' is UNEXPECTED. Please specify either 'AA' or 'NT' !!\n";
	print STDERR "[ERROR '$program_name'] $!\n\n";
	die ;
}

	# ADDED in creation of 'bch_pbs_cmp_ml_msa.extJC.6t.PAML.pl' (on Mar 23 (Wed), 2011) #

print STDOUT "< Parameters for the Tree Inference >\n\n";
print STDOUT "Executable program: $main_exec .\n";
##print STDOUT "Executable program: $main_exec_tree .\n";
print STDOUT "Substitution model: $SBST_MODEL .\n";
print STDOUT "#{Substitution rate categories} = $CT_RCATE .\n";
print STDOUT "{Gamma shape parameter for rate variation across sites} = $ALPHA .\n";
print STDOUT "Option for the residue frequency: --resfreq=$RES_FREQ .\n"; # ADDED in creation of 'bch_pbs_cmp_ml_msa.extJC.6t.PhyML.pl' (on Apr 12 (Tue), 2011)
print STDOUT "Transition/Transversion Ratio: $SV_RATIO .\n"; # ADDED in creation of 'bch_pbs_cmp_ml_msa.extJC.6t.PhyML.D.pl' (on Apr 21 (Thu), 2011)
print STDOUT "Topology search method: $TOPO_SEARCH .\n\n";

print STDOUT "< Parameters for the Alternative Scoring >\n\n";

	## ADDED in creation of 'bch_pbs_cmp_ml_msa.extJC.6t.beta.pl' (on Mar 18 (Fri), 2011) ##
print STDOUT "Substitution model: $METHOD .\n\n";

=for the predecessor 'bch_pbs_cmp_apbayes_msa.extJC.6t.pl'
print STDOUT "Minimum number of possible characters = $MINCT_CHARS .\n\n";
if (defined $THRSH_SGN_PTIT) {
      print STDOUT "Threshold P-value for 'significant' partitions = $THRSH_SGN_PTIT .\n\n";
} else {
      print STDOUT "Threshold P-value for 'significant' partitions = undef (, which means only branches with non-negative lengths will be retained).\n\n";
}
print STDOUT "Weight factors for the LS branch length estimation: wgt = 1/\[ distance**$POWER + const**$POWER \], with const specified in the slave script .\n\n";
=cut

	# ADDED in creation of 'bch_pbs_cmp_ml_msa.extJC.6t.beta.pl' (on Mar 15 (Tue), 2011) #
	# => REVISED in creation of 'bch_pbs_cmp_ml_msa.extJC.6t.PhyML.pl' (on Apr 12 (Tue), 2011) #
print STDOUT "Executable program: $main_exec .\n"; # REVISED in creation of 'bch_pbs_cmp_ml_msa.extJC.6t.PAML.pl' (on Mar 23 (Wed), 2011) #
##print STDOUT "Executable program: $main_exec_clmlk .\n"; # REVISED in creation of 'bch_pbs_cmp_ml_msa.extJC.6t.PAML.pl' (on Mar 23 (Wed), 2011) #
##print STDOUT "Main executable: $main_exec .\n";

=for the predecessor 'bch_pbs_cmp_ml_msa.extJC.6t.PhyML.D.pl'
##print STDOUT "Source control file: $ctrl_file .\n";
print STDOUT "Source data file:    $dat_file .\n\n";
=cut

print STDOUT "< Input/Output files/directories >\n\n"; # ADDED in creation of 'bch_pbs_cmp_ml_msa.extJC.6t.PAML.pl' (on Mar 23 (Wed), 2011) #

print STDOUT "Hostname: $hostname .\n";
print STDOUT "Current working directory: $curr_work_dir .\n\n";
## print STDOUT "Perl Interpreter: '$bin_perl' .\n";
print STDOUT "Master Perl script: $master_plscript .\n";

print STDOUT "Template of the scripts to be submitted via Grid Engine: $tmpl_pbsscript .\n\n";


	# IMPORTED from 'bch_serial_reconst_dawg_msas_via_mafft.pl', then modified in creation of 'bch_pbs_cmp_compllimment.D.pl'. #

print STDOUT "Main Input archives: $inarch_dir/$archive_pref", '{ID_class}', "$archive_suff ,\n";
print STDOUT "          where {ID_class} = ", join (', ', @{$list_id_classes}), " .\n\n";
print STDOUT "Temporary input MSAs (reference):     $intmp_aln_dir/$archive_pref", '{ID_class}', "/$in_refaln_pref", '{local_MSA_ID}', "$in_refaln_suff ,\n";   
print STDOUT "Temporary input MSAs (reconstructed): $intmp_aln_dir/$archive_pref", '{ID_class}', "/$in_recaln_pref", '{local_MSA_ID}', "$in_recaln_suff ,\n";   
print STDOUT "Input tree and indel parameters:      $intmp_aln_dir/$archive_pref", '{ID_class}', "/$ctrl_pref", '{local_MSA_ID}', "$ctrl_suff .\n\n";   

print STDOUT "Subsidiary Input archives: $inarch_dir2/$archive_pref2", '{ID_class}', "$archive_suff2 .\n\n";
print STDOUT "List of disagreeing segments:      $intmp_aln_dir/$archive_pref2", '{ID_class}', "/$list_segs_pref", '{local_MSA_ID}', "$list_segs_suff .\n\n";
	# $in_refmsa = "$tmp_dir2/$list_segs_pref$lcl_msa_id$list_segs_suff", and
	# where $tmp_dir2 = "$intmp_aln_dir/$archive_pref2$id_class",


		# IMPORTED from 'bch_serial_br_infer_indels_dawg.hs.pl' in creation of 'bch_pbs_cmp_compllimment.hs.D.pl'. #
print STDOUT "Directory storing auxiliary input data files (recording multiplication factors):\n\n";
print STDOUT "           $aux_indir .\n\n";

		# ADDED in creation of 'bch_pbs_cmp_compllimment.hs.D.pl'. #
$aux_indir =~ s/^\s+//;
($aux_indir =~ m!^/!) or ($aux_indir = "$curr_work_dir/$aux_indir");

=for the predecessor 'bch_pbs_cmp_ml_msa.extJC.6t.PhyML.D.pl'
print STDOUT "Input directories:\n";
print STDOUT "  {indir} = $intop_dir/${indir_pref}\{division\}$indir_suff ,\n";
print STDOUT "  where  {division} = ", join (', ', @{$list_divisions}), " .\n\n";

if (defined $intree_name) {
    print STDOUT "Input tree files: {indir}/$intree_name .\n\n"; ## ADDED in creation of 'bch_pbs_cmp_ml_msa.extJC.6t.beta.pl' (on Mar 15 (Tue), 2011)
}
print STDOUT "Anchor MSA files:  {indir}/$anchor_msa_name .\n\n"; ## ADDED in creation of 'bch_pbs_cmp_apbayes_msa.extJC.pl' (on July 14 (Wed), 2010)
=cut

	# MODIFIEd in creation of 'bch_pbs_cmp_compllimment.D.pl'. #

print STDOUT "Output Directories: {outdir} = {top_dir}/Outputs/${outdir_pref}\{local_MSA_ID\}$outdir_suff ,\n";
print STDOUT "PBS job Scripts:   {top_dir}/PBS_scripts/${pref_pbs}\{local_MSA_ID\}$suff_pbs ,\n";
print STDOUT "Log Files for PBS jobs: {top_dir}/Log_PBS/${pref_logpbs}\{local_MSA_ID\}$suff_logpbs ,\n";
print STDOUT "   where {division}'s are the same as those for the input files ,\n";
print STDOUT "   and {top_dir} = $outtoptop_dir/$archive_pref\{ID_class\} is the top output directory for each class of MSAs.\n\n"; 

=for the predecessor 'bch_pbs_cmp_ml_msa.extJC.6t.PhyML.D.pl'
print STDOUT "Output Directories: {outdir} = $outtop_dir/${outdir_pref}\{division\}$outdir_suff ,\n";
print STDOUT "PBS job Scripts:   $pbs_dir/${pref_pbs}\{division\}$suff_pbs ,\n";
print STDOUT "Log Files for PBS jobs: $logpbs_dir/${pref_logpbs}\{division\}$suff_logpbs ,\n";
print STDOUT "   where {division}'s are the same as those for the input files .\n\n";
=cut

	## ADDED in rectifying the complex output directory structure (on Nov 27 (Sat), 2010) ## 
print STDOUT "Directories for the Interim Outputs: {outdir}/$outtop_dir2 .\n\n";

print STDOUT "Start: ", ` date ` , "\n";

=for the predecessor 'bch_pbs_cmp_apbayes_msa.extJC.6t.pl'
(defined $THRSH_SGN_PTIT) or ($THRSH_SGN_PTIT = ''); # replace undef with a null string #
=cut

=for the predecessor 'bch_pbs_cmp_ml_msa.extJC.6t.PhyML.D.pl'
	### Create Output & Log Directories  ###
foreach my $dir ($outtop_dir, $pbs_dir, $logpbs_dir) {
    ( -d $dir ) or system ("mkdir -p $dir");
    (( -r $dir ) and ( -w $dir )) or system ("chmod u+rw $dir");
}
=cut

	## As a preliminary process, convert $intmp_aln_dir into the absolute path if it is a relative path. ##
	## (ADDED in creation of 'bch_pbs_cmp_compllimment.D.pl' (on Aug 8 (Fri), 2014).) ##

unless ($intmp_aln_dir =~ m!^\s*/!) {
    my $intmp_aln_dir0 = $intmp_aln_dir;
    $intmp_aln_dir = "$CURR_WORK_DIR/$intmp_aln_dir";
    unless (( -d $intmp_aln_dir ) and ( -r $intmp_aln_dir )) {
    ##unless (( -f $intmp_aln_dir ) and ( -r $intmp_aln_dir )) {...}
	print STDOUT "[ERROR '$program_name'] FAILED to convert the relative path, '$intmp_aln_dir0,' into the absolute path: $!\n";
	print STDOUT  ' ' x 5 , " ... the readable directory, \"$intmp_aln_dir,\" does NOT EXIST !!\n\n";
	print STDERR "[ERROR '$program_name'] $!\n";
	die ;
    }
    print STDOUT "[INFORMATION] Successfully converted the relative path, \"$intmp_aln_dir0,\" of the temporary input/output directory into the absolute path, \"$intmp_aln_dir\" ...\n\n";
}

	### Main Process ###

my $ct_classes = my $ct_msas = my $ct_anom = my $ct_fail = my $ct_succ = 0;

	## This double-foreach-loop framework was IMPORTED from 'bch_serial_reconst_dawg_msas_via_mafft.pl'
	## in creation of 'bch_pbs_cmp_compllimment.D.pl'. ##

foreach my $id_class (@{$list_id_classes}) { # Outer foreach-loop. (over archives (or classes)) #

    print STDOUT "<< Class: $id_class >>\n\n";

		# ADDED on Nov 14 (Sat), 2015. #
    (my $num_id_class = $id_class) =~ s/^0+//;
    ##if ($num_id_class < 15) {
    if ($num_id_class > 15) {
	print STDOUT "... This class must have INCOMPLETE INPUT. So, I will skip it ...\n\n";
	##print STDOUT "... This class must have already been analyzed. So, I will skip it ...\n\n";
	 next;
    }
		# END of "ADDED on Nov 14 (Sat), 2015." #


		# Examine the first archive. #

    my $in_archive = join ('', $inarch_dir, '/', $archive_pref, $id_class, $archive_suff);
		# $in_archive = "$inarch_dir/$archive_pref$id_class$archive_suff", and 

    unless (( -f $in_archive ) and ( -r $in_archive ) ) {
	    print STDOUT "[ERROR '$program_name'] CanNOT FIND a readable input archive file '$in_archive' !\n";
	    print STDERR "[ERROR '$program_name'] $!\n";
	    die;
    }

    my $mid_dir = join ('', $archive_pref, $id_class);

    my $list_in_msa_ids0 = peek_into_archive ($in_archive, $mid_dir, $in_refaln_pref, $in_refaln_suff);
    unless (defined $list_in_msa_ids0) {
	    print STDOUT "[ERROR '$program_name'] 'peek_into_archive' FAILED on the input archive '$in_archive' !\n";
	    print STDERR "[ERROR '$program_name'] $!\n";
	    die;
    }

		# Examine the second archive. #

    my $in_archive2 = join ('', $inarch_dir2, '/', $archive_pref2, $id_class, $archive_suff2);
		# $in_archive = "$inarch_dir/$archive_pref$id_class$archive_suff", and 

    unless (( -f $in_archive2 ) and ( -r $in_archive2 ) ) {
	    print STDOUT "[ERROR '$program_name'] CanNOT FIND a readable input archive file '$in_archive2' !\n";
	    print STDERR "[ERROR '$program_name'] $!\n";
	    die;
    }

    my $mid_dir2 = join ('', $archive_pref2, $id_class);

    my $list_in_msa_ids = peek_into_archive ($in_archive2, $mid_dir2, $list_segs_pref, $list_segs_suff);
    unless (defined $list_in_msa_ids) {
	    print STDOUT "[ERROR '$program_name'] 'peek_into_archive' FAILED on the input archive '$in_archive2' !\n";
	    print STDERR "[ERROR '$program_name'] $!\n";
	    die;
    }

    (undef, my $ex0, my $ex) = diff_array (@{$list_in_msa_ids0}, @{$list_in_msa_ids});
    unless (@{$ex}==0) {
	    print STDOUT "[ERROR '$program_name'] The archive '$in_archive2' contains MSAs not in the archive '$in_archive':\n";
	    print STDOUT ' ' x 5, join (', ', @{$ex}), " .\n";
	    print STDERR "[ERROR '$program_name'] $!\n";
	    die;
    }
    unless (@{$ex0}==0) {
	    print STDOUT "[WARNING '$program_name'] The archive '$in_archive' contains MSAs not in the archive '$in_archive2':\n";
	    print STDOUT ' ' x 5, join (', ', @{$ex0}), " .\n\n";
    }

    ## (@{$list_in_msa_ids}>2) and (@{$list_in_msa_ids} = @{$list_in_msa_ids}[0,1]); ## For TESTING the script. ##
    ## @{$list_in_msa_ids} = ('0004', '0122'); # For DEBUGGING the script ('Test2a').
    ## @{$list_in_msa_ids} = ('0227'); # For DEBUGGING the script ('Test3b').
    ## @{$list_in_msa_ids} = ('0120'); # For DEBUGGING the script ('Test3c').
    ## @{$list_in_msa_ids} = ('0172'); # For DEBUGGING the script ('DBG1' (predecessor)). ('Test.dbg1' (new)).
    ## @{$list_in_msa_ids} = ('0227'); # For DEBUGGING the script ('DBG2' (predecessor)). ('Test.dbg2' (new)).


    my $topdir = "$outtoptop_dir/$mid_dir";
	# $topdir = "$outtoptop_dir/$archive_pref$id_class/";

    my $outtop_dir = "$topdir/Outputs";
    my $pbs_dir = "$topdir/PBS_scripts";
    my $logpbs_dir = "$topdir/Log_PBS";

    foreach my $odir ($outtop_dir, $pbs_dir, $logpbs_dir) {
       unless ( -d $odir) {
	  unless (0 == system (" mkdir -p $odir ") ) {
	    print STDOUT "[ERROR '$program_name'] FAILED to create the top-level output directory '$odir': $? !\n";
	    print STDERR "[ERROR '$program_name'] $!\n";
	    die;
	  }
       }
       unless ( -w $odir) {
	  unless (0 == system (" chmod -R u+w $odir ") ) {
	    print STDOUT "[ERROR '$program_name'] FAILED to change the permission mode of the top-level output directory '$odir': $?  !\n";
	    print STDERR "[ERROR '$program_name'] $!\n";
	    die;
	  }
       }
    }


    $ct_classes++;

 (print STDOUT "#{Input MSAs in the archive} = ", scalar (@{$list_in_msa_ids}), " .\n\n") if ($TEST_LEVEL>0);

    my $log_bch_pbs = "$logpbs_dir/log_batch_qsub_$pref_pbs.txt";

    foreach my $in_msa_id (@{$list_in_msa_ids}) { # Middle foreach-loop (over MSAs in the archive) #

		# ADDED in Nov 14 (Sat), 2015. #
	(my $num_in_msa_id = $in_msa_id) =~ s/^0+//;
	##($num_in_msa_id < 2909) and next;
	($num_in_msa_id > 3000) and last; # MODIFIED in handling '9fe_mammals'. #
		# END of "ADDED in Nov 14 (Sat), 2015." #

	$ct_msas++;

  (print STDOUT "< Input MSA ID: $in_msa_id >\n\n") if ($TEST_LEVEL>0);

		## Extract Input Files. ##
		## (IMPORTED from 'bch_serial_reconst_dawg_msas_via_mafft.pl', then modified, in creation of 'bch_pbs_cmp_compllimment.D.pl'.)

		# Extract the input reference MSA file. #

	my $in_refmsa_name = join ('', $in_refaln_pref, $in_msa_id, $in_refaln_suff);
	my $extracted_refmsa_file = "$mid_dir/$in_refmsa_name";
	my $tmpin_refmsa = "$intmp_aln_dir/$extracted_refmsa_file";

	unless (0 == system ("tar -C $intmp_aln_dir -xpzf $in_archive $extracted_refmsa_file") ) {
	    print STDOUT "[ERROR '$program_name'] FAILED to extract a file '$extracted_refmsa_file' into '$intmp_aln_dir' from the archive '$in_archive', for the MSA '$in_msa_id' belonging to the class '$id_class': $? !\n\n";
	    print STDERR "[ERROR '$program_name'] $!\n";
	    die;
	}
	unless (( -f $tmpin_refmsa ) and ( -r $tmpin_refmsa )) {
	    print STDOUT "[ERROR '$program_name'] CanNOT FIND a readable temporary input MSA file '$tmpin_refmsa': $! !\n\n";
	    print STDERR "[ERROR '$program_name'] $!\n";
	    die;
	}

	my $anchor_msa_file = $tmpin_refmsa;

		# Extract the input reconstructed MSA file. #

	my $in_recmsa_name = join ('', $in_recaln_pref, $in_msa_id, $in_recaln_suff);
	my $extracted_recmsa_file = "$mid_dir/$in_recmsa_name";
	my $tmpin_recmsa = "$intmp_aln_dir/$extracted_recmsa_file";

	unless (0 == system ("tar -C $intmp_aln_dir -xpzf $in_archive $extracted_recmsa_file") ) {
	    print STDOUT "[ERROR '$program_name'] FAILED to extract a file '$extracted_recmsa_file' into '$intmp_aln_dir' from the archive '$in_archive', for the MSA '$in_msa_id' belonging to the class '$id_class': $? !\n\n";
	    print STDERR "[ERROR '$program_name'] $!\n";
	    die;
	}
	unless (( -f $tmpin_recmsa ) and ( -r $tmpin_recmsa )) {
	    print STDOUT "[ERROR '$program_name'] CanNOT FIND a readable temporary input MSA file '$tmpin_recmsa': $! !\n\n";
	    print STDERR "[ERROR '$program_name'] $!\n";
	    die;
	}

		# Extract the Dawg control file. #

	my $ctrl_file_name = join ('', $ctrl_pref, $in_msa_id, $ctrl_suff);
	my $extracted_ctrl_file = "$mid_dir/$ctrl_file_name";
	my $tmpin_ctrl = "$intmp_aln_dir/$extracted_ctrl_file";

	unless (0 == system ("tar -C $intmp_aln_dir -xpzf $in_archive $extracted_ctrl_file") ) {
	    print STDOUT "[ERROR '$program_name'] FAILED to extract a file '$extracted_ctrl_file' into '$intmp_aln_dir' from the archive '$in_archive', for the MSA '$in_msa_id' belonging to the class '$id_class': $? !\n\n";
	    print STDERR "[ERROR '$program_name'] $!\n";
	    die;
	}
	unless (( -f $tmpin_ctrl ) and ( -r $tmpin_ctrl )) {
	    print STDOUT "[ERROR '$program_name'] CanNOT FIND a readable temporary Dawg control file '$tmpin_ctrl': $! !\n\n";
	    print STDERR "[ERROR '$program_name'] $!\n";
	    die;
	}

	my $intree_file = $tmpin_ctrl;

		# Extract the list of disagreeing segments. #

	my $list_segs_name = join ('', $list_segs_pref, $in_msa_id, $list_segs_suff);
	my $extracted_list_segs = "$mid_dir2/$list_segs_name";
	my $tmp_list_segs = "$intmp_aln_dir/$extracted_list_segs";

	unless (0 == system ("tar -C $intmp_aln_dir -xpzf $in_archive2 $extracted_list_segs") ) {
	    print STDOUT "[ERROR '$program_name'] FAILED to extract a file '$extracted_list_segs' into '$intmp_aln_dir' from the archive '$in_archive2', for the MSA '$in_msa_id' belonging to the class '$id_class': $? !\n\n";
	    print STDERR "[ERROR '$program_name'] $!\n";
	    die;
	}
	unless (( -f $tmp_list_segs ) and ( -r $tmp_list_segs )) {
	    print STDOUT "[ERROR '$program_name'] CanNOT FIND a readable temporary Dawg control file '$tmp_list_segs': $! !\n\n";
	    print STDERR "[ERROR '$program_name'] $!\n";
	    die;
	}

		## END of "(IMPORTED from 'bch_serial_reconst_dawg_msas_via_mafft.pl', then modified, in creation of 'bch_pbs_cmp_compllimment.D.pl'.)" ##

	my $div = $in_msa_id; # Set $div as an alias of $in_msa_id.

		# Carried over from the predecessor 'bch_pbs_cmp_ml_msa.extJC.6t.PhyML.D.pl'. #

	my $outdir = join ('', $outtop_dir, '/', $outdir_pref, $div, $outdir_suff);

	my $pbs_script_name = join ('', $pref_pbs, $div, $suff_pbs);
	my $pbs_script = "$pbs_dir/$pbs_script_name";
	my $logpbs_file = join ('', $logpbs_dir, '/', $pref_logpbs, $div, $suff_logpbs) ;


=for the predecessor 'bch_pbs_cmp_ml_msa.extJC.6t.PhyML.D.pl'.
foreach my $div (@{$list_divisions}) { # The outermost foreach-loop #
	### (($div eq '3_4-7') or ($div eq '4_5-0')) or next; ### For TESTING the script ###

	my $indir = join ('', $intop_dir, '/', $indir_pref, $div, $indir_suff);
	my $outdir = join ('', $outtop_dir, '/', $outdir_pref, $div, $outdir_suff);

	my $pbs_script_name = join ('', $pref_pbs, $div, $suff_pbs);
	my $pbs_script = "$pbs_dir/$pbs_script_name";
	my $logpbs_file = join ('', $logpbs_dir, '/', $pref_logpbs, $div, $suff_logpbs) ;

		# Temporarily REVISED in creation of 'bch_pbs_cmp_ml_msa.extJC.6t.beta.pl' (on Mar 15 (Tue), 2011) #
		# Further revised in creation of 'bch_pbs_cmp_ml_msa.extJC.6t.PhyML.pl' (on Apr 12 (Tue), 2011) #
	my $intree_file = (defined $intree_name)  ? "$indir/$intree_name" : '';
	##my $intree_file = "$indir/$intree_name";
	if (defined $intree_name) {
	    unless (( -f $intree_file ) and ( -r $intree_file )) {
	        print STDOUT "[CAUTION '$program_name'] NO INPUT TREE FILE for the division '$div' !\n";
	        print STDOUT " --- I will SKIP the further analysis on this division ...\n\n"; 
	        next;
	    }
	}
	my $anchor_msa_file = "$indir/$anchor_msa_name";
	unless (( -f $anchor_msa_file ) and ( -r $anchor_msa_file )) {
	    print STDOUT "[CAUTION '$program_name'] NO anchor MSA for the division '$div' !\n";
	    print STDOUT " --- I will SKIP the further analysis on this division ...\n\n"; 
	    next;
	}
=cut

	##my @options = ([ '-M', $e_mail ], [ '-o', $logpbs_file ]);
	my @options = (
		##[ '-l', "walltime=24:00:00"],  # Maximum runtime # 
		[ '-l', "walltime=4:00:00"],  # Maximum runtime # 
		[ '-N', $pbs_script],	# job name #
		[ '-j', 'oe'],    # Merge standard error with standard output #
		[ '-o', "$hostname:$curr_work_dir/$logpbs_file" ], # The path and the filename for standard error #
		 );

	my %revisions = (
		##'bin_perl' => $bin_perl,
		'division' => $div,
		##'script_dir' => $script_dir,
		'master_plscript' => $master_plscript,

	# ADDED to handle the new version of 'compare_apbayes_msa.bch.extJC.6t.pl' (on Mar 10 (Fri), 2011)
		'seqtype' => $SEQTYPE,

	# ADDED in creation of 'bch_pbs_cmp_ml_msa.extJC.6t.PAML.pl' (on Mar 23 (Wed), 2011) #
		##'main_bin_tree' => $main_exec_tree, DISABLED in creation of 'bch_pbs_cmp_ml_msa.extJC.6t.PhyML.pl' on Apr 12 (Tue), 2011
		'sbst_model' => $SBST_MODEL,
		'ct_rcate' => $CT_RCATE,
		'alpha' => $ALPHA,
		'topo_search' => $TOPO_SEARCH,
		'resfreq' => $RES_FREQ, # ADDED in creation of 'bch_pbs_cmp_ml_msa.extJC.6t.PhyML.pl' on Apr 12 (Tue), 2011 #
		'sv_ratio' => $SV_RATIO, # ADDED in creation of 'bch_pbs_cmp_ml_msa.extJC.6t.PhyML.D.pl' (on Apr 21 (Thu), 2011)

	# ADDED in creation of 'bch_pbs_cmp_ml_msa.extJC.6t.beta.pl' (on Mar 15 (Tue), 2011) #
		##'main_bin_clmlk' => $main_exec_clmlk, # REVISED in creation of 'bch_pbs_cmp_ml_msa.extJC.6t.PAML.pl' (on Mar 23 (Wed), 2011)  => DISABLED AGAIN in creation of 'bch_pbs_cmp_ml_msa.extJC.6t.PhyML.pl' on Apr 12 (Tue), 2011
		'main_bin' => $main_exec,  # REVISED in creation of 'bch_pbs_cmp_ml_msa.extJC.6t.PhyML.pl' on Apr 12 (Tue), 2011

		##'ctrl_file' => $ctrl_file, # DISABLED in creation of 'bch_pbs_cmp_ml_msa.extJC.6t.PhyML.pl' on Apr 12 (Tue), 2011
		## 'dat_file' => $dat_file, # DISABLED in creation of 'bch_pbs_cmp_ml_msa.extJC.6t.PhyML.D.pl' on Apr 21 (Thu), 2011

		'outtop_dir' => $outdir,
		'outtop_dir2' => $outtop_dir2, ## ADDED in rectifying the complex output directory structure (on Nov 27 (Sat), 2010) ##

	# MODIFIED in creation of 'bch_pbs_cmp_compllimment.D.pl' (on Aug 7 (Thu), 2014). # 
		'inaln_file_ref' => $tmpin_refmsa,
		'inaln_file_rec' => $tmpin_recmsa,
		'inlist_segs' => $tmp_list_segs,
		'inlist_params' => $tmpin_ctrl,
		##'indir' => $indir,

	 # ADDED in creation of 'bch_pbs_cmp_ml_msa.extJC.6t.beta.pl' (on Mar 15 (Tue), 2011) #
		'intree' => $intree_file,
		   # DISABLED on Mar 15 (Tue), 2011, then RESURRECTED on Mar 16 (Wed), 2011
		'anchor_msa' => $anchor_msa_file,

			# For the predecessor 'bch_pbs_cmp_apbayes_msa.extJC.6t.pl'
		##'minct_chars' => $MINCT_CHARS,
		##'thrsh_sgn_ptit' => $THRSH_SGN_PTIT,
		##'power' => $POWER,

	# ADDED in creation of 'bch_pbs_cmp_compllimment.hs.D.pl' (on June 24 (Wed), 2015). #
		'aux_indir' => $aux_indir,
			);

	unless ( prepare_pbs_script ($tmpl_pbsscript, $pbs_script, @options, %revisions)) {
	    print STDOUT "[ERROR '$program_name'] FAILED to conduct 'prepare_pbs_script' on the division '$div' !\n";
	    print STDERR "[ERROR '$program_name'] $!\n\n";
	    die ;
	}

	    ## ADDED on April 5 (Mon), 2010 ##
	unless (0 == system ("echo 'Division $div:' >> $log_bch_pbs") ) {
	    print STDOUT "[ERROR '$program_name'] FAILED to write the division number to the submission script for the division '$div' !\n";
	    print STDERR "[ERROR '$program_name'] $!\n\n";
	    die ;
	}

##=DISABLED for TESTING the script
###=An AD-HOC measure on Mac (administered on  June 30 (Wed), 2010) ##
	unless (0 == system ("sh $pbs_script > $logpbs_file 2>&1") ) {
	    print STDOUT "[ERROR '$program_name'] FAILED to conduct 'system ( 'sh $pbs_script' )' for the division '$div' !\n";
	    print STDERR "[ERROR '$program_name'] $!\n\n";
	    die ;
	}
	print STDOUT " The job for the division $div has been done .\n";
###=cut
##=cut

=DISABLED on Mac 
	unless (0 == system ("qsub $pbs_script >> $log_bch_pbs 2>&1") ) {
	    print STDOUT "[ERROR '$program_name'] FAILED to conduct 'system ( 'qsub $pbs_script' )' for the division '$div' !\n";
	    print STDERR "[ERROR '$program_name'] $!\n\n";
	    die ;
	}
	print STDERR " The job for the division $div has been submitted .\n";
=cut

=Disabled on Mac (on June 30 (Wed), 2010)
	    ## ADDED on April 5 (Mon), 2010 ##
	unless (0 == system ("echo '' >> $log_bch_pbs") ) {
	    print STDOUT "[ERROR '$program_name'] FAILED to write a blank line to the submission script for the division '$div' !\n";
	    print STDERR "[ERROR '$program_name'] $!\n\n";
	    die ;
	}
=cut

##=DISABLED for TESTING the script ('Pre_Test2a')
		# IMPORTED from 'bch_serial_reconst_dawg_msas_via_mafft.pl,' then modified, in creation of 'bch_pbs_cmp_compllimment.D.pl'. #

	foreach my $ofile_name ('tbl_summ_apbayes_msa.txt') {
	     my $ofile = "$outdir/$ofile_name";
	     unless (( -f $ofile ) and ( -r $ofile )) {
		print STDOUT "[ERROR '$program_name'] CanNOT FIND a readable output file '$ofile'... I guess that the analysis via the script '$master_plscript' FAILED on the local MSA ID '$in_msa_id' !\n";
		print STDERR "[ERROR '$program_name'] $!\n";
		die;
	     }
	}

  (print STDOUT "\n ... Successfully extracted some input sequences, and compared the alignments in terms of ComplLiMMent scores ...\n\n") if ($TEST_LEVEL>1);
##=cut

		# Remove the temporary input files. #
		# (IMPORTED from 'bch_pbs_cmp_compllimment.D.pl', then modified, in creation of 'bch_pbs_cmp_compllimment.D.pl'.) #

##=DISABLED for TESTING the script ('Pre_Test1a')
	foreach my $tmpin_file ($tmpin_refmsa, $tmpin_recmsa, $tmpin_ctrl, $tmp_list_segs) {
	    unless (0 == system ("rm -f $tmpin_file") ) {
		print STDOUT "[ERROR '$program_name'] FAILED to remove the temporary input file '$tmpin_file': $? !\n";
		print STDERR "[ERROR '$program_name'] $!\n";
		die;
	    }
	}
##=cut

		## The double-foreach-loop framework was IMPORTED from 'bch_serial_reconst_dawg_msas_via_mafft.pl' in creation of 'bch_pbs_cmp_compllimment.D.pl'. ##

	$ct_succ++;

    }					# End of the middle foreach-loop (over MSAs in the archive). #


		## Archive the Middle output directory (storing masked MSAs for the same chromosome.) ##

    my $out_archive_name = "$mid_dir.tgz";

       # $topdir = "$outtoptop_dir/$mid_dir";
    unless ( chdir $outtoptop_dir ) {  # MODIFIED in creation of 'bch_pbs_cmp_compllimment.D.pl' (on Aug 9 (Sat), 2014). #
       # $topdir = "$toptop_dir/$mid_dir".
    ##unless ( chdir $toptop_dir ) {...}
	print STDOUT "[ERROR '$program_name'] FAILED the subroutine 'chdir' to change the directory to '$outtoptop_dir' !\n";
	print STDERR "[ERROR '$program_name'] $!\n";
	die;
    }

    unless (0 == system ("tar -cpzf $out_archive_name $mid_dir") ) {
	print STDOUT "[ERROR '$program_name'] FAILED TO CREATE a tar-gzipped ARCHIVE '$out_archive_name out of the directory '$mid_dir' under the directory '$toptop_dir': $? !\n";
	print STDERR "[ERROR '$program_name'] $!\n";
	die;
    }

    unless (0 == system ("rm -rf $mid_dir") ) {
	print STDOUT "[ERROR '$program_name'] FAILED to REMOVE the directory '$mid_dir' under the directory '$toptop_dir': $? !\n";
	print STDERR "[ERROR '$program_name'] $!\n";
	die;
    }
 (print STDOUT "\n... Successfully archived the masked MSAs into '$out_archive_name' under '$toptop_dir'!!\n\n") if ($TEST_LEVEL>1);

    unless ( chdir $CURR_WORK_DIR ) {
	print STDOUT "[ERROR '$program_name'] FAILED the subroutine 'chdir' to RETURN TO the original place, '$CURR_WORK_DIR' !\n";
	print STDERR "[ERROR '$program_name'] $!\n";
	die;
    }

    ##($ct_chr>0) and last; ## For TESTING the script. ##

}			# END of the outer foreach-loop. (over archives (or classes)) #

##}		# End of the outermost foreach-loop # (For the predecessor 'bch_pbs_cmp_ml_msa.extJC.6t.PhyML.D.pl'.) #


print STDOUT "\n=== All Processes FINISHED !! ===\n\n";

print STDOUT "#{MSA Classes} = $ct_classes .\n";
print STDOUT "#{Input MSAs}  = $ct_msas .\n";
print STDOUT "    #{Anomalous} = $ct_anom ,\n";
print STDOUT "    #{Failed}    = $ct_fail ,\n";
print STDOUT "    #{Succeeded} = $ct_succ .\n\n";


##print STDOUT "\n\n == Finished submitting the jobs for ALL the divisions ==\n\n"; # For the predecessor 'bch_pbs_cmp_ml_msa.extJC.6t.PhyML.D.pl'. #
print STDOUT ` date ` , "\n";


	### DEFINITIONS OF THE SUBROUTINES ###

# peek_into_archive:
#	This subroutine looks into an input archive and outputs a list of entries.
#	The archive is supposed to be storing files with the following paths:
#	"$dir/$pref$id$suff",
#	where $id specifies the ID of the file.
#	(IMPORTED from 'bch_serial_reconst_dawg_msas_via_mafft.pl' in creation of 'bch_pbs_cmp_compllimment.D.pl'.)
#
# INPUT: (\$in_archive, $dir, $pref, $suff), where
#	$in_archive is the path to the input archive;
#	$dir/$pref/$suff are templates for the paths to the files stored in the archive.
#
# OUTPUT: \@list_ids, where
#	@list_ids stores the IDs of the archived files with the above paths.
#
sub peek_into_archive (\$$$$) {

	my ($in_archive, $dir, $pref, $suff) = @_;
	local $/ = "\n"; # Use the default input-record-separator. #

	my $fh_tmp;
	unless ( open ($fh_tmp, "tar -tzf ${$in_archive} |" ) ) {
	    print STDOUT "[ERROR 'peek_into_archive'] CanNOT fork or look into ${$in_archive}: $!\n";
	    return undef;
	}

	my @list_ids = ();

	my $ext_pref = "$dir/$pref"; # Extended prefix. #
	my $len_epref = length $ext_pref;
	my $len_suff = length $suff;

	while (my $tmp = <$fh_tmp>) { # Main while-loop (over input lines) #

	    $tmp =~ s/\s+$//; # Remove white spaces at the end of the entry (serving as a separator (and possibly a pad)).
	    ($ext_pref =~ m/^\.\//) or ($tmp =~ s/^\.\///); # Remove './' at the beginning of the entry unless $ext_pref begins with './'. (ADDED in creation of 'bch_serial_PAML.pl'.)

	    my $tmp_suff = substr ($tmp, - $len_suff, $len_suff, '');

	    ($tmp_suff eq $suff) or next; # Skip if the suffix doesn't match.

	    my $tmp_epref = substr ($tmp, 0, $len_epref, '');

	    ($tmp_epref eq $ext_pref) or next; # Skip if the extended prefix doesn't match.

	    push @list_ids, $tmp; # The remnant of the entry must be the ID.


	}			# End of the main while-loop (over input lines) #
	close ($fh_tmp);

	return \@list_ids;

}	# End of the subroutine 'peek_into_archive' #
