# Supplementary material for: Characterization of multiple sequence alignment errors using complete-likelihood score and position-shift map
Source: BMC Bioinformatics. 2016 Mar 18;17:133. doi: 10.1186/s12859-016-0945-5 (PMC4799563; doi:10.1186/s12859-016-0945-5)
Supplement: Additional file 2: — The ZIP archive of a package that contains the original versions of Perl modules and scripts used for creating the simulated and reconstructed MSAs and for analyzing these MSAs. It also contains a README file that describes how to use the modules and scripts. (The modules and scripts will run on a Mac OS X terminal. And it will probably run on other UNIX platforms, although we have not tested whether they indeed do.) The package also contains the Dawg control files that were used for the simulations. The latest version of the package (“ComplLiMment_P.verxxx”) can be found in the ‘lolipog’ directory at the FTP repository of the Bioinformatics Organization [85]. (ZIP 4746 kb) [file 12859_2016_945_MOESM2_ESM.zip › additional_file_2/ComplLiMment_P.ver0.6.1.2/ANALYSES/MSA_Prcd_Errors/Erroneous_Regions/Equiv_Regions/MAFFT/E_INS_1/Inclusion_gpd_segs/exam_incl_gpd_segs.pl]

#!/usr/bin/perl
#
###################################################################################
#	
#	ComplLiMment_P: A package to calculate the Complete-likelihood for a given Multiple-sequence alignment
#			(almost exclusively via Perl modules and scripts).
#
#	Version 0.6: Copyright (C) 2015 Kiyoshi Ezawa
#	Version 0.6.1: Copyright (C) 2015 Kiyoshi Ezawa
#	Version 0.6.1.1: Copyright (C) 2015 Kiyoshi Ezawa
#	Version 0.6.1.2: Copyright (C) 2016 Kiyoshi Ezawa
#
#    This package is free software: you can redistribute it and/or modify
#    it under the terms of the GNU General Public License as published by
#    the Free Software Foundation, either version 3 of the License, or
#    (at your option) any later version.
#
#    This package is distributed in the hope that it will be useful,
#    but WITHOUT ANY WARRANTY; without even the implied warranty of
#    MERCHANTABILITY or FITNESS FOR A PARTICULAR PURPOSE.  See the
#    GNU General Public License for more details.
#
#    You should have received a copy of the GNU General Public License, "GNU_GPL.txt",
#    along with this package.  If not, see <http://www.gnu.org/licenses/>.
#
#    The author can be contacted by e-mailing to <kezawa dot ezawa3 at gmail dot com>
#    (replace " dot " and " at " with "." and "@", respectively).
#
###################################################################################
#
# exam_incl_gpd_segs.pl:
#	This Perl script examines what gapped segments are included in each erroneously aligned segment.
#	(CREATED on Oct 3 (Fri), 2014.)
#

use strict;
use warnings;

use MyFile_manipu qw(
	open_input_file2 open_output_file list_sessions_ext tfm_labels2indices_gen
	);
use MyMalnIO qw(
	extract_fasta extract_clw
	);
	## pr_clustal_like_lite_aa
	## pr_ODEN_input pr_phylip_aln

use MyCluster_distribution qw(
	bin_initializer cluster_distributor
	batch_initializer batch_pr_file_distri batch_pr_file_distri_xl
	cluster_distributor_wgt
	init_2dim_distri distributor_2dim pr_file_2dim_distri pr_file_2dim_distri_xl
	create_key_intervals );
use MyContingency_table qw(
	ratios_contingency_tables add_ctbl_margins
	pr_juxtapose_ctbls_xl convert_ctbl_to_2d_distri
	);


$| = 1; # Flush the buffer for standard output as soon as it receives data.

my $program_path = $0;
my ($program_name) = ($program_path =~ m!([^/]+)$!);


	### User-specified Parameters ###

our $NONPARS = 'NonParsimonious';
our $UNDEF = 'undef';
our $NOT_APPLICABLE = 'N/A';


	## Specifying the fields of input/output files. ##

our @TAGS_IN_FLD1 = ('ID_Class', 'Lcl_MSA_ID');
our @TAGS_IN_FLD2 = ('Cl_no.(exclusive)', 'Cl_Start', 'Cl_End', 'Rel_Prob[correct_inf_anc_gp]');

our @TAGS_AUX_FLD = ('Indx_spacer', 'Start_in_Ref', 'End_in_ref');

our @TAGS_OUT_FLD = ('ID_Class', 'Session_ID', 'Segment_ID', 'Coord_Beg', 'Coord_End',
	'#{gpd_segs}', '#{nonpars_gpd_segs}', '#{undef}', '#{N/A}',
	'included,cl,nos(all:exclusive)', 'included,cl,nos(nonpars:exclusive)', 'included,cl,nos(undef:exclusive)', 'included,cl,nos(N/A:exclusive)' ) ;

#my $session_name = 'TESTs/Test1d'; # For TESTING. #
#my $session_name = 'TESTs/Test1e'; # For TESTING. #
#my $session_name = '12primates'; # For full-scale analyses. #
#my $session_name = '15mammals'; # For full-scale analyses. #
my $session_name = '9fe_mammals'; # For full-scale analyses. #


	# Auxiliary files. #
	# $auxfile = "$top_auxdir/$mid_auxdir_pref$id_class$mid_auxdir_suff/$mid_aux_path/$auxfile_pref$session_id$auxfile_suff",
	# where  $id_class and $sesion_id will be collected later.
	# (ADDED in creation of 'summary_cmp_ref_vs_rec_complliment.2.pl'.)

my $top_auxdir = "../${session_name}_lite/Outputs";
##my $top_auxdir = '../hogd_alt_lite_sbcl.1_lite/Outputs';
my $mid_auxdir_pref = 'class_';
##my $mid_auxdir_pref = 'hog_d';
my $mid_auxdir_suff = '';
my $mid_aux_path = '';
my $auxfile_pref = 'equiv_rgs_brief.';
my $auxfile_suff = '.txt';

	### Input/Output files/directories ###

##my $infile1 = "/Users/kezawa3/Ezawa_works_UH/Main_Project/Secondary_Projects/ANALYSES/INDEL_LIKELIHOOD/Proof_of_Principle1/Cmp_True_vs_Inferred/Simulated_MSAs1/hogd_alt_lite_sbcl.1/tbl_results_cmp_ancstates.txt.gz";
##my $infile1 = "/Users/kezawa3/Ezawa_works_UH/Main_Project/Secondary_Projects/ANALYSES/INDEL_LIKELIHOOD/Proof_of_Principle1/Cmp_True_vs_Inferred/Processed_MSAs1/hogd_alt_lite_sbcl.1/tbl_results_cmp_ancstates.txt.gz";
my $infile1 = "/Users/kezawa3/Ezawa_works_UH/Main_Project/Secondary_Projects/ANALYSES/INDEL_LIKELIHOOD/Proof_of_Principle3/Cmp_True_vs_Inferred/Processed_MSAs3_1/$session_name/tbl_results_cmp_ancstates.txt.gz";

	# $outfile = "$outdir/$outfile_name"
my $outdir =  $session_name;
##my $outdir =  'hogd_alt_lite_sbcl.1';
##my $outdir = "TESTs/Test1a"; ### For TESTING the script ###
my $outfile_name = 'tbl_incl_gpd_segs.txt';


	## Check files/directories ##

foreach my $infile ($infile1) {
    unless (( -f $infile) and ( -r $infile )) {
	print STDOUT "[ERROR '$program_name'] CanNOT FIND a readable INPUT FILE '$infile' !\n";
	print STDERR "[ERROR '$program_name'] $!\n";
	die ;
    }
}

foreach my $dir ($top_auxdir) {
    unless (( -d $dir ) and ( -r $dir )) {
	print STDOUT "[ERROR '$program_name'] CanNOT FIND a readable Top Auxiliary Directory '$dir' !\n";
	print STDERR "[ERROR '$program_name'] $!\n";
	die ;
    }
}

=for the predecessor 'bch_serial_identify_equiv_regions.pl'.
my $list_id_classes = list_sessions_ext ($top_auxdir, $mid_auxdir_pref, $mid_auxdir_suff, 'dr');
unless (defined $list_id_classes) {
	print STDOUT "[ERROR '$program_name'] 'list_sessions_ext' FAILED on the top auxiliary directory '$top_auxdir' !\n";
	print STDERR "[ERROR '$program_name'] $!\n";
	die ;
}
=cut

unless ( -d $outdir ) {
    unless (0 == system ("mkdir -p $outdir") ) {
	print STDOUT "[ERROR '$program_name'] FAILED to CREATE the OUTPUT DIRECTORY '$outdir': $? !\n";
	print STDERR "[ERROR '$program_name'] $!\n";
	die ;
    }
}
unless (( -r $outdir ) and ( -w $outdir )) {
    unless (0 == system ("chmod u+rw $outdir") ) {
	print STDOUT "[ERROR '$program_name'] FAILED to CHANGE permission MODES of the output directory '$outdir': $? !\n";
	print STDERR "[ERROR '$program_name'] $!\n";
	die ;
    }
}


	### Declare the Beginning of the Script ###

print STDOUT "\n<< Program name: $program_name (path: $program_path) >>\n\n";

print STDOUT "# This analysis will be performed after excluding the erroneous segments on the left-ends or the right-ends of MSAs.\n\n";

print STDOUT "Input file:  $infile1 .\n\n";

	# $auxfile = "$top_auxdir/$mid_auxdir_pref$id_class$mid_auxdir_suff/$mid_aux_path/$auxfile_pref$session_id$auxfile_suff",
print STDOUT "Auxiliary input files: {top_auxdir}/$mid_auxdir_pref", '{ID_Class}', "$mid_auxdir_suff/$mid_aux_path/$auxfile_pref", '{session_ID}', "$auxfile_suff ,\n";
print STDOUT "              where {top_auxdir} = $top_auxdir ,\n";
print STDOUT "                 and {ID_Class} and {session_ID} will be assigned appropriately for each session .\n\n";
##print STDOUT "                    {ID_Class} = ", join (', ', @{$list_id_classes}), " ,\n\n";
##print STDOUT "                    {session_ID}'s will be collected in the class-specific manner.\n\n";

print STDOUT "Output file: {out_dir}/$outfile_name,\n";
print STDOUT "       where {out_dir} = $outdir .\n\n";


	### Prepare the Input/Output files ###

my $outfile = "$outdir/$outfile_name";

my $fh_in1 = open_input_file2 ($infile1);
unless (defined $fh_in1) {
	print STDOUT "[ERROR '$program_name'] 'open_input_file2' FAILED on the input file '$infile1' !\n";
	print STDERR "[ERROR '$program_name'] $!\n";
	die ;
}

my $fh_out = open_output_file ($outfile, 1);
unless (defined $fh_out) {
	print STDOUT "[ERROR '$program_name'] 'open_output_file' FAILED on the output file '$outfile' !\n";
	print STDERR "[ERROR '$program_name'] $!\n";
	die ;
}

	### Main Processes ###
$/ = ''; # Use (a) blank line(s) as an input record separater.

my $in_header_chunk1 = <$fh_in1>;

my ($in_header1_1, $in_header1_2) = split /\n+/, $in_header_chunk1;

my $indices_fld1 = tfm_labels2indices_gen (@TAGS_IN_FLD1, $in_header1_1, "\t");
unless (defined $indices_fld1) {
	$in_header1_1 =~ s/\s+$//; 
	print STDOUT "[ERROR '$program_name'] 'tfm_labels2indices_gen' FAILED on the 1st input header:\n";
	print STDOUT " '$in_header1_1' !\n";
	print STDERR "[ERROR '$program_name'] $!\n";
	die ;
}
my $max_indx1 = 0;
foreach my $indx (@{$indices_fld1}) { ($max_indx1 <$indx) and ($max_indx1 = $indx); }

my $indices_fld2 = tfm_labels2indices_gen (@TAGS_IN_FLD2, $in_header1_2, "\t");
unless (defined $indices_fld2) {
	$in_header1_2 =~ s/\s+$//; 
	print STDOUT "[ERROR '$program_name'] 'tfm_labels2indices_gen' FAILED on the 2nd input header:\n";
	print STDOUT " '$in_header1_2' !\n";
	print STDERR "[ERROR '$program_name'] $!\n";
	die ;
}
my $max_indx2 = 0;
foreach my $indx (@{$indices_fld2}) { ($max_indx2 <$indx) and ($max_indx2 = $indx); }

my $indices_aux_fld = [];
my $max_aux_indx;


print $fh_out join ("\t", @TAGS_OUT_FLD), "\n\n";

my $totct_sessions = my $totct_errsegs = my $ct_anom = my $ct_w_undef = my $ct_fail = my $ct_succ = 0;
my $ct_anom2 = my $ct_anom3 = my $ct_skipped = my $ct_no_errsegs = 0;
my $ct_np_errsegs = my $ct_undef_errsegs = my $ct_na_errsegs = 0;

while (my $in_chunk = <$fh_in1>) { # Outer while-loop (over MSA sessions) #

	my @in_lines = split /\n+/, $in_chunk;
	unless (@in_lines>=2) {
	    $in_chunk =~ s/\s+$//;
	    print STDOUT "[WARNING '$program_name'] Found an ANOMALOUS INPUT CHUNK: $! !\n";
	    print STDOUT "'$in_chunk' .\n\n";
	    $ct_anom++;
	    next;
	}

	my $first_line = shift @in_lines;
	my @first_flds = split /\s+/, $first_line;
	unless (@first_flds>$max_indx1) {
	    print STDOUT "[WARNING '$program_name'] Found an ANOMALOUS 1st line: $! !\n";
	    print STDOUT "'$first_line' .\n\n";
	    $ct_anom2++;
	    next;
	}

	my ($id_class, $session) = @first_flds[@{$indices_fld1}];

		# @TAGS_IN_FLD1 = ('ID_Class', 'Lcl_MSA_ID');

	##("$id_class:$session" eq "1_2:0066") or next; # For TESTING ("Test2a").
	##("$id_class:$session" eq "1_3:0008") or next; # For TESTING ("Test2b").
	##("$id_class:$session" eq "1_1:0240") or next; # For TESTING ("Test2c").
	##("$id_class:$session" eq "1_3:0006") or next; # For TESTING ("Test2d").

##=A SPECIAL MEASURE on processing '9fe_mammals'. #
	(my $num_session = $session) =~ s/^0+//;
	($num_session > 3000) and last;
##=cut # A SPECIAL MEASURE on processing '9fe_mammals'. #

	$totct_sessions++;

	my @set_gpd_segs = (); # element = [ $cluster_id_exclusive, $cluster_start, $cluster_end, $rel_prob_corr_scn]

	while (my $line = shift @in_lines) { # 1st middle while-loop (over input gapped segments). #

	    my @flds = split /\s+/, $line;
	    unless (@flds>$max_indx2) {
		print STDOUT "[WARNING '$program_name'] Found an ANOMALOUS bulk line for the session '$session' of the class '$id_class': $! !\n";
		print STDOUT "'$line' .\n\n";
		$ct_anom3++;
		next;
	    }

	    my ($cl_no, $cl_start, $cl_end, $relprob_corr_scn) = @flds[@{$indices_fld2}];

	    push @set_gpd_segs, [$cl_no, $cl_start, $cl_end, $relprob_corr_scn];

		# @TAGS_IN_FLD2 = ('Cl_no.(exclusive)', 'Cl_Start', 'Cl_End', 'Rel_Prob[correct_inf_anc_gp]'); # The coordinates are in the 0-based half-open convention.

	}			# End of the 1st middle while-loop (over input gapped segments). #

	unless (@set_gpd_segs>0) {
	    print STDOUT "[WARNING '$program_name'] The session '$session' of the class '$id_class' has NO gapped segments: $! !\n\n";
	    $ct_skipped++;
	    next;
	}

	my $auxfile = join ('', $top_auxdir, '/', $mid_auxdir_pref, $id_class, $mid_auxdir_suff, '/', $mid_aux_path, '/', $auxfile_pref, $session, $auxfile_suff);

	unless (( -f $auxfile ) and ( -r $auxfile) ) {
	    print STDOUT "[ERROR '$program_name'] CanNOT FIND a readable auxiliary file '$auxfile' !\n";
	    print STDERR "[ERROR '$program_name'] $!\n";
	    die ;
	}

	my $fh_aux = open_input_file2 ($auxfile);
	unless (defined $fh_aux) {
	    print STDOUT "[ERROR '$program_name'] 'open_input_file2' FAILED on the auxiliary file '$auxfile' !\n";
	    print STDERR "[ERROR '$program_name'] $!\n";
	    die ;
	}

	local $/ = "\n"; # Use a newline character as an input record separator. #

	my $header_aux = <$fh_aux>;

	unless (@{$indices_aux_fld}>0) {

	    $indices_aux_fld = tfm_labels2indices_gen (@TAGS_AUX_FLD, $header_aux, "\t");
	    unless (defined $indices_aux_fld) {
		$header_aux =~ s/\s+$//; 
		print STDOUT "[ERROR '$program_name'] 'tfm_labels2indices_gen' FAILED on the auxiliary input header:\n";
		print STDOUT " '$header_aux' !\n";
		print STDERR "[ERROR '$program_name'] $!\n";
		die ;
	    }
	    $max_aux_indx = 0;
	    foreach my $indx (@{$indices_aux_fld}) { ($max_aux_indx <$indx) and ($max_aux_indx = $indx); }
	}

	my $ct_gpd_segs = @set_gpd_segs;
	my $indx_curr_gpd_seg = 0;

	my $ct_errsegs = 0;

	while (my $line_aux = <$fh_aux>) { # 2nd middle while-loop (over erroneous segments). #

	    my @flds_aux = split /\s+/, $line_aux;
	    (@flds_aux>$max_aux_indx) or next;

	    $ct_errsegs++;

	    my ($indx_errseg, $beg_errseg, $end_errseg) = @flds_aux[@{$indices_aux_fld}];

		# @TAGS_AUX_FLD = ('Indx_spacer', 'Start_in_Ref', 'End_in_ref');

	    my $indx_gsg = $indx_curr_gpd_seg; # Initialize the index of the gapped segment.

	    my @incl_cl_nos = my @incl_np_cl_nos = my @incl_undef_cl_nos = my @incl_na_cl_nos = (); # Set of cluster numbers included in the erroneous segment.

	    for ( ; $indx_gsg<$ct_gpd_segs; $indx_gsg++) { # Inner for-loop (over gapped segments). #

		my ($cl_no, $cl_start, $cl_end, $relprob_corr_scn) = @{$set_gpd_segs[$indx_gsg]} ;

		($cl_end > $end_errseg) and last; # End the loop if the end of the cluster went over the end of the erroneous segment.
		($cl_start < $beg_errseg) and next; # Skip if the beginning of the cluster does not step over the beginning of the erroneous segment .

			# The cluster is completely included in the erroneous segment. #

		push @incl_cl_nos, $cl_no;

		if ($relprob_corr_scn eq $NONPARS) { push @incl_np_cl_nos, $cl_no;
		} elsif ($relprob_corr_scn eq $UNDEF) { push @incl_undef_cl_nos, $cl_no;
		} elsif ($relprob_corr_scn eq $NOT_APPLICABLE) { push @incl_na_cl_nos, $cl_no;
		}
	    }				# End of the inner for-loop (over gapped segments). #

	    my $ct_incl_cls = @incl_cl_nos;
	    my $ct_incl_np_cls = @incl_np_cl_nos;
	    my $ct_incl_undef_cls = @incl_undef_cl_nos;
	    my $ct_incl_na_cls = @incl_na_cl_nos;

	    my $cnct_incl_cl_nos = ($ct_incl_cls>0) ? join (',', @incl_cl_nos) : 'none';
	    my $cnct_incl_np_cl_nos = ($ct_incl_np_cls>0) ? join (',', @incl_np_cl_nos) : 'none';
	    my $cnct_incl_undef_cl_nos = ($ct_incl_undef_cls>0) ? join (',', @incl_undef_cl_nos) : 'none';
	    my $cnct_incl_na_cl_nos = ($ct_incl_na_cls>0) ? join (',', @incl_na_cl_nos) : 'none';

	    print $fh_out join ("\t", $id_class, $session, $indx_errseg, $beg_errseg, $end_errseg,
		$ct_incl_cls, $ct_incl_np_cls, $ct_incl_undef_cls, $ct_incl_na_cls,
		$cnct_incl_cl_nos, $cnct_incl_np_cl_nos, $cnct_incl_undef_cl_nos, $cnct_incl_na_cl_nos), "\n";

		# @TAGS_OUT_FLD = ('ID_Class', 'Session_ID', 'Segment_ID', 'Coord_Beg', 'Coord_End', 
		#     '#{gpd_segs}', '#{nonpars_gpd_segs}', '#{undef}', '#{N/A}',
		#    'included,cl,nos(all:exclusive)', 'included,cl,nos(nonpars:exclusive)', 'included,cl,nos(undef:exclusive)', 'included,cl,nos(N/A:exclusive)' ) ;

	    ($ct_incl_np_cls>0) and ($ct_np_errsegs++);
	    ($ct_incl_undef_cls>0) and ($ct_undef_errsegs++);
	    ($ct_incl_na_cls>0) and ($ct_na_errsegs++);

	    $indx_curr_gpd_seg = $indx_gsg; # Update the 'current' gapped segment.

	}		# End of the 2nd middle while-loop (over erroneous segments). #

	($ct_errsegs>0) or ($ct_no_errsegs++);


	$totct_errsegs += $ct_errsegs;

	$ct_succ++;

	##($ct_succ>2) and last; ## For TESTING the script. ##
	##($ct_succ>0) and last; ## For TESTING the script. ##


}		# End of outer while-loop (over MSA sessions) #

close ($fh_in1);
close ($fh_out);

print STDOUT "\n\n=== ALL the Processes ENDED !! ===\n\n";

print STDOUT "Total#{input Sessions}         = $totct_sessions .\n";
print STDOUT "(Total#{erroneous segments}         = $totct_errsegs .)\n";
print STDOUT "#{Anomalous input chunks}    = $ct_anom .\n";
print STDOUT "#{Chunks with Anomalous 1st lines}    = $ct_anom2 .\n";
print STDOUT "#{Anomalous bulk lines}     = $ct_anom3 .\n\n";

print STDOUT "#{Sessions with NO gapped segments} = $ct_skipped .\n";
print STDOUT "#{Sessions with NO erroneous segments} = $ct_no_errsegs .\n\n";

print STDOUT "#{Input segments failed to be processed} = $ct_fail .\n";
print STDOUT "#{Input segments successfully processed} = $ct_succ .\n\n";

print STDOUT "#{Erroneous segments containing NonParsimonious gapped segments} = $ct_np_errsegs .\n";
print STDOUT "#{Erroneous segments containing gapped segments with 'undef' correct relative probability} = $ct_undef_errsegs .\n";
print STDOUT "#{Erroneous segments containing gapped segments with 'N/A' correct relative probability} = $ct_na_errsegs .\n";
