# Supplementary material for: Characterization of multiple sequence alignment errors using complete-likelihood score and position-shift map
Source: BMC Bioinformatics. 2016 Mar 18;17:133. doi: 10.1186/s12859-016-0945-5 (PMC4799563; doi:10.1186/s12859-016-0945-5)
Supplement: Additional file 2: — The ZIP archive of a package that contains the original versions of Perl modules and scripts used for creating the simulated and reconstructed MSAs and for analyzing these MSAs. It also contains a README file that describes how to use the modules and scripts. (The modules and scripts will run on a Mac OS X terminal. And it will probably run on other UNIX platforms, although we have not tested whether they indeed do.) The package also contains the Dawg control files that were used for the simulations. The latest version of the package (“ComplLiMment_P.verxxx”) can be found in the ‘lolipog’ directory at the FTP repository of the Bioinformatics Organization [85]. (ZIP 4746 kb) [file 12859_2016_945_MOESM2_ESM.zip › additional_file_2/ComplLiMment_P.ver0.6.1.2/ANALYSES/MSA_Prcd_Errors/Erroneous_Regions/Equiv_Regions/PRANK/Best_Match/bch_serial_identify_equiv_regions.pl]

#!/usr/bin/perl
#
###################################################################################
#	
#	ComplLiMment_P: A package to calculate the Complete-likelihood for a given Multiple-sequence alignment
#			(almost exclusively via Perl modules and scripts).
#
#	Version 0.6: Copyright (C) 2015 Kiyoshi Ezawa
#	Version 0.6.1: Copyright (C) 2015 Kiyoshi Ezawa
#	Version 0.6.1.1: Copyright (C) 2015 Kiyoshi Ezawa
#	Version 0.6.1.2: Copyright (C) 2016 Kiyoshi Ezawa
#
#    This package is free software: you can redistribute it and/or modify
#    it under the terms of the GNU General Public License as published by
#    the Free Software Foundation, either version 3 of the License, or
#    (at your option) any later version.
#
#    This package is distributed in the hope that it will be useful,
#    but WITHOUT ANY WARRANTY; without even the implied warranty of
#    MERCHANTABILITY or FITNESS FOR A PARTICULAR PURPOSE.  See the
#    GNU General Public License for more details.
#
#    You should have received a copy of the GNU General Public License, "GNU_GPL.txt",
#    along with this package.  If not, see <http://www.gnu.org/licenses/>.
#
#    The author can be contacted by e-mailing to <kezawa dot ezawa3 at gmail dot com>
#    (replace " dot " and " at " with "." and "@", respectively).
#
###################################################################################
#
# bch_serial_identify_equiv_regions.pl:
#	This script serially examines the list of core matching regions and their spacers,
#	and identifies the spacer regions in which the reference and reconstructed MSAs are EQUIVALENT,
#	in the sense that they are actually different representations of the same (ML) indel scenario.
#	The script was created by taking advantage of the overall framework of 'bch_serial_reconst_dawg_msas_via_mafft.pl'.
#	(CREATION STARTED on July 8 (Tue), 2014, ENDED on July xx (yyy), 2014)
#
# bch_serial_reconst_dawg_msas_via_mafft.pl:
#	This script serially performs the reconstructions of Dawg multiple sequence alignments
#	using MAFFT.
#	The script was created by taking advantage of the framework of 'bch_serial_br_infer_indels_dawg.pl'.
#	(CREATION STARTED on July 2 (Wed), 2014, ENDED on July 3 (Thu), 2014)
#
# bch_serial_br_infer_indels_dawg.pl:
#	This modified version of 'bch_serial_br_infer_indels.pl' can analyze a batch of
#	multiple sequence alignments simulated via Dawg.
#	(CREATED on Feb 28 (Fri), 2014)
#
# bch_serial_br_infer_indels.pl:
#	This Perl script performs bach analyses to infer (parsimonious) indels forming the input sequence alignments,
#	all of which share a species tree, stored in multiple gzipped tar archives.
#	The script was created by modifying 'bch_serial_PAML.pl'.
#	(CREATED on Nov 22 (Fri), 2013)
#
# bch_serial_PAML.pl:
#	This Perl script performs bach PAML analyses on the input sequence alignments,
#	all of which share a species tree, stored in multiple gzipped tar archives.
#	The script was created by modifying 'bchbch_refine_msas.pl',
#	and borrowing functions to perform PAML anayses from 'compare_ml_msa.bch.extJC.6t.PhyML.pl'.
#	(CREATION STARTED on Nov 3 (Sun), 2013, ENDED on Nov 3 (Sun), 2013.)
#
# bchbch_refine_msas.pl:
#	This Perl script refines MSAs stored in multiple archives.
#	The script was created by using parts of 'serial_pgene_ortho_aln_analyses.pl'.
#	(CREATION STARTED on Oct 21 (Mon), 2013, ENDED on Oct xx (yyy), 2013.)
#
# serial_pgene_ortho_aln_analyses.pl:
#	This Perl script inspects the alignments accommodating progo-genes,
#	and examines whether the orthologous region is 'missing' or not
#	in each of 3 other yeast species.
#	Once the orthologous region is found not "missing", 
#	the script goes on to calculate the alignment coverage, nucleotide similarity, and the three RFC scores.
#	The script was created by modifying 'serial_pgene_RFC_analyses.pl'.
#	(CREATION STARTED on Oct 7 (Mon), 2013, ENDED on Oct 11 (Fri), 2013)
#


use strict;
use warnings;

use MyFile_manipu qw(
	open_input_file2 open_output_file list_sessions_ext
	tfm_labels2indices tfm_labels2indices_gen
	);

	## RESURRECTED in creation of 'bch_serial_reconst_dawg_msas_via_mafft.pl'. ##
use MyMalnIO qw(
	extract_fasta
	extract_alignment
	pr_ODEN_input
	pr_clustal_like
	);
	## pr_phylip_aln
	## pr_clustal_like_lite_aa

	## ADDED in creation of 'bch_serial_reconst_dawg_msas_via_mafft.pl'. ##
use MyNucSeq qw( print_fasta );
use MyTreeManipu_II qw(
	br_output_tree
	);
	## END of "ADDED in creation of 'bch_serial_reconst_dawg_msas_via_mafft.pl'." ##

	## IMPORTED from 'br_infer_psm_indel_spt_odr_events_dawg.pl'. ##
use MyTreeManipu_II_dawg qw(
	extract_sgltree_from_file_dawg
	input_tree_file_dawg
	br_output_tree_dawg
		) ;
	## END of "IMPORTED from 'br_infer_psm_indel_spt_odr_events_dawg.pl'." ##

	## IMPORTED from 'br_infer_psm_indel_spt_odr_events_dawg.pl' in creation of 'bch_serial_identify_equiv_regions.pl'. ##
use MyTreeMap_indels_spt_odr qw(
	enum_psm_indel_scns_for_msa
	);
	## END of "IMPORTED from 'br_infer_psm_indel_spt_odr_events_dawg.pl' in creation of 'bch_serial_identify_equiv_regions.pl'." ##


	# ADDED in creation of 'bch_serial_identify_equiv_regions.pl'. #
use MyMalnComparison qw(
	assign_resnums_gapchars_to_clms
	);

	# RESURRECTED in creation of 'bch_serial_identify_equiv_regions.pl'. #
use MyArrayManipu qw(
	multiple_sort
	diff_array_of_arrays
	);

=for the predecessor 'bchbch_refine_msas.pl'

use MyMalnIO qw(
	extract_fasta extract_clw
	pr_ODEN_input
	pr_clustal_like_lite
	);
	## pr_phylip_aln
	## pr_clustal_like_lite_aa

use MyNucSeq2 qw(
	revcom print_sequence
	);

use MyProbDistri qw(
	poisson_cum
	binomial_cum_via_betai
	);
=cut

	# IMPORTED from 'compare_ml_msa.bch.extJC.6t.PhyML.pl' #
use MyPAML_parser qw( prepare_paml_ctrl );
	# retrieve_aa_freqs 

sub peek_into_archive (\$$$$);

sub parse_br_results_cmpaln (\$); # ADDED in creation of 'bch_serial_identify_equiv_regions.pl'. #


	# IMPORTED from 'br_infer_psm_indel_spt_odr_events_dawg.pl'. #
sub read_dawg_ctrl_file (\$);

	# The content was IMPORTED from 'br_infer_psm_indel_spt_odr_events_dawg.pl', and molded into a subroutine. #
sub pr_parsimonious_indel_scns (\*$\@\@\@\@\%\%\%$$);

sub encode_psm_scns (\@\@\@\%\@$$); # ADDED in creation of 'bch_serial_identify_equiv_regions.pl'. #

=for the predecessor 'bchbch_refine_msas.pl'
sub cal_pvs_sbst_indel ($$$\@\@$$);
sub pwaln_surveillance (\$\$$$$$$$$);
sub msa_surveillance (\@\@$$$$\%$\%$);
sub mask_aln_regions (\@\@$$$$$);
=cut


$| = 1; # Flush the buffer for standard output as soon as it receives data.

my $program_path = $0;
my ($program_name) = ($program_path =~ m!([^/]+)$!);

(our $CURR_WORK_DIR = ` pwd `) =~ s/\s+$//;

	## Test Output Levels.
	## 0, silent; 1, very brief; 2, pretty brief; 3, rather verbose; 4, verbose; 5, very verbose, >5: extremely verbose. ##

	# (for the main part):
##our $TEST_LEVEL = 1;
our $TEST_LEVEL = 2;
##our $TEST_LEVEL = 3;
##our $TEST_LEVEL = 5;

	# (for the subroutine 'parse_br_results_cmpaln'):
our $TEST_LEVEL_pa = 0;
##our $TEST_LEVEL_pa = 1;
##our $TEST_LEVEL_pa = 3;
##our $TEST_LEVEL_pa = 5;

	# (for the subroutine 'pr_parsimonious_indel_scns'):
our $TEST_LEVEL_pr = 1;
##our $TEST_LEVEL_pr = 3;
##our $TEST_LEVEL_pr = 5;

	# (for the subroutine 'encode_psm_scns'):
our $TEST_LEVEL_en = 0;
##our $TEST_LEVEL_en = 1;
##our $TEST_LEVEL_en = 3;
##our $TEST_LEVEL_en = 5;

	# (For the subroutines in 'MyTreeMap_indels_spt_odr.pm'):
$MyTreeMap_indels_spt_odr::TEST_LEVEL = 0;
$MyTreeMap_indels_spt_odr::TEST_LEVEL1 = 0;
$MyTreeMap_indels_spt_odr::TEST_LEVEL1hf = 0;

	# (For the subroutines in 'MyTreeMap_D.pm'):
use MyTreeMap_D qw( );
$MyTreeMap_D::TEST_LEVEL = 0;

	## Parameters specified by the user. ##
	## (ADDED in creation of 'bch_serial_reconst_dawg_msas_via_mafft.pl'.)

=for the predecessor 'bch_serial_reconst_dawg_msas_via_mafft.pl'.
our $PREF_ANC = 'anc'; # Prefix for the ancestral sequence names.
our $LEN_PREF_ANC = length ($PREF_ANC);
=cut

our $FMT_BRLEN = "%9.7f"; # Pre-specified format for the branch length. #

our $DIS_LEN = 60; # Maximum length of the segment displayed in a line of the input sequence file.

our $GAP = '-'; # A character to represent a gap. # ADDED in creation of 'bch_serial_identify_equiv_regions.pl'. #

our $CHAR_ABS = $GAP;
our $CHAR_PRES = 'N';

=for the predecessor 'bch_serial_reconst_dawg_msas_via_mafft.pl'.
	# MAFFT user-specified options. #
our $OPTIONS1 = "--nuc --kappa 1 --kimura 200"; # (Nucleotide) substitution model.
our $OPTIONS2 = "--ep 0 --genafpair --maxiterate 100"; # Alignment strategy (corresponding to E-INS-i).
##our $OPTIONS2 = "--globalpair --maxiterate 100"; # Alignment strategy (corresponding to G-INS-i).
=cut

	# Concerning tree information. #
our $TOP_NODE  = $MyTreeManipu_II::TOP_NODE;
our $INDX_LENGTH = $MyTreeManipu_II::INDX_LENGTH;

	# IMPORTED from 'br_infer_psm_indel_spt_odr_events_dawg.pl' in creation of 'bch_serial_identify_equiv_regions.pl'. #
our $INDX_BOOT = $MyTreeManipu_II::INDX_BOOT;
our $INDX_INTNODENAME = $MyTreeManipu_II_dawg::INDX_INTNODENAME;

=for the predecessor 'bch_serial_reconst_dawg_msas_via_mafft.pl'.
	### Executable files. ###

my $main_mafft_script = "/Users/kezawa3/Bioinformatics/MAFFT/ver7.154_MOD2/bin/mafft"; # It's actually a shell script.
##my $main_indel_script = "Scripts/br_infer_psm_indel_spt_odr_events_dawg.pl";
##my $main_bin_paml = "/Users/kezawa3/Bioinformatics/PAML/Unix/paml4.7/bin/baseml";

my $subsidiary_script = "/Users/kezawa3/Bioinformatics/MAFFT/Subsidiary_files/newick2mafft.rb"; # A Ruby script to convert the format of the input (guide) tree.
=cut


	### Input MSA type to be used. ###
	##  -- This basically determines the type of input MSAs and the label of the output directory. -- ##

#my $input_msa_type = '12primates'; # For full-scale analysis. #
#my $input_msa_type = '15mammals'; # For full-scale analysis. #
my $input_msa_type = '9fe_mammals'; # For full-scale analysis. #
##my $input_msa_type = 'hogd_alt_lite_sbcl.1';
##my $input_msa_type = 'TESTs/Test1d'; # For TESTING. #
##my $input_msa_type = 'TESTs/Test1e'; # For TESTING. #

=for the predecessor 'bch_serial_br_infer_indels.pl'.
##my $input_msa_type = "V20/Pv_Sbst0.01_Indel0.01";
my $input_msa_type = "V20/Pv_Sbst0.05_Indel0.05";
=cut

	##### Input/Output Files #####

	## Archives of tiling MSAs. ##
	# $in_archive = "$inarch_dir/$archive_pref$id_class$archive_suff".

my $inarch_dir = "/Users/kezawa3/Ezawa_works_UH/Main_Project/Secondary_Projects/ANALYSES/MSA_Prcd_Errors3/Erroneous_Regions/PRANK/Best_Match/$input_msa_type/Outputs";
##my $inarch_dir = "/Users/kezawa3/Ezawa_works_UH/Main_Project/Secondary_Projects/ANALYSES/MSA_Errors/Erroneous_Regions/MAFFT/E_INS_i/$input_msa_type/Outputs";
##my $inarch_dir = "/Users/kezawa3/Ezawa_works_UH/Main_Project/Secondary_Projects/ANALYSES/MSA_Prcd_Errors/Erroneous_Regions/MAFFT/E_INS_i/$input_msa_type/Outputs";
##my $inarch_dir = "TESTs/Test_Inputs/Temporary"; ### For TESTING the script. ###

my $archive_pref = 'class_';
##my $archive_pref = 'hog_d';
##my $archive_pref = 'Chr_';
my $archive_suff = '.tgz';


	### Top Output Directory ###

##my $topoutdir = "TESTs/Pre_Test5b"; ## For TESTING. ##
##my $topoutdir = "TESTs/Test1a"; ## For TESTING. ##
my $topoutdir = $input_msa_type; # For full-scale analyses. (NEW)
####my $topoutdir = 'hogd_alt_lite_sbcl.1'; # For full-scale analyses. (OLD)


	## Temporary Input Files ##
	# $in_cmpaln = "$tmp_dir/$in_cmpaln_pref$lcl_msa_id$in_cmpaln_suff",
	# $in_ref_msa = "$tmp_dir/$in_refaln_pref$lcl_msa_id$in_refaln_suff",
	# $in_rec_msa = "$tmp_dir/$in_refaln_pref$lcl_msa_id$in_refaln_suff", and
	# $ctrl_file = "$tmp_dir/$ctrl_pref$lcl_msa_id$ctrl_suff",
	# where $tmp_dir = "$intmp_aln_dir/$archive_pref$id_class",
	# where $id_class is the ID of the class of MSAs,
	# and $lcl_msa_id is the ID of a MSA in a particular class.

my $intmp_aln_dir = "$topoutdir/Temporary";

my $in_cmpaln_pref = 'ref_vs_rec_summary.';
my $in_cmpaln_suff = '.txt';

my $in_refaln_pref = 'refaln.';
my $in_refaln_suff = '.aln';

my $in_recaln_pref = 'recaln.';
my $in_recaln_suff = '.aln';

my $ctrl_pref = 'dawg_inp';
my $ctrl_suff = '.txt';

	## Output Files.
	## (MODIFIED in creation of 'bch_serial_identify_equiv_regions.pl'.)
	##
	## $out_detail = "$out_exam_dir/$out_detail_pref$lcl_msa_id$out_detail_suff",
	## $out_brief  = "$out_exam_dir/$out_brief_pref$lcl_msa_id$out_brief_suff",
	## where $out_exam_dir = "$top_exam_dir/$archive_pref$id_class/".

my $top_exam_dir = "$topoutdir/Outputs";

my $out_detail_pref = 'equiv_rgs_detail.';
my $out_brief_pref  = 'equiv_rgs_brief.';
my $out_detail_suff = my $out_brief_suff = '.txt';


=for the predecessor 'bch_serial_reconst_dawg_msas_via_mafft.pl'.
	## Output Files. (ADDED in creation of 'bch_serial_br_infer_indels.pl'.) ##
	## (MODIFIED in creation of 'bch_serial_br_infer_indels_dawg.pl'.) 
	## (=> FURTHER MODIFIED in creation of 'bch_serial_reconst_dawg_msas_via_mafft.pl'.)
	##
	## $inseqs = "$out_recaln_dir/$inseqs_pref$lcl_msa_id$inseqs_suff",
	## $intree0 = "$out_recaln_dir/$intree_pref$lcl_msa_id$intree_suff0",
	## $intree = "$out_recaln_dir/$intree_pref$lcl_msa_id$intree_suff",
	## $out_pwaln_info = "$out_recaln_dir/$out_pwaln_info_pref$lcl_msa_id$out_pwaln_info_suff",
	## $outaln = "$out_recaln_dir/$outaln_pref$lcl_msa_id$outaln_suff",
	## $logfile  = "$out_indel_dir/$pref_logfile$lcl_msa_id$suff_logfile",
	# where $out_recaln_dir = "$top_recaln_dir/$archive_pref$id_class/";

my $top_recaln_dir = "$topoutdir/Outputs";

	# ADDED in creation of 'bch_serial_reconst_dawg_msas_via_mafft.pl'. #
my $inseqs_pref = $inaln_pref;
my $inseqs_suff = '.fasta';

my $intree_pref = "tree_$ctrl_pref";
my $intree_suff0 = '.ph'; # In the newick format (before the format conversion).
my $intree_suff = '.mafft'; # In the MAFFT-specific format (after the format conversion).

my $raw_pwaln_info = 'pw_lclhom'; # This is the pairwise alignment information output by MAFFT (in some iterative options).
my $out_pwaln_info_pref = $raw_pwaln_info;
my $out_pwaln_info_suff = '.txt';

my $outaln_pref =  'mafft.';
my $outaln_suff = '.fasta';

my $pref_logfile = 'log_mafft.';
my $suff_logfile = '.txt';
=cut

=for the predecessor 'bch_serial_br_infer_indels_dawg.pl'

	## $outfile1 = "$out_indel_dir/$pref_outfile1$lcl_msa_id$suff_outfile1",
	## $outfile2 = "$out_indel_dir/$pref_outfile2$lcl_msa_id$suff_outfile2",
	## $logfile  = "$out_indel_dir/$pref_logfile$lcl_msa_id$suff_logfile",
	# where $out_indel_dir = "$top_indel_dir/$archive_pref$id_class/";

my $top_indel_dir = "$topoutdir/Outputs";

	# MODIFIED in creation of 'bch_serial_br_infer_indels_dawg.pl'. #
my $pref_outfile1 = 'output_detail.';
my $pref_outfile2 = 'output_brief.';
my $pref_logfile = 'log_infer_indel.';
my $suff_outfile1 = my $suff_outfile2 = my $suff_logfile = '.txt';
=cut


=for the predecessor 'bch_serial_br_infer_indels.pl'
	## $outfile1 = "$out_indel_dir/$name_outfile1",
	## $outfile2 = "$out_indel_dir/$name_outfile2",
	## $logfile  = "$out_indel_dir/$name_logfile",
	# where $out_indel_dir = "$top_indel_dir/$archive_pref$chr_no/$anchor_orf_id/";
my $name_outfile1 = 'output_detail.txt';
my $name_outfile2 = 'output_brief.txt';
my $name_logfile = 'log_br_infer_psm_indel_events.txt';
=cut


	## Check files/directories ##

=for the predecessor 'bch_serial_reconst_dawg_msas_via_mafft.pl'.
	# Main script (ADDED in creation of 'bch_serial_br_infer_indels.pl').
foreach my $scr ($main_mafft_script, $subsidiary_script) {
##foreach my $main_scr ($main_indel_script) {
    unless (( -f $scr ) and ( -r $scr )) {
	print STDOUT "[ERROR '$program_name'] CanNOT FIND a readable script '$scr' !\n";
	##print STDOUT "[ERROR '$program_name'] CanNOT FIND a readable main script '$main_scr' !\n";
	print STDERR "[ERROR '$program_name'] $!\n";
	die;
    }
}
=cut

foreach my $indir ($inarch_dir) {
    unless (( -d $indir ) and ( -r $indir )) {
	print STDOUT "[ERROR '$program_name'] CanNOT FIND a readable input directory '$indir' !\n";
	print STDERR "[ERROR '$program_name'] $!\n";
	die;
    }
}

=for the predecessors down to 'bch_serial_br_infer_indels.pl'
	# Template files (ADDED in creation of 'bch_serial_PAML.pl'). #
foreach my $tmpl_file ($tmpl_intree) {
##foreach my $tmpl_file ($tmpl_intree, $tmpl_ctrl_file) {
    unless (( -f $tmpl_file) and ( -r $tmpl_file)) {
	print STDOUT "[ERROR '$program_name'] CanNOT FIND a readable template file '$tmpl_file' !\n";
	print STDERR "[ERROR '$program_name'] $!\n";
	die;
    }
}
=cut

my $list_id_classes = list_sessions_ext ($inarch_dir, $archive_pref, $archive_suff, '-');
##my $list_chr_nos = list_sessions_ext ($inarch_dir, $archive_pref, $archive_suff, '-');

unless (defined $list_id_classes) {
##unless (defined $list_chr_nos) {...} # For the predecessors down to 'bch_serial_br_infer_indels.pl'. #
	print STDOUT "[ERROR '$program_name'] 'list_sessions_ext' FAILED on the archive directory '$inarch_dir' !\n";
	print STDERR "[ERROR '$program_name'] $!\n";
	die;
}

## (@{$list_id_classes}>2) and (@{$list_id_classes} = @{$list_id_classes}[0,1]); ### For TESTING the script. ###

foreach my $out_dir ($intmp_aln_dir, $top_exam_dir) {
##foreach my $out_dir ($intmp_aln_dir, $top_recaln_dir) {
##foreach my $out_dir ($intmp_aln_dir, $top_indel_dir) {
##foreach my $out_dir ($intmp_aln_dir, $top_paml_dir) {...}
    unless ( -d $out_dir) {
	print STDOUT "[WARNING '$program_name'] CanNOT FIND an output directory '$out_dir' ! ... I will try to create one...\n\n";
	unless (0 == system (" mkdir -p $out_dir ") ) {
	    print STDOUT "[ERROR '$program_name'] FAILED to create the output directory '$out_dir': $? !\n";
	    print STDERR "[ERROR '$program_name'] $!\n";
	    die;
	}
    }
    unless ( -w $out_dir ) {
	print STDOUT "[WARNING '$program_name'] The output directory '$out_dir' is NOT WRITABLE ! ... I will try to change its permission mode...\n\n";
	unless (0 == system (" chmod -R u+w $out_dir ") ) {
	    print STDOUT "[ERROR '$program_name'] FAILED to change the permission mode of the output directory '$out_dir': $?  !\n";
	    print STDERR "[ERROR '$program_name'] $!\n";
	    die;
	}
    }
}


	### Declare the Beginning of the Script ###

print STDOUT "\n<<<< Program name: $program_name (path: $program_path) >>>>\n\n";

=for the predecessor 'bch_serial_reconst_dawg_msas_via_mafft.pl'.
print STDOUT "{Prefix of the ancestral sequence names} = '$PREF_ANC' .\n\n";
=cut

print STDOUT "Pre-specified format for the branch length:  $FMT_BRLEN .\n\n";

print STDOUT '$DIS_LEN = ', $DIS_LEN, " .\n\n";

print STDOUT '$GAP = ', "$GAP .\n\n"; # ADDED in creation of 'bch_serial_identify_equiv_regions.pl'. #

print STDOUT '$CHAR_ABS = ', "$CHAR_ABS ,\n";
print STDOUT '$CHAR_PRES = ', "$CHAR_PRES .\n\n";


=for the predecessor 'bch_serial_reconst_dawg_msas_via_mafft.pl'.
print STDOUT "MAFFT Options:\n\n";
print STDOUT "    (substitution model)  \"$OPTIONS1\" ,\n";
print STDOUT "    (alignment strategy)  \"$OPTIONS2\" .\n\n";
=cut

print STDOUT '$CURR_WORK_DIR = ', $CURR_WORK_DIR, " .\n\n";

print STDOUT "Input MSA Type: '$input_msa_type' .\n\n";

=for the predecessor 'bch_serial_reconst_dawg_msas_via_mafft.pl'.
	# MODIFIED in creation of 'bch_serial_reconst_dawg_msas_via_mafft.pl'. #
print STDOUT "Main script for the MSA reconstruction: $main_mafft_script .\n\n";
print STDOUT "Subsidiary script (for tree format conversion): $subsidiary_script .\n\n";
=cut

=for the predecessor 'bch_serial_br_infer_indels_dawg.pl'
	# MODIFIED in creation of 'bch_serial_br_infer_indels.pl'. 
print STDOUT "Main script for the analysis: $main_indel_script .\n\n";
##print STDOUT "Main PAML executable file: $main_bin_paml .\n\n"; # ADDED in creation of 'bch_serial_PAML.pl'.
=cut

print STDOUT "Input MSA archives: $inarch_dir/$archive_pref", '{ID_class}', "$archive_suff ,\n";
print STDOUT "          where {ID_class} = ", join (', ', @{$list_id_classes}), " .\n\n";

	## (MODIFIED in creation of 'bch_serial_identify_equiv_regions.pl'.) ##

	# $in_cmpaln = "$tmp_dir/$in_cmpaln_pref$lcl_msa_id$in_cmpaln_suff",
	# $in_ref_msa = "$tmp_dir/$in_refaln_pref$lcl_msa_id$in_refaln_suff",
	# $in_rec_msa = "$tmp_dir/$in_refaln_pref$lcl_msa_id$in_refaln_suff", and
	# $ctrl_file = "$tmp_dir/$ctrl_pref$lcl_msa_id$ctrl_suff",
	# where $tmp_dir = "$intmp_aln_dir/$archive_pref$id_class",
	# where $id_class is the ID of the class of MSAs,
	# and $lcl_msa_id is the ID of a MSA in a particular class.

print STDOUT "Temporary input directories: {tmp_dir} = $intmp_aln_dir/$archive_pref", '{ID_class}', " .\n\n";
print STDOUT "Temporary input files:\n";
print STDOUT "   (results of MSA comparison) {tmp_dir}/$in_cmpaln_pref", '{local_MSA_ID}', "$in_cmpaln_suff ,\n";
print STDOUT "   (reference MSA)             {tmp_dir}/$in_refaln_pref", '{local_MSA_ID}', "$in_refaln_suff ,\n";
print STDOUT "   (reconstructed MSA)         {tmp_dir}/$in_recaln_pref", '{local_MSA_ID}', "$in_recaln_suff ,\n";
print STDOUT "   (Dawg control file)         {tmp_dir}/$ctrl_pref", '{local_MSA_ID}', "$ctrl_suff ,\n";
print STDOUT "               where {local_MSA_ID} will be retrieved on site .\n\n";


=for the predecessor 'bch_serial_reconst_dawg_msas_via_mafft.pl'.
print STDOUT "Temporary input MSAs: $intmp_aln_dir/$archive_pref", '{ID_class}', "/$inaln_pref", '{local_MSA_ID}', "$inaln_suff .\n\n";   
=cut

=for the predecessor 'bch_serial_br_infer_indels.pl'
print STDOUT "Input MSA archives: $inarch_dir/$archive_pref", '{chromosome_no.}', "$archive_suff ,\n";
print STDOUT "          where {chromosome no.} = ", join (', ', @{$list_chr_nos}), " .\n\n";
print STDOUT "Temporary input MSAs: $intmp_aln_dir/$archive_pref", '{chromosome_no.}', "/$inaln_pref", '{anchor_ORF_ID}', "$inaln_suff .\n\n";   
=cut


=for the predecessor 'bch_serial_reconst_dawg_msas_via_mafft.pl'.
	## ADDED in creation of 'bch_serial_PAML.pl' ##

##print STDOUT "Auxiliary (temporary) input file for indel analyses:\n";
print STDOUT "Auxiliary (temporary) input file for MSA reconstruction:\n";

	# MODIFIED in creation of 'bch_serial_br_infer_indels_dawg.pl'. #
print STDOUT "  (input tree and indel parameters)  $intmp_aln_dir/$archive_pref", '{ID_class}', "/$ctrl_pref", '{local_MSA_ID}', "$ctrl_suff .\n\n";   
##print STDOUT "     (input tree)  $tmpl_intree .\n\n";
=cut

	# (MODIFIED in creation of 'bch_serial_identify_equiv_regions.pl'.)
	#
	# $out_detail = "$out_exam_dir/$out_detail_pref$lcl_msa_id$out_detail_suff",
	# $out_brief  = "$out_exam_dir/$out_brief_pref$lcl_msa_id$out_brief_suff",
	# where $out_exam_dir = "$top_exam_dir/$archive_pref$id_class/".

print STDOUT "Final Output Directories: {out_exam_dir} = $top_exam_dir/$archive_pref", '{ID_class}/', " .\n\n";
print STDOUT "Output Files:\n";
print STDOUT "   (detailed results) {out_exam_dir}/$out_detail_pref", '{local_MSA_ID}', "$out_detail_suff ,\n";
print STDOUT "   (brief results)    {out_exam_dir}/$out_brief_pref", '{local_MSA_ID}', "$out_brief_suff .\n\n";

=for the predecessor 'bch_serial_identify_equiv_regions.pl'.
	## $inseqs = "$out_recaln_dir/$inseqs_pref$lcl_msa_id$inseqs_suff",
	## $intree0 = "$out_recaln_dir/$intree_pref$lcl_msa_id$intree_suff0",
	## $intree = "$out_recaln_dir/$intree_pref$lcl_msa_id$intree_suff",
	## $out_pwaln_info = "$out_recaln_dir/$out_pwaln_info_pref$lcl_msa_id$out_pwaln_info_suff",
	## $outaln = "$out_recaln_dir/$outaln_pref$lcl_msa_id$outaln_suff",
	## $logfile  = "$out_indel_dir/$pref_logfile$lcl_msa_id$suff_logfile",
	# where $out_recaln_dir = "$top_recaln_dir/$archive_pref$id_class/";

print STDOUT "Final Output Directories: {out_recaln_dir} = $top_recaln_dir/$archive_pref", '{ID_class}/', " .\n\n";
print STDOUT "Output Files:\n";
print STDOUT "    (input sequence set)  {out_recaln_dir}/$inseqs_pref", '{local_MSA_ID}', "$inseqs_suff ,\n";
print STDOUT "    (input tree (Newick)) {out_recaln_dir}/$intree_pref", '{local_MSA_ID}', "$intree_suff0 ,\n";
print STDOUT "    (input tree (MAFFT))  {out_recaln_dir}/$intree_pref", '{local_MSA_ID}', "$intree_suff ,\n";
print STDOUT "    (pairwise alignment information) {out_recaln_dir}/$out_pwaln_info_pref", '{local_MSA_ID}', "$out_pwaln_info_suff ,\n";
print STDOUT "    (reconstructed MSA)   {out_recaln_dir}/$outaln_pref", '{local_MSA_ID}', "$outaln_suff ,\n";
print STDOUT "    (log file)            {out_recaln_dir}/$pref_logfile", '{local_MSA_ID}', "$suff_logfile .\n\n";

	## ADDED in creation of 'bch_serial_reconst_dawg_msas_via_mafft.pl'. ##

print STDOUT "  (Interim file recording the pairwise alignment information) $raw_pwaln_info (will be created in {out_recaln_dir} and renamed as above).\n\n";
=cut


=for the predecessor 'bch_serial_br_infer_indels_dawg.pl'
print STDOUT "Final Output Directories: {out_indel_dir} = $top_indel_dir/$archive_pref", '{chromosome_no.}/', " .\n\n";
print STDOUT "Output Files:\n";
print STDOUT "     (detailed) {out_indel_dir}/$pref_outfile1", '{local_MSA_ID}', "$suff_outfile1 ,\n";
print STDOUT "     (brief)    {out_indel_dir}/$pref_outfile2", '{local_MSA_ID}', "suff_outfile2 ,\n";
print STDOUT "     (log)      {out_indel_dir}/$pref_logfile", '{local_MSA_ID}', "suff_logfile .\n\n";
	##
	## $outfile1 = "$out_indel_dir/$pref_outfile1$lcl_msa_id$suff_outfile1",
	## $outfile2 = "$out_indel_dir/$pref_outfile2$lcl_msa_id$suff_outfile2",
	## $logfile  = "$out_indel_dir/$pref_logfile$lcl_msa_id$suff_logfile",
	# where $out_indel_dir = "$top_indel_dir/$archive_pref$id_class/";
=cut

=for the predecessor 'bch_serial_br_infer_indels.pl'
	## ADDED in creation of 'bch_serial_PAML.pl' ##
print STDOUT "Final Output Directories: {out_indel_dir} = $top_indel_dir/$archive_pref", '{chromosome_no.}/{anchor_ORF_ID}/', " .\n\n";
print STDOUT "Output Files:\n";
print STDOUT "     (detailed) {out_indel_dir}/$name_outfile1 ,\n";
print STDOUT "     (brief)    {out_indel_dir}/$name_outfile2 ,\n";
print STDOUT "     (log)      {out_indel_dir}/$name_logfile .\n\n";
	##
	## $outfile1 = "$out_indel_dir/$name_outfile1",
	## $outfile2 = "$out_indel_dir/$name_outfile2",
	## $logfile  = "$out_indel_dir/$name_logfile",
	# where $out_indel_dir = "$top_indel_dir/$archive_pref$chr_no/$anchor_orf_id/";
=cut


##my $ct_chr = 
my $ct_classes = my $ct_msas = my $ct_anom = my $ct_fail = my $ct_succ = 0;

foreach my $id_class (@{$list_id_classes}) { # Outer foreach-loop. (over archives (or classes)) #
##foreach my $chr (@{$list_chr_nos}) {...} # Outer foreach-loop. (over archives (or chromosomes)) #

    ##my $chr_no = $chr;

    ## ($id_class eq '1_4') or next; # For TESTING the script ('Test3b'). #
    ## ($id_class eq '2_3') or next; # For TESTING the script ('Test3c'). #
    ## ($id_class eq '2_7') or next; # For TESTING the script ('Test2a'). #
    ## (($id_class eq '1_1') or ($id_class eq '2_2')) or next; # For TESTING the script ('Test1a' & 'Test1b' ). #

=for the predecessor 'bch_serial_br_infer_indels.pl'.`
    ## ($chr eq '01') or next; # For TESTING the script ('Test1a' & 'Test5a,c') #
    ## ($chr eq '05') or next; # For TESTING the script ('Test2a') #
=cut

    print STDOUT "<< Class: $id_class >>\n\n";
    ##print STDOUT "<< Chromosome: $chr >>\n\n";

    my $in_archive = join ('', $inarch_dir, '/', $archive_pref, $id_class, $archive_suff);
    ##my $in_archive = join ('', $inarch_dir, '/', $archive_pref, $chr_no, $archive_suff);
		# $in_archive = "$inarch_dir/$archive_pref$chr_no$archive_suff", and 

    unless (( -f $in_archive ) and ( -r $in_archive ) ) {
	    print STDOUT "[ERROR '$program_name'] CanNOT FIND a readable input archive file '$in_archive' !\n";
	    print STDERR "[ERROR '$program_name'] $!\n";
	    die;
    }

    my $mid_dir = join ('', $archive_pref, $id_class);
    ##my $mid_dir = join ('', $archive_pref, $chr_no);

	# MODIFIED in creation of 'bch_serial_identify_equiv_regions.pl'. #
    my $list_in_msa_ids = peek_into_archive ($in_archive, $mid_dir, $in_cmpaln_pref, $in_cmpaln_suff);
    ##my $list_in_msa_ids = peek_into_archive ($in_archive, $mid_dir, $inaln_pref, $inaln_suff);
    unless (defined $list_in_msa_ids) {
	    print STDOUT "[ERROR '$program_name'] 'peek_into_archive' FAILED on the input archive '$in_archive' !\n";
	    print STDERR "[ERROR '$program_name'] $!\n";
	    die;
    }
    ## (@{$list_in_msa_ids}>2) and (@{$list_in_msa_ids} = @{$list_in_msa_ids}[0,1]); ## For TESTING the script. ##
    ## @{$list_in_msa_ids} = ('0004', '0122'); ## For TESTING the script ('Test2a'). ##
    ## @{$list_in_msa_ids} = ('0227'); ## For TESTING the script ('Test3b'). ##
    ##@{$list_in_msa_ids} = ('0120'); ## For TESTING the script ('Test3c'). ##

  (print STDOUT "#{Input MSAs in the archive} = ", scalar (@{$list_in_msa_ids}), " .\n\n") if ($TEST_LEVEL>0);


		# MODIFIED in creation of 'bch_serial_identify_equiv_regions.pl'. #

    my $parent_out_exam_dir = "$top_exam_dir/$mid_dir";
	# $out_exam_dir = "$top_exam_dir/$archive_pref$id_class/".

=for the predecessor 'bch_serial_identify_equiv_regions.pl'.
		# MODIFIED in creation of 'bch_serial_br_infer_indels.pl'. #
		# => FURTHER MODIFIED in creation of 'bch_serial_reconst_dawg_msas_via_mafft.pl'. #

    my $parent_out_recaln_dir = "$top_recaln_dir/$mid_dir";
	# $out_recaln_dir = "$top_recaln_dir/$archive_pref$id_class/";
=cut

    unless ( -d $parent_out_exam_dir) { # Yet FURTHER MODIFIED in creation of 'bch_serial_identify_equiv_regions.pl'.
    ##unless ( -d $parent_out_recaln_dir) { # FURTHER MODIFIED in creation of 'bch_serial_reconst_dawg_msas_via_mafft.pl'.
    ##unless ( -d $parent_out_indel_dir) { # MODIFIED in creation of 'bch_serial_br_infer_indels.pl'. #
	unless (0 == system (" mkdir -p $parent_out_exam_dir ") ) {
	    print STDOUT "[ERROR '$program_name'] FAILED to create the parent output directory '$parent_out_exam_dir': $? !\n";
	    print STDERR "[ERROR '$program_name'] $!\n";
	    die;
	}
    }
    unless ( -w $parent_out_exam_dir) { # Yet FURTHER MODIFIED in creation of 'bch_serial_identify_equiv_regions.pl'.
    ##unless ( -w $parent_out_recaln_dir) { # FURTHER MODIFIED in creation of 'bch_serial_reconst_dawg_msas_via_mafft.pl'.
    ##unless ( -w $parent_out_indel_dir ) { # MODIFIED in creation of 'bch_serial_br_infer_indels.pl'. #
	unless (0 == system (" chmod -R u+w $parent_out_exam_dir ") ) {
	    print STDOUT "[ERROR '$program_name'] FAILED to change the permission mode of the parent output directory '$parent_out_exam_dir': $?  !\n";
	    print STDERR "[ERROR '$program_name'] $!\n";
	    die;
	}
    }


    $ct_classes++;
    ##$ct_chr++;


    foreach my $in_msa_id (@{$list_in_msa_ids}) { # Middle foreach-loop (over MSAs in the archive) #

	$ct_msas++;

	## ($ct_msas>3) and last; # For TESTING the script. ('Test1a' & 'Test2a') for the OLD ones. #
	##($ct_msas>0) and last; # For TESTING the script. #
	##($in_msa_id eq 'YAL014C') or next; # For TESTING the script ('Test5a') #
	##($in_msa_id eq 'YAR008W') or next; # For TESTING the script ('Test5c') #

  (print STDOUT "< Input MSA ID: $in_msa_id >\n\n") if ($TEST_LEVEL>0);

	my $lcl_msa_id = $in_msa_id; # An alias.

		## MODIFIED in creation of 'bch_serial_identify_equiv_regions.pl'. ##

		# Extract the results of MSA comparison. #

	my $in_cmpaln_name = join ('', $in_cmpaln_pref, $lcl_msa_id, $in_cmpaln_suff);
	my $extracted_cmpaln = "$mid_dir/$in_cmpaln_name";
	my $tmpin_cmpaln = "$intmp_aln_dir/$extracted_cmpaln";

	   # $tmpin_cmpaln = "$tmp_dir/$in_cmpaln_pref$lcl_msa_id$in_cmpaln_suff",
	   # where $tmp_dir = "$intmp_aln_dir/$archive_pref$id_class",

	unless (0 == system ("tar -C $intmp_aln_dir -xpzf $in_archive $extracted_cmpaln") ) {
	    print STDOUT "[ERROR '$program_name'] FAILED to extract a file '$extracted_cmpaln' into '$intmp_aln_dir' from the archive '$in_archive', for the MSA ID '$in_msa_id' belonging to the class '$id_class': $? !\n\n";
	    print STDERR "[ERROR '$program_name'] $!\n";
	    die;
	}
	unless (( -f $tmpin_cmpaln ) and ( -r $tmpin_cmpaln )) {
	    print STDOUT "[ERROR '$program_name'] CanNOT FIND a readable temporary input MSA file '$tmpin_cmpaln': $! !\n\n";
	    print STDERR "[ERROR '$program_name'] $!\n";
	    die;
	}

		# Extract a reference MSA. #

	my $in_ref_msa_name = join ('', $in_refaln_pref, $lcl_msa_id, $in_refaln_suff);
	my $extracted_ref_msa = "$mid_dir/$in_ref_msa_name";
	my $tmpin_ref_msa = "$intmp_aln_dir/$extracted_ref_msa";

	   # $tmpin_ref_msa = "$tmp_dir/$in_refaln_pref$lcl_msa_id$in_refaln_suff",
	   # where $tmp_dir = "$intmp_aln_dir/$archive_pref$id_class",

	unless (0 == system ("tar -C $intmp_aln_dir -xpzf $in_archive $extracted_ref_msa") ) {
	##unless (0 == system ("tar -C $intmp_aln_dir -xpzr $in_archive $extracted_ref_msa") ) { # A BUG FIXED on July 10 (Thu), 2014. #
	    print STDOUT "[ERROR '$program_name'] FAILED to extract a file '$extracted_ref_msa' into '$intmp_aln_dir' from the archive '$in_archive', for the MSA ID '$in_msa_id' belonging to the class '$id_class': $? !\n\n";
	    print STDERR "[ERROR '$program_name'] $!\n";
	    die;
	}
	unless (( -f $tmpin_ref_msa ) and ( -r $tmpin_ref_msa )) {
	    print STDOUT "[ERROR '$program_name'] CanNOT FIND a readable temporary input MSA file '$tmpin_ref_msa': $! !\n\n";
	    print STDERR "[ERROR '$program_name'] $!\n";
	    die;
	}


		# Extract a reconstructed MSA. #

	my $in_rec_msa_name = join ('', $in_recaln_pref, $lcl_msa_id, $in_recaln_suff);
	my $extracted_rec_msa = "$mid_dir/$in_rec_msa_name";
	my $tmpin_rec_msa = "$intmp_aln_dir/$extracted_rec_msa";

	   # $in_rec_msa = "$tmp_dir/$in_refaln_pref$lcl_msa_id$in_refaln_suff",
	   # where $tmp_dir = "$intmp_aln_dir/$archive_pref$id_class",

	unless (0 == system ("tar -C $intmp_aln_dir -xpzf $in_archive $extracted_rec_msa") ) {
	##unless (0 == system ("tar -C $intmp_aln_dir -xpzr $in_archive $extracted_rec_msa") ) { # A BUG FIXED on July 10 (Thu), 2014. #
	    print STDOUT "[ERROR '$program_name'] FAILED to extract a file '$extracted_rec_msa' into '$intmp_aln_dir' from the archive '$in_archive', for the MSA ID '$in_msa_id' belonging to the class '$id_class': $? !\n\n";
	    print STDERR "[ERROR '$program_name'] $!\n";
	    die;
	}
	unless (( -f $tmpin_rec_msa ) and ( -r $tmpin_rec_msa )) {
	    print STDOUT "[ERROR '$program_name'] CanNOT FIND a readable temporary input MSA file '$tmpin_rec_msa': $! !\n\n";
	    print STDERR "[ERROR '$program_name'] $!\n";
	    die;
	}


=for the predecessor 'bch_serial_reconst_dawg_msas_via_mafft.pl'.
		# Extract the input MSA file. #

	my $in_msa_name = join ('', $inaln_pref, $in_msa_id, $inaln_suff);
	my $extracted_file = "$mid_dir/$in_msa_name";
	my $tmpin_msa = "$intmp_aln_dir/$extracted_file";

		# $tmpin_msa = "$intmp_aln_dir/$archive_pref$chr_no/$inaln_pref$in_msa_id$inaln_suff",
		# where $chr_no is the numerical part of the chromosome ID (in the BED file(s)).

	unless (0 == system ("tar -C $intmp_aln_dir -xpzf $in_archive $extracted_file") ) {
	    print STDOUT "[ERROR '$program_name'] FAILED to extract a file '$extracted_file' into '$intmp_aln_dir' from the archive '$in_archive', for the MSA '$in_msa_id' belonging to the class '$id_class': $? !\n\n";
	    print STDERR "[ERROR '$program_name'] $!\n";
	    die;
	}
	unless (( -f $tmpin_msa ) and ( -r $tmpin_msa )) {
	    print STDOUT "[ERROR '$program_name'] CanNOT FIND a readable temporary input MSA file '$tmpin_msa': $! !\n\n";
	    print STDERR "[ERROR '$program_name'] $!\n";
	    die;
	}
=cut

		# Extract the Dawg control file. #
		# (ADDED in creation of 'bch_serial_br_infer_indels_dawg.pl'.)

	my $ctrl_file_name = join ('', $ctrl_pref, $in_msa_id, $ctrl_suff);
	my $extracted_ctrl_file = "$mid_dir/$ctrl_file_name";
	my $tmpin_ctrl = "$intmp_aln_dir/$extracted_ctrl_file";

		# $ctrl_file = "$tmp_dir/$ctrl_pref$lcl_msa_id$ctrl_suff",
		# where $tmp_dir = "$intmp_aln_dir/$archive_pref$id_class",

	unless (0 == system ("tar -C $intmp_aln_dir -xpzf $in_archive $extracted_ctrl_file") ) {
	    print STDOUT "[ERROR '$program_name'] FAILED to extract a file '$extracted_ctrl_file' into '$intmp_aln_dir' from the archive '$in_archive', for the MSA '$in_msa_id' belonging to the class '$id_class': $? !\n\n";
	    print STDERR "[ERROR '$program_name'] $!\n";
	    die;
	}
	unless (( -f $tmpin_ctrl ) and ( -r $tmpin_ctrl )) {
	    print STDOUT "[ERROR '$program_name'] CanNOT FIND a readable temporary Dawg control file '$tmpin_ctrl': $! !\n\n";
	    print STDERR "[ERROR '$program_name'] $!\n";
	    die;
	}


		# Create a directory for outputting the analysis results. #
		# (MODIFIED in creation of 'bch_serial_identify_equiv_regions.pl'.)

	my $out_exam_dir = $parent_out_exam_dir;

	   # $out_detail = "$out_exam_dir/$out_detail_pref$lcl_msa_id$out_detail_suff",
	   # $out_brief  = "$out_exam_dir/$out_brief_pref$lcl_msa_id$out_brief_suff",
	   # where $out_exam_dir = "$top_exam_dir/$archive_pref$id_class/".

=for the predecessor 'bch_serial_identify_equiv_regions.pl'.
		# Create a directory for performing an MSA reconstruction. #
		# (MODIFIED in creation of 'bch_serial_reconst_dawg_msas_via_mafft.pl'.)

	my $out_recaln_dir = $parent_out_recaln_dir;
=cut

=for the predecessor 'bch_serial_br_infer_indels_dawg.pl'
		# Create a directory for performing an Indel analysis. #
		# (ADDED in creation of 'bch_serial_br_infer_indels.pl'.)

	my $out_indel_dir = $parent_out_indel_dir;
	##my $out_indel_dir = "$parent_out_indel_dir/$in_msa_id";
=cut

	unless ( -d $out_exam_dir) {
	    unless (0 == system (" mkdir -p $out_exam_dir ") ) {
		print STDOUT "[ERROR '$program_name'] FAILED to create the main output directory '$out_exam_dir': $? !\n";
		print STDERR "[ERROR '$program_name'] $!\n";
		die;
	    }
	}
	unless ( -w $out_exam_dir ) {
	    unless (0 == system (" chmod -R u+w $out_exam_dir ") ) {
		print STDOUT "[ERROR '$program_name'] FAILED to change the permission mode of the main output directory '$out_exam_dir': $?  !\n";
		print STDERR "[ERROR '$program_name'] $!\n";
		die;
	    }
	}

		## Retrieve input information from the extracted temporary files. ##
		## (ADDED in creation of 'bch_serial_identify_equiv_regions.pl'.) ##

		# Retrieve the results of comparing the reference and reconstructed MSAs. #

	   # $tmpin_cmpaln = "$intmp_aln_dir/$extracted_cmpaln";

	my ($basic_stat, $raw_mch_rgs, $min_diff_rgs, $indices_gaponly_rgs, $core_mch_rgs, $inter_core_spacers)
		= parse_br_results_cmpaln ($tmpin_cmpaln);

	unless (defined $basic_stat) {
		print STDOUT "[ERROR '$program_name'] 'parse_br_results_cmpaln' FAILED on the file '$tmpin_cmpaln' !\n";
		print STDERR "[ERROR '$program_name'] $!\n\n";
		die ;
	}

	my ($ct_ext_seqs0, $len_ref_msa0, $len_rec_msa0) = @{$basic_stat};

   if ($TEST_LEVEL>2) { # (I)

	my $testout_cmpaln = join ('', $out_exam_dir, '/', 'ref_vs_rec_summary.', $lcl_msa_id, '.txt');
	my $fh_tout1 = open_output_file ($testout_cmpaln, 0);
	unless (defined $fh_tout1) {
	   print STDOUT "[ERROR '$program_name'] 'open_output_file' FAILED on the test output file '$testout_cmpaln' !\n";
	   print STDERR "[ERROR '$program_name'] $!\n";
	   die;
	}

	print STDOUT " ... Writing the outputs of 'parse_br_results_cmpaln' to '$testout_cmpaln' ...\n\n";

	print $fh_tout1 "[ Basic Quantities ]\n\n";

	print $fh_tout1 "#{Extant_seqs} = $ct_ext_seqs0 ,\n";
	print $fh_tout1 "#{Columns}_ref = $len_ref_msa0 ,\n";
	print $fh_tout1 "#{Columns}_rec = $len_rec_msa0 .\n\n";

	my $ct_raw_mchs = @{$raw_mch_rgs};

	print $fh_tout1 "[ Raw matching regions (#{regions} = $ct_raw_mchs) ]\n\n";
	print $fh_tout1 join ("\t", 'Indx_rg', 'Start_ref', 'End_ref', 'Start_rec', 'End_rec'), "\n\n";
	for (my $rg=0; $rg<$ct_raw_mchs; $rg++) { print $fh_tout1 join ("\t", $rg, @{$raw_mch_rgs->[$rg]}), "\n"; }
	print $fh_tout1 "\n";

	my $ct_min_diffs = @{$min_diff_rgs};

	print $fh_tout1 "[ Minimally differing regions (#{regions} = $ct_min_diffs) ]\n\n";
	print $fh_tout1 join ("\t", 'Indx_rg', 'Start_ref', 'End_ref', 'Start_rec', 'End_rec'), "\n\n";
	for (my $rg=0; $rg<$ct_min_diffs; $rg++) { print $fh_tout1 join ("\t", $rg, @{$min_diff_rgs->[$rg]}), "\n"; }
	print $fh_tout1 "\n";

	print $fh_tout1 "Gap-only regions (indices): ", join (', ', @{$indices_gaponly_rgs}), " .\n\n";

	my $ct_core_mchs = @{$core_mch_rgs};

	print $fh_tout1 "[ \"Core\" regions where the reference and reconstructed MSAs match (#{cores} = $ct_core_mchs) ]\n\n";
	print $fh_tout1 join ("\t", 'Indx_rg', 'Start_ref', 'End_ref', 'Start_rec', 'End_rec', 'Indx_org_rg'), "\n\n";
	for (my $rg=0; $rg<$ct_core_mchs; $rg++) { print $fh_tout1 join ("\t", $rg, @{$core_mch_rgs->[$rg]}), "\n"; }
	print $fh_tout1 "\n";

	my $ct_spacers = @{$inter_core_spacers};

	print $fh_tout1 "[ Spacer regions between the \"core\" matching regions (#{spacers} = $ct_spacers) ]\n\n";
	print $fh_tout1 join ("\t", 'Indx_rg', 'Start_ref', 'End_ref', 'Start_rec', 'End_rec', 'Indices,org,unmch,regions'), "\n\n";
	for (my $rg=0; $rg<$ct_spacers; $rg++) { print $fh_tout1 join ("\t", $rg, @{$inter_core_spacers->[$rg]}[0..3], join (',', @{$inter_core_spacers->[$rg][4]}) ), "\n"; }
	print $fh_tout1 "\n\n";

	close ($fh_tout1);

   } # END of "if ($TEST_LEVEL>2) { # (I) ...}" #


		# Retrieve the reference MSA. #

	my ($ref_msa, $ref_seqids, $ref_seq_lens) = extract_alignment ($tmpin_ref_msa);
	unless (defined $ref_msa) {
		print STDOUT "[ERROR '$program_name'] FAILED to extract the reference MSA from the file '$tmpin_ref_msa' !\n";
		print STDERR "[ERROR '$program_name'] $!\n\n";
		die ;
	}
	unless (@{$ref_msa} == $ct_ext_seqs0) {
		my $ct_seqs_ref = @{$ref_msa};
		print STDOUT "[ERROR '$program_name'] The number of sequences in the reference MSA (=$ct_seqs_ref) does NOT EQUAL the number of 'extant' sequences (=$ct_ext_seqs0) recorded in the main input '$in_cmpaln_name' !\n";
		print STDERR "[ERROR '$program_name'] $!\n\n";
		die ;
	}
	unless ($len_ref_msa0 == length (${$ref_msa->[0]}) ) {
		my $len_ref_msa = ${$ref_msa->[0]};
		print STDOUT "[ERROR '$program_name'] The length of the reference MSA (=$len_ref_msa) does NOT EQUAL $len_ref_msa0, which is recorded in the main input '$in_cmpaln_name' !\n";
		print STDERR "[ERROR '$program_name'] $!\n\n";
		die ;
	}

		# Retrieve the reconstructed MSA. #

	my ($rec_msa, $rec_seqids, $rec_seq_lens) = extract_alignment ($tmpin_rec_msa);
	unless (defined $rec_msa) {
		print STDOUT "[ERROR '$program_name'] FAILED to extract the reference MSA from the file '$tmpin_rec_msa' !\n";
		print STDERR "[ERROR '$program_name'] $!\n\n";
		die ;
	}
	unless (@{$rec_msa} == $ct_ext_seqs0) {
		my $ct_seqs_rec = @{$rec_msa};
		print STDOUT "[ERROR '$program_name'] The number of sequences in the reconstructed MSA (=$ct_seqs_rec) does NOT EQUAL the number of 'extant' sequences (=$ct_ext_seqs0) recorded in the main input '$in_cmpaln_name' !\n";
		print STDERR "[ERROR '$program_name'] $!\n\n";
		die ;
	}
	unless ($len_rec_msa0 == length (${$rec_msa->[0]}) ) {
		my $len_rec_msa = ${$rec_msa->[0]};
		print STDOUT "[ERROR '$program_name'] The length of the reconstructed MSA (=$len_rec_msa) does NOT EQUAL $len_rec_msa0, which is recorded in the main input '$in_cmpaln_name' !\n";
		print STDERR "[ERROR '$program_name'] $!\n\n";
		die ;
	}

	for (my $k=0; $k<$ct_ext_seqs0; $k++) {
	    ($ref_seqids->[$k] eq $rec_seqids->[$k]) and next;

		print STDOUT "[ERROR '$program_name'] The $k th sequence names CLASH each other: '", $ref_seqids->[$k], "' for the reference MSA, '", $rec_seqids->[$k], "' for the reconstructed MSA !\n";
		print STDERR "[ERROR '$program_name'] $!\n\n";
		die ;
	}

	my @seqids = @{$ref_seqids};

   if ($TEST_LEVEL>2) { # (II)

	my $testout_refaln = join ('', $out_exam_dir, '/', 'refaln.', $lcl_msa_id, '.aln');
	my $testout_recaln = join ('', $out_exam_dir, '/', 'recaln.', $lcl_msa_id, '.aln');

	unless ( pr_clustal_like (@{$ref_seqids}, @{$ref_msa}, $DIS_LEN, $testout_refaln) ) {
	    print STDOUT "[ERROR '$program_name'] 'pr_clustal_like' FAILED to write the reference MSA to '$testout_refaln' !\n";
	    print STDERR "[ERROR '$program_name'] $!\n";
	    die ;
	}
	print STDOUT "\n  ... The reference MSA has been written to '$testout_refaln' ...\n\n";

	unless ( pr_clustal_like (@{$rec_seqids}, @{$rec_msa}, $DIS_LEN, $testout_recaln) ) {
	    print STDOUT "[ERROR '$program_name'] 'pr_clustal_like' FAILED to write the recnstructed MSA to '$testout_recaln' !\n";
	    print STDERR "[ERROR '$program_name'] $!\n";
	    die ;
	}
	print STDOUT "\n  ... The reconstructed MSA has been written to '$testout_recaln' ...\n\n";

   } # END of "if ($TEST_LEVEL>2) { # (II) ...}" #


=for the predecessor 'bch_serial_reconst_dawg_msas_via_mafft.pl'.
	## $inseqs = "$out_recaln_dir/$inseqs_pref$lcl_msa_id$inseqs_suff",
	## $intree0 = "$out_recaln_dir/$intree_pref$lcl_msa_id$intree_suff0",
	## $intree = "$out_recaln_dir/$intree_pref$lcl_msa_id$intree_suff",
	## $out_pwaln_info = "$out_recaln_dir/$out_pwaln_info_pref$lcl_msa_id$out_pwaln_info_suff",
	## $outaln = "$out_recaln_dir/$outaln_pref$lcl_msa_id$outaln_suff",
	## $logfile  = "$out_indel_dir/$pref_logfile$lcl_msa_id$suff_logfile",
	# where $out_recaln_dir = "$top_recaln_dir/$archive_pref$id_class/";

	## my $lcl_msa_id = $in_msa_id;

	my $inseqs_name = join ('', $inseqs_pref, $lcl_msa_id, $inseqs_suff);
	my $intree0_name = join ('', $intree_pref, $lcl_msa_id, $intree_suff0);
	my $intree_name = join ('', $intree_pref, $lcl_msa_id, $intree_suff);
	my $out_pwaln_info_name = join ('', $out_pwaln_info_pref, $lcl_msa_id, $out_pwaln_info_suff);
	my $outaln_name = join ('', $outaln_pref, $lcl_msa_id, $outaln_suff);
	my $logfile_name = join ('', $pref_logfile, $lcl_msa_id, $suff_logfile);

	my $inseqs = "$out_recaln_dir/$inseqs_name";
	my $intree0 = "$out_recaln_dir/$intree0_name";


		## Create an input sequence file from a MSA simulated via Dawg. ##

	my ($ttl_in_msa, $ttl_seqids, $ttl_seq_lens) = extract_alignment ($tmpin_msa);
	unless (defined $ttl_in_msa) {
		print STDOUT "[ERROR '$program_name'] FAILED to extract the input MSA from the file '$tmpin_msa' !\n";
		print STDERR "[ERROR '$program_name'] $!\n\n";
		die ;
	}

		# Extract only 'extant' sequences from the simulated MSA (and remove gaps). #

	my @extant_seqs = my @extant_seqids = ();

	for (my $k=0; $k<@{$ttl_seqids}; $k++) { # (over sequences in the simulated MSA).

	    my $seqid = $ttl_seqids->[$k];

	    next if ($PREF_ANC eq substr ($seqid, 0, $LEN_PREF_ANC) ) ;

	    push @extant_seqids, $seqid;

	    (my $seq = ${$ttl_in_msa->[$k]}) =~ tr/\-//d ;

	    push @extant_seqs, \$seq;
	}		# End of for-loop (over sequences in the simulated MSA).

	my %seqid2indx; # = ($seqid => {index in @extant_seqids}, ...)
	for (my $k=0; $k<@extant_seqids; $k++) { $seqid2indx{$extant_seqids[$k]} = $k; }

		# Write the extracted 'extant' sequences into the actual input file. #

	my $fh_tmpout1 = open_output_file ($inseqs, 0);
	unless (defined $fh_tmpout1) {
	    print STDOUT "[ERROR '$program_name'] FAILED to open '$inseqs' !\n";
	    print STDERR "[ERROR '$program_name'] $!\n\n";
	    die ;
	}
	unless ( print_fasta (@extant_seqids, @extant_seqs, $DIS_LEN, *${$fh_tmpout1}) ) {
	    print STDOUT "[ERROR '$program_name'] Subroutine 'print_fasta' FAILED to write sequences into '$inseqs' !\n";
	    print STDERR "[ERROR '$program_name'] $!\n\n";
	    die ;
	}
	close ($fh_tmpout1);
=cut


		## Create an input tree file (in Newick format) from a control file for Dawg. ##

		# Read the Dawg control file. #

	my ($tree_string, $gapmodel, $gap_param, $gaplen_cutoff, $tot_indel_rate)
		= read_dawg_ctrl_file ($tmpin_ctrl);
	unless (defined $tree_string) {
	    print STDOUT "[ERROR '$program_name'] The subroutine 'read_dawg_ctrl_file' FAILED !\n";
	    print STDERR "[ERROR '$program_name'] $!\n";
	    die ;
	}


   if ($TEST_LEVEL>2) { # (III)

	my $testout_ctrl = join ('', $out_exam_dir, '/', 'dawg_inp', $lcl_msa_id, '.txt');
	my $fh_tout5 = open_output_file ($testout_ctrl, 0);
	unless (defined $fh_tout5) {
	    print STDOUT "[ERROR '$program_name'] 'open_output_file' FAILED on the test output file '$testout_ctrl' !\n";
	    print STDERR "[ERROR '$program_name'] $!\n";
	    die ;
	}

	print STDOUT "\n ... Writing the outputs of 'read_dawg_ctrl_file' to '$testout_ctrl' ...\n\n\n";

	print $fh_tout5 'Tree = ', ${$tree_string}, "\n";
	print $fh_tout5 "GapModel = $gapmodel\n"; 
	##print $fh_tout5 "GapModel = \"$gapmodel\"\n"; 
	print $fh_tout5 "GapParams = \{$gap_param\, $gaplen_cutoff\}\n";
	print $fh_tout5 "Lambda = $tot_indel_rate\n\n";

	close ($fh_tout5); 

   } # END of "if ($TEST_LEVEL>2) { # (III) ...}" #


		# Extract tree information from the tree string just obtained from the Dawg control file, after re-formatting a little.
		# (IMPORTED from 'br_infer_psm_indel_spt_odr_events_dawg.pl'.)

	my %node2pa; # = ($node_id => $parent_node_id, ...) for all nodes except the top node. 
	my %node2ch; # = ($node_id => \@child_node_ids, ...) for all interior nodes.
	my %name2id; # = ($sequence_name => $node_id, ...) for all exterior nodes and the top-node.
	my %id2name; # = ($node_id => $sequence_name, ...) for all exterior nodes.
	my %br_attr; # = ($node_id => [$length, $int_node_name, ...], ...) for all nodes at the lowe-ends of the branches.

	my %name2id_intnode; # = ($node_name => $node_id, ...) for all interior nodes. #
	my $topnode_name; # The name of the top-node (root).

	unless ( input_tree_file_dawg (${$tree_string}, %node2pa, %node2ch, %name2id, %id2name, %br_attr, %name2id_intnode, $topnode_name) ) {
	    print STDOUT "[ERROR '$program_name'] FAILED to extract the input tree from a relevant line of the control file '$tmpin_ctrl' !\n";
	    print STDERR "[ERROR '$program_name'] $!\n\n";
	    die ;
	}


		# (Keep branch lengths but discard bootstrap supports or ancestral node names.) #
	my %brief_br_attr; # = ($branch_ID => \@brief_attr, ...) with $brief_attr[$INDX_LENGTH] = branch_length, and with no other elements.
	foreach my $br_id (keys %br_attr) {
	    my @brief_attr = ();
	    my $br_len = sprintf ($FMT_BRLEN, $br_attr{$br_id}->[$INDX_LENGTH] );
	    $brief_attr[$INDX_LENGTH] = $br_len;
	    $brief_br_attr{$br_id} = \@brief_attr;
	}

	my $topnode_id = $name2id{$TOP_NODE};


=for the predecessor 'bch_serial_reconst_dawg_msas_via_mafft.pl'.
		# (In order to replace the sequence name at the leaves of the tree with the orders that the sequences appear in the MSA.) #
	my %id2seq_order; # = ($node_Id => $seq_indx + 1, ...) for the exterior nodes.
	foreach my $nid (keys %id2name) {
	    my $seqid = $id2name{$nid};
	    my $seq_indx = $seqid2indx{$seqid};
	    $id2seq_order{$nid} = $seq_indx + 1;
	}

	my $topnode_id = $name2id{$TOP_NODE};

	my $fh_tmpout2 = open_output_file ($intree0, 0);
	unless (defined $fh_tmpout2) {
	    print STDOUT "[ERROR '$program_name'] FAILED to open '$intree0' !\n";
	    print STDERR "[ERROR '$program_name'] $!\n\n";
	    die ;
	}
	unless ( br_output_tree ($topnode_id, %node2ch, %id2seq_order, %brief_br_attr, *${$fh_tmpout2}, 0, 0) ) {
	    print STDOUT "[ERROR '$program_name'] Subroutine 'br_output_tree' FAILED to output the input tree extracted from the file '$tmpin_ctrl' !\n";
	    print STDERR "[ERROR '$program_name'] $!\n\n";
	    die ;
	}
	close ($fh_tmpout2);
=cut

	##next; ## For Pre-TESTING the script ("TESTs/Pre_Test1a");


		### THE CORE PART!! 
		### Examine the Spacers between CORE regions where the reference and reconstructed MSAs match. ###

	my $out_detail_name = join ('', $out_detail_pref, $lcl_msa_id, $out_detail_suff);
	my $out_detail = "$out_exam_dir/$out_detail_name";

	my $out_brief_name  = join ('', $out_brief_pref, $lcl_msa_id, $out_brief_suff);
	my $out_brief  = "$out_exam_dir/$out_brief_name";

	   # $out_detail = "$out_exam_dir/$out_detail_pref$lcl_msa_id$out_detail_suff",
	   # $out_brief  = "$out_exam_dir/$out_brief_pref$lcl_msa_id$out_brief_suff",
	   # where $out_exam_dir = "$top_exam_dir/$archive_pref$id_class/".

	my $fh_out1 = open_output_file ($out_detail, 0);
	unless (defined $fh_out1) {
	    print STDOUT "[ERROR '$program_name'] 'open_output_file' FAILED on the output file '$out_detail' !\n";
	    print STDERR "[ERROR '$program_name'] $!\n";
	    die ;
	}

	my $fh_out2 = open_output_file ($out_brief, 0);
	unless (defined $fh_out2) {
	    print STDOUT "[ERROR '$program_name'] 'open_output_file' FAILED on the output file '$out_brief' !\n";
	    print STDERR "[ERROR '$program_name'] $!\n";
	    die ;
	}

	my $last_end_ref = my $last_end_rec = 0;
	my $ct_spacers = @{$inter_core_spacers};

   (print STDOUT "\n... Now, examine the $ct_spacers inter-core spacers ...\n\n\n") if ($TEST_LEVEL>1);

	print $fh_out2 join ("\t", 'Indx_spacer', 'Start_in_Ref', 'End_in_ref', 'Start_in_Rec', 'End_in_Rec', '#{clms}_ref_only', '#{clms}_rec_only', 'Diagnosis', '[Note]'), "\n\n";
	##print $fh_out2 join ("\t", 'Indx_spacer', 'Start_in_Ref', 'End_in_ref', 'Start_in_Rec', 'End_in_Rec', '#{clms}_ref_only', '#{clms}_rec_only', 'Diagnosis'), "\n\n";
	##print $fh_out2 join ("\t", 'Indx_spacer', 'Start_in_Ref', 'End_in_ref', 'Start_in_Rec', 'End_in_Rec', 'Diagnosis'), "\n\n";

	for (my $indx_sp=0; $indx_sp < $ct_spacers; $indx_sp++) { # Main for-loop (over inter-core spacers). #

	    my ($start_ref, $end_ref, $start_rec, $end_rec, $indices_orig_unmch_rgs) =  @{$inter_core_spacers->[$indx_sp]};

		##print $fh_tout1 join ("\t", 'Indx_rg', 'Start_ref', 'End_ref', 'Start_rec', 'End_rec', 'Indices,org,unmch,regions'), "\n\n";
		##for (my $rg=0; $rg<$ct_spacers; $rg++) { print $fh_tout1 join ("\t", $rg, @{$inter_core_spacers->[$rg]}[0..3], join (',', @{$inter_core_spacers->[$rg][4]}) ), "\n"; }

    (print STDOUT " { The $indx_sp th inter-core spacer }\n\n") if ($TEST_LEVEL>1);

   if ($TEST_LEVEL> 0) { # (i)
	    print $fh_out1 "<< The $indx_sp th inter-core spacer >>\n\n";
	    print $fh_out1 "{Region in the reference MSA}     = \[$start_ref, $end_ref\),\n";
	    print $fh_out1 "{Region in the reconstructed MSA} = \[$start_rec, $end_rec\),\n";
	    print $fh_out1 "Original unmatching regions: ", join (',', @{$indices_orig_unmch_rgs}), " .\n\n";
   }	# END of "if ($TEST_LEVEL> 0) { # (i) ...}"

	    if (@{$indices_orig_unmch_rgs}==1) { # The spacer contains only one original unmatching region. #

		my $indx_org_unmch = $indices_orig_unmch_rgs->[0];
		my ($start_ref0, $end_ref0, $start_rec0, $end_rec0) = @{$min_diff_rgs->[$indx_org_unmch]};

		    ## print $fh_tout1 join ("\t", 'Indx_rg', 'Start_ref', 'End_ref', 'Start_rec', 'End_rec'), "\n\n";
		    ## for (my $rg=0; $rg<$ct_min_diffs; $rg++) { print $fh_tout1 join ("\t", $rg, @{$min_diff_rgs->[$rg]}), "\n"; }

   if ($TEST_LEVEL>2) { # (ii-1)
		print $fh_out1 "... The spacer consists only of one originally unmatching region (index: $indx_org_unmch), which spans\n\n";
		print $fh_out1 "\[$start_ref0, $end_ref0\) in the reference MSA,\n";
		print $fh_out1 "\[$start_rec0, $end_rec0\) in the reconstructed MSA .\n\n";
   }
		
		if (($start_ref0 == $end_ref0) and ($start_rec0 == $end_rec0)) { # The only original unmatching region is NULL.

   if ($TEST_LEVEL> 0) { # (ii-2)
		    print $fh_out1 "... The reference and reconstructed MSAs must be IDENTICAL in this spacer region, because the only original unmatching region is null ...\n\n\n";
   }

		    print $fh_out2 join ("\t", $indx_sp, $start_ref, $end_ref, $start_rec, $end_rec, 0, 0, 'IDENTICAL'), "\n";
		    ##print $fh_out2 join ("\t", $indx_sp, $start_ref, $end_ref, $start_rec, $end_rec, 'IDENTICAL'), "\n";
		    
		    next;

		} else {
   if ($TEST_LEVEL>2) { # (ii-3)
		    print $fh_out1 "... The only original unmatching region is tangible, thus I will examine the spacer further ...\n\n\n";
   }
		}
	    }

		# Chop off the left-margins of the MSAs. #

	    my @left_flanking_ref = my @left_flanking_rec = ();
	    if ($last_end_ref < $start_ref) {
		for (my $k=0; $k<$ct_ext_seqs0; $k++) { # 1st preliminary inner for-loop (over 'extant' sequences). #
		    my $left_margin_ref = substr (${$ref_msa->[$k]}, 0, $start_ref - $last_end_ref, '');
		    push @left_flanking_ref, substr ($left_margin_ref, -1, 1);
		}			# End of the 1st preliminary inner for-loop (over 'extant' sequences). #
	    }
	    if ($last_end_rec < $start_rec) {
		for (my $k=0; $k<$ct_ext_seqs0; $k++) { # 2nd preliminary inner for-loop (over 'extant' sequences). #
		    my $left_margin_rec = substr (${$rec_msa->[$k]}, 0, $start_rec - $last_end_rec, '');
		    push @left_flanking_rec, substr ($left_margin_rec, -1, 1);
		}			# End of the 2nd preliminary inner for-loop (over 'extant' sequences). #
	    }

   if ($TEST_LEVEL>2) { # (iii-1)
	    print $fh_out1 "{Left-flanking column}_ref (horizontal): ", ((@left_flanking_ref>0) ? join ('', @left_flanking_ref) : "NULL"), " ,\n\n";
	    print $fh_out1 "{Left-flanking column}_rec (horizontal): ", ((@left_flanking_rec>0) ? join ('', @left_flanking_rec) : "NULL"), " .\n\n";
   }

		# Extract the spacer region from the MSAs. #

	    my @msa_spacer_ref = my @msa_spacer_rec = ();
	    my @right_flanking_ref = my @right_flanking_rec = ();

	    for (my $k=0; $k<$ct_ext_seqs0; $k++) { # 1st main inner for-loop (over 'extant' sequences). #

		my $sbseq_ref = substr (${$ref_msa->[$k]}, 0, $end_ref - $start_ref, '');
		my $sbseq_rec = substr (${$rec_msa->[$k]}, 0, $end_rec - $start_rec, '');
		push @msa_spacer_ref, \$sbseq_ref;
		push @msa_spacer_rec, \$sbseq_rec;

		if (${$ref_msa->[$k]}) { push @right_flanking_ref, substr (${$ref_msa->[$k]}, 0, 1); }
		if (${$rec_msa->[$k]}) { push @right_flanking_rec, substr (${$rec_msa->[$k]}, 0, 1); }

	    }				# End of the 1st main inner for-loop (over 'extant' sequences).  #

		# Update the "last" end-coordinates. (Should be done immediately after chopping the MSAs.) #
	    ($last_end_ref, $last_end_rec) = ($end_ref, $end_rec);

   if ($TEST_LEVEL>2) { # (iii-2)
	    print $fh_out1 "{Right-flanking column}_ref (horizontal): ", ((@right_flanking_ref>0) ? join ('', @right_flanking_ref) : "NULL"), " ,\n\n";
	    print $fh_out1 "{Right-flanking column}_rec (horizontal): ", ((@right_flanking_rec>0) ? join ('', @right_flanking_rec) : "NULL"), " .\n\n";

	    print $fh_out1 "\n< The reference MSA of the spacer region >\n\n";

	    unless ( pr_ODEN_input (@seqids, @msa_spacer_ref, $DIS_LEN, *${$fh_out1}) ) {
		print STDOUT "[ERROR '$program_name'] 'pr_ODEN_input' FAILED to write the reference MSA of the $indx_sp th inter-spacer region of the input MSA ID 'in_msa_id' !\n";
		print STDERR "[ERROR '$program_name'] $!\n";
		die ;
	    }

	    print $fh_out1 "\n\n< The reconstructed MSA of the spacer region >\n\n";

	    unless ( pr_ODEN_input (@seqids, @msa_spacer_rec, $DIS_LEN, *${$fh_out1}) ) {
		print STDOUT "[ERROR '$program_name'] 'pr_ODEN_input' FAILED to write the reconstructed MSA of the $indx_sp th inter-spacer region of the input MSA ID '$in_msa_id' !\n";
		print STDERR "[ERROR '$program_name'] $!\n";
		die ;
	    }
	    print $fh_out1 "\n\n";

   }	# END of "if ($TEST_LEVEL>2) { # (iii-2) ...}"

	    my $fl_clm_nos = 1;
	    my @dummy = ();
	    my $resnums_in_ref = assign_resnums_gapchars_to_clms (@msa_spacer_ref, $GAP, $fl_clm_nos, $start_ref, @dummy);
	    my $resnums_in_rec = assign_resnums_gapchars_to_clms (@msa_spacer_rec, $GAP, $fl_clm_nos, $start_rec, @dummy);

   if ($TEST_LEVEL>0) { # (iv)

	    print $fh_out1 "\n< The residue numbers assigned to the reference MSA in the region >\n\n";
	    print $fh_out1 join ("\t", 'Column_coord', @seqids), "\n\n";
	    foreach my $clm_info (@{$resnums_in_ref}) { print $fh_out1 join ("\t", @{$clm_info}), "\n"; }

	    print $fh_out1 "\n\n< The residue numbers assigned to the reconstructed MSA in the region >\n\n";
	    print $fh_out1 join ("\t", 'Column_coord', @seqids), "\n\n";
	    foreach my $clm_info (@{$resnums_in_rec}) { print $fh_out1 join ("\t", @{$clm_info}), "\n"; }

	    print $fh_out1 "\n\n";

   }	# END of "if ($TEST_LEVEL>0) { # (iv) ...}"

	    my @indices_cmp = (1..$ct_ext_seqs0);
	    my @methods_cmp = ();
	    for (@indices_cmp) { push @methods_cmp, 'a'; }

	    my $std_resnums_in_ref = multiple_sort (@{$resnums_in_ref}, @indices_cmp, @methods_cmp);
	    my $std_resnums_in_rec = multiple_sort (@{$resnums_in_rec}, @indices_cmp, @methods_cmp);

	    my ($shared_in_ref, $shared_in_rec, $ext_ref, $ext_rec) = diff_array_of_arrays (@{$std_resnums_in_ref}, @{$std_resnums_in_rec}, @indices_cmp, @methods_cmp);
	    unless (defined $shared_in_ref) {
		print STDOUT "[ERROR '$program_name'] 'diff_array_of_arrays' FAILED to compare the reference and the reconstructed MSAs in the $indx_sp th inter-spacer region of the input MSA ID '$in_msa_id' !\n";
		print STDERR "[ERROR '$program_name'] $!\n";
		die ;
	    }

	    my $ct_ext_ref = @{$ext_ref};
	    my $ct_ext_rec = @{$ext_rec};

    if ($TEST_LEVEL>0) { # (v)

	    print $fh_out1 "\n< The residue numbers assigned to the columns only in the reference MSA >\n\n";
	    if ($ct_ext_ref>0) {
	 	print $fh_out1 join ("\t", 'Column_coord', @seqids), "\n\n";
		foreach my $clm_info (sort {$a->[0] <=> $b->[0]} @{$ext_ref}) { print $fh_out1 join ("\t", @{$clm_info}), "\n"; }
	    } else {
		print $fh_out1 "NULL\n";
	    }

	    print $fh_out1 "\n\n< The residue numbers assigned to the columns only in the reconstructed MSA >\n\n";
	    if ($ct_ext_rec>0) {
		print $fh_out1 join ("\t", 'Column_coord', @seqids), "\n\n";
		foreach my $clm_info (sort {$a->[0] <=> $b->[0]} @{$ext_rec}) { print $fh_out1 join ("\t", @{$clm_info}), "\n"; }
	    } else {
		print $fh_out1 "NULL\n";
	    }

	    print $fh_out1 "\n\n";


    }	# END of "if ($TEST_LEVEL>0) { # (v) ...}"

	    if (($ct_ext_ref>0) or ($ct_ext_rec>0)) {


   if ($TEST_LEVEL> 0) { # (vi)
		print $fh_out1 "... The reference and reconstructed MSAs must be CLEARLY DIFFERENT in this spacer region, because $ct_ext_ref columns are only in reference, and $ct_ext_rec columns are only in reconstructed ...\n\n\n";
   }	# END of "if ($TEST_LEVEL> 0) { # (vi) ...}"


		print $fh_out2 join ("\t", $indx_sp, $start_ref, $end_ref, $start_rec, $end_rec, $ct_ext_ref, $ct_ext_rec, 'CLEARLY_DIFFERENT'), "\n";
		##print $fh_out2 join ("\t", $indx_sp, $start_ref, $end_ref, $start_rec, $end_rec, 'CLEARLY_DIFFERENT'), "\n";
		    
		next;

	    }	# END of "if (($ct_ext_ref>0) or ($ct_ext_rec>0)) {...}"


   if ($TEST_LEVEL>1) { # (vii)
	    print $fh_out1 "... So far, we canNOT tell for sure whether the reference and reconstructed MSAs are equivalent or not, thus we examine the matter more meticulously ...\n\n\n";
   }	# END of "if ($TEST_LEVEL>1) { # (vii) ...}"

    (print STDOUT "  ... Comparing the parsimonious indel scenarios of the reference and reconstructed MSAs ...\n\n") if ($TEST_LEVEL>1);

		## Enumerate the parsimonious indel scenarios that can create the gap-patterns of the reference and reconstructed MSAs (in the spacer). ##

	    ## %node2pa; # = ($node_id => $parent_node_id, ...) for all nodes except the top node. 
	    ## %node2ch; # = ($node_id => \@child_node_ids, ...) for all interior nodes.
	    ## %name2id; # = ($sequence_name => $node_id, ...) for all exterior nodes and the top-node.
	    ## %id2name; # = ($node_id => $sequence_name, ...) for all exterior nodes.
	    ## %br_attr; # = ($node_id => [$length, $int_node_name, ...], ...) for all nodes at the lowe-ends of the branches.

	    my ($set_cls_gblks_ref, $min_totcts_indel_for_cls_ref, $sets_psm_scns_for_cls_ref, $set_gpatterns_ref, $set_node2dparsstat_ref, $set_br2change_ref)
	       = enum_psm_indel_scns_for_msa (%node2ch, %node2pa, %name2id, @seqids, @msa_spacer_ref, $CHAR_ABS, $CHAR_PRES);
	    unless (defined $set_cls_gblks_ref) {
		print STDOUT "[ERROR '$program_name'] The preliminary subroutine 'enum_psm_indel_scns_for_msa' FAILED on the reference MSA of the $indx_sp th spacer in the MSA ID '$in_msa_id' !\n";
		print STDERR "[ERROR '$program_name'] $! !\n\n";
		die ;
	    }
    (print STDOUT "\n--- The preliminary subroutine 'enum_psm_indel_scns_for_msa' ENDED on the reference MSA ...\n\n") if ($TEST_LEVEL>1);

   if ($TEST_LEVEL>1) { # (viii-1)

	    print $fh_out1 "\n< Parsimonious Indel Scenarios that can create the Reference MSA >\n\n";

	    unless ( pr_parsimonious_indel_scns (*${$fh_out1}, $start_ref, @{$set_cls_gblks_ref}, @{$min_totcts_indel_for_cls_ref}, @{$sets_psm_scns_for_cls_ref}, @{$set_gpatterns_ref}, %node2ch, %id2name, %br_attr, $topnode_id, $topnode_name) ) {
	        print STDOUT "[ERROR '$program_name'] 'pr_parsimonious_indel_scns' FAILED for the reference MSA of the $indx_sp th spacer in the MSA ID '$in_msa_id' !\n";
	        print STDERR "[ERROR '$program_name'] $! !\n\n";
	        die ;
	    }

   }	# END of "if ($TEST_LEVEL>1) { # (viii-1) ...}"


	    my ($set_cls_gblks_rec, $min_totcts_indel_for_cls_rec, $sets_psm_scns_for_cls_rec, $set_gpatterns_rec, $set_node2dparsstat_rec, $set_br2change_rec)
	       = enum_psm_indel_scns_for_msa (%node2ch, %node2pa, %name2id, @seqids, @msa_spacer_rec, $CHAR_ABS, $CHAR_PRES);
	    unless (defined $set_cls_gblks_ref) {
		print STDOUT "[ERROR '$program_name'] The preliminary subroutine 'enum_psm_indel_scns_for_msa' FAILED on the reconstructed MSA of the $indx_sp th spacer in the MSA ID '$in_msa_id' !\n";
		print STDERR "[ERROR '$program_name'] $! !\n\n";
		die ;
	    }
    (print STDOUT "\n--- The preliminary subroutine 'enum_psm_indel_scns_for_msa' ENDED on the reconstructed MSA ...\n\n") if ($TEST_LEVEL>1);

   if ($TEST_LEVEL>1) { # (viii-2)

	    print $fh_out1 "\n< Parsimonious Indel Scenarios that can create the Reconstructed MSA >\n\n";

	    unless ( pr_parsimonious_indel_scns (*${$fh_out1}, $start_rec, @{$set_cls_gblks_rec}, @{$min_totcts_indel_for_cls_rec}, @{$sets_psm_scns_for_cls_rec}, @{$set_gpatterns_rec}, %node2ch, %id2name, %br_attr, $topnode_id, $topnode_name) ) {
	        print STDOUT "[ERROR '$program_name'] 'pr_parsimonious_indel_scns' FAILED for the reconstructed MSA of the $indx_sp th spacer in the MSA ID '$in_msa_id' !\n";
	        print STDERR "[ERROR '$program_name'] $! !\n\n";
	        die ;
	    }

   }	# END of "if ($TEST_LEVEL>1) { # (viii-2) ...}"

		# Compare the minimum total indel counts. #

	    my $ct_cls_ref = @{$min_totcts_indel_for_cls_ref};
	    my $ct_cls_rec = @{$min_totcts_indel_for_cls_rec};

	    my $tot_minct_indels_ref = my $tot_minct_indels_rec = 0;

	    for (my $c=0; $c<$ct_cls_ref; $c++) { # Preliminary for-loop (over sub-gap-patterns (ref)). #
		my $min_sbtot = $min_totcts_indel_for_cls_ref->[$c];
		if (!(defined $min_sbtot) or ($min_sbtot eq 'N/A')) {
		    $tot_minct_indels_ref = undef;
		    last;
		}
		$tot_minct_indels_ref += $min_sbtot;
	    }				# End of the preliminary for-loop (over sub-gap-patterns (ref)). #

	    for (my $c=0; $c<$ct_cls_rec; $c++) { # Preliminary for-loop (over sub-gap-patterns (rec)).
		my $min_sbtot = $min_totcts_indel_for_cls_rec->[$c];
		if (!(defined $min_sbtot) or ($min_sbtot eq 'N/A')) {
		    $tot_minct_indels_rec = undef;
		    last;
		}
		$tot_minct_indels_rec += $min_sbtot;
	    }				# End of the preliminary for-loop (over sub-gap-patterns (rec)). #

	    unless ((defined $tot_minct_indels_ref) and (defined $tot_minct_indels_rec)) {

   if ($TEST_LEVEL> 0) { # (ix-1)
		print $fh_out1 "... This spacer region contains a GAP/gaps that is/are TOO LONG for the current version of the indel module to handle correctly and swiftly ...\n\n\n";
   }	# END of "if ($TEST_LEVEL> 0) { # (ix-1) ...}"

		print $fh_out2 join ("\t", $indx_sp, $start_ref, $end_ref, $start_rec, $end_rec, $ct_ext_ref, $ct_ext_rec, 'TOO_LONG_GAP(s)'), "\n";

		next;

	    } # END of "unless ((defined $tot_minct_indels_ref) and (defined $tot_minct_indels_rec)) {...}". #

	   unless ($ct_cls_ref == $ct_cls_rec) {
		print STDOUT "[ERROR '$program_name'] The number of sub-gap-patterns in the reference MSA (=$ct_cls_ref) CLASHES with that in the reconstructed MSA (=$ct_cls_rec) in the $indx_sp th spacer for the MSA ID '$in_msa_id' ... it's IMPOSSIBLE at this stage !!\n";
		print STDERR "[ERROR '$program_name'] $!\n";
		die ;
	   }

	   unless ($tot_minct_indels_ref == $tot_minct_indels_rec) {

   if ($TEST_LEVEL> 0) { # (ix-2)
		print $fh_out1 "... The two MSAs must DIFFER SLIGHTLY, because the minimum total number of indels for the reference MSA (=$tot_minct_indels_ref) DIFFERS FROM that for the reconstructed MSA (=$tot_minct_indels_rec) ...\n\n\n";
   }	# END of "if ($TEST_LEVEL> 0) { # (ix-2) ...}"

		print $fh_out2 join ("\t", $indx_sp, $start_ref, $end_ref, $start_rec, $end_rec, $ct_ext_ref, $ct_ext_rec, 'SLIGHTLY_DIFFERENT', sprintf ("min_totct_indels_ref=%d,min_totct_indels_rec=%d", $tot_minct_indels_ref, $tot_minct_indels_rec ) ) , "\n";

		next;
	   }

		# Preparation for the final comparison. #

    if ($TEST_LEVEL>0) { # (x-1)
	    print $fh_out1 "\n< Preliminary: Assigning the orders (i.e., indices) to the gap-patterns >\n\n";

	    (print $fh_out1 join ("\t", 'Order', "'Gap_pattern'"), "\n\n") if ($TEST_LEVEL>1);
    }	# END of "if ($TEST_LEVEL>0) { # (x-1) ...}"

	    my %gpattern2order; # = ( $gap_pattern => $order, ...)
	    my $order = 0;
	    foreach my $rf_gp (sort { ${$a} cmp ${$b} } @{$set_gpatterns_ref}) { # Preliminary foreach-loop (over gap-patterns). #
		$order++;
		my $gpattern = ${$rf_gp};
		$gpattern2order{$gpattern} = $order;
    if ($TEST_LEVEL>1) { # (x-2)
		print $fh_out1 join ("\t", $order, "'$gpattern'"), "\n";
    }	# END of "if ($TEST_LEVEL>1) { # (x-2) ...}"

	    }					# End of the preliminary foreach-loop (over gap-patterns). #

    if ($TEST_LEVEL>1) { # (x-3)
	    print $fh_out1 "\n\n";
    }	# END of "if ($TEST_LEVEL>1) { # (x-3) ...}"


		## Final comparison of the sets of indel scenarios. ##

   if ($TEST_LEVEL>0) { # (xi)
	    print $fh_out1 "\n< The Final Comparison of the sets of indel scenarios >\n\n";
   }	# END of "if ($TEST_LEVEL>0) { # (xi) ...}"


	   my @comments = ();

	   for (my $c=0; $c<$ct_cls_ref; $c++) {  # Main inner for-loop (over sub-gap-patterns (both)). #

		my $cls_gblks_ref = $set_cls_gblks_ref->[$c];
		my $cls_gblks_rec = $set_cls_gblks_rec->[$c];

			# Compare the exact positioning of the sub-gap-pattern. #

		my ($start_cls_ref, $end_cls_ref) = ($cls_gblks_ref->[0][2], $cls_gblks_ref->[$#{$cls_gblks_ref}][3]+1);
		my ($start_cls_rec, $end_cls_rec) = ($cls_gblks_rec->[0][2], $cls_gblks_rec->[$#{$cls_gblks_rec}][3]+1);

		unless (($start_cls_ref==$start_cls_rec) and ($end_cls_ref==$end_cls_rec)) {
		    print STDOUT "[ERROR '$program_name'] The coordinates of the $c th sub-gap-pattern CLASH between the reference and reconstructed MSAs (\[$start_cls_ref, $end_cls_ref\) for reference, \[$start_cls_rec, $end_cls_rec\) for reconstructed) ... it's IMPOSSIBLE at this stage !!\n";
		    print STDERR "[ERROR '$program_name'] $!\n";
		    die ;
		}

   if ($TEST_LEVEL>1) { # (xii-1)
		print $fh_out1 "{{ The $c th cluster \; Coordinates = \[$start_cls_ref, $end_cls_ref\) in both reference and reconstructed MSAs }}\n\n";
   }	# END of "if ($TEST_LEVEL>1) { # (xii-1) ...}"

			# Compare the minimum numbers of indels, as well as the numbers of parsimonious indel scenarios. #

			# ($set_cls_gblks_ref, $min_totcts_indel_for_cls_ref, $sets_psm_scns_for_cls_ref, $set_gpatterns_ref, $set_node2dparsstat_ref, $set_br2change_ref)

		my $min_sbtot_ref = $min_totcts_indel_for_cls_ref->[$c];
		my $min_sbtot_rec = $min_totcts_indel_for_cls_rec->[$c];

		unless ($min_sbtot_ref == $min_sbtot_rec) {

		    push @comments, "Min#{indels_for_${c}_th_cluster}_ref=$min_sbtot_ref,#{}_rec=$min_sbtot_rec";

   if ($TEST_LEVEL>1) { # (xii-2)
		    print $fh_out1 "... The minimum numbers of indels CLASH: $min_sbtot_ref for the reference, $min_sbtot_rec for the reconstructed MSA ...\n\n";
   }	# END of "if ($TEST_LEVEL>1) { # (xii-2) ...}"

		    next;
		}

		my $psm_scns_for_cls_ref = $sets_psm_scns_for_cls_ref->[$c];
		my $psm_scns_for_cls_rec = $sets_psm_scns_for_cls_rec->[$c];
		my $sbct_psm_scns_ref = @{$psm_scns_for_cls_ref};
		my $sbct_psm_scns_rec = @{$psm_scns_for_cls_rec};

		unless ($sbct_psm_scns_ref == $sbct_psm_scns_rec) {

		    push @comments, "#{psm_scns_for_${c}_th_cluster}_ref=$sbct_psm_scns_ref,#{}_rec=$sbct_psm_scns_rec";

   if ($TEST_LEVEL>1) { # (xii-3)
		    print $fh_out1 "... The numbers of parsimonious scenarios CLASH: $sbct_psm_scns_ref for the reference, $sbct_psm_scns_rec for the reconstructed MSA ...\n\n";
   }	# END of "if ($TEST_LEVEL>1) { # (xii-3) ...}"

		    next;
		}

		# @{$coded_psm_scns_ref->[$scn]} = ($br_id1, $ins_or_del1, $start_rep_resnum1_1, $code_blocks1, $br_id2, ....) for the $scn th scenario that is parsimonious, where
		# $ins_or_del1 = 'I'/'D' if the 1st event is a(n) insertion/deletion,
		# $code_blocks1 = "$start_rep_resnum1_1,$end_rep_resnum1_1,$gp_order1_1;$start_rep_resnum1_2,$end_rep_resnum1_2,$gp_order1_2;...", where
		# $start/end_rep_resnum1_1 is the residue number in the representative sequence (which is the highest "present" sequence in the MSA) in the column that starts/ends the 1st gap-block involved in the 1st indel event,
		# and $gp_order1_1 is the order (index) of the gap-pattern of the block in question.
		#
		my $coded_psm_scns_ref = encode_psm_scns (@{$psm_scns_for_cls_ref}, @{$cls_gblks_ref}, @{$set_gpatterns_ref}, %gpattern2order, @{$resnums_in_ref}, $GAP, $fl_clm_nos);
		unless (defined $coded_psm_scns_ref) {
		    print STDOUT "[ERROR '$program_name'] 'encode_sort_psm_scns' FAILED on the $c th sub-gap-pattern for the reference MSA of the $indx_sp th spacer of the MSA ID '$in_msa_id' !\n";
		    print STDERR "[ERROR '$program_name'] $!\n";
		    die ;
		}

		my $coded_psm_scns_rec = encode_psm_scns (@{$psm_scns_for_cls_rec}, @{$cls_gblks_rec}, @{$set_gpatterns_rec}, %gpattern2order, @{$resnums_in_rec}, $GAP, $fl_clm_nos);
		unless (defined $coded_psm_scns_rec) {
		    print STDOUT "[ERROR '$program_name'] 'encode_sort_psm_scns' FAILED on the $c th sub-gap-pattern for the reconstructed MSA of the $indx_sp th spacer of the MSA ID '$in_msa_id' !\n";
		    print STDERR "[ERROR '$program_name'] $!\n";
		    die ;
		}

		### RESTART FROM HERE ###


			# $resnums_in_rec = assign_resnums_gapchars_to_clms (@msa_spacer_rec, $GAP, $fl_clm_nos, $start_rec, @dummy);

   if ($TEST_LEVEL>3) { # (xii-4)

		print $fh_out1 "\n[ List of coded parsimonious scenarios for the reference MSA ]\n\n";
		print $fh_out1 join ("\t", 'Scn_no.', 'br_ID1', 'ins/del1', 'start_rep_resnum1', 'code_blocks1', '[br_ID2', '...]'), "\n\n";
		for (my $scn=0; $scn<$sbct_psm_scns_ref; $scn++) { print $fh_out1 join ("\t", $scn, @{$coded_psm_scns_ref->[$scn]}), "\n"; }

		print $fh_out1 "\n\n[ List of coded parsimonious scenarios for the reconstructed MSA ]\n\n";
		print $fh_out1 join ("\t", 'Scn_no.', 'br_ID1', 'ins/del1', 'start_rep_resnum1', 'code_blocks1', '[br_ID2', '...]'), "\n\n";
		for (my $scn=0; $scn<$sbct_psm_scns_rec; $scn++) { print $fh_out1 join ("\t", $scn, @{$coded_psm_scns_rec->[$scn]}), "\n"; }
		print $fh_out1 "\n\n";

   }	# END of "if ($TEST_LEVEL>3) { # (xii-4) ...}"

		my @indices_cmp2 = (0 .. 4*$sbct_psm_scns_ref-1);
		my @methods_cmp2 = ();
		for (1 .. $sbct_psm_scns_ref) { push @methods_cmp2, '+', 'a', '+', 'a'; }

		my $std_coded_psm_scns_ref = multiple_sort (@{$coded_psm_scns_ref}, @indices_cmp2, @methods_cmp2);
		my $std_coded_psm_scns_rec = multiple_sort (@{$coded_psm_scns_rec}, @indices_cmp2, @methods_cmp2);

		my ($shared_scns1, $common_scns2, $ext_scns_ref, $ext_scns_rec) = diff_array_of_arrays (@{$std_coded_psm_scns_ref}, @{$std_coded_psm_scns_rec}, @indices_cmp2, @methods_cmp2);
		unless (defined $shared_scns1) {
		    print STDOUT "[ERROR '$program_name'] 'diff_array_of_arrays' FAILED to compare the set of parsimonious indel scenarios for the reference MSA and that for the reconstructed MSA of the $c th sub-gap-pattern of the $indx_sp th spacer of the MSA ID '$in_msa_id' !\n";
		    print STDERR "[ERROR '$program_name'] $!\n";
		    die ;
		}

		my $ct_ext_scns_ref = @{$ext_scns_ref};
		my $ct_ext_scns_rec = @{$ext_scns_rec};

   if ($TEST_LEVEL>1) { # (xii-5)

		print $fh_out1 "\n[ There are $ct_ext_scns_ref coded parsimonious scenarios ONLY for the reference MSA ]\n\n";
		print $fh_out1 join ("\t", 'br_ID1', 'ins/del1', 'start_rep_resnum1', 'code_blocks1', '[br_ID2', '...]'), "\n\n";
		foreach my $coded_scn (@{$ext_scns_ref}) { print $fh_out1 join ("\t", @{$coded_scn}), "\n"; }

		print $fh_out1 "\n\n[ There are $ct_ext_scns_rec coded parsimonious scenarios ONLY for the reconstructed MSA ]\n\n";
		print $fh_out1 join ("\t", 'br_ID1', 'ins/del1', 'start_rep_resnum1', 'code_blocks1', '[br_ID2', '...]'), "\n\n";
		foreach my $coded_scn (@{$ext_scns_rec}) { print $fh_out1 join ("\t", @{$coded_scn}), "\n"; }
		print $fh_out1 "\n\n";

   }	# END of "if ($TEST_LEVEL>1) { # (xii-5) ...}"

		if (($ct_ext_scns_ref>0) or ($ct_ext_scns_rec>0)) {
		    push @comments, "#{psm_scns_for_${c}_th_cluster}_ref_ONLY=$ct_ext_scns_ref,#{}_rec_ONLY=$ct_ext_scns_rec";
		}

	   }			# End of the main inner for-loop (over sub-gap-patterns (both)). #

	   if (@comments>0) {

		print $fh_out2 join ("\t", $indx_sp, $start_ref, $end_ref, $start_rec, $end_rec, $ct_ext_ref, $ct_ext_rec, 'SUBTLY_DIFFERENT', join (';', @comments) ) , "\n";

	   } else {
		print $fh_out2 join ("\t", $indx_sp, $start_ref, $end_ref, $start_rec, $end_rec, $ct_ext_ref, $ct_ext_rec, 'EQUIVALENT' ) , "\n";
	   }	# END of "if (@comments>0) {...} else {...}". #

   if ($TEST_LEVEL>1) { # (xii-6)

	    print $fh_out1 (@comments>0) ?
			"\n ... The reference and reconstructed MSAs are SUBTLY DIFFERENT !! ...\n\n\n" :
			"\n ... The reference and reconstructed MSAs must be EQUIVALENT !! ...\n\n\n" ;

   }	# END of "if ($TEST_LEVEL>1) { # (xii-6) ...}"


	    ##	# Update the "last" end-coordinates. (=> A BUG FIXed by MOVING the command to the position immediately after chopping the MSAs.) #
	    ##($last_end_ref, $last_end_rec) = ($end_ref, $end_rec);

	}				# End of the main for-loop (over inter-core spacers). #

	close ($fh_out1);
	close ($fh_out2);

=for the predecessor 'bch_serial_reconst_dawg_msas_via_mafft.pl'.
		## Get down to the actual working directory. ##

	unless ( chdir $out_recaln_dir ) {
	    print STDOUT "[ERROR '$program_name'] FAILED the subroutine 'chdir' to get down to the actual workplace, '$out_recaln_dir' !\n";
	    print STDERR "[ERROR '$program_name'] $!\n";
	    die;
	}

		## Convert the format of the input tree file. ##

	unless (0 == system ("ruby $subsidiary_script  $intree0_name > $intree_name 2> log_treefmtconvert.txt") ) {
	    print STDERR "[ERROR '$program_name'] 'system ('ruby $subsidiary_script ...')' FAILED for the input MSA ID '$in_msa_id': $! !\n";
	    print STDERR "[ERROR '$program_name'] $!\n";
	    die;
	}

		## Reconstruct an MSA via MAFFT. ##

	my $options = "$OPTIONS1 $OPTIONS2 --treein $intree_name";

    (print STDOUT "  MAFFT options:  '$options'  .\n\n") if ($TEST_LEVEL> 1);

	unless (0 == system ("(time $main_mafft_script $options $inseqs_name > $outaln_name) > $logfile_name 2>&1" ) ) {
	##unless (0 == system ("time $main_mafft_script $options > $outaln_name 2> $logfile_name" ) ) { # A BUG (forgetting to specify the input file, $inseqs_name) fixed on July 3 (Thu), 2014. #
	    print STDERR "[ERROR '$program_name'] 'system ('$main_mafft_script ...')' FAILED for the input MSA ID '$in_msa_id' in the class '$id_class': $! !\n";
	    print STDERR "[ERROR '$program_name'] $!\n";
	    die;
	}

	if (( -f $raw_pwaln_info ) and ( -r $raw_pwaln_info )) {
	    unless (0 == system ("mv $raw_pwaln_info $out_pwaln_info_name") ) {
		print STDERR "[ERROR '$program_name'] FAILED to RENAME '$raw_pwaln_info' '$out_pwaln_info_name': $! !\n";
		print STDERR "[ERROR '$program_name'] $!\n";
		die;
	    }
	}
=cut


=for the predecessor 'bch_serial_reconst_dawg_msas_via_mafft.pl'.
		## ADDED in creation of 'bch_serial_br_infer_indels.pl'. ##
		## => MODIFIED in creation of 'bch_serial_br_infer_indels_dawg.pl'. ##

	## $outfile1 = "$out_indel_dir/$pref_outfile1$lcl_msa_id$suff_outfile1",
	## $outfile2 = "$out_indel_dir/$pref_outfile2$lcl_msa_id$suff_outfile2",
	## $logfile  = "$out_indel_dir/$pref_logfile$lcl_msa_id$suff_logfile",
	# where $out_indel_dir = "$top_indel_dir/$archive_pref$id_class/";

	my $outfile1 = "$out_indel_dir/$pref_outfile1$in_msa_id$suff_outfile1";
	my $outfile2 = "$out_indel_dir/$pref_outfile2$in_msa_id$suff_outfile2";
	my $logfile = "$out_indel_dir/$pref_logfile$in_msa_id$suff_logfile";

	unless (0 == system ("(time perl $main_indel_script $tmpin_msa $tmpin_ctrl $outfile1 $outfile2) > $logfile 2>&1") ) {
	    print STDERR "[ERROR '$program_name'] FAILED 'system ('perl $main_indel_script ...')' FAILED for the input MSA ID '$in_msa_id' in the class '$id_class': $! !\n";
	    print STDERR "[ERROR '$program_name'] $!\n";
	    die;
	}
=cut
=for the predecessor 'bch_serial_br_infer_indels_dawg.pl'. 
	## $main_indel_script = "Scripts/br_infer_psm_indel_events.pl";
	##
	## $outfile1 = "$out_indel_dir/$name_outfile1",
	## $outfile2 = "$out_indel_dir/$name_outfile2",
	## $logfile  = "$out_indel_dir/$name_logfile",
	# where $out_indel_dir = "$top_indel_dir/$archive_pref$chr_no/$anchor_orf_id/";

	my $outfile1 = "$out_indel_dir/$name_outfile1";
	my $outfile2 = "$out_indel_dir/$name_outfile2";
	my $logfile = "$out_indel_dir/$name_logfile";

	unless (0 == system ("(time perl $main_indel_script $tmpin_msa $tmpl_intree $out_indel_dir) > $logfile 2>&1") ) {
	    print STDERR "[ERROR '$program_name'] FAILED 'system ('perl $main_indel_script ...')' FAILED for the input MSA ID '$in_msa_id': $! !\n";
	    print STDERR "[ERROR '$program_name'] $!\n";
	    die;
	}
=cut

=for the predecessor 'bch_serial_identify_equiv_regions.pl'.
		# Get back to the original (top) working directory. #

	unless ( chdir $CURR_WORK_DIR ) {
	    print STDOUT "[ERROR '$program_name'] FAILED the subroutine 'chdir' to RETURN TO the original place, '$CURR_WORK_DIR' !\n";
	    print STDERR "[ERROR '$program_name'] $!\n";
	    die;
	}
=cut

		# Check whether the output files were actually created or not. #
		# (MODIFIED in creation of 'bch_serial_reconst_dawg_msas_via_mafft.pl'.) #
		# (=> Further MODIFIED in creation of 'bch_serial_identify_equiv_regions.pl'.) #

	foreach my $ofile_name ($out_detail_name, $out_brief_name) {
	##foreach my $ofile_name ($inseqs_name, $intree0_name, $intree_name) { # For TESTING the script ("TESTs/Pre_Test2a"). #
	##foreach my $ofile_name ($inseqs_name, $intree0_name, $intree_name, $out_pwaln_info_name, $outaln_name, $logfile_name) { # For the FULL-SCALE analysis. #
	     my $ofile = "$out_exam_dir/$ofile_name";
	     ##my $ofile = "$out_recaln_dir/$ofile_name";
	     unless (( -f $ofile ) and ( -r $ofile )) {
		print STDOUT "[ERROR '$program_name'] CanNOT FIND a readable output file '$ofile'... I guess that the analysis FAILED on the input MSA ID '$in_msa_id' !\n";
		print STDERR "[ERROR '$program_name'] $!\n";
		die;
	     }
	}

   (print STDOUT "\n ... Successfully examined the spacer regions between the core segments where reference and reconstructed MSAs match ...\n\n") if ($TEST_LEVEL>1);
  ##(print STDOUT "\n ... Successfully extracted 'extant' sequences from the input alignment '$tmpin_msa,' and performed an MSA reconstruction on them ...\n\n") if ($TEST_LEVEL>1);

=for the predecessor 'bch_serial_br_infer_indels_dawg.pl'.
	foreach my $ofile ($outfile1, $outfile2, $logfile) {
	    unless (( -f $ofile ) and ( -r $ofile )) {
		print STDOUT "[ERROR '$program_name'] CanNOT FIND a readable output file '$ofile'... I guess that the analysis via the script '$main_indel_script' FAILED on the temporary input MSA '$tmpin_msa' !\n";
		print STDERR "[ERROR '$program_name'] $!\n";
		die;
	    }
	}

  (print STDOUT "\n ... Successfully extracted the input alignment '$tmpin_msa' and performed an Indel analysis on it ...\n\n") if ($TEST_LEVEL>1);
=cut

		# Remove the temporary input files. #
		# ( MODIFIED in creation of 'bch_serial_br_infer_indels_dawg.pl'.)
		# (=> Further MODIFIED in creation of 'bch_serial_identify_equiv_regions.pl'.)

	foreach my $tmpin_file ($tmpin_cmpaln, $tmpin_ref_msa, $tmpin_rec_msa, $tmpin_ctrl) {
	##foreach my $tmpin_file ($tmpin_msa, $tmpin_ctrl) {
	    unless (0 == system ("rm -f $tmpin_file") ) {
		print STDOUT "[ERROR '$program_name'] FAILED to remove the temporary input file '$tmpin_file': $? !\n";
		print STDERR "[ERROR '$program_name'] $!\n";
		die;
	    }
	}

=for the predecessor 'bch_serial_br_infer_indels_dawg.pl'
		# Remove the temporary input MSA file. #
	unless (0 == system ("rm -f $tmpin_msa") ) {
	    print STDOUT "[ERROR '$program_name'] FAILED to remove the temporary input MSA file '$tmpin_msa': $? !\n";
	    print STDERR "[ERROR '$program_name'] $!\n";
	    die;
	}
=cut

	$ct_succ++;

    }					# End of the middle foreach-loop (over MSAs in the archive). #

		## Archive the Middle output directory (storing masked MSAs for the same chromosome.) ##

    my $out_archive_name = "$mid_dir.tgz";

     # $parent_out_recaln_dir = "$top_recaln_dir/$mid_dir";
     # [ $parent_out_indel_dir = "$top_indel_dir/$mid_dir"; ] --- for the predecessor 'bch_serial_br_infer_indels_dawg.pl'.
     # [ $parent_inout_paml_dir = "$top_paml_dir/$mid_dir"; ] --- for the predecessor 'bch_serial_PAML.pl'.
     # [$outaln_dir = "$topoutaln_dir/$mid_dir";]  --- for the predecessor 'bchbch_refine_msas.pl'.

    unless ( chdir $top_exam_dir ) { # Yet FURTHER MODIFIED in creation of 'bch_serial_identify_equiv_regions.pl'.
    ##unless ( chdir $top_recaln_dir ) { # FURTHER MODIFIED in creation of 'bch_serial_br_infer_indels.pl'.
    ##unless ( chdir $top_indel_dir ) { # MODIFIED in creation of 'bch_serial_br_infer_indels.pl'.
    ##unless ( chdir $top_paml_dir ) { # MODIFIED in creation of 'bch_serial_PAML.pl'.
    ##unless ( chdir $topoutaln_dir ) {
	print STDOUT "[ERROR '$program_name'] FAILED the subroutine 'chdir' to change the directory to '$top_exam_dir' !\n";
	print STDERR "[ERROR '$program_name'] $!\n";
	die;
    }

    unless (0 == system ("tar -cpzf $out_archive_name $mid_dir") ) {
	print STDOUT "[ERROR '$program_name'] FAILED TO CREATE a tar-gzipped ARCHIVE '$out_archive_name out of the directory '$mid_dir' under the directory '$top_exam_dir': $? !\n";
	print STDERR "[ERROR '$program_name'] $!\n";
	die;
    }

    unless (0 == system ("rm -rf $mid_dir") ) {
	print STDOUT "[ERROR '$program_name'] FAILED to REMOVE the directory '$mid_dir' under the directory '$top_exam_dir': $? !\n";
	print STDERR "[ERROR '$program_name'] $!\n";
	die;
    }
 (print STDOUT "\n... Successfully archived the masked MSAs into '$out_archive_name' under '$top_exam_dir'!!\n\n") if ($TEST_LEVEL>1);

    unless ( chdir $CURR_WORK_DIR ) {
	print STDOUT "[ERROR '$program_name'] FAILED the subroutine 'chdir' to RETURN TO the original place, '$CURR_WORK_DIR' !\n";
	print STDERR "[ERROR '$program_name'] $!\n";
	die;
    }

    ##($ct_chr>0) and last; ## For TESTING the script. ##

}			# END of the outer foreach-loop. (over archives (or classes)) #


print STDOUT "\n=== All Processes FINISHED !! ===\n\n";

print STDOUT "#{MSA Classes} = $ct_classes .\n";
##print STDOUT "#{Chromosomes} = $ct_chr .\n";
print STDOUT "#{Input MSAs}  = $ct_msas .\n";
print STDOUT "    #{Anomalous} = $ct_anom ,\n";
print STDOUT "    #{Failed}    = $ct_fail ,\n";
print STDOUT "    #{Succeeded} = $ct_succ .\n\n";


	### DEFINITIONS OF THE SUBROUTINES ###

# peek_into_archive:
#	This subroutine looks into an input archive and outputs a list of entries.
#	The archive is supposed to be storing files with the following paths:
#	"$dir/$pref$id$suff",
#	where $id specifies the ID of the file.
#
# INPUT: (\$in_archive, $dir, $pref, $suff), where
#	$in_archive is the path to the input archive;
#	$dir/$pref/$suff are templates for the paths to the files stored in the archive.
#
# OUTPUT: \@list_ids, where
#	@list_ids stores the IDs of the archived files with the above paths.
#
sub peek_into_archive (\$$$$) {

	my ($in_archive, $dir, $pref, $suff) = @_;
	local $/ = "\n"; # Use the default input-record-separator. #

	my $fh_tmp;
	unless ( open ($fh_tmp, "tar -tzf ${$in_archive} |" ) ) {
	    print STDOUT "[ERROR 'peek_into_archive'] CanNOT fork or look into ${$in_archive}: $!\n";
	    return undef;
	}

	my @list_ids = ();

	my $ext_pref = "$dir/$pref"; # Extended prefix. #
	my $len_epref = length $ext_pref;
	my $len_suff = length $suff;

	while (my $tmp = <$fh_tmp>) { # Main while-loop (over input lines) #

	    $tmp =~ s/\s+$//; # Remove white spaces at the end of the entry (serving as a separator (and possibly a pad)).
	    ($ext_pref =~ m/^\.\//) or ($tmp =~ s/^\.\///); # Remove './' at the beginning of the entry unless $ext_pref begins with './'. (ADDED in creation of 'bch_serial_PAML.pl'.)

	    my $tmp_suff = substr ($tmp, - $len_suff, $len_suff, '');

	    ($tmp_suff eq $suff) or next; # Skip if the suffix doesn't match.

	    my $tmp_epref = substr ($tmp, 0, $len_epref, '');

	    ($tmp_epref eq $ext_pref) or next; # Skip if the extended prefix doesn't match.

	    push @list_ids, $tmp; # The remnant of the entry must be the ID.


	}			# End of the main while-loop (over input lines) #
	close ($fh_tmp);

	return \@list_ids;

}	# End of the subroutine 'peek_into_archive' #


# parse_br_results_cmpaln:
#	This subroutine parses the brief results of comparison between two MSAs,
#	output by the script 'bch_serial_cmp_ref_vs_rec_msas.pl'.
#	(CREATED in creation of 'bch_serial_identify_equiv_regions.pl'.)
#
# INPUT: (\$infile), where
#	$infile is the path to the input file.
#
# OUTPUT: (\@basic_stat, \@raw_mch_rgs, \@min_diff_rgs, \@indices_gaponly_rgs, \@core_mch_rgs, \@inter_core_spacers), where
#
#	@basic_stat = ($ct_ext_seqs, $len_ref_msa, $len_rec_msa);
#	
#	@info_region = @{$raw_mch_rgs[$rg]} is for the $rg th raw matching region, and
#	@info_region = @{$min_diff_rgs[$rg]} is for the $rg th minimally differing region.
#	Here, @info_region = ($start_in_ref, $end_in_ref, $start_in_rec, $end_in_rec), with
#	$start/end_in_ref/rec being the starring/ending coordinate of the subject region
#	in the reference/reconstructed MSA (in the 0-based half-open convention);
#
#	@indices_gaponly_rgs lists the indices (in @min_diff_rgs) of minimally differing regions
#	in each of which one MSA is empty and the other MSA consists solely of gaps;
#
#	(@info_region, $indx_org_rg) = @{$core_mch_rgs[$rg]} is for the $rg th "core" matching region, with
#	$indx_org_rg being the index (in @raw_mch_rgs) of the raw matching region the core region came from;
#
#	(@info_region, \@indices_org_rg) = @{$inter_core_spacers[$sp]}
#	is for the $sp th spacer region between the "core" matching region, with
#	@indices_org_rg listing the indices (in @min_diff_rgs) of the minimally differing regions contained in the spacer.
#
sub parse_br_results_cmpaln (\$) {

	my ($infile) = @_;
	local $/ = ''; # Use blank lines as input record separators.

   (print STDOUT "< Subroutine 'parse_br_results_cmpaln' >\n\n") if ($TEST_LEVEL_pa>0);

	my $fh_tmpin = open_input_file2 (${$infile});
	unless (defined $fh_tmpin) {
	    print STDOUT "[ERROR 'parse_br_results_cmpaln'] 'open_input_file2' FAILED on the file '${$infile}': $! !\n";
	    return (undef, undef, undef, undef, undef, undef);
	}

	my @basic_stat = my @raw_mch_rgs = my @min_diff_rgs = my @indices_gaponly = my @core_mch_rgs = my @inter_core_spacers = ();

	my $tmpin;
	while ($tmpin = <$fh_tmpin>) { ($tmpin =~ m/^\<\<\s+Basic\s+Quantities/) and last; }

	my $basic_qu = <$fh_tmpin>;
	unless ($basic_qu) {
	    print STDOUT "[ERROR 'parse_br_results_cmpaln'] Before getting the basic quantities, we reached the END of the input file '${$infile}': $! !\n";
	    return (undef, undef, undef, undef, undef, undef);
	}

		# Extract basic quantities. #

	my @lines_basic_qu = split /\n/, $basic_qu;
	unless (@lines_basic_qu>2) {
	    $basic_qu =~ s/\s+$//;
	    print STDOUT "[ERROR 'parse_br_results_cmpaln'] CHUNK for the basic quantities is TOO SHORT: $! !\n";
	    print STDOUT "'$basic_qu' .\n\n";
	    return (undef, undef, undef, undef, undef, undef);
	}

	my ($ct_ext_seqs) = ($lines_basic_qu[0] =~ m/^\#\{Extant_seq\w+\}\s*\=\s*(\d+)/);
	my ($len_ref_msa) = ($lines_basic_qu[1] =~ m/^\#\{Columns\}_ref\s*\=\s*(\d+)/);
	my ($len_rec_msa) = ($lines_basic_qu[2] =~ m/^\#\{Columns\}_rec\s*\=\s*(\d+)/);

	@basic_stat = ($ct_ext_seqs, $len_ref_msa, $len_rec_msa);

	unless ((defined $ct_ext_seqs) and (defined $len_ref_msa) and (defined $len_rec_msa)) {
	    $basic_qu =~ s/\s+$//;
	    print STDOUT "[ERROR 'parse_br_results_cmpaln'] FAILED to extract the basic quantities from the chunk:\n";
	    print STDOUT "'$basic_qu' : $! !\n\n";
	    return (undef, undef, undef, undef, undef, undef);
	}


		# Search for the header of the raw matching regions. #

	while ($tmpin = <$fh_tmpin>) { ($tmpin =~ m/^\<\<\s+The\s+Raw\s+Regions/) and last; }
	my $labels_fld1 = <$fh_tmpin>;
	unless ((defined $labels_fld1) and ($labels_fld1 =~ m/^Indx_region/)) {
	    (defined $labels_fld1) or ($labels_fld1 = 'undef');
	    $labels_fld1 =~ s/\s+$//;
	    print STDOUT "[ERROR 'parse_br_results_cmpaln'] Found ANOMALOUS FIELD TAGs for the raw matching regions: $! !\n";
	    print STDOUT "'$labels_fld1' .\n";
	    return (undef, undef, undef, undef, undef, undef);
	}

		# Extract information on the Raw matching regions. #

	my ($ct_raw_rgs) = ($tmpin =~ m/\(\#\{regions\}\s*\=\s*(\d+)\)\s*\>\>\s*$/);
	if ($ct_raw_rgs) {
	    my $list_raw_regions = <$fh_tmpin>;
	    my @list_raw_regions = split /\n/, $list_raw_regions;
	    while (my $line =  shift @list_raw_regions) { # 1st main while-loop (over raw matching regions). #
		my @fields = split /\s+/, $line;
		unless (@fields == 5) {
		    $line =~ s/\s+$//;
		    print STDOUT "[ERROR 'parse_br_results_cmpaln'] Found an ANOMALOUS LINE for a raw matching region: $!\n";
		    print STDOUT "'$line' .\n";
		    return (undef, undef, undef, undef, undef, undef);
		}
		my $indx_rg = shift @fields;
		$raw_mch_rgs[$indx_rg] = \@fields;
	    }					# End of the 1st main while-loop (over raw matching regions). #
	}


		# Search for the header of the minimally differing regions. #

	while ($tmpin = <$fh_tmpin>) { ($tmpin =~ m/^\<\<\s+Minimally\s+Differing/) and last; }
	my $labels_fld2 = <$fh_tmpin>;
	unless ((defined $labels_fld2) and ($labels_fld2 =~ m/^Indx_region/)) {
	    (defined $labels_fld2) or ($labels_fld2 = 'undef');
	    $labels_fld2 =~ s/\s+$//;
	    print STDOUT "[ERROR 'parse_br_results_cmpaln'] Found ANOMALOUS FIELD TAGs for the minimally differing regions: $! !\n";
	    print STDOUT "'$labels_fld2' .\n";
	    return (undef, undef, undef, undef, undef, undef);
	}

		# Extract information on the minimally differing regions. #

	my ($ct_mindiff_rgs) = ($tmpin =~ m/\(\#\{regions\}\s*\=\s*(\d+)\)\s*\>\>\s*$/);
	if ($ct_mindiff_rgs) {
	    my $list_mindiff_rgs = <$fh_tmpin>;
	    my @list_mindiff_rgs = split /\n/, $list_mindiff_rgs;
	    while (my $line = shift @list_mindiff_rgs) { # 2nd main while-loop (over minimally differing regions). #
		my @fields = split /\s+/, $line;
		unless (@fields ==5) {
		    $line =~ s/\s+$//;
		    print STDOUT "[ERROR 'parse_br_results_cmpaln'] Found an ANOMALOUS LINE for a minimally differing region: $!\n";
		    print STDOUT "'$line' .\n";
		    return (undef, undef, undef, undef, undef, undef);
		}
		my $indx_rg = shift @fields;
		$min_diff_rgs[$indx_rg] = \@fields;
	    }			# End of the 2nd main while-loop (over minimally differing regions). #
	}

		# Extract information on the gap-pnly regions.

	my $list_gap_only = <$fh_tmpin>; 
	unless ((defined $list_gap_only) and ($list_gap_only =~ m/^Gap\-only\s+regions/)) {
	    (defined $list_gap_only) or ($list_gap_only = 'undef');
	    $list_gap_only =~ s/\s+$//;
	    print STDOUT "[ERROR 'parse_br_results_cmpaln'] Found an ANOMALOUS LIST of the gap-only regions: $! !\n";
	    print STDOUT "'$list_gap_only' .\n";
	    return (undef, undef, undef, undef, undef, undef);
	}

	(my $indices_gap_only) = ($list_gap_only =~ m/\:\s*([^\s\.]+)\s*\.\s*$/);
	@indices_gaponly = ($indices_gap_only) ? (split /\s*\,\s*/, $indices_gap_only) : ();


		# Search for the header of the "core" matching regions. #

	while ($tmpin = <$fh_tmpin>) { ($tmpin =~ m/^\<\<\s+\"Core\"\s+regions/) and last; }
	my $labels_fld3 = <$fh_tmpin>;
	unless ((defined $labels_fld3) and ($labels_fld3 =~ m/^Indx_core_rg/)) {
	    (defined $labels_fld3) or ($labels_fld3 = 'undef');
	    $labels_fld3 =~ s/\s+$//;
	    print STDOUT "[ERROR 'parse_br_results_cmpaln'] Found ANOMALOUS FIELD TAGs for the core matching regions: $! !\n";
	    print STDOUT "'$labels_fld3' .\n";
	    return (undef, undef, undef, undef, undef, undef);
	}

		# Extract information on the "core" matching regions. #

	my ($ct_core_rgs) = ($tmpin =~ m/\(\#\{cores\}\s*\=\s*(\d+)\)\s*\>\>\s*$/);
	if ($ct_core_rgs) {
	    my $list_core_rgs = <$fh_tmpin>;
	    my @list_core_rgs = split /\n/, $list_core_rgs;
	    while (my $line = shift @list_core_rgs) { # 3rd main while-loop (over core matching regions). #
		my @fields = split /\s+/, $line;
		unless (@fields == 6) {
		    $line =~ s/\s+$//;
		    print STDOUT "[ERROR 'parse_br_results_cmpaln'] Found an ANOMALOUS LINE for a core matching region: $!\n";
		    print STDOUT "'$line' .\n";
		    return (undef, undef, undef, undef, undef, undef);
		}
		my $indx_rg = shift @fields;
		$core_mch_rgs[$indx_rg] = \@fields;
	    }			# End of the 3rd main while-loop (over core matching regions). #
	}


		# Search for the header of the inter-core spacer regions. #

	while ($tmpin = <$fh_tmpin>) { ($tmpin =~ m/^\<\<\s+Spacer\s+regions/) and last; }
	my $labels_fld4 = <$fh_tmpin>;
	unless ((defined $labels_fld4) and ($labels_fld4 =~ m/^Indx_spacer/)) {
	    (defined $labels_fld4) or ($labels_fld4 = 'undef');
	    $labels_fld4 =~ s/\s+$//;
	    print STDOUT "[ERROR 'parse_br_results_cmpaln'] Found ANOMALOUS FIELD TAGs for the inter-core spacer regions: $! !\n";
	    print STDOUT "'$labels_fld4' .\n";
	    return (undef, undef, undef, undef, undef, undef);
	}

		# Extract information on the inter-core spacer regions. #

	my ($ct_spacers) = ($tmpin =~ m/\(\#\{spacers\}\s*\=\s*(\d+)\)\s*\>\>\s*$/);

	if ($ct_spacers) {
	##unless ($ct_spacers) { # A BUG FIXED on July 10 (Thu), 2014. # 
	    my $list_spacers = <$fh_tmpin>;
	    my @list_spacers = split /\n/, $list_spacers;
	    while (my $line = shift @list_spacers) { # 4th main while-loop (over inter-core spacer regions). #
		my @fields = split /\s+/, $line;
		unless (@fields == 6) {
		    $line =~ s/\s+$//;
		    print STDOUT "[ERROR 'parse_br_results_cmpaln'] Found an ANOMALOUS LINE for an inter-core spacer region: $!\n";
		    print STDOUT "'$line' .\n";
		    return (undef, undef, undef, undef, undef, undef);
		}
		my $indx_spacer = shift @fields;
		my $indices_org_umch_rgs = pop @fields;
		my @indices_org_umch_rgs = split /\,/, $indices_org_umch_rgs;
		push @fields, \@indices_org_umch_rgs;
		$inter_core_spacers[$indx_spacer] = \@fields;
	    }				  # End of the 4th main while-loop (over inter-core spacer regions). #
	}

	close ($fh_tmpin);

   (print STDOUT "\n< End of the subroutine 'parse_br_results_cmpaln' >\n\n") if ($TEST_LEVEL_pa>0);

	return (\@basic_stat, \@raw_mch_rgs, \@min_diff_rgs, \@indices_gaponly, \@core_mch_rgs, \@inter_core_spacers);

}	# End of the subroutine 'parse_br_results_cmpaln'. #


	## IMPORTED from 'br_infer_psm_indel_spt_odr_events_dawg.pl'. ##

# read_dawg_ctrl_file:
#	This subroutine reads a Dawg control file,
#	and retrieves indel parameters and a guide tree.
#
# INPUT: \$ctrl_file, where
#	$infile is the path to a Dawg control file.
#
# OUTPUT: (\$tree_string, $gapmodel, $gap_param, $gaplen_cutoff, $tot_indel_rate), where
#	$tree_string is a string representing the guide tree;
#	$gapmodel specifies the gap model;
#	$gap_param is the power exponent if $gapmodel = '"PL"',
#			the negative binomial parameter if $gapmodel = '"NB"';
#	$gaplen_cutoff is the cut-off for the gap-length;
#	$tot_indel_rate is the total insertion/deletion rate (per site).
#
sub read_dawg_ctrl_file (\$) {

	my ($ctrl_file) = @_;
	local $/ = "\n";

	my $fh_ctrl = open_input_file2 (${$ctrl_file});
	unless (defined $fh_ctrl) {
	    print STDOUT "[ERROR 'read_dawg_ctrl_file'] 'open_input_file2' FAILED on the control file '${$ctrl_file}': $! !\n";
	    return (undef, undef, undef, undef, undef);
	}

	my ($tree_string, $gapmodel, $gap_param, $gaplen_cutoff, $tot_indel_rate);

	while (my $line = <$fh_ctrl>) { # Main while-loop (over lines). #

	    ($line =~ m/^\#/) and next; # Skip a comment line. #

	    $line =~ s/\s+$//;
	    my ($option_name, $value) = split /\s*\=\s*/, $line;

	    if ($option_name eq 'Tree') {
		$tree_string = $value;

	    } elsif ($option_name eq 'GapModel') {
		$gapmodel = $value;

	    } elsif ($option_name eq 'GapParams') {

		$value =~ s/^\{//;
		$value =~ s/\}$//;
		($gap_param, $gaplen_cutoff) = split /\s*\,\s*/, $value;

	    } elsif ($option_name eq 'Lambda') {

		$tot_indel_rate = $value;
	    }

	}			# End of the main while-loop (over lines). #

	close ($fh_ctrl);

	foreach my $var ($tree_string, $gapmodel, $gap_param, $gaplen_cutoff, $tot_indel_rate) { # Trailing foreach-loop. #
	    (defined $var) and next;
	    return (undef, undef, undef, undef, undef);
	}		# End of the trailing foreach-loop. #

	return (\$tree_string, $gapmodel, $gap_param, $gaplen_cutoff, $tot_indel_rate);

}	# End of the subroutine 'read_dawg_ctrl_file'. # 


# pr_parsimonious_indel_scns:
#	This subroutine prints out the outputs of 'enum_psm_indel_scns_for_msa' into a specified filehandle.
#	(The content was IMPORTED from 'br_infer_psm_indel_spt_odr_events_dawg.pl' and molded into a subroutine.)
#
# INPUT: (\*${$fh_tmpout}, $seg_start, \@set_cls_gblocks, \@min_totcts_indel_for_cls, \@sets_psm_scns_for_cls, \@set_gpatterns, \%node2ch, \%id2name, \%br_attr, $topnode_id, $topnode_name), where
#	$fh_tmpout refers to an output file-handle;
#	$seg_start is the coordinate of the first column of the MSA segment;

#	@{$set_cls_gblocks[$cl]} stores information on the $cl th gap-block cluster (i.e., sub-gap-pattern);
#	$min_totcts_indel_for_cls[$cl] is the minimum total indel count for the $cl th cluster;
#	@{$sets_psm_scns_for_cls[$cl]} stores the set of all parsimonious scenarios that can create the $cl th cluster;
#	${$set_gpatterns[$indx_gp]} is a string representing the $indx_gp th gap-pattern;
#
#	%node2ch = ($node_id => \@children, ...) for the interior nodes;
#	%id2name = ($node_id => $node_name, ...) for the exterior nodes;
#	%br_attr = ($brand_id => \@attr, ...) with ($branch_length, $interior_node_name) = @attr[$INDX_LENGTH, $INDX_INTNODENAME];
#
# OUTPUT: 1 if the subroutine successfully ended,
#	  0 if it failed.
#
sub pr_parsimonious_indel_scns (\*$\@\@\@\@\%\%\%$$) {

	my ($fh_tmpout, $seg_start, $set_cls_gblocks, $min_totcts_indel_for_cls, $sets_psm_scns_for_cls, $set_gpatterns, $node2ch, $id2name, $br_attr, $topnode_id, $topnode_name) = @_;

	my $ct_cls = @{$set_cls_gblocks};

	print $fh_tmpout  "[[ The region consists of $ct_cls clusters ]]\n\n";

	my $min_totct_indels = 0;

	for (my $cl = 0; $cl<$ct_cls; $cl++) { # 3rd interim outer for-loop (over the clusters) #

	    my $cls_gblks = $set_cls_gblocks->[$cl];
	    my $ct_gblks = @{$cls_gblks};

	    print $fh_tmpout "{{ The $cl th cluster (#{gap-blocks} = $ct_gblks) }}\n\n";

	    print $fh_tmpout "[ Gap-blocks in the cluster ]\n\n";
	    print $fh_tmpout join ("\t", 'Block_no.', 'length', 'start_coord', 'end_coord', "'gap_pattern(horizontal_representation)'"), "\n\n";
	    ##print $fh_tmpout join ("\t", 'Block_no.', 'length', 'start_coord', 'end_coord', 'indx_gp', "'gap_pattern(horizontal_representation)'"), "\n\n";

	    for (my $bl=0; $bl<$ct_gblks; $bl++) { # 1st middle for-loop (over the gap-blocks) #

		my $info_gblock = $cls_gblks->[$bl];
		##$info_gblock->[2] += $seg_start;
		##$info_gblock->[3] += $seg_start; 

		my ($indx_gp, $len_gb, $start, $end) = @{$info_gblock};

	    	## Shift the start/end coordinates to the left by $coord_beg. ##

		$start += $seg_start;
		$end += $seg_start;

		$end++; # Convert from the full-closed to the half-open convention. (ADDED on Nov 18 (Mon), 2013). #
	
		my $gpattern = ${$set_gpatterns->[$indx_gp]};
		print $fh_tmpout join ("\t", $bl, $len_gb, $start, $end, "'$gpattern'"), "\n";
		##print $fh_tmpout join ("\t", $bl, $len_gb, $start, $end, $indx_gp, "'$gpattern'"), "\n";

	    }			# End of the 1st middle for-loop (over the gap-blocks) #
	    print $fh_tmpout "\n\n";

	    my $min_sbtotct_indels = $min_totcts_indel_for_cls->[$cl];
	    (defined $min_sbtotct_indels) or ($min_sbtotct_indels = 'undef');

	    if (($min_totct_indels eq 'undef') or ($min_sbtotct_indels eq 'undef') or ($min_sbtotct_indels eq 'N/A')) {
		$min_totct_indels = 'undef';
	    } else {
		$min_totct_indels += $min_sbtotct_indels;
	    }

	    my $set_psm_scns = $sets_psm_scns_for_cls->[$cl];
	    my $ct_psm_scns = @{$set_psm_scns};

	    print $fh_tmpout "[ Parsimonious Scenarios (Min(Total#{indel events}) = $min_sbtotct_indels\; #{scenarios} = $ct_psm_scns) ]\n\n";

	    for (my $ps=0; $ps<$ct_psm_scns; $ps++) { # 2nd middle for-loop (over the parsimonious scenarios) #

		print $fh_tmpout ' ' x 3, "{ The $ps th scenario }\n\n";

		my ($br2indels, $node2bw_gstats) = @{$set_psm_scns->[$ps]};

   if ($TEST_LEVEL_pr>2) {
		print $fh_tmpout ' ' x 3, "( Map of block-wise gap states onto the nodes )\n\n";

			# MODIFIED in creation of 'br_infer_psm_indel_events_dawg.pl'. #
		print $fh_tmpout ' ' x 3, join ("\t", 'Node_Name', "'block_wise_gap_states(concatenated)'"), "\n\n";
		##print $fh_tmpout ' ' x 3, join ("\t", 'Node_ID', "'block_wise_gap_states(concatenated)'"), "\n\n";

		foreach my $node (sort {$a <=> $b} keys %{$node2bw_gstats}) { # 1st inner foreach-loop #
		    my $cnct_bw_gstats = join ('', @{$node2bw_gstats->{$node}});

			# MODIFIED in creation of 'br_infer_psm_indel_events_dawg.pl'. #
		    my $node_name = ($node == $topnode_id) ? $topnode_name : ((defined $node2ch->{$node}) ? $br_attr->{$node}[$INDX_INTNODENAME] : $id2name->{$node} ) ;
	  	    print $fh_tmpout ' ' x 3, join ("\t", $node_name, "'$cnct_bw_gstats'"), "\n";
	  	    ##print $fh_tmpout ' ' x 3, join ("\t", $node, "'$cnct_bw_gstats'"), "\n";
		}				# End of the 1st inner foreach-loop #
		print $fh_tmpout "\n\n";

   } ## END of "if ($TEST_LEVEL_pr>2)"

		## ($seg_start, $seg_end, $seg_pattern, $seg_msa) = @{$in_msa_segments->[$s]};

		print $fh_tmpout ' ' x 3, "( Map of indel events onto the branches )\n\n";

			# Further MODIFIED in creation of 'bch_serial_identify_equiv_regions.pl'. #
		print $fh_tmpout ' ' x 3, join ("\t", 'Branch_ID', 'Le_Name', 'state_ue/state_le/indices,blocks,involved', '...'), "\n\n";
			# MODIFIED in creation of 'br_infer_psm_indel_events_dawg.pl'. #
		##print $fh_tmpout ' ' x 3, join ("\t", 'Branch_le_Name', 'state_ue/state_le/indices,blocks,involved', '...'), "\n\n";
		####print $fh_tmpout ' ' x 3, join ("\t", 'Branch_ID', 'state_ue/state_le/indices,blocks,involved', '...'), "\n\n";

		foreach my $br (sort {$a <=> $b} keys %{$br2indels}) { # 2nd inner foreach-loop #
		    my @out_indel_info = ();
		    foreach my $indel_info (@{$br2indels->{$br}}) { # Innermost foreach-loop #
			my ($stat_ue, $stat_le, $indices_blk) = @{$indel_info};
			(defined $stat_ue) or ($stat_ue = 'undef');
			(defined $stat_le) or ($stat_le = 'undef');
			my $cnct_indices_blk = (defined $indices_blk) ? join (',', @{$indices_blk}) : 'undef';
			push @out_indel_info, join ('/', $stat_ue, $stat_le, $cnct_indices_blk);
		    }			# End of the innermost foreach-loop #

			# MODIFIED in creation of 'br_infer_psm_indel_events_dawg.pl'. #
		    my $br_le_name = (defined $node2ch->{$br}) ? $br_attr->{$br}[$INDX_INTNODENAME] : $id2name->{$br} ;

			# Further MODIFIED in creation of 'bch_serial_identify_equiv_regions.pl'. #
		    print $fh_tmpout ' ' x 3, join ("\t", $br, $br_le_name, @out_indel_info), "\n";
		    ##print $fh_tmpout ' ' x 3, join ("\t", $br_le_name, @out_indel_info), "\n";
		    ####print $fh_tmpout ' ' x 3, join ("\t", $br, @out_indel_info), "\n";

		}				# End of the 2nd inner foreach-loop #
		print $fh_tmpout "\n\n";

	    }			# End of the 2nd middle for-loop (over the parsimonious scenarios) #

	}		# End of the 3rd interim outer for-loop (over the clusters) #


	print $fh_tmpout "\n{{ Minimum Total Number of Indels:  $min_totct_indels }}\n\n";

	return 1;

}		# End of the subroutine 'pr_parsimonious_indel_scns'. #


# encode_psm_scns:
#	This subroutine receives a set of parsimonious indel scenarios that can result in a sub-gap-pattern,
#	as well as some auxiliary information,
#	and represents each scenario with a code that is uniquely determined by the scenario itself,
#	regardless of differences in the representation of (the same) MSA.
#	(CREATED in creation of 'bch_serial_identify_equiv_regions.pl' on July 14 (Mon), 2014.)
#
# INPUT: (\@psm_scns_for_cls, \@cls_gblks, \@set_gpatterns, \%gpattern2order, \@resnums_in_clms, $gap, $fl_clm_nos), where
#	@{$psm_scns_for_cls[$scn]} = (\%br2indels, \%node2blwise_gapstat) is for the $scn th of the parsimonious scenarios realizing the cluster in question, where
#	%br2indels = ($branch_id => \@list_indels, ...) is the map of insertions/deletions onto branches, with
#	@{$list_indels[$ev]} = ($stat_parent, $stat_node, \@indices_blk) describing the $ev th indel event at the branch, with @indices_blk listing the indices (in @clk_gblks)	of the blocks involved in the indel event;
#
#	@{$cls_gblks[$gb]} = ($indx_gp, $len_gb, $start, $end) is
#	for the $gb th block in the cluster in question, with
#	$indx_gp specifying the gap pattern (in @set_gpatterns),
#	$len_gb being the length (in terms of #{columns}) of the block,
#	and $start/$end being the starting/ending coordinate of the block  (in the 0-based full-closed convention);
#	
#	${$set_gpatterns[$indx_gp]} is the string representing the $indx_gp th gap pattern in the input MSA, created by concatenating $char_pres/abs in the sequences;
#
#	%gpattern2order = ($gap_pattern => $order, ...) where $order is universally assigned regardless of the MSA representation;
#
#	@{$resnums_in_clms[$c]} = ($clm_coord, @resnums) if $fl_clm_nos is TRUE,
#				= @resnums if $fl_clm_nos is FALSE, where
#	$resnums[$k] should be the residue number (1-based) in the $k th sequence occupying the $c th column,
#	or $gap if the cell in question is occupied by a gap;
#
# OUTPUT: \@coded_psm_scns, where
#
#	@{$coded_psm_scns[$scn]} = ($branch_id1, $ins_or_del1, $start_rep_resnum1_1, $code_blocks1, $br_id2, ...) for the $scn th of the parsimonious scenarios (in the same order as in @psm_scns_for_cls), where
#	$ins_or_del1 = 'I'/'D' if the 1st event is a(n) insertion/deletion,
#	$code_blocks1 = "$start_rep_resnum1_1,$end_rep_resnum1_1,$gp_order1_1;$start_rep_resnum1_2,$end_rep_resnum1_2,$gp_order1_2;...", where
#	$start/end_rep_resnum1_1 is the residue number in the representative sequence (which is the highest "present" sequence in the MSA) in the column that starts/ends the 1st gap-block involved in the 1st indel event,
#	(= -$len_gblk / -1 if the gap-block consists only of gaps),
#	and $gp_order1_1 is the order (index) of the gap-pattern of the block in question.
#	The blocks in each indel event are ordered according to the following comparison rule:
#		$start_rep_resnum ('+') => $end_rep_resnum ('+') => $gp_order ('+').
#	And the events in each scenario are ordered according to the following comparison rule:
#		$branch_id ('+') => $ins_or_del ('a') => $start_rep_resnum ('+') => $code_blocks ('a').
#
sub encode_psm_scns (\@\@\@\%\@$$) {

	my ($psm_scns_for_cls, $cls_gblks, $set_gpatterns, $gpattern2order, $resnums_in_clms, $gap, $fl_clm_nos) = @_;

	my $ct_scns = @{$psm_scns_for_cls};
	my $ct_gblks = @{$cls_gblks};
	##my $minct_indels ;

   (print STDOUT "  < Subroutine 'encode_psm_scns' (#{gap-blocks} = $ct_gblks\; #{scenarios} = $ct_scns) >\n\n") if ($TEST_LEVEL_en>0);

		# First, encode the gap-blocks. #

	my $init_indx = $fl_clm_nos ? 1 : 0;
	##my $init_indx = $fl_clm_nos ? 0 : 1; # A BUG fixed on July 14 (Mon), 2014.
	my $size_clm_info = @{$resnums_in_clms->[0]};

	my @coded_gblks = (); # element = [$start_rep_resnum, $end_rep_resnum, $gp_order].

	for (my $gb = 0; $gb < $ct_gblks; $gb++) { # Preliminary for-loop (over gap-blocks). # 

		my ($indx_gp, $len_gb, $start, $end) = @{$cls_gblks->[$gb]};

		my $gpattern = ${$set_gpatterns->[$indx_gp]};
		my $gp_order = $gpattern2order->{$gpattern};

		my ($resnums_in_start, $resnums_in_end) = @{$resnums_in_clms}[$start, $end];

		my $start_rep_resnum;
		for (my $k = $init_indx; $k < $size_clm_info; $k++) { # 1st inner for-loop (over sequences in the starting column). #
		    my $resnum = $resnums_in_start->[$k];
		    ($resnum eq $gap) and next;
		    $start_rep_resnum = $resnum;
		    last;
		}			# End of the 1st inner for-loop (over sequences in the starting column). #
		(defined $start_rep_resnum) or ($start_rep_resnum = -$len_gb);

		my $end_rep_resnum;
		for (my $k= $init_indx; $k < $size_clm_info; $k++) { # 2nd inner for-loop (over sequences in the ending column). #
		    my $resnum = $resnums_in_end->[$k];
		    ($resnum eq $gap) and next;
		    $end_rep_resnum = $resnum;
		    last;
		}			# End of the 2nd inner for-loop (over sequences in the ending column). #
		(defined $end_rep_resnum) or ($end_rep_resnum = -1);

		$coded_gblks[$gb] = [$start_rep_resnum, $end_rep_resnum, $gp_order];

	}			# End of the Preliminary for-loop (over gap-blocks). #


		# Then, encode the indel scenarios. #

	my @indices_cmp_blk = (0, 1, 2); my @methods_cmp_blk =  ('+', '+', '+');
	my @indices_cmp_ev = (1, 2, 3); my @methods_cmp_ev = ('a', '+', 'a');

	my @coded_psm_scns = ();

	for (my $scn = 0; $scn < $ct_scns; $scn++) { # Main outer for-loop (over parsimonious scenarios). #

	    my ($br2indels, $node2bw_gstats) = @{$psm_scns_for_cls->[$scn]};

	    my @code_scenario = ();

	    foreach my $br_id (sort { $a <=> $b } keys %{$br2indels}) { # Main middle for-loop (over branches). #

		my $list_indels = $br2indels->{$br_id};

		(@{$list_indels}>0) or next; # Skip if no event is assigned to the branch.

		my @coded_events = (); # element = [$br_id, $ins_or_del, $start_rep_resnum1, $coded_blocks]

		foreach my $event (@{$list_indels}) { # Inner for-loop (over indel events). #

		    (@{$event}>0) or next; # Skip an empty event. 

		    my ($stat_ue, $stat_le, $indices_blk) = @{$event};
		    my $ins_or_del = ($stat_ue eq $gap) ? 'I' : 'D' ;

		    my @blocks = (); # element = [$start_rep_resnum, $end_rep_resnum, $gp_order]
		    foreach my $indx_blk (@{$indices_blk}) { push @blocks, $coded_gblks[$indx_blk]; }

		    my $std_blocks = (@blocks>1) ? multiple_sort (@blocks, @indices_cmp_blk, @methods_cmp_blk) : \@blocks ;
		    my $start_rep_resnum1 = $std_blocks->[0][0];

		    my @coded_blocks = ();
		    foreach my $blk (@{$std_blocks}) { push @coded_blocks, join (',', @{$blk}); }
		    my $str_coded_blocks = join (';', @coded_blocks);

		    push @coded_events, [$br_id, $ins_or_del, $start_rep_resnum1, $str_coded_blocks];

		}			# End of the inner for-loop (over indel events). #

		my $std_coded_events = (@coded_events>1) ? multiple_sort (@coded_events, @indices_cmp_ev, @methods_cmp_ev) : \@coded_events ;

		foreach my $coded_event (@{$std_coded_events}) { push @code_scenario, @{$coded_event}; }
		##push @code_scenario, @{$std_coded_events}; # A BUG Fixed on July 14 (Mon), 2014. #

	    }					# End of the main middle for-loop (over branches). #

	    push @coded_psm_scns, \@code_scenario;

	}			# End of the main outer for-loop (over parsimonious scenarios). #

   (print STDOUT "  < End of the subroutine 'encode_psm_scns'. >\n\n") if ($TEST_LEVEL_en>0);

	return \@coded_psm_scns ;

}	# End of the subroutine 'encode_psm_scns'. #


=for the predecessor 'bchbch_refine_msas.pl'
# cal_pvs_sbst_indel:
#	This satellite subroutine of 'pwaln_surveillance' calcualtes
#	P-value for substitutions and that for indels,
#	based on a binomial distribution for the former and a Poisson distribution for the latter.
#
# INPUT: ($wd_start, $wd_end, $ct_ngp_clms, \@window, \@list_indels, $prob_match, $rate_indel), where
#	$wd_start/end is the start/end coordinate of the window (0-based half-open);
#	$ct_ngp_clms is the number of non-gapped columns in the window;
#	@{$window[$c]} = ($coord, $char_ref, $char_sbj) is for the $c th column in the window;
#	@{$list_indels[$i]} = ($sgn, $start, $end) is for the $i th indel in the window, with
#	$sgn = 1 if gaps are in the reference, = -1 if gaps are in the subject;
#	$prob_match is the probability of matches among non-gapped columns;
#	$rate_indel is the rate of indels (per inter-nucleotide position).
#
# OUTPUT: ($pv_sbst, $pv_indel, $ct_mismatches, $ct_ins_ref, $ct_ins_sbj), where
#	$pv_sbst/indel is the P-value for the number of substitutions (actually matches)/indels;
#	$ct_ins_ref/sbj is the number of "insertions" in the reference/subject.
#
sub cal_pvs_sbst_indel ($$$\@\@$$) {

	my ($wd_start, $wd_end, $ct_ngp_clms, $window, $list_indels, $prob_match, $rate_indel) = @_;

    (print STDOUT "    < Subroutine 'cal_pvs_sbst_indel' \; window = [$wd_start, $wd_end); #{non-gapped columns} = $ct_ngp_clms >\n\n") if ($TEST_LEVEL_SVY3>0); 

    if ($TEST_LEVEL_SVY3>1) {
	print STDOUT "    [ Input arguments ]\n\n";
	print STDOUT '    $prob_match = ', $prob_match, " .\n";
	print STDOUT '    $rate_indel = ', $rate_indel, " .\n\n";  
    }
    if ($TEST_LEVEL_SVY3>2) {
	print STDOUT '    @{$window} = ( # element = [$coord, $char_ref, $char_sbj],', "\n";
	foreach my $clm (@{$window}) { print STDOUT "\t\t\[", join (', ', @{$clm}), "\],\n"; }
	print STDOUT "\t\t) .\n\n";

	print STDOUT '    @{$list_indels} = ( # element = [reference(1)/subject(-1), $start, $end],', "\n";
	foreach my $indel (@{$list_indels}) { print STDOUT "\t\t\[", join (', ', @{$indel}), "\],\n"; }
	print STDOUT "\t\t) .\n\n";
    }

	my $ct_mismatches = 0;
	foreach my $site (@{$window}) { ($site->[1] eq $site->[2]) or ($ct_mismatches++); }

	my $ct_matches = $ct_ngp_clms - $ct_mismatches;

	my $pv_sbst =  binomial_cum_via_betai ($ct_ngp_clms, $ct_matches, $prob_match);
	unless (defined $pv_sbst) {
	    print STDOUT "[ERROR 'cal_pvs_sbst_indel'] 'binomial_cum_via_betai' FAILED to calculate the P-value for the substitutions within the window, [$wd_start, $wd_end), with size $ct_ngp_clms and $ct_matches matches under the match probability, $prob_match : $! !\n";
	    return undef;
	}

	my $ct_ins_sbj = my $ct_ins_ref = 0;
	foreach my $indel (@{$list_indels}) { ($indel->[0] == 1) ? ($ct_ins_sbj++) : ($ct_ins_ref++) ; }

	my $lambda = $rate_indel * $ct_ngp_clms;
	my $ct_indel = $ct_ins_sbj + $ct_ins_ref;

	my $cmpl_pv_indel = ($ct_indel>0) ? poisson_cum ($lambda, $ct_indel -1) : 0;
	##my $pv_indel = poisson_cum ($lambda, $ct_indel); #  A BUG fixed on Oct 23 (Wed), 2013. #
	unless (defined $cmpl_pv_indel) {
	##unless (defined $pv_indel) {
	    print STDOUT "[ERROR 'cal_pvs_sbst_indel'] 'poisson_cum' FAILED to calculate the P-value for the insertions/deletions within the window, [$wd_start, $wd_end], with size $ct_ngp_clms and $ct_indel indels under the expected number, $lambda: $! !\n";
	    return undef;
	}

	my $pv_indel = 1 - $cmpl_pv_indel; # MODIFIED to fix a bug on Oct 23 (Wed), 2013. #

    if ($TEST_LEVEL_SVY3>1) {
	print STDOUT "\n";
	print STDOUT "    [ Outputs ]\n\n";
	print STDOUT '    $ct_mismatches = ', $ct_mismatches, " .\n";
	print STDOUT '    $ct_ins_ref  = ', $ct_ins_ref, " .\n";
	print STDOUT '    $ct_ins_sbj  = ', $ct_ins_sbj, " .\n\n";
	print STDOUT '    $pv_sbst  = ', $pv_sbst, " .\n";
	print STDOUT '    $pv_indel = ', $pv_indel, " .\n\n";
    }

    (print STDOUT "    - Subroutine 'cal_pvs_sbst_indel' ENDED -\n\n") if ($TEST_LEVEL_SVY3>0);

	return ($pv_sbst, $pv_indel, $ct_mismatches, $ct_ins_ref, $ct_ins_sbj);

}		# End of the subroutine 'cal_pvs_sbst_indel' #


# pwaln_surveillance:
#	This satellite subroutine of 'msa_surveillance' inspects a pairwise alignment between a reference sequence and a subject sequence.
#
#	The subroutine examines both substitutions and indels.
#	The P-values are calculated via a binomial distribution for substitutions,
#	and via a Poisson distribution for indels.
#
# INPUT: (\$ref_seq, \$sbj_seq, $gap, $ngp_clm_ct, $wd_offset, $prob_match, $lb_pv_sbst_ct, $indel_rate, $lb_pv_indel_ct), where
#	$ref/sbj_seq is the reference/subject sequence embedded in the alignment;
#	$gap is a character representing a gap;
#	$ngp_clm_ct is the number of non-gapped columns each window usually contains;
#	$wd_offset is the number of non-gapped columns discarded/newly acquired to update the window;
#	$lb_pv_sbst/indel_ct is lower-bound for the P-value of the number of substitutions/indels;
#	$prob_match is the probability that the two aligned bases match among the non-gapped columns;
#	$indel_rate is the total rate of insertions/deletions.
#
# OUTPUT: \@poor_aln_regions_pw, where
#	@{$poor_aln_regions[$k]} = ($start_coord, $end_coord, $ct_ngp_clms, $ct_mismatches, $ct_ins_ref, $ct_ins_sbj, $pv_sbst, $pv_indel) is for the $k th poorly aligned window within the pairwise alignment.
#	(The coordinates are 0-based half-open.)
#
sub pwaln_surveillance (\$\$$$$$$$$) {

	my ($ref_seq, $sbj_seq, $gap, $ngp_clm_ct, $wd_offset, $prob_match, $lb_pv_sbst_ct, $indel_rate, $lb_pv_indel_ct) = @_;

   (print STDOUT " < Subroutine 'pwaln_surveillance' (", '$gap = ', $gap, ") >\n\n") if ($TEST_LEVEL_SVY2>0);

	my $cp_ref_seq = uc ${$ref_seq};
	$cp_ref_seq =~ tr/U/T/;
	my $cp_sbj_seq = uc ${$sbj_seq};
	$cp_sbj_seq =~ tr/U/T/;

	my $len_ref_seq = length $cp_ref_seq;
	my $len_sbj_seq = length $cp_sbj_seq;

	unless ($len_ref_seq == $len_sbj_seq) {
	    print STDOUT "[ERROR 'pwaln_surveillance'] ILLEGAL INPUT: The subject sequence length ($len_sbj_seq) does NOT EQUAL the reference sequence length: $! !\n";
	    return undef;
	}

	unless ($wd_offset <= $ngp_clm_ct) {
	    print STDOUT "[ERROR 'pwaln_surveillance'] ILLEGAL INPUT: The variable, ", '$wd_offset' , "(=$wd_offset) is LARGER THAN the variable, ", '$ngp_clm_ct', "(=$ngp_clm_ct): $! !\n";
	    return undef;
	}


    if ($TEST_LEVEL_SVY2>1) {
	print STDOUT "  {Length of the sequences embedded in the alignment (including gaps)} = $len_ref_seq .\n";
	print STDOUT '  $ngp_clm_ct = ', $ngp_clm_ct, " .\n";
	print STDOUT '  $wd_offset  = ', $wd_offset, " .\n\n";
	print STDOUT '  $prob_match = ', $prob_match, " .\n";
	print STDOUT '  $lb_pv_sbst_ct = ', $lb_pv_sbst_ct, " .\n\n";
	print STDOUT '  $indel_rate = ', $indel_rate, " .\n";
	print STDOUT '  $lb_pv_indel_ct = ', $lb_pv_indel_ct, " .\n\n";
    }

    if ($TEST_LEVEL_SVY2>5) {

	print STDOUT "  Reference sequence:\n\n";

	unless ( print_sequence (${$ref_seq}, 50, *STDOUT) ) {
	    print STDOUT "[ERROR 'pwaln_surveillance'] 'print_sequence' FAILED !\n\n";
	    return undef;
	}

	print STDOUT "\n\n  Subject sequence:\n\n";

	unless ( print_sequence (${$sbj_seq}, 50, *STDOUT) ) {
	    print STDOUT "[ERROR 'pwaln_surveillance'] 'print_sequence' FAILED !\n\n";
	    return undef;
	}
	print STDOUT "\n\n";
    }

    if ($TEST_LEVEL_SVY2>2) {
	my @pw_aln = (\$cp_ref_seq, \$cp_sbj_seq);
	my @labels = ('Reference', 'Subject');
	print STDOUT "Pairwise alignment of the reference and subject sequences:\n\n";
	unless ( pr_ODEN_input (@labels, @pw_aln, 50, *STDOUT) ) {
	    print STDOUT "[ERROR 'pwaln_surveillance'] 'pr_ODEN_input' FAILED !\n\n";
	    return undef;
 	}
	print STDOUT "\n\n";
    }

   (print STDOUT "\n  .. Now, examine the pairwise alignment ..\n\n") if ($TEST_LEVEL_SVY2>1);

	my @poor_aln_regions_pw = ();
		# element = ($start_coord, $end_coord, $ct_ngp_clms, $ct_mismatches, $ct_ins_ref, $ct_ins_sbj, $pv_sbst, $pv_indel)

	my $wd_start = 0;
	my @window = (); # element = [$clm_coord, $char_ref, $char_sbj] for non-gapped columns. #
	my @list_indels = ();
		# list of indels WITHIN the window under investigation. #
		# element = [1 if gap is in the reference/ -1 if gap is in the subject, $start_coord, $end_coord] (0-based half-open).

	for (my $coord = 0; $coord<$len_ref_seq; $coord++) { # The main for-loop (over alignment columns) #

	    my $char_ref = substr ($cp_ref_seq, 0, 1, '');
	    my $char_sbj = substr ($cp_sbj_seq, 0, 1, '');

	    my $last_indel = (@list_indels>0) ? $list_indels[$#list_indels] : undef;

	    if (($char_ref eq $gap) and ($char_sbj eq $gap)) { # Skip if both reference and subject hold gaps.
		((defined $last_indel) and ($last_indel->[2] == $coord)) and ($last_indel->[2]++); # Extend the last indel. #
		next;
	    }

   (print STDOUT "  ( Coordinate: $coord; Reference: $char_ref; Subject: $char_sbj )\n\n") if ($TEST_LEVEL_SVY2>1);

	    if ($char_ref eq $gap) {

		if (@list_indels>0) {
		    if (($last_indel->[2] == $coord) and ($last_indel->[0] == 1)) {
			$last_indel->[2]++;
		    } else {
			push @list_indels, [1, $coord, $coord+1];
		    }
		
		} else {
		    push @list_indels, [1, $coord, $coord+1];
		}

		next;

	    } elsif ($char_sbj eq $gap) {

		if (@list_indels>0) {
		    if (($last_indel->[2] == $coord) and ($last_indel->[0] == -1)) {
			$last_indel->[2]++;
		    } else {
			push @list_indels, [-1, $coord, $coord+1];
		    }
		
		} else {
		    push @list_indels, [-1, $coord, $coord+1];
		}

		next;
	    }

	    (($char_ref =~ m/^[ATGC]$/) and ($char_sbj =~ m/^[ATGC]$/)) or next; # Skip if ambiguous characters are contained.

	    push @window, [$coord, $char_ref, $char_sbj];

	    (@window < $ngp_clm_ct) and next;

		## The window attained the desired size. ##

	    my $ct_ngp_clms = @window;

	    my $wd_end = $window[$#window]->[0] + 1;

    (print STDOUT "  { Window: [$wd_start, $wd_end) }\n\n") if ($TEST_LEVEL_SVY2>1);

	    my ($pv_sbst, $pv_indel, $ct_mismatches, $ct_ins_ref, $ct_ins_sbj)
		= cal_pvs_sbst_indel ($wd_start, $wd_end, $ct_ngp_clms, @window, @list_indels, $prob_match, $indel_rate);
	    unless ((defined $pv_sbst) and (defined $pv_indel)) {
		print STDOUT "[ERROR 'pwaln_surveillance'] 'cal_pvs_sbst_indel' FAILED on the window, [$wd_start, $wd_end), with size $ct_ngp_clms: $! !\n\n";
		return undef;
	    }
   (print STDOUT "  ... Subroutine 'cal_pvs_sbst_indel' Ended on the window: [$wd_start, $wd_end) ...\n\n") if ($TEST_LEVEL_SVY2>1);
   (print STDOUT '   ($pv_sbst, $pv_indel, $ct_mismatches, $ct_ins_ref, $ct_ins_sbj) = (', join (', ', $pv_sbst, $pv_indel, $ct_mismatches, $ct_ins_ref, $ct_ins_sbj), "\) .\n\n") if ($TEST_LEVEL_SVY2>2);

	    if (($pv_sbst < $lb_pv_sbst_ct) or ($pv_indel < $lb_pv_indel_ct)) {

			# The window is judged as "poorly aligned".

		push @poor_aln_regions_pw, [$wd_start, $wd_end, $ct_ngp_clms, $ct_mismatches, $ct_ins_ref, $ct_ins_sbj, $pv_sbst, $pv_indel];
	    }

		# ($ref_seq, $sbj_seq, $gap, $ngp_clm_ct, $wd_offset, $prob_match, $lb_pv_sbst_ct, $indel_rate, $lb_pv_indel_ct)

			# To update the window, discard some columns and indels on the 5'-side. #

	    $wd_start = $window[$wd_offset-1]->[0] + 1;

	    for (1 .. $wd_offset) { shift @window; }

	    while ((@list_indels>0) and ($list_indels[0]->[1] < $wd_start)) { shift @list_indels; }

	}		# End of the main for-loop (over alignment columns) #


		## Finally, process the incomplete window at the end. ##

	my $ct_ngp_clms = @window;
	my $wd_end = $len_ref_seq;

	my ($pv_sbst, $pv_indel, $ct_mismatches, $ct_ins_ref, $ct_ins_sbj)
	    = cal_pvs_sbst_indel ($wd_start, $wd_end, $ct_ngp_clms, @window, @list_indels, $prob_match, $indel_rate);
	unless ((defined $pv_sbst) and (defined $pv_indel)) {
		print STDOUT "[ERROR 'pwaln_surveillance'] 'cal_pvs_sbst_indel' FAILED on the window, [$wd_start, $wd_end), with size $ct_ngp_clms: $! !\n\n";
		return undef;
	}

	if (($pv_sbst < $lb_pv_sbst_ct) or ($pv_indel < $lb_pv_indel_ct)) {

			# The window is judged as "poorly aligned".

	    push @poor_aln_regions_pw, [$wd_start, $wd_end, $ct_ngp_clms, $ct_mismatches, $ct_ins_ref, $ct_ins_sbj, $pv_sbst, $pv_indel];
	}


    if ($TEST_LEVEL_SVY2>2) {
	print STDOUT "  [ Output ]\n\n";
	print STDOUT '   @poor_aln_regions_pw = ( # element = [$wd_start, $wd_end, $ct_ngp_clms, $ct_mismatches, $ct_ins_ref, $ct_ins_sbj, $pv_sbst, $pv_indel],', "\n";
	foreach my $window (@poor_aln_regions_pw) { print STDOUT "\t\t\[", join (', ', @{$window}), "],\n"; }
	print STDOUT "\t\t) .\n\n";
    }

    (print STDOUT "  -- End of the Subroutine 'pwaln_surveillance' --\n\n") if ($TEST_LEVEL_SVY2>0);

	return \@poor_aln_regions_pw;
	    # element = ($start_coord, $end_coord, $ct_ngp_clms, $ct_mismatches, $ct_ins_ref, $ct_ins_sbj, $pv_sbst, $pv_indel)


}		# End of the subroutine 'pwaln_surveillance' #


# msa_surveillance:
#	This subroutine receives an MSA of orthologous sequences,
#	and examines the quality of MSA via a stepping-window analysis on the pairwise alignments,
#	each between the reference sequence and a non-reference sequence.
#
#	The subroutine examines both substitutions and indels.
#	The P-values are calculated via a binomial distribution for substitutions,
#	and via a Poisson distribution for indels.
#
# INPUT: (\@in_msa, \@species, $ref_speces, $gap, $ngp_clm_ct, $wd_offset, \%spec2prob_match, $lb_pv_sbst_ct, \%spec2indel_rate, $lb_pv_indel_ct), where
#	${$in_msa[$k]} is the $k th orthologous sequence embedded in the input MSA;
#	$species[$k] is the name (or nickname) of the $k th species;
#	$ref_species is the reference species name;
#	$gap is a character representing a gap;
#	$ngp_clm_ct is the number of non-gapped columns each window usually contains;
#	$wd_offset is the number of non-gapped columns discarded/newly acquired to update the window;
#	$lb_pv_sbst/indel_ct is lower-bound for the P-value of the number of substitutions/indels;
#	%spec2prob_match = ( $species => $match_probability, ...) for substitutions;
#	%spec2indel_rate = ( $species => $indel_rate, ...) for indels.
#	
#
# OUTPUT: \@poor_aln_regions, where
#	@{$poor_aln_regions[$sp]->[$k]} = ($start_coord, $end_coord, $ct_ngp_clms, $ct_mismatches, $ct_ins_ref, $ct_ins_sbj, $pv_sbst, $pv_indel) is for the $k th poorly aligned window within the pairwise alignment between the reference and the $sp th species.
#	[ @{$poor_aln_regions[$indx_ref]} is empty. ]
#	(The coordinates are 0-based half-open.)
#
sub msa_surveillance (\@\@$$$$\%$\%$) {

	my ($in_msa, $species, $ref_species, $gap, $ngp_clm_ct, $wd_offset, $spec2prob_match, $lb_pv_sbst_ct, $spec2indel_rate, $lb_pv_indel_ct) = @_;

   (print STDOUT "<< Subroutine 'msa_surveillance' (", '$ref_species = ', $ref_species, '; $gap = ', $gap, ") >>\n\n") if ($TEST_LEVEL_SVY>0);

	my $ct_seqs = @{$in_msa};
	unless ($ct_seqs>0) {
	    print STDOUT "[EROR 'msa_surveillance'] ILLEGAL INPUT: The input MSA contains NO SEQUENCES: $! !\n";
	    return undef;
	}
	unless (@{$species} == $ct_seqs) {
	    print STDOUT "[ERROR 'msa_surveillance'] ILLEGAL INPUT: The number of species name (=", scalar (@{$species}), ") does NOT EQUAL the number of sequences in the MSA (=$ct_seqs): $! !\n";
	    return undef;
	}

	my $len_msa = length (${$in_msa->[0]});
	unless ($len_msa > 0) {
	    print STDOUT "[ERROR 'msa_surveillance'] ILLEGAL INPUT: The MSA contains NO COLUMN: $! !\n";
	    return undef;
	}

	my $indx_ref;
	for (my $i=0; $i<$ct_seqs; $i++) {
	    ($species->[$i] eq $ref_species) or next;
	    $indx_ref = $i;
	    last;
	}
	unless (defined $indx_ref) {
	    print STDOUT "[ERROR 'msa_surveillance'] The input MSA does NOT contain the reference sequence '$ref_species': $! !\n";
	    return undef;
	}

    if ($TEST_LEVEL_SVY>1) {
	print STDOUT "{Reference species}  = '$ref_species' (Index: $indx_ref).\n";
	print STDOUT "#{Sequences in the MSA} = $ct_seqs .\n";
	print STDOUT "{Length of the MSA}     = $len_msa .\n\n";
	##print STDOUT "{Length of the region embedded in the MSA} = $len_embedded_rg .\n\n";
    }

    if ($TEST_LEVEL_SVY>=5) {
	print STDOUT "{ Input MSA }\n\n";
	unless ( pr_ODEN_input (@{$species}, @{$in_msa}, 50, *STDOUT) ) {
	    print STDOUT "[ERROR 'msa_surveillance'] 'pr_ODEN_input' FAILED !\n\n";
	    return undef;
 	}
	print STDOUT "\n\n";
    }

    (print STDOUT "\n... Now, compare the reference sequence and the orthologous sequences of the subject species ...\n\n") if ($TEST_LEVEL_SVY>1);

	my @poor_aln_regions = ();

	for (my $k=0; $k<$ct_seqs; $k++) { # Main for-loop (over species) #

	    my $spec = $species->[$k];

	    if ($k == $indx_ref) {

   (print STDOUT "(( The $k th species: '$spec' is the reference species itself, so skip examining the pairwise alignment ))\n\n") if ($TEST_LEVEL_SVY>1);

		push @poor_aln_regions, [];
		next; # Skip the reference species.
	    }

	    my $prob_match = $spec2prob_match->{$spec};
	    unless (defined $prob_match) {
		print STDOUT "[ERROR 'msa_surveillance'] NO MATCH PROBABILITY for the $k th species,'$spec': $! !\n";
		return undef;
	    }

	    my $indel_rate = $spec2indel_rate->{$spec};
	    unless (defined $indel_rate) {
		print STDOUT "[ERROR 'msa_surveillance'] NO INDEL RATE for the $k th species, '$spec': $! !\n"; 
		return undef;
	    }

    (print STDOUT "(( The $k th species: '$spec' \[match_probability = $prob_match\; indel_rate = $indel_rate\] ))\n\n") if ($TEST_LEVEL_SVY>1);

	    my $poor_aln_regions_pw = pwaln_surveillance (${$in_msa->[$indx_ref]}, ${$in_msa->[$k]}, $gap, $ngp_clm_ct, $wd_offset, $prob_match, $lb_pv_sbst_ct, $indel_rate, $lb_pv_indel_ct);
	    unless (defined $poor_aln_regions_pw) {
		print STDOUT "[ERROR 'msa_surveillance'] 'pwaln_surveillance' FAILED between the reference ($ref_species) and the $k th species '$spec': $! !\n";
		return undef;
	    }
    (print STDOUT " --- The subroutine 'pwaln_surveillance' Ended ..\n\n") if ($TEST_LEVEL_SVY>1); 

   if ($TEST_LEVEL_SVY>2) {
	print STDOUT "( Output of 'pwaln_surveillance' )\n\n";

	print STDOUT '@{$poor_aln_regions_pw} = ( # element = [$start_coord, $end_coord, $ct_ngp_clms, $ct_mismatches, $ct_ins_ref, $ct_ins_sbj, $pv_sbst, $pv_indel],' , "\n";
	foreach my $window (@{$poor_aln_regions_pw}) { print STDOUT "\[", join (', ', @{$window}), "\],\n"; }
	print STDOUT "\t\) .\n\n\n";
   }

	    push @poor_aln_regions, $poor_aln_regions_pw;


	}			# End of the main for-loop (over species) #

   (print STDOUT "--- END of the Subroutine 'msa_surveillance' ---\n\n") if ($TEST_LEVEL_SVY>0);

	return \@poor_aln_regions;

}		# End of the subroutine 'msa_surveillance' #


# mask_aln_regions:
#	This subroutine masks specified regions in the alignment.
#	Within each specified region, all the characters except a gap and a missing base will be masked.
#
#	NOTE that this subroutine gnaws up the input sequences.
#
# INPUT: (\@in_msa, \@list_regions, $indx_start, $indx_end, $gap, $missing, $masked), where
#	${$in_msa[$k]} is the $k th sequence embedded in the input MSA;
#	@{$list_regions[$k]->[$r]}[$indx_start, $indx_end] = ($start_coord, $end_coord)
#	is for the $r th region to be masked of the $k th sequence, with
#	$start_coord and $end_coord being the 0-based half-open coordinates along the alignment;
#	$gap/$missing is the character representing a gap/missing base;
#	$masked is the character representing a masked base.
#
# OUTPUT: \@masked_msa, where
#	${$masked_msa[$k]} is the product of masking the $k th input sequence.
#
sub mask_aln_regions (\@\@$$$$$) {

	my ($in_msa, $list_regions, $indx_start, $indx_end, $gap, $missing, $masked) = @_;

   (print STDOUT "  << Subroutine 'mask_aln_regions' >>\n\n") if ($TEST_LEVEL_MSK>0);

	my $ct_seqs = @{$in_msa};

	my @masked_msa = ();

	for (my $k=0; $k<$ct_seqs; $k++) { # Main outer for-loop (over sequences) #

   (print STDOUT "\n  [ The $k th sequence ]\n\n") if ($TEST_LEVEL_MSK>1);

		# Make a list of non-overlapping regions. #

	    my @nov_regions = (); # element = [$start, $end] for the non-overlapping regions.

   if ($TEST_LEVEL_MSK>2) {
	print STDOUT "  ( Raw regions to be masked: )\n\n"; 
	print STDOUT '  ', join ("\t", 'Start', 'end'), "\n\n";
   }

	    foreach my $reg (@{$list_regions->[$k]}) { # Preliminary middle foreach-loop (over raw regions to be masked) #
	    ##foreach my $reg (@{$list_regions}) { # Preliminary middle foreach-loop (over raw regions to be masked) # A BUG fixed on Oct 23 (Wed), 2013. #

		my ($start, $end) = @{$reg}[$indx_start, $indx_end];

   (print STDOUT '  ', join ("\t", $start, $end), " .\n") if ($TEST_LEVEL_MSK>2);

		my $last_region = (@nov_regions>0) ? $nov_regions[$#nov_regions] : undef;

		if ( (defined $last_region) and ($start <= $last_region->[1]) ) {
		##if ((defined $last_region) and ($last_region->[1] <= $start)) { # A BUG fixed on Oct 23 (Wed), 2013. #
			# The last region overlaps the current region. => Extend the last region. #
		    $last_region->[1] = $end;
		} else {
			# Create a new region. #
		    push @nov_regions, [$start, $end];
		}

	    }			# End of the preliminary middle foreach-loop (over raw regions to be masked) #

   if ($TEST_LEVEL_MSK>2) {
	print STDOUT "\n\n";
	print STDOUT "  ( Non-overlapping regions to be masked: )\n\n";
	print STDOUT '  ', join ("\t", 'Start', 'end'), "\n\n";
	foreach my $reg (@nov_regions) { print STDOUT '  ', join ("\t", @{$reg}), "\n"; }
	print STDOUT "\n\n";
   }

	    my $sbj_seq = $in_msa->[$k];
	    my $seq_len = length (${$sbj_seq});

	    my $masked_seq = '';
	    my $curr_coord = 0;

	    foreach my $reg (@nov_regions) { # Main middle foreach-loop (over non-overlapping regions to be masked) #
		my ($start, $end) = @{$reg};

		if ($curr_coord < $start) {
		    $masked_seq .= substr (${$sbj_seq}, 0, $start - $curr_coord, '');
		    $curr_coord = $start;
		}

		##my $len_rg = $end - $start;
		##my $region = substr (${$sbj_seq}, 0, $len_rg, '');

		for (; $curr_coord < $end; $curr_coord++) { # Inner for-loop (over sites within the region) #

		    my $char = substr (${$sbj_seq}, 0, 1, '');
		    $masked_seq .= (($char eq $gap) or ($char eq $missing)) ? $char : $masked;

		}			# End of the inner for-loop (over sites within the region) #

			# Update the "current" coordinate. #
		$curr_coord = $end;

	    }			# End of the main middle foreach-loop (over non-overlapping regions to be masked) #
	    if ($curr_coord < $seq_len) { # Append the 3'-end not to be masked.

		$masked_seq .= substr (${$sbj_seq}, 0, $seq_len - $curr_coord, '');
	    }

	    push @masked_msa, \$masked_seq;

	}			# End of the main outer for-loop (over sequences) #


   (print STDOUT "  -- End of the subroutine 'mask_aln_regions' --\n\n") if ($TEST_LEVEL_MSK>0);

	return \@masked_msa;

}		# End of the subroutine 'mask_aln_regions' #

=cut
