# Supplementary material for: Characterization of multiple sequence alignment errors using complete-likelihood score and position-shift map
Source: BMC Bioinformatics. 2016 Mar 18;17:133. doi: 10.1186/s12859-016-0945-5 (PMC4799563; doi:10.1186/s12859-016-0945-5)
Supplement: Additional file 2: — The ZIP archive of a package that contains the original versions of Perl modules and scripts used for creating the simulated and reconstructed MSAs and for analyzing these MSAs. It also contains a README file that describes how to use the modules and scripts. (The modules and scripts will run on a Mac OS X terminal. And it will probably run on other UNIX platforms, although we have not tested whether they indeed do.) The package also contains the Dawg control files that were used for the simulations. The latest version of the package (“ComplLiMment_P.verxxx”) can be found in the ‘lolipog’ directory at the FTP repository of the Bioinformatics Organization [85]. (ZIP 4746 kb) [file 12859_2016_945_MOESM2_ESM.zip › additional_file_2/ComplLiMment_P.ver0.6.1.2/ANALYSES/MSA_Prcd_Errors/Erroneous_Regions/MAFFT/E_INS_1/bch_serial_cmp_ref_vs_rec_msas.pl]

#!/usr/bin/perl
#
###################################################################################
#	
#	ComplLiMment_P: A package to calculate the Complete-likelihood for a given Multiple-sequence alignment
#			(almost exclusively via Perl modules and scripts).
#
#	Version 0.6: Copyright (C) 2015 Kiyoshi Ezawa
#	Version 0.6.1: Copyright (C) 2015 Kiyoshi Ezawa
#	Version 0.6.1.1: Copyright (C) 2015 Kiyoshi Ezawa
#	Version 0.6.1.2: Copyright (C) 2016 Kiyoshi Ezawa
#
#    This package is free software: you can redistribute it and/or modify
#    it under the terms of the GNU General Public License as published by
#    the Free Software Foundation, either version 3 of the License, or
#    (at your option) any later version.
#
#    This package is distributed in the hope that it will be useful,
#    but WITHOUT ANY WARRANTY; without even the implied warranty of
#    MERCHANTABILITY or FITNESS FOR A PARTICULAR PURPOSE.  See the
#    GNU General Public License for more details.
#
#    You should have received a copy of the GNU General Public License, "GNU_GPL.txt",
#    along with this package.  If not, see <http://www.gnu.org/licenses/>.
#
#    The author can be contacted by e-mailing to <kezawa dot ezawa3 at gmail dot com>
#    (replace " dot " and " at " with "." and "@", respectively).
#
###################################################################################
#
# bch_serial_cmp_ref_vs_rec_msas.pl:
#	This script serially compares each of the reference (i.e., true) MSAs with its reconstructed counterpart.
#	The script was created by taking advantage of the basic framework of 'bch_serial_reconst_dawg_msas_via_mafft.pl'.
#	(CREATION STARTED on July 3 (Thu), 2014, ENDED on July xx (yyy), 2014)
#
# bch_serial_reconst_dawg_msas_via_mafft.pl:
#	This script serially performs the reconstructions of Dawg multiple sequence alignments
#	using MAFFT.
#	The script was created by taking advantage of the framework of 'bch_serial_br_infer_indels_dawg.pl'.
#	(CREATION STARTED on July 2 (Wed), 2014, ENDED on July 3 (Thu), 2014)
#
# bch_serial_br_infer_indels_dawg.pl:
#	This modified version of 'bch_serial_br_infer_indels.pl' can analyze a batch of
#	multiple sequence alignments simulated via Dawg.
#	(CREATED on Feb 28 (Fri), 2014)
#
# bch_serial_br_infer_indels.pl:
#	This Perl script performs bach analyses to infer (parsimonious) indels forming the input sequence alignments,
#	all of which share a species tree, stored in multiple gzipped tar archives.
#	The script was created by modifying 'bch_serial_PAML.pl'.
#	(CREATED on Nov 22 (Fri), 2013)
#
# bch_serial_PAML.pl:
#	This Perl script performs bach PAML analyses on the input sequence alignments,
#	all of which share a species tree, stored in multiple gzipped tar archives.
#	The script was created by modifying 'bchbch_refine_msas.pl',
#	and borrowing functions to perform PAML anayses from 'compare_ml_msa.bch.extJC.6t.PhyML.pl'.
#	(CREATION STARTED on Nov 3 (Sun), 2013, ENDED on Nov 3 (Sun), 2013.)
#
# bchbch_refine_msas.pl:
#	This Perl script refines MSAs stored in multiple archives.
#	The script was created by using parts of 'serial_pgene_ortho_aln_analyses.pl'.
#	(CREATION STARTED on Oct 21 (Mon), 2013, ENDED on Oct xx (yyy), 2013.)
#
# serial_pgene_ortho_aln_analyses.pl:
#	This Perl script inspects the alignments accommodating progo-genes,
#	and examines whether the orthologous region is 'missing' or not
#	in each of 3 other yeast species.
#	Once the orthologous region is found not "missing", 
#	the script goes on to calculate the alignment coverage, nucleotide similarity, and the three RFC scores.
#	The script was created by modifying 'serial_pgene_RFC_analyses.pl'.
#	(CREATION STARTED on Oct 7 (Mon), 2013, ENDED on Oct 11 (Fri), 2013)
#


use strict;
use warnings;

use MyArrayManipu qw(
	diff_array
	);
	# multiple_sort

use MyFile_manipu qw(
	open_input_file2 open_output_file list_sessions_ext
	tfm_labels2indices tfm_labels2indices_gen
	);

	## RESURRECTED in creation of 'bch_serial_reconst_dawg_msas_via_mafft.pl'. ##
use MyMalnIO qw(
	extract_fasta
	extract_alignment
	pr_ODEN_input
	pr_clustal_like
	);
	## pr_phylip_aln
	## pr_clustal_like_lite_aa

	## ADDED in creation of 'bch_serial_reconst_dawg_msas_via_mafft.pl'. ##
use MyNucSeq qw( print_fasta );
use MyTreeManipu_II qw(
	br_output_tree
	);
	## END of "ADDED in creation of 'bch_serial_reconst_dawg_msas_via_mafft.pl'." ##

	## IMPORTED from 'br_infer_psm_indel_spt_odr_events_dawg.pl'. ##
use MyTreeManipu_II_dawg qw(
	extract_sgltree_from_file_dawg
	input_tree_file_dawg
	br_output_tree_dawg
		) ;
	## END of "IMPORTED from 'br_infer_psm_indel_spt_odr_events_dawg.pl'." ##

	## ADDED in creation of 'bch_serial_cmp_ref_vs_rec_msas.pl'. ##
use MyMalnComparison qw(
	raw_cmp_2msas_clmwise
	identify_gaponly_unmch_rgs
	mk_core_matched_segs
	);

=for the predecessor 'bchbch_refine_msas.pl'
use MyMalnIO qw(
	extract_fasta extract_clw
	pr_ODEN_input
	pr_clustal_like_lite
	);
	## pr_phylip_aln
	## pr_clustal_like_lite_aa

use MyNucSeq2 qw(
	revcom print_sequence
	);

use MyProbDistri qw(
	poisson_cum
	binomial_cum_via_betai
	);
=cut

	# IMPORTED from 'compare_ml_msa.bch.extJC.6t.PhyML.pl' #
use MyPAML_parser qw( prepare_paml_ctrl );
	# retrieve_aa_freqs 

sub peek_into_archive (\$$$$);

	# IMPORTED from 'br_infer_psm_indel_spt_odr_events_dawg.pl'. #
sub read_dawg_ctrl_file (\$);

=for the predecessor 'bchbch_refine_msas.pl'
sub cal_pvs_sbst_indel ($$$\@\@$$);
sub pwaln_surveillance (\$\$$$$$$$$);
sub msa_surveillance (\@\@$$$$\%$\%$);
sub mask_aln_regions (\@\@$$$$$);
=cut


$| = 1; # Flush the buffer for standard output as soon as it receives data.

my $program_path = $0;
my ($program_name) = ($program_path =~ m!([^/]+)$!);

(our $CURR_WORK_DIR = ` pwd `) =~ s/\s+$//;

	### Test Output Levels.
	### 0, silent; 1, very brief; 2, pretty brief; 3, rather verbose; 4, verbose; 5, very verbose, >5: extremely verbose. ##

	## (for the main part):
our $TEST_LEVEL = 1;
##our $TEST_LEVEL = 3;
##our $TEST_LEVEL = 5;

	## (for the subroutines in 'MyMalnComparison.pm'.)

	# For 'assign_resnums_to_clms'.
$MyMalnComparison::TEST_LEVEL_as = 0;
## $MyMalnComparison::TEST_LEVEL_as = 1;
## $MyMalnComparison::TEST_LEVEL_as = 3;

	# For 'raw_cmp_2msas_clmwise'.
$MyMalnComparison::TEST_LEVEL_rw = 0;
## $MyMalnComparison::TEST_LEVEL_rw = 1;
## $MyMalnComparison::TEST_LEVEL_rw = 5;

	# For 'identify_gaponly_unmch_rgs'.
$MyMalnComparison::TEST_LEVEL_id = 0;
## $MyMalnComparison::TEST_LEVEL_id = 1;
## $MyMalnComparison::TEST_LEVEL_id = 5;

	# For 'mk_core_matched_segs'.
$MyMalnComparison::TEST_LEVEL_mk = 0;
## $MyMalnComparison::TEST_LEVEL_mk = 1;
## $MyMalnComparison::TEST_LEVEL_mk = 5;


	## Parameters specified by the user. ##
	## (ADDED in creation of 'bch_serial_reconst_dawg_msas_via_mafft.pl'.)

our $PREF_ANC = 'anc'; # Prefix for the ancestral sequence names.
our $LEN_PREF_ANC = length ($PREF_ANC);

=for the predecessor 'bch_serial_reconst_dawg_msas_via_mafft.pl'.
our $FMT_BRLEN = "%9.7f"; # Pre-specified format for the branch length. #
=cut

our $DIS_LEN = 60; # Maximum length of the segment displayed in a line of the input sequence file.
our $GAP = '-'; # A character representing a gap in an MSA.

=for the predecessor 'bch_serial_reconst_dawg_msas_via_mafft.pl'.
	# MAFFT user-specified options. #
our $OPTIONS1 = "--nuc --kappa 1 --kimura 200"; # (Nucleotide) substitution model.
our $OPTIONS2 = "--ep 0 --genafpair --maxiterate 100"; # Alignment strategy (corresponding to E-INS-i).
##our $OPTIONS2 = "--globalpair --maxiterate 100"; # Alignment strategy (corresponding to G-INS-i).

	# Concerning tree information. #
our $TOP_NODE  = $MyTreeManipu_II::TOP_NODE;
our $INDX_LENGTH = $MyTreeManipu_II::INDX_LENGTH;
=cut

=for the predecessor 'bch_serial_reconst_dawg_msas_via_mafft.pl'.
	### Executable files. ###

my $main_mafft_script = "/Users/kezawa3/Bioinformatics/MAFFT/ver7.154_MOD2/bin/mafft"; # It's actually a shell script.
##my $main_indel_script = "Scripts/br_infer_psm_indel_spt_odr_events_dawg.pl";
##my $main_bin_paml = "/Users/kezawa3/Bioinformatics/PAML/Unix/paml4.7/bin/baseml";

my $subsidiary_script = "/Users/kezawa3/Bioinformatics/MAFFT/Subsidiary_files/newick2mafft.rb"; # A Ruby script to convert the format of the input (guide) tree.
=cut


	### Input MSA type to be used. ###
	##  -- This basically determines the type of input MSAs and the label of the output directory. -- ##

##my $input_msa_type = 'hogd_alt_lite_sbcl.1';
##my $input_msa_type = 'TESTs/Test1d'; # For TESTING. #
##my $input_msa_type = 'TESTs/Test1e'; # For TESTING. #
#my $input_msa_type = '12primates'; # For full-scale analysis.
#my $input_msa_type = '15mammals'; # For full-scale analysis.
my $input_msa_type = '9fe_mammals'; # For full-scale analysis.

=for the predecessor 'bch_serial_br_infer_indels.pl'.
##my $input_msa_type = "V20/Pv_Sbst0.01_Indel0.01";
my $input_msa_type = "V20/Pv_Sbst0.05_Indel0.05";
=cut

	##### Input/Output Files #####

	## Archives of reference MSAs. ##
	# $in_archive = "$inarch_dir/$archive_pref$id_class$archive_suff".

##my $inarch_dir = "/Users/kezawa3/Ezawa_works_UH/Main_Project/Secondary_Projects/ANALYSES/INDEL_LIKELIHOOD/Proof_of_Principle1/Inputs/Simulated_MSAs1/$input_msa_type";
##my $inarch_dir = "/Users/kezawa3/Ezawa_works_UH/Main_Project/Secondary_Projects/ANALYSES/INDEL_LIKELIHOOD/Proof_of_Principle1/Inputs/Processed_MSAs1/$input_msa_type/Outputs";
my $inarch_dir = "/Users/kezawa3/Ezawa_works_UH/Main_Project/Secondary_Projects/ANALYSES/INDEL_LIKELIHOOD/Proof_of_Principle3/Inputs/Processed_MSAs3_1/$input_msa_type/Outputs";

my $archive_pref = 'class_';
##my $archive_pref = 'hog_d';
##my $archive_pref = 'Chr_';
my $archive_suff = '.tgz';

	## (ADDED in creation of 'bch_serial_cmp_ref_vs_rec_msas.pl'.)
	## Archive of reconstructed MSAs. ##
	# $in_archive2 = "$inarch_dir2/$archive2_pref$id_class$archive2_suff".

##my $inarch_dir2 = "/Users/kezawa3/Ezawa_works_UH/Main_Project/Secondary_Projects/ANALYSES/MSA_Errors/Reconstructed_MSAs/MAFFT/E_INS_i/$input_msa_type/Outputs";
##my $inarch_dir2 = "/Users/kezawa3/Ezawa_works_UH/Main_Project/Secondary_Projects/ANALYSES/MSA_Prcd_Errors/PreProcessed_MSAs/MAFFT/E_INS_i/$input_msa_type/Outputs";
##my $inarch_dir2 = "/Users/kezawa3/Ezawa_works_UH/Main_Project/Secondary_Projects/ANALYSES/MSA_Prcd_Errors3/PreProcessed_MSAs/MAFFT/E_INS_i/$input_msa_type/Outputs";
my $inarch_dir2 = "/Users/kezawa3/Ezawa_works_UH/Main_Project/Secondary_Projects/ANALYSES/MSA_Prcd_Errors3/PreProcessed_MSAs/MAFFT/E_INS_1/$input_msa_type/Outputs";

my $archive2_pref = 'class_';
##my $archive2_pref = 'hog_d';
my $archive2_suff = '.tgz';


	### Top Output Directory ###

##my $topoutdir = "TESTs/Pre_Test1b"; ## For TESTING. ##
##my $topoutdir = "TESTs/Test2b_brief"; ## For TESTING. ##
##my $topoutdir = "TESTs/Test1a"; ## For TESTING. ##
my $topoutdir = $input_msa_type; # For full-scale analyses. (NEW)
####my $topoutdir = 'hogd_alt_lite_sbcl.1'; # For full-scale analyses. (OLD)


	## Temporary Input Files (reference MSAs) ##
	# $in_msa = "$tmp_dir/$inaln_pref$lcl_msa_id$inaln_suff", and
	# $ctrl_file = "$tmp_dir/$ctrl_pref$lcl_msa_id$ctrl_suff", 
	# where $tmp_dir = "$intmp_aln_dir/$archive_pref$id_class",
	# where $id_class is the ID of the class of MSAs,
	# and $lcl_msa_id is the ID of a MSA in a particular class.

my $intmp_aln_dir = "$topoutdir/Temporary";

##my $inaln_pref = 'dawg';
my $inaln_pref = 'prcsd_dawg';
##my $inaln_pref = 'e';
##my $inaln_pref = 'optionG_';
my $inaln_suff = '.aln';

##=for the predecessor 'bch_serial_reconst_dawg_msas_via_mafft.pl'.
	# => RESURRECTED in creation of 'bch_serial_cmp_ref_vs_rec_msas.pl' on July 8 (Tue), 2014.

my $ctrl_pref = 'dawg_inp';
my $ctrl_suff = '.txt';
##=cut


	## (ADDED in creation of 'bch_serial_cmp_ref_vs_rec_msas.pl'.)
	## Temporary Input Files (reconstructed MSAs) ##
	# $in_msa2 = "$tmp_dir2/$inaln2_pref$lcl_msa_id$inaln2_suff",
	# where $tmp_dir2 = "$intmp_aln_dir/$archive2_pref$id_class",
	# where $id_class is the ID of the class of MSAs,
	# and $lcl_msa_id is the ID of a MSA in a particular class.

##my $inaln2_pref = 'mafft.';
my $inaln2_pref = 'prcsd_mafft.';
my $inaln2_suff = '.fasta';


	## Output Files. (ADDED in creation of 'bch_serial_br_infer_indels.pl'.) ##
	## (MODIFIED in creation of 'bch_serial_br_infer_indels_dawg.pl'.) 
	## (=> FURTHER MODIFIED in creation of 'bch_serial_reconst_dawg_msas_via_mafft.pl'.)
	## (=> Yet FURTHER MODIFIED (or somewhat returned to the previous one) in creation of 'bch_serial_cmp_ref_vs_rec_msas.pl'.)
	##
	## $outfile1 = "$out_cmpaln_dir/$pref_outfile1$lcl_msa_id$suff_outfile1",
	## $outfile2 = "$out_cmpaln_dir/$pref_outfile2$lcl_msa_id$suff_outfile2",
	# where $out_cmpaln_dir = "$top_cmpaln_dir/$archive_pref$id_class/";

my $top_cmpaln_dir = "$topoutdir/Outputs";

my $pref_outfile1 = 'ref_vs_rec_detail.';
my $pref_outfile2 = 'ref_vs_rec_summary.';
my $suff_outfile1 = my $suff_outfile2 = '.txt';


=for the predecessor 'bch_serial_reconst_dawg_msas_via_mafft.pl'.
	## $inseqs = "$out_recaln_dir/$inseqs_pref$lcl_msa_id$inseqs_suff",
	## $intree0 = "$out_recaln_dir/$intree_pref$lcl_msa_id$intree_suff0",
	## $intree = "$out_recaln_dir/$intree_pref$lcl_msa_id$intree_suff",
	## $out_pwaln_info = "$out_recaln_dir/$out_pwaln_info_pref$lcl_msa_id$out_pwaln_info_suff",
	## $outaln = "$out_recaln_dir/$outaln_pref$lcl_msa_id$outaln_suff",
	## $logfile  = "$out_indel_dir/$pref_logfile$lcl_msa_id$suff_logfile",
	# where $out_recaln_dir = "$top_recaln_dir/$archive_pref$id_class/";

my $top_recaln_dir = "$topoutdir/Outputs";

	# ADDED in creation of 'bch_serial_reconst_dawg_msas_via_mafft.pl'. #
my $inseqs_pref = $inaln_pref;
my $inseqs_suff = '.fasta';

my $intree_pref = "tree_$ctrl_pref";
my $intree_suff0 = '.ph'; # In the newick format (before the format conversion).
my $intree_suff = '.mafft'; # In the MAFFT-specific format (after the format conversion).

my $raw_pwaln_info = 'pw_lclhom'; # This is the pairwise alignment information output by MAFFT (in some iterative options).
my $out_pwaln_info_pref = $raw_pwaln_info;
my $out_pwaln_info_suff = '.txt';

my $outaln_pref =  'mafft.';
my $outaln_suff = '.fasta';

my $pref_logfile = 'log_mafft.';
my $suff_logfile = '.txt';
=cut

=for the predecessor 'bch_serial_br_infer_indels_dawg.pl'

	## $outfile1 = "$out_indel_dir/$pref_outfile1$lcl_msa_id$suff_outfile1",
	## $outfile2 = "$out_indel_dir/$pref_outfile2$lcl_msa_id$suff_outfile2",
	## $logfile  = "$out_indel_dir/$pref_logfile$lcl_msa_id$suff_logfile",
	# where $out_indel_dir = "$top_indel_dir/$archive_pref$id_class/";

my $top_indel_dir = "$topoutdir/Outputs";

	# MODIFIED in creation of 'bch_serial_br_infer_indels_dawg.pl'. #
my $pref_outfile1 = 'output_detail.';
my $pref_outfile2 = 'output_brief.';
my $pref_logfile = 'log_infer_indel.';
my $suff_outfile1 = my $suff_outfile2 = my $suff_logfile = '.txt';
=cut


=for the predecessor 'bch_serial_br_infer_indels.pl'
	## $outfile1 = "$out_indel_dir/$name_outfile1",
	## $outfile2 = "$out_indel_dir/$name_outfile2",
	## $logfile  = "$out_indel_dir/$name_logfile",
	# where $out_indel_dir = "$top_indel_dir/$archive_pref$chr_no/$anchor_orf_id/";
my $name_outfile1 = 'output_detail.txt';
my $name_outfile2 = 'output_brief.txt';
my $name_logfile = 'log_br_infer_psm_indel_events.txt';
=cut


	## Check files/directories ##

=for the predecessor 'bch_serial_reconst_dawg_msas_via_mafft.pl'.
	# Main script (ADDED in creation of 'bch_serial_br_infer_indels.pl').
foreach my $scr ($main_mafft_script, $subsidiary_script) {
##foreach my $main_scr ($main_indel_script) {
    unless (( -f $scr ) and ( -r $scr )) {
	print STDOUT "[ERROR '$program_name'] CanNOT FIND a readable script '$scr' !\n";
	##print STDOUT "[ERROR '$program_name'] CanNOT FIND a readable main script '$main_scr' !\n";
	print STDERR "[ERROR '$program_name'] $!\n";
	die;
    }
}
=cut

foreach my $indir ($inarch_dir, $inarch_dir2) {
##foreach my $indir ($inarch_dir) {
    unless (( -d $indir ) and ( -r $indir )) {
	print STDOUT "[ERROR '$program_name'] CanNOT FIND a readable input directory '$indir' !\n";
	print STDERR "[ERROR '$program_name'] $!\n";
	die;
    }
}

=for the predecessors down to 'bch_serial_br_infer_indels.pl'
	# Template files (ADDED in creation of 'bch_serial_PAML.pl'). #
foreach my $tmpl_file ($tmpl_intree) {
##foreach my $tmpl_file ($tmpl_intree, $tmpl_ctrl_file) {
    unless (( -f $tmpl_file) and ( -r $tmpl_file)) {
	print STDOUT "[ERROR '$program_name'] CanNOT FIND a readable template file '$tmpl_file' !\n";
	print STDERR "[ERROR '$program_name'] $!\n";
	die;
    }
}
=cut

	# MODIFIED in creation of 'bch_serial_cmp_ref_vs_rec_msas.pl'. #
my $list_id_classes0 = list_sessions_ext ($inarch_dir, $archive_pref, $archive_suff, '-');
##my $list_id_classes = list_sessions_ext ($inarch_dir, $archive_pref, $archive_suff, '-');
##my $list_chr_nos = list_sessions_ext ($inarch_dir, $archive_pref, $archive_suff, '-');

unless (defined $list_id_classes0) {
	print STDOUT "[ERROR '$program_name'] 'list_sessions_ext' FAILED on the archive directory '$inarch_dir' !\n";
	print STDERR "[ERROR '$program_name'] $!\n";
	die;
}

	# ADDED in creation of 'bch_serial_cmp_ref_vs_rec_msas.pl'. #
my $list_id_classes = list_sessions_ext ($inarch_dir2, $archive2_pref, $archive2_suff, '-');
unless (defined $list_id_classes) {
	print STDOUT "[ERROR '$program_name'] 'list_sessions_ext' FAILED on the archive directory '$inarch_dir2' !\n";
	print STDERR "[ERROR '$program_name'] $!\n";
	die;
}

my ($common, $ex0, $ex) = diff_array (@{$list_id_classes0}, @{$list_id_classes});

if (@{$ex}>0) {
	my $ct_ex = @{$ex};
	print STDOUT "[ERROR '$program_name'] There are $ct_ex archives of reconstructed MSAs (in '$inarch_dir2') NOT FOUND in archives of reference MSAs (in '$inarch_dir'):\n\n";
	print STDOUT "[ERROR '$program_name']  ", join (', ', @{$ex}), " .\n";
	print STDERR "[ERROR '$program_name'] $!\n";
	die;
}

if (@{$ex0}>0) {
	my $ct_ex0 = @{$ex0};
	print STDOUT "[WARNING '$program_name'] There are $ct_ex0 archives of reference MSAs (in '$inarch_dir') NOT FOUND in archives of reconstructed MSAs (in '$inarch_dir2'): $!\n\n";
	print STDOUT "[WARNING '$program_name']  ", join (', ', @{$ex0}), " .\n\n";
}

## (@{$list_id_classes}>2) and (@{$list_id_classes} = @{$list_id_classes}[0,1]); ### For TESTING the script. ###

foreach my $out_dir ($intmp_aln_dir, $top_cmpaln_dir) {
##foreach my $out_dir ($intmp_aln_dir, $top_recaln_dir) {
##foreach my $out_dir ($intmp_aln_dir, $top_indel_dir) {
##foreach my $out_dir ($intmp_aln_dir, $top_paml_dir) {...}
    unless ( -d $out_dir) {
	print STDOUT "[WARNING '$program_name'] CanNOT FIND an output directory '$out_dir' ! ... I will try to create one...\n\n";
	unless (0 == system (" mkdir -p $out_dir ") ) {
	    print STDOUT "[ERROR '$program_name'] FAILED to create the output directory '$out_dir': $? !\n";
	    print STDERR "[ERROR '$program_name'] $!\n";
	    die;
	}
    }
    unless ( -w $out_dir ) {
	print STDOUT "[WARNING '$program_name'] The output directory '$out_dir' is NOT WRITABLE ! ... I will try to change its permission mode...\n\n";
	unless (0 == system (" chmod -R u+w $out_dir ") ) {
	    print STDOUT "[ERROR '$program_name'] FAILED to change the permission mode of the output directory '$out_dir': $?  !\n";
	    print STDERR "[ERROR '$program_name'] $!\n";
	    die;
	}
    }
}


	### Declare the Beginning of the Script ###

print STDOUT "\n<<<< Program name: $program_name (path: $program_path) >>>>\n\n";

print STDOUT "{Prefix of the ancestral sequence names} = '$PREF_ANC' .\n\n";

=for the predecessor 'bch_serial_reconst_dawg_msas_via_mafft.pl'.
print STDOUT "Pre-specified format for the branch length:  $FMT_BRLEN .\n\n";
=cut

print STDOUT '$DIS_LEN = ', $DIS_LEN, " .\n\n";
print STDOUT '$GAP = ', $GAP, " .\n\n"; # ADDED in creation of 'bch_serial_cmp_ref_vs_rec_msas.pl'. #

=for the predecessor 'bch_serial_reconst_dawg_msas_via_mafft.pl'.
print STDOUT "MAFFT Options:\n\n";
print STDOUT "    (substitution model)  \"$OPTIONS1\" ,\n";
print STDOUT "    (alignment strategy)  \"$OPTIONS2\" .\n\n";
=cut

print STDOUT '$CURR_WORK_DIR = ', $CURR_WORK_DIR, " .\n\n";

print STDOUT "Input MSA Type: '$input_msa_type' .\n\n";

=for the predecessor 'bch_serial_reconst_dawg_msas_via_mafft.pl'.
	# MODIFIED in creation of 'bch_serial_reconst_dawg_msas_via_mafft.pl'. #
print STDOUT "Main script for the MSA reconstruction: $main_mafft_script .\n\n";
print STDOUT "Subsidiary script (for tree format conversion): $subsidiary_script .\n\n";
=cut

=for the predecessor 'bch_serial_br_infer_indels_dawg.pl'
	# MODIFIED in creation of 'bch_serial_br_infer_indels.pl'. 
print STDOUT "Main script for the analysis: $main_indel_script .\n\n";
##print STDOUT "Main PAML executable file: $main_bin_paml .\n\n"; # ADDED in creation of 'bch_serial_PAML.pl'.
=cut

	## MODIFIED in creation of 'bch_serial_cmp_ref_vs_rec_msas.pl'. ##
print STDOUT "Input MSA archives:\n";
print STDOUT "   (reference)     $inarch_dir/$archive_pref", '{ID_class}', "$archive_suff ,\n";
print STDOUT "   (reconstructed) $inarch_dir2/$archive2_pref", '{ID_class}', "$archive2_suff ,\n";
print STDOUT "          where {ID_class} = ", join (', ', @{$list_id_classes}), " .\n\n";

print STDOUT "Temporary input MSAs:\n";
print STDOUT "   (reference)     $intmp_aln_dir/$archive_pref", '{ID_class}', "/$inaln_pref", '{local_MSA_ID}', "$inaln_suff .\n\n";   
print STDOUT "   (reconstructed) $intmp_aln_dir/$archive2_pref", '{ID_class}', "/$inaln2_pref", '{local_MSA_ID}', "$inaln2_suff .\n\n";   

	# ADDED in creation of 'bch_serial_cmp_ref_vs_rec_msas.pl' on July 8 (Tue), 2014. #
print STDOUT "Temporary Dawg control files:  $intmp_aln_dir/$archive_pref", '{ID_class}', "/$ctrl_pref", '{local_MSA_ID}', "$ctrl_suff .\n\n";   


=for the predecessor 'bch_serial_reconst_dawg_msas_via_mafft.pl'.
print STDOUT "Input MSA archives: $inarch_dir/$archive_pref", '{ID_class}', "$archive_suff ,\n";
print STDOUT "          where {ID_class} = ", join (', ', @{$list_id_classes}), " .\n\n";
print STDOUT "Temporary input MSAs: $intmp_aln_dir/$archive_pref", '{ID_class}', "/$inaln_pref", '{local_MSA_ID}', "$inaln_suff .\n\n";   
=cut

=for the predecessor 'bch_serial_br_infer_indels.pl'
print STDOUT "Input MSA archives: $inarch_dir/$archive_pref", '{chromosome_no.}', "$archive_suff ,\n";
print STDOUT "          where {chromosome no.} = ", join (', ', @{$list_chr_nos}), " .\n\n";
print STDOUT "Temporary input MSAs: $intmp_aln_dir/$archive_pref", '{chromosome_no.}', "/$inaln_pref", '{anchor_ORF_ID}', "$inaln_suff .\n\n";   
=cut


=for the predecessor 'bch_serial_reconst_dawg_msas_via_mafft.pl'.
	## ADDED in creation of 'bch_serial_PAML.pl' ##

##print STDOUT "Auxiliary (temporary) input file for indel analyses:\n";
print STDOUT "Auxiliary (temporary) input file for MSA reconstruction:\n";

	# MODIFIED in creation of 'bch_serial_br_infer_indels_dawg.pl'. #
print STDOUT "  (input tree and indel parameters)  $intmp_aln_dir/$archive_pref", '{ID_class}', "/$ctrl_pref", '{local_MSA_ID}', "$ctrl_suff .\n\n";   
##print STDOUT "     (input tree)  $tmpl_intree .\n\n";
=cut


=for the predecessor 'bch_serial_reconst_dawg_msas_via_mafft.pl'.
	## $inseqs = "$out_recaln_dir/$inseqs_pref$lcl_msa_id$inseqs_suff",
	## $intree0 = "$out_recaln_dir/$intree_pref$lcl_msa_id$intree_suff0",
	## $intree = "$out_recaln_dir/$intree_pref$lcl_msa_id$intree_suff",
	## $out_pwaln_info = "$out_recaln_dir/$out_pwaln_info_pref$lcl_msa_id$out_pwaln_info_suff",
	## $outaln = "$out_recaln_dir/$outaln_pref$lcl_msa_id$outaln_suff",
	## $logfile  = "$out_indel_dir/$pref_logfile$lcl_msa_id$suff_logfile",
	# where $out_recaln_dir = "$top_recaln_dir/$archive_pref$id_class/";

print STDOUT "Final Output Directories: {out_recaln_dir} = $top_recaln_dir/$archive_pref", '{ID_class}/', " .\n\n";
print STDOUT "Output Files:\n";
print STDOUT "    (input sequence set)  {out_recaln_dir}/$inseqs_pref", '{local_MSA_ID}', "$inseqs_suff ,\n";
print STDOUT "    (input tree (Newick)) {out_recaln_dir}/$intree_pref", '{local_MSA_ID}', "$intree_suff0 ,\n";
print STDOUT "    (input tree (MAFFT))  {out_recaln_dir}/$intree_pref", '{local_MSA_ID}', "$intree_suff ,\n";
print STDOUT "    (pairwise alignment information) {out_recaln_dir}/$out_pwaln_info_pref", '{local_MSA_ID}', "$out_pwaln_info_suff ,\n";
print STDOUT "    (reconstructed MSA)   {out_recaln_dir}/$outaln_pref", '{local_MSA_ID}', "$outaln_suff ,\n";
print STDOUT "    (log file)            {out_recaln_dir}/$pref_logfile", '{local_MSA_ID}', "$suff_logfile .\n\n";

	## ADDED in creation of 'bch_serial_reconst_dawg_msas_via_mafft.pl'. ##

print STDOUT "  (Interim file recording the pairwise alignment information) $raw_pwaln_info (will be created in {out_recaln_dir} and renamed as above).\n\n";
=cut

	## RESURRECTED with some modifications in creation of 'bch_serial_cmp_ref_vs_rec_msas.pl'. ##

print STDOUT "Final Output Directories: {out_cmpaln_dir} = $top_cmpaln_dir/$archive_pref", '{ID_class}/', " .\n\n";
print STDOUT "Output Files:\n";
(print STDOUT "     (detailed) {out_cmpaln_dir}/$pref_outfile1", '{local_MSA_ID}', "$suff_outfile1 ,\n") if ($TEST_LEVEL>3);
print STDOUT "     (summary)  {out_cmpaln_dir}/$pref_outfile2", '{local_MSA_ID}', "suff_outfile2 .\n\n";
	##
	## $outfile1 = "$out_cmpaln_dir/$pref_outfile1$lcl_msa_id$suff_outfile1",
	## $outfile2 = "$out_cmpaln_dir/$pref_outfile2$lcl_msa_id$suff_outfile2",
	# where $out_indel_dir = "$top_indel_dir/$archive_pref$id_class/";

	# ADDED in creation of 'bch_serial_cmp_ref_vs_rec_msas.pl' on July 8 (Tue), 2014.
print STDOUT "    (Dawg control files) {out_cmpaln_dir}/$ctrl_pref", '{local_MSA_ID}', "$ctrl_suff .\n\n";

=for the predecessor 'bch_serial_br_infer_indels_dawg.pl'
print STDOUT "Final Output Directories: {out_indel_dir} = $top_indel_dir/$archive_pref", '{chromosome_no.}/', " .\n\n";
print STDOUT "Output Files:\n";
print STDOUT "     (detailed) {out_indel_dir}/$pref_outfile1", '{local_MSA_ID}', "$suff_outfile1 ,\n";
print STDOUT "     (brief)    {out_indel_dir}/$pref_outfile2", '{local_MSA_ID}', "suff_outfile2 ,\n";
print STDOUT "     (log)      {out_indel_dir}/$pref_logfile", '{local_MSA_ID}', "suff_logfile .\n\n";
	##
	## $outfile1 = "$out_indel_dir/$pref_outfile1$lcl_msa_id$suff_outfile1",
	## $outfile2 = "$out_indel_dir/$pref_outfile2$lcl_msa_id$suff_outfile2",
	## $logfile  = "$out_indel_dir/$pref_logfile$lcl_msa_id$suff_logfile",
	# where $out_indel_dir = "$top_indel_dir/$archive_pref$id_class/";
=cut

=for the predecessor 'bch_serial_br_infer_indels.pl'
	## ADDED in creation of 'bch_serial_PAML.pl' ##
print STDOUT "Final Output Directories: {out_indel_dir} = $top_indel_dir/$archive_pref", '{chromosome_no.}/{anchor_ORF_ID}/', " .\n\n";
print STDOUT "Output Files:\n";
print STDOUT "     (detailed) {out_indel_dir}/$name_outfile1 ,\n";
print STDOUT "     (brief)    {out_indel_dir}/$name_outfile2 ,\n";
print STDOUT "     (log)      {out_indel_dir}/$name_logfile .\n\n";
	##
	## $outfile1 = "$out_indel_dir/$name_outfile1",
	## $outfile2 = "$out_indel_dir/$name_outfile2",
	## $logfile  = "$out_indel_dir/$name_logfile",
	# where $out_indel_dir = "$top_indel_dir/$archive_pref$chr_no/$anchor_orf_id/";
=cut


##my $ct_chr = 
my $ct_classes = my $ct_msas = my $ct_anom = my $ct_fail = my $ct_succ = 0;

foreach my $id_class (@{$list_id_classes}) { # Outer foreach-loop. (over archives (or classes)) #
##foreach my $chr (@{$list_chr_nos}) {...} # Outer foreach-loop. (over archives (or chromosomes)) #

    ##my $chr_no = $chr;

    ## ($id_class eq '1_4') or next; # For TESTING the script ('Test3b'). #
    ## ($id_class eq '2_3') or next; # For TESTING the script ('Test3c'). #
    ## ($id_class eq '2_7') or next; # For TESTING the script ('Test2a'). #
    ## (($id_class eq '1_1') or ($id_class eq '2_2')) or next; # For TESTING the script ('Test1a' & 'Test1b' ). #

=for the predecessor 'bch_serial_br_infer_indels.pl'.`
    ## ($chr eq '01') or next; # For TESTING the script ('Test1a' & 'Test5a,c') #
    ## ($chr eq '05') or next; # For TESTING the script ('Test2a') #
=cut

    print STDOUT "<< Class: $id_class >>\n\n";
    ##print STDOUT "<< Chromosome: $chr >>\n\n";

    my $in_archive = join ('', $inarch_dir, '/', $archive_pref, $id_class, $archive_suff);
    ##my $in_archive = join ('', $inarch_dir, '/', $archive_pref, $chr_no, $archive_suff);
		# $in_archive = "$inarch_dir/$archive_pref$chr_no$archive_suff", and 

    my $in_archive2 = join ('', $inarch_dir2, '/', $archive2_pref, $id_class, $archive2_suff); # ADDED in creation of 'bch_serial_cmp_ref_vs_rec_msas.pl'. #

    foreach my $inarch ($in_archive, $in_archive2) { # ADDED the loop in creation of 'bch_serial_cmp_ref_vs_rec_msas.pl'. #
        unless (( -f $inarch ) and ( -r $inarch ) ) {
	    print STDOUT "[ERROR '$program_name'] CanNOT FIND a readable input archive file '$inarch' !\n";
	    print STDERR "[ERROR '$program_name'] $!\n";
	    die;
	}
    }

    my $mid_dir = join ('', $archive_pref, $id_class);
    ##my $mid_dir = join ('', $archive_pref, $chr_no);

    my $list_in_msa_ids0 = peek_into_archive ($in_archive, $mid_dir, $inaln_pref, $inaln_suff);
    unless (defined $list_in_msa_ids0) {
	    print STDOUT "[ERROR '$program_name'] 'peek_into_archive' FAILED on the input archive '$in_archive' of reference MSAs !\n";
	    print STDERR "[ERROR '$program_name'] $!\n";
	    die;
    }

	# ADDED in creation of 'bch_serial_cmp_ref_vs_rec_msas.pl'. #
    my $mid_dir2 = join ('', $archive2_pref, $id_class);
 
    my $list_in_msa_ids = peek_into_archive ($in_archive2, $mid_dir2, $inaln2_pref, $inaln2_suff);
    unless (defined $list_in_msa_ids) {
	    print STDOUT "[ERROR '$program_name'] 'peek_into_archive' FAILED on the input archive '$in_archive2' of reconstructed MSAs !\n";
	    print STDERR "[ERROR '$program_name'] $!\n";
	    die;
    }

    my ($common_msa_ids, $ex_msa_ids0, $ex_msa_ids) = diff_array (@{$list_in_msa_ids0}, @{$list_in_msa_ids});

    if (@{$ex_msa_ids}>0) {
	my $ct_ex = @{$ex_msa_ids};
	print STDOUT "[ERROR '$program_name'] There are $ct_ex MSAs in the archive of reconstructed MSAs but NOT in that for reference MSAs: ", join (', ', @{$ex_msa_ids}), " .\n";
	print STDERR "[ERROR '$program_name'] $!\n";
	die;
    }
    if (@{$ex_msa_ids0}>0) {
	my $ct_ex0 = @{$ex_msa_ids0};
	print STDOUT "[WARNING '$program_name'] There are $ct_ex0 MSAs in the archive of reference MSAs but NOT in that of reconstructed MSAs: ", join (', ', @{$ex_msa_ids0}), " .\n";
	print STDOUT "[WARNING '$program_name'] $!\n\n";
    }
	# END of "ADDED in creation of 'bch_serial_cmp_ref_vs_rec_msas.pl'." #

    ## (@{$list_in_msa_ids}>2) and (@{$list_in_msa_ids} = @{$list_in_msa_ids}[0,1]); ## For TESTING the script. ##
    ## @{$list_in_msa_ids} = ('0004', '0122'); ## For TESTING the script ('Test2a'). ##
    ## @{$list_in_msa_ids} = ('0227'); ## For TESTING the script ('Test3b'). ##
    ##@{$list_in_msa_ids} = ('0120'); ## For TESTING the script ('Test3c'). ##

  (print STDOUT "#{Input MSAs in the archive} = ", scalar (@{$list_in_msa_ids}), " .\n\n") if ($TEST_LEVEL>0);


		# MODIFIED in creation of 'bch_serial_br_infer_indels.pl'. #
		# => FURTHER MODIFIED in creation of 'bch_serial_reconst_dawg_msas_via_mafft.pl'. #
		# => Yet Further MODIFIED in creation of 'bch_serial_cmp_ref_vs_rec_msas.pl'. #

    my $parent_out_cmpaln_dir = "$top_cmpaln_dir/$mid_dir";
    ##my $parent_out_recaln_dir = "$top_recaln_dir/$mid_dir";
	# $out_recaln_dir = "$top_recaln_dir/$archive_pref$id_class/";

    unless ( -d $parent_out_cmpaln_dir) { # Yet FURTHER MODIFIED in creation of 'bch_serial_cmp_ref_vs_rec_msas.pl'.
    ##unless ( -d $parent_out_recaln_dir) { # FURTHER MODIFIED in creation of 'bch_serial_reconst_dawg_msas_via_mafft.pl'.
    ##unless ( -d $parent_out_indel_dir) { # MODIFIED in creation of 'bch_serial_br_infer_indels.pl'. #
	unless (0 == system (" mkdir -p $parent_out_cmpaln_dir ") ) {
	    print STDOUT "[ERROR '$program_name'] FAILED to create the parent output directory '$parent_out_cmpaln_dir': $? !\n";
	    print STDERR "[ERROR '$program_name'] $!\n";
	    die;
	}
    }
    unless ( -w $parent_out_cmpaln_dir) { # Yet FURTHER MODIFIED in creation of 'bch_serial_cmp_ref_vs_rec_msas.pl'.
    ##unless ( -w $parent_out_recaln_dir) { # FURTHER MODIFIED in creation of 'bch_serial_reconst_dawg_msas_via_mafft.pl'.
    ##unless ( -w $parent_out_indel_dir ) { # MODIFIED in creation of 'bch_serial_br_infer_indels.pl'. #
	unless (0 == system (" chmod -R u+w $parent_out_cmpaln_dir ") ) {
	    print STDOUT "[ERROR '$program_name'] FAILED to change the permission mode of the parent output directory '$parent_out_cmpaln_dir': $?  !\n";
	    print STDERR "[ERROR '$program_name'] $!\n";
	    die;
	}
    }


    $ct_classes++;
    ##$ct_chr++;


    foreach my $in_msa_id (@{$list_in_msa_ids}) { # Middle foreach-loop (over MSAs in the archive) #

	$ct_msas++;

	## ($ct_msas>3) and last; # For TESTING the script. ('Test1a' & 'Test2a') for the OLD ones. #
	##($ct_msas>0) and last; # For TESTING the script. #
	##($in_msa_id eq 'YAL014C') or next; # For TESTING the script ('Test5a') #
	##($in_msa_id eq 'YAR008W') or next; # For TESTING the script ('Test5c') #

  (print STDOUT "< Input MSA ID: $in_msa_id >\n\n") if ($TEST_LEVEL>0);


		# Extract the reference MSA file. #

	my $in_msa_name = join ('', $inaln_pref, $in_msa_id, $inaln_suff);
	my $extracted_file = "$mid_dir/$in_msa_name";
	my $tmpin_msa = "$intmp_aln_dir/$extracted_file";

		# $tmpin_msa = "$intmp_aln_dir/$archive_pref$chr_no/$inaln_pref$in_msa_id$inaln_suff",
		# where $chr_no is the numerical part of the chromosome ID (in the BED file(s)).

	unless (0 == system ("tar -C $intmp_aln_dir -xpzf $in_archive $extracted_file") ) {
	    print STDOUT "[ERROR '$program_name'] FAILED to extract a file '$extracted_file' into '$intmp_aln_dir' from the archive '$in_archive', for the reference MSA '$in_msa_id' belonging to the class '$id_class': $? !\n\n";
	    print STDERR "[ERROR '$program_name'] $!\n";
	    die;
	}
	unless (( -f $tmpin_msa ) and ( -r $tmpin_msa )) {
	    print STDOUT "[ERROR '$program_name'] CanNOT FIND a readable temporary reference MSA file '$tmpin_msa': $! !\n\n";
	    print STDERR "[ERROR '$program_name'] $!\n";
	    die;
	}


		# Extract the reconstructed MSA file. #
		# (ADDED in creation of 'bch_serial_cmp_ref_vs_rec_msas.pl'.) #

	my $in_msa2_name = join ('', $inaln2_pref, $in_msa_id, $inaln2_suff);
	my $extracted_file2 = "$mid_dir2/$in_msa2_name";
	my $tmpin_msa2 = "$intmp_aln_dir/$extracted_file2";

	unless (0 == system ("tar -C $intmp_aln_dir -xpzf $in_archive2 $extracted_file2") ) {
	    print STDOUT "[ERROR '$program_name'] FAILED to extract a file '$extracted_file2' into '$intmp_aln_dir' from the archive '$in_archive2', for the reconstructed MSA '$in_msa_id' belonging to the class '$id_class': $? !\n\n";
	    print STDERR "[ERROR '$program_name'] $!\n";
	    die;
	}
	unless (( -f $tmpin_msa2 ) and ( -r $tmpin_msa2 )) {
	    print STDOUT "[ERROR '$program_name'] CanNOT FIND a readable temporary reconstructed MSA file '$tmpin_msa2': $! !\n\n";
	    print STDERR "[ERROR '$program_name'] $!\n";
	    die;
	}


##=for the predecessor 'bch_serial_reconst_dawg_msas_via_mafft.pl'
	## => RESURRECTED in creation of 'bch_serial_cmp_ref_vs_rec_msas.pl' on July 8 (Tue), 2014.

		# Extract the Dawg control file. #
		# (ADDED in creation of 'bch_serial_br_infer_indels_dawg.pl'.)

	my $ctrl_file_name = join ('', $ctrl_pref, $in_msa_id, $ctrl_suff);
	my $extracted_ctrl_file = "$mid_dir/$ctrl_file_name";
	my $tmpin_ctrl = "$intmp_aln_dir/$extracted_ctrl_file";

		# $ctrl_file = "$tmp_dir/$ctrl_pref$lcl_msa_id$ctrl_suff",
		# where $tmp_dir = "$intmp_aln_dir/$archive_pref$id_class",

	unless (0 == system ("tar -C $intmp_aln_dir -xpzf $in_archive $extracted_ctrl_file") ) {
	    print STDOUT "[ERROR '$program_name'] FAILED to extract a file '$extracted_ctrl_file' into '$intmp_aln_dir' from the archive '$in_archive', for the MSA '$in_msa_id' belonging to the class '$id_class': $? !\n\n";
	    print STDERR "[ERROR '$program_name'] $!\n";
	    die;
	}
	unless (( -f $tmpin_ctrl ) and ( -r $tmpin_ctrl )) {
	    print STDOUT "[ERROR '$program_name'] CanNOT FIND a readable temporary Dawg control file '$tmpin_ctrl': $! !\n\n";
	    print STDERR "[ERROR '$program_name'] $!\n";
	    die;
	}
##=cut

		# Create a directory for comparing a reconstructed MSA to a reference MSA. #
		# (MODIFIED in creation of 'bch_serial_reconst_dawg_msas_via_mafft.pl'.)

	my $out_cmpaln_dir = $parent_out_cmpaln_dir;

=for the predecessor 'bch_serial_reconst_dawg_msas_via_mafft.pl'.
		# Create a directory for performing an MSA reconstruction. #
		# (MODIFIED in creation of 'bch_serial_reconst_dawg_msas_via_mafft.pl'.)

	my $out_recaln_dir = $parent_out_recaln_dir;
=cut

=for the predecessor 'bch_serial_br_infer_indels_dawg.pl'
		# Create a directory for performing an Indel analysis. #
		# (ADDED in creation of 'bch_serial_br_infer_indels.pl'.)

	my $out_indel_dir = $parent_out_indel_dir;
	##my $out_indel_dir = "$parent_out_indel_dir/$in_msa_id";
=cut

	unless ( -d $out_cmpaln_dir) {
	    unless (0 == system (" mkdir -p $out_cmpaln_dir ") ) {
		print STDOUT "[ERROR '$program_name'] FAILED to create the main output directory '$out_cmpaln_dir': $? !\n";
		print STDERR "[ERROR '$program_name'] $!\n";
		die;
	    }
	}
	unless ( -w $out_cmpaln_dir ) {
	    unless (0 == system (" chmod -R u+w $out_cmpaln_dir ") ) {
		print STDOUT "[ERROR '$program_name'] FAILED to change the permission mode of the main output directory '$out_cmpaln_dir': $?  !\n";
		print STDERR "[ERROR '$program_name'] $!\n";
		die;
	    }
	}

		## MODIFIED in creation of 'bch_serial_cmp_ref_vs_rec_msas.pl'. ##

	## $outfile1 = "$out_cmpaln_dir/$pref_outfile1$lcl_msa_id$suff_outfile1",
	## $outfile2 = "$out_cmpaln_dir/$pref_outfile2$lcl_msa_id$suff_outfile2",

	my $lcl_msa_id = $in_msa_id;

	my $outfile1_name = join ('', $pref_outfile1, $lcl_msa_id, $suff_outfile1);
	my $outfile2_name = join ('', $pref_outfile2, $lcl_msa_id, $suff_outfile2);

	my $outfile1 = "$out_cmpaln_dir/$outfile1_name";
	my $outfile2 = "$out_cmpaln_dir/$outfile2_name";


		# Move the temporary control file, as it is, to the output directory. #
		# (ADDED in creation of 'bch_serial_cmp_ref_vs_rec_msas.pl' on July 8 (Tue), 2014)

	my $out_ctrl_name = $ctrl_file_name;
	my $out_ctrl = "$out_cmpaln_dir/$out_ctrl_name";

	unless (0 == system ("mv $tmpin_ctrl $out_ctrl") ) {
	    print STDOUT "[ERROR '$program_name'] 'system (mv ...)'  FAILED to move the control file '$ctrl_file_name' from the temporary input directory to the output directory: $? !\n";
	    print STDERR "[ERROR '$program_name'] $!\n";
	    die;
	}

=for the predecessor 'bch_serial_reconst_dawg_msas_via_mafft.pl'.
	## $inseqs = "$out_recaln_dir/$inseqs_pref$lcl_msa_id$inseqs_suff",
	## $intree0 = "$out_recaln_dir/$intree_pref$lcl_msa_id$intree_suff0",
	## $intree = "$out_recaln_dir/$intree_pref$lcl_msa_id$intree_suff",
	## $out_pwaln_info = "$out_recaln_dir/$out_pwaln_info_pref$lcl_msa_id$out_pwaln_info_suff",
	## $outaln = "$out_recaln_dir/$outaln_pref$lcl_msa_id$outaln_suff",
	## $logfile  = "$out_indel_dir/$pref_logfile$lcl_msa_id$suff_logfile",
	# where $out_recaln_dir = "$top_recaln_dir/$archive_pref$id_class/";

	my $lcl_msa_id = $in_msa_id;

	my $inseqs_name = join ('', $inseqs_pref, $lcl_msa_id, $inseqs_suff);
	my $intree0_name = join ('', $intree_pref, $lcl_msa_id, $intree_suff0);
	my $intree_name = join ('', $intree_pref, $lcl_msa_id, $intree_suff);
	my $out_pwaln_info_name = join ('', $out_pwaln_info_pref, $lcl_msa_id, $out_pwaln_info_suff);
	my $outaln_name = join ('', $outaln_pref, $lcl_msa_id, $outaln_suff);
	my $logfile_name = join ('', $pref_logfile, $lcl_msa_id, $suff_logfile);

	my $inseqs = "$out_recaln_dir/$inseqs_name";
	my $intree0 = "$out_recaln_dir/$intree0_name";
=cut


		## (Annotation modified in creation of 'bch_serial_cmp_ref_vs_rec_msas.pl'.) ##
		## Retrieve a reference MSA. ##

=for the predecessor 'bch_serial_reconst_dawg_msas_via_mafft.pl'.
		## Create an input sequence file from a MSA simulated via Dawg. ##
=cut

	my ($ttl_in_msa, $ttl_seqids, $ttl_seq_lens) = extract_alignment ($tmpin_msa);
	unless (defined $ttl_in_msa) {
		print STDOUT "[ERROR '$program_name'] FAILED to extract the reference MSA from the file '$tmpin_msa' !\n";
		print STDERR "[ERROR '$program_name'] $!\n\n";
		die ;
	}

		# Extract only 'extant' sequences from the reference MSA (and remove gaps). #

	my @extant_seqs = my @extant_seqids = ();

	for (my $k=0; $k<@{$ttl_seqids}; $k++) { # (over sequences in the simulated MSA).

	    my $seqid = $ttl_seqids->[$k];

	    next if ($PREF_ANC eq substr ($seqid, 0, $LEN_PREF_ANC) ) ;

	    push @extant_seqids, $seqid;

		# MODIFIED in creation of 'bch_serial_cmp_ref_vs_rec_msas.pl'. #
	    push @extant_seqs, $ttl_in_msa->[$k];
	    ##(my $seq = ${$ttl_in_msa->[$k]}) =~ tr/\-//d ;
	    ##push @extant_seqs, \$seq;
	}		# End of for-loop (over sequences in the simulated MSA).

	my %seqid2indx; # = ($seqid => {index in @extant_seqids}, ...)
	for (my $k=0; $k<@extant_seqids; $k++) { $seqid2indx{$extant_seqids[$k]} = $k; }


		## Retrieve the corresponding reconstructed MSA. ##
		## (ADDED in creation of 'bch_serial_cmp_ref_vs_rec_msas.pl'.) ##

	my ($in_msa2, $seqids2, $seqlens2) = extract_alignment ($tmpin_msa2);
	unless (defined $in_msa2) {
		print STDOUT "[ERROR '$program_name'] FAILED to extract the reconstructed MSA from the file '$tmpin_msa' !\n";
		print STDERR "[ERROR '$program_name'] $!\n\n";
		die ;
	}

	my @rec_msa = (); # Reconstructed MSA in which the 'extant' sequences are arranged in the same order as in the reference MSA.

	my $ct_covered = 0;
	for (my $k=0; $k<@{$seqids2}; $k++) { # (over sequences in the reconstructed MSA).

	    my $seqid = $seqids2->[$k];

	    my $indx = $seqid2indx{$seqid};
	    unless (defined $indx) {
		print STDOUT "[WARNING '$program_name'] The $k th sequence ID in the reconstructed MSA (='$seqid') is MISSING from the reference MSA for the MSA ID '$in_msa_id': $! !\n";
		next;
	    }

	    $ct_covered++;

	    $rec_msa[$indx] = $in_msa2->[$k];
	    
	}		# End of the for-loop (over sequences in the reconstructed MSA).

	unless ($ct_covered == @extant_seqids) {
	    my $ct_extant = @extant_seqids;
	    my @missing = ();
	    for (my $k=0; $k<$ct_extant; $k++) { (defined $rec_msa[$k]) or (push @missing, $extant_seqids[$k]); }
	    print STDOUT "[ERROR '$program_name'] The reconstructed MSA covers only $ct_covered out of the $ct_extant 'extant' sequences in the reference MSA !\n";
	    print STDOUT "[ERROR '$program_name'] (Missing sequence IDs:  ", join (', ', @missing), ") .\n";
	    print STDERR "[ERROR '$program_name'] $!\n\n";
	    die ;
	}

	my $len_ref_msa = length ${$extant_seqs[0]} ;
	my $len_rec_msa = length ${$rec_msa[0]} ;
	my $ct_ext_seqs = @extant_seqids;

   if ($TEST_LEVEL>2) {
	print STDOUT "\n... FINISHED Retrieving the Two MSAs ...\n\n";
	print STDOUT "#{Extant sequences} = $ct_ext_seqs .\n";
	print STDOUT "{Length of the reference MSA}     = $len_ref_msa ,\n";
	print STDOUT "{Length of the reconstructed MSA} = $len_rec_msa .\n\n";
   }

   ##if ($TEST_LEVEL>3) { # ADDED in creation of 'bch_serial_cmp_ref_vs_rec_msas.pl'. #
   { # => This block has now been made MANDATORY on July 8 (Tue), 2014. 

	my $test_refaln = "$out_cmpaln_dir/refaln.$lcl_msa_id.aln";
	my $test_recaln = "$out_cmpaln_dir/recaln.$lcl_msa_id.aln";

	unless ( pr_clustal_like (@extant_seqids, @extant_seqs, $DIS_LEN, $test_refaln) ) {
	    print STDOUT "[ERROR '$program_name'] 'pr_clustal_like' FAILED to write the reference MSA into '$test_refaln' !\n";
	    print STDERR "[ERROR '$program_name'] $!\n";
	    die ;
	}
	print STDOUT "\n  ... Now, the reference MSA has been written into the file, '$test_refaln' ...\n\n";

	unless ( pr_clustal_like (@extant_seqids, @rec_msa, $DIS_LEN, $test_recaln) ) {
	    print STDOUT "[ERROR '$program_name'] 'pr_clustal_like' FAILED to write the reconstructed MSA into '$test_recaln' !\n";
	    print STDERR "[ERROR '$program_name'] $!\n";
	    die ;
	}
	print STDOUT "\n  ... Now, the reconstructed MSA has been written into the file, '$test_recaln' ...\n\n";
   }


=for the predecessor 'bch_serial_reconst_dawg_msas_via_mafft.pl'.
		# Write the extracted 'extant' sequences into the actual input file. #

	my $fh_tmpout1 = open_output_file ($inseqs, 0);
	unless (defined $fh_tmpout1) {
	    print STDOUT "[ERROR '$program_name'] FAILED to open '$inseqs' !\n";
	    print STDERR "[ERROR '$program_name'] $!\n\n";
	    die ;
	}
	unless ( print_fasta (@extant_seqids, @extant_seqs, $DIS_LEN, *${$fh_tmpout1}) ) {
	    print STDOUT "[ERROR '$program_name'] Subroutine 'print_fasta' FAILED to write sequences into '$inseqs' !\n";
	    print STDERR "[ERROR '$program_name'] $!\n\n";
	    die ;
	}
	close ($fh_tmpout1);
=cut


=for the predecessor 'bch_serial_reconst_dawg_msas_via_mafft.pl'.
		## Create an input tree file (in Newick format) from a control file for Dawg. ##

		# Read the Dawg control file. #

	my ($tree_string, $gapmodel, $gap_param, $gaplen_cutoff, $tot_indel_rate)
		= read_dawg_ctrl_file ($tmpin_ctrl);
	unless (defined $tree_string) {
	    print STDOUT "[ERROR '$program_name'] The subroutine 'read_dawg_ctrl_file' FAILED !\n";
	    print STDERR "[ERROR '$program_name'] $!\n";
	    die ;
	}

		# Extract tree information from the tree string just obtained from the Dawg control file, after re-formatting a little.
		# (IMPORTED from 'br_infer_psm_indel_spt_odr_events_dawg.pl'.)

	my %node2pa; # = ($node_id => $parent_node_id, ...) for all nodes except the top node. 
	my %node2ch; # = ($node_id => \@child_node_ids, ...) for all interior nodes.
	my %name2id; # = ($sequence_name => $node_id, ...) for all exterior nodes and the top-node.
	my %id2name; # = ($node_id => $sequence_name, ...) for all exterior nodes.
	my %br_attr; # = ($node_id => [$length, $int_node_name, ...], ...) for all nodes at the lowe-ends of the branches.

	my %name2id_intnode; # = ($node_name => $node_id, ...) for all interior nodes. #
	my $topnode_name; # The name of the top-node (root).

	unless ( input_tree_file_dawg (${$tree_string}, %node2pa, %node2ch, %name2id, %id2name, %br_attr, %name2id_intnode, $topnode_name) ) {
	    print STDOUT "[ERROR '$program_name'] FAILED to extract the input tree from a relevant line of the control file '$tmpin_ctrl' !\n";
	    print STDERR "[ERROR '$program_name'] $!\n\n";
	    die ;
	}

		# (Keep branch lengths but discard bootstrap supports or ancestral node names.) #
	my %brief_br_attr; # = ($branch_ID => \@brief_attr, ...) with $brief_attr[$INDX_LENGTH] = branch_length, and with no other elements.
	foreach my $br_id (keys %br_attr) {
	    my @brief_attr = ();
	    my $br_len = sprintf ($FMT_BRLEN, $br_attr{$br_id}->[$INDX_LENGTH] );
	    $brief_attr[$INDX_LENGTH] = $br_len;
	    $brief_br_attr{$br_id} = \@brief_attr;
	}

		# (In order to replace the sequence name at the leaves of the tree with the orders that the sequences appear in the MSA.) #
	my %id2seq_order; # = ($node_Id => $seq_indx + 1, ...) for the exterior nodes.
	foreach my $nid (keys %id2name) {
	    my $seqid = $id2name{$nid};
	    my $seq_indx = $seqid2indx{$seqid};
	    $id2seq_order{$nid} = $seq_indx + 1;
	}

	my $topnode_id = $name2id{$TOP_NODE};

	my $fh_tmpout2 = open_output_file ($intree0, 0);
	unless (defined $fh_tmpout2) {
	    print STDOUT "[ERROR '$program_name'] FAILED to open '$intree0' !\n";
	    print STDERR "[ERROR '$program_name'] $!\n\n";
	    die ;
	}
	unless ( br_output_tree ($topnode_id, %node2ch, %id2seq_order, %brief_br_attr, *${$fh_tmpout2}, 0, 0) ) {
	    print STDOUT "[ERROR '$program_name'] Subroutine 'br_output_tree' FAILED to output the input tree extracted from the file '$tmpin_ctrl' !\n";
	    print STDERR "[ERROR '$program_name'] $!\n\n";
	    die ;
	}
	close ($fh_tmpout2);
=cut

	### next; ## For Pre-TESTING the script ("TESTs/Pre_Test1a");

=for the predecessor 'bch_serial_reconst_dawg_msas_via_mafft.pl'.

		## Get down to the actual working directory. ##

	unless ( chdir $out_recaln_dir ) {
	    print STDOUT "[ERROR '$program_name'] FAILED the subroutine 'chdir' to get down to the actual workplace, '$out_recaln_dir' !\n";
	    print STDERR "[ERROR '$program_name'] $!\n";
	    die;
	}

		## Convert the format of the input tree file. ##

	unless (0 == system ("ruby $subsidiary_script  $intree0_name > $intree_name 2> log_treefmtconvert.txt") ) {
	    print STDERR "[ERROR '$program_name'] 'system ('ruby $subsidiary_script ...')' FAILED for the input MSA ID '$in_msa_id': $! !\n";
	    print STDERR "[ERROR '$program_name'] $!\n";
	    die;
	}

		## Reconstruct an MSA via MAFFT. ##

	my $options = "$OPTIONS1 $OPTIONS2 --treein $intree_name";

    (print STDOUT "  MAFFT options:  '$options'  .\n\n") if ($TEST_LEVEL> 1);

	unless (0 == system ("(time $main_mafft_script $options $inseqs_name > $outaln_name) > $logfile_name 2>&1" ) ) {
	##unless (0 == system ("time $main_mafft_script $options > $outaln_name 2> $logfile_name" ) ) { # A BUG (forgetting to specify the input file, $inseqs_name) fixed on July 3 (Thu), 2014. #
	    print STDERR "[ERROR '$program_name'] 'system ('$main_mafft_script ...')' FAILED for the input MSA ID '$in_msa_id' in the class '$id_class': $! !\n";
	    print STDERR "[ERROR '$program_name'] $!\n";
	    die;
	}

	if (( -f $raw_pwaln_info ) and ( -r $raw_pwaln_info )) {
	    unless (0 == system ("mv $raw_pwaln_info $out_pwaln_info_name") ) {
		print STDERR "[ERROR '$program_name'] FAILED to RENAME '$raw_pwaln_info' '$out_pwaln_info_name': $! !\n";
		print STDERR "[ERROR '$program_name'] $!\n";
		die;
	    }
	}
=cut

	my $fh_out1 = ($TEST_LEVEL>3) ? open_output_file ($outfile1, 0) : undef;
   if ($TEST_LEVEL>3) {
	unless (defined $fh_out1) {
	    print STDOUT "[ERROR '$program_name'] 'open_output_file' FAILED on the output file '$outfile1' !\n";
	    print STDERR "[ERROR '$program_name'] $!\n";
	    die;
	}
    } # END of "if ($TEST_LEVEL>3) {...}" #

	my $fh_out2 = open_output_file ($outfile2, 0);
	unless (defined $fh_out2) {
	    print STDOUT "[ERROR '$program_name'] 'open_output_file' FAILED on the output file '$outfile2' !\n";
	    print STDERR "[ERROR '$program_name'] $!\n";
	    die;
	}

		## Compare the Reference MSA and the Reconstructed MSA. ##

	my ($matches_in_ref, $matches_in_rec, $extra_in_ref, $extra_in_rec, $summary_mch_segs, $summary_diff_segs)
		= raw_cmp_2msas_clmwise (@extant_seqs, @rec_msa, $GAP);
	unless (defined $matches_in_ref) {
	    print STDOUT "[ERROR '$program_name'] The subroutine 'raw_cmp_2msas_clmwise' FAILED on the input MSA ID '$in_msa_id' in the class '$id_class' !\n";
	    print STDERR "[ERROR '$program_name'] $!\n";
	    die;
	}
    (print STDOUT "   --- 'raw_cmp_2msas_clmwise' successfully ended on the input MSA ID '$in_msa_id' ...\n\n") if ($TEST_LEVEL>1);

	my $ct_mch_segs = @{$matches_in_ref};
	my $ct_diff_segs = @{$extra_in_ref};

	unless ($ct_diff_segs == $ct_mch_segs + 1) {
	    print STDOUT "[ERROR '$program_name'] Somehow, the number of UNmatched segments (= $ct_diff_segs per MSA) exceeds that of Matched segments (= $ct_mch_segs per MSA) BY A NUMBER OTHER THAN 1 !!\n\n"; 
	    print STDERR "[ERROR '$program_name'] $!\n";
	    die;
	} 

	print $fh_out2 "# The MSA coordinates (i.e., column numbers) in this file follow the 0-based half-open convention.\n";
	print $fh_out2 "#\n\n";

	print $fh_out2 "<< Basic Quantities of reference & reconstructed MSAs >>\n\n";

	print $fh_out2 "#{Extant_sequences} = $ct_ext_seqs ,\n";
	print $fh_out2 "#{Columns}_ref      = $len_ref_msa ,\n";
	print $fh_out2 "#{Columns}_rec      = $len_rec_msa .\n\n\n";


	print $fh_out2 "<< The Raw Regions where the reference and reconstructed MSAs perfectly Match (#{regions} = $ct_mch_segs) >>\n\n";
	##print $fh_out2 "<< The raw regions where the reference and reconstructed MSAs perfectly match (in the 0-based half-open coordinate convention) >>\n\n";
	print $fh_out2 join ("\t", 'Indx_region', 'Start_in_Ref', 'End_in_Ref', 'Start_in_Rec', 'End_in_Rec'), "\n\n";

	for (my $rg=0; $rg<$ct_mch_segs; $rg++) { print $fh_out2 join ("\t", $rg, @{$summary_mch_segs->[$rg]}), "\n"; } 

	print $fh_out2 "\n\n";

	print $fh_out2 "<< Minimally Differing Regions (#{regions} = $ct_diff_segs) >>\n\n";
	##print $fh_out2 "<< Minimally Differing Regions (in the 0-based half-open coordinate convention) >>\n\n";
	print $fh_out2 join ("\t", 'Indx_region', 'Start_in_Ref', 'End_in_Ref', 'Start_in_Rec', 'End_in_Rec'), "\n\n";

	for (my $rg=0; $rg<$ct_diff_segs; $rg++) { print $fh_out2 join ("\t", $rg, @{$summary_diff_segs->[$rg]}), "\n"; }

	print $fh_out2 "\n\n";


	my ($lm_start1, $lm_end1, $lm_start2, $lm_end2) = @{$summary_diff_segs->[0]};
	my ($rm_start1, $rm_end1, $rm_start2, $rm_end2) = @{$summary_diff_segs->[$ct_diff_segs-1]};


    if ($TEST_LEVEL>3) { # (I) Print out column coordinates and residue numbers for matched/UNmatched segments. #

	my @labels = ('Column_coord', @extant_seqids);

	print STDOUT "\n[[ Output of 'raw_cmp_2msas_clmwise' (#{matched segments} = $ct_mch_segs; #{UNmatched segments} = $ct_diff_segs) ]]\n\n";

	print STDOUT "[ The left-most UNmatched segments ]\n\n";

	print STDOUT "{ In the reference MSA: \[$lm_start1, $lm_end1) }\n\n";

	print STDOUT join ("\t", @labels), "\n\n";

	foreach my $clm_info (@{$extra_in_ref->[0]}) { print STDOUT join ("\t", @{$clm_info}), "\n"; }

	print STDOUT "\n\n";

	print STDOUT "{ In the reconstructed MSA: \[$lm_start2, $lm_end2) }\n\n";

	print STDOUT join ("\t", @labels), "\n\n";

	foreach my $clm_info (@{$extra_in_ref->[0]}) { print STDOUT join ("\t", @{$clm_info}), "\n"; }

	print STDOUT "\n\n\n";

	for (my $sg=0; $sg<$ct_mch_segs; $sg++) { # Testing for-loop (over matched segments). #

	    print STDOUT "[ The $sg th Matched segments ]\n\n";

	    my ($mch_start1, $mch_end1, $mch_start2, $mch_end2) = @{$summary_mch_segs->[$sg]};

	    print STDOUT "{ In the reference MSA: \[$mch_start1, $mch_end1) }\n\n";

	    print STDOUT join ("\t", @labels), "\n\n";

	    foreach my $clm_info (@{$matches_in_ref->[$sg]}) { print STDOUT join ("\t", @{$clm_info}), "\n"; }

	    print STDOUT "\n\n";

	    print STDOUT "{ In the reconstructed MSA: \[$mch_start2, $mch_end2) }\n\n";

	    print STDOUT join ("\t", @labels), "\n\n";

	    foreach my $clm_info (@{$matches_in_rec->[$sg]}) { print STDOUT join ("\t", @{$clm_info}), "\n"; }

	    print STDOUT "\n\n\n";


	    print STDOUT "[ The UNmatched segments right-flanking the $sg th Matched segments ]\n\n";

	    my ($rf_start1, $rf_end1, $rf_start2, $rf_end2) = @{$summary_diff_segs->[$sg+1]};

	    print STDOUT "{ In the reference MSA: \[$rf_start1, $rf_end1) }\n\n";

	    print STDOUT join ("\t", @labels), "\n\n";

	    foreach my $clm_info (@{$extra_in_ref->[$sg+1]}) { print STDOUT join ("\t", @{$clm_info}), "\n"; }

	    print STDOUT "\n\n";

	    print STDOUT "{ In the reconstructed MSA: \[$rf_start2, $rf_end2) }\n\n";

	    print STDOUT join ("\t", @labels), "\n\n";

	    foreach my $clm_info (@{$extra_in_rec->[$sg+1]}) { print STDOUT join ("\t", @{$clm_info}), "\n"; }

	    print STDOUT "\n\n\n";
	}			# End of the testing for-loop (over matched segments). #

    } # END of "if ($TEST_LEVEL>3) {...} (I)"


		# Check the consistency of the end coordinates. #

	unless (($lm_start1 == 0) and ($lm_start2 == 0)) {
	    print STDOUT "[ERROR '$program_name'] Somehow, BOTH of the starting coordinates of the left-most UNmatched region (=$lm_start1 for reference MSA, =$lm_start2 for reconstructed MSA) are NOT ZERO !!\n";
	    print STDERR "[ERROR '$program_name'] $!\n";
	    die;
	}

	unless (($rm_end1 == $len_ref_msa) and ($rm_end2 == $len_rec_msa)) {
	    print STDOUT "[ERROR '$program_name'] Somehow, BOTH of the ending coordinates of the right-most UNmatched region (=$rm_end1 for reference MSA, =$rm_end2 for reconstructed MSA) DO NOT EQUAL the MSA lengths (=$len_ref_msa for reference MSA, =$len_rec_msa for reconstructed MSA) !!\n\n";
	    print STDERR "[ERROR '$program_name'] $!\n";
	    die;
	}


    if ($TEST_LEVEL>=0) { # A MANDATORY TEST.  (ADDED on July 7 (Mon), 2014)

		# Check the consistency of the segment boundaries. #

	my ($lf_end1, $lf_end2) = ($lm_end1, $lm_end2);

	for (my $sg=0; $sg<$ct_mch_segs; $sg++) { # Testing for-loop (over matched segments). #

		# Coordinates of the $sg th matched segments.
	    my ($mch_start1, $mch_end1, $mch_start2, $mch_end2) = @{$summary_mch_segs->[$sg]};

	    unless (($lf_end1 == $mch_start1) and ($lf_end2 == $mch_start2)) {
		print STDOUT "[ERROR '$program_name'] Somehow, BOTH of the starting coordinates of the $sg th matched region (=$mch_start1 for reference, =$mch_start2 for reconstructed) DO NOT MATCH the ending coordinates of the left-flanking UNmatched region (=$lf_end1 for reference, =$lf_end2 for reconstructed) !!\n\n";
		print STDERR "[ERROR '$program_name'] $!\n";
		die;
	    }

		# Coordinates of the UNmatched segments right-flanking the $sg th matched segments.
	    my ($rf_start1, $rf_end1, $rf_start2, $rf_end2) = @{$summary_diff_segs->[$sg+1]};

	    unless (($mch_end1 == $rf_start1) and ($mch_end2 == $rf_start2)) {
		print STDOUT "[ERRROR '$program_name'] Somehow, BOTH of the ending coordinates of the $sg th matched region (=$mch_end1 for reference, =$mch_end2 for reconstructed) DO NOT MATCH the starting coordinates of the right-flanking UNmatched region (=$rf_start1 for reference, =$rf_start2 for reconstructed) !!\n\n";
		print STDERR "[ERROR '$program_name'] $!\n";
		die;
	    }

	    ($lf_end1, $lf_end2) = ($rf_end1, $rf_end2); # Update the ending coordinates of the left-flanking UNmatched segment.

	}			# End of the testing for-loop (over matched segments). #

    }	# END of "if ($TEST_LEVEL>=0) {...} # A MANDATORY TEST."


    if ($TEST_LEVEL>3) { # (II) Print out MSAS of the regions. #

	print $fh_out1 "<< Summary Information of MSAs >>\n\n";

	print $fh_out1 "#{Extant sequences in each MSA} = $ct_ext_seqs .\n";
	print $fh_out1 "#{Columns in the reference MSA}     = $len_ref_msa .\n";
	print $fh_out1 "#{Columns in the reconstructed MSA} = $len_rec_msa .\n\n\n";

	my @cp_ref_msa = my @cp_rec_msa = ();

	foreach my $seq (@extant_seqs) { my $cp_seq = ${$seq}; push @cp_ref_msa, \$cp_seq; }
	foreach my $seq (@rec_msa) { my $cp_seq = ${$seq}; push @cp_rec_msa, \$cp_seq; }

	print $fh_out1 "<< MSAs of the Matched/UNmatched Regions >>\n\n";

	print $fh_out1 "[ The left-most UNmatched segments ]\n\n";

	print $fh_out1 "{ In the reference MSA: \[$lm_start1, $lm_end1) }\n\n";

	## my ($lm_start1, $lm_end1, $lm_start2, $lm_end2) = @{$summary_diff_segs->[0]};

	my @lm_ref_msa = ();
	foreach my $seq (@cp_ref_msa) { my $sbseq = substr (${$seq}, 0, $lm_end1 - $lm_start1, ''); push @lm_ref_msa, \$sbseq; }

	unless ( pr_ODEN_input (@extant_seqids, @lm_ref_msa, $DIS_LEN, *${$fh_out1}) ) {
	    print STDOUT "[ERROR '$program_name'] 'pr_ODEN_input' FAILED to print out the reference MSA segment for the input MSA ID 'in_msa_id' !\n";
	    print STDERR "[ERROR '$program_name'] $!\n";
	    die;
	}

	print $fh_out1 "\n\n";

	print $fh_out1 "{ In the reconstructed MSA: \[$lm_start2, $lm_end2) }\n\n";

	my @lm_rec_msa = ();
	foreach my $seq (@cp_rec_msa) { my $sbseq = substr (${$seq}, 0, $lm_end2 - $lm_start2, ''); push @lm_rec_msa, \$sbseq; }

	unless ( pr_ODEN_input (@extant_seqids, @lm_rec_msa, $DIS_LEN, *${$fh_out1}) ) {
	    print STDOUT "[ERROR '$program_name'] 'pr_ODEN_input' FAILED to print out the reconstructed MSA segment for the input MSA ID 'in_msa_id' !\n";
	    print STDERR "[ERROR '$program_name'] $!\n";
	    die;
	}

	print $fh_out1 "\n\n\n";

	my ($last_end1, $last_end2) = ($lm_end1, $lm_end2);

	for (my $sg=0; $sg<$ct_mch_segs; $sg++) { # Testing for-loop (over matched segments). #

	    print $fh_out1 "[ The $sg th Matched segments ]\n\n";

	    my ($mch_start1, $mch_end1, $mch_start2, $mch_end2) = @{$summary_mch_segs->[$sg]};

	    print $fh_out1 "{ In the reference MSA: \[$mch_start1, $mch_end1) }\n\n";

	    my @mch_ref_msa = ();
	    foreach my $seq (@cp_ref_msa) { my $sbseq = substr (${$seq}, 0, $mch_end1 - $mch_start1, ''); push @mch_ref_msa, \$sbseq; }

	    unless ( pr_ODEN_input (@extant_seqids, @mch_ref_msa, $DIS_LEN, *${$fh_out1}) ) {
		print STDOUT "[ERROR '$program_name'] 'pr_ODEN_input' FAILED to print out the refererence MSA segment for the input MSA ID 'in_msa_id' !\n";
		print STDERR "[ERROR '$program_name'] $!\n";
		die;
	    }

	    print $fh_out1 "\n\n";

	    print $fh_out1 "{ In the reconstructed MSA: \[$mch_start2, $mch_end2) }\n\n";

	    my @mch_rec_msa = ();
	    foreach my $seq (@cp_rec_msa) { my $sbseq = substr (${$seq}, 0, $mch_end2 - $mch_start2, ''); push @mch_rec_msa, \$sbseq; }

	    unless ( pr_ODEN_input (@extant_seqids, @mch_rec_msa, $DIS_LEN, *${$fh_out1}) ) {
		print STDOUT "[ERROR '$program_name'] 'pr_ODEN_input' FAILED to print out the reconstructed MSA segment for the input MSA ID 'in_msa_id' !\n";
		print STDERR "[ERROR '$program_name'] $!\n";
		die;
	    }

	    print $fh_out1 "\n\n\n";


	    print $fh_out1 "[ The UNmatched segments right-flanking the $sg th Matched segments ]\n\n";

	    my ($rf_start1, $rf_end1, $rf_start2, $rf_end2) = @{$summary_diff_segs->[$sg+1]};

	    print $fh_out1 "{ In the reference MSA: \[$rf_start1, $rf_end1) }\n\n";

	    my @rf_ref_msa = ();
	    foreach my $seq (@cp_ref_msa) { my $sbseq = substr (${$seq}, 0, $rf_end1 - $rf_start1, ''); push @rf_ref_msa, \$sbseq; }

	    unless ( pr_ODEN_input (@extant_seqids, @rf_ref_msa, $DIS_LEN, *${$fh_out1}) ) {
		print STDOUT "[ERROR '$program_name'] 'pr_ODEN_input' FAILED to print out the refererence MSA segment for the input MSA ID 'in_msa_id' !\n";
		print STDERR "[ERROR '$program_name'] $!\n";
		die;
	    }

	    print $fh_out1 "\n\n";

	    print $fh_out1 "{ In the reconstructed MSA: \[$rf_start2, $rf_end2) }\n\n";

	    my @rf_rec_msa = ();
	    foreach my $seq (@cp_rec_msa) { my $sbseq = substr (${$seq}, 0, $rf_end2 - $rf_start2, ''); push @rf_rec_msa, \$sbseq; }

	    unless ( pr_ODEN_input (@extant_seqids, @rf_rec_msa, $DIS_LEN, *${$fh_out1}) ) {
		print STDOUT "[ERROR '$program_name'] 'pr_ODEN_input' FAILED to print out the reconstructed MSA segment for the input MSA ID 'in_msa_id' !\n";
		print STDERR "[ERROR '$program_name'] $!\n";
		die;
	    }

	    print $fh_out1 "\n\n\n";

	}			# End of the testing for-loop (over matched segments). #

    } # END of "if ($TEST_LEVEL>3) {...} (II)"


		## Identify UNmatched regions consisting only of gaps in one MSA, and empty in the other MSA. ##
		## (ADDED in creation of 'bch_serial_cmp_ref_vs_rec_msas.pl' on July 7 (Mon), 2014.) 

	my $indices_gaponly_rgs = identify_gaponly_unmch_rgs (@{$extra_in_ref}, @{$extra_in_rec});

	unless (defined $indices_gaponly_rgs) {
	    print STDOUT "[ERROR '$program_name'] 'identify_gaponly_unmch_rgs' FAILED on UNmatched regions in the input MSA ID 'in_msa_id' !\n";
	    print STDERR "[ERROR '$program_name'] $!\n";
	    die;
	}

	print $fh_out2 "Gap-only regions (indices): ", join (', ', @{$indices_gaponly_rgs}), " .\n\n\n";


		## Make "core" matched segments by removing gappy ends from the "raw" matched segments. ##
		## (ADDED in creation of 'bch_serial_cmp_ref_vs_rec_msas.pl' on July 7 (Mon), 2014.) 

	my ($core_matches_in_ref, $core_matches_in_rec, $summary_core_mch_segs, $summary_inter_core_rgs)
		= mk_core_matched_segs (@{$matches_in_ref}, @{$matches_in_rec}, $len_ref_msa, $len_rec_msa);

	# my $len_ref_msa = length ${$extant_seqs[0]} ;
	# my $len_rec_msa = length ${$rec_msa[0]} ;
	# my ($matches_in_ref, $matches_in_rec, $extra_in_ref, $extra_in_rec, $summary_mch_segs, $summary_diff_segs)

	unless (defined $core_matches_in_ref) {
	    print STDOUT "[ERROR '$program_name'] 'mk_core_matched_segs' FAILED on the input MSA ID 'in_msa_id' !\n";
	    print STDERR "[ERROR '$program_name'] $!\n";
	    die;
	}

	my $ct_core_mches = @{$core_matches_in_ref};
	my $ct_spacers = @{$summary_inter_core_rgs};

	print $fh_out2 "<< \"Core\" regions where the reference and reconstructed MSAs match (#{cores} = $ct_core_mches) >>\n\n";
	print $fh_out2 join ("\t", 'Indx_core_rg', 'Start_in_Ref', 'End_in_Ref', 'Start_in_Rec', 'End_in_Rec', 'Indx_org_rg'), "\n\n";
	for (my $rg=0; $rg<$ct_core_mches; $rg++) { print $fh_out2 join ("\t", $rg, @{$summary_core_mch_segs->[$rg]}), "\n"; }
	print $fh_out2 "\n\n";

	print $fh_out2 "<< Spacer regions between the \"core\" matched regions (#{spacers} = $ct_spacers) >>\n\n";
	print $fh_out2 join ("\t", 'Indx_spacer', 'Start_in_Ref', 'End_in_Ref', 'Start_in_Rec', 'End_in_Rec', 'Indices,org,unmch,regions'), "\n\n";

	for (my $rg=0; $rg<$ct_spacers; $rg++) { # Printing for-loop (over inter-core spacer regions). #
	    my $summary_info = $summary_inter_core_rgs->[$rg];
	    print $fh_out2 join ("\t", $rg, @{$summary_info}[0..3], join (',', @{$summary_info->[4]}) ), "\n";
	}			# End of the printing for-loop (over inter-core spacer regions). #
	print $fh_out2 "\n\n";


    if ($TEST_LEVEL>3) { # (III) Print out column coordinates and residue numbers for core matched segments. #

	my @labels = ('Column_coord', @extant_seqids);

	print $fh_out1 "\n\n<< Output of 'mk_core_matched_segs' (#{core matched segments} = $ct_core_mches; #{spacer regions} = $ct_spacers) >>\n\n";

	for (my $csg=0; $csg<$ct_core_mches; $csg++) { # Testing for-loop (over core matched segments). #

	    my ($mch_start1, $mch_end1, $mch_start2, $mch_end2, $indx_org) = @{$summary_core_mch_segs->[$csg]};

	    print $fh_out1 "[ The $csg th Core Matched segments ( In the original $indx_org th matched segments) ]\n\n";

	    print $fh_out1 "{ In the reference MSA: \[$mch_start1, $mch_end1) }\n\n";

	    print $fh_out1 join ("\t", @labels), "\n\n";

	    foreach my $clm_info (@{$core_matches_in_ref->[$csg]}) { print $fh_out1 join ("\t", @{$clm_info}), "\n"; }

	    print $fh_out1 "\n\n";

	    print $fh_out1 "{ In the reconstructed MSA: \[$mch_start2, $mch_end2) }\n\n";

	    print $fh_out1 join ("\t", @labels), "\n\n";

	    foreach my $clm_info (@{$core_matches_in_rec->[$csg]}) { print $fh_out1 join ("\t", @{$clm_info}), "\n"; }

	    print $fh_out1 "\n\n\n";

	}			# End of the testing for-loop (over core matched segments). #

    } # END of "if ($TEST_LEVEL>3) {...} (III)"


		### RESTART FROM HERE ###


	## unless ( pr_clustal_like (@extant_seqids, @extant_seqs, $DIS_LEN, $test_refaln) ) {
	## unless ( pr_clustal_like (@extant_seqids, @rec_msa, $DIS_LEN, $test_recaln) ) {

	($TEST_LEVEL>3) and ( close ($fh_out1) );
	close ($fh_out2);

=for the predecessor 'bch_serial_reconst_dawg_msas_via_mafft.pl'.
		## ADDED in creation of 'bch_serial_br_infer_indels.pl'. ##
		## => MODIFIED in creation of 'bch_serial_br_infer_indels_dawg.pl'. ##

	## $outfile1 = "$out_indel_dir/$pref_outfile1$lcl_msa_id$suff_outfile1",
	## $outfile2 = "$out_indel_dir/$pref_outfile2$lcl_msa_id$suff_outfile2",
	## $logfile  = "$out_indel_dir/$pref_logfile$lcl_msa_id$suff_logfile",
	# where $out_indel_dir = "$top_indel_dir/$archive_pref$id_class/";

	my $outfile1 = "$out_indel_dir/$pref_outfile1$in_msa_id$suff_outfile1";
	my $outfile2 = "$out_indel_dir/$pref_outfile2$in_msa_id$suff_outfile2";
	my $logfile = "$out_indel_dir/$pref_logfile$in_msa_id$suff_logfile";

	unless (0 == system ("(time perl $main_indel_script $tmpin_msa $tmpin_ctrl $outfile1 $outfile2) > $logfile 2>&1") ) {
	    print STDERR "[ERROR '$program_name'] FAILED 'system ('perl $main_indel_script ...')' FAILED for the input MSA ID '$in_msa_id' in the class '$id_class': $! !\n";
	    print STDERR "[ERROR '$program_name'] $!\n";
	    die;
	}
=cut
=for the predecessor 'bch_serial_br_infer_indels_dawg.pl'. 
	## $main_indel_script = "Scripts/br_infer_psm_indel_events.pl";
	##
	## $outfile1 = "$out_indel_dir/$name_outfile1",
	## $outfile2 = "$out_indel_dir/$name_outfile2",
	## $logfile  = "$out_indel_dir/$name_logfile",
	# where $out_indel_dir = "$top_indel_dir/$archive_pref$chr_no/$anchor_orf_id/";

	my $outfile1 = "$out_indel_dir/$name_outfile1";
	my $outfile2 = "$out_indel_dir/$name_outfile2";
	my $logfile = "$out_indel_dir/$name_logfile";

	unless (0 == system ("(time perl $main_indel_script $tmpin_msa $tmpl_intree $out_indel_dir) > $logfile 2>&1") ) {
	    print STDERR "[ERROR '$program_name'] FAILED 'system ('perl $main_indel_script ...')' FAILED for the input MSA ID '$in_msa_id': $! !\n";
	    print STDERR "[ERROR '$program_name'] $!\n";
	    die;
	}
=cut

=for the predecessor 'bch_serial_reconst_dawg_msas_via_mafft.pl'.
		# Get back to the original (top) working directory. #

	unless ( chdir $CURR_WORK_DIR ) {
	    print STDOUT "[ERROR '$program_name'] FAILED the subroutine 'chdir' to RETURN TO the original place, '$CURR_WORK_DIR' !\n";
	    print STDERR "[ERROR '$program_name'] $!\n";
	    die;
	}
=cut

		# Check whether the output files were actually created or not. #
		# (MODIFIED in creation of 'bch_serial_reconst_dawg_msas_via_mafft.pl'.) #
		# (=> Further MODIFIED in creation of 'bch_serial_cmp_ref_vs_rec_msas.pl' on July 8 (Tue), 2014.)

	my @list_ofile_names = ($TEST_LEVEL>3) ? ($outfile1_name, $outfile2_name, $out_ctrl_name) : ($outfile2_name, $out_ctrl_name)  ;

	foreach my $ofile_name (@list_ofile_names) {
	##foreach my $ofile_name ($outfile1_name, $outfile2_name) { 
=for the predecessor 'bch_serial_reconst_dawg_msas_via_mafft.pl'.
	foreach my $ofile_name ($inseqs_name, $intree0_name, $intree_name) { # For TESTING the script ("TESTs/Pre_Test2a"). #
	##foreach my $ofile_name ($inseqs_name, $intree0_name, $intree_name, $out_pwaln_info_name, $outaln_name, $logfile_name) { # For the FULL-SCALE analysis. #
=cut
	     my $ofile = "$out_cmpaln_dir/$ofile_name";
	     unless (( -f $ofile ) and ( -r $ofile )) {
		print STDOUT "[ERROR '$program_name'] CanNOT FIND a readable output file '$ofile'... I guess that the comparison analysis between the reference and reconstructed MSAs FAILED for the MSA ID '$in_msa_id' !\n";
		print STDERR "[ERROR '$program_name'] $!\n";
		die;
	     }
	}

  (print STDOUT "\n ... Successfully extracted 'extant' sequences from the reference alignment '$tmpin_msa', and compared with it with the reconstructed alignment '$tmpin_msa2' ...\n\n") if ($TEST_LEVEL>1);

=for the predecessor 'bch_serial_br_infer_indels_dawg.pl'.
	foreach my $ofile ($outfile1, $outfile2, $logfile) {
	    unless (( -f $ofile ) and ( -r $ofile )) {
		print STDOUT "[ERROR '$program_name'] CanNOT FIND a readable output file '$ofile'... I guess that the analysis via the script '$main_indel_script' FAILED on the temporary input MSA '$tmpin_msa' !\n";
		print STDERR "[ERROR '$program_name'] $!\n";
		die;
	    }
	}

  (print STDOUT "\n ... Successfully extracted the input alignment '$tmpin_msa' and performed an Indel analysis on it ...\n\n") if ($TEST_LEVEL>1);
=cut

		# Remove the temporary input files. #
		# ( MODIFIED in creation of 'bch_serial_br_infer_indels_dawg.pl'.)
		# (=> Further MODIFIED in creation of 'bch_serial_cmp_ref_vs_rec_msas.pl'.)

	foreach my $tmpin_file ($tmpin_msa, $tmpin_msa2) {
	##foreach my $tmpin_file ($tmpin_msa, $tmpin_ctrl) {
	    unless (0 == system ("rm -f $tmpin_file") ) {
		print STDOUT "[ERROR '$program_name'] FAILED to remove the temporary input file '$tmpin_file': $? !\n";
		print STDERR "[ERROR '$program_name'] $!\n";
		die;
	    }
	}

=for the predecessor 'bch_serial_br_infer_indels_dawg.pl'
		# Remove the temporary input MSA file. #
	unless (0 == system ("rm -f $tmpin_msa") ) {
	    print STDOUT "[ERROR '$program_name'] FAILED to remove the temporary input MSA file '$tmpin_msa': $? !\n";
	    print STDERR "[ERROR '$program_name'] $!\n";
	    die;
	}
=cut

	$ct_succ++;

    }					# End of the middle foreach-loop (over MSAs in the archive). #

		## Archive the Middle output directory (storing masked MSAs for the same chromosome.) ##

    my $out_archive_name = "$mid_dir.tgz";

     # $parent_out_recaln_dir = "$top_recaln_dir/$mid_dir";
     # [ $parent_out_indel_dir = "$top_indel_dir/$mid_dir"; ] --- for the predecessor 'bch_serial_br_infer_indels_dawg.pl'.
     # [ $parent_inout_paml_dir = "$top_paml_dir/$mid_dir"; ] --- for the predecessor 'bch_serial_PAML.pl'.
     # [$outaln_dir = "$topoutaln_dir/$mid_dir";]  --- for the predecessor 'bchbch_refine_msas.pl'.

    unless ( chdir $top_cmpaln_dir ) { # Yet FURTHER MODIFIED in creation of 'bch_serial_cmp_ref_vs_rec_msas.pl'.
    ##unless ( chdir $top_recaln_dir ) { # FURTHER MODIFIED in creation of 'bch_serial_br_infer_indels.pl'.
    ##unless ( chdir $top_indel_dir ) { # MODIFIED in creation of 'bch_serial_br_infer_indels.pl'.
    ##unless ( chdir $top_paml_dir ) { # MODIFIED in creation of 'bch_serial_PAML.pl'.
    ##unless ( chdir $topoutaln_dir ) {
	print STDOUT "[ERROR '$program_name'] FAILED the subroutine 'chdir' to change the directory to '$top_cmpaln_dir' !\n";
	print STDERR "[ERROR '$program_name'] $!\n";
	die;
    }

    unless (0 == system ("tar -cpzf $out_archive_name $mid_dir") ) {
	print STDOUT "[ERROR '$program_name'] FAILED TO CREATE a tar-gzipped ARCHIVE '$out_archive_name out of the directory '$mid_dir' under the directory '$top_cmpaln_dir': $? !\n";
	print STDERR "[ERROR '$program_name'] $!\n";
	die;
    }

    unless (0 == system ("rm -rf $mid_dir") ) {
	print STDOUT "[ERROR '$program_name'] FAILED to REMOVE the directory '$mid_dir' under the directory '$top_cmpaln_dir': $? !\n";
	print STDERR "[ERROR '$program_name'] $!\n";
	die;
    }
 (print STDOUT "\n... Successfully archived the masked MSAs into '$out_archive_name' under '$top_cmpaln_dir'!!\n\n") if ($TEST_LEVEL>1);

    unless ( chdir $CURR_WORK_DIR ) {
	print STDOUT "[ERROR '$program_name'] FAILED the subroutine 'chdir' to RETURN TO the original place, '$CURR_WORK_DIR' !\n";
	print STDERR "[ERROR '$program_name'] $!\n";
	die;
    }

    ##($ct_chr>0) and last; ## For TESTING the script. ##

}			# END of the outer foreach-loop. (over archives (or classes)) #


print STDOUT "\n=== All Processes FINISHED !! ===\n\n";

print STDOUT "#{MSA Classes} = $ct_classes .\n";
##print STDOUT "#{Chromosomes} = $ct_chr .\n";
print STDOUT "#{Input MSAs}  = $ct_msas .\n";
print STDOUT "    #{Anomalous} = $ct_anom ,\n";
print STDOUT "    #{Failed}    = $ct_fail ,\n";
print STDOUT "    #{Succeeded} = $ct_succ .\n\n";


	### DEFINITIONS OF THE SUBROUTINES ###

# peek_into_archive:
#	This subroutine looks into an input archive and outputs a list of entries.
#	The archive is supposed to be storing files with the following paths:
#	"$dir/$pref$id$suff",
#	where $id specifies the ID of the file.
#
# INPUT: (\$in_archive, $dir, $pref, $suff), where
#	$in_archive is the path to the input archive;
#	$dir/$pref/$suff are templates for the paths to the files stored in the archive.
#
# OUTPUT: \@list_ids, where
#	@list_ids stores the IDs of the archived files with the above paths.
#
sub peek_into_archive (\$$$$) {

	my ($in_archive, $dir, $pref, $suff) = @_;
	local $/ = "\n"; # Use the default input-record-separator. #

	my $fh_tmp;
	unless ( open ($fh_tmp, "tar -tzf ${$in_archive} |" ) ) {
	    print STDOUT "[ERROR 'peek_into_archive'] CanNOT fork or look into ${$in_archive}: $!\n";
	    return undef;
	}

	my @list_ids = ();

	my $ext_pref = "$dir/$pref"; # Extended prefix. #
	my $len_epref = length $ext_pref;
	my $len_suff = length $suff;

	while (my $tmp = <$fh_tmp>) { # Main while-loop (over input lines) #

	    $tmp =~ s/\s+$//; # Remove white spaces at the end of the entry (serving as a separator (and possibly a pad)).
	    ($ext_pref =~ m/^\.\//) or ($tmp =~ s/^\.\///); # Remove './' at the beginning of the entry unless $ext_pref begins with './'. (ADDED in creation of 'bch_serial_PAML.pl'.)

	    my $tmp_suff = substr ($tmp, - $len_suff, $len_suff, '');

	    ($tmp_suff eq $suff) or next; # Skip if the suffix doesn't match.

	    my $tmp_epref = substr ($tmp, 0, $len_epref, '');

	    ($tmp_epref eq $ext_pref) or next; # Skip if the extended prefix doesn't match.

	    push @list_ids, $tmp; # The remnant of the entry must be the ID.


	}			# End of the main while-loop (over input lines) #
	close ($fh_tmp);

	return \@list_ids;

}	# End of the subroutine 'peek_into_archive' #


	## IMPORTED from 'br_infer_psm_indel_spt_odr_events_dawg.pl'. ##

# read_dawg_ctrl_file:
#	This subroutine reads a Dawg control file,
#	and retrieves indel parameters and a guide tree.
#
# INPUT: \$ctrl_file, where
#	$infile is the path to a Dawg control file.
#
# OUTPUT: (\$tree_string, $gapmodel, $gap_param, $gaplen_cutoff, $tot_indel_rate), where
#	$tree_string is a string representing the guide tree;
#	$gapmodel specifies the gap model;
#	$gap_param is the power exponent if $gapmodel = '"PL"',
#			the negative binomial parameter if $gapmodel = '"NB"';
#	$gaplen_cutoff is the cut-off for the gap-length;
#	$tot_indel_rate is the total insertion/deletion rate (per site).
#
sub read_dawg_ctrl_file (\$) {

	my ($ctrl_file) = @_;
	local $/ = "\n";

	my $fh_ctrl = open_input_file2 (${$ctrl_file});
	unless (defined $fh_ctrl) {
	    print STDOUT "[ERROR 'read_dawg_ctrl_file'] 'open_input_file2' FAILED on the control file '${$ctrl_file}': $! !\n";
	    return (undef, undef, undef, undef, undef);
	}

	my ($tree_string, $gapmodel, $gap_param, $gaplen_cutoff, $tot_indel_rate);

	while (my $line = <$fh_ctrl>) { # Main while-loop (over lines). #

	    ($line =~ m/^\#/) and next; # Skip a comment line. #

	    $line =~ s/\s+$//;
	    my ($option_name, $value) = split /\s*\=\s*/, $line;

	    if ($option_name eq 'Tree') {
		$tree_string = $value;

	    } elsif ($option_name eq 'GapModel') {
		$gapmodel = $value;

	    } elsif ($option_name eq 'GapParams') {

		$value =~ s/^\{//;
		$value =~ s/\}$//;
		($gap_param, $gaplen_cutoff) = split /\s*\,\s*/, $value;

	    } elsif ($option_name eq 'Lambda') {

		$tot_indel_rate = $value;
	    }

	}			# End of the main while-loop (over lines). #

	close ($fh_ctrl);

	foreach my $var ($tree_string, $gapmodel, $gap_param, $gaplen_cutoff, $tot_indel_rate) { # Trailing foreach-loop. #
	    (defined $var) and next;
	    return (undef, undef, undef, undef, undef);
	}		# End of the trailing foreach-loop. #

	return (\$tree_string, $gapmodel, $gap_param, $gaplen_cutoff, $tot_indel_rate);

}	# End of the subroutine 'read_dawg_ctrl_file'. # 


=for the predecessor 'bchbch_refine_msas.pl'
# cal_pvs_sbst_indel:
#	This satellite subroutine of 'pwaln_surveillance' calcualtes
#	P-value for substitutions and that for indels,
#	based on a binomial distribution for the former and a Poisson distribution for the latter.
#
# INPUT: ($wd_start, $wd_end, $ct_ngp_clms, \@window, \@list_indels, $prob_match, $rate_indel), where
#	$wd_start/end is the start/end coordinate of the window (0-based half-open);
#	$ct_ngp_clms is the number of non-gapped columns in the window;
#	@{$window[$c]} = ($coord, $char_ref, $char_sbj) is for the $c th column in the window;
#	@{$list_indels[$i]} = ($sgn, $start, $end) is for the $i th indel in the window, with
#	$sgn = 1 if gaps are in the reference, = -1 if gaps are in the subject;
#	$prob_match is the probability of matches among non-gapped columns;
#	$rate_indel is the rate of indels (per inter-nucleotide position).
#
# OUTPUT: ($pv_sbst, $pv_indel, $ct_mismatches, $ct_ins_ref, $ct_ins_sbj), where
#	$pv_sbst/indel is the P-value for the number of substitutions (actually matches)/indels;
#	$ct_ins_ref/sbj is the number of "insertions" in the reference/subject.
#
sub cal_pvs_sbst_indel ($$$\@\@$$) {

	my ($wd_start, $wd_end, $ct_ngp_clms, $window, $list_indels, $prob_match, $rate_indel) = @_;

    (print STDOUT "    < Subroutine 'cal_pvs_sbst_indel' \; window = [$wd_start, $wd_end); #{non-gapped columns} = $ct_ngp_clms >\n\n") if ($TEST_LEVEL_SVY3>0); 

    if ($TEST_LEVEL_SVY3>1) {
	print STDOUT "    [ Input arguments ]\n\n";
	print STDOUT '    $prob_match = ', $prob_match, " .\n";
	print STDOUT '    $rate_indel = ', $rate_indel, " .\n\n";  
    }
    if ($TEST_LEVEL_SVY3>2) {
	print STDOUT '    @{$window} = ( # element = [$coord, $char_ref, $char_sbj],', "\n";
	foreach my $clm (@{$window}) { print STDOUT "\t\t\[", join (', ', @{$clm}), "\],\n"; }
	print STDOUT "\t\t) .\n\n";

	print STDOUT '    @{$list_indels} = ( # element = [reference(1)/subject(-1), $start, $end],', "\n";
	foreach my $indel (@{$list_indels}) { print STDOUT "\t\t\[", join (', ', @{$indel}), "\],\n"; }
	print STDOUT "\t\t) .\n\n";
    }

	my $ct_mismatches = 0;
	foreach my $site (@{$window}) { ($site->[1] eq $site->[2]) or ($ct_mismatches++); }

	my $ct_matches = $ct_ngp_clms - $ct_mismatches;

	my $pv_sbst =  binomial_cum_via_betai ($ct_ngp_clms, $ct_matches, $prob_match);
	unless (defined $pv_sbst) {
	    print STDOUT "[ERROR 'cal_pvs_sbst_indel'] 'binomial_cum_via_betai' FAILED to calculate the P-value for the substitutions within the window, [$wd_start, $wd_end), with size $ct_ngp_clms and $ct_matches matches under the match probability, $prob_match : $! !\n";
	    return undef;
	}

	my $ct_ins_sbj = my $ct_ins_ref = 0;
	foreach my $indel (@{$list_indels}) { ($indel->[0] == 1) ? ($ct_ins_sbj++) : ($ct_ins_ref++) ; }

	my $lambda = $rate_indel * $ct_ngp_clms;
	my $ct_indel = $ct_ins_sbj + $ct_ins_ref;

	my $cmpl_pv_indel = ($ct_indel>0) ? poisson_cum ($lambda, $ct_indel -1) : 0;
	##my $pv_indel = poisson_cum ($lambda, $ct_indel); #  A BUG fixed on Oct 23 (Wed), 2013. #
	unless (defined $cmpl_pv_indel) {
	##unless (defined $pv_indel) {
	    print STDOUT "[ERROR 'cal_pvs_sbst_indel'] 'poisson_cum' FAILED to calculate the P-value for the insertions/deletions within the window, [$wd_start, $wd_end], with size $ct_ngp_clms and $ct_indel indels under the expected number, $lambda: $! !\n";
	    return undef;
	}

	my $pv_indel = 1 - $cmpl_pv_indel; # MODIFIED to fix a bug on Oct 23 (Wed), 2013. #

    if ($TEST_LEVEL_SVY3>1) {
	print STDOUT "\n";
	print STDOUT "    [ Outputs ]\n\n";
	print STDOUT '    $ct_mismatches = ', $ct_mismatches, " .\n";
	print STDOUT '    $ct_ins_ref  = ', $ct_ins_ref, " .\n";
	print STDOUT '    $ct_ins_sbj  = ', $ct_ins_sbj, " .\n\n";
	print STDOUT '    $pv_sbst  = ', $pv_sbst, " .\n";
	print STDOUT '    $pv_indel = ', $pv_indel, " .\n\n";
    }

    (print STDOUT "    - Subroutine 'cal_pvs_sbst_indel' ENDED -\n\n") if ($TEST_LEVEL_SVY3>0);

	return ($pv_sbst, $pv_indel, $ct_mismatches, $ct_ins_ref, $ct_ins_sbj);

}		# End of the subroutine 'cal_pvs_sbst_indel' #


# pwaln_surveillance:
#	This satellite subroutine of 'msa_surveillance' inspects a pairwise alignment between a reference sequence and a subject sequence.
#
#	The subroutine examines both substitutions and indels.
#	The P-values are calculated via a binomial distribution for substitutions,
#	and via a Poisson distribution for indels.
#
# INPUT: (\$ref_seq, \$sbj_seq, $gap, $ngp_clm_ct, $wd_offset, $prob_match, $lb_pv_sbst_ct, $indel_rate, $lb_pv_indel_ct), where
#	$ref/sbj_seq is the reference/subject sequence embedded in the alignment;
#	$gap is a character representing a gap;
#	$ngp_clm_ct is the number of non-gapped columns each window usually contains;
#	$wd_offset is the number of non-gapped columns discarded/newly acquired to update the window;
#	$lb_pv_sbst/indel_ct is lower-bound for the P-value of the number of substitutions/indels;
#	$prob_match is the probability that the two aligned bases match among the non-gapped columns;
#	$indel_rate is the total rate of insertions/deletions.
#
# OUTPUT: \@poor_aln_regions_pw, where
#	@{$poor_aln_regions[$k]} = ($start_coord, $end_coord, $ct_ngp_clms, $ct_mismatches, $ct_ins_ref, $ct_ins_sbj, $pv_sbst, $pv_indel) is for the $k th poorly aligned window within the pairwise alignment.
#	(The coordinates are 0-based half-open.)
#
sub pwaln_surveillance (\$\$$$$$$$$) {

	my ($ref_seq, $sbj_seq, $gap, $ngp_clm_ct, $wd_offset, $prob_match, $lb_pv_sbst_ct, $indel_rate, $lb_pv_indel_ct) = @_;

   (print STDOUT " < Subroutine 'pwaln_surveillance' (", '$gap = ', $gap, ") >\n\n") if ($TEST_LEVEL_SVY2>0);

	my $cp_ref_seq = uc ${$ref_seq};
	$cp_ref_seq =~ tr/U/T/;
	my $cp_sbj_seq = uc ${$sbj_seq};
	$cp_sbj_seq =~ tr/U/T/;

	my $len_ref_seq = length $cp_ref_seq;
	my $len_sbj_seq = length $cp_sbj_seq;

	unless ($len_ref_seq == $len_sbj_seq) {
	    print STDOUT "[ERROR 'pwaln_surveillance'] ILLEGAL INPUT: The subject sequence length ($len_sbj_seq) does NOT EQUAL the reference sequence length: $! !\n";
	    return undef;
	}

	unless ($wd_offset <= $ngp_clm_ct) {
	    print STDOUT "[ERROR 'pwaln_surveillance'] ILLEGAL INPUT: The variable, ", '$wd_offset' , "(=$wd_offset) is LARGER THAN the variable, ", '$ngp_clm_ct', "(=$ngp_clm_ct): $! !\n";
	    return undef;
	}


    if ($TEST_LEVEL_SVY2>1) {
	print STDOUT "  {Length of the sequences embedded in the alignment (including gaps)} = $len_ref_seq .\n";
	print STDOUT '  $ngp_clm_ct = ', $ngp_clm_ct, " .\n";
	print STDOUT '  $wd_offset  = ', $wd_offset, " .\n\n";
	print STDOUT '  $prob_match = ', $prob_match, " .\n";
	print STDOUT '  $lb_pv_sbst_ct = ', $lb_pv_sbst_ct, " .\n\n";
	print STDOUT '  $indel_rate = ', $indel_rate, " .\n";
	print STDOUT '  $lb_pv_indel_ct = ', $lb_pv_indel_ct, " .\n\n";
    }

    if ($TEST_LEVEL_SVY2>5) {

	print STDOUT "  Reference sequence:\n\n";

	unless ( print_sequence (${$ref_seq}, 50, *STDOUT) ) {
	    print STDOUT "[ERROR 'pwaln_surveillance'] 'print_sequence' FAILED !\n\n";
	    return undef;
	}

	print STDOUT "\n\n  Subject sequence:\n\n";

	unless ( print_sequence (${$sbj_seq}, 50, *STDOUT) ) {
	    print STDOUT "[ERROR 'pwaln_surveillance'] 'print_sequence' FAILED !\n\n";
	    return undef;
	}
	print STDOUT "\n\n";
    }

    if ($TEST_LEVEL_SVY2>2) {
	my @pw_aln = (\$cp_ref_seq, \$cp_sbj_seq);
	my @labels = ('Reference', 'Subject');
	print STDOUT "Pairwise alignment of the reference and subject sequences:\n\n";
	unless ( pr_ODEN_input (@labels, @pw_aln, 50, *STDOUT) ) {
	    print STDOUT "[ERROR 'pwaln_surveillance'] 'pr_ODEN_input' FAILED !\n\n";
	    return undef;
 	}
	print STDOUT "\n\n";
    }

   (print STDOUT "\n  .. Now, examine the pairwise alignment ..\n\n") if ($TEST_LEVEL_SVY2>1);

	my @poor_aln_regions_pw = ();
		# element = ($start_coord, $end_coord, $ct_ngp_clms, $ct_mismatches, $ct_ins_ref, $ct_ins_sbj, $pv_sbst, $pv_indel)

	my $wd_start = 0;
	my @window = (); # element = [$clm_coord, $char_ref, $char_sbj] for non-gapped columns. #
	my @list_indels = ();
		# list of indels WITHIN the window under investigation. #
		# element = [1 if gap is in the reference/ -1 if gap is in the subject, $start_coord, $end_coord] (0-based half-open).

	for (my $coord = 0; $coord<$len_ref_seq; $coord++) { # The main for-loop (over alignment columns) #

	    my $char_ref = substr ($cp_ref_seq, 0, 1, '');
	    my $char_sbj = substr ($cp_sbj_seq, 0, 1, '');

	    my $last_indel = (@list_indels>0) ? $list_indels[$#list_indels] : undef;

	    if (($char_ref eq $gap) and ($char_sbj eq $gap)) { # Skip if both reference and subject hold gaps.
		((defined $last_indel) and ($last_indel->[2] == $coord)) and ($last_indel->[2]++); # Extend the last indel. #
		next;
	    }

   (print STDOUT "  ( Coordinate: $coord; Reference: $char_ref; Subject: $char_sbj )\n\n") if ($TEST_LEVEL_SVY2>1);

	    if ($char_ref eq $gap) {

		if (@list_indels>0) {
		    if (($last_indel->[2] == $coord) and ($last_indel->[0] == 1)) {
			$last_indel->[2]++;
		    } else {
			push @list_indels, [1, $coord, $coord+1];
		    }
		
		} else {
		    push @list_indels, [1, $coord, $coord+1];
		}

		next;

	    } elsif ($char_sbj eq $gap) {

		if (@list_indels>0) {
		    if (($last_indel->[2] == $coord) and ($last_indel->[0] == -1)) {
			$last_indel->[2]++;
		    } else {
			push @list_indels, [-1, $coord, $coord+1];
		    }
		
		} else {
		    push @list_indels, [-1, $coord, $coord+1];
		}

		next;
	    }

	    (($char_ref =~ m/^[ATGC]$/) and ($char_sbj =~ m/^[ATGC]$/)) or next; # Skip if ambiguous characters are contained.

	    push @window, [$coord, $char_ref, $char_sbj];

	    (@window < $ngp_clm_ct) and next;

		## The window attained the desired size. ##

	    my $ct_ngp_clms = @window;

	    my $wd_end = $window[$#window]->[0] + 1;

    (print STDOUT "  { Window: [$wd_start, $wd_end) }\n\n") if ($TEST_LEVEL_SVY2>1);

	    my ($pv_sbst, $pv_indel, $ct_mismatches, $ct_ins_ref, $ct_ins_sbj)
		= cal_pvs_sbst_indel ($wd_start, $wd_end, $ct_ngp_clms, @window, @list_indels, $prob_match, $indel_rate);
	    unless ((defined $pv_sbst) and (defined $pv_indel)) {
		print STDOUT "[ERROR 'pwaln_surveillance'] 'cal_pvs_sbst_indel' FAILED on the window, [$wd_start, $wd_end), with size $ct_ngp_clms: $! !\n\n";
		return undef;
	    }
   (print STDOUT "  ... Subroutine 'cal_pvs_sbst_indel' Ended on the window: [$wd_start, $wd_end) ...\n\n") if ($TEST_LEVEL_SVY2>1);
   (print STDOUT '   ($pv_sbst, $pv_indel, $ct_mismatches, $ct_ins_ref, $ct_ins_sbj) = (', join (', ', $pv_sbst, $pv_indel, $ct_mismatches, $ct_ins_ref, $ct_ins_sbj), "\) .\n\n") if ($TEST_LEVEL_SVY2>2);

	    if (($pv_sbst < $lb_pv_sbst_ct) or ($pv_indel < $lb_pv_indel_ct)) {

			# The window is judged as "poorly aligned".

		push @poor_aln_regions_pw, [$wd_start, $wd_end, $ct_ngp_clms, $ct_mismatches, $ct_ins_ref, $ct_ins_sbj, $pv_sbst, $pv_indel];
	    }

		# ($ref_seq, $sbj_seq, $gap, $ngp_clm_ct, $wd_offset, $prob_match, $lb_pv_sbst_ct, $indel_rate, $lb_pv_indel_ct)

			# To update the window, discard some columns and indels on the 5'-side. #

	    $wd_start = $window[$wd_offset-1]->[0] + 1;

	    for (1 .. $wd_offset) { shift @window; }

	    while ((@list_indels>0) and ($list_indels[0]->[1] < $wd_start)) { shift @list_indels; }

	}		# End of the main for-loop (over alignment columns) #


		## Finally, process the incomplete window at the end. ##

	my $ct_ngp_clms = @window;
	my $wd_end = $len_ref_seq;

	my ($pv_sbst, $pv_indel, $ct_mismatches, $ct_ins_ref, $ct_ins_sbj)
	    = cal_pvs_sbst_indel ($wd_start, $wd_end, $ct_ngp_clms, @window, @list_indels, $prob_match, $indel_rate);
	unless ((defined $pv_sbst) and (defined $pv_indel)) {
		print STDOUT "[ERROR 'pwaln_surveillance'] 'cal_pvs_sbst_indel' FAILED on the window, [$wd_start, $wd_end), with size $ct_ngp_clms: $! !\n\n";
		return undef;
	}

	if (($pv_sbst < $lb_pv_sbst_ct) or ($pv_indel < $lb_pv_indel_ct)) {

			# The window is judged as "poorly aligned".

	    push @poor_aln_regions_pw, [$wd_start, $wd_end, $ct_ngp_clms, $ct_mismatches, $ct_ins_ref, $ct_ins_sbj, $pv_sbst, $pv_indel];
	}


    if ($TEST_LEVEL_SVY2>2) {
	print STDOUT "  [ Output ]\n\n";
	print STDOUT '   @poor_aln_regions_pw = ( # element = [$wd_start, $wd_end, $ct_ngp_clms, $ct_mismatches, $ct_ins_ref, $ct_ins_sbj, $pv_sbst, $pv_indel],', "\n";
	foreach my $window (@poor_aln_regions_pw) { print STDOUT "\t\t\[", join (', ', @{$window}), "],\n"; }
	print STDOUT "\t\t) .\n\n";
    }

    (print STDOUT "  -- End of the Subroutine 'pwaln_surveillance' --\n\n") if ($TEST_LEVEL_SVY2>0);

	return \@poor_aln_regions_pw;
	    # element = ($start_coord, $end_coord, $ct_ngp_clms, $ct_mismatches, $ct_ins_ref, $ct_ins_sbj, $pv_sbst, $pv_indel)


}		# End of the subroutine 'pwaln_surveillance' #


# msa_surveillance:
#	This subroutine receives an MSA of orthologous sequences,
#	and examines the quality of MSA via a stepping-window analysis on the pairwise alignments,
#	each between the reference sequence and a non-reference sequence.
#
#	The subroutine examines both substitutions and indels.
#	The P-values are calculated via a binomial distribution for substitutions,
#	and via a Poisson distribution for indels.
#
# INPUT: (\@in_msa, \@species, $ref_speces, $gap, $ngp_clm_ct, $wd_offset, \%spec2prob_match, $lb_pv_sbst_ct, \%spec2indel_rate, $lb_pv_indel_ct), where
#	${$in_msa[$k]} is the $k th orthologous sequence embedded in the input MSA;
#	$species[$k] is the name (or nickname) of the $k th species;
#	$ref_species is the reference species name;
#	$gap is a character representing a gap;
#	$ngp_clm_ct is the number of non-gapped columns each window usually contains;
#	$wd_offset is the number of non-gapped columns discarded/newly acquired to update the window;
#	$lb_pv_sbst/indel_ct is lower-bound for the P-value of the number of substitutions/indels;
#	%spec2prob_match = ( $species => $match_probability, ...) for substitutions;
#	%spec2indel_rate = ( $species => $indel_rate, ...) for indels.
#	
#
# OUTPUT: \@poor_aln_regions, where
#	@{$poor_aln_regions[$sp]->[$k]} = ($start_coord, $end_coord, $ct_ngp_clms, $ct_mismatches, $ct_ins_ref, $ct_ins_sbj, $pv_sbst, $pv_indel) is for the $k th poorly aligned window within the pairwise alignment between the reference and the $sp th species.
#	[ @{$poor_aln_regions[$indx_ref]} is empty. ]
#	(The coordinates are 0-based half-open.)
#
sub msa_surveillance (\@\@$$$$\%$\%$) {

	my ($in_msa, $species, $ref_species, $gap, $ngp_clm_ct, $wd_offset, $spec2prob_match, $lb_pv_sbst_ct, $spec2indel_rate, $lb_pv_indel_ct) = @_;

   (print STDOUT "<< Subroutine 'msa_surveillance' (", '$ref_species = ', $ref_species, '; $gap = ', $gap, ") >>\n\n") if ($TEST_LEVEL_SVY>0);

	my $ct_seqs = @{$in_msa};
	unless ($ct_seqs>0) {
	    print STDOUT "[EROR 'msa_surveillance'] ILLEGAL INPUT: The input MSA contains NO SEQUENCES: $! !\n";
	    return undef;
	}
	unless (@{$species} == $ct_seqs) {
	    print STDOUT "[ERROR 'msa_surveillance'] ILLEGAL INPUT: The number of species name (=", scalar (@{$species}), ") does NOT EQUAL the number of sequences in the MSA (=$ct_seqs): $! !\n";
	    return undef;
	}

	my $len_msa = length (${$in_msa->[0]});
	unless ($len_msa > 0) {
	    print STDOUT "[ERROR 'msa_surveillance'] ILLEGAL INPUT: The MSA contains NO COLUMN: $! !\n";
	    return undef;
	}

	my $indx_ref;
	for (my $i=0; $i<$ct_seqs; $i++) {
	    ($species->[$i] eq $ref_species) or next;
	    $indx_ref = $i;
	    last;
	}
	unless (defined $indx_ref) {
	    print STDOUT "[ERROR 'msa_surveillance'] The input MSA does NOT contain the reference sequence '$ref_species': $! !\n";
	    return undef;
	}

    if ($TEST_LEVEL_SVY>1) {
	print STDOUT "{Reference species}  = '$ref_species' (Index: $indx_ref).\n";
	print STDOUT "#{Sequences in the MSA} = $ct_seqs .\n";
	print STDOUT "{Length of the MSA}     = $len_msa .\n\n";
	##print STDOUT "{Length of the region embedded in the MSA} = $len_embedded_rg .\n\n";
    }

    if ($TEST_LEVEL_SVY>=5) {
	print STDOUT "{ Input MSA }\n\n";
	unless ( pr_ODEN_input (@{$species}, @{$in_msa}, 50, *STDOUT) ) {
	    print STDOUT "[ERROR 'msa_surveillance'] 'pr_ODEN_input' FAILED !\n\n";
	    return undef;
 	}
	print STDOUT "\n\n";
    }

    (print STDOUT "\n... Now, compare the reference sequence and the orthologous sequences of the subject species ...\n\n") if ($TEST_LEVEL_SVY>1);

	my @poor_aln_regions = ();

	for (my $k=0; $k<$ct_seqs; $k++) { # Main for-loop (over species) #

	    my $spec = $species->[$k];

	    if ($k == $indx_ref) {

   (print STDOUT "(( The $k th species: '$spec' is the reference species itself, so skip examining the pairwise alignment ))\n\n") if ($TEST_LEVEL_SVY>1);

		push @poor_aln_regions, [];
		next; # Skip the reference species.
	    }

	    my $prob_match = $spec2prob_match->{$spec};
	    unless (defined $prob_match) {
		print STDOUT "[ERROR 'msa_surveillance'] NO MATCH PROBABILITY for the $k th species,'$spec': $! !\n";
		return undef;
	    }

	    my $indel_rate = $spec2indel_rate->{$spec};
	    unless (defined $indel_rate) {
		print STDOUT "[ERROR 'msa_surveillance'] NO INDEL RATE for the $k th species, '$spec': $! !\n"; 
		return undef;
	    }

    (print STDOUT "(( The $k th species: '$spec' \[match_probability = $prob_match\; indel_rate = $indel_rate\] ))\n\n") if ($TEST_LEVEL_SVY>1);

	    my $poor_aln_regions_pw = pwaln_surveillance (${$in_msa->[$indx_ref]}, ${$in_msa->[$k]}, $gap, $ngp_clm_ct, $wd_offset, $prob_match, $lb_pv_sbst_ct, $indel_rate, $lb_pv_indel_ct);
	    unless (defined $poor_aln_regions_pw) {
		print STDOUT "[ERROR 'msa_surveillance'] 'pwaln_surveillance' FAILED between the reference ($ref_species) and the $k th species '$spec': $! !\n";
		return undef;
	    }
    (print STDOUT " --- The subroutine 'pwaln_surveillance' Ended ..\n\n") if ($TEST_LEVEL_SVY>1); 

   if ($TEST_LEVEL_SVY>2) {
	print STDOUT "( Output of 'pwaln_surveillance' )\n\n";

	print STDOUT '@{$poor_aln_regions_pw} = ( # element = [$start_coord, $end_coord, $ct_ngp_clms, $ct_mismatches, $ct_ins_ref, $ct_ins_sbj, $pv_sbst, $pv_indel],' , "\n";
	foreach my $window (@{$poor_aln_regions_pw}) { print STDOUT "\[", join (', ', @{$window}), "\],\n"; }
	print STDOUT "\t\) .\n\n\n";
   }

	    push @poor_aln_regions, $poor_aln_regions_pw;


	}			# End of the main for-loop (over species) #

   (print STDOUT "--- END of the Subroutine 'msa_surveillance' ---\n\n") if ($TEST_LEVEL_SVY>0);

	return \@poor_aln_regions;

}		# End of the subroutine 'msa_surveillance' #


# mask_aln_regions:
#	This subroutine masks specified regions in the alignment.
#	Within each specified region, all the characters except a gap and a missing base will be masked.
#
#	NOTE that this subroutine gnaws up the input sequences.
#
# INPUT: (\@in_msa, \@list_regions, $indx_start, $indx_end, $gap, $missing, $masked), where
#	${$in_msa[$k]} is the $k th sequence embedded in the input MSA;
#	@{$list_regions[$k]->[$r]}[$indx_start, $indx_end] = ($start_coord, $end_coord)
#	is for the $r th region to be masked of the $k th sequence, with
#	$start_coord and $end_coord being the 0-based half-open coordinates along the alignment;
#	$gap/$missing is the character representing a gap/missing base;
#	$masked is the character representing a masked base.
#
# OUTPUT: \@masked_msa, where
#	${$masked_msa[$k]} is the product of masking the $k th input sequence.
#
sub mask_aln_regions (\@\@$$$$$) {

	my ($in_msa, $list_regions, $indx_start, $indx_end, $gap, $missing, $masked) = @_;

   (print STDOUT "  << Subroutine 'mask_aln_regions' >>\n\n") if ($TEST_LEVEL_MSK>0);

	my $ct_seqs = @{$in_msa};

	my @masked_msa = ();

	for (my $k=0; $k<$ct_seqs; $k++) { # Main outer for-loop (over sequences) #

   (print STDOUT "\n  [ The $k th sequence ]\n\n") if ($TEST_LEVEL_MSK>1);

		# Make a list of non-overlapping regions. #

	    my @nov_regions = (); # element = [$start, $end] for the non-overlapping regions.

   if ($TEST_LEVEL_MSK>2) {
	print STDOUT "  ( Raw regions to be masked: )\n\n"; 
	print STDOUT '  ', join ("\t", 'Start', 'end'), "\n\n";
   }

	    foreach my $reg (@{$list_regions->[$k]}) { # Preliminary middle foreach-loop (over raw regions to be masked) #
	    ##foreach my $reg (@{$list_regions}) { # Preliminary middle foreach-loop (over raw regions to be masked) # A BUG fixed on Oct 23 (Wed), 2013. #

		my ($start, $end) = @{$reg}[$indx_start, $indx_end];

   (print STDOUT '  ', join ("\t", $start, $end), " .\n") if ($TEST_LEVEL_MSK>2);

		my $last_region = (@nov_regions>0) ? $nov_regions[$#nov_regions] : undef;

		if ( (defined $last_region) and ($start <= $last_region->[1]) ) {
		##if ((defined $last_region) and ($last_region->[1] <= $start)) { # A BUG fixed on Oct 23 (Wed), 2013. #
			# The last region overlaps the current region. => Extend the last region. #
		    $last_region->[1] = $end;
		} else {
			# Create a new region. #
		    push @nov_regions, [$start, $end];
		}

	    }			# End of the preliminary middle foreach-loop (over raw regions to be masked) #

   if ($TEST_LEVEL_MSK>2) {
	print STDOUT "\n\n";
	print STDOUT "  ( Non-overlapping regions to be masked: )\n\n";
	print STDOUT '  ', join ("\t", 'Start', 'end'), "\n\n";
	foreach my $reg (@nov_regions) { print STDOUT '  ', join ("\t", @{$reg}), "\n"; }
	print STDOUT "\n\n";
   }

	    my $sbj_seq = $in_msa->[$k];
	    my $seq_len = length (${$sbj_seq});

	    my $masked_seq = '';
	    my $curr_coord = 0;

	    foreach my $reg (@nov_regions) { # Main middle foreach-loop (over non-overlapping regions to be masked) #
		my ($start, $end) = @{$reg};

		if ($curr_coord < $start) {
		    $masked_seq .= substr (${$sbj_seq}, 0, $start - $curr_coord, '');
		    $curr_coord = $start;
		}

		##my $len_rg = $end - $start;
		##my $region = substr (${$sbj_seq}, 0, $len_rg, '');

		for (; $curr_coord < $end; $curr_coord++) { # Inner for-loop (over sites within the region) #

		    my $char = substr (${$sbj_seq}, 0, 1, '');
		    $masked_seq .= (($char eq $gap) or ($char eq $missing)) ? $char : $masked;

		}			# End of the inner for-loop (over sites within the region) #

			# Update the "current" coordinate. #
		$curr_coord = $end;

	    }			# End of the main middle foreach-loop (over non-overlapping regions to be masked) #
	    if ($curr_coord < $seq_len) { # Append the 3'-end not to be masked.

		$masked_seq .= substr (${$sbj_seq}, 0, $seq_len - $curr_coord, '');
	    }

	    push @masked_msa, \$masked_seq;

	}			# End of the main outer for-loop (over sequences) #


   (print STDOUT "  -- End of the subroutine 'mask_aln_regions' --\n\n") if ($TEST_LEVEL_MSK>0);

	return \@masked_msa;

}		# End of the subroutine 'mask_aln_regions' #

=cut
