# Supplementary material for: Characterization of multiple sequence alignment errors using complete-likelihood score and position-shift map
Source: BMC Bioinformatics. 2016 Mar 18;17:133. doi: 10.1186/s12859-016-0945-5 (PMC4799563; doi:10.1186/s12859-016-0945-5)
Supplement: Additional file 2: — The ZIP archive of a package that contains the original versions of Perl modules and scripts used for creating the simulated and reconstructed MSAs and for analyzing these MSAs. It also contains a README file that describes how to use the modules and scripts. (The modules and scripts will run on a Mac OS X terminal. And it will probably run on other UNIX platforms, although we have not tested whether they indeed do.) The package also contains the Dawg control files that were used for the simulations. The latest version of the package (“ComplLiMment_P.verxxx”) can be found in the ‘lolipog’ directory at the FTP repository of the Bioinformatics Organization [85]. (ZIP 4746 kb) [file 12859_2016_945_MOESM2_ESM.zip › additional_file_2/ComplLiMment_P.ver0.6.1.2/ANALYSES/MSA_Prcd_Errors/INSTRUCTIONS.txt]

###################################################################################
#	
#	ComplLiMment_P: A package to calculate the Complete-likelihood for a given Multiple-sequence alignment
#			(almost exclusively via Perl modules and scripts).
#
#	Version 0.6: Copyright (C) 2015 Kiyoshi Ezawa
#	Version 0.6.1: Copyright (C) 2015 Kiyoshi Ezawa
#	Version 0.6.1.1: Copyright (C) 2015 Kiyoshi Ezawa
#	Version 0.6.1.2: Copyright (C) 2016 Kiyoshi Ezawa
#
#    This package is free software: you can redistribute it and/or modify
#    it under the terms of the GNU General Public License as published by
#    the Free Software Foundation, either version 3 of the License, or
#    (at your option) any later version.
#
#    This package is distributed in the hope that it will be useful,
#    but WITHOUT ANY WARRANTY; without even the implied warranty of
#    MERCHANTABILITY or FITNESS FOR A PARTICULAR PURPOSE.  See the
#    GNU General Public License for more details.
#
#    You should have received a copy of the GNU General Public License, "GNU_GPL.txt",
#    along with this package.  If not, see <http://www.gnu.org/licenses/>.
#
#    The author can be contacted by e-mailing to <kezawa dot ezawa3 at gmail dot com>
#    (replace " dot " and " at " with "." and "@", respectively).
#
###################################################################################

* [ Modifications from version 0.6.1.1 to version 0.6.1.2 ]

	The templates of Dawg control files were replaced.
	In the old version, their simulation parameters were determined from a benchmark MSA set, which was based on 3D structural alingments. (These old templates and simulation scripts using them are still available in the package, "FA_LOLIPOG_P.")
	In this version, the parameters are based on the evolutionary analyses of mammalian DNA sequences, especially those undergoing neutral or nearly neutral evolution (e.g., Pollard et al. 2010).
	Accordingly, other parts of the package were also slightly modified if relevant.

* [ Modifications from version 0.6.1 to version 0.6.1.1 ]

	A few bugs were fixed in the Perl script, 'classify_msa_errors_via_mblks.2.pl'.
	 1) "$state_ue1 == $state_ue2" was corrected as "$state_ue1 eq $state_ue2".
	 2) "$br2 == $equiv_branches{$br2}" was corrected as "$br2 == $equiv_branches{$br1}".

* [ Major modifications from version 0.6 to version 0.6.1 ]

	The Perl script to classify MSA errors ('classify_msa_errors_via_mblks.1.pl')
	was replaced with its updated version ('classify_msa_errors_via_mblks.2.pl').
	Accordingly, the related scripts and modules were also updated.

----------------------------------------------------------------------------------------------

<<< Instructions on how to perform the main analyses under this directory (i.e., "../MSA_Prcd_Errors/") >>>

This directory is decicated for two purposes:
	one is to create (a) set(s) of reconstructed MSAs and to extract erroneous segments,
	and the other is to characterize the erroneous segments (mainly in the subdirectory, "./Contrast_Analyses/").
	Both are described in (Ezawa, unpublished).

Here I explain how to use the Perl scripts and how to interpret the output files they created,
according to the overall flow of the entire analysis.

* This directory creates three sets of reconstructed MSAs, two via MAFFT (options E-INS-i and E-INS-1) (Katoh and Toh 2008) and the other via PRANK (Loytynoja and Goldman 2008).
   They will be processed and analysed in nearly identical manners, as described in (Ezawa, unpublished).
   Thus, in this file, we only describe how to create and analyse the set of MSAs reconstructed via MAFFT (option E-INS-i).

In the following, I will assume that the steps 0, 1 and 2 in "[ How to use the package ]" of "../../README.txt" were already taken.

Basically, the scripts are supposed to be run from the subdirectories they are stored,
except the scripts in the "xxx/Scripts/" subdirectories,
which will be called by the "batch" scripts in their parent directories.

[Notation] In the following, each directory will be specified by the path relative to the directory that you moved (when the path is double-quoted), or relative to this directory (i.e., "../MSA_Prcd_Errors/") (when the path is enclosed by "[]").


[0] 'cd' to [../Inputs/], and see if the set of simulated MSAs (and their pre-processed versions) are already there.
	Otherwise, complete the processes, following the instructions in [../Inputs/INSTRUCTIONS.txt].

[1] Create the set of reconstructed MSAs (via MAFFT), using the Perl script, [Reconstructed_MSAs/MAFFT/E_INS_i/bch_serial_reconst_dawg_msas_via_mafft.pl].

	[NOTE: For our analyses, we need to slightly modify MAFFT
	so that it will output inferred pairwise homology information.
	Refer to [../Mod_MAFFT/HOW_TO.txt] for more details on how to do this.]


1-1) 'cd' to [Reconstructed_MSAs/MAFFT/E_INS_i/].

1-2) Edit the script, "./bch_serial_reconst_dawg_msas_via_mafft.pl," so that it will fit the environment.

     Those variables (current lines) whose modifications are particularly likely to be necessary are:

	* $PREF_ANC (in line 160), which specifies the prefix for the IDs of the ancestral sequences (output by Dawg (Cartwright 2005)).
	* $OPTIONS1 (in line 168) and $OPTIONS2 (in lines 169-170), which specify the command-line options for MAFFT.

	* $main_mafft_script (in line 179), which specifies the absolute path to the main shell script of MAFFT.
	* $subsidiary_script (in line 183), which specifies the absolute path to the Ruby script to convert the format of the input (guide) tree. 

	* From $input_msa_type to $archive_suff (in lines 189-215), which specify the absolute paths to the archives of input MSAs.
	* From $inaln_pref to $raw_pwaln_info (in lines 235-281), which specify the file names for the main and auxiliary input files.

    Before the first round of a full-scale analysis, it should be better to examine whether the script runs finely or not.
    This will be done by uncommenting some lines designated as "TESTING" (and commenting instead the corresponding lines for the full-scale analysis).
    ($TEST_LEVEL (in lines 148-154) will adjust the level of detail of test outputs.)

1-3) Run the script by issuing the following command:

$[perl] ./bch_serial_reconst_dawg_msas_via_mafft.pl 

1-4) The output files will be created and archived in the directory, $top_recaln_dir (in line 263).

	Each archive contains 5 kinds of input/output files (except log files):
	input (reference) MSAs, reconstructed MSAs, inferred pairwise homology information, and 2 kinds of guide trees (one in Newick format and the other in MAFFT format).


[2] Pre-process the input MSAs reconstructed in step [1],
	using the Perl scripts, [PreProcessed_MSAs/MAFFT/E_INS_i/bch_serial_preprocess_msas_dawg.prank.pl] and [PreProcessed_MSAs/MAFFT/E_INS_i/Scripts/preprocess_msa_dawg.pl].

2-1) 'cd' to [PreProcessed_MSAs/MAFFT/E_INS_i/].

2-2) Edit the script, "./bch_serial_preprocess_msas_dawg.prank.pl," so that it will fit the environment.

     Those variables (current lines) whose modifications are particularly likely to be necessary are:

	* $main_indel_script (in line 142), which specifies the (relative or absolute) path to the Perl script that is run serially (, which is most likely "Scripts/preprocess_msa_dawg.pl").

	* $session_name (in lines 148-155), which labels the input/output set being analyzed.

	* $inarch_dir (around line 160) through $archive_suff (in line 171), which collectively specify the (relative or absolute) path to the input archives (containing input reconstructed MSAs (of extant sequences)).

	* $inarch_dir2 (around line 178) through $archive_suff2 (in line 183), which specifies the archives containing Dawg control files. 

	* $topoutdir (in lines 189-191), which specifies the path to the root directory of the output file system.

	* $inaln_pref (in line 203) through $ctrl_suff (in line 215), which specify the formats of the names of input alignments and the accompanying Dawg control files.

    Before the full-scale analyses, you should test the behavior of the script by uncommenting some lines designated as "TESTING" (and commenting instead the corresponding lines for the full-scale analysis).

2-3) Run the script by issuing the command:

$[perl] ./bch_serial_preprocess_msas_dawg.prank.pl

2-4) The output files will be created and archived in the directory, $top_indel_dir (="$topoutdir/Outputs/").
	Each archive contains the pre-processed (reconstructed) MSAs and the original control files.


[3] Serially compare each (pre-processed) reference MSA with its reconstructed counterpart
	and tentatively partition the pair of MSAs into correct and erroneous segments,
	using the script [Erroneous_Regions/MAFFT/E_INS_i/bch_serial_cmp_ref_vs_rec_msas.pl].

3-1) 'cd' to [Erroneous_Regions/MAFFT/E_INS_i/].

3-2) Edit the script, "./bch_serial_cmp_ref_vs_rec_msas.pl," so that it will fit the environment.

     Those variables (current lines) whose modifications are particularly likely to be necessary are:

	* $PREF_ANC (in line 198), which specifies the prefix of the IDs of the ancestral sequences (output by Dawg). 

	* $input_msa_type (in lines 233-238), which specifies what input set will be examined.
	* $inarch_dir (around line 250) through $archive_suff (in line 257), which collectively specifythe absolute paths to the archives of the reference MSAs.
	* $inarch_dir2 (around line 263) through $archive2_suff (in line 269), which collectively specify the absolute paths to the archives of the reconstructed MSAs.
	* $topoutdir (around line 274), which specifies the path to the root directory of the output file system.
	* $inaln_pref (around line 290) through $inaln2_suff (in line 313), which specify the formats of the names of the input alignments and Dawg control files.

    Before the full-scale analyses, you should test the behavior of the script by uncommenting some lines designated as "TESTING" (and commenting instead the corresponding lines for the full-scale analysis).

3-3) Run the script by issuing the command:

$[perl] ./bch_serial_cmp_ref_vs_rec_msas.pl

3-4) The output files will be created and archived in the directory, $top_cmpaln_dir (="$topoutdir/Outputs").
	Each archive contains 4 kinds of files:
	reference MSAs, reconstricted MSAs, Dawg control files, and
	main output files each of which records the result of tentative partitioning of a pair of MSAs.


[4] Serially refine the lists of correct and erroneous segments by identifying instances of different but equivalent representations of the same alignment (from the output of [3]),
	using the script [Erroneous_Regions/Equiv_Regions/MAFFT/E_INS_i/bch_serial_identify_equiv_regions.pl].

4-1) 'cd' to [Erroneous_Regions/Equiv_Regions/MAFFT/E_INS_i/].

4-2) Edit the script, "./bch_serial_identify_equiv_regions.pl," so that it will fit the environment.

     Those variables (current lines) whose modifications are particularly likely to be necessary are:

	* $input_msa_type (in lines 262-267), which specifies what input set will be examined.
	* $inarch_dir (around line 279) through $archive_suff (in line 287), which collectively specify the absolute paths to the archives of the input files (see 3-4) for the contents).
	* $topoutdir (around line 292), which specifies the path to the root directory of the output file system.
	* $in_cmpaln_pref (in line 309) through $ctrl_suff (in line 319), which collectively specify the formts of the names of the input files.

    Before the full-scale analyses, you should test the behavior of the script by uncommenting some lines designated as "TESTING" (and commenting instead the corresponding lines for the full-scale analysis).

4-3) Run the script by issuing the command:

$[perl] ./bch_serial_identify_equiv_regions.pl

4-4) The output files will be created and archived in the directory, $top_exam_dir (="$topoutdir/Outputs").
	Each archive contains two kinds of output files, detailed records of the equivalence examination and brief lists of the results.


[4'] Extract the main output files alone from the output of [4],
	using the script [Erroneous_Regions/Equiv_Regions/MAFFT/E_INS_i/serial_extract_archives.pl].

4'-1) Stay in [Erroneous_Regions/Equiv_Regions/MAFFT/E_INS_i/].

4'-2) Edit the script, "./serial_extract_archives.pl," if necessary.

     Those variables (current lines) whose modifications are particularly likely to be necessary are:

	* $inarch_dir (around line 60) through $archive_suff (in line 70), which correctively specify the (relative) path to the archives of the output files of [4].
	* $extfile_pref (around line 73), which specifies the prefix of the names of the main output files we want to extract.

4'-3) Run the script by issuing the command:

$[perl] ./serial_extract_archives.pl

4-4) The extracted files will be found under the directory, $topout_dir (around lines 76-82).


[5] (OPTIONAL) Briefly examine the gapped segments included in each erroneous segment (from the output of [4']),
	using the script [Erroneous_Regions/Equiv_Regions/MAFFT/E_INS_i/Inclusion_gpd_segs/exam_incl_gpd_segs.pl].

	[NOTE: Before performing this analyses, you will need to get a list of results on the parsimony analyses on the simulated data, which are performed in the same way as those under "INDEL_LIKELIHOOD/Proof_of_Principle1/Cmp_True_vs_Inferred/" of the "FA_LOLIPOG_P.verxxx" package (Ezawa 2013).]

5-1) 'cd' to [Erroneous_Regions/Equiv_Regions/MAFFT/E_INS_i/Inclusion_gpd_segs/].

5-2) Edit the script, "./exam_incl_gpd_segs.pl," to fit the environment.

     Those variables (current lines) whose modifications are particularly likely to be necessary are:

	* $session_name (in files 81-85), which specifies the set of input MSAs to be examined.

	* $top_auxdir (in line 96) through $auxfie_suff (in line 103), which collectively specify the auxiliary input files, which are the brief lists extracted in [4'].

	* $infile1 (around lines 107-109), which specifies the summary table of the results of parsimony analyses on the simulated data.

5-3) Run the script by issuing the command:

$[perl] ./exam_incl_gpd_segs.pl

5-4) The result will be found in a table under the directory, $outdir (around line 112).


[6] Now, you are ready for more detailed analyses. Go ahead to the subdirectory, [Contrast_Analyses/]!!
	(You will need to install PhyML (Guindon et al. 2010) before the analyses, if it is not installed yet.)


<< References >>

  * Cartwright RA. 2005. "DNA assembly with gap (Dawg): simulating sequence evolution." Bioinformatics 21:iii31-iii38.

  * Ezawa K. 2013. "LOLIPOG: LOg-LIkelihood for the Pattern Of Gaps in MSA," in Bioinformatics.org [URL: "http colon slash slash www.bioinformatics.org slash ftp slash pub slash lolipog" (replace ' colon ' and ' slash ' with ':' and '/', respectively)].

  * Ezawa K. (unpublished). "Characterizing multiple sequence alignment errors using complete-likelihood score and position-shift map." (a draft manuscript is available on request to the author.)

  * Guindon S, Dufayard JF, Lefort V, Anisimova M, hordijk W, Gascuel O. 2010. "New algorithms and methods to estimate maximum-likelihood phylogenies: assessing the performance of PhyML 3.0." Syst Biol. 59:307-321.

  * Katoh K, Toh H. 2008. "Recent developments in the MAFFT multiple sequence alignment program." Brief Bioinformatics. 9:286-298.

  * Loytynoja A, Goldman N. 2008. "Phylogeny-aware gap placement prevents errors in sequence alignment and evolutionary analysis." Science 320:1632-1635.

  * Lunter G, Miklos I, Drummond A, Jensen JL, Hein J. 2005. "Bayesian coestimation of phylogeny and sequence alignment." BMC Bioinformatics 6:83.

  * Pollard KS, Hubisz MJ, Rosenbloom KR, Siepel A. 2010. "Detection of nonneutral substitution rates on mammalian phylogenies." Genome Res. 20:110-121.

# First version of this file was created on Sep 2nd (Wed), 2015 by K. Ezawa.
# It was rewritten on Oct 30 (Fri), 2015, when the package was updated from ver. 0.6 to ver. 0.6.1, by K. Ezawa.
# It was modified on Jan 12 (Tue), 2016, when the package was updated from ver 0.6.1.1 to ver. 0.6.1.2 by K. Ezawa.
