# Supplementary material for: Characterization of multiple sequence alignment errors using complete-likelihood score and position-shift map
Source: BMC Bioinformatics. 2016 Mar 18;17:133. doi: 10.1186/s12859-016-0945-5 (PMC4799563; doi:10.1186/s12859-016-0945-5)
Supplement: Additional file 2: — The ZIP archive of a package that contains the original versions of Perl modules and scripts used for creating the simulated and reconstructed MSAs and for analyzing these MSAs. It also contains a README file that describes how to use the modules and scripts. (The modules and scripts will run on a Mac OS X terminal. And it will probably run on other UNIX platforms, although we have not tested whether they indeed do.) The package also contains the Dawg control files that were used for the simulations. The latest version of the package (“ComplLiMment_P.verxxx”) can be found in the ‘lolipog’ directory at the FTP repository of the Bioinformatics Organization [85]. (ZIP 4746 kb) [file 12859_2016_945_MOESM2_ESM.zip › additional_file_2/ComplLiMment_P.ver0.6.1.2/ANALYSES/README.ANALYSES.txt]

###################################################################################
#	
#	ComplLiMment_P: A package to calculate the Complete-likelihood for a given Multiple-sequence alignment
#			(almost exclusively via Perl modules and scripts).
#
#	Version 0.6: Copyright (C) 2015 Kiyoshi Ezawa
#	Version 0.6.1: Copyright (C) 2015 Kiyoshi Ezawa
#	Version 0.6.1.1: Copyright (C) 2015 Kiyoshi Ezawa
#	Version 0.6.1.2: Copyright (C) 2016 Kiyoshi Ezawa
#
#    This package is free software: you can redistribute it and/or modify
#    it under the terms of the GNU General Public License as published by
#    the Free Software Foundation, either version 3 of the License, or
#    (at your option) any later version.
#
#    This package is distributed in the hope that it will be useful,
#    but WITHOUT ANY WARRANTY; without even the implied warranty of
#    MERCHANTABILITY or FITNESS FOR A PARTICULAR PURPOSE.  See the
#    GNU General Public License for more details.
#
#    You should have received a copy of the GNU General Public License, "GNU_GPL.txt",
#    along with this package.  If not, see <http://www.gnu.org/licenses/>.
#
#    The author can be contacted by e-mailing to <kezawa dot ezawa3 at gmail dot com>
#    (replace " dot " and " at " with "." and "@", respectively).
#
###################################################################################

* [ Modifications from version 0.6.1.1 to version 0.6.1.2 ]

	The templates of Dawg control files were replaced.
	In the old version, their simulation parameters were determined from a benchmark MSA set, which was based on 3D structural alingments. (These old templates and simulation scripts using them are still available in the package, "FA_LOLIPOG_P.")
	In this version, the parameters are based on the evolutionary analyses of mammalian DNA sequences, especially those undergoing neutral or nearly neutral evolution (e.g., Pollard et al. 2010).
	Accordingly, other parts of the package were also slightly modified if relevant.

* [ Modifications from version 0.6.1 to version 0.6.1.1 ]

	A few bugs were fixed in the Perl script, 'classify_msa_errors_via_mblks.2.pl'.
	 1) "$state_ue1 == $state_ue2" was corrected as "$state_ue1 eq $state_ue2".
	 2) "$br2 == $equiv_branches{$br2}" was corrected as "$br2 == $equiv_branches{$br1}".

* [ Major modifications from version 0.6 to version 0.6.1 ]

	The Perl script to classify MSA errors ('classify_msa_errors_via_mblks.1.pl')
	was replaced with its updated version ('classify_msa_errors_via_mblks.2.pl').
	Accordingly, the related scripts and modules were also updated.

--------------------------------------------------------------------------------------------

<<< README for the directory, "ANALYSES/" >>>

This directory contains main Perl scripts, as well as Dawg control files and other auxiliary input files,
that were used for characterizing MSA errors in terms of the complete-likelihood score and the "position-shift map."
The analyses are described in (Ezawa. unpublished b), and simulation settings are detailed in (Ezawa, Graur and Landan 2015a).

[NOTE1:
The Perl scripts provided here can only trace the broad path of our analysis (Ezawa, Graur and Landan 2015a; Ezawa, unpublished b).
To trace the entire web of paths we took, you will need lots of minor Perl scripts.
If you want to do this, please contact the author of this package (K.Ezawa). ]

[NOTE2:
To enable the analyses on MAFFT alignments, MAFFT needs be slightly modified.
Refer to "./Mod_MAFFT/HOW_TO.txt" for how to modify it. ]


<< Contents >>

< Main subdirectories >

First of all, you should notice that there are three major subdirectories, "Fit_Geom2Powerlaw/," "Inputs/," and "MSA_Prcd_Errors/."

"Fit_Geom2Powerlaw/" is for the analyses to fit geometric distributions to a power-law distribution, using a few least-square criteria (Ezawa, unpublished a).

"Inputs/" is for simulations via Dawg (Cartwright 2005) to synthesize MSAs, and for pre-processing the resulting MSAs (detailed in Ezawa, Graur and Landan 2015a).

"MSA_Prcd_Errors/" is for the main analyses to characterize the MSA errors, including the MSA reconstruction via MAFFT (Katoh and Toh 2008) and PRANK (Loytynoja and Goldman 2008). The methods and results of the analyses are detailed in (Ezawa, unpublished b).


< Dawg control files >

* "Inputs/Dawg_Ctrl_Templates/dawg_inp_xxx.txt" (with "xxx" = "12primates," "15mammals," or "9fe_mammals")
  is the template of the Dawg control files for one of the 3 sets of simulated MSAs used in (Ezawa, unpublished b).
  The trees for these 3 template files  were extracted from the phylogenetic tree among 36 species (mostly mammals) in Pollard et al. (2010).

   [NOTE: The sequence IDs differ from those shown in the manuscript (Ezawa, unpublished).
	The correspondence between the species name, sequence IDs in this package
	and those in the manuscript are given in the directory,
	"Inputs/Dawg_Ctrl_Templates/Trees/For_Paper/."]


< Pre-calculated multiplication factors >

* Files under the directory, "Inputs/InData/PL1.6_co100/,"
   record pre-calculated multiplication factors of local PWAs in tabulated forms.
   In each file, each field specifies the expected number of indels per site and each row specifies the number of sites in between a pair of preserved ancestral sites (PASs) that are adjacent to each other.

  [NOTE: The tables in these directories were created with the indel length distribution f (l) proportional to l^{-1.6},
   and with the cut-off length of 100 residues.
   If desired, you could create the tables under different parameter settings,
   using the script, "Inputs/InData/calc_log_mfacs_pars_pwa_dawg.pl." ]


< Perl scripts >

I will describe them according to the order in which they are supposed to be used.

[ (SEPARATE!!) For fitting geometric distributions to a power-law distribution ]

	(The scripts can be run independently of one another and of scripts in other sub-directories.)

* "Fit_Geom2Powerlaw/Normal/lsfit_geom2powerlaw.powell.pl"
	--- It performs a normal least-square fitting.

* "Fit_Geom2Powerlaw/Long/lsfit_geom2powerlaw.powell.2.pl"
	--- It performs a least-square fitting to the portion of the power-law for long indels.

* "Fit_Geom2Powerlaw/Short/lsfit_geom2powerlaw.powell.pl"
	--- It performs a least-square fitting to the portion of the power-law for short indels.


[ For preparing the true MSAs ]

1) "Inputs/Simulated_MSAs3_1/bch_serial_Dawg.sgl_ctrl.pl"

	--- It creates input MSAs by serially performing the molecular evolution simulator, Dawg.

2) "Inputs/Processed_MSAs3_1/bch_serial_preprocess_msas_dawg.pl"
  and "Inputs/Processed_MSAs3_1/Scripts/preprocess_msa_dawg.pl"

	--- They pre-process simulated MSAs.
	The former script serially runs the latter one over the input MSAs, perhaps created by 1).
	The latter script performs the actual pre-processing of each input MSA.


[ For preparing the reconstructed MSAs (via MAFFT, option E-INS-i) ]

1) "MSA_Prcd_Errors/Reconstructed_MSAs/MAFFT//E_INS_i/bch_serial_reconst_dawg_msas_via_mafft.pl"

	--- It reconstructs MSAs from the simulated sets of homologous sequences by serially performing
		the aligner, MAFFT.

2) "MSA_Prcd_Errors/PreProcessed_MSAs//MAFFT/E_INS_i/bch_serial_preprocess_msas_dawg.prank.pl"
   and "MSA_Prcd_Errors/PreProcessed_MSAs//MAFFT/E_INS_i/Scripts/preprocess_msa_dawg.pl"

	--- They pre-process reconstructed MSAs.
	The former script serially runs the latter one over the input MSAs, perhaps created by 1).
	The latter script performs the actual pre-processing of each input MSA.

	[NOTE: If "E_INS_i" is replaced with "E_INS_1" in 1) and 2), the processes goes on with the option "E-INS-1" of MAFFT.]


[ For preparing the reconstructed MSAs (via PRANK) ]

{
1) "MSA_Prcd_Errors/Reconstructed_MSAs/PRANK/Best_Match/bch_serial_reconst_dawg_msas_via_prank_v2.pl"

2) "MSA_Prcd_Errors/PreProcessed_MSAs/PRANK/Best_Match/bch_serial_preprocess_msas_dawg.prank.pl"
   and "MSA_Prcd_Errors/PreProcessed_MSAs/PRANK/Best_Match/Scripts/preprocess_msa_dawg.pl"

} --- These scripts do almost the same jobs as their counterparts for MAFFT, with slight modifications to adapt to PRANK.


[ For extracting erroneous segments ]

1) "MSA_Prcd_Errors/Erroneous_Regions/XXX/YYY/bch_serial_cmp_ref_vs_rec_msas.pl" (with "XXX/YYY" = "MAFFT/E_INS_i," "MAFFT/E_INS_1" or "PRANK/Best_Match")

	--- It serially compares each of the reference (i.e., simulated) MSAs with its reconstructed counterpart,
	    and tentatively partitions each pair of MSAs into correct and erroneous segments. 

2) "MSA_Prcd_Errors/Erroneous_Regions/Equiv_Regions/XXX/YYY/bch_serial_identify_equiv_regions.pl" (with "XXX/YYY" = "MAFFT/E_INS_i," "MAFFT/E_INS_1" or "PRANK/Best_Match")

	--- It serially examines tentatively listed correct and erroneous segments for each of the pairs of reference and reconstructed MSAs,
	    and "proofreads" the list by identifying those tentative erroneous segments each of which actually consists of different but equivalent representations of an alignment. 

2') "MSA_Prcd_Errors/Erroneous_Regions/Equiv_Regions/XXX/YYY/serial_extract_archives.pl" (with "XXX/YYY" = "MAFFT/E_INS_i," "MAFFT/E_INS_1" or "PRANK/Best_Match")

	--- It extracts main output files alone from the set of archives output by the script in 2).

3) (OPTIONAL) "MSA_Prcd_Errors/Erroneous_Regions/Equiv_Regions/XXX/YYY/Inclusion_gpd_segs/exam_incl_gpd_segs.pl" (with "XXX/YYY" = "MAFFT/E_INS_i," "MAFFT/E_INS_1" or "PRANK/Best_Match")

	--- It briefly examines which gapped segments are included in each erroneous segment.


[ For characterizing the MSA errors ]


{ I: Comparing the scores of reference and reconstructed MSAs in each erroneous segment }


I-1) "MSA_Prcd_Errors/Contrast_Analyses/Scores/Erroneous_Regions/XXX/YYY/Compllimment/bch_pbs_cmp_compllimment.hs.D.pl"
  and "MSA_Prcd_Errors/Contrast_Analyses/Scores/Erroneous_Regions/XXX/YYY/Compllimment/Scripts/compare_ref_vs_rec_compllimment.hs.pl"
	(with "XXX/YYY" = "MAFFT/E_INS_i," "MAFFT/E_INS_1" or "PRANK/Best_Match")

	--- They calculate the complete-likelihoods of reference and reconstructed MSAs in each erroneous segment.
	The former script serially runs the latter one over the input MSA pairs.
	The latter script analyzes each pair of reference and reconstructed MSAs.

I-1') MSA_Prcd_Errors/Contrast_Analyses/Scores/Erroneous_Regions/XXX/YYY/Compllimment/serial_extract_archives.pl (with "XXX/YYY" = "MAFFT/E_INS_i," "MAFFT/E_INS_1" or "PRANK/Best_Match")

	--- It extracts main output files alone from the set of archives output by the scripts in I-1).


I-2a) "MSA_Prcd_Errors/Contrast_Analyses/Scores/Erroneous_Regions/MAFFT/E_INS_i/MAFFT_Consist/bch_pbs_cmp_mafft_consist.D.pl"
   and "MSA_Prcd_Errors/Contrast_Analyses/Scores/Erroneous_Regions/MAFFT/E_INS_i/MAFFT_Consist/Scripts/compare_ref_vs_rec_mafft_consist.pl"

	--- They calculate the consistency-based scores used by MAFFT for reference and reconstructed MSAs in each erroneous segment.
	The former script serially runs the latter one over the input MSA pairs.
	The latter script analyzes each pair of reference and reconstructed MSAs.

	[NOTE: If "E_INS_i" is replaced with "E_INS_1,"  the output of the option "E-INS-1" of MAFFT will be processed.]

I-2b) "MSA_Prcd_Errors/Contrast_Analyses/Scores/Erroneous_Regions/PRANK/Best_Match/PRANK_Scores/bch_pbs_cmp_prank_scores.D.pl"
   and "MSA_Prcd_Errors/Contrast_Analyses/Scores/Erroneous_Regions/PRANK/Best_Match/PRANK_Scores/Scripts/compare_ref_vs_rec_prank_scores.pl"

	--- They calculate the PRANK-specific scores for reference and reconstructed MSAs in each erroneous segment.
	The former script serially runs the latter one over the input MSA pairs.
	The latter script analyzes each pair of reference and reconstructed MSAs.

I-2') "MSA_Prcd_Errors/Contrast_Analyses/Scores/Erroneous_Regions/MAFFT/XXX/YYY/serial_extract_archives.pl" (with "XXX/YYY" = "MAFFT/E_INS_i," "MAFFT/E_INS_1" or "PRANK/Best_Match")

	--- It extracts main output files alone from the set of archives output by the scripts in I-2a) or I-2b).


{ II: Classifying the MSA errors into different types (like 'shifts', 'merges', 'purges', etc.) }

II-1) "MSA_Prcd_Errors/Contrast_Analyses/Classify_Errors/Erroneous_Regions/XXX/YYY/bch_pbs_classify_msa_errors.D2.pl"
   and "MSA_Prcd_Errors/Contrast_Analyses/Classify_Errors/Erroneous_Regions/XXX/YYY/Scripts/classify_msa_errors_via_mblks.2.pl"
	(with "XXX/YYY" = "MAFFT/E_INS_i," "MAFFT/E_INS_1" or "PRANK/Best_Match"	)

	--- They classify each erroneous segment into different types (using the "position-shift map").
	The former script serially runs the latter one over the input MSA pairs.
	The latter script analyzes each pair of reference and reconstructed MSAs.

	[NOTE: A similar set of scripts that aided the manual validation (in Ezawa, unpublished b) is available under the directory,
	"MSA_Prcd_Errors/Contrast_Analyses/Classify_Errors/Erroneous_Regions/Validation/."]


II-1') "MSA_Prcd_Errors/Contrast_Analyses/Classify_Errors/Erroneous_Regions/XXX/YYY/serial_extract_archives.pl" (with "XXX/YYY" = "MAFFT/E_INS_i," "MAFFT/E_INS_1" or "PRANK/Best_Match")

	--- It extracts main output files alone from the set of archives output by the scripts in II-1).


{ III: Comparing the characteristics of reference and reconstructed MSAs in each erroneous segment }

III-1) "MSA_Prcd_Errors/Contrast_Analyses/Characteristics/Erroneous_Regions/XXX/YYY/Cts_Indels/bch_pbs_cmp_indel_cts.hs.D.pl"
   and "MSA_Prcd_Errors/Contrast_Analyses/Characteristics/Erroneous_Regions/XXX/YYY/Cts_Indels/Scripts/compare_ref_vs_rec_indel_cts.hs.pl"
	(with "XXX/YYY" = "MAFFT/E_INS_i," "MAFFT/E_INS_1" or "PRANK/Best_Match")

	--- They count insertions and deletions inferred in the reference and reconstructed MSAs in each erroneous segment.
	The former script serially runs the latter one over the input MSA pairs.
	The latter script analyzes each pair of reference and reconstructed MSAs.

III-1') "MSA_Prcd_Errors/Contrast_Analyses/Characteristics/Erroneous_Regions/XXX/YYY/Cts_Indels/serial_extract_archives.pl" (with "XXX/YYY" = "MAFFT/E_INS_i," "MAFFT/E_INS_1" or "PRANK/Best_Match")

	--- It extracts main output files alone from the set of archives output by the scripts in III-1).


III-2) "MSA_Prcd_Errors/Contrast_Analyses/Characteristics/Erroneous_Regions/XXX/YYY/Gap_Config_Stats/bch_pbs_cmp_gconf_stats.D.pl"
   and "MSA_Prcd_Errors/Contrast_Analyses/Characteristics/Erroneous_Regions/XXX/YYY/Gap_Config_Stats/Scripts/compare_ref_vs_rec_gconf_stats.pl"
	(with "XXX/YYY" = "MAFFT/E_INS_i," "MAFFT/E_INS_1" or "PRANK/Best_Match")

	--- They calculates the statistics concerning the gap-configurations of the reference and reconstructed MSAs in each erroneous segment.
	The former script serially runs the latter one over the input MSA pairs.
	The latter script analyzes each pair of reference and reconstructed MSAs.

III-2') "MSA_Prcd_Errors/Contrast_Analyses/Characteristics/Erroneous_Regions/XXX/YYY/Gap_Config_Stats/serial_extract_archives.pl" (with "XXX/YYY" = "MAFFT/E_INS_i," "MAFFT/E_INS_1" or "PRANK/Best_Match")

	--- It extracts main output files alone from the set of archives output by the scripts in III-2).


<< How to use the Perl scripts >>

Basically, the scripts are supposed to be run from the subdirectories they are stored,
except the scripts in the "xxx/Scripts/" subdirectories, which will be called by the "batch" scripts in their parent directories.

For details, see the "INSTRUCTIONS.txt" files in the subdirectories,
"Fit_Geom2Powerlaw/," "Inputs/," "MSA_Prcd_Errors/," and "MSA_Prcd_Errors/Contrast_Analyses/."


<< References >>

  * Cartwright RA. 2005. "DNA assembly with gap (Dawg): simulating sequence evolution." Bioinformatics 21:iii31-iii38.

  * Ezawa K. 2013a. "DENSERM: DEtecting Negative SElection on Recurrent Mutations," in Bioinformatics.org [URL: "http colon slash slash www.bioinformatics.org slash ftp slash pub slash DENSERM" (replace ' colon ' and ' slash ' with ':' and '/', respectively)].

  * Ezawa K. 2013b. "LOLIPOG: LOg-LIkelihood for the Pattern Of Gaps in MSA," in Bioinformatics.org [URL: "http colon slash slash www.bioinformatics.org slash ftp slash pub slash lolipog" (replace ' colon ' and ' slash ' with ':' and '/', respectively)].

  * Ezawa K. (unpublished a). "General continuous-time Markov model of sequence evolution via insertions/deletions: The pursuit of biological realism." (a draft manuscript is available on request to the author.)

  * Ezawa K. (unpublished b). "Characterizing multiple sequence alignment errors using complete-likelihood score and position-shift map." (a draft manuscript is available on request to the author.)

  * Ezawa K, Landan G, Graur D. 2013. "Detecting negative selection on recurrent mutations using gene genealogy." BMC Genetics. 14:37.

  * Ezawa K, Graur D, Landan G. 2015a. "Perturbative formulation of general continuous-time Markov model of sequence evolution via insertions/deletions, Part III: Algorithm for first approximation." bioRxiv doi:10.1101/023614.

  * Ezawa K, Graur D, Landan G. 2015b. "Perturbative formulation of general continuous-time Markov model of sequence evolution via insertions/deletions, Part IV: Incorporation of substitutions and other mutations." bioRxiv doi:10.1101/023622.

  * Guindon S, Dufayard JF, Lefort V, Anisimova M, hordijk W, Gascuel O. 2010. "New algorithms and methods to estimate maximum-likelihood phylogenies: assessing the performance of PhyML 3.0." Syst Biol. 59:307-321.

  * Katoh K, Toh H. 2008. "Recent developments in the MAFFT multiple sequence alignment program." Brief Bioinformatics. 9:286-298.

  * Loytynoja A, Goldman N. 2008. "Phylogeny-aware gap placement prevents errors in sequence alignment and evolutionary analysis." Science 320:1632-1635.

  * Lunter G, Miklos I, Drummond A, Jensen JL, Hein J. 2005. "Bayesian coestimation of phylogeny and sequence alignment." BMC Bioinformatics 6:83.

  * Pollard KS, Hubisz MJ, Rosenbloom KR, Siepel A. 2010. "Detection of nonneutral substitution rates on mammalian phylogenies." Genome Res. 20:110-121.

# First version of this file was created on Sep 2nd (Wed), 2015 by K. Ezawa.
# It was rewritten on Oct 30 (Fri), 2015, when the package was updated from ver. 0.6 to ver. 0.6.1, by K. Ezawa.
# It was modified on Jan 12 (Tue), 2016, when the package was updated from ver 0.6.1.1 to ver. 0.6.1.2 by K. Ezawa.
