# Supplementary material for: Characterization of multiple sequence alignment errors using complete-likelihood score and position-shift map
Source: BMC Bioinformatics. 2016 Mar 18;17:133. doi: 10.1186/s12859-016-0945-5 (PMC4799563; doi:10.1186/s12859-016-0945-5)
Supplement: Additional file 2: — The ZIP archive of a package that contains the original versions of Perl modules and scripts used for creating the simulated and reconstructed MSAs and for analyzing these MSAs. It also contains a README file that describes how to use the modules and scripts. (The modules and scripts will run on a Mac OS X terminal. And it will probably run on other UNIX platforms, although we have not tested whether they indeed do.) The package also contains the Dawg control files that were used for the simulations. The latest version of the package (“ComplLiMment_P.verxxx”) can be found in the ‘lolipog’ directory at the FTP repository of the Bioinformatics Organization [85]. (ZIP 4746 kb) [file 12859_2016_945_MOESM2_ESM.zip › additional_file_2/ComplLiMment_P.ver0.6.1.2/MyPerlModules/MyMAFFT_Scores.pm]

package MyMAFFT_Scores;
#
###################################################################################
#	
#	ComplLiMment_P: A package to calculate the Complete-likelihood for a given Multiple-sequence alignment
#			(almost exclusively via Perl modules and scripts).
#
#	Version 0.6: Copyright (C) 2015 Kiyoshi Ezawa
#
#    This package is free software: you can redistribute it and/or modify
#    it under the terms of the GNU General Public License as published by
#    the Free Software Foundation, either version 3 of the License, or
#    (at your option) any later version.
#
#    This package is distributed in the hope that it will be useful,
#    but WITHOUT ANY WARRANTY; without even the implied warranty of
#    MERCHANTABILITY or FITNESS FOR A PARTICULAR PURPOSE.  See the
#    GNU General Public License for more details.
#
#    You should have received a copy of the GNU General Public License, "GNU_GPL.txt",
#    along with this package.  If not, see <http://www.gnu.org/licenses/>.
#
#    The author can be contacted by e-mailing to <kezawa dot ezawa3 at gmail dot com>
#    (replace " dot " and " at " with "." and "@", respectively).
#
###################################################################################
#
# MyMAFFT_Scores.pm:
#	This Perl package is a collection of subroutines
#	necessary to calculate the MSA scores for PRANK.
#	(CREATION STARTED on Aug 13 (Wed), 2014, ENDED on Aug xx (yyy), 2014)
#	

use strict;
use warnings;

use MyTaxonomy qw(
	if_ancestor fetch_ancestry calculate_abs_depth
	fetch_ext_offsprings_nr fetch_all_offsprings_nr
	);

use MyTreeManipu_II qw( );
	# extract_sgltree_from_file output_tree 

use MyTreeManipu_III qw( make_node2abs_depth );

use MyPRANK_Scores qw(
	calc_transition_mtrx_TN
	);

use MyMalnIO qw( pr_ODEN_input );


=set aside for potential use
use MyTreeManipu_IV qw( bi2multifurcated_top construct_neat_subtree );
use MyPAML_parser qw( retrieve_aa_freqs prepare_paml_ctrl );
=cut

use Exporter;

our @ISA =qw(Exporter);

our @EXPORT_OK = qw( 
	nuc_sbst_score_mtrx_TN
	normalize_sbst_score_mtrx
	roundoff_sbst_score_mtrx
	create_integer_sbst_score_mtrx_TN
	checkMinusLength
	calc_br_Gotoh_eff_lengths
	calc_node_associated_weights
	calc_br_Gotoh_3way_weights
	assign_Gotoh_wgts_to_dwn_paths
	assign_Gotoh_wgts_to_up_paths
	split_by_branch_wgtassign_seqset
	mk_wgtd_sitewise_profile
	cal_sbst_score_pw_profile_aln
	mk_set_resnum2sitecoord
	create_pw_imp_score_mtrx
	cal_sw_wgtsums_gap_start_end
	cal_hf_mfac_go_pen_pw_pfaln
	cal_mfac_go_penalty_pw_pfaln
	);


	### Parameters to be Fixed ###

our $TOP_NODE = $MyTreeManipu_II::TOP_NODE;
our $INDX_LENGTH = $MyTreeManipu_II::INDX_LENGTH;

our @NUCLEOTIDES = @MyPRANK_Scores::NUCLEOTIDES; # Unless otherwise stated, nucleotide MSA scores will be calculated according to this order (or index assignment) of the nucleotide bases.
our $CT_NUCLS = @NUCLEOTIDES;

our %NUCL2INDX; # = ($nucleotide => {index in @NUCLEOTIDES}, ...)
for (my $k=0; $k<$CT_NUCLS; $k++) { $NUCL2INDX{ uc($NUCLEOTIDES[$k]) } = $k; }

our $EPS = 1E-08; # An "infinitesimal" number, which is used to avoid the divergence when a zero-length branch is involved.


	# The following global parameters were set in conformity with 'constants.c' of MAFFT. #

our $DEFAULTOFS_N = - 369; # The default integer offset value, which is defined in 'DNA.h' of MAFFT.
our $DEFAULTGOP_N = -1530; # The default integer gap-opening penalty, which is defined in 'DNA.h' of MAFFT.
our $SMALL_ODDS_RATIO = 0.00001; # Substitute it for the observed odds ratio when the transition matrix is zero (devised by J. Thompson).
our $POST_NORM_MFAC = 600; # A factor multiplied with the score after it was normalized. #

our $DEFAULT_PENALTY = int (3* $DEFAULTGOP_N * $POST_NORM_MFAC /1000.0 + 0.5); # The default value of gap-opening penalty, according to l.212 in 'constants.c' of MAFFT.

	# The following global parameters were set in conformity with 'treeOperation.c' of MAFFT. #

our $NFAC_GOTOH_3WAY = 1.0; # Normalization factor for calculating Gotoh's (1995) weights assigned to branches.
our $MAXBW = 1.0; # "Maximum" branch weight (to handle an exceptional case of zero subject branch length).
our $MINBW = 0.01; # "Minimum" branch weight (to handle an exceptional case of zero neighboring branch length).
our $MINLEN = 0.001; # The de facto minimum branch length in MAFFT.

	# The following global parameter was set in conformity with 'dvtditr.c' and the core 'mafft' script of MAFFT.
our $FASTATHRESHOLD = 2.7; # It corresponds to the overall weighting factor, W^I, multiplied with the importance scores (defined in Katoh et al. (2005) Nucl. Acids. Res. 33:511-518).


	## The following parameters specify the verboseness of the test output.
	## (0, silent; 1, very modest; 2, modest; 3, medium; 4, verbose; 5, very verbose.)

	# For 'nuc_sbst_score_mtrx_TN'. 
our $TEST_LEVEL_nssm = 0;
##our $TEST_LEVEL_nssm = 5;

	# For 'normalize_sbst_score_mtrx'. #
our $TEST_LEVEL_norm = 0;
##our $TEST_LEVEL_norm = 5;

	# For 'roundoff_sbst_score_mtrx'. #
our $TEST_LEVEL_ro = 0;
##our $TEST_LEVEL_ro = 5;

	# For 'create_integer_sbst_score_mtrx_TN'. #
our $TEST_LEVEL_cre = 0;
##our $TEST_LEVEL_cre = 5;

	# For 'calc_node_associated_weights'.
our $TEST_LEVEL_naw = 0;
##our $TEST_LEVEL_naw = 5;

	# For 'split_by_branch_wgtassign_seqset'.
our $TEST_LEVEL_sbw = 0;
##our $TEST_LEVEL_sbw = 5;

	# For 'mk_wgtd_sitewise_profile'.
our $TEST_LEVEL_mwsp = 0;
##our $TEST_LEVEL_mwsp = 5;

	# For 'cal_sbst_score_pw_profile_aln'.
our $TEST_LEVEL_cssp = 0;
##our $TEST_LEVEL_cssp = 5;

	# For 'mk_set_resnum2sitecoord'.
our $TEST_LEVEL_msr2 = 0;
##our $TEST_LEVEL_msr2 = 5;

	# For 'create_pw_imp_score_mtrx'.
our $TEST_LEVEL_cpis = 0;
##our $TEST_LEVEL_cpis = 5;


	# For 'cal_sw_wgtsums_gap_start_end'.
our $TEST_LEVEL_cswg = 0;
##our $TEST_LEVEL_cswg = 5;

	# For 'cal_hf_mfac_go_pen_pw_pfaln'.
our $TEST_LEVEL_chmgp = 0;
##our $TEST_LEVEL_chmgp = 5;

	# For 'cal_mfac_go_penalty_pw_pfaln'.
our $TEST_LEVEL_cmgp = 0;
##our $TEST_LEVEL_cmgp = 5;


### 5 important hash tables which describe a tree ###
#
# %node2parent = (node_ID => parent_ID, ...)  # top_node_ID => undef
# %node2children = (node_ID => [a list of child ID's], ...) # external_node_ID => undef
# %name2id = (node_name => node_ID, ...) # including $TOP_NODE => top_node_ID
# %id2name = (node_ID => node_name, ...)  # NOT including top_node_ID => $TOP_NODE,
#					 # because we can always identify the top-node by
#					# checking if $node2parent{$node_id} is defined or not.
#
# %branch_attributes = (ID of the nearest downstream node => [length, bootstrap, ...], ...)
#	--- swapped when the top node is shifted.


# nuc_sbst_score_mtrx_TN:
#	This subroutine constructs a PAM (Accepted Point Mutation) scoring matrix
#	under the Tamura-Nei model of nucleotide substitution.
#	(CREATED on Aug 20 (Wed), 2014)
#
#	[THEORY]
#	If the transition matrix from nucleotide i to nucleotide j, conditional on i, is given by:
#	Tr_TN[i][j],
#	the probability of finding nucleotide i aligned with nucleotide j in the sequence evolved under the model is:
#	Prob_TN(i,j) = pi[i] * Tr_TN[i][j], where pi[i] is the equilibrium frequency of the nucleotide i.
#	Because the score is given by a log-odds ratio, we have:
#	Score_TN[i][j]	= C * log (Prob_TN(i,j) / (pi[i] * pi[j]) )
#			= C * log ( Tr_TN[i][j] / pi[j] ) .
#	Here, C is an multiplication factor(, which can be anything,
#	because it will cancel itself out in the normalization process by the next subroutine).
#
# INPUT: (\@equil_freqs, $a1, $a2, $b, $pam_dist), where
#	$equil_freqs[$i] is the equilibrium frequency of the nucleotide $NUCLEOTIDES[$i] specified by the user;
#	$a1 and $a2 are the rate paremeters for the transitional substitutions between A and G, and between C and T, respectively;
#	$b is the rate parameter for the transversional substitutions;
#	$pam_dist is the specified distance, in PAM unit. 100 PAM units corresponds to 1 expected substitutions per nucleotide site.
#
# OUTPUT: \@score_matrix_tn, where
#	$score_matrix_tn[$i]->[$j] is the raw score for nucleotide $i aligned with nucleotide $j,
#	calculated under the Tamura-Nei model.
#	(See the THEORY above for details.)
#
sub nuc_sbst_score_mtrx_TN (\@$$$$) {

	my ($equil_freqs, $a1, $a2, $b, $pam_dist) = @_;

   (print STDOUT "   < Subroutine 'nuc_sbst_score_mtrx_TN' >\n\n") if ($TEST_LEVEL_nssm > 0);

   if ($TEST_LEVEL_nssm>2) {
	print STDOUT "   [ Inputs  ]\n\n";
	print STDOUT '    Freq (', join (', ', @NUCLEOTIDES), ') = (', join (', ', @{$equil_freqs}), ") ;\n";
	print STDOUT '    (a1, a2, b)  = ', "($a1, $a2, $b) ;\n"; 
	print STDOUT '    PAM distance = ', $pam_dist, " .\n\n";
   }

	my $dist = $pam_dist/100; # Convert the PAM distance into the normal-unit distance.

	my $tr_matrix_tn = calc_transition_mtrx_TN (@{$equil_freqs}, $a1, $a2, $b, $dist);
	unless (defined $tr_matrix_tn) {
	    print STDOUT "[ERROR 'nuc_sbst_score_mtrx_TN'] Subroutine 'calc_transition_mtrx_TN' FAILED: $! !\n";
	    return undef;
	}
   (print STDOUT "\n ... subroutine 'calc_transition_mtrx_TN' ended ...\n\n") if ($TEST_LEVEL_nssm > 1);

   if ($TEST_LEVEL_nssm>3) {
	print STDOUT "\n   [ Output of 'calc_transition_mtrx_TN' ]\n\n";
	print STDOUT '   ', join ("\t", 'From\To', @NUCLEOTIDES), "\n\n";
	for (my $i=0; $i<$CT_NUCLS; $i++) { print STDOUT '   ', join ("\t", $NUCLEOTIDES[$i], @{$tr_matrix_tn->[$i]}), "\n"; }
	print STDOUT "\n\n";
   }

	my @score_matrix_tn = ();

	for (my $i=0; $i<$CT_NUCLS; $i++) { # Main outer for-loop (over the initial nucleotide types). #

	    my $row_tr_probs = $tr_matrix_tn->[$i];
	    my @row_scores = ();

	    for (my $j=0; $j<$CT_NUCLS; $j++) { # Main inner for-loop (over the destination nucleotide types). #

		my $tr_prob = $row_tr_probs->[$j];

		if ($tr_prob == 0) {

		    $row_scores[$j] = log ( $SMALL_ODDS_RATIO );

		} else {
		    $row_scores[$j] = log ( $tr_prob / $equil_freqs->[$j] );
		}

	    }			# End of the main inner for-loop (over the destination nucleotide types). #

	    $score_matrix_tn[$i] = \@row_scores;

	}			# End of the main outer for-loop (over the initial nucleotide types). #

   (print STDOUT "\n   < End of the subroutine 'nuc_sbst_score_mtrx_TN' />\n\n") if ($TEST_LEVEL_nssm > 0);

	return \@score_matrix_tn ;

}	# End of the subroutine 'nuc_sbst_score_mtrx_TN'. #


# normalize_sbst_score_mtrx:
#	This subroutine normalizes the substitution score matrix,
#	according to a measure in 'constants.c' of MAFFT.
#	(CREATED on Aug 20 (Wed), 2014)
#
#	[METHOD]
#	The score will be normalized according to 'constants.c' of MAFFT. That is,
#	nml_score[i][i] = ( score[i][j] - average2 ) / (average1 - average2),
#	where
#	average1 = Sum_{i} pi[i] * score(i,i)  is the expected score (per site) between two identical sequences,
#	average2 = Sum_{i} Sum_{j} pi[i] * pi[j] * score[i][j]  is the expected score (per site) between two random sequences.
#
# INPUT: (\@score_matrix, \@equil_freqs), where
#	$score_matrix[$i]->[$j] is the score for the alignment of the $i th residue and the $j th residue.
#	(Here, a "residue" does not necessarily have to be a nucleotide, but could be an amino acid, for example.);
#
#	$equil_freqs[$i] is the equilibrium frequency of the $i th residue.
#
# OUTPUT: \@nml_score_matrix, where
#	$nml_score_matrix[$i]->[$j] is the normalized score for the alignment of the $i th residue and the $j th residue.
#
sub normalize_sbst_score_mtrx (\@\@) {

	my ($score_matrix, $equil_freqs) = @_;

	my $ct_res = @{$equil_freqs};

    (print STDOUT "   < Subroutine 'normalize_sbst_score_mtrx'  (#{residue types} = $ct_res) >\n\n") if ($TEST_LEVEL_norm>0);

	my $ave1 = my $ave2 = 0;

	for (my $i=0; $i<$ct_res; $i++) { # Preliminary outer for-loop (over residue 1). #

	    my $row_scores = $score_matrix->[$i];
	    my $freq1 = $equil_freqs->[$i];

	    $ave1 += $freq1 * $row_scores->[$i];

	    my $incr_ave2 = 0;
	    for (my $j=0; $j<$ct_res; $j++) { $incr_ave2 += $equil_freqs->[$j] * $row_scores->[$j]; }
	    $ave2 += $freq1 * $incr_ave2;

	}			# End of the preliminary outer for-loop (over residue 1). #

	my $diff_ave = $ave1 - $ave2;

	my @nml_score_matrix = ();

	for (my $i=0; $i<$ct_res; $i++) { # Main outer for-loop (over residue 1). #

	    my $row_scores = $score_matrix->[$i];
	    my @row_nml_scores = ();

	    for (my $j=0; $j<$ct_res; $j++) { $row_nml_scores[$j] = ($row_scores->[$j] - $ave2) / $diff_ave; }

	    $nml_score_matrix[$i] = \@row_nml_scores;

	}			# End of the main outer for-loop (over residue 1). #

   (print STDOUT "\n   < End of the subroutine 'normalize_sbst_score_mtrx' (average1 = $ave1,  average2 = $ave2) />\n\n") if ($TEST_LEVEL_norm>0);

	return \@nml_score_matrix;

}	# End of the subroutine 'normalize_sbst_score_mtrx'. #


# roundoff_sbst_score_mtrx:
#	This subroutine rounds off the substitution score matrix, after multiplying the matrix with a scaling factor.
#	It conforms to a measure written in 'constants.c' of MAFFT.
#
# INPUT: (\@score_matrix, $sfac), where 
#	$score_matrix[$i]->[$j] is the score for the alignment of the $i th residue and the $j th residue.
#	(Here, a "residue" does not necessarily have to be a nucleotide, but could be an amino acid, for example.);
#
#	$sfac is a scaling factor that is mutiplied with the input scores before round-off.
#
# OUTPUT: \@intg_score_mtrx, where
#	$intg_score_mtrx[$i]->[$j] is the result of the round-off of $sfac * $score_matrix[$i]->[$j].
#
sub roundoff_sbst_score_mtrx (\@$) {

	my ($score_matrix, $sfac) = @_;

	my $ct_res = @{$score_matrix};

   (print STDOUT "   < Subroutine 'roundoff_sbst_score_mtrx' (scaling_factor = $sfac, #{residue types} = $ct_res) >\n\n") if ($TEST_LEVEL_ro>0);

	my @intg_score_mtrx = ();

	for (my $i=0; $i<$ct_res; $i++) { # Main outer for-loop (over residue 1). #

	    my $row_scores = $score_matrix->[$i];
	    my @row_intg_scores = ();

	    for (my $j=0; $j<$ct_res; $j++) { # Main inner for-loop (over residue 2). #

		my $scaled_score = $sfac * $row_scores->[$j];

		if ($scaled_score >0) {
		    $row_intg_scores[$j] = int ($scaled_score + 1/2);
		} elsif ($scaled_score < 0) {
		    $row_intg_scores[$j] = int ($scaled_score - 1/2);
		} else {
		    $row_intg_scores[$j] = 0;
		}

	    }			# End of the main inner for-loop (over residue 2). #

	    $intg_score_mtrx[$i] = \@row_intg_scores;

	}			# End of the main outer for-loop (over residue 1). #

   (print STDOUT "   < End of the subroutine 'roundoff_sbst_score_mtrx' />\n\n") if ($TEST_LEVEL_ro > 0);

	return \@intg_score_mtrx;

}		# End of the subroutine 'roundoff_sbst_score_mtrx'. #


# create_integer_sbst_score_mtrx_TN:
#	This subroutine sequentially performs the three subroutines,
#	'nuc_sbst_score_mtrx_TN', 'normalize_sbst_score_mtrx', and 'roundoff_sbst_score_mtrx',
#	and creates an integer score matrix of nucleotide substitutions, under the Tamura-Nei model,
#	and using the scaling factor, $POST_NORM_MFAC.
#	For methodological details, see the headings of these subroutines.
#	(CREATED on Aug 20 (Wed), 2014)
#
# INPUT: (\@equil_freqs, $a1, $a2, $b, $pam_dist, $in_offset), where
#	$equil_freqs[$i] is the equilibrium frequency of the nucleotide $NUCLEOTIDES[$i] specified by the user;
#	$a1 and $a2 are the rate paremeters for the transitional substitutions between A and G, and between C and T, respectively;
#	$b is the rate parameter for the transversional substitutions;
#	$pam_dist is the specified distance, in PAM unit. 100 PAM units corresponds to 1 expected substitutions per nucleotide site;
#
#	$in_offset is the input offset value for MAFFT score, which corresponds to the gap-extension penalty for most aligners.
#	It should be undef if you want to use the defualt value.
#
# OUTPUT: \@intg_score_mtrx_tn, where
#	$intg_score_mtrx_tn[$i]->[$j] is the resulting integer score between $NUCLEOTIDES[$i] and $NUCLEOTIDES[$j],
#	calculated under the Tamura-Nei model of nucleotide substitution.
#
sub create_integer_sbst_score_mtrx_TN (\@$$$$$) {

	my ($equil_freqs, $a1, $a2, $b, $pam_dist, $in_offset) = @_;

   (print STDOUT "< Subroutine 'create_integer_sbst_score_mtrx_TN' >\n\n") if ($TEST_LEVEL_cre>0);


	my $p_offset = (defined $in_offset) ? int ($in_offset * 1000.0 - 0.5) : $DEFAULTOFS_N; # Just as prescribed in "void arguments ( ...)" in 'dvtditr.c' of MAFFT.

   if ($TEST_LEVEL_cre>2) {

	print STDOUT "[ Input Data ]\n\n";
	print STDOUT "Freq(", join (', ', @NUCLEOTIDES), ') = (', join (', ', @{$equil_freqs}), ") ;\n";
	print STDOUT 'Rate parameters: ($a1, $a2, $b) = ', "($a1, $a2, $b) ;\n";
	print STDOUT "PAM distance = $pam_dist ;\n";

	my $dis_in_offset = (defined $in_offset) ? $in_offset : 'undef';
	print STDOUT "Score offset value (input) = $dis_in_offset  (integer version: $p_offset).\n\n"; 
   }


	my $raw_score_mtrx = nuc_sbst_score_mtrx_TN (@{$equil_freqs}, $a1, $a2, $b, $pam_dist) ;
	unless (defined $raw_score_mtrx) {
	    print STDOUT "[ERROR 'create_integer_sbst_score_mtrx_TN'] Subroutine 'nuc_sbst_score_mtrx_TN' FAILED: $! !\n\n";
	    return undef;
	}
   (print STDOUT "\n ... Subroutine 'nuc_sbst_score_mtrx_TN' ended ...\n\n") if ($TEST_LEVEL_cre>1);

   if ($TEST_LEVEL_cre>3) {

	print STDOUT "[ Output of 'nuc_sbst_score_mtrx_TN' (= raw score matrix) ]\n\n";
	print STDOUT join ("\t", 'From\To', @NUCLEOTIDES), "\n\n";
	for (my $i=0; $i<$CT_NUCLS; $i++) { print STDOUT join ("\t", $NUCLEOTIDES[$i], @{$raw_score_mtrx->[$i]}), "\n"; }
	print STDOUT "\n\n";
   }


	my $nml_score_mtrx =  normalize_sbst_score_mtrx (@{$raw_score_mtrx}, @{$equil_freqs});
	unless (defined $nml_score_mtrx) {
	    print STDOUT "[ERROR 'create_integer_sbst_score_mtrx_TN'] Subroutine 'normalize_sbst_score_mtrx' FAILED: $! !\n\n";
	    return undef;
	}
   (print STDOUT "\n ... Subroutine 'normalize_sbst_score_mtrx' ended ...\n\n") if ($TEST_LEVEL_cre>1);

   if ($TEST_LEVEL_cre>3) {

	print STDOUT "[ Output of 'normalize_sbst_score_mtrx' (= normalized score matrix) ]\n\n";
	print STDOUT join ("\t", 'From\To', @NUCLEOTIDES), "\n\n";
	for (my $i=0; $i<$CT_NUCLS; $i++) { print STDOUT join ("\t", $NUCLEOTIDES[$i], @{$nml_score_mtrx->[$i]}), "\n"; }
	print STDOUT "\n\n";
   }


	my $intg_score_mtrx_tn = roundoff_sbst_score_mtrx (@{$nml_score_mtrx}, $POST_NORM_MFAC);
	unless (defined $intg_score_mtrx_tn) {
	    print STDOUT "[ERROR 'create_integer_sbst_score_mtrx_TN'] Subroutine 'roundoff_sbst_score_mtrx' FAILED: $! !\n\n";
	    return undef;
	}
   (print STDOUT "\n ... Subroutine 'roundoff_sbst_score_mtrx' ended ...\n\n") if ($TEST_LEVEL_cre>1);

   if ($TEST_LEVEL_cre>3) {

	print STDOUT "[ Output of 'roundoff_sbst_score_mtrx' ]\n\n";
	print STDOUT join ("\t", 'From\To', @NUCLEOTIDES), "\n\n";
	for (my $i=0; $i<$CT_NUCLS; $i++) { print STDOUT join ("\t", $NUCLEOTIDES[$i], @{$intg_score_mtrx_tn->[$i]}), "\n"; }
	print STDOUT "\n\n";
   }

	my $offset = int (1 * $POST_NORM_MFAC * $p_offset /1000.0 + 0.5); # Just as prescribed in 'constants.c' of MAFFT.

   (print STDOUT "\n", ' ... Finally, I will shift the entire matrix by an offset value,  $offset = ', "$offset ...\n\n") if ($TEST_LEVEL_cre>1);

	for (my $i=0; $i<$CT_NUCLS; $i++) { # Final outer for-loop (over residue 1).

	    my $row_scores = $intg_score_mtrx_tn->[$i];

	    for (my $j=0; $j<$CT_NUCLS; $j++) { $row_scores->[$j] -= $offset; }

	}			# End of the final outer for-loop (over residue 1).

   if ($TEST_LEVEL_cre>3) {

	print STDOUT "[ Final Score Matrix to be output ]\n\n";
	print STDOUT join ("\t", 'From\To', @NUCLEOTIDES), "\n\n";
	for (my $i=0; $i<$CT_NUCLS; $i++) { print STDOUT join ("\t", $NUCLEOTIDES[$i], @{$intg_score_mtrx_tn->[$i]}), "\n"; }
	print STDOUT "\n\n";
   }

		### RESTART FROM HERE ###

   (print STDOUT "\n< END of the subroutine 'create_integer_sbst_score_mtrx_TN' />\n\n") if ($TEST_LEVEL_cre>0);

	return $intg_score_mtrx_tn ;

}		# End of the subroutine 'create_integer_sbst_score_mtrx_TN'. #


# checkMinusLength:
#	This subroutine does exactly the same job as 'checkMinusLength' in 'treeOperation.c' of MAFFT,
#	that is, it forces the branch lengths less than $MINLEN to be MINLEN.
#
#	BE SURE TO RUN THIS SUBROUTINE before any tree-related operations necessary for calculating MAFFT scores.
#
#	(CREATED on Aug 18 (Mon), 2014)
#
# INPUT: \%br_attr, where
#	%br_attr = ($branch_id => \@attributes, ...) with
#	$attributes[$INDX_LENGTH] giving the length of $branch_id.
#
# OUTPUT: \%new_br_attr, where
#	%new_br_attr = ($branch_id => \@new_attributes, ...), with
#	$new_attributes[$INDX_LENGTH] never being less than $MINLEN.
#
sub checkMinusLength (\%) {

	my ($br_attr) = @_;

	my %new_br_attr;

	foreach my $br_id (keys %{$br_attr}) { # Main foreach-loop (over branches). #

	    my $attr = $br_attr->{$br_id};
	    my $len = $attr->[$INDX_LENGTH];

	    if ($len < $MINLEN) { # Force the branch length to be $MINLEN.

		my @new_attr = @{$attr};
		$new_attr[$INDX_LENGTH] = $MINLEN;

		$attr = \@new_attr; # Update the reference to the attributes.

	    }

	    $new_br_attr{$br_id} = $attr;

	}			# End of the main foreach-loop (over branches). #

	return \%new_br_attr;

}		# End of the subroutine 'checkMinusLength'. #


# calc_br_Gotoh_eff_lengths:
#	This satellite subroutine of 'calc_br_Gotoh_3way_weights' calculates
#	2 types of effective lengths of each branch,
#	according to the "synthetic resistance" rule (O. Gotoh (1995) CABIOS 11:543-551).
#	(CREATED on Aug 13 (Wed), 2014)
#
#	[NOTES]
#	*  Each effective length was calculated according to the "synthetic resistance" rule,
#	   which assignes the effective length, eff(a) = a + eff(b) * eff(c)/(eff(b)+eff(c)),
#		to the branch a that is regarded as extended into the neighboring branches, b and c.
#
#	[MODIFIED on Aug 18 (Mon), 2014]
#	The subroutine now correctly handles the cases where some of the "neighboring" branches are of length zero.
#	The resulting "effective length" now conforms to the resulting "synthetic length" calculated by the function
#	"syntheticLength" defined in "treeOperation.c" of MAFFT.
#
# INPUT: (\%node2pa, \%node2ch, \%br_attr, $topnode_id), where
#	%node2pa = ($node_id => $parent_node, ...) for all nodes except the top node (root);
#	%node2ch = ($node_id => \@children, ...) for all interior nodes;
#	%br_attr = ($branch_id => \@attr, ...), with $attr[$INDX_LENGTH] giving the branch length;
#
# OUTPUT: \%br2eff_lengths, where
#	%br2eff_lengths = ($branch_id => [$lower_extended_effective_length, $upper_extended_effective_length], ...),
#	where $lower/upper_extended_effective_length is the effective length of the branch when it is considered as extended
#	into the lower/upper part of the tree. 
#
sub calc_br_Gotoh_eff_lengths (\%\%\%$) {

	my ($node2pa, $node2ch, $br_attr, $topnode_id) = @_;

	my $node2depth = make_node2abs_depth ($topnode_id, %{$node2ch}) ;

	my %br2eff_lengths;

		# Calculate lower-extended effective lengths in a bottom-up manner. #

	foreach my $br_id (sort { $node2depth->{$b} <=> $node2depth->{$a} } keys %{$br_attr}) { # 1st foreach-loop (over branches). #

	    my $eff_len = $br_attr->{$br_id}[$INDX_LENGTH];

	    my $children = $node2ch->{$br_id};

	    if (defined $children) {

		my $rec_incr = 0; # The reciprocal of the increment. #
		foreach my $ch (@{$children}) { # Inner foreach-loop (over child branches). #
		    my $ch_efflen = $br2eff_lengths{$ch}->[0];

		    unless ($ch_efflen>0) { # ADDED on Aug 18 (Mon), 2014. #
			$rec_incr = undef;
			last;
		    }

		    $rec_incr += 1/$ch_efflen;
		}			# End of the inner foreach-loop (over child branches). #

			# MODIFIED on Aug 18 (Mon), 2014. #
		(defined $rec_incr) and ($eff_len += 1/$rec_incr) ;
		##$eff_len += 1/$rec_incr ;

	    } # END of "if (defined $children) {...}".

	    ## ($eff_len < $EPS) and ($eff_len = $EPS); # DISABLED on Aug 18 (Mon), 2014. #

	    $br2eff_lengths{$br_id} = [$eff_len];

	}					# End of the 1st foreach-loop (over branches). #

		# Calculate upper-extended effective lengths in a top-down manner. #

	foreach my $br_id (sort { $node2depth->{$a} <=> $node2depth->{$b} } keys %{$br_attr}) { # 2nd foreach-loop (over branches). #

	    my $eff_len = $br_attr->{$br_id}[$INDX_LENGTH];

	    my $pa = $node2pa->{$br_id};
	    my $siblings = $node2ch->{$pa};

	    my $eff_lengths_pa = $br2eff_lengths{$pa};

	    my $rec_incr = 0; # The reciprocal of the increment. #

		    # MODIFIED on Aug 18 (Mon), 2014. #
	    if (defined $eff_lengths_pa) {
		if ($eff_lengths_pa->[1] >0) { # Upper-effective length of the parent. #
		    $rec_incr += 1/ $eff_lengths_pa->[1];
		} else {
		    $rec_incr = undef;
		}
	    }
	    ##if (defined $eff_lengths_pa) { $rec_incr += 1/ $eff_lengths_pa->[1]; } # Upper-effective length of the parent. #

	    if (defined $rec_incr) { # The if-condition was ADDED on Aug 18 (Mon), 2014. #
		foreach my $sibl (@{$siblings}) { # Inner foreach-loop (over sibling branches). #
		    ($sibl == $br_id) and next; # Skip the branch in question.

		    my $eff_len_sibl = $br2eff_lengths{$sibl}->[0]; # Lower-effective length of the sibling. #

		    unless ($eff_len_sibl>0) { # ADDED on Aug 18 (Mon), 2014.
			$rec_incr = undef;
			last;
		    }
		    $rec_incr += 1/$eff_len_sibl;
		}			# End of the inner foreach-loop (over sibling branches). #
	    }

		# MODIFIED on Aug 18 (Mon), 2014. #
	    (defined $rec_incr) and ($eff_len += 1/$rec_incr);
	    ##$eff_len += 1/$rec_incr;

	    $br2eff_lengths{$br_id}->[1] = $eff_len;

	}					# End of the 2nd foreach-loop (over branches). #

	return \%br2eff_lengths;

}	# End of the subroutine 'calc_br_Gotoh_eff_lengths'. #


# func_half_br_weight:
#	This satellite subroutine of 'calc_node_associated_weights'
#	calculates a half-weight defined by Gotoh (S. Gotoh (1995) CABIOS 11:543-551) in exactly the same manner as
#	'calcW' in 'treeOperation.c' of MAFFT does.
#	(CREATED on Aug 18 (Mon), 2014) 
#
# INPUT: ($a, $b, $c), which are just as in the Appendix of Gotoh 1995.
#	(Especially, $a is the synthetic length of the branch in question,
#	and $b and $c are those of the branches	sharing the pivotal point in question.)
#
# OUTPUT: $w1, which is just as in the Appendix of Gotoh 1995.
#
sub func_half_br_weight ($$$) {

	my ($a, $b, $c) = @_;

	unless ($a>0) { return $MAXBW; }

	unless (($b>0) and ($c>0)) { return $MINBW; }

	my $S = $b*$c + $c*$a + $a*$b;

	my $w1 = sqrt ( $b*$c*($a+$b)*($a+$c) / ($a*($b+$c)*$NFAC_GOTOH_3WAY*$S) );

	return $w1;

}	# End of the subroutine 'func_half_br_weight'. #


# calc_node_associated_weights:
#	This satellite subroutine of 'calc_br_Gotoh_3way_weights' calculates
#	the 3-way weights associated with a particular node, where the three branches in question meet.
#	Weights are calculated by the method of Gotoh (S. Gotoh (1995) CABIOS 11:543-551; see also the heading of 'calc_br_Gotoh_3way_weights').
#	(CREATED on Aug 13 (Wed), 2014)
#
#	[MODIFIED on Aug 18 (Mon), 2014]
#	The resulting half-weights now conform to the results of calculation by 'calcW' defined in 'treeOperation.c' of MAFFT.
#
# INPUT: ($br1, $br2, $br3, \%br2eff_lengths, $id_shared_node), where
#	$br1, $br2, $br3 are the IDs of the three branches in question;
#	%br2eff_lengths = ($branch_id => [$lower_extended_effective_length, $upper_extended_effective_length], ...),
#	where $lower/upper_extended_effective_length is the effective length of the branch when it is considered as extended
#	into the lower/upper part of the tree;
#	$id_shared_node is the ID of the node shared by the three branches.
#
# OUTPUT: ($w1, $w2, $w3),
#	which are the weights associated with the node $id_shared_node that are assigned to $br1, $br2, $br3, respectively.
#
sub calc_node_associated_weights ($$$\%$) {

	my ($br1, $br2, $br3, $br2eff_lengths, $id_shared_node) = @_;

   (print STDOUT "   < Subroutine 'calc_node_associated_weights' (Shared node; $id_shared_node) >\n\n") if ($TEST_LEVEL_naw>0);

		# Effective branch lengths. 
		#(If ($br == $id_shared_node), the branch should be extended upward,
		# otherwise, it should be downward.)

	my $indx1 = ($br1 == $id_shared_node) ? 1 : 0;
	my $indx2 = ($br2 == $id_shared_node) ? 1 : 0;
	my $indx3 = ($br3 == $id_shared_node) ? 1 : 0;

	my $a = my $el_br1 = $br2eff_lengths->{$br1}[$indx1];
	my $b = my $el_br2 = $br2eff_lengths->{$br2}[$indx2];
	my $c = my $el_br3 = $br2eff_lengths->{$br3}[$indx3];

   if ($TEST_LEVEL_naw>3) {
	print STDOUT "   [ Inputs ]\n\n";
	print STDOUT '   ', join ("\t", 'Branch_ID', 'if_shared_node(1)_or_not(0)', 'Effective_Length'), "\n\n";
	foreach my $info ([$br1, $indx1, $a], [$br2, $indx2, $b], [$br3, $indx3, $c]) { print STDOUT '   ', join ("\t", @{$info}), "\n"; }
	print STDOUT "\n\n";
   }

		# MODIFIED on Aug 18 (Mon), 2014. #
	my $w1 = func_half_br_weight ($a, $b, $c);
	my $w2 = func_half_br_weight ($b, $c, $a);
	my $w3 = func_half_br_weight ($c, $a, $b);

=DISABLED on Aug 18 (Mon), 2014.
	my $S = $b*$c + $c*$a + $a*$b;
	my $w1 = sqrt ( $b*$c*($a+$b)*($a+$c) / ($a*($b+$c)*$NFAC_GOTOH_3WAY*$S) );
	my $w2 = sqrt ( $a*$c*($b+$a)*($b+$c) / ($b*($a+$c)*$NFAC_GOTOH_3WAY*$S) );
	my $w3 = sqrt ( $a*$b*($c+$a)*($c+$b) / ($c*($a+$b)*$NFAC_GOTOH_3WAY*$S) );
=cut

   if ($TEST_LEVEL_naw>3) {
	print STDOUT "   [ Outputs ]\n\n";
	print STDOUT '   ', join ("\t", 'Branch_ID', 'Weight'), "\n\n";
	foreach my $info ([$br1, $w1], [$br2, $w2], [$br3, $w3]) { print STDOUT '   ', join ("\t", @{$info}), "\n"; }
	print STDOUT "\n\n";
   }

   (print STDOUT "   < END of the subroutine 'calc_node_associated_weights' />\n\n") if ($TEST_LEVEL_naw>0);

	return ($w1, $w2, $w3);

}	# End of the subroutine 'calc_node_associated_weights'. #


# calc_br_Gotoh_3way_weights:
#	This subroutine calculates and assigns two kinds of 3-way weights to each branch of
#	a completely resolved (explicitly or implicitly) unrooted tree,
#	according to Gotoh's method (O. Gotoh (1995) CABIOS 11:543-551).
#	(CREATED on Aug 13 (Wed), 2014)
#
#	[Algorithm]
#	Consider a node shared by three branches a, b, and c, whose "effective lengths" are also denoted as a, b, and c, respectively.
#	Associated with this node, the weights are assigned to the branches as:
#	w_a = sqrt ( b*c*(a+b)*(a+c)/(a*(b+c)*F*S) ),
#	w_b = sqrt ( a*c*(b+a)*(b+c)/(b*(a+c)*F*S) ),
#	w_c = sqrt ( a*b*(c+a)*(c+b)/(c*(a+b)*F*S) ),
#	where F is a normalization factor, and S = (b*c+c*a+a*b).
#	Because each branch is bounded by two nodes, each branch should be assigned two node-associated weights;
#	The final weight assigned to each branch is the product of these two node-associated weights.
#
#	[NOTES]
#	*  Each effective length was calculated according to the "synthetic resistance" rule,
#	   which assignes the effective length, eff(a) = a + eff(b) * eff(c)/(eff(b)+eff(c)),
#		to the branch a that is regarded as extended into the neighboring branches, b and c.
#
#	** A completely bifurcated rooted tree is regarded as an implicitly unrooted tree
#	by considering the sister branches emanating from the root as a single branch. 
#	(This is effectively achieved by assigning weight 1 associated with the root to the sister branches in question.)
#
# INPUT: (\%node2pa, \%node2ch, \%br_attr, $topnode_id), where
#	%node2pa = ($node_id => $parent_node, ...) for all nodes except the top node (root);
#	%node2ch = ($node_id => \@children, ...) for all interior nodes;
#	%br_attr = ($branch_id => \@attr, ...), with $attr[$INDX_LENGTH] giving the branch length;
#
# OUTPUT: (\%br2weights, \%br2eff_lengths), where
#	%br2weights = ($branch_id => [$proper_weight, $lower_node_associated_weight, $upper_node_associated_weight], ...);
#	%br2eff_lengths = ($branch_id => [$lower_extended_effective_length, $upper_extended_effective_length], ...),
#	where $lower/upper_extended_effective_length is the effective length of the branch when it is considered as extended
#	into the lower/upper part of the tree. 
#
sub calc_br_Gotoh_3way_weights (\%\%\%$) {

	my ($node2pa, $node2ch, $br_attr, $topnode_id) = @_;

	my $children_top = $node2ch->{$topnode_id};
	my $ct_ch_top = @{$children_top};

		# Examine the input data. #

	unless (($ct_ch_top == 2) or ($ct_ch_top == 3)) {
	    print STDOUT "[ERROR 'calc_br_Gotoh_3way_weights'] ILLEGAL INPUT: The top node (ID: $topnode_id) has $ct_ch_top children: $! !\n\n";
	    return (undef, undef);
	}
	foreach my $node (keys %{$node2pa}) { # Preliminary foreach-loop (over non-root nodes). #

	    my $children = $node2ch->{$node};
	    (defined $children) or next; # Skip exterior nodes. #
	    my $ct_ch = @{$children};
	    unless ($ct_ch == 2) {
		print STDOUT "[ERROR 'calc_br_Gotoh_3way_weights'] ILLEGAL INPUT: The non-root interior node (ID: $node) has $ct_ch children: $! !\n\n";
		return (undef, undef);
	    }
	}			# End of the preliminary foreach-loop (over non-root nodes). #

	my $br2eff_lengths = calc_br_Gotoh_eff_lengths (%{$node2pa}, %{$node2ch}, %{$br_attr}, $topnode_id);
	unless ($br2eff_lengths) {
	    print STDOUT "[ERROR 'calc_br_Gotoh_3way_weights'] Subroutine 'calc_br_Gotoh_eff_lengths' FAILED: $! !\n\n";
	    return (undef, undef);
	}

		# Initialize the output. #
	my %br2weights;
	foreach my $br (keys %{$br_attr}) { $br2weights{$br} = []; }

		# Handle the branches meeting at the root. #

	if (@{$children_top} == 2) {
	    foreach my $br (@{$children_top}) { $br2weights{$br}->[2] = 1; }

	} else {

	   my ($br1, $br2, $br3) = @{$children_top};
	   my ($w1, $w2, $w3) = calc_node_associated_weights ($br1, $br2, $br3, %{$br2eff_lengths}, $topnode_id);
	   unless (defined $w1) {
		print STDOUT "[ERROR 'calc_br_Gotoh_3way_weights'] Subroutine 'calc_node_associated_weights' FAILED at the top node (ID: $topnode_id): $! !\n\n";
		return (undef, undef);
	   }

		# Assign the upper-node-associated weights. #
	    $br2weights{$br1}->[2] = $w1;
	    $br2weights{$br2}->[2] = $w2;
	    $br2weights{$br3}->[2] = $w3;
	}

		# Handle the branches meeting at nodes other than the root. #

	foreach my $node (keys %{$node2pa}) { # 1st main foreach-loop (over non-root nodes). #

	    my $children = $node2ch->{$node};

	    unless (defined $children) { # Exterior node. #
		$br2weights{$node}->[1] = 1; # Fix the lower-node-associated weight at 1.
		next;
	    }

	    my $br_pa = $node;
	    my ($br_ch1, $br_ch2) = @{$children};

	    my ($w_pa, $w_ch1, $w_ch2) = calc_node_associated_weights ($br_pa, $br_ch1, $br_ch2, %{$br2eff_lengths}, $node); 
	    unless (defined $w_pa) {
		print STDOUT "[ERROR 'calc_br_Gotoh_3way_weights'] Subroutine 'calc_node_associated_weights' FAILED at the non-root interior node (ID: $node): $! !\n\n";
		return (undef, undef);
	    }

	    $br2weights{$br_pa}->[1] = $w_pa; # Lower-node-associated.
	    $br2weights{$br_ch1}->[2] = $w_ch1; # Upper-node associated.
	    $br2weights{$br_ch2}->[2] = $w_ch2; # Upper-node associated.

	}			# End of the 1st main foreach-loop (over non-root nodes). #

		# Finally, calculate the full weight assigned to each branch. #

	foreach my $br (keys %br2weights) { # 2nd main foreach-loop (over branches). #

	    my $weights = $br2weights{$br};

	    my ($w_u, $w_l) = @{$weights}[1,2]; # Upper- and lower-node-associated weights.

	    $weights->[0] = $w_u * $w_l;

	}			# End of the 2nd main foreach-loop (over branches). #


	return (\%br2weights, $br2eff_lengths);

}	# End of the subroutine 'calc_br_Gotoh_3way_weights'. #


# assign_Gotoh_wgts_to_dwn_paths:
#	This subroutine assigns weights to the paths starting at, and in the downstream of,
#	the lower-end node of a specified branch.
#	The weights are calculated according to Gotoh (S. Gotoh (1995) CABIOS 11:543-551).
#	More specifically, the weight for a path is given by the product of branch-associated weights
#	over the branches making up the path.
#	(CREATED on Aug 19 (Tue), 2014)
#
# INPUT: ($branch, \%node2pa, \%node2ch, \%br2weights), where
#	$branch is the ID of the branch whose lower-end node is the starting point of all the subject paths.
#	Actually, $branch is identical to the ID of its lower-end node;
#
#	%node2pa = ($node_id => $parent_id, ...) for all nodes other than the root;
#	%node2ch = ($node_id => \@children, ...) for interior nodes;
#
#	%br2weights = ($branch_id => [$proper_weight, $lower_node_associated_weight, $upper_node_associated_weight], ...),
#	which is the output of 'calc_br_Gotoh_3way_weights';
#
# OUTPUT: \%path2wgt, where
#	%path2wgt = ($path_ID => $weight_of_path, ...) for the downstream paths, with
#	$path_ID is identical to the ID of the node at the end-point of the path.
#	Just formally, it contains the association, $branch => 1.
#
sub assign_Gotoh_wgts_to_dwn_paths ($\%\%\%) {

	my ($branch, $node2pa, $node2ch, $br2weights) = @_;

	my %path2wgt = ($branch => 1);

	my @curr_list = ($branch);


	while (@curr_list >0) { # Main outer while-loop (as long as the downstream nodes exist). #

	    my @set_children = ();

	    while (@curr_list>0) { # Main middle while-loop (until the current list gets emptied). #

		my $node_pa  = shift @curr_list;

		my $children = $node2ch->{$node_pa};

		(defined $children) or next; # Skip if the 'parent' has no children.

		push @set_children, @{$children};

		my $wgt_pa = $path2wgt{$node_pa};

		foreach my $ch (@{$children}) { # Main inner foreach-loop (over children of $node_pa). #

		    my $wgt_ch = $br2weights->{$ch}[0];
		    $path2wgt{$ch} = $wgt_pa * $wgt_ch;
		}			# End of the main inner foreach-loop (over children of $node_pa). #

	    }			# End of the main middle while-loop (until the current list gets emptied). # 

		# Update the curretn list #
	   @curr_list = @set_children;

	}		# End of the main outer while-loop (as long as downstream nodes exist). #

	return \%path2wgt;

}		# End of the subroutine 'assign_Gotoh_wgts_to_dwn_paths'. #


# assign_Gotoh_wgts_to_up_paths:
#	This subroutine assigns weights to the paths starting at, and in the upstream of,
#	the upper-end node of a specified branch.
#	The weights are calculated according to Gotoh (S. Gotoh (1995) CABIOS 11:543-551).
#	More specifically, the weight for a path is given by the product of branch-associated weights
#	over the branches making up the path.
#	(CREATED on Aug 19 (Tue), 2014)
#
# INPUT: ($branch, \%node2pa, \%node2ch, \%br2weights), where
#	$branch is the ID of the branch whose upper-end node is the starting point of all the subject paths.
#	Actually, $branch is identical to the ID of its LOWER-END node;
#
#	%node2pa = ($node_id => $parent_id, ...) for all nodes other than the root;
#	%node2ch = ($node_id => \@children, ...) for interior nodes;
#
#	%br2weights = ($branch_id => [$proper_weight, $lower_node_associated_weight, $upper_node_associated_weight], ...),
#	which is the output of 'calc_br_Gotoh_3way_weights';
#
# OUTPUT: \%path2wgt, where
#	%path2wgt = ($path_ID => $weight_of_path, ...) for the upstream paths, with
#	$path_ID is identical to the ID of the node at the end-point of the path.
#	Just formally, it contains the association, $node2pa{$branch} => 1.
#
sub assign_Gotoh_wgts_to_up_paths ($\%\%\%) {

	my ($branch, $node2pa, $node2ch, $br2weights) = @_;

	my %path2wgt;

	my $uphill_wgt = 1; # This weight will be assigned to the nodes in the "up-hill" path.

	my $le_curr_branch =  $branch; # The lower-end of the current branch.
	my $ue_curr_branch = $node2pa->{$branch}; # The upper-end of the current branch.

	while (defined $ue_curr_branch) { # Main outer while-loop (until the "up-hill" path ends). #

	    $path2wgt{$ue_curr_branch} = $uphill_wgt; # Assign the weight to the upper-end of the current branch.
	    my $sibl_branches = $node2ch->{$ue_curr_branch};

	    foreach my $sibl (@{$sibl_branches}) { # Main middle foreach-loop (over the siblings of the current branch). #

		($sibl == $le_curr_branch) and next; # Skip the current branch. #

		my $sibl_wgt = $uphill_wgt * $br2weights->{$sibl}[0]; # Weight from the starting point ($branch) to the lower-end of the sibling branch.

		## $path2wgt{$sibl} = $sibl_wgt; It should be superfluous. #

		my $path_frm_sibl2wgt = assign_Gotoh_wgts_to_dwn_paths ($sibl, %{$node2pa}, %{$node2ch}, %{$br2weights});
		unless (defined $path_frm_sibl2wgt) {
		    print STDOUT "[ERROR 'assign_Gotoh_wgts_to_up_paths'] Subroutine 'assign_Gotoh_wgts_to_dwn_paths' FAILED on the paths downstream of a sibling (ID: $sibl) of the current branch (ID: $le_curr_branch): $! !\n\n";
		    return undef;
		}

		foreach my $le_path (keys %{$path_frm_sibl2wgt}) { # Main inner foreach-loop (over the paths downstream of the sibling branch (including itself)). #
		    my $ptl_wgt = $path_frm_sibl2wgt->{$le_path}; # Partial weight, assigned to the path from the lower-end of the sibling branch to the end of the path in question.
		    $path2wgt{$le_path} = $ptl_wgt * $sibl_wgt; # Assign the full weight, by multiplying the weight from the specified starting point to the lower-end of the sibling branch. #

		} 			# End of the main inner foreach-loop (over the paths downstream of the sibling branch). #


	    }			# End of the main middle foreach-loop (over the siblings of the current branch). #

		# Update the "up-hill" weight, if possible. #
	    my $upper_br_wgts = $br2weights->{$ue_curr_branch}; # Weights for the upper-neighboring branch. #
	    (defined $upper_br_wgts) and ($uphill_wgt *= $upper_br_wgts->[0]);

		# Update the current branch. #
	    $le_curr_branch = $ue_curr_branch;
	    $ue_curr_branch = $node2pa->{$ue_curr_branch};

	}			# End of the main outer while-loop (until the "up-hill" path ends). # 

	return \%path2wgt;

}		# End of the subroutine 'assign_Gotoh_wgts_to_up_paths'. #


# split_by_branch_wgtassign_seqset:
#	This subroutine splits the sequence set (usually in an MSA)
#	by a branch of the sequence tree,
#	and assigns weights devised by Gotoh (1995) to the sequences,
#	then normalize the weights so that they sum up to 1 over sequences in each resulting subset.
#	(CREATED on Aug 22 (Fri), 2014)
#
# INPUT: (\@seqnames, \%name2id, $spl_branch, \%node2pa, \%node2ch, \%br2weights), where
#	$seqnames[$k] is the $k th sequence (from top) in the MSA in question;
#	%name2id = (sequence name => ID of the corresponding exterior node, ...) for all exterior nodes (plus root) ;
#
#	$spl_branch is the branch that splits the sequence tree (and therefore the sequence set) into two subtrees (and therefore two subsets).
#	Actually, $spl_branch is identical to the ID of the lower-end node of the branch;
#
#	%node2pa = ($node_id => $parent_id, ...) for all nodes other than the root;
#	%node2ch = ($node_id => \@children, ...) for interior nodes;
#
#	%br2weights = ($branch_id => [$proper_weight, $lower_node_associated_weight, $upper_node_associated_weight], ...),
#	which is the output of 'calc_br_Gotoh_3way_weights'.
#
# OUTPUT: (\@indices_desc, \@indices_nondesc, \@wgts_desc, \@wgts_nondesc), where
#	@indices_desc stores the indices (in @seqnames) of the sequences that "descend" from $spl_branch, from top to bottom in MSA;
#	@indices_nondesc stores the indices (in @seqnames) of the sequences that do NOT "descend" from $spl_branch, from top to bottom in MSA;
#	$wgts_desc[$k] is the normalized weight of $indices_desc[$k];
#	$wgts_nondesc[$k] is the normalized weight of $indices_nondesc[$k].
#
sub split_by_branch_wgtassign_seqset (\@\%$\%\%\%) {

	my ($seqnames, $name2id, $spl_branch, $node2pa, $node2ch, $br2weights) = @_;

	my $ct_seqs = @{$seqnames};

   (print STDOUT "< Subroutine 'split_by_branch_wgtassign_seqset' (#{sequences} = $ct_seqs; splitting branch: $spl_branch) >\n\n") if ($TEST_LEVEL_sbw>0);

   if ($TEST_LEVEL_sbw>2) {
	print STDOUT "[ Main Inputs ]\n\n";
	print STDOUT '( Content of @{$seqnames} ):', "\n\n";
	print STDOUT join ("\t", 'Indx_seq', 'Seqname'), "\n\n";
	for (my $k=0; $k<$ct_seqs; $k++) { print STDOUT join ("\t", $k, $seqnames->[$k]), "\n"; }
	print STDOUT "\n";

	print STDOUT '( Content of %{$name2id} ):', "\n\n";
	print STDOUT join ("\t", 'Seqname', 'Node_ID'), "\n\n";
	foreach my $name (sort keys %{$name2id}) { print STDOUT join ("\t", $name, $name2id->{$name}), "\n"; }
	print STDOUT "\n\n";
   }

		# Calculate the weights of paths starting from, and downstream of, $spl_branch. #

	my $dwn_path2wgt = assign_Gotoh_wgts_to_dwn_paths ($spl_branch, %{$node2pa}, %{$node2ch}, %{$br2weights});
	unless (defined $dwn_path2wgt) {
	    print STDOUT "[ERROR 'split_by_branch_wgtassign_seqset'] Subroutine 'assign_Gotoh_wgts_to_dwn_paths' FAILED: $! !\n";
	    return (undef, undef, undef, undef);
	}
   (print STDOUT "\n ... 'assign_Gotoh_wgts_to_dwn_paths' Ended ...\n\n") if ($TEST_LEVEL_sbw>1);

   if ($TEST_LEVEL_sbw>3) {

	print STDOUT "[ Output of 'assign_Gotoh_wgts_to_dwn_paths' (= weights assigned to the paths downstream of $spl_branch) ]\n\n";
	print STDOUT join ("\t", 'Path_Ending_Node', 'Weight'), "\n\n";
	foreach my $dwn_path (sort {$a <=> $b} keys %{$dwn_path2wgt}) { print STDOUT join ("\t", $dwn_path, $dwn_path2wgt->{$dwn_path}), "\n"; }
	print STDOUT "\n\n";
   }


		# Calculate the weights of paths starting from, and upstream of, $node2pa->{$spl_branch}. #

	my $up_path2wgt = assign_Gotoh_wgts_to_up_paths ($spl_branch, %{$node2pa}, %{$node2ch}, %{$br2weights});
	unless (defined $up_path2wgt) {
	    print STDOUT "[ERROR 'split_by_branch_wgtassign_seqset'] Subroutine 'assign_Gotoh_wgts_to_dwn_paths' FAILED: $! !\n";
	    return (undef, undef, undef, undef);
	}
   (print STDOUT "\n ... 'assign_Gotoh_wgts_to_up_paths' Ended ...\n\n") if ($TEST_LEVEL_sbw>1);

   if ($TEST_LEVEL_sbw>3) {

	print STDOUT "[ Output of 'assign_Gotoh_wgts_to_up_paths' (= weights assigned to the paths upstream of ", $node2pa->{$spl_branch}, ") ]\n\n";
	print STDOUT join ("\t", 'Path_Ending_Node', 'Weight'), "\n\n";
	foreach my $up_path (sort {$a <=> $b} keys %{$up_path2wgt}) { print STDOUT join ("\t", $up_path, $up_path2wgt->{$up_path}), "\n"; }
	print STDOUT "\n\n";
   }


		# MAIN PROCESS:
		# Assign (unnormalized) weights to the sequences,
		# while sorting them into "descendants" and "nondescendants." #

	my @indices_desc = my @indices_nondesc = ();
	my @wgts_desc = my @wgts_nondesc = ();
	my $totwgt_desc = my $totwgt_nondesc = 0; # Total weights (unnormalized) of descendant and non-descendant sequences, respectively.

	for (my $k=0; $k<$ct_seqs; $k++) { # Main for-loop (over sequences in the input set). #

	    my $seqname = $seqnames->[$k];
	    my $nodeid = $name2id->{$seqname};
	    unless (defined $nodeid) {
		print STDOUT "[ERROR 'split_by_branch_wgtassign_seqset'] ILLEGAL INPUT: The $k th sequence (name: $seqname) does NOT CORRESPOND to ANY EXTERIOR NODE: $! !\n\n";
		return (undef, undef, undef, undef);
	    }

	    my $wgt_ndesc = $up_path2wgt->{$nodeid};
	    if (defined $wgt_ndesc) {
		push @indices_nondesc, $k;
		push @wgts_nondesc, $wgt_ndesc;
		$totwgt_nondesc += $wgt_ndesc; 
		next;
	    }

	    my $wgt_desc = $dwn_path2wgt->{$nodeid};
	    if (defined $wgt_desc) {
		push @indices_desc, $k;
		push @wgts_desc, $wgt_desc;
		$totwgt_desc += $wgt_desc;
		next;
	    }

		# Normally, the process should NOT reach the area below (within the for-loop). #

	    unless (defined $wgt_ndesc) {
		print STDOUT "[ERROR 'split_by_branch_wgtassign_seqset'] The $k th sequence (name: $seqname), which corresponds to the exterior node '$nodeid,' canNOT be sorted into EITHER 'descendants' OR 'non-descendant': $! !\n\n";
		return (undef, undef, undef, undef);
	    }

	}			# End of the main for-loop (over sequences in the input set). #

	my $ct_desc = @indices_desc;
	my $ct_ndesc = @indices_nondesc;

   if ($TEST_LEVEL_sbw>2) {

	print STDOUT "\n[ Semifinal Outputs ]\n\n";

	print STDOUT "#{Descendants} = $ct_desc ,\n";
	print STDOUT "#{Non-descendants} = $ct_ndesc .\n\n";

	print STDOUT "( Unnormalized Weights assigned to descendants ):\n\n";
	print STDOUT join ("\t", 'Indx_seq', 'Weight'), "\n\n";
	for (my $i1=0; $i1<$ct_desc; $i1++) { print STDOUT join ("\t", $indices_desc[$i1], $wgts_desc[$i1]), "\n"; }
	print STDOUT join ("\t", 'Total', $totwgt_desc), "\n\n";

	print STDOUT "( Unnormalized Weights assigned to non-descendants ):\n\n";
	print STDOUT join ("\t", 'Indx_seq', 'Weight'), "\n\n";
	for (my $i2=0; $i2<$ct_ndesc; $i2++) { print STDOUT join ("\t", $indices_nondesc[$i2], $wgts_nondesc[$i2]), "\n"; }
	print STDOUT join ("\t", 'Total', $totwgt_nondesc), "\n\n";
   }


		# Finally, normalize the assigned weights. #

	for (my $i1=0; $i1<$ct_desc; $i1++) { $wgts_desc[$i1] /= $totwgt_desc; }
	for (my $i2=0; $i2<$ct_ndesc; $i2++) { $wgts_nondesc[$i2] /= $totwgt_nondesc; }

   (print STDOUT "\n< End of the subroutine 'split_by_branch_wgtassign_seqset' />\n\n") if ($TEST_LEVEL_sbw>0);

	return (\@indices_desc, \@indices_nondesc, \@wgts_desc, \@wgts_nondesc);

}	# End of the subroutine 'split_by_branch_wgtassign_seqset'. #


# mk_wgtd_sitewise_profile:
#	This subroutine receives a MSA, and a list of sequence indices and weights,
#	then constructs a weighted profile of residues in each site.
#	It leaves the input MSA intact.
#	(CREATED on Aug 23 (Sat), 2014)
#
# INPUT: (\@seqaln, \@sbj_indices, \@sbj_wgts, $gap), where
#	${$seqaln[$k]} is the $k th sequence embedded in the input MSA;
#	@sbj_indices stores indices (for @seqaln) of the subject sequences;
#	$sbj_wgts[$i] is the weight assigned to the $sbj_indices[$i] th sequence in the input MSA
#	(Normally, all the weights in @sbj_wgts sum up to 1);
#	$gap is the character representing a gap.
#
# OUTPUT: (\@sitewise_profile, \@sitewise_sum_ng_wgts), where
#	$sitewise_profile[$s]->[$c] is the summation of the weights over sequences (listed in @sbj_indices)
#	that have the character $NUCLEOTIDES[$c] at the $s th site of the MSA;
#
#	$sitewise_sum_ng_wgts[$s] is the summation of the weights over sequences (listed in @sbj_indices)
#	that have characters other than $gap at the $s th site of the MSA.
#
sub mk_wgtd_sitewise_profile (\@\@\@$) {

	my ($seqaln, $sbj_indices, $sbj_wgts, $gap) = @_;

	my $ct_seqs = @{$seqaln};
	my $ct_sbj = @{$sbj_indices};

	unless ($ct_sbj>0) {
	    print STDOUT "[ERROR 'mk_wgtd_sitewise_profile'] ILLEGAL INPUT: NO INDICES in the set of subject sequences: $! !\n\n";
	    return (undef, undef);
	}
	unless ($ct_sbj <= $ct_seqs) {
	    print STDOUT "[ERROR 'mk_wgtd_sitewise_profile'] ILLEGAL INPUT: The number of subject sequences ($ct_sbj) EXCEEDS that of all sequences in the MSA ($ct_seqs): $! !\n\n";
	    return (undef, undef);
	}
	unless (@{$sbj_wgts} == $ct_sbj) {
	    my $ct_wgts = @{$sbj_wgts};
	    print STDOUT "[ERROR 'mk_wgtd_sitewise_profile'] ILLEGAL INPUT: The number of weights ($ct_wgts) CLASHES with the number of subject sequences ($ct_sbj): $! !\n\n";
	    return (undef, undef);
	}

	my $len_aln = length ${$seqaln->[0]};
	$gap = uc $gap;

   (print STDOUT "< Subroutine 'mk_wgtd_sitewise_profile' (MSA size: $ct_seqs (#{sequences}) x $len_aln (#{sites}); #{sequences used for the profile} = $ct_sbj ; gap character = '$gap' ) >\n\n") if ($TEST_LEVEL_mwsp>0) ;

  if ($TEST_LEVEL_mwsp>2) {

	print STDOUT "[ Input Data ]\n\n";

	print STDOUT "( Sub-MSA contributing to the profile ):\n\n";

	my @sub_msa = ();
	foreach my $indx (@{$sbj_indices}) { push @sub_msa, $seqaln->[$indx]; }

	unless ( pr_ODEN_input (@{$sbj_indices}, @sub_msa, 50, *STDOUT) ) {
	    print STDOUT "[ERROR 'mk_wgtd_sitewise_profile'] 'pr_ODEN_input' FAILED : $! !\n";
	    return (undef, undef);
	}

	print STDOUT "\n\n( Weights assigned to the contributing sequences ):\n\n";

	print STDOUT join ("\t", 'Indx_seq', 'Weight'), "\n\n";

	for (my $k=0; $k<$ct_sbj; $k++) { print STDOUT join ("\t", $sbj_indices->[$k], $sbj_wgts->[$k]), "\n"; }
	print STDOUT "\n\n";
  }


		# Initialize the output arrays. #
	my @sitewise_profile = my @sitewise_sum_ng_wgts = ();

	for (my $s=0; $s<$len_aln; $s++) { # Preliminary outer for-loop (over sites in MSA). #
	    $sitewise_sum_ng_wgts[$s] = 0;
	    my @res_freqs = ();
	    for (my $c=0; $c<$CT_NUCLS; $c++) { $res_freqs[$c] = 0; }

	    $sitewise_profile[$s] = \@res_freqs;
	}			# End of the preliminary outer for-loop (over sites in MSA). #


		# MAIN PROCESS: Construct the profile. #

    (print STDOUT "\n[ MAIN PROCESS: Construct the profile... ]\n\n") if ($TEST_LEVEL_mwsp>1);

	for (my $k=0; $k<$ct_sbj; $k++) { # Main outer for-loop (over subject sequences). #

	    my $indx_seq = $sbj_indices->[$k];

	    my $wgt = $sbj_wgts->[$k];
	    my $cp_seq = uc (${$seqaln->[$indx_seq]}); # Copy the $k th subject sequence. # 

   (print STDOUT "\n( Sequence index: $indx_seq ; weight = $wgt )\n\n") if ($TEST_LEVEL_mwsp>2);
   (print STDOUT join ("\t", 'Site_no.', 'char', 'indx_res'), "\n\n") if ($TEST_LEVEL_mwsp>=5);

	    for (my $s=0; $s<$len_aln; $s++) { # Inner for-loop (over sites in MSA). #

		my $char = substr ($cp_seq, 0, 1, '');

   (print STDOUT join ("\t", $s, $char), "\n") if ($TEST_LEVEL_mwsp>=5);

		if ($char eq $gap) {
   (print STDOUT join ("\t", $s, $char, 'n/a'), "\n") if ($TEST_LEVEL_mwsp>=5);
		    next; # Skip if occupied by a gap.
		}

		my $indx_res = $NUCL2INDX{$char};
		unless (defined $indx_res) {
		    print STDOUT "[ERROR 'mk_wgtd_sitewise_profile'] An ANOMALOUS CHARACTER, '$char,' was found at the $s th site of the $k th subject sequence (index: $indx_seq): $! !\n\n";
		    return (undef, undef);
		}

   (print STDOUT join ("\t", $s, $char, $indx_res), "\n") if ($TEST_LEVEL_mwsp>=5);

		$sitewise_profile[$s]->[$indx_res] += $wgt;
		$sitewise_sum_ng_wgts[$s] += $wgt;

	    }			# End of the inner for-loop (over sites in MSA). #

   (print STDOUT "\n") if ($TEST_LEVEL_mwsp>=5);

	}			# End of the main outer for-loop (over subject sequences). #

   (print STDOUT "\n< End of the subroutine 'mk_wgtd_sitewise_profile' />\n\n") if ($TEST_LEVEL_mwsp>0);

	return (\@sitewise_profile, \@sitewise_sum_ng_wgts);

}	# End of the subroutine 'mk_wgtd_sitewise_profile'. #


# cal_sbst_score_pw_profile_aln:
#	This subroutine calculates the score due to the substitution pattern
#	of a pairwise alignment of two profiles.
#	(CREATED on Aug 23 (Sat), 2014)
#
# INPUT: (\@score_mtrx, \@sw_profile1, \@sw_profile2), where
#	$score_mtrx[$i]->[$j] gives the score of $NUCLEOTIDES[$i] aligned with $NUCLEOTIDES[$j];
#	@sw_profile1/2[$s]->[$c] is the summation of weights of sequences that have $NUCLEOTIDES[$c] at the $s th site
#	among those used to calculate the 1st/2nd profile.
#	(@sw_profile1/2 are typically the outputs of 'mk_wgtd_sitewise_profile'.)
#
# OUTPUT: $sbst_score_pfaln,
#	which is the score of @sw_profile1 fully aligned with @sw_profile2.
#	(If the profiles differ in length, the left-justified alignment is scored, ignoring the part that sticks out.)
#
sub cal_sbst_score_pw_profile_aln (\@\@\@) {

	my ($score_mtrx, $sw_profile1, $sw_profile2) = @_;

	# For 'cal_sbst_score_pw_profile_aln'.
# our $TEST_LEVEL_cssp = 0;

	my $len1 = @{$sw_profile1};
	my $len2 = @{$sw_profile2};
	unless ($len1 == $len2) {
	    print STDOUT "[WARNING 'cal_sbst_score_pw_profile_aln'] The length of the 1st profile ($len1) DIFFERS FROM that of the 2nd profile ($len2): $! ! ... I will left-justify the profiles...\n\n";
	}

	my $minlen = ($len1 < $len2) ? $len1 : $len2 ; 

   (print STDOUT "< Subroutine 'cal_sbst_score_pw_profile_aln' ( len(profile1) = $len1 ; len(profile2) = $len2 ) >\n\n") if ($TEST_LEVEL_cssp>0);

   if ($TEST_LEVEL_cssp>2) {

	print STDOUT "[ Input Score Matrix ]\n\n";
	print STDOUT join ("\t", 'From\To', @NUCLEOTIDES), "\n\n";
	for (my $i=0; $i<$CT_NUCLS; $i++) { print STDOUT join ("\t", $NUCLEOTIDES[$i], @{$score_mtrx->[$i]}), "\n"; }
	print STDOUT "\n\n";
   }

   (print STDOUT "[ MAIN PROCESS: Calculate the score of the profile x profile alignment ... ]\n\n") if ($TEST_LEVEL_cssp>1);

	my $sbst_score_pfaln = 0;

	for (my $s=0; $s<$minlen; $s++) { # Main outer for-loop (over sites in MSA). #

   (print STDOUT "{ The $s th site }\n\n") if ($TEST_LEVEL_cssp>2);

		# Weights of the residues in profiles 1 and 2 at the site. #
	    my $res_weights1 = $sw_profile1->[$s];
	    my $res_weights2 = $sw_profile2->[$s];

   if ($TEST_LEVEL_cssp>2) {
	print STDOUT "Profile 1: ", join (', ', @{$res_weights1}), " .\n";
	print STDOUT "Profile 2: ", join (', ', @{$res_weights2}), " .\n\n";
   }

	    my $site_contribution = 0;

	    for (my $r1=0; $r1<$CT_NUCLS; $r1++) { #  Middle for-loop (over residue types in profile 1). #
		my $weight1 = $res_weights1->[$r1];
		my $row_scores = $score_mtrx->[$r1];

		if ($weight1==0) { # Skip this round because the calculation below has no meaning.

    (print STDOUT "\n", ' ' x 3, '| $r1 = ', "$r1 |  ... will be skipped because weight($r1) = 0 ...\n\n") if ($TEST_LEVEL_cssp>=5);
		    next;
		}

		my $tmp = 0;
		for (my $r2=0; $r2<$CT_NUCLS; $r2++) { $tmp += $res_weights2->[$r2] * $row_scores->[$r2]; }

		$site_contribution += $weight1 * $tmp;
		##$sbst_score_pfaln += $weight1 * $tmp;

   if ($TEST_LEVEL_cssp>=5) {
	print STDOUT "\n";
	print STDOUT ' ' x 3, '| $r1 = ', "$r1 |\n\n";
	print STDOUT ' ' x 3, 'weight($r1) = ', "$weight1 .\n";
	print STDOUT ' ' x 3, 'Row_scores = (', join (', ', @{$row_scores}), ") .\n";
	print STDOUT ' ' x 3, 'Scalar product of {row scores} x {profile 2} = ', "$tmp .\n";
	print STDOUT ' ' x 3, "Current site contribution = $site_contribution .\n\n"; 
   }

	    }			# End of the middle for-loop (over residue types in profile 1). #

	    $sbst_score_pfaln += $site_contribution;

   if ($TEST_LEVEL_cssp>2) {
	print STDOUT "{Contribution from thi site} = $site_contribution .\n";
	print STDOUT "{Current value of the score} = $sbst_score_pfaln .\n\n";
   }

	}		# End of the main outer for-loop (over sites in MSA). #


   (print STDOUT "\n< End of the subroutine 'cal_sbst_score_pw_profile_aln' (", '$sbst_score_pfaln =', "$sbst_score_pfaln) />\n\n") if ($TEST_LEVEL_cssp>0);

	return $sbst_score_pfaln;

}	# End of the subroutine 'cal_sbst_score_pw_profile_aln'. #


=Set aside for later use.
# mk_resnum_alignment:
#	This subroutine converts a segment of a multiple sequence alignment (MSA)
#	into the alighment of residue numbers, with a gap represented as such.
#	The subroutine leaves the input MSA intact.
#	(CREATED on Aug 23 (Sat), 2014)
#
# INPUT: (\@seqaln, \@us_resnum, $gap), where
#	${$seqaln[$k]} is the $k th sequence embedded in the input (segment of the) MSA;
#	$us_resnum[$k] is the number of residues in the $k th sequence upstream of the input segment.
#	(It's 0 if the segment starts at the MSA start.);
#	$gap is the character representing a gap.
#
# OUTPUT: \@resnum_aln, where
#	$resnum_aln[$s]->[$k] is the residue number (in the 0-BASED convention) of the residue at the $s th site in the $k th sequence embedded in the MSA (segment) if the site is occupied by a residue,
#	  = $gap if the site is occupied by a gap.
#
sub  mk_resnum_alignment (\@\@$) {

	my ($seqaln, $us_resnum, $gap) = @_;

	my $ct_seqs = @{$seqaln};
	unless (@{$us_resnum} == $ct_seqs) {
	    my $ct_seqs2 = @{$us_resnum};
	    print STDOUT "[ERROR 'mk_resnum_alignment'] ILLEGAL INPUT: The number of upstream residue numbers ($ct_seqs2) CLASHES with the number of aligned sequences ($ct_seqs): $! !\n\n";
	    return undef;
	}

	my $alnlen = length ( ${$seqaln->[0]} );

		# Initialize the output array. #
	my @resnum_aln = ();
	for (my $s=0; $s<$alnlen; $s++) { $resnum_aln[$s] = []; }


		# Convert the segment of the MSA into the residue-number alignment. #
	$gap = uc $gap;

	for (my $k=0; $k<$ct_seqs; $k++) { # Main outer for-loop (over sequences). #

	    my $cp_seq = uc (${$seqaln->[$k]} ); # Copy the sequence. #
	    my $resnum = $us_resnum->[$k]; # Initialize the residue number. #

	    for (my $s=0; $s<$alnlen; $s++) { # Main inner for-loop (over sites). #

		my $char = substr ($cp_seq, 0, 1, '');
		if ($char eq $gap) {
		    $resnum_aln[$s]->[$k] = $gap;
		} else {
		    $resnum_aln[$s]->[$k] = $resnum;
		    $resnum++; # Update the residue number.
		}
	    }			# End of the main inner for-loop (over sites). #

	}			# End of the main outer for-loop (over sequences). #

	return \@resnum_aln;

}	# End of the subroutine 'mk_resnum_alignment'. #

=cut # END of "Set aside for later use."


# mk_set_resnum2sitecoord:
#	This subroutine recievers a segment of a multiple sequence alignment (MSA),
#	and constructes a set of association tables from the residue number in each sequence to the site coordinate.
#	The subroutine leaves the input MSA intact.
#	(CREATED on Aug 23 (Sat), 2014)
#
# INPUT: (\@seqaln, \@us_last_resnums, $gap), where
#	${$seqaln[$k]} is the $k th sequence embedded in the input (segment of the) MSA;
#	$us_last_resnums[$k] is the residue number of the last residue in the $k th sequence upstream of the input segment
#	(in the 0-BASED convention, i.e.,  it's -1 if the segment starts at the MSA start);
#	$gap is the character representing a gap.
#
# OUTPUT: (\@set_resnum2sitecoord, \@last_resnums), where
#	%{$set_resnum2sitecoord[$k]} = ($resnum => $sitecoord, ...) is for the $k th sequence embeded in the MSA (segment), where
#	$resnum is the residue number (in the 0-BASED convention) of the residue at the $sitecoord th site;
#
#	$last_resnums[$k] is the residue number of the last residue in the $k th sequence embedded in this MSA segment (in the 0-BASED convention).
#
sub mk_set_resnum2sitecoord (\@\@$) {

	my ($seqaln, $us_last_resnums, $gap) = @_;

	my $ct_seqs = @{$seqaln};
	unless (@{$us_last_resnums} == $ct_seqs) {
	    my $ct_seqs2 = @{$us_last_resnums};
	    print STDOUT "[ERROR 'mk_set_resnum2sitecoord'] ILLEGAL INPUT: The number of upstream residue numbers ($ct_seqs2) CLASHES with the number of aligned sequences ($ct_seqs): $! !\n\n";
	    return undef;
	}
	$gap = uc $gap;

	my $alnlen = length ( ${$seqaln->[0]} );

   (print STDOUT "< Subroutine 'mk_set_resnum2sitecoord' (Input MSA size = $ct_seqs (#{sequences}) x $alnlen (#{sites}) ; Gap character = '$gap') >\n\n") if ($TEST_LEVEL_msr2>0);

   if ($TEST_LEVEL_msr2 > 2) {
	my @seq_indices = (0..$#{$seqaln});
	print STDOUT "[ Input Data ]\n\n";

	print STDOUT "( Last residue numbers in the upstream region ):\n\n";
	print STDOUT join ("\t", 'Indx_seq', 'us_last_resnum'), "\n\n";
	for (my $k=0; $k<$ct_seqs; $k++) { print STDOUT join ("\t", $k, $us_last_resnums->[$k]), "\n"; }

      if ($TEST_LEVEL_msr2 > 3) {
	print STDOUT "\n( Input MSA ):\n\n";	
	unless ( pr_ODEN_input (@seq_indices, @{$seqaln}, 50, *STDOUT) ) {
	    print STDOUT "[ERROR 'mk_set_resnum2sitecoord'] 'pr_ODEN_input' FAILED: $! !\n\n";
	    return (undef, undef);
	}
      }
	print STDOUT "\n\n";
   }

	my @set_resnum2sitecoord = my @last_resnums = ();

	for (my $k=0; $k<$ct_seqs; $k++) { # Main outer for-loop (over sequences). #

	    my $cp_seq = uc (${$seqaln->[$k]} ); # Copy the sequence. #
	    my $resnum = $us_last_resnums->[$k] ; # Initialize the residue number. #

	    my %resnum2sitecoord;

	    for (my $s=0; $s<$alnlen; $s++) { # Main inner for-loop (over sites). #

		my $char = substr ($cp_seq, 0, 1, '');

		($char eq $gap) and next; # Skip if occupied by a gap. #

		$resnum++; # Update the residue number.

		$resnum2sitecoord{$resnum} = $s;

	    }			# End of the main inner for-loop (over sites). #

	    $set_resnum2sitecoord[$k] = \%resnum2sitecoord;
	    $last_resnums[$k] = $resnum;

	}			# End of the main outer for-loop (over sequences). #

   (print STDOUT "\n< End of the subroutine 'mk_set_resnum2sitecoord' />\n\n") if ($TEST_LEVEL_msr2>0);

	return (\@set_resnum2sitecoord, \@last_resnums);

}	# End of the subroutine 'mk_set_resnum2sitecoord'. #


# create_pw_imp_score_mtrx:
#	This subroutine creates a 2D array (matrix) of importance scores (defined in Katoh et al. (2005) Nucl. Acids. Res. 33:511-518),
#	each between a site in the 1st sub-MSA and a site in the 2nd sub-MSA,
#	using the output of 'mk_set_resnum2sitecoord' and the information on the gapless segments of reference pairwise alignments.
#	(CREATED on Aug 23 (Sat), 2014)
#
# INPUT: (\@set_resnum2sitecoord, \@us_last_resnums, \@last_resnums, \@indices1, \@indices2, \@wgts1, \@wgts2, $len_submsa1, $len_submsa2, \@set_info_ref_pwaln), where
#	%{$set_resnum2sitecoord[$k]} = ($resnum => $sitecoord, ...) is for the $k th sequence embeded in the subject MSA (segment),
#	where $resnum is the residue number (in the 0-BASED convention) of the residue at the $sitecoord th site;
#
#	$us_last_resnums[$k] is the residue number of the last residue in the $k th sequence upstream of the input segment
#	(in the 0-BASED convention, i.e.,  it's -1 if the segment starts at the MSA start);
#	$last_resnums[$k] is the residue number of the last residue in the $k th sequence embedded in this MSA segment
#	(in the 0-BASED convention);
#
#	@indices1/2 stores indices of the sequences in the 1st/2nd sub-MSA;
#	$wgts1/2[$i] is the weight assigned to the sequence corresponding to $indices_submsa1/2[$k];
#
#	$len_submsa1/2 is the length of the 1st/2nd sub-MSA (necessary for specifying the dimensions of the output 2D array);
#
#	@info_ref_pwaln = @{$set_info_ref_pwaln[$i]->[$j]} ($j > $i) stores information on the "reference" pairwise alignment
#	between the $i th sequence and the $j th sequence in the input MSA. More specifically,
#	@{$info_ref_pwaln[$n]} = ($start1, $end1, $start2, $end2, $importance) is for the $n th gapless segment in the pairwise alignment, with
#	$start1/2 being the residue number of the residues in the $i th/$j th sequence at the start of the segment ,
#	$end1/2 beging the residue number of the residues in the $i th/$j th sequence at the end of the segnemt
#	(, both in the 0-BASED FULL-CLOSED convension),
#	and $importance is the importance value assigned to the segment (corresponding to E(s,t,n) in Katoh et al. (2005)).
#
# OUTPUT: \@imp_score_mtrx, where
#	$imp_score_mtrx[$p]->[$q] 
#	is the importance score between the $p th (0<=$p<$len_submsa1) site of the 1st sub-MSA
#	and the $q th (0<=$q<$len_submsa2) site of the 2nd sub-MSA, which corresponds to:
#	Sum_{s in group 1, t in group2} w_{s,t} * I(s,t,p,q)
#	in Katoh et al. (2005).
#
sub create_pw_imp_score_mtrx (\@\@\@\@\@\@\@$$\@) {

	my ($set_resnum2sitecoord, $us_last_resnums, $last_resnums, $indices1, $indices2, $wgts1, $wgts2, $len_submsa1, $len_submsa2, $set_info_ref_pwaln) = @_;

	my $ct_seqs = @{$us_last_resnums};
	my $ct_seqs1 = @{$indices1};
	my $ct_seqs2 = @{$indices2};

   (print STDOUT "< Subroutine 'create_pw_imp_score_mtrx' ({Size of sub-MSA 1} = $ct_seqs1 (#{sequences}) x $len_submsa1 (#{sites}) ; {Size of sub-MSA 2} = $ct_seqs2 (#{sequences}) x $len_submsa2 (#{sites}) ) >\n\n") if ($TEST_LEVEL_cpis>0);

   if ($TEST_LEVEL_cpis>2) {
	print STDOUT "[ Input Data ]\n\n";
	print STDOUT "( Effective Intervals ):\n\n";
	print STDOUT join ("\t", 'Indx_seq', 'Us_last_resnum', 'Last_resnum'), "\n\n";
	for (my $k=0; $k<$ct_seqs; $k++) { print STDOUT join ("\t", $k, $us_last_resnums->[$k], $last_resnums->[$k]), "\n"; }
	print STDOUT "\n";
	
	print STDOUT "( Sequence set 1 ):\n\n";
	print STDOUT join ("\t", 'Indx_seq', 'Weight'), "\n\n";
	for (my $i1=0; $i1<$ct_seqs1; $i1++) { print STDOUT join ("\t", $indices1->[$i1], $wgts1->[$i1]), "\n"; }
	print STDOUT "\n";

	print STDOUT "( Sequence set 2 ):\n\n";
	print STDOUT join ("\t", 'Indx_seq', 'Weight'), "\n\n";
	for (my $i2=0; $i2<$ct_seqs2; $i2++) { print STDOUT join ("\t", $indices2->[$i2], $wgts2->[$i2]), "\n"; }
	print STDOUT "\n\n";
   }

		# Initialize the output matrix. #
	my @imp_score_mtrx = ();
	for (my $s1=0; $s1<$len_submsa1; $s1++) { # Preliminary outer for-loop (over sites in sub-MSA 1). #
	    my @row_scores = ();
	    for (my $s2=0; $s2<$len_submsa2; $s2++) { $row_scores[$s2] = 0; }
	    $imp_score_mtrx[$s1] = \@row_scores;
	}			# End of the preliminary outer for-loop (over sites in sub-MSA 1). #


		# MAIN PROCESS: Construct the importance score matrix. #

   (print STDOUT "\n[ MAIN PROCESS: Construct the importance score matrix... ]\n\n") if ($TEST_LEVEL_cpis>1);

	for (my $i1=0; $i1<$ct_seqs1; $i1++) { # Main outermost for-loop (over sequences in sub-MSA 1). #

	    my $indx1 = $indices1->[$i1];
	    my $wgt1  = $wgts1->[$i1];

	    my $resnum2sitecoord_1 = $set_resnum2sitecoord->[$indx1];

		# Specify the effective interval of the pairwise alignment (1). #
	    my $first_resnum1 = $us_last_resnums->[$indx1] + 1;
	    my $last_resnum1 = $last_resnums->[$indx1];

	    for (my $i2=0; $i2<$ct_seqs2; $i2++) { # Main outer for-loop (over sequences in sub-MSA 2). #

		my $indx2 = $indices2->[$i2];
		my $wgt2 = $wgts2->[$i2];

		my $weight = $wgt1 * $wgt2;

		my $resnum2sitecoord_2 = $set_resnum2sitecoord->[$indx2];

		   # Specify the effective interval of the pairwise alignment (2). #
		my $first_resnum2 = $us_last_resnums->[$indx2] + 1;
		my $last_resnum2 = $last_resnums->[$indx2];

			# Retrieve information on the "reference" alignment of this sequence pair. #

		my ($indx_min, $indx_max) = ($indx1 < $indx2) ? ($indx1, $indx2) : ($indx2, $indx1);

		my $info_ref_pwaln = $set_info_ref_pwaln->[$indx_min][$indx_max];

		unless (defined $info_ref_pwaln) {

   (print STDOUT "\n[WARNING] NO 'reference' pairwise alignment between the $indx1 th sequence ($i1 th in the 1st sub-MSA) and the $indx2 th sequence ($i2 th in the 2nd sub-MSA) ! ... I will skip this pair ...\n\n") if ($TEST_LEVEL_cpis>0);
		    next;
		}

		my $ct_segments = @{$info_ref_pwaln};

   (print STDOUT "  { The ($i1, $i2) th sequence pair }\n\n") if ($TEST_LEVEL_cpis>1);
   if ($TEST_LEVEL_cpis>2) {
	print STDOUT '  ($indx1, $wgt1, $first_resnum1, $last_resnum1) = ', "($indx1, $wgt1, $first_resnum1, $last_resnum1) .\n";
	print STDOUT '  ($indx2, $wgt2, $first_resnum2, $last_resnum2) = ', "($indx2, $wgt2, $first_resnum2, $last_resnum2) .\n\n";
	print STDOUT "  {Weight assigned to the pair} = $weight .\n";
	print STDOUT "  #{Gapless segments in the 'reference' pairwise alignment} = $ct_segments .\n\n\n";
   }


		for (my $n = 0; $n<$ct_segments; $n++) { # Main middle for-loop (over gapless reference segments). #

		    my ($start1, $end1, $start2, $end2, $importance) = @{$info_ref_pwaln->[$n]};

		    unless ($indx_min == $indx1) { # Swap the roles of the end-residue numbers. #
			($start1, $start2) = ($start2, $start1);
			($end1, $end2) = ($end2, $end1);
		    }

   if ($TEST_LEVEL_cpis>3) {
	print STDOUT ' ' x 5, "|  The $n th gapless segment (\[$start1, $end1\] of the 1st sequence aligned with \[$start2, $end2\] of the 2nd sequence; Importance = $importance) |\n\n";
   }

		    ( ($end1 < $first_resnum1) or ($end2 < $first_resnum2) ) and next; # Skip if the segment lies completely upstream of either sequence 1 or sequence 2.
		    ( ($last_resnum1 < $start1) or ($last_resnum2 < $start2) ) and next; # Skip if the segment lies completely downstream of either sequence 1 or sequence 2.

		    my $len1 = $end1 - $start1 +1;
		    my $len2 = $end2 - $start2 +1; 
		    unless ($len1 == $len2) {
			print STDOUT "[ERROR 'create_pw_imp_score_mtrx'] The length of sequence 1 (=$len1) CLASHES with the length of sequence 2 (=$len2) in the $n th gapless segment between the $indx1 th sequence ($i1 th in the 1st sub-MSA) and the $indx2 th sequence ($i2 th in the 2nd sub-MSA): $! !\n\n";
			return undef;
		    }
		    my $diff_resnum = $start2 - $start1;

		    my $init_resnum1 = ($first_resnum1 > $start1) ? $first_resnum1 : $start1 ;
		    my $fnl_resnum1 = ($last_resnum1 < $end1) ? $last_resnum1 : $end1;

   if ($TEST_LEVEL_cpis>3) {
	print STDOUT ' ' x 5, "The residues, \[$init_resnum1, $fnl_resnum1\], in the 1st sequence is in this gapless segment, thus will be examined ...\n\n";
	print STDOUT ' ' x 5, join ("\t", '$resnum1', '$resnum2', '$s1', '$s2', '$imp_score_mtrx[$s1]->[$s2](before)', '$imp_score_mtrx[$s1]->[$s2](after)'), "\n\n"; 
   }

		    for (my $resnum1 = $init_resnum1; $resnum1<=$fnl_resnum1; $resnum1++) { # Main inner for-loop (over residues in the "effective interval" of the 1st sequence in the $n th gapless segment . #

			my $resnum2 = $resnum1 + $diff_resnum;

			my $s1 = $resnum2sitecoord_1->{$resnum1};
			unless (defined $s1) {
			    print STDOUT "[ERROR 'create_pw_imp_score_mtrx'] Somehow, NO SITE-COORDINATE corresponds to the residue number '$resnum1' of the $indx1 th sequence (the $i1 th in the sub-MSA 1), (while processing the $n th segment of the pairwise alignment of ($indx1, $indx2) ): $! !\n\n";
			    return undef;
			}
			my $s2 = $resnum2sitecoord_2->{$resnum2};
			unless (defined $s2) { # Skip if the site-coordinate is NOT defined, which means that the region is outside of the effective interval of the 2nd sequence.
   (print STDOUT "\n[WARNING] NO SITE-COORDINATE corresponds to the residue number '$resnum2' of the $indx2 th sequence (the $i2 th in the sub-MSA 2), which is in the $n th segment of the pairwise alignment of ($indx1, $indx2)  ... thus, I will skip this residue pair, ($resnum1, $resnum2) ...\n\n") if ($TEST_LEVEL_cpis>0);
			    next;
			}

   my @disp = ();
   (@disp = ($resnum1, $resnum2, $s1, $s2, $imp_score_mtrx[$s1]->[$s2]) ) if ($TEST_LEVEL_cpis>3);

			$imp_score_mtrx[$s1]->[$s2] += $weight * $importance ;

   (print STDOUT ' ' x 5, join ("\t", @disp, $imp_score_mtrx[$s1]->[$s2]), "\n") if ($TEST_LEVEL_cpis>3);

		    } # End of the main inner for-loop (over residues in the "effective interval" of the 1st sequence in the $n th gapless segment . #

   (print STDOUT "\n\n") if ($TEST_LEVEL_cpis>3);

		} # End of the main middle for-loop (over gapless reference segments). #

	    }				# End of the main outer for-loop (over sequences in sub-MSA 2). #

	}			# End of the main outermost for-loop (over sequences in sub-MSA 1). #


   (print STDOUT "\n< End of the subroutine 'create_pw_imp_score_mtrx' />\n\n") if ($TEST_LEVEL_cpis > 0);

	return \@imp_score_mtrx;

}	# End of the subroutine 'create_pw_imp_score_mtrx'. #


# cal_sw_wgtsums_gap_start_end:
#	This subroutine calculates the sum of weights over subject sequences
#	that stards/ends a (run of) gap(s) at each site.
#	To "start a run of gaps at a site" means that the sequence has a gap at the site but has a non-gap residue at its left-neighbor.
#	To "end a run of gaps at a site" means that the sequence has a gap at the site but has a non-gap residue at its right-neighbor.
#	This subroutine leaves the input MSA intact.
#	(CREATED on Aug 26 (Tue), 2014)
#
#	[METHODS]
#	This subroutine does exactly the same jobs as the two subroutines,
#	'new_OpeningGapCount' and 'new_FinalGapCount', in "mltaln9.c" of MAFFT.
#
# INPUT: (\@in_msa, $gap, \@gapstats_lf, \@gapstats_rf, \@indices_sbj, \@weights_sbj), where
#	${$in_msa[$k]} is the $k th sequence embedded in the input MSA;
#	$gap is a character representing a gap;
#	$gapstats_lf/rf[$k] = 0 if the $k th sequence has a gap at the left/right-flanking site,
#			    = 1 if the sequence has a non-gap residue at the site;
#	@indices_sbj stores indices (for @in_msa) of the sequences subject to the calculation;
#	$weights_sbj[$i] is the weight factor assigned to the $indices_sbj[$i] th sequence in @in_msa.
#
# OUTPUT: (\@wgtsums_gap_start, \@wgtsums_gap_end), where
#	$wgtsums_gap_start[$s] is the sum of weights of the subject sequences that has a (run of) gap(s) START at site $s;
#	$wgtsums_gap_end[$s] is the sum of weights of the subject sequences that has a (run of) gap(s) END at site $s.
#
sub cal_sw_wgtsums_gap_start_end (\@$\@\@\@\@) {

	my ($in_msa, $gap, $gapstats_lf, $gapstats_rf, $indices_sbj, $wgts_sbj) = @_;

	my $ct_seqs = @{$in_msa};
	unless ($ct_seqs>0) {
	    print STDOUT "[ERROR 'cal_sw_wgtsums_gap_start_end'] ILLEGAL INPUT: The MSA contains NO SEQUENCE : $! !\n\n";
	    return (undef, undef);
	}
	my $alnlen = length ${$in_msa->[0]};
	unless ($alnlen>0) {
	    print STDOUT "[ERROR 'cal_sw_wgtsums_gap_start_end'] ILLEGAL INPUT: The MSA contains NO SITES : $! !\n\n";
	    return (undef, undef);
	}

	my $ct_sbj = @{$indices_sbj};
	$gap = uc $gap;

   (print STDOUT ' ' x 3, "< Subroutine 'cal_sw_wgtsums_gap_start_end' (Input MSA size = $ct_seqs (#{sequences}) x $alnlen (#{sites}) ; #{subjects} = $ct_sbj ; gap character = '$gap' ) >\n\n") if ($TEST_LEVEL_cswg > 0);


		# Initialize the output arrays. #

	my @wgtsums_gstart = my @wgtsums_gend = ();

	for (my $s=0; $s<$alnlen; $s++) { $wgtsums_gstart[$s] = $wgtsums_gend[$s] = 0; }

		# MAIN PROCESS: calculate the weight sums. #

   (print STDOUT "\n", ' ' x 3, "[ MAIN PROCESS: calculate the weight sums ... ]\n\n") if ($TEST_LEVEL_cswg>1);

	for (my $i=0; $i<$ct_sbj; $i++) { # Main outer for-loop (over subject sequences). #

	    my $indx = $indices_sbj->[$i];
	    my $wgt = $wgts_sbj->[$i];

   (print STDOUT ' ' x 3, "{ The $i th subject (Index = $indx ; Weight = $wgt) }\n\n") if ($TEST_LEVEL_cswg>2);

   (print STDOUT ' ' x 3, join ("\t", 'Site_no.', 'character', 'gstat_left_nb', 'gstat', 'gstat_right_nb'), "\n\n") if ($TEST_LEVEL_cswg>3);

	    my $cp_seq = uc ${$in_msa->[$indx]};
	    my $ln_gstat = $gapstats_lf->[$indx]; # Left-neighboring gap-state (=1 for a residue, =0 for a gap).
	    my $gstat = ($gap eq substr ($cp_seq, 0, 1 ) ) ? 0 : 1; # Gap-state of the current site.

	    for (my $s=0; $s<$alnlen; $s++) { # Main inner for-loop (over sites). #

		my $char = substr ($cp_seq, 0, 1, ''); # Remove the current left-end character.

		my $rn_gstat = ($s == $alnlen-1) ? $gapstats_rf->[$indx] : ( ($gap eq substr ($cp_seq, 0, 1) ) ? 0 : 1); # Right-neighboring gap-state.

		if ($gstat == 0) {
		   ($ln_gstat == 1) and ($wgtsums_gstart[$s] += $wgt); # When the current site has a gap but the left-neighbor has a non-gap.
		   ($rn_gstat == 1) and ($wgtsums_gend[$s] += $wgt); # When the current site has a gap but the right-neighbor has a non-gap.
		}

   (print STDOUT ' ' x 3, join ("\t", $s, $char, $ln_gstat, $gstat, $rn_gstat), "\n") if ($TEST_LEVEL_cswg>3);

		    # Update the gap-states. #
		$ln_gstat = $gstat;
		$gstat = $rn_gstat;

	    }			# End of the main inner for-loop (over sites). #

   (print STDOUT "\n\n") if ($TEST_LEVEL_cswg>3);

	}			# End of the main outer for-loop (over subject sequences). #


   (print STDOUT "\n", ' ' x 3, "< End of the subroutine 'cal_sw_wgtsums_gap_start_end' />\n\n") if ($TEST_LEVEL_cswg>0);

	return (\@wgtsums_gstart, \@wgtsums_gend);

}	# End of the subroutine 'cal_sw_wgtsums_gap_start_end'. #


# cal_hf_mfac_go_pen_pw_pfaln:
#	This satellite subroutine of 'cal_mfac_go_penalty_pw_pfaln' calculates the factor that will be multiplied with the gap-opening penalty to give
#	the total cost, associated with the gap opening in sub-MSA 1 against sub-MSA 2.
#	(CREATED on Aug 26 (Tue), 2014)
#
#	[METHODS]
#	The factors corresponds to that multiplied with S^{op} to give G_2(j, y) in Katoh et al. (2002) Nucl. Acids. Res. 30:3059-3066.
#	(More precisely, the summation of the factors in G_2(j,y) over the gaps opened in sub-MSA 1 against sub-MSA 2.)
#	Its precise calculation is in effect described in the 'partA__align' function in "partSalignmm.c" of MAFFT.
#
#	NOTE: A site $s in sub-MSA 1/2 is known to have a gap AGAINST THE OTHER if ($sw_sumwgts_ng1/2[$s] == 0).
#
# INPUT: (\@sw_sumwgts_ng1, $lf_sumwgt_ng1, $rf_sumwgt_ng1, \@wgtsums_gstart2, \@wgtsums_gend2, \@sw_sumwgts_ng2, $if_ignore_leftend, $if_ignore_rightend), where
#	$sw_sumwgts_ng1/2[$s] is the summation of the weights over sequences in sub-MSA 1/2
#	that have non-gap characters at the $s th site of the sub-MSA;
#
#	$lf/rf_sumwgt_ng1 is the sum of weights over sequences in sub-MSA 1 that have non-gap residues at the left/right-flanking site;
#
#	$wgtsums_gstart[$s] is the sum of weights of the subject sequences that has a (run of) gap(s) START at site $s;
#	$wgtsums_gend[$s] is the sum of weights of the subject sequences that has a (run of) gap(s) END at site $s;
#
#	$if_ignore_leftend/rightend = 1 if the gap at the left/right-end should be ignored,
#				    = 0 otherwise.
#
# OUTPUT: $hf_mfac_go_penalty,
#	 which is the "half-contribution" to the factor that will be multiplied with the gap-opening penalty.
#
sub cal_hf_mfac_go_pen_pw_pfaln (\@$$\@\@\@$$) {

	my ($sw_sumwgts_ng1, $lf_sumwgt_ng1, $rf_sumwgt_ng1, $wgtsums_gstart2, $wgtsums_gend2, $sw_sumwgts_ng2, $if_ignore_lend, $if_ignore_rend) = @_;

	my $alnlen = @{$sw_sumwgts_ng1};
	unless (@{$sw_sumwgts_ng2} == $alnlen) {
	    my $alnlen2 = @{$sw_sumwgts_ng2};
	    print STDOUT "[ERROR 'cal_hf_mfac_go_pen_pw_pfaln'] ILLEGAL OUTPUT: The number of site-wise non-gap weights for sub-MSA 2 (=$alnlen2) CLASHES with that for sub-MSA 1 (=$alnlen): $! !\n\n";
	    return undef;
	}

   (print STDOUT ' ' x 3, "< Subroutine 'cal_hf_mfac_go_pen_pw_pfaln' (#{sites} = $alnlen) >\n\n") if ($TEST_LEVEL_chmgp > 0);

   if ($TEST_LEVEL_chmgp>2) {
	print STDOUT ' ' x 3, "[ Input Variables ]\n\n";
	printf STDOUT ' ' x 3 . "#{Sum of weights of non-gap residues at the left/right-flanking site of sub-MSA 1} = %f/%f .\n", $lf_sumwgt_ng1, $rf_sumwgt_ng1;
	print STDOUT ' ' x 3, '$if_ignore_lend = ', $if_ignore_lend, " .\n";
	print STDOUT ' ' x 3, '$if_ignore_rend = ', $if_ignore_rend, " .\n\n\n";
   }
   if ($TEST_LEVEL_chmgp>=5) {
	print STDOUT ' ' x 3, join ("\t", 'Site_no.', 'sumwgt_ngap1', 'sumwgt_ngap2', 'wgtsum_gstart2', 'wgtsum_gend2'), "\n\n";
	for (my $s=0; $s<$alnlen; $s++) { print STDOUT ' ' x 3, join ("\t", $s, $sw_sumwgts_ng1->[$s], $sw_sumwgts_ng2->[$s], $wgtsums_gstart2->[$s], $wgtsums_gend2->[$s]), "\n"; }
	print STDOUT "\n\n";
   }

	my ($lower_bound, $upper_bound) = (0, $alnlen);

	if ($if_ignore_lend) { # Ignore the left-end run of gaps (in sub-MSA 1 against sub-MSA 2).
	    while (($lower_bound<$alnlen) and ($sw_sumwgts_ng1->[$lower_bound] == 0)) { $lower_bound++; }
	}

	if ($if_ignore_rend) { # Ignore the right-end run of gaps (in sub-MSA 1 against sub-MSA 2).
	    while (($upper_bound>0) and ($sw_sumwgts_ng1->[$upper_bound-1] == 0)) { $upper_bound--; }
	}

   if ($TEST_LEVEL_chmgp>2) {
	print STDOUT ' ' x 3, "[ Site Boundaries ]\n\n";
	print STDOUT ' ' x 3, '(Lower-bound, Upper-bound) = ', "($lower_bound, $upper_bound) .\n\n\n"; 
   }

	my $hf_mfac_go_penalty = 0;

   if ($TEST_LEVEL_chmgp > 3) {
	print STDOUT ' ' x 3, "[ MAIN PROCESS: Calculate a 'half' of the multiplication factor... ]\n\n";
	print STDOUT ' ' x 3, join ("\t", 'Site_no.', 'Gap_Start/End', 'sumwgt_ng2', 'sumwgt_ng1(left/right-nb)', 'wgtsum_gstart/end2', 'hf_mfac_go_penalty(after)'), "\n\n";
   }

	for (my $s=$lower_bound; $s<$upper_bound; $s++) { # Main for-loop (over sites in sub-MSA 1 (squarely aligned with sub-MSA 2)). #

		($sw_sumwgts_ng1->[$s] > 0) and next; # Skip if at least one non-gap residue is at the site.

		my $ln_sumwgt_ng1 = ($s == 0) ? $lf_sumwgt_ng1 : $sw_sumwgts_ng1->[$s-1]; # Sum of weights at the left-neighboring site.
		my $rn_sumwgt_ng1 = ($s == $alnlen-1) ? $rf_sumwgt_ng1 : $sw_sumwgts_ng1->[$s+1]; # Sum of weights at the right-neighboring site.

		my $sumwgt_ng2 = $sw_sumwgts_ng2->[$s]; # Sum of weights in sub-MSA 2 at this site.

		if ($ln_sumwgt_ng1 > 0) { # Gap STARTED at this site (in sub-MSA 1 against sub-MSA 2). 

		    my $wgtsum_gstart2 = $wgtsums_gstart2->[$s]; # Sum of weights over sequences in sub-MSA 2 in which gaps STARTED at this site.
		    $hf_mfac_go_penalty += $ln_sumwgt_ng1 * $sumwgt_ng2 * (1- $wgtsum_gstart2) /2;

   (print STDOUT ' ' x 3, join ("\t", $s, 'Gap_Start', $sumwgt_ng2, $ln_sumwgt_ng1, $wgtsum_gstart2, $hf_mfac_go_penalty), "\n") if ($TEST_LEVEL_chmgp>3);
		}

		if ($rn_sumwgt_ng1 > 0) { # Gap ENDED at this site (in sub-MSA 1 against sub-MSA 2).

		    my $wgtsum_gend2 = $wgtsums_gend2->[$s]; # Sum of weights over sequences in sub-MSA 2 in which gaps ENDED at this site.
		    $hf_mfac_go_penalty += $rn_sumwgt_ng1 * $sumwgt_ng2 * (1 - $wgtsum_gend2) /2;

   (print STDOUT ' ' x 3, join ("\t", $s, 'Gap_End  ', $sumwgt_ng2, $rn_sumwgt_ng1, $wgtsum_gend2, $hf_mfac_go_penalty), "\n\n") if ($TEST_LEVEL_chmgp>3);
		}

	}				# Main for-loop (over sites in sub-MSA 1 (squarely aligned with sub-MSA 2)). #

   (print STDOUT "\n") if ($TEST_LEVEL_chmgp>3);

   (print STDOUT "\n", ' ' x 3, "< End of the subroutine 'cal_hf_mfac_go_pen_pw_pfaln' (", '$hf_mfac_go_penalty = ', "$hf_mfac_go_penalty) >\n\n") if ($TEST_LEVEL_chmgp > 0);

	return $hf_mfac_go_penalty;

}	# End of the subroutine 'cal_hf_mfac_go_pen_pw_pfaln'. #


# cal_mfac_go_penalty_pw_pfaln:
#	This subroutine calculates the factor that will be multiplied with the gap-opening penalty to give
#	the total cost, associated with the gap opening, to the score of the plain pairwise alignment 
#	(i.e., pairwise alignment of the two sub-MSAs without any new gaps) between sub-MSA (profile) 1 and sub-MSA (profile) 2.
#	(CREATED on Aug 26 (Tue), 2014)
#
#	[METHODS]
#	The factors corresponds to that multiplied with S^{op} to give G_1(i, x) in Katoh et al. (2002) Nucl. Acids. Res. 30:3059-3066.
#	(More precisely, the summation of the factors in G_1(i,x) and G_2(j,y) over the gaps opened in the pairwise alignment between sub-MSA 1 and sub-MSA 2.)
#	Its precise calculation is in effect described in the 'partA__align' function in "partSalignmm.c" of MAFFT.
#
# INPUT: (\@in_msa, $gap, \@gapstats_lf, \@gapstats_rf, \@indices1, \@indices2, \@wgts1, \@wgts2, \@sw_sumwgts_ng1, \@sw_sumwgts_ng2, $if_ignore_leftend, $if_ignore_rightend), where
#	${$in_msa[$k]} is the $k th sequence embedded in the input MSA;
#	$gap is a character representing a gap;
#	$gapstats_lf/rf[$k] = 0 if the $k th sequence has a gap at the left/right-flanking site,
#			    = 1 if the sequence has a non-gap residue at the site;
#
#	@indices1/2 stores indices (for @in_msa) of the sequences in sub-MSA 1/2;
#	@wgts1/2[$i] is the weight factor assigned to the $indices1/2[$i] th sequence in @in_msa.
#
#	$sw_sumwgts_ng1/2[$s] is the summation of the weights over sequences in sub-MSA 1/2
#	that have non-gap characters at the $s th site of the sub-MSA;
#
#	$if_ignore_leftend/rightend = 1 if the gap at the left/right-end should be ignored,
#				    = 0 otherwise.
#
# OUTPUT: $mfac_go_penalty,
#	 which is the factor that will be multiplied with the gap-opening penalty.
#
sub cal_mfac_go_penalty_pw_pfaln (\@$\@\@\@\@\@\@\@\@$$) {

	my ($in_msa, $gap, $gapstats_lf, $gapstats_rf, $indices1, $indices2, $wgts1, $wgts2, $sw_sumwgts_ng1, $sw_sumwgts_ng2, $if_ignore_lend, $if_ignore_rend) = @_;

	# For 'cal_mfac_go_penalty_pw_pfaln'.
# our $TEST_LEVEL_cmgp = 0;

	my $ct_seqs = @{$in_msa};
	unless ($ct_seqs>0) {
	    print STDOUT "[ERROR 'cal_mfac_go_penalty_pw_pfaln'] ILLEGAL INPUT: The input MSA contains NO SEQUENCES: $! !\n\n";
	    return undef;
	}
	my $alnlen = length ${$in_msa->[0]};
	unless ($alnlen>0) {
	    print STDOUT "[ERROR 'cal_mfac_go_penalty_pw_pfaln'] ILLEGAL INPUT: The input MSA contains NO SITES: $! !\n\n";
	    return undef;
	}

	my $ct_seqs1 = @{$indices1};
	my $ct_seqs2 = @{$indices2};

   (print STDOUT "< Subroutine 'cal_mfac_go_penalty_pw_pfaln' (Input MSA size: $ct_seqs (#{sequences}) x $alnlen (#{sites}) ; #{sequences in sub-MSA 1} = $ct_seqs1 ; #{sequences in sub-MSA 2} = $ct_seqs2 ; gap character = '$gap' ) >\n\n") if ($TEST_LEVEL_cmgp>0);

   if ($TEST_LEVEL_cmgp>2) {
	my @seq_indices = (0 .. $ct_seqs-1);
	
	print STDOUT "[ Input Variables ]\n\n";

     if ($TEST_LEVEL_cmgp>5) {
	print STDOUT "( Input MSA ):\n\n";
	unless ( pr_ODEN_input (@seq_indices, @{$in_msa}, 50, *STDOUT) ) {
	    print STDOUT "[ERROR 'cal_mfac_go_penalty_pw_pfaln'] 'pr_ODEN_input' FAILED: $! !\n\n";
	    return undef;
	}
	print STDOUT "\n\n";

	print STDOUT "( Gap states at the flanking sites ):\n\n";
	print STDOUT join ("\t", 'Indx_seq', 'left-flanking', 'right-flanking'), "\n\n";
	for (my $k=0; $k<$ct_seqs; $k++) { print STDOUT join ("\t", $k, $gapstats_lf->[$k], $gapstats_rf->[$k]), "\n\n"; }
	print STDOUT "\n\n";
     } # End of "if ($TEST_LEVEL_cmgp>5) {...}".

	print STDOUT "( Information on sub-MSA 1 ):\n\n";
	print STDOUT join ("\t", 'Indx_seq', 'weight'), "\n\n";
	for (my $i=0; $i<$ct_seqs1; $i++) { print STDOUT join ("\t", $i, $indices1->[$i], $wgts1->[$i]), "\n"; }
	print STDOUT "\n";
	print STDOUT "( Information on sub-MSA 2 ):\n\n";
	print STDOUT join ("\t", 'Indx_seq', 'weight'), "\n\n";
	for (my $i=0; $i<$ct_seqs2; $i++) { print STDOUT join ("\t", $i, $indices2->[$i], $wgts2->[$i]), "\n"; }
	print STDOUT "\n\n";

	print STDOUT "( Summed weight over sequences (in sub-MSA 1/2) with non-gap residues in each site ):\n\n";
	print STDOUT join ("\t", 'Site_no.', 'sumwgt_ng1', 'sumwgt_ng2'), "\n\n";
	for (my $s=0; $s<$alnlen; $s++) { print STDOUT join ("\t", $s, $sw_sumwgts_ng1->[$s], $sw_sumwgts_ng2->[$s]), "\n"; }
	print STDOUT "\n\n";

	print STDOUT "( Whether to ignore (1) the gaps at the left/right-end or not (0) ):\n\n";
	print STDOUT '$if_ignore_lend = ', "$if_ignore_lend ,\n";
	print STDOUT '$if_ignore_rend = ', "$if_ignore_rend .\n";
	print STDOUT "\n\n";

   } # END of "if ($TEST_LEVEL_cmgp>2) {...}".


		# Preliminary: Calculate simple ingredients. #

   (print STDOUT "[ Preliminary: Calculate simple ingredients ... ]\n\n") if ($TEST_LEVEL_cmgp>1);

	my $lf_sumwgts_ng1 = my $lf_sumwgts_ng2 = 0; # Weight sum over sequences in sub-MSA 1/2 that have non-gap characters at the left-neighboring site.
	my $rf_sumwgts_ng1 = my $rf_sumwgts_ng2 = 0; # Similarly, for the right-neighboring site. 

	for (my $i1=0; $i1<$ct_seqs1; $i1++) { # 1st preliminary for-loop (over sequences in sub-MSA 1).
	    my $indx = $indices1->[$i1];
	    my $wgt = $wgts1->[$i1];
	    ($gapstats_lf->[$indx] == 1) and ($lf_sumwgts_ng1 += $wgt);
	    ($gapstats_rf->[$indx] == 1) and ($rf_sumwgts_ng1 += $wgt);
	}			# End of the 1st preliminary for-loop (over sequences in sub-MSA 1).

	for (my $i2=0; $i2<$ct_seqs2; $i2++) { # 2nd preliminary for-loop (over sequences in sub-MSA 2).
	    my $indx = $indices2->[$i2];
	    my $wgt = $wgts2->[$i2];
	    ($gapstats_lf->[$indx] == 1) and ($lf_sumwgts_ng2 += $wgt);
	    ($gapstats_rf->[$indx] == 1) and ($rf_sumwgts_ng2 += $wgt);
	}			# End of the 2nd preliminary for-loop (over sequences in sub-MSA 2).

   if ($TEST_LEVEL_cmgp>2) {
	print STDOUT "( Results of the preliminary process ):\n\n";
	print STDOUT '$lf_sumwgts_ng1 = ', "$lf_sumwgts_ng1 ,\n";
	print STDOUT '$rf_sumwgts_ng1 = ', "$rf_sumwgts_ng1 ,\n";
	print STDOUT '$lf_sumwgts_ng2 = ', "$lf_sumwgts_ng2 ,\n";
	print STDOUT '$rf_sumwgts_ng2 = ', "$rf_sumwgts_ng2 .\n";
	print STDOUT "\n\n";
   }


		## MAIN PROCESS (I): Calculate the weight-sums (per site) of gap starts & ends. ##

   (print STDOUT "\n[[ MAIN PROCESS (I): Calculate the weight-sums (per site) of gap starts & ends... ]]\n\n") if ($TEST_LEVEL_cmgp>1);

   (print STDOUT "[ Session 1:  For Sub-MSA 1 (#{sequences} = $ct_seqs1) ]\n\n") if ($TEST_LEVEL_cmgp>1);

	my ($wgtsums_gstart1, $wgtsums_gend1) = cal_sw_wgtsums_gap_start_end (@{$in_msa}, $gap, @{$gapstats_lf}, @{$gapstats_rf}, @{$indices1}, @{$wgts1});
	unless (defined $wgtsums_gend1) {
	    print STDOUT "[ERROR 'cal_mfac_go_penalty_pw_pfaln'] 'cal_sw_wgtsums_gap_start_end' FAILED for the sub-MSA 1: $! !\n\n";
	    return undef;
	}

   (print STDOUT "[ Session 2:  For Sub-MSA 2 (#{sequences} = $ct_seqs2) ]\n\n") if ($TEST_LEVEL_cmgp>1);

	my ($wgtsums_gstart2, $wgtsums_gend2) = cal_sw_wgtsums_gap_start_end (@{$in_msa}, $gap, @{$gapstats_lf}, @{$gapstats_rf}, @{$indices2}, @{$wgts2});
	unless (defined $wgtsums_gend2) {
	    print STDOUT "[ERROR 'cal_mfac_go_penalty_pw_pfaln'] 'cal_sw_wgtsums_gap_start_end' FAILED for the sub-MSA 2: $! !\n\n";
	    return undef;
	}

   if ($TEST_LEVEL_cmgp>3) {
	print STDOUT "\n[ Outputs of 'cal_sw_wgtsums_gap_start_end' on the 2 sessions: weighted sums of gaps starting/ending at each site ]\n\n";
	print STDOUT join ("\t", 'Site_no.', 'gap_start1', 'gap_end1', 'gap_start2', 'gap_end2'), "\n\n";

	for (my $s=0; $s<$alnlen; $s++) { print STDOUT join ("\t", $s, $wgtsums_gstart1->[$s], $wgtsums_gend1->[$s], $wgtsums_gstart2->[$s], $wgtsums_gend2->[$s]), "\n"; }
	print STDOUT "\n\n";
   }


		## MAIN PROCESS (II): Calculate the multiplication factor in two sessions, one for gaps in sub-MSA1 and the other for gaps in sub-MSA 2.

   (print STDOUT "\n[[ MAIN PROCESS (II): Calculate the multiplication factor in two sessions ... ]\n\n") if ($TEST_LEVEL_cmgp>1);

   (print STDOUT "[ For gaps in sub-MSA 1 against sub-MSA 2 ]\n\n") if ($TEST_LEVEL_cmgp>1);

	my $mfac1 = cal_hf_mfac_go_pen_pw_pfaln (@{$sw_sumwgts_ng1}, $lf_sumwgts_ng1, $rf_sumwgts_ng1, @{$wgtsums_gstart2}, @{$wgtsums_gend2}, @{$sw_sumwgts_ng2}, $if_ignore_lend, $if_ignore_rend);
	unless (defined $mfac1) {
	    print STDOUT "[ERROR 'cal_mfac_go_penalty_pw_pfaln'] 'cal_hf_mfac_go_pen_pw_pfaln' FAILED to calculate costs of gaps opened in sub-MSA 1 against sub-MSA 2: $! !\n\n";
	    return undef;
	}

   (print STDOUT "[ For gaps in sub-MSA 2 against sub-MSA 1 (NOTE: The naming, sub-MSA 1/2, will be SWAPPED within the subroutine) ]\n\n") if ($TEST_LEVEL_cmgp>1);

	my $mfac2 = cal_hf_mfac_go_pen_pw_pfaln (@{$sw_sumwgts_ng2}, $lf_sumwgts_ng2, $rf_sumwgts_ng2, @{$wgtsums_gstart1}, @{$wgtsums_gend1}, @{$sw_sumwgts_ng1}, $if_ignore_lend, $if_ignore_rend);
	unless (defined $mfac1) {
	    print STDOUT "[ERROR 'cal_mfac_go_penalty_pw_pfaln'] 'cal_hf_mfac_go_pen_pw_pfaln' FAILED to calculate costs of gaps opened in sub-MSA 2 against sub-MSA 1: $! !\n\n";
	    return undef;
	}

	my $mfac_go_penalty = $mfac1 + $mfac2;

   if ($TEST_LEVEL_cmgp>2) {
	print STDOUT "[ FINAL Outputs: Multiplication factors ]\n\n";
	print STDOUT "{Contributed by gaps in sub-MSA 1 against sub-MSA 2} = $mfac1 ,\n";
	print STDOUT "{Contributed by gaps in sub-MSA 2 against sub-MSA 1} = $mfac2 ,\n\n";

	print STDOUT "{TOTAL contribution}  = $mfac_go_penalty .\n\n";
   }

   (print STDOUT "\n< END of the subroutine 'cal_mfac_go_penalty_pw_pfaln' (", '$mfac_go_penalty = ', "$mfac_go_penalty) />\n\n") if ($TEST_LEVEL_cmgp > 0);

	return $mfac_go_penalty;

}	# End of the subroutine 'cal_mfac_go_penalty_pw_pfaln'. #


1;		# a "spell" which makes the module "use"-able and/or "require"-able #
