# Supplementary material for: Characterization of multiple sequence alignment errors using complete-likelihood score and position-shift map
Source: BMC Bioinformatics. 2016 Mar 18;17:133. doi: 10.1186/s12859-016-0945-5 (PMC4799563; doi:10.1186/s12859-016-0945-5)
Supplement: Additional file 2: — The ZIP archive of a package that contains the original versions of Perl modules and scripts used for creating the simulated and reconstructed MSAs and for analyzing these MSAs. It also contains a README file that describes how to use the modules and scripts. (The modules and scripts will run on a Mac OS X terminal. And it will probably run on other UNIX platforms, although we have not tested whether they indeed do.) The package also contains the Dawg control files that were used for the simulations. The latest version of the package (“ComplLiMment_P.verxxx”) can be found in the ‘lolipog’ directory at the FTP repository of the Bioinformatics Organization [85]. (ZIP 4746 kb) [file 12859_2016_945_MOESM2_ESM.zip › additional_file_2/ComplLiMment_P.ver0.6.1.2/MyPerlModules/MyMalnComparison.pm]

package MyMalnComparison;
#
###################################################################################
#	
#	ComplLiMment_P: A package to calculate the Complete-likelihood for a given Multiple-sequence alignment
#			(almost exclusively via Perl modules and scripts).
#
#	Version 0.6: Copyright (C) 2015 Kiyoshi Ezawa
#	Version 0.6.1: Copyright (C) 2015 Kiyoshi Ezawa
#
#    This package is free software: you can redistribute it and/or modify
#    it under the terms of the GNU General Public License as published by
#    the Free Software Foundation, either version 3 of the License, or
#    (at your option) any later version.
#
#    This package is distributed in the hope that it will be useful,
#    but WITHOUT ANY WARRANTY; without even the implied warranty of
#    MERCHANTABILITY or FITNESS FOR A PARTICULAR PURPOSE.  See the
#    GNU General Public License for more details.
#
#    You should have received a copy of the GNU General Public License, "GNU_GPL.txt",
#    along with this package.  If not, see <http://www.gnu.org/licenses/>.
#
#    The author can be contacted by e-mailing to <kezawa dot ezawa3 at gmail dot com>
#    (replace " dot " and " at " with "." and "@", respectively).
#
###################################################################################
#
# MyMalnComparison.pm:
#	This package contains subroutines that can be used
#	to compare multiple sequence alignments.
#	(CREATION STARTED on July 4 (Fri), 2014, ENDED on July xx (yyy), 2014)
#
#	[MODIFIED on Oct 7 (Wed), 2015]
#	A BUG was fixed in the subroutine 'exam_interfere_bw_gap_patterns'.
#

use strict;
use warnings;
use Exporter;

our @ISA = qw( Exporter);

our @EXPORT_OK = qw(
	tally_gaps_in_seqs_in_msa
	assign_resnums_gapchars_to_clms

	assign_resnums_to_clms
	raw_cmp_2msas_clmwise
	identify_gaponly_unmch_rgs
	mk_core_matched_segs

	map_shifts_respos_bw_2msas
	br_list_classes_shift_respos
	list_classes_shift_respos
	dpsm_infer_sep_patterns_for_classes

	br_search_new_mrcas
	fetch_ext_pres_offsprings_nr
	split_unnatural_miniclasses

	reorganize_classes_shift_respos
	merge_miniclasses_shift_respos
	merge_miniclasses_shift_respos_alpha
	find_trivial_blocks
	lump_together_similar_blocks_proto
	lump_together_similar_blocks
	exam_interfere_bw_gap_patterns
		);

use MyArrayManipu qw(
	diff_array_of_arrays
	);
	##union_array

use MyArrayManipu_num qw(
	union_nmarray
	diff_nmarray nr_nmarray
	);

use MyTreeManipu_II qw();
	## input_tree_file read_tree_file br_output_tree
	## make_node2children
	## input_subtree copy_tree
	## output_tree draw_subtree topo_subtree

use MyTreeMap_D qw(
	map_parsim_states_dollo_clm
	);
	## map_parsim_states_dollo_msamap_parsim_states_dollo_1clm

use MyTaxonomy qw(
	fetch_common_ancestors
	);

sub exam_interfere_bw_gap_patterns (\%\%$\%\%$);

our $TOP_NODE = $MyTreeManipu_II::TOP_NODE;
our $INDX_LENGTH = $MyTreeManipu_II::INDX_LENGTH;

	## Level of test output:
	## (0, silent; 1, very brief; 2, brief; 3, medium; 4, verbose; 5, very verbose; 6, extremely verbose.)

	# For 'assign_resnums_gapchars_to_clms'.
our $TEST_LEVEL_as2 = 0;
##our $TEST_LEVEL_as2 = 1;

	# For 'assign_resnums_to_clms'.
our $TEST_LEVEL_as = 0;
##our $TEST_LEVEL_as = 1;

	# For 'raw_cmp_2msas_clmwise'.
our $TEST_LEVEL_rw = 0;
##our $TEST_LEVEL_rw = 1;

	# For 'identify_gaponly_unmch_rgs'.
our $TEST_LEVEL_id = 0;
##our $TEST_LEVEL_id = 1;

	# For 'mk_core_matched_segs'.
our $TEST_LEVEL_mk = 0;
##our $TEST_LEVEL_mk = 1;

	# For 'list_classes_shift_respos'.
our $TEST_LEVEL_lc = 0;
##our $TEST_LEVEL_lc = 1;

# tally_gaps_in_seqs_in_msa:
#	This subroutine counts runs of gaps in each of the sequences in an input MSA.
#	It assumes that the input MSA is flanked by gapless columns.
#	It leaves the input MSA intact.
#	(CREATED on Oct 7 (Tue), 2014)
#
# INPUT: (\@msa, $last_end_coord, $gap), where
#	$last_end_coord is the end coordinate of the last (i.e., left-flanking) region (in the 0-based half-open convention);
#	${$msa[$k]} is the $k th sequence embedded in the input MSA;
#	$gap is a character representing a gap.
#
# OUTPUT: \@set_gaps_in_seqs, where
#	@{$set_gaps_in_seqs[$k]->[$gp]} = ($beg_gap, $end_gap, $len_gap) is for the $gp th run of gaps in the $k th sequence, where
#	$beg/end_gap is the beginning/end-coordinate of the run of gap (in the 0-based half-open convention), and
#	$len_gap is the length of the run of gaps (in terms of the number of residues).
#
sub tally_gaps_in_seqs_in_msa (\@$$) {

	my ($msa, $last_end_coord, $gap) = @_;

	my $ct_seqs = @{$msa};
	unless ($ct_seqs>0) {
	    return [];
	}
	my $len_aln = length ${$msa->[0]};

	unless ($len_aln>0) {
	    my @out = ();
	    for (1..$ct_seqs) { push @out, []; }
	    return \@out;
	}

	$gap = uc ($gap);

	my @set_gaps_in_seqs = ();

	for (my $k=0; $k<$ct_seqs; $k++) { # Main outer for-loop (over sequences). #

	    my $cp_seq = uc ${$msa->[$k]};

	    my @gaps_in_seq = ();

	    for (my $s=0; $s<$len_aln; $s++) { # Main inner for-loop (over sites). #

		my $char = substr ($cp_seq, 0, 1, '');
		($char eq $gap) or next; # Skip unless the site is occupied by a gap.

		my $coord = $s + $last_end_coord; # Coordinate of the current site.

		unless (@gaps_in_seq>0) {
			# Create the first run of gaps. #
		   push @gaps_in_seq, [$coord, $coord+1, 1];
		   next;
		}

		my $last_gap = $gaps_in_seq[$#gaps_in_seq];
		my $end_last_gap = $last_gap->[1];

		if ($end_last_gap == $coord) {
			# Elongate the last run of gaps. #
		    $last_gap->[1]++;
		    $last_gap->[2]++;
		} else {
			# Create a new run of gaps. #
		   push @gaps_in_seq, [$coord, $coord+1, 1];
		}

	    }			# End of the main inner for-loop (over sites). #

	    $set_gaps_in_seqs[$k] = \@gaps_in_seq;

	}			# End of the main outer for-loop (over sequences). #

	return \@set_gaps_in_seqs;

}	# End of the subroutine 'tally_gaps_in_seqs_in_msa'. #


# assign_resnums_gapchars_to_clms:
#	This subroutine assigns each column the residue numbers (if the cell is occupied by a residue)
#	or the gap characters (if the cell is occupied by a gap).
#	It was created by modifying the subroutine 'assign_resnums_to_clms'.
#	(CREATED on July 11 (Fri), 2014)
#	
# assign_resnums_to_clms:
#	This satellite subroutine of 'raw_cmp_2msas_clmwise' receives an MSA,
#	and assigns each column the residue numbers (1-based) from the sequences embedded in the MSA.
#	(CREATED on Juy 4 (Fri), 2014)
#
# INPUT: (\@msa, $gap, $fl_clm_nos, $init_clm_number, \@last_resnums), where
#	${$msa[$k]} is the $k th sequence embedded in the input MSA;
#	$gap is a character representing a gap;
#	$fl_clm_nos = 1 if you want the column numbers (coordinates: 0-based) also be assigned (as the 0-th element),
#		    = 0 if you want only the residue numbers be assigned.
#	$init_clm_number is the column number to be assigned to the initial column (= undef if you don't care about it);
#	$last_resnums[$k] is the residue number of the last residue that the $k th sequence held upstream of this particular region
#	(= undef if you don't care about it).
#
# OUTPUT: \@set_clminfo, where
#
#	@{$set_clminfo[$c]} = ($column_coord, @residue_numbers) if $fl_clm_nos = 1,
#			    = @residue_numbers if $fl_clm_nos = 0,
#	for the $c th column.
#	Here $residue_numbers[$k] gives the residue number (1-based) of the $k th sequence in the MSA,
#	
#	[ and $residue_numbers[$k] = $r + 1/2 if the $k th row of the column is a gap between the $r th and the ($r+1) th residues of the $k th sequence (and = 1/2 if occupied by a gap on the left of the 1st residue). ] --- for the predecessor 'assign_resnums_to_clms'.
#	
sub assign_resnums_gapchars_to_clms (\@$$$\@) {

	my ($msa, $gap, $fl_clm_nos, $init_clm_number, $last_resnums) = @_;

	my $ct_seqs = @{$msa};

	unless ($ct_seqs>0) {
	    print STDOUT "[WARNING 'assign_resnums_gapchars_to_clms'] The input MSA consists of ZERO sequence: $! !\n";
	    return [];
	}

	my $len_msa = length ${$msa->[0]};

	unless ($len_msa>0) {
	    print STDOUT "[WARNING 'assign_resnums_gapchars_to_clms'] The input MSA consists of ZERO column: $! !\n";
	    return [];
	}

	(defined $init_clm_number) or ($init_clm_number = 0); # ADDED in creation of 'assign_resnums_gapchars_to_clms'. 

   (print STDOUT "  <  Subroutine 'assign_resnums_gapchars_to_clms' (#{sequences} = $ct_seqs; #{columns} = $len_msa; Gap = '$gap') >\n\n") if ($TEST_LEVEL_as2 > 0);

		# Initialize the output array. #
	my @set_clminfo = ();
	for (my $c=0; $c<$len_msa; $c++) { $set_clminfo[$c] = $fl_clm_nos ? [$init_clm_number + $c] : []; }
	##for (my $c=0; $c<$len_msa; $c++) { $set_clminfo[$c] = $fl_clm_nos ? [$c] : []; } # For the predecessor 'assign_resnums_to_clms'.


		## Assign residue numbers. ##

	for (my $k=0; $k<$ct_seqs; $k++) { # Main outer for-loop (over sequences). #

	    my $seq = ${$msa->[$k]}; # Copy the $k th sequence. #

	    my $resnum = (defined $last_resnums->[$k]) ? $last_resnums->[$k] : 0; # Initialize the residue-number (basically 1-based).
	    #my $resnum = 0; # Initialize the residue-number (1-based). # For the predecessor 'assign_resnums_to_clms'.

	    for (my $c=0; $c<$len_msa; $c++) { # Main inner for-loop (over MSA columns). #

		$resnum = int $resnum;
		my $char = substr ($seq, 0, 1, '');

			# MODIFIED in creation of 'assign_resnums_gapchars_to_clms'. #

		if ($char eq $gap) { # Assign a gap character if a gap occupies the site.
		    push @{$set_clminfo[$c]}, $gap;
		    next;
		}

		$resnum++; # Increment by 1 if a non-gap character resides.

		#$resnum += ($char eq $gap) ? 1/2 : 1; # Increment by 1 if a non-gap character resides, by 1/2 if a gap does. # For the predecessor 'assign_resnums_to_clms'.

		push @{$set_clminfo[$c]}, $resnum;

	    }			# End of the main inner for-loop (over MSA columns). #

	}			# End of the main outer for-loop (over sequences). #

	    
   (print STDOUT "  < End of the subroutine 'assign_resnums_gapchars_to_clms' >\n\n") if ($TEST_LEVEL_as2 > 0);

	return \@set_clminfo;

}	# End of the subroutine 'assign_resnums_gapchars_to_clms'. #


# assign_resnums_to_clms:
#	This satellite subroutine of 'raw_cmp_2msas_clmwise' receives an MSA,
#	and assigns each column the residue numbers (1-based) from the sequences embedded in the MSA.
#	(CREATED on Juy 4 (Fri), 2014)
#
# INPUT: (\@msa, $gap, $fl_clm_nos), where
#	${$msa[$k]} is the $k th sequence embedded in the input MSA;
#	$gap is a character representing a gap;
#	$fl_clm_nos = 1 if you want the column numbers (coordinates: 0-based) also be assigned (as the 0-th element),
#		    = 0 if you want only the residue numbers be assigned.
#
# OUTPUT: \@set_clminfo, where
#
#	@{$set_clminfo[$c]} = ($column_coord, @residue_numbers) if $fl_clm_nos = 1,
#			    = @residue_numbers if $fl_clm_nos = 0,
#	for the $c th column.
#	Here $residue_numbers[$k] gives the residue number (1-based) of the $k th sequence in the MSA,
#	and $residue_numbers[$k] = $r + 1/2 if the $k th row of the column is a gap between the $r th and the ($r+1) th residues of the $k th sequence (and = 1/2 if occupied by a gap on the left of the 1st residue).
#
sub assign_resnums_to_clms (\@$$) {

	my ($msa, $gap, $fl_clm_nos) = @_;

	my $ct_seqs = @{$msa};

	unless ($ct_seqs>0) {
	    print STDOUT "[WARNING 'assign_resnums_to_clms'] The input MSA consists of ZERO sequence: $! !\n";
	    return [];
	}

	my $len_msa = length ${$msa->[0]};

	unless ($len_msa>0) {
	    print STDOUT "[WARNING 'assign_resnums_to_clms'] The input MSA consists of ZERO column: $! !\n";
	    return [];
	}

   (print STDOUT "  <  Subroutine 'assign_resnums_to_clms' (#{sequences} = $ct_seqs; #{columns} = $len_msa; Gap = '$gap') >\n\n") if ($TEST_LEVEL_as > 0);

		# Initialize the output array. #
	my @set_clminfo = ();
	for (my $c=0; $c<$len_msa; $c++) { $set_clminfo[$c] = $fl_clm_nos ? [$c] : []; }


		## Assign residue numbers. ##

	for (my $k=0; $k<$ct_seqs; $k++) { # Main outer for-loop (over sequences). #

	    my $seq = ${$msa->[$k]}; # Copy the $k th sequence. #

	    my $resnum = 0; # Initialize the residue-number (1-based). #

	    for (my $c=0; $c<$len_msa; $c++) { # Main inner for-loop (over MSA columns). #

		$resnum = int $resnum;
		my $char = substr ($seq, 0, 1, '');
		$resnum += ($char eq $gap) ? 1/2 : 1; # Increment by 1 if a non-gap character resides, by 1/2 if a gap does.

		push @{$set_clminfo[$c]}, $resnum;
	    }			# End of the main inner for-loop (over MSA columns). #

	}			# End of the main outer for-loop (over sequences). #

	    
   (print STDOUT "  < End of the subroutine 'assign_resnums_to_clms' >\n\n") if ($TEST_LEVEL_as > 0);

	return \@set_clminfo;

}	# End of the subroutine 'assign_resnums_to_clms'. #


# raw_cmp_2msas_clmwise:
#	This subroutine compares two MSAs of the same set of sequences,
#	and returns the segments (or blocks of columns) in which the two MSAs perfectly matched,
#	as well as the segments that showed some differences between the two MSAs.
#	(CREATED on July 4 (Fri), 2014)
#
#	PREREQUISITE:
#	The two MSAs must consist of the identical regions of the same sequences,
#	and must arrange the sequences in the same order.
#
# INPUT: (\@msa1, \@msa2, $gap), where
#	${$msa1[$k]} is the $k th sequence embedded in the 1st MSA;
#	${$msa2[$k]} is the $k th sequence embedded in the 2nd MSA.
#	(${$msa1[$k]} and ${$msa2[$k]} must the the identical sequence,
#	possibly with different gap placements.)
#	$gap is a character representing a gap.
#
# OUTPUT: (\@matches1, \@matches2, \@ext1, \@ext2, \@summary_matches, \@summary_diffs), where
#
#	@column_info = @{$matches1/2[$sg]->[$c]} gives information on the $c th column
#	in the $sg th segment in the 1st/2nd MSA, where the two MSA perfectly matched;
#
#	@column_info = @{$ext1/2[$sg]->[$c]} gives information on the $c th column
#	in the region that MSA 1/2 has, but MSA 2/1 does not, between the ($sg-1) th and $sg th segments where both MSAs matched.
#
#	In the above descriptions,
#	@column_info = ($column_pos, @residue_numbers), where
#	$column_pos starts with 0 and ends with {MSA length} -1,
#	$residue_numbers[$k] is the residue number (1-based) of the $k th sequence in the respective MSA,
#	and $residue_numbers[$k] = $r + 1/2 if the $k th row of the column is occupied by a gap between the $r th residue and the ($r+1) th residue (= 1/2 if occupied by a gap on the left of the 1st residue).
#
#	@{$summary_matches[$sg]} = ($start1, $end1, $start2, $end2), where
#	$start1/2 and $end1/2 are the start and end coordinates (or column numbers) of the $sg th segment
#	in the 1st/2nd MSA where both MSAs perfectly matched.
#	The coordinates are given in the 0-based half-open convention;
#
#	Similarly, @{$summary_diffs[$sg]} = ($start1, $end1, $start2, $end2)
#	represents the region in MSA 1/2 between the ($sg-1) th and $sg th segments where both MSAs perfectly matched.
#
sub raw_cmp_2msas_clmwise (\@\@$) {

	my ($msa1, $msa2, $gap) = @_;

	my $ct_seqs = @{$msa1};
	unless ($ct_seqs == @{$msa2}) {
	    my $ct_seqs2 = @{$msa2};
	    print STDOUT "[ERROR 'raw_cmp_2msas_clmwise'] The two input MSAs consist of DIFFERENT NUMBERS of sequences ($ct_seqs for MSA1, $ct_seqs2 for MSA2): $! !\n";
	    return (undef, undef, undef, undef, undef, undef);
	}
	unless ($ct_seqs>0) {
	    print STDOUT "[WARNING 'raw_cmp_2msas_clmwise'] Each of MSAs 1 and 2 consists of ZERO sequences: $! !\n";
	    return ([], [], [], [], [], []);
	}

	my $len_msa1 = length ${$msa1->[0]};
	my $len_msa2 = length ${$msa2->[0]};

   (print STDOUT "<  Subroutine 'raw_cmp_2msas_clmwise' (#{sequences} = $ct_seqs; #{columns}_MSA1 = $len_msa1; #{columns}_MSA2 = $len_msa2; Gap = '$gap') >\n\n") if ($TEST_LEVEL_rw > 0);

	my $clminfo_msa1 = assign_resnums_to_clms (@{$msa1}, $gap, 1); # The value 1 of the last argument specifies that each column information should start with the column number (coordinate) as the 0 th element, which should be followed by the residue numbers.
	unless (defined $clminfo_msa1) {
	    print STDOUT "[ERROR 'raw_cmp_2msas_clmwise'] The subroutine 'assign_resnums_to_clms' FAILED on the 1st MSA: $! !\n";
	    return (undef, undef, undef, undef, undef, undef);
	}

   if ($TEST_LEVEL_rw>3) {
	print STDOUT "[ Residue numbers in the 1st MSA (with $len_msa1 columns) ]\n\n";

	my @labels = ('Column_coord');
	foreach my $k (1..$ct_seqs) { push @labels, "seq$k"; }
	print STDOUT join ("\t", @labels), "\n\n";

	for (my $c=0; $c<$len_msa1; $c++) { print STDOUT join ("\t", @{$clminfo_msa1->[$c]}), "\n"; }
	print STDOUT "\n\n";
   }

	my $clminfo_msa2 = assign_resnums_to_clms (@{$msa2}, $gap, 1);
	unless (defined $clminfo_msa2) {
	    print STDOUT "[ERROR 'raw_cmp_2msas_clmwise'] The subroutine 'assign_resnums_to_clms' FAILED on the 2nd MSA: $! !\n";
	    return (undef, undef, undef, undef, undef, undef);
	}

   if ($TEST_LEVEL_rw>3) {
	print STDOUT "[ Residue numbers in the 2nd MSA (with $len_msa2 columns) ]\n\n";

	my @labels = ('Column_coord');
	foreach my $k (1..$ct_seqs) { push @labels, "seq$k"; }
	print STDOUT join ("\t", @labels), "\n\n";

	for (my $c=0; $c<$len_msa2; $c++) { print STDOUT join ("\t", @{$clminfo_msa2->[$c]}), "\n"; }
	print STDOUT "\n\n";
   }


		## Compare the two MSAs column-by-column. ##

	my @indices_cmp = (1..$ct_seqs);
	my @methods_cmp = ();
	for (@indices_cmp) { push @methods_cmp, '+'; }

	my ($common_clms1, $common_clms2, $ext_clms1, $ext_clms2) = diff_array_of_arrays (@{$clminfo_msa1}, @{$clminfo_msa2}, @indices_cmp, @methods_cmp);
	unless (defined $common_clms1) {
	    print STDOUT "[ERROR 'raw_cmp_2msas_clmwise'] The subroutine 'diff_arrays_of_arrays' FAILED to compare the two sets of column information, one for MSA 1 and the other for MSA 2: $! !\n";
	    return (undef, undef, undef, undef, undef, undef);
	}
   (print STDOUT "\n   ... 'diff_array_of_arrays' successfully finished on the column information sets for MSAs 1 and 2 ...\n\n") if ($TEST_LEVEL_rw>1);

   if ($TEST_LEVEL_rw>3) {

	my @labels = ('Column_coord');
	foreach my $k (1..$ct_seqs) { push @labels, "seq$k"; }

	print STDOUT "[ Results of 'diff_array_of_arrays' ]\n\n";
	print STDOUT "( Columns only in MSA 1 )\n\n";

	print STDOUT join ("\t", @labels), "\n\n";

	foreach my $clm_info (@{$ext_clms1}) { print STDOUT join ("\t", @{$clm_info}), "\n"; } 

	print STDOUT "\n\n( Columns only in MSA 2 )\n\n";

	print STDOUT join ("\t", @labels), "\n\n";

	foreach my $clm_info (@{$ext_clms2}) { print STDOUT join ("\t", @{$clm_info}), "\n"; } 

	print STDOUT "\n\n";
   }


		## Partition the classified MSA columns into segments of contiguous columns. ##

	my @matches1 = my @matches2 = my @ext1 = my @ext2 = ();

	while (@{$common_clms1}>0) { # The main while-loop (over columns that both MSAs contain.) #

	    my @mch_seg1 = (shift @{$common_clms1});
	    my @mch_seg2 = (shift @{$common_clms2});

	    my $curr_clm1_coord = $mch_seg1[0]->[0];
	    my $curr_clm2_coord = $mch_seg2[0]->[0];

	    my @ext_seg1 = my @ext_seg2 = ();

		# Put all remaining 'extra' columns in MSA 1 on the left of @mch_seg1 into @ext_seg1. #
	    while ((@{$ext_clms1}>0) and ($ext_clms1->[0][0] < $curr_clm1_coord)) { push @ext_seg1, (shift @{$ext_clms1}); }
	
		# Put all remaining 'extra' columns in MSA 2 on the left of @mch_seg2 into @ext_seg2. #
	    while ((@{$ext_clms2}>0) and ($ext_clms2->[0][0] < $curr_clm2_coord)) { push @ext_seg2, (shift @{$ext_clms2}); }

	    push @ext1, \@ext_seg1;
	    push @ext2, \@ext_seg2;

		# Try to extend the current "matched" segments. #
	    while (@{$common_clms1}>0) { # The 3rd main inner while-loop (over columns that both MSA contain.) #

		my $nxt_clm1_coord = $common_clms1->[0][0];
		my $nxt_clm2_coord = $common_clms2->[0][0];

		(($nxt_clm1_coord == $curr_clm1_coord+1) and ($nxt_clm2_coord == $curr_clm2_coord+1)) or last; # The columns do NOT extend smoothly in BOTH MSAs.

		push @mch_seg1, (shift @{$common_clms1});
		push @mch_seg2, (shift @{$common_clms2});

		$curr_clm1_coord++;
		$curr_clm2_coord++;

	    }			# End of the 3rd main inner while-loop (over columns that both MSA contain.) #

	    push @matches1, \@mch_seg1;
	    push @matches2, \@mch_seg2;

	}		# END of the main while-loop (over columns that both MSAs contain.) #

	   # Put the sets of all remaining 'extra' columns in MSAs 1 and 2 into @ext1 and @ext2, respectively.
	push @ext1, $ext_clms1;
	push @ext2, $ext_clms2;


		## Summarize the information on the segments. ##

	my @summary_matches = my @summary_diffs = ();

		# Ihnitialize @summary_diffs. #

	if (@{$ext1[0]} > 0) {
	    my $lm_ex1 = $ext1[0]; # The left-most 'extra' segment from MSA 1.
	    push @summary_diffs, [ $lm_ex1->[0][0], $lm_ex1->[$#{$lm_ex1}][0] +1];
	} else {
	    push @summary_diffs, [0, 0];
	}
	if (@{$ext2[0]}>0) {
	    my $lm_ex2 = $ext2[0]; # The left-most 'extra' segment from MSA 2.
	    push @{$summary_diffs[0]}, $lm_ex2->[0][0], $lm_ex2->[$#{$lm_ex2}][0] + 1;
	} else {
	    push @{$summary_diffs[0]}, 0, 0;
	}

		# Handle the bulk segments (up to the right-most ones). #

	my $ct_mch_segs = @matches1;

	for (my $sg=0; $sg<$ct_mch_segs; $sg++) { # Main for-loop (over segments of perfect matches). #

	    my $mch_seg1 = $matches1[$sg];
	    my $mch_seg2 = $matches2[$sg];

	    my ($start_mch1, $end_mch1) = ($mch_seg1->[0][0], $mch_seg1->[$#{$mch_seg1}][0] + 1);
	    my ($start_mch2, $end_mch2) = ($mch_seg2->[0][0], $mch_seg2->[$#{$mch_seg2}][0] + 1);

	    $summary_matches[$sg] = [$start_mch1, $end_mch1, $start_mch2, $end_mch2];

	    my $rf_ex1 = $ext1[$sg+1]; # The right-flanking 'extra' segment from MSA 1.
	    my $rf_ex2 = $ext2[$sg+1]; # The right-flanking 'extra' segment from MSA 2.

	    my ($start_rf_ex1, $end_rf_ex1) = (@{$rf_ex1}>0) ? ($rf_ex1->[0][0], $rf_ex1->[$#{$rf_ex1}][0]+1) : ($end_mch1, $end_mch1);
	    my ($start_rf_ex2, $end_rf_ex2) = (@{$rf_ex2}>0) ? ($rf_ex2->[0][0], $rf_ex2->[$#{$rf_ex2}][0]+1) : ($end_mch2, $end_mch2);

	    $summary_diffs[$sg+1] = [$start_rf_ex1, $end_rf_ex1, $start_rf_ex2, $end_rf_ex2]; 

	}			# End of the main for-loop (over segments of perfect matches). #


   (print STDOUT "<  END of the subroutine 'raw_cmp_2msas_clmwise' >\n\n") if ($TEST_LEVEL_rw > 0);

	return (\@matches1, \@matches2, \@ext1, \@ext2, \@summary_matches, \@summary_diffs) ;

}	# End of the subroutine 'raw_cmp_2msas_clmwise'. #


# identify_gaponly_unmch_rgs:
#	This subroutine searches for the UNmatched regions
#	in each of which one MSA is empty and the other MSA consists only of gaps.
#	(CREATED on July 7 (Mon), 2014)
#
# INPUT: (\@ext1, \@ext2), where
#
#	@column_info = @{$ext1/2[$sg]->[$c]} gives information on the $c th column
#	in the region that MSA 1/2 has, but MSA 2/1 does not, between the ($sg-1) th and $sg th segments where both MSAs matched.
#	Here, @column_info = ($column_pos, @residue_numbers), where
#	$column_pos starts with 0 and ends with {MSA length} -1,
#	$residue_numbers[$k] is the residue number (1-based) of the $k th sequence in the respective MSA,
#	and $residue_numbers[$k] = $r + 1/2 if the $k th row of the column is occupied by a gap between the $r th residue and the ($r+1) th residue (= 1/2 if occupied by a gap on the left of the 1st residue).
#
# OUTPUT: \@indices_gaponly_unmch_rgs, where
#	@indices_gaponly_unmch_rgs stores the indices (such as $sg above) of the regions
#	in each of which one MSA is empty and the other MSA consists only of gaps.
#
sub identify_gaponly_unmch_rgs (\@\@) {

	my ($ext1, $ext2) = @_;

	my $ct_unmch_rgs = @{$ext1};

	unless (@{$ext2} == $ct_unmch_rgs) {
	    my $ct_unmch_rgs2 = @{$ext2};
	    print STDOUT "[ERROR 'identify_gaponly_unmch_rgs'] The number of regions in MSA 1 (=$ct_unmch_rgs) CLASHes with that in MSA 2 (=ct_unmch_rgs2): $! !\n";
	    return undef;
	}

   (print STDOUT "< Subroutine 'identify_gaponly_unmch_rgs' (#{UNmatched regions} = $ct_unmch_rgs) >\n\n") if ($TEST_LEVEL_id>0);

	my @indices_gaponly_unmch_rgs = ();

	for (my $rg=0; $rg<$ct_unmch_rgs; $rg++) { # Main outer for-loop (over UNmatched regions). #

	    my $rg1 = $ext1->[$rg];
	    my $rg2 = $ext2->[$rg];

	    my $ct_clms1 = @{$rg1};
	    my $ct_clms2 = @{$rg2};

	    (($ct_clms1>0) and ($ct_clms2>0)) and next; # If neither MSA is empty, the region is not what we want.

	    my $ct_clms = $ct_clms1+$ct_clms2;

	    ($ct_clms>0) or next; # Skip if both MSAs are empty. (This likely occurs on each end of the MSA.)

	    my $ct_gaponly_clms = 0;

	    foreach my $clm_info (@{$rg1}, @{$rg2}) { # Main middle for-loop (over columns). #

		my $size_info = @{$clm_info};
		my $ct_gaps = 0;
		for (my $k=1; $k<$size_info; $k++) { # Main inner for-loop (over aligned sequences). #

		    my $res_num = $clm_info->[$k];
		    ($res_num == int ($res_num) ) and last; # A residue was found.
		    $ct_gaps++;
		}			# End of the main inner for-loop (over aligned sequences). #

		($ct_gaps < $size_info-1) and last; # The column is NOT gap-only.
		$ct_gaponly_clms++;
	    }				# End of the main middle for-loop (over columns). #

	    ($ct_gaponly_clms == $ct_clms) and (push @indices_gaponly_unmch_rgs, $rg);

	}			# End of the main outer for-loop (over UNmatched regions). #

   (print STDOUT "\n< END of the subroutine 'identify_gaponly_unmch_rgs' >\n\n") if ($TEST_LEVEL_id>0);

	return \@indices_gaponly_unmch_rgs;

}	# End of the subroutine 'identify_gaponly_unmch_rgs'. #


# mk_core_matched_segs:
#	This subroutine recieves a set of segments in each of which the two MSAs match,
#	then constructs "core" segments by removing contiguous gap-containing columns on each end of
#	the matched segment.
#
# INPUT: (\@matches1, \@matches2, $len_msa1, $len_msa2), where
#
#	@column_info = @{$matches1/2[$sg]->[$c]} gives information on the $c th column
#	in the $sg th segment in the 1st/2nd MSA, where the two MSA perfectly matched.
#	Here,
#	@column_info = ($column_pos, @residue_numbers), where
#	$column_pos starts with 0 and ends with {MSA length} -1,
#	$residue_numbers[$k] is the residue number (1-based) of the $k th sequence in the respective MSA,
#	and $residue_numbers[$k] = $r + 1/2 if the $k th row of the column is occupied by a gap between the $r th residue and the ($r+1) th residue (= 1/2 if occupied by a gap on the left of the 1st residue).
#
#	$len_msa1/2 is the length of (i.e., the number of columns in) the 1st/2nd MSA.
#
# OUTPUT: (\@core_matches1, \@core_matches2, \@summary_core_mch_segs, \@summary_inter_core_rgs), where
#
#	@column_info = @{$core_matches1/2[$csg]->[$c]} gives information on the $c th column
#	in the $csg th "core" segment in the 1st/2nd MSA where the two MSA perfectly matched.
#	Here, @column_info follows the same format as in the input argument.
#
#	@{$summary_core_mch_segs[$csg]} = ($start1, $end1, $start2, $end2, $indx_orig), where
#	$start1/2 and $end1/2 are the start and end coordinates (or column numbers) of the $csg th "core" segment
#	in the 1st/2nd MSA where both MSAs perfectly matched.
#	The coordinates are given in the 0-based half-open convention.
#	$indx_orig is the index of the original matched segment the core is extracted from (i.e., $sg).
#
#	Similarly, @{$summary_inter_core_rgs[$csg]} = ($start1, $end1, $start2, $end2, \@indices_orig_diffs)
#	represents the region in MSA 1/2 between the ($csg-1) th and $csg th "core" segments where both MSAs perfectly matched.
#	@indices_orig_diffs stores the indices of the original UNmatched regions contained in the inter-core region.
#
sub mk_core_matched_segs (\@\@$$) {

	my ($matches1, $matches2, $len_msa1, $len_msa2) = @_;

	my $ct_mch_rgs = @{$matches1};
	unless (@{$matches2} == $ct_mch_rgs) {
	    my $ct_mch_rgs2 = @{$matches2};
	    print STDOUT "[ERROR 'mk_core_matched_segs'] The number of matched regions in MSA 1 (=$ct_mch_rgs) CLASHES with that in MSA 2 (=$ct_mch_rgs2): $! !\n";
	    return (undef, undef, undef, undef);
	}

   (print STDOUT "< Subroutine 'mk_core_matched_segs' (#{columns in MSA 1} = $len_msa1; #{columns in MSA 2} = $len_msa2; #{matched regions} = $ct_mch_rgs) >\n\n") if ($TEST_LEVEL_mk>0);

		## Make "core" matched regions. ##

	my @core_matches1 = my @core_matches2 = my @summary_core_mch_segs = ();

	for (my $sg=0; $sg<$ct_mch_rgs; $sg++) { # 1st main for-loop (over matched regions). #

		# Make the copies of the $sg th matched segments. #
	    my @mch_seg1 = @{$matches1->[$sg]};
	    my @mch_seg2 = @{$matches2->[$sg]};

	    my $ct_clms = @mch_seg1;
	    unless (@mch_seg2 == $ct_clms) {
		my $ct_clms2 = @mch_seg2;
		print STDOUT "[ERROR 'mk_core_matched_segs'] The number of columns in MSA 1 (=$ct_clms) CLASHES with that in MSA 2 (=$ct_clms2) in the $sg th matched region: $! !\n";
		return (undef, undef, undef, undef);
	    }

		# Remove gap-containing columns on the left-end of the region. #

	    while (@mch_seg1>0) { # 1st middle while-loop (forward over columns). #

		my $clm1_info = $mch_seg1[0];
		my $clm2_info = $mch_seg2[0];

		my $size_info = @{$clm1_info};
		my $if_gaps = 0;

		for (my $k=1; $k<$size_info; $k++) { # Inner for-loop (over sequences). #
		    my $resnum1 = $clm1_info->[$k];
		    my $resnum2 = $clm2_info->[$k];
		    (($resnum1 == int ($resnum1)) and ($resnum2 == int ($resnum2))) and next;
		    $if_gaps++;
		    last;
		}			# End of the inner for-loop (over sequences). #

		$if_gaps or last; # End the loop if we encounter a pair of columns with NO gaps.

			# Remove the left-end column from each segment. #
		shift @mch_seg1;
		shift @mch_seg2;

	    }		# End of the 1st middle while-loop (forward over columns). #

		# Remove gap-containing columns on the right-end of the region. #

	    while (@mch_seg1>0) { # 1st middle while-loop (forward over columns). #

		my $clm1_info = $mch_seg1[$#mch_seg1];
		my $clm2_info = $mch_seg2[$#mch_seg2];

		my $size_info = @{$clm1_info};
		my $if_gaps = 0;

		for (my $k=1; $k<$size_info; $k++) { # Inner for-loop (over sequences). #
		    my $resnum1 = $clm1_info->[$k];
		    my $resnum2 = $clm2_info->[$k];
		    (($resnum1 == int ($resnum1)) and ($resnum2 == int ($resnum2))) and next;
		    $if_gaps++;
		    last;
		}			# End of the inner for-loop (over sequences). #

		$if_gaps or last; # End the loop if we encounter a pair of columns with NO gaps.

			# Remove the right-end column from each segment. #
		pop @mch_seg1;
		pop @mch_seg2;

	    }		# End of the 1st middle while-loop (forward over columns). #

	    (@mch_seg1>0) or next; # Skip if the segment becomes empty.

	    push @core_matches1, \@mch_seg1;
	    push @core_matches2, \@mch_seg2;

	    my ($start1, $end1) = ($mch_seg1[0]->[0], $mch_seg1[$#mch_seg1]->[0]+1);
	    my ($start2, $end2) = ($mch_seg2[0]->[0], $mch_seg2[$#mch_seg2]->[0]+1);

	    push @summary_core_mch_segs, [$start1, $end1, $start2, $end2, $sg];

	}			# End of the 1st main for-loop (over matched regions). #


		## Make the list of inter-core regions. ##

	my @summary_inter_core_rgs = ();

	my $last_core_mch_seg = [0, 0, 0, 0, -1];

	foreach my $curr_core_mch_seg (@summary_core_mch_segs) { # 2nd main foreach-loop (over core matched regions). #
	    my ($end1_lf, $end2_lf, $indx_lf) = @{$last_core_mch_seg}[1,3,4];
	    my ($start1_rf, $start2_rf, $indx_rf) = @{$curr_core_mch_seg}[0,2,4];

	    my @indices_org_diffs = ($indx_lf+1 .. $indx_rf);

	    push @summary_inter_core_rgs, [$end1_lf, $start1_rf, $end2_lf, $start2_rf, \@indices_org_diffs];

	    $last_core_mch_seg = $curr_core_mch_seg; # Update the last "core" matched region.

	}					# End of the 2nd main foreach-loop (over core matched regions). #

		# Calculate information on the right-most "inter-core" region. #

	my ($end1_lf, $end2_lf, $indx_lf) = @{$last_core_mch_seg}[1,3,4];
	my @indices_org_diffs = ($indx_lf+1 .. $ct_mch_rgs);
	push @summary_inter_core_rgs, [$end1_lf, $len_msa1, $end2_lf, $len_msa2, \@indices_org_diffs];

   (print STDOUT "\n< End of the subroutine 'mk_core_matched_segs' >\n\n") if ($TEST_LEVEL_mk>0);

	return (\@core_matches1, \@core_matches2, \@summary_core_mch_segs, \@summary_inter_core_rgs) ;

}	# End of the subroutine 'mk_core_matched_segs'. #


# map_shifts_respos_bw_2msas:
#	This subroutine receives a reference MSA segment and its reconstructed counterpart,
#	and maps shifts in the residue positions (from the reference to the reconstructed)
#	onto the reconstructed MSA.
#	The subroutine leaves the input MSAs intact.
#	(CREATED on Oct 10 (Fri), 2014)
#
# INPUT: (\@msa_ref, \@msa_rec, $gap), where
#	${$msa_ref/rec[$k]} is the $k th sequence embedded in the reference/reconstructed MSAs;
#	$gap is a character representing a gap.
#
# OUTPUT: (\@map_shifts_respos, $shift_lf, $shift_rf), where
#	$map_shifts_respos[$k]->[$s] is the shift in the residue position from the reference MSA to the reconstructed one
#	for the $s th site of the $k th sequence, in the reconstructed MSA.
#	It is $gap if occupied by a gap;
#
#	$shift_lf is the shift at the left-flanking column of the reconstructed MSA. It must be 0 (zero) by default;
#	$shift_rf is the shift at the right-flanking column of the reconstructed MSA. It must be (len(reconstructed) - len(reference)) by default.
#
sub map_shifts_respos_bw_2msas (\@\@$) {

	my ($msa_ref, $msa_rec, $gap) = @_;

	my $ct_seqs = @{$msa_ref};

	unless (@{$msa_rec} == $ct_seqs) {
	    my $ct_seqs2 = @{$msa_rec};
	    print STDOUT "[ERROR 'map_shifts_respos_bw_2msas'] ILLEGAL INPUT: The reconstructed MSA has $ct_seqs2 sequences, which CLASHES with $ct_seqs, the number of sequences in the reference MSA: $! !\n";
	    return (undef, undef, undef);
	}
	unless ($ct_seqs>0) {
	    print STDOUT "[WARNING 'map_shifts_respos_bw_2msas'] The MSAs have NO SEQUENCES! ... I will return an empty array...: $! !\n";
	    return ([], undef, undef);
	}

	$gap = uc $gap;

	my $lenaln_ref = length ${$msa_ref->[0]};
	my $lenaln_rec = length ${$msa_rec->[0]};

	my $shift_lf = 0;
	my $shift_rf = $lenaln_rec - $lenaln_ref;

			## Main Process: Map the shifts onto the reconstructed MSA. ##

	my @map_shifts_respos = ();

	for (my $k=0; $k<$ct_seqs; $k++) { # Main outer for-loop (over sequences). #

	    my $cp_seq_ref = uc (${$msa_ref->[$k]}) ;

	    my @respos_ref = (); # The $r th element = the position of the $r th residue in the reference MSA. (Both 0-based)

	    my $resnum = 0;

	    for (my $s=0; $s<$lenaln_ref; $s++) { # 1st main inner for-loop (over sites in the reference MSA). #

		my $char = substr ($cp_seq_ref, 0, 1, '');
		($char eq $gap) and next; # Skip a gap.
		$respos_ref[$resnum] = $s;
		$resnum++; # Update the residue number.

	    }				# End of the 1st main inner for-loop (over sites in the reference MSA). #

	    my $cp_seq_rec = uc (${$msa_rec->[$k]}) ;

	    my @row_shifts = (); # The $s th element = the shift at the $s th site in the reconstructed MSA.

	    $resnum = 0;
	    for (my $s=0; $s<$lenaln_rec; $s++) { # 2nd main inner for-loop (over sites in the reconstructed MSA). #

		my $char = substr ($cp_seq_rec, 0, 1, '');
		if ($char eq $gap) {
		   $row_shifts[$s] = $gap;
		   next;
		}
		my $pos_ref = $respos_ref[$resnum];

		$row_shifts[$s] = $s - $pos_ref; # The shift at the $s th site of the reconstructed MSA.

		$resnum++; # Update the residue number.

	    }				# End of the 2nd main inner for-loop (over sites in the reconstructed MSA). #

	    $map_shifts_respos[$k] = \@row_shifts;

	}			# End of the main outer for-loop (over sequences). #


	return (\@map_shifts_respos, $shift_lf, $shift_rf);

}	# End of the subroutine 'map_shifts_respos_bw_2msas'. #


# br_list_classes_shift_respos:
#	This 'stripped-off' version of 'list_classes_shift_respos' no longer
#	sorts the raw classes into non-conflicging classes.
#	(CREATED on Oct 16 (Thu), 2014)
#	[MODIFIED on Oct 22 (Wed), 2014] The subroutine now returns the set of mini-classes of position-shifts as well.
#	Each mini-class consists of single runs of the same position-shift, beginning and ending at the same sites,
#	and affecting one or more sequence(s).
#
# list_classes_shift_respos:
#	This subroutine receives the output of 'map_shifts_respos_bw_2msas',
#	and sorts the shifts of residue positions into classes,
#	each consisting of the same type effecting the same regions (in the MSA) of diffferent sequences.
#	(CREATED on Oct 11 (Sat), 2014.)
#
#	NOTE:
#	(i) Basically, the subroutine does NOT tally those runs of shifts
#	   with what is commoner between $shift_lf and $shift_rf (or $shift_lf if they tie).
#	(ii) Each run could accommodate gaps if they are completely included (i.e., do not skick out of the boundaries).
#
# INPUT: (\@map_shifts_respos, $shift_lf, $shift_rf, $gap), where
#	$map_shifts_respos[$k]->[$s] is the shift in the residue position from the reference MSA to the reconstructed one
#	for the $s th site of the $k th sequence, in the reconstructed MSA.
#	It is $gap if occupied by a gap;
#
#	$shift_lf is the shift at the left-flanking column of the reconstructed MSA. It must be 0 (zero) by default;
#	$shift_rf is the shift at the right-flanking column of the reconstructed MSA. It must be (len(reconstructed) - len(reference)) by default.
#
#	$gap is a character representing a gap.
#
# OUTPUT: (\@set_classes_shift_respos, \@set_miniclasses_shift_respos, $commoner_shift_flank), where
# 	[ (\@set_classes_shift_respos, $commoner_shift_flank), where ] --- Obsolete as of Oct 22 (Wed), 2014. 
#	[ @{$set_classes_shift_respos[$cl]} = ($shift, $beg_site, $end_site, \@excluded_regions, \@seqs_affected) ] --- Obsoltete as of Oct 13 (Mon), 2014.
#	@{$set_classes_shift_respos[$cl]} = ($shift, $beg_site, $end_site, \@affected_regions, \@seqs_affected)
#	is for the $cl th class of the run of shifts of residue positions, where
#	$shift is the value of shift,
#	$beg/end_site is the beginning/ending site (0-based full-closed) of the region with the shift value $shift,
#	[ @{$excluded_regions[$ex]} = ($shift_ex, $beg_ex, $end_ex) is for the $ex th region excluded from the class, where 
#	$shift_ex is its shift value, $beg/end_ex is its beginning/ending site, ] --- Obsolete as of Oct 13 (Mon), 2014.
#	@{$affected_regions[$rg]} = ($beg_rg, $end_rg) is for the $rg th region affected, with $beg/end_rg being its beginning/ending coordinate (in the 0-based full-closed convention),
#	@seqs_affected stores the (0-based) indices of the sequences affected by (i.e., accommodating) such a run of shifts;
#
#	@{$set_miniclasses_shift_respos[$mc]}, which follows the same format as the @{$set_classes_shift_respos[$cl}},
#	is for the $mc th mini-class. # ADDED on Oct 22 (Wed), 2014. 
#
#	$commoner_shift_flank is whichever is commoner between $shift_lf and $shift_rf (or $shift_lf if they tie).
#
sub br_list_classes_shift_respos (\@$$$) {

	my ($map_shifts_respos, $shift_lf, $shift_rf, $gap) = @_;

	$gap = uc $gap;

	my $ct_seqs = @{$map_shifts_respos};

	unless ($ct_seqs>0) {
	    return ([], $shift_lf); # Return an empty array. #
	}
	my $alnlen = @{$map_shifts_respos->[0]};

   (print STDOUT "\n< Subtoutine 'br_list_classes_shift_respos' (", '$shift_lf=', "$shift_lf ; ", '$shift_rf = ', "$shift_rf ; ", '$gap = ', "'$gap') >\n\n") if ($TEST_LEVEL_lc>0);

		## First, count the flanking shifts. ##

	my $freq_shift_lf = my $freq_shift_rf = 0;

	for (my $k=0; $k<$ct_seqs; $k++) { # Preliminary outer for-loop (over sequences). #
	    my $row_shifts = $map_shifts_respos->[$k];
	    for (my $s=0; $s<$alnlen; $s++) { # Preliminary inner for-loop (over sites). #
		my $shift = $row_shifts->[$s];
		($shift eq $gap) and next;
		if ($shift == $shift_lf) { $freq_shift_lf++;
		} elsif ($shift == $shift_rf) { $freq_shift_rf++;
		}
	    }			# End of the preliminary inner for-loop (over sites). #
	}		# End of the preliminary outer for-loop (over sequences). #

	my $commoner_shift_flank = ($freq_shift_lf >= $freq_shift_rf) ? $shift_lf : $shift_rf ;

   if ($TEST_LEVEL_lc>2) {
	print STDOUT "[ Results of preliminary process ]\n\n";
	print STDOUT "#{Sequences} = $ct_seqs ,\n";
	print STDOUT "#{Columns} = $alnlen ,\n";
	print STDOUT '$commoner_shift_flank = ', $commoner_shift_flank, " .\n\n\n";
   }


		## Main Process: List the classes of the runs of shifts.   ##

   (print STDOUT "{{{ Main Process: List the classes of the runs of shifts. }}}\n\n") if ($TEST_LEVEL_lc>0);

	my @set_classes_shift_respos = ();
	my %class2indx; # = ("$shift:$beg_site:$end_site:$beg_rg1,$end_rg1;$beg_rg2,$end_rg2;..." => {index in @set_classes_shift_respos}, ...)

			# ADDED on Oct 22 (Wed), 2014. (i) #
	my @set_miniclasses_shift_respos = ();
	my %miniclass2indx; # = ("$shift:$beg_site:$end_site" => {index in @set_miniclasses_shift_respos}, ...)
			# END of "ADDED on Oct 22 (Wed), 2014. (i)" #

	for (my $k=0; $k<$ct_seqs; $k++) { # Main outer for-loop (over sequences). #

	    my $row_shifts = $map_shifts_respos->[$k];

   (print STDOUT "{{ The $k th sequence }}\n\n") if ($TEST_LEVEL_lc>1);

	    	## 1st Step: List all runs of shifts. ##

   (print STDOUT "(( 1st Step: List all runs of shifts ))\n\n") if ($TEST_LEVEL_lc>1);

	    my @list_raw_runs = (); # element = [$shift, $beg_run, $end_run].

	    for (my $s=0; $s<$alnlen; $s++) { # 1st main middle for-loop (over sites). #

		my $shift = $row_shifts->[$s];
		($shift eq $gap) and next;

		unless (@list_raw_runs>0) {
			# Create the first run. #
		    push @list_raw_runs, [$shift, $s, $s];
		    ##push @list_raw_runs, [$shift, $beg_run, $end_run]; # A BUG fixed on Oct 13 (Mon), 2014.
		    next;
		}

		my $last_run = $list_raw_runs[$#list_raw_runs];

		if ($last_run->[0] == $shift) {
			# Elongate the run. #
		    $last_run->[2] = $s;
		    ##$last_run->[2] = $shift; # A BUG fixed on Oct 13 (Mon), 2014.
		} else {
			# Create a new run. #
		    push @list_raw_runs, [$shift, $s, $s];
		    ##push @list_raw_runs, [$shift, $beg_run, $end_run]; # A BUG fixed on Oct 13 (Mon), 2014.
		}
	    }			# End of the 1st middle inner for-loop (over sites). #

		# Remove the runs of $commoner_shift_flank on both ends. #
	    if ((@list_raw_runs>0) and ($list_raw_runs[0]->[0] == $commoner_shift_flank)) {
		shift @list_raw_runs;
	    }
	    if ((@list_raw_runs>0) and ($list_raw_runs[$#list_raw_runs]->[0] == $commoner_shift_flank)) {
		pop @list_raw_runs;
	    }

	    my $ct_raw_runs = @list_raw_runs;

   if ($TEST_LEVEL_lc>2) {
	print STDOUT "\n[ Primary output of the 1st step: Content of ", '@list_raw_runs', " (#{raw runs} = $ct_raw_runs) ]\n\n";
	print STDOUT join ("\t", 'Indx_run', 'Shift', 'Beg_run', 'End_run'), "\n\n";
	for (my $r=0; $r<$ct_raw_runs; $r++) { print STDOUT join ("\t", $r, @{$list_raw_runs[$r]}), "\n"; } 
	print STDOUT "\n\n";
   }

	    ($ct_raw_runs>0) or next; # If nothing is left, end the process on this sequence. #

	    my %shift2run_set; # = ($shift => [[indices_of_runs_with $shift], $beg_span, $end_span, $span_width], ...)

	    for (my $r=0; $r<$ct_raw_runs; $r++) { # Preliminary middle for-loop (over raw runs). #

		my ($shift, $beg_run, $end_run) = @{$list_raw_runs[$r]};
		my $run_set = $shift2run_set{$shift};

			# ADDED on Oct 22 (Wed), 2014. (ii) # 
		my $shift_intvl = "$shift:$beg_run:$end_run";
		my $indx_miniclass = $miniclass2indx{$shift_intvl};
		if (defined $indx_miniclass) {

		    push @{$set_miniclasses_shift_respos[$indx_miniclass]->[4]}, $k; 
# @{$set_(mini)classes_shift_respos[$cl]} = ($shift, $beg_site, $end_site, \@affected_regions, \@seqs_affected)

		} else {
		    $indx_miniclass = $miniclass2indx{$shift_intvl} = scalar (@set_miniclasses_shift_respos);
		    $set_miniclasses_shift_respos[$indx_miniclass] = [$shift, $beg_run, $end_run, [[$beg_run, $end_run]], [$k] ];
		}
			# END of "ADDED on Oct 22 (Wed), 2014. (ii)" # 

		unless (defined $run_set) {
		    $shift2run_set{$shift} = [[$r], $beg_run, $end_run, $end_run - $beg_run + 1];
		    next;
		}
			# If the shift is already found. #
		my ($indices_runs, $beg_span) = @{$run_set}[0,1];
		push @{$indices_runs}, $r;
		$run_set->[2] = $end_run;
		$run_set->[3] = $end_run - $beg_span + 1;
	    }			# End of the preliminary middle for-loop (over raw runs). #

   if ($TEST_LEVEL_lc>2) {
	print STDOUT "\n[ Secondary output of the 1st step: Content of ", '%shift2run_set', " ]\n\n";

	print STDOUT join ("\t", 'Shift', 'Beg_span', 'End_span', 'Width', 'Indices,of,runs,with,shift'), "\n\n";

	foreach my $shift (sort {$a <=> $b} keys %shift2run_set) { # Testing foreach-loop (over the values of shift). #
	    my ($indices_runs, $beg_span, $end_span, $width) = @{$shift2run_set{$shift}};
	    my $cnct_indices = join (',', @{$indices_runs}); 

	    print STDOUT join ("\t", $shift, $beg_span, $end_span, $width, $cnct_indices), "\n";

	}				# End of the testing foreach-loop (over the values of shift). #
	print STDOUT "\n\n";
   }


		## 2nd Step: Put together runs with the same shift value, to create a "maximum-spanning" composite run. ##

    (print STDOUT "(( 2nd Step: Put together runs with the same shift value. ))\n\n") if ($TEST_LEVEL_lc>1);

	    my @set_maxspan_cmp_runs = (); # element = [$shift, $beg_span, $end_span, \@indices_raw_runs, $span_width], where @indices_raw_runs stores the indices of the raw runs that makes up this composite run.
	    ##my @set_non_conflicting_cmp_runs = (); # element follows the same format as that in @set_maxspan_cmp_runs. # For the predecessor 'list_classes_shift_respos'.

	    foreach my $shift (sort { $shift2run_set{$a}->[1] <=> $shift2run_set{$b}->[1] } keys %shift2run_set) { # 2nd main middle foreach-loop (over shift values). #

		my ($indices_raw_runs, $beg_span, $end_span, $span_width) = @{$shift2run_set{$shift}};

			# DISABLED in creation of 'br_list_classes_shift_respos'. #
		##if (@{$indices_raw_runs}==1) {
		##
		##    push @set_non_conflicting_cmp_runs, [$shift, $beg_span, $end_span, $indices_raw_runs, $span_width];
		##
		##} else {

		    push @set_maxspan_cmp_runs, [$shift, $beg_span, $end_span, $indices_raw_runs, $span_width];
		##}
		
	    }			# End of the 2nd main middle foreach-loop (over shift values). #

	    my $ct_maxspan = @set_maxspan_cmp_runs;

   if ($TEST_LEVEL_lc>2) {

	print STDOUT "[ Output of the 2nd step: Content of ", '@set_maxspan_cmp_runs', " (#{composite runs} = $ct_maxspan) ]\n\n";

	print STDOUT  join ("\t", 'Indx_cmp_run', 'Shift', 'Beg_span', 'End_span', 'Span_width', 'indices,of,constituent,raw,runs'), "\n\n";

	for (my $c=0; $c<$ct_maxspan; $c++) { # Testing for-loop (over composite runs). #

	    my ($shift, $beg_span, $end_span, $indices_raw_runs, $span_width) = @{$set_maxspan_cmp_runs[$c]};
	    my $cnct_indices = join (',', @{$indices_raw_runs});

	    print STDOUT join ("\t", $c, $shift, $beg_span, $end_span, $span_width, $cnct_indices), "\n";

	}			# End of the testing for-loop (over composite runs). #
	print STDOUT "\n\n";

   }

=DISABLED in creation of 'br_list_classes_shift_respos' (I).

		## 3rd Step: Create a set of mutually "non-conflicting" composite runs, ##
		## by decomposing composite runs each of which is interrupted by either end of a larger composite run. ##

   (print STDOUT "(( 3rd Step: Create a set of mutually \"non-conflicting\" composite runs. ))\n\n") if ($TEST_LEVEL_lc>1);

	    my @setset_to_be_examined = (@set_maxspan_cmp_runs>0) ? (\@set_maxspan_cmp_runs) : ();

	    my $round = 0;

	    while (@setset_to_be_examined>0) { # 3rd main middle while-loop (until the sets of composite runs to be examined run out). #

		$round++;

		my $ct_sets = @setset_to_be_examined;

    (print STDOUT ' ' x 3, "|| The $round th round (#{sets to be examined} = $ct_sets): ||\n\n") if ($TEST_LEVEL_lc>2);

		my @new_setset = ();

		my $set_no = 0;

		while (my $set_to_be_examined = shift @setset_to_be_examined) { # Main inner while-loop (over the set of runs to be examined). #

		    $set_no++;

    (print STDOUT ' ' x 3, "| Set no. $set_no |\n\n") if ($TEST_LEVEL_lc>2);

		    my $ct_cmp_runs = @{$set_to_be_examined};
		    unless ($ct_cmp_runs >1) {
				# If the set consists only of one composite run, the run will NEVER conflict with any other composite runs.
			push @set_non_conflicting_cmp_runs, @{$set_to_be_examined};
			next;
		    }

   if ($TEST_LEVEL_lc>=5) {
	my $ct_non_cnfl = @set_non_conflicting_cmp_runs;

	print STDOUT ' ' x 3, '[ Content of @set_non_conflicting_cmp_runs up to here', "(size = $ct_non_cnfl) ]\n\n";
	print STDOUT ' ' x 3, join ("\t", 'Indx', 'shift', 'beg_span', 'end_span', 'width', 'indices,constituent,raw,runs'), "\n\n";

	for (my $c=0; $c<$ct_non_cnfl; $c++) { # Testing for-loop (over non-conflicting composite runs). #
	    my ($shift, $beg_span, $end_span, $indices_raw_runs, $width) = @{$set_non_conflicting_cmp_runs[$c]};
	    my $cnct_indices = join (',', @{$indices_raw_runs});

	    print STDOUT ' ' x 3, join ("\t", $c, $shift, $beg_span, $end_span, $width, $cnct_indices), "\n";
	}			# End of the testing for-loop (over non-conflicting composite runs). #
	print STDOUT "\n\n";
   }

		    my @std_set_to_be_examined = sort {$a->[1] <=> $b->[1]} @{$set_to_be_examined};

    if ($TEST_LEVEL_lc>3) {
	print STDOUT ' ' x 3, "[ Set of composite runs to be examined: ", '@std_set_to_be_examined', " (#{composite runs} = $ct_cmp_runs) ]\n\n";
	print STDOUT ' ' x 3, join ("\t", 'Indx', 'shift', 'beg_span', 'end_span', 'width', 'indices,constituent,raw,runs'), "\n\n";

	for (my $c=0; $c<$ct_cmp_runs; $c++) { # Testing for-loop (over composite runs). #
	    my ($shift, $beg_span, $end_span, $indices_raw_runs, $width) = @{$std_set_to_be_examined[$c]};
	    my $cnct_indices = join (',', @{$indices_raw_runs});

	    print STDOUT ' ' x 3, join ("\t", $c, $shift, $beg_span, $end_span, $width, $cnct_indices), "\n";
	}			# End of the testing for-loop (over composite runs). #
	print STDOUT "\n\n";
    }

		    my $indx_max_run = 0;
		    my $max_width = $std_set_to_be_examined[0]->[4];

		    for (my $c=1; $c<$ct_cmp_runs; $c++) { # Preliminary inner-inner for-loop (over the composite runs but the 1st). #
			my $width = $std_set_to_be_examined[$c]->[4];
			($width > $max_width) or next;
			$indx_max_run = $c;
			$max_width = $width;
		    }				# End of the preliminary inner-inner for-loop (over the composite runs but the 1st). # 

		    my $max_comp_run = $std_set_to_be_examined[$indx_max_run];
		    push @set_non_conflicting_cmp_runs, $max_comp_run; # By definition, the "widest" composite run no longer conflicts with any others.

				# "Sort" the composite runs according to their positions relative to the "widest" composite run. #

		    my ($shift0, $beg_span0, $end_span0, $indices_raw_runs0, $span_width0) = @{$max_comp_run};
		    my ($indx_left_bound, $indx_right_bound) = @{$indices_raw_runs0}[0, $#{$indices_raw_runs0}];

   if ($TEST_LEVEL_lc>3) {

	print STDOUT ' ' x 3, "[ The 'widest' composite run: ]\n\n";
	print STDOUT ' ' x 3, '{Index in @std_set_to_be_examined} = ', "$indx_max_run .\n";
	print STDOUT ' ' x 3, "{Index of left boundary run} = $indx_left_bound ,\n";
	print STDOUT ' ' x 3, "{Index of right boundary run} = $indx_right_bound .\n\n\n";
   }

   (print STDOUT ' ' x 3, "## Main Inner Process: 'Sort' the composite runs according to their positions relative to the 'widest' composite run. ##\n\n") if ($TEST_LEVEL_lc>3);
		    my @runs_left = my @runs_within = my @runs_right = ();

		    for (my $c=0; $c<$ct_cmp_runs; $c++) { # Main inner-inner for-loop (over the composite runs). #

			($c == $indx_max_run) and next; # Skip the "widest" composite run. #

			my $to_be_examined = $std_set_to_be_examined[$c];
			my ($shift, $beg_span, $end_span, $indices_raw_runs, $span_width) = @{$to_be_examined};
			my ($indx_leftmost, $indx_rightmost) = @{$indices_raw_runs}[0, $#{$indices_raw_runs}];

   (print STDOUT ' ' x 5, "{ The $c th composite run ", '($indx_leftmost, $indx_rightmost) = ', "($indx_leftmost, $indx_rightmost) }\n\n") if ($TEST_LEVEL_lc>=5);

			my $to_accommodate;
			if ($indx_rightmost < $indx_left_bound) {

			    $to_accommodate = \@runs_left;
   (print STDOUT ' ' x 5, " ... It's on the LEFT of the 'widest' one ...\n\n") if ($TEST_LEVEL_lc>=5);

			} elsif ($indx_right_bound < $indx_leftmost) {

			    $to_accommodate  = \@runs_right;
   (print STDOUT ' ' x 5, " ... It's on the RIGHT of the 'widest' one ...\n\n") if ($TEST_LEVEL_lc>=5);

			} elsif ( ($indx_left_bound < $indx_leftmost) and ($indx_rightmost < $indx_right_bound) ) {

   (print STDOUT ' ' x 5, " ... It's WITHIN the 'widest' one ...\n\n") if ($TEST_LEVEL_lc>=5);
			    $to_accommodate = \@runs_within;
			}

			if (defined $to_accommodate) {
			    push @{$to_accommodate}, $to_be_examined;
			    next;
			}

				# Now, we need to split the composite run. #

   (print STDOUT ' ' x 5, " ... It STRADDLES either boundary of the 'widest' one ... will be SPLITTED ...\n\n") if ($TEST_LEVEL_lc>=5);

			my $indx_bound = ($indx_left_bound < $indx_leftmost) ? $indx_right_bound: $indx_left_bound;

   (print STDOUT ' ' x 5, "{Index of the boundary run to be used} = $indx_bound .\n\n") if ($TEST_LEVEL_lc>=5);

   (print STDOUT ' ' x 5, "{Indices to be partitioned} = (", join (', ', @{$indices_raw_runs}), ") .\n\n") if ($TEST_LEVEL_lc>5);

			my @indices_left = my @indices_right = (); 
			foreach my $indx (@{$indices_raw_runs}) { ($indx < $indx_bound) ? (push @indices_left, $indx) : (push @indices_right, $indx); }

   if ($TEST_LEVEL_lc>=5) {
	print STDOUT ' ' x 5, "[ The resulting two subsets of indices: ]\n\n";
	print STDOUT ' ' x 5, '@indices_left = (', join (', ', @indices_left), ") ,\n";
	print STDOUT ' ' x 5, '@indices_right = (', join (', ', @indices_right), ") .\n";
	print STDOUT "\n\n";
   }

			unless ((@indices_left>0) and (@indices_right>0)) {
			    print STDOUT "[ERROR 'br_list_classes_shift_respos'] IMPOSSIBLE!! The composite run consisting of (", join (', ', @{$indices_raw_runs}), ") COULD NOT be SPLIT into two subsets by the boundary run with the index=$indx_bound: $! !\n\n";
			    return (undef, undef);
			}

			my ($indx_ll, $indx_rl) = @indices_left[0, $#indices_left];
			my ($indx_lr, $indx_rr) = @indices_right[0, $#indices_right];

   if ($TEST_LEVEL_lc>5) {
	print STDOUT ' ' x 5, "Indices of (leftmost run, rightmost run) of the left subset  = ($indx_ll, $indx_rl) .\n";
	print STDOUT ' ' x 5, "Indices of (leftmost run, rightmost run) of the right subset = ($indx_lr, $indx_rr) .\n";
	print STDOUT "\n\n";
   }

			my $beg_leftspan = $list_raw_runs[$indx_ll]->[1];
			my $end_leftspan = $list_raw_runs[$indx_rl]->[2];
			my $beg_rightspan = $list_raw_runs[$indx_lr]->[1];
			my $end_rightspan = $list_raw_runs[$indx_rr]->[2];

 	# @list_raw_runs = (); # element = [$shift, $beg_run, $end_run].

   if ($TEST_LEVEL_lc>5) {
	print STDOUT ' ' x 5, "Site that (begins, ends) the left subset =  ($beg_leftspan, $end_leftspan) .\n";
	print STDOUT ' ' x 5, "Site that (begins, ends) the right subset = ($beg_rightspan, $end_rightspan) .\n";
	print STDOUT "\n\n";
   }

			my @left_sub_cmp = ($shift, $beg_leftspan, $end_leftspan, \@indices_left, $end_leftspan - $beg_leftspan + 1);
			my @right_sub_cmp = ($shift, $beg_rightspan, $end_rightspan, \@indices_right, $end_rightspan - $beg_rightspan + 1);

   (print STDOUT ' ' x 5, "... The left subset is ... ") if ($TEST_LEVEL_lc>=5);

			if (@indices_left==1) {
			    push @set_non_conflicting_cmp_runs, \@left_sub_cmp;
   (print STDOUT " NON-CONFLICTING any longer ...\n\n") if ($TEST_LEVEL_lc>=5);

			} elsif ($indx_bound == $indx_left_bound) {
			    push @runs_left, \@left_sub_cmp;
   (print STDOUT " to the LEFT of the 'widest' set ...\n\n") if ($TEST_LEVEL_lc>=5);
			} else {
			    push @runs_within, \@left_sub_cmp;
   (print STDOUT " WITHIN the 'widest' set ...\n\n") if ($TEST_LEVEL_lc>=5);
			}

   (print STDOUT ' ' x 5, "... The right subset is ... ") if ($TEST_LEVEL_lc>=5);

			if (@indices_right==1) {
			    push @set_non_conflicting_cmp_runs, \@right_sub_cmp;
   (print STDOUT " NON-CONFLICTING any longer ...\n\n") if ($TEST_LEVEL_lc>=5);

			} elsif ($indx_bound == $indx_left_bound) {
			    push @runs_within, \@right_sub_cmp;
   (print STDOUT " WITHIN the 'widest' set ...\n\n") if ($TEST_LEVEL_lc>=5);
			} else {
			    push @runs_right, \@right_sub_cmp;
   (print STDOUT " to the RIGHT of the 'widest' set ...\n\n") if ($TEST_LEVEL_lc>=5);
			}

   (print STDOUT "\n") if ($TEST_LEVEL_lc>=5);

		    }			# End of the main inner-inner for-loop (over the composite runs). #

   (print STDOUT ' ' x 3, "[ Results of 'sorting' the composite runs ]\n\n") if ($TEST_LEVEL_lc>3);

		         # Store the subsets, each of which resulted from "sorting" the examined composite runs, into appropriate storages. #

		    foreach my $new_set_info ([\@runs_left, '@runs_left'], [\@runs_within, '@runs_within'], [\@runs_right, '@runs_right'] ) { # Trailing inner-inner foreach-loop (over the 3 subsets of the original set of runs). #

			my ($new_set, $name) = @{$new_set_info};
			my $size_new_set = @{$new_set};

   if ($TEST_LEVEL_lc>3) {
	print STDOUT ' ' x 3, "| Content of $name (size = $size_new_set): |\n\n";
	print STDOUT ' ' x 3, join ("\t", 'Indx', 'shift', 'beg_span', 'end_span', 'width', 'indices,constituent,raw,runs'), "\n\n";

	for (my $c=0; $c<$size_new_set; $c++) { # Testing for-loop (over composite runs in the new set). #
	    my ($shift, $beg_span, $end_span, $indices_raw_runs, $width) = @{$new_set->[$c]};
	    my $cnct_indices = join (',', @{$indices_raw_runs});

	    print STDOUT ' ' x 3, join ("\t", $c, $shift, $beg_span, $end_span, $width, $cnct_indices), "\n";
	}			# End of the testing for-loop (over composite runs in the new set). #
	print STDOUT "\n\n";
   }

			if ($size_new_set>1) {
			    push @new_setset, $new_set;
		        } elsif ($size_new_set>0) {
				# The new set consists only of a single composite run. It will no longer conflict with any other by definition. #
			    push @set_non_conflicting_cmp_runs, @{$new_set};
		        }
				# (Do nothing when @{$new_set} is empty.) #

		    }				# End of the trailing inner-inner foreach-loop (over the 3 subsets of the original set of runs). #

		}			# End of the main inner while-loop (over the set of runs to be examined). #

			# Update the set of sets. #

		@setset_to_be_examined = @new_setset;

	    }		# End of the 3rd main middle while-loop (until the sets of composite runs to be examined run out). #


   if ($TEST_LEVEL_lc>2) {
	my $ct_non_cnfl = @set_non_conflicting_cmp_runs;

	print STDOUT ' ' x 3, '[ FINAL Content of @set_non_conflicting_cmp_runs ', "(size = $ct_non_cnfl) ]\n\n";
	print STDOUT ' ' x 3, join ("\t", 'Indx', 'shift', 'beg_span', 'end_span', 'width', 'indices,constituent,raw,runs'), "\n\n";

	for (my $c=0; $c<$ct_non_cnfl; $c++) { # Testing for-loop (over non-conflicting composite runs). #
	    my ($shift, $beg_span, $end_span, $indices_raw_runs, $width) = @{$set_non_conflicting_cmp_runs[$c]};
	    my $cnct_indices = join (',', @{$indices_raw_runs});

	    print STDOUT ' ' x 3, join ("\t", $c, $shift, $beg_span, $end_span, $width, $cnct_indices), "\n";
	}			# End of the testing for-loop (over non-conflicting composite runs). #
	print STDOUT "\n\n";
   }

=cut # END Of "DISABLED in creation of 'br_list_classes_shift_respos' (I)."

=DISABLED in creation of 'br_list_classes_shift_respos' (II).
			# FINAL STEP: Incorporate the non-conflicting composite runs for this particular sequence into the set for ALL sequences. #

	    my $ct_non_cnfl = @set_non_conflicting_cmp_runs;

   (print STDOUT "(( FINAL STEP: Incorporate the $ct_non_cnfl composite runs for this particular sequence into the set for ALL sequences. ))\n\n") if ($TEST_LEVEL_lc>1);


	    for (my $c=0; $c<$ct_non_cnfl; $c++) { # Final main middle for-loop (over the non-conflicting composite runs). #

   (print STDOUT ' ' x 3, "| The $c th composite run |\n\n") if ($TEST_LEVEL_lc>2);

		my ($shift, $beg_site, $end_site, $indices_raw_runs, $span_width) = @{$set_non_conflicting_cmp_runs[$c]};
	# @set_maxspan_cmp_runs = (); # element = [$shift, $beg_span, $end_span, \@indices_raw_runs, $span_width], where @indices_raw_runs stores the indices of the raw runs that makes up this composite run.

=cut # END of "DISABLED in creation of 'br_list_classes_shift_respos' (II)."


			# FINAL STEP: Incorporate the maximum-spanning composite runs for this particular sequence into the set for ALL sequences. #

	    # $ct_maxspan = @set_maxspan_cmp_runs;

   (print STDOUT "(( FINAL STEP: Incorporate the $ct_maxspan composite runs for this particular sequence into the set for ALL sequences. ))\n\n") if ($TEST_LEVEL_lc>1);

	    for (my $c=0; $c<$ct_maxspan; $c++) { # Final main middle for-loop (over the non-conflicting composite runs). #

   (print STDOUT ' ' x 3, "| The $c th composite run |\n\n") if ($TEST_LEVEL_lc>2);

		my ($shift, $beg_site, $end_site, $indices_raw_runs, $span_width) = @{$set_maxspan_cmp_runs[$c]};
	# @set_maxspan_cmp_runs = (); # element = [$shift, $beg_span, $end_span, \@indices_raw_runs, $span_width], where @indices_raw_runs stores the indices of the raw runs that makes up this composite run.

		my $key = "$shift:$beg_site:$end_site:";

	# %class2indx; # = ("$shift:$beg_site:$end_site:$beg_rg1,$end_rg1;$beg_rg2,$end_rg2;..." => {index in @set_classes_shift_respos}, ...)
		my @affected_regions = ();

		foreach my $indx (@{$indices_raw_runs}) { # 1st inner foreach-loop (over constituent runs). #

		    my ($beg_run, $end_run) = @{$list_raw_runs[$indx]}[1,2];
 	# @list_raw_runs = (); # element = [$shift, $beg_run, $end_run].

		    push @affected_regions, [$beg_run, $end_run];
	# @{$affected_regions[$rg]} = ($beg_rg, $end_rg) is for the $rg th region affected, with $beg/end_rg being its beginning/ending coordinate (in the 0-based full-closed convention),

		   $key .= "$beg_run,$end_run;";
		}			# End of the 1st inner foreach-loop (over constituent runs). #

   (print STDOUT ' ' x 3, "Key = '$key' .\n\n") if ($TEST_LEVEL_lc>=5); 

		my $indx_class = $class2indx{$key};
		if (defined $indx_class) {
			# The class of shift of residue positions already exists. => Let the sequence join the class. #

		    my $class_shift_respos = $set_classes_shift_respos[$indx_class];
		    push @{$class_shift_respos->[4]}, $k;

   (print STDOUT ' ' x 3, " ... Incorporated into the $indx_class th class ...\n\n\n") if ($TEST_LEVEL_lc>3);

		} else {
			# Create a new class of shift of residue positions. #
		    $indx_class = scalar (@set_classes_shift_respos);
		    $class2indx{$key} = $indx_class;
		    $set_classes_shift_respos[$indx_class] = [$shift, $beg_site, $end_site, \@affected_regions, [$k] ];

   (print STDOUT ' ' x 3, " ... Newly created the $indx_class th class ...\n\n\n") if ($TEST_LEVEL_lc>3);
		}

	# @{$set_classes_shift_respos[$cl]} = ($shift, $beg_site, $end_site, \@affected_regions, \@seqs_affected)
	# @seqs_affected stores the (0-based) indices of the sequences affected by (i.e., accommodating) such a run of shifts;

	    }			# End of the final main middle for-loop (over the non-conflicitng composite runs). #


=FROZEN in the middle of writing a set of commands.

	    my @list_merged_runs = (); element = [$shift, $beg_run, $end_run, \@excluded, \@indices_runs]

	    	# First, tally those shifts used in only single runs. #

	    foreach my $shift (keys %shift2run_set) { # 2nd main inner foreach-loop (over shift values). #
		my ($indices_runs, $beg_span, $end_span, $span_width) = @{$shift2runs_set{$shift}};
		(@{$indices_runs}>1) and next;

		push @list_merged_runs, [$shift, $beg_span, $end_span, [], $indices_runs];

		delete $shift2run_set{$shift};
	    }			# End of the 2nd main inner foreach-loop (over shift values). #

		# Then, tally those shifts each of which is used in two or more runs. #

	    while (0< scalar (keys %shift2run_set)) { # 3rd main inner while-loop (over shift values used in 2 or more runs). #
	    }			# End of the 3rd main inner while-loop (over shift values used in 2 or more runs). #

=cut # END of "FROZEN in the middle of writing a set of commands."


	}		# End of the main outer for-loop (over sequences). #


   (print STDOUT "\n< End of the Subtoutine 'list_classes_shift_respos' />\n\n") if ($TEST_LEVEL_lc>0);

			# MODIFIED on Oct 22 (Wed), 2014. #
	return (\@set_classes_shift_respos, \@set_miniclasses_shift_respos, $commoner_shift_flank);
	##return (\@set_classes_shift_respos, $commoner_shift_flank);

}	# End of the subroutine 'br_list_classes_shift_respos'. #


# list_classes_shift_respos:
#	This subroutine receives the output of 'map_shifts_respos_bw_2msas',
#	and sorts the shifts of residue positions into classes,
#	each consisting of the same type effecting the same regions (in the MSA) of diffferent sequences.
#	(CREATED on Oct 11 (Sat), 2014.)
#
#	NOTE:
#	(i) Basically, the subroutine does NOT tally those runs of shifts
#	   with what is commoner between $shift_lf and $shift_rf (or $shift_lf if they tie).
#	(ii) Each run could accommodate gaps if they are completely included (i.e., do not skick out of the boundaries).
#
# INPUT: (\@map_shifts_respos, $shift_lf, $shift_rf, $gap), where
#	$map_shifts_respos[$k]->[$s] is the shift in the residue position from the reference MSA to the reconstructed one
#	for the $s th site of the $k th sequence, in the reconstructed MSA.
#	It is $gap if occupied by a gap;
#
#	$shift_lf is the shift at the left-flanking column of the reconstructed MSA. It must be 0 (zero) by default;
#	$shift_rf is the shift at the right-flanking column of the reconstructed MSA. It must be (len(reconstructed) - len(reference)) by default.
#
#	$gap is a character representing a gap.
#
# OUTPUT: (\@set_classes_shift_respos, $commoner_shift_flank), where
#	[ @{$set_classes_shift_respos[$cl]} = ($shift, $beg_site, $end_site, \@excluded_regions, \@seqs_affected) ] --- Obsoltete as of Oct 13 (Mon), 2014.
#	@{$set_classes_shift_respos[$cl]} = ($shift, $beg_site, $end_site, \@affected_regions, \@seqs_affected)
#	is for the $cl th class of the run of shifts of residue positions, where
#	$shift is the value of shift,
#	$beg/end_site is the beginning/ending site (0-based full-closed) of the region with the shift value $shift,
#	[ @{$excluded_regions[$ex]} = ($shift_ex, $beg_ex, $end_ex) is for the $ex th region excluded from the class, where 
#	$shift_ex is its shift value, $beg/end_ex is its beginning/ending site, ] --- Obsolete as of Oct 13 (Mon), 2014.
#	@{$affected_regions[$rg]} = ($beg_rg, $end_rg) is for the $rg th region affected, with $beg/end_rg being its beginning/ending coordinate (in the 0-based full-closed convention),
#	@seqs_affected stores the (0-based) indices of the sequences affected by (i.e., accommodating) such a run of shifts;
#
#	$commoner_shift_flank is whichever is commoner between $shift_lf and $shift_rf (or $shift_lf if they tie).
#
sub list_classes_shift_respos (\@$$$) {

	my ($map_shifts_respos, $shift_lf, $shift_rf, $gap) = @_;

	$gap = uc $gap;

	my $ct_seqs = @{$map_shifts_respos};

	unless ($ct_seqs>0) {
	    return ([], $shift_lf); # Return an empty array. #
	}
	my $alnlen = @{$map_shifts_respos->[0]};

   (print STDOUT "\n< Subtoutine 'list_classes_shift_respos' (", '$shift_lf=', "$shift_lf ; ", '$shift_rf = ', "$shift_rf ; ", '$gap = ', "'$gap') >\n\n") if ($TEST_LEVEL_lc>0);

		## First, count the flanking shifts. ##

	my $freq_shift_lf = my $freq_shift_rf = 0;

	for (my $k=0; $k<$ct_seqs; $k++) { # Preliminary outer for-loop (over sequences). #
	    my $row_shifts = $map_shifts_respos->[$k];
	    for (my $s=0; $s<$alnlen; $s++) { # Preliminary inner for-loop (over sites). #
		my $shift = $row_shifts->[$s];
		($shift eq $gap) and next;
		if ($shift == $shift_lf) { $freq_shift_lf++;
		} elsif ($shift == $shift_rf) { $freq_shift_rf++;
		}
	    }			# End of the preliminary inner for-loop (over sites). #
	}		# End of the preliminary outer for-loop (over sequences). #

	my $commoner_shift_flank = ($freq_shift_lf >= $freq_shift_rf) ? $shift_lf : $shift_rf ;

   if ($TEST_LEVEL_lc>2) {
	print STDOUT "[ Results of preliminary process ]\n\n";
	print STDOUT "#{Sequences} = $ct_seqs ,\n";
	print STDOUT "#{Columns} = $alnlen ,\n";
	print STDOUT '$commoner_shift_flank = ', $commoner_shift_flank, " .\n\n\n";
   }


		## Main Process: List the classes of the runs of shifts.   ##

   (print STDOUT "{{{ Main Process: List the classes of the runs of shifts. }}}\n\n") if ($TEST_LEVEL_lc>0);

	my @set_classes_shift_respos = ();
	my %class2indx; # = ("$shift:$beg_site:$end_site:$beg_rg1,$end_rg1;$beg_rg2,$end_rg2;..." => {index in @set_classes_shift_respos}, ...)

	for (my $k=0; $k<$ct_seqs; $k++) { # Main outer for-loop (over sequences). #

	    my $row_shifts = $map_shifts_respos->[$k];

   (print STDOUT "{{ The $k th sequence }}\n\n") if ($TEST_LEVEL_lc>1);

	    	## 1st Step: List all runs of shifts. ##

   (print STDOUT "(( 1st Step: List all runs of shifts ))\n\n") if ($TEST_LEVEL_lc>1);

	    my @list_raw_runs = (); # element = [$shift, $beg_run, $end_run].

	    for (my $s=0; $s<$alnlen; $s++) { # 1st main middle for-loop (over sites). #

		my $shift = $row_shifts->[$s];
		($shift eq $gap) and next;

		unless (@list_raw_runs>0) {
			# Create the first run. #
		    push @list_raw_runs, [$shift, $s, $s];
		    ##push @list_raw_runs, [$shift, $beg_run, $end_run]; # A BUG fixed on Oct 13 (Mon), 2014.
		    next;
		}

		my $last_run = $list_raw_runs[$#list_raw_runs];

		if ($last_run->[0] == $shift) {
			# Elongate the run. #
		    $last_run->[2] = $s;
		    ##$last_run->[2] = $shift; # A BUG fixed on Oct 13 (Mon), 2014.
		} else {
			# Create a new run. #
		    push @list_raw_runs, [$shift, $s, $s];
		    ##push @list_raw_runs, [$shift, $beg_run, $end_run]; # A BUG fixed on Oct 13 (Mon), 2014.
		}
	    }			# End of the 1st middle inner for-loop (over sites). #

		# Remove the runs of $commoner_shift_flank on both ends. #
	    if ((@list_raw_runs>0) and ($list_raw_runs[0]->[0] == $commoner_shift_flank)) {
		shift @list_raw_runs;
	    }
	    if ((@list_raw_runs>0) and ($list_raw_runs[$#list_raw_runs]->[0] == $commoner_shift_flank)) {
		pop @list_raw_runs;
	    }

	    my $ct_raw_runs = @list_raw_runs;

   if ($TEST_LEVEL_lc>2) {
	print STDOUT "\n[ Primary output of the 1st step: Content of ", '@list_raw_runs', " (#{raw runs} = $ct_raw_runs) ]\n\n";
	print STDOUT join ("\t", 'Indx_run', 'Shift', 'Beg_run', 'End_run'), "\n\n";
	for (my $r=0; $r<$ct_raw_runs; $r++) { print STDOUT join ("\t", $r, @{$list_raw_runs[$r]}), "\n"; } 
	print STDOUT "\n\n";
   }

	    ($ct_raw_runs>0) or next; # If nothing is left, end the process on this sequence. #

	    my %shift2run_set; # = ($shift => [[indices_of_runs_with $shift], $beg_span, $end_span, $span_width], ...)

	    for (my $r=0; $r<$ct_raw_runs; $r++) { # Preliminary middle for-loop (over raw runs). #

		my ($shift, $beg_run, $end_run) = @{$list_raw_runs[$r]};
		my $run_set = $shift2run_set{$shift};

		unless (defined $run_set) {
		    $shift2run_set{$shift} = [[$r], $beg_run, $end_run, $end_run - $beg_run + 1];
		    next;
		}
			# If the shift is already found. #
		my ($indices_runs, $beg_span) = @{$run_set}[0,1];
		push @{$indices_runs}, $r;
		$run_set->[2] = $end_run;
		$run_set->[3] = $end_run - $beg_span + 1;
	    }			# End of the preliminary middle for-loop (over raw runs). #

   if ($TEST_LEVEL_lc>2) {
	print STDOUT "\n[ Secondary output of the 1st step: Content of ", '%shift2run_set', " ]\n\n";

	print STDOUT join ("\t", 'Shift', 'Beg_span', 'End_span', 'Width', 'Indices,of,runs,with,shift'), "\n\n";

	foreach my $shift (sort {$a <=> $b} keys %shift2run_set) { # Testing foreach-loop (over the values of shift). #
	    my ($indices_runs, $beg_span, $end_span, $width) = @{$shift2run_set{$shift}};
	    my $cnct_indices = join (',', @{$indices_runs}); 

	    print STDOUT join ("\t", $shift, $beg_span, $end_span, $width, $cnct_indices), "\n";

	}				# End of the testing foreach-loop (over the values of shift). #
	print STDOUT "\n\n";
   }


		## 2nd Step: Put together runs with the same shift value, to create a "maximum-spanning" composite run. ##

    (print STDOUT "(( 2nd Step: Put together runs with the same shift value. ))\n\n") if ($TEST_LEVEL_lc>1);

	    my @set_maxspan_cmp_runs = (); # element = [$shift, $beg_span, $end_span, \@indices_raw_runs, $span_width], where @indices_raw_runs stores the indices of the raw runs that makes up this composite run.
	    my @set_non_conflicting_cmp_runs = (); # element follows the same format as that in @set_maxspan_cmp_runs.

	    foreach my $shift (sort { $shift2run_set{$a}->[1] <=> $shift2run_set{$b}->[1] } keys %shift2run_set) { # 2nd main middle foreach-loop (over shift values). #

		my ($indices_raw_runs, $beg_span, $end_span, $span_width) = @{$shift2run_set{$shift}};

		if (@{$indices_raw_runs}==1) {

		    push @set_non_conflicting_cmp_runs, [$shift, $beg_span, $end_span, $indices_raw_runs, $span_width];

		} else {

		    push @set_maxspan_cmp_runs, [$shift, $beg_span, $end_span, $indices_raw_runs, $span_width];
		}
		
	    }			# End of the 2nd main middle foreach-loop (over shift values). #

   if ($TEST_LEVEL_lc>2) {
	my $ct_maxspan = @set_maxspan_cmp_runs;

	print STDOUT "[ Output of the 2nd step: Content of ", '@set_maxspan_cmp_runs', " (#{composite runs} = $ct_maxspan) ]\n\n";

	print STDOUT  join ("\t", 'Indx_cmp_run', 'Shift', 'Beg_span', 'End_span', 'Span_width', 'indices,of,constituent,raw,runs'), "\n\n";

	for (my $c=0; $c<$ct_maxspan; $c++) { # Testing for-loop (over composite runs). #

	    my ($shift, $beg_span, $end_span, $indices_raw_runs, $span_width) = @{$set_maxspan_cmp_runs[$c]};
	    my $cnct_indices = join (',', @{$indices_raw_runs});

	    print STDOUT join ("\t", $c, $shift, $beg_span, $end_span, $span_width, $cnct_indices), "\n";

	}			# End of the testing for-loop (over composite runs). #
	print STDOUT "\n\n";

   }

		## 3rd Step: Create a set of mutually "non-conflicting" composite runs, ##
		## by decomposing composite runs each of which is interrupted by either end of a larger composite run. ##

   (print STDOUT "(( 3rd Step: Create a set of mutually \"non-conflicting\" composite runs. ))\n\n") if ($TEST_LEVEL_lc>1);

	    my @setset_to_be_examined = (@set_maxspan_cmp_runs>0) ? (\@set_maxspan_cmp_runs) : ();

	    my $round = 0;

	    while (@setset_to_be_examined>0) { # 3rd main middle while-loop (until the sets of composite runs to be examined run out). #

		$round++;

		my $ct_sets = @setset_to_be_examined;

    (print STDOUT ' ' x 3, "|| The $round th round (#{sets to be examined} = $ct_sets): ||\n\n") if ($TEST_LEVEL_lc>2);

		my @new_setset = ();

		my $set_no = 0;

		while (my $set_to_be_examined = shift @setset_to_be_examined) { # Main inner while-loop (over the set of runs to be examined). #

		    $set_no++;

    (print STDOUT ' ' x 3, "| Set no. $set_no |\n\n") if ($TEST_LEVEL_lc>2);

		    my $ct_cmp_runs = @{$set_to_be_examined};
		    unless ($ct_cmp_runs >1) {
				# If the set consists only of one composite run, the run will NEVER conflict with any other composite runs.
			push @set_non_conflicting_cmp_runs, @{$set_to_be_examined};
			next;
		    }

   if ($TEST_LEVEL_lc>=5) {
	my $ct_non_cnfl = @set_non_conflicting_cmp_runs;

	print STDOUT ' ' x 3, '[ Content of @set_non_conflicting_cmp_runs up to here', "(size = $ct_non_cnfl) ]\n\n";
	print STDOUT ' ' x 3, join ("\t", 'Indx', 'shift', 'beg_span', 'end_span', 'width', 'indices,constituent,raw,runs'), "\n\n";

	for (my $c=0; $c<$ct_non_cnfl; $c++) { # Testing for-loop (over non-conflicting composite runs). #
	    my ($shift, $beg_span, $end_span, $indices_raw_runs, $width) = @{$set_non_conflicting_cmp_runs[$c]};
	    my $cnct_indices = join (',', @{$indices_raw_runs});

	    print STDOUT ' ' x 3, join ("\t", $c, $shift, $beg_span, $end_span, $width, $cnct_indices), "\n";
	}			# End of the testing for-loop (over non-conflicting composite runs). #
	print STDOUT "\n\n";
   }

		    my @std_set_to_be_examined = sort {$a->[1] <=> $b->[1]} @{$set_to_be_examined};

    if ($TEST_LEVEL_lc>3) {
	print STDOUT ' ' x 3, "[ Set of composite runs to be examined: ", '@std_set_to_be_examined', " (#{composite runs} = $ct_cmp_runs) ]\n\n";
	print STDOUT ' ' x 3, join ("\t", 'Indx', 'shift', 'beg_span', 'end_span', 'width', 'indices,constituent,raw,runs'), "\n\n";

	for (my $c=0; $c<$ct_cmp_runs; $c++) { # Testing for-loop (over composite runs). #
	    my ($shift, $beg_span, $end_span, $indices_raw_runs, $width) = @{$std_set_to_be_examined[$c]};
	    my $cnct_indices = join (',', @{$indices_raw_runs});

	    print STDOUT ' ' x 3, join ("\t", $c, $shift, $beg_span, $end_span, $width, $cnct_indices), "\n";
	}			# End of the testing for-loop (over composite runs). #
	print STDOUT "\n\n";
    }

		    my $indx_max_run = 0;
		    my $max_width = $std_set_to_be_examined[0]->[4];

		    for (my $c=1; $c<$ct_cmp_runs; $c++) { # Preliminary inner-inner for-loop (over the composite runs but the 1st). #
			my $width = $std_set_to_be_examined[$c]->[4];
			($width > $max_width) or next;
			$indx_max_run = $c;
			$max_width = $width;
		    }				# End of the preliminary inner-inner for-loop (over the composite runs but the 1st). # 

		    my $max_comp_run = $std_set_to_be_examined[$indx_max_run];
		    push @set_non_conflicting_cmp_runs, $max_comp_run; # By definition, the "widest" composite run no longer conflicts with any others.

				# "Sort" the composite runs according to their positions relative to the "widest" composite run. #

		    my ($shift0, $beg_span0, $end_span0, $indices_raw_runs0, $span_width0) = @{$max_comp_run};
		    my ($indx_left_bound, $indx_right_bound) = @{$indices_raw_runs0}[0, $#{$indices_raw_runs0}];

   if ($TEST_LEVEL_lc>3) {

	print STDOUT ' ' x 3, "[ The 'widest' composite run: ]\n\n";
	print STDOUT ' ' x 3, '{Index in @std_set_to_be_examined} = ', "$indx_max_run .\n";
	print STDOUT ' ' x 3, "{Index of left boundary run} = $indx_left_bound ,\n";
	print STDOUT ' ' x 3, "{Index of right boundary run} = $indx_right_bound .\n\n\n";
   }

   (print STDOUT ' ' x 3, "## Main Inner Process: 'Sort' the composite runs according to their positions relative to the 'widest' composite run. ##\n\n") if ($TEST_LEVEL_lc>3);
		    my @runs_left = my @runs_within = my @runs_right = ();

		    for (my $c=0; $c<$ct_cmp_runs; $c++) { # Main inner-inner for-loop (over the composite runs). #

			($c == $indx_max_run) and next; # Skip the "widest" composite run. #

			my $to_be_examined = $std_set_to_be_examined[$c];
			my ($shift, $beg_span, $end_span, $indices_raw_runs, $span_width) = @{$to_be_examined};
			my ($indx_leftmost, $indx_rightmost) = @{$indices_raw_runs}[0, $#{$indices_raw_runs}];

   (print STDOUT ' ' x 5, "{ The $c th composite run ", '($indx_leftmost, $indx_rightmost) = ', "($indx_leftmost, $indx_rightmost) }\n\n") if ($TEST_LEVEL_lc>=5);

			my $to_accommodate;
			if ($indx_rightmost < $indx_left_bound) {

			    $to_accommodate = \@runs_left;
   (print STDOUT ' ' x 5, " ... It's on the LEFT of the 'widest' one ...\n\n") if ($TEST_LEVEL_lc>=5);

			} elsif ($indx_right_bound < $indx_leftmost) {

			    $to_accommodate  = \@runs_right;
   (print STDOUT ' ' x 5, " ... It's on the RIGHT of the 'widest' one ...\n\n") if ($TEST_LEVEL_lc>=5);

			} elsif ( ($indx_left_bound < $indx_leftmost) and ($indx_rightmost < $indx_right_bound) ) {

   (print STDOUT ' ' x 5, " ... It's WITHIN the 'widest' one ...\n\n") if ($TEST_LEVEL_lc>=5);
			    $to_accommodate = \@runs_within;
			}

			if (defined $to_accommodate) {
			    push @{$to_accommodate}, $to_be_examined;
			    next;
			}

				# Now, we need to split the composite run. #

   (print STDOUT ' ' x 5, " ... It STRADDLES either boundary of the 'widest' one ... will be SPLITTED ...\n\n") if ($TEST_LEVEL_lc>=5);

			my $indx_bound = ($indx_left_bound < $indx_leftmost) ? $indx_right_bound: $indx_left_bound;

   (print STDOUT ' ' x 5, "{Index of the boundary run to be used} = $indx_bound .\n\n") if ($TEST_LEVEL_lc>=5);

   (print STDOUT ' ' x 5, "{Indices to be partitioned} = (", join (', ', @{$indices_raw_runs}), ") .\n\n") if ($TEST_LEVEL_lc>5);

			my @indices_left = my @indices_right = (); 
			foreach my $indx (@{$indices_raw_runs}) { ($indx < $indx_bound) ? (push @indices_left, $indx) : (push @indices_right, $indx); }

   if ($TEST_LEVEL_lc>=5) {
	print STDOUT ' ' x 5, "[ The resulting two subsets of indices: ]\n\n";
	print STDOUT ' ' x 5, '@indices_left = (', join (', ', @indices_left), ") ,\n";
	print STDOUT ' ' x 5, '@indices_right = (', join (', ', @indices_right), ") .\n";
	print STDOUT "\n\n";
   }

			unless ((@indices_left>0) and (@indices_right>0)) {
			    print STDOUT "[ERROR 'list_classes_shift_respos'] IMPOSSIBLE!! The composite run consisting of (", join (', ', @{$indices_raw_runs}), ") COULD NOT be SPLIT into two subsets by the boundary run with the index=$indx_bound: $! !\n\n";
			    return (undef, undef);
			}

			my ($indx_ll, $indx_rl) = @indices_left[0, $#indices_left];
			my ($indx_lr, $indx_rr) = @indices_right[0, $#indices_right];

   if ($TEST_LEVEL_lc>5) {
	print STDOUT ' ' x 5, "Indices of (leftmost run, rightmost run) of the left subset  = ($indx_ll, $indx_rl) .\n";
	print STDOUT ' ' x 5, "Indices of (leftmost run, rightmost run) of the right subset = ($indx_lr, $indx_rr) .\n";
	print STDOUT "\n\n";
   }

			my $beg_leftspan = $list_raw_runs[$indx_ll]->[1];
			my $end_leftspan = $list_raw_runs[$indx_rl]->[2];
			my $beg_rightspan = $list_raw_runs[$indx_lr]->[1];
			my $end_rightspan = $list_raw_runs[$indx_rr]->[2];

 	# @list_raw_runs = (); # element = [$shift, $beg_run, $end_run].

   if ($TEST_LEVEL_lc>5) {
	print STDOUT ' ' x 5, "Site that (begins, ends) the left subset =  ($beg_leftspan, $end_leftspan) .\n";
	print STDOUT ' ' x 5, "Site that (begins, ends) the right subset = ($beg_rightspan, $end_rightspan) .\n";
	print STDOUT "\n\n";
   }

			my @left_sub_cmp = ($shift, $beg_leftspan, $end_leftspan, \@indices_left, $end_leftspan - $beg_leftspan + 1);
			my @right_sub_cmp = ($shift, $beg_rightspan, $end_rightspan, \@indices_right, $end_rightspan - $beg_rightspan + 1);

   (print STDOUT ' ' x 5, "... The left subset is ... ") if ($TEST_LEVEL_lc>=5);

			if (@indices_left==1) {
			    push @set_non_conflicting_cmp_runs, \@left_sub_cmp;
   (print STDOUT " NON-CONFLICTING any longer ...\n\n") if ($TEST_LEVEL_lc>=5);

			} elsif ($indx_bound == $indx_left_bound) {
			    push @runs_left, \@left_sub_cmp;
   (print STDOUT " to the LEFT of the 'widest' set ...\n\n") if ($TEST_LEVEL_lc>=5);
			} else {
			    push @runs_within, \@left_sub_cmp;
   (print STDOUT " WITHIN the 'widest' set ...\n\n") if ($TEST_LEVEL_lc>=5);
			}

   (print STDOUT ' ' x 5, "... The right subset is ... ") if ($TEST_LEVEL_lc>=5);

			if (@indices_right==1) {
			    push @set_non_conflicting_cmp_runs, \@right_sub_cmp;
   (print STDOUT " NON-CONFLICTING any longer ...\n\n") if ($TEST_LEVEL_lc>=5);

			} elsif ($indx_bound == $indx_left_bound) {
			    push @runs_within, \@right_sub_cmp;
   (print STDOUT " WITHIN the 'widest' set ...\n\n") if ($TEST_LEVEL_lc>=5);
			} else {
			    push @runs_right, \@right_sub_cmp;
   (print STDOUT " to the RIGHT of the 'widest' set ...\n\n") if ($TEST_LEVEL_lc>=5);
			}

   (print STDOUT "\n") if ($TEST_LEVEL_lc>=5);

		    }			# End of the main inner-inner for-loop (over the composite runs). #

   (print STDOUT ' ' x 3, "[ Results of 'sorting' the composite runs ]\n\n") if ($TEST_LEVEL_lc>3);

		         # Store the subsets, each of which resulted from "sorting" the examined composite runs, into appropriate storages. #

		    foreach my $new_set_info ([\@runs_left, '@runs_left'], [\@runs_within, '@runs_within'], [\@runs_right, '@runs_right'] ) { # Trailing inner-inner foreach-loop (over the 3 subsets of the original set of runs). #

			my ($new_set, $name) = @{$new_set_info};
			my $size_new_set = @{$new_set};

   if ($TEST_LEVEL_lc>3) {
	print STDOUT ' ' x 3, "| Content of $name (size = $size_new_set): |\n\n";
	print STDOUT ' ' x 3, join ("\t", 'Indx', 'shift', 'beg_span', 'end_span', 'width', 'indices,constituent,raw,runs'), "\n\n";

	for (my $c=0; $c<$size_new_set; $c++) { # Testing for-loop (over composite runs in the new set). #
	    my ($shift, $beg_span, $end_span, $indices_raw_runs, $width) = @{$new_set->[$c]};
	    my $cnct_indices = join (',', @{$indices_raw_runs});

	    print STDOUT ' ' x 3, join ("\t", $c, $shift, $beg_span, $end_span, $width, $cnct_indices), "\n";
	}			# End of the testing for-loop (over composite runs in the new set). #
	print STDOUT "\n\n";
   }

			if ($size_new_set>1) {
			    push @new_setset, $new_set;
		        } elsif ($size_new_set>0) {
				# The new set consists only of a single composite run. It will no longer conflict with any other by definition. #
			    push @set_non_conflicting_cmp_runs, @{$new_set};
		        }
				# (Do nothing when @{$new_set} is empty.) #

		    }				# End of the trailing inner-inner foreach-loop (over the 3 subsets of the original set of runs). #

		}			# End of the main inner while-loop (over the set of runs to be examined). #

			# Update the set of sets. #

		@setset_to_be_examined = @new_setset;

	    }		# End of the 3rd main middle while-loop (until the sets of composite runs to be examined run out). #


   if ($TEST_LEVEL_lc>2) {
	my $ct_non_cnfl = @set_non_conflicting_cmp_runs;

	print STDOUT ' ' x 3, '[ FINAL Content of @set_non_conflicting_cmp_runs ', "(size = $ct_non_cnfl) ]\n\n";
	print STDOUT ' ' x 3, join ("\t", 'Indx', 'shift', 'beg_span', 'end_span', 'width', 'indices,constituent,raw,runs'), "\n\n";

	for (my $c=0; $c<$ct_non_cnfl; $c++) { # Testing for-loop (over non-conflicting composite runs). #
	    my ($shift, $beg_span, $end_span, $indices_raw_runs, $width) = @{$set_non_conflicting_cmp_runs[$c]};
	    my $cnct_indices = join (',', @{$indices_raw_runs});

	    print STDOUT ' ' x 3, join ("\t", $c, $shift, $beg_span, $end_span, $width, $cnct_indices), "\n";
	}			# End of the testing for-loop (over non-conflicting composite runs). #
	print STDOUT "\n\n";
   }


			# FINAL STEP: Incorporate the non-conflicting composite runs for this particular sequence into the set for ALL sequences. #

	    my $ct_non_cnfl = @set_non_conflicting_cmp_runs;

   (print STDOUT "(( FINAL STEP: Incorporate the $ct_non_cnfl composite runs for this particular sequence into the set for ALL sequences. ))\n\n") if ($TEST_LEVEL_lc>1);

	    for (my $c=0; $c<$ct_non_cnfl; $c++) { # Final main middle for-loop (over the non-conflicting composite runs). #

   (print STDOUT ' ' x 3, "| The $c th composite run |\n\n") if ($TEST_LEVEL_lc>2);

		my ($shift, $beg_site, $end_site, $indices_raw_runs, $span_width) = @{$set_non_conflicting_cmp_runs[$c]};
	# @set_maxspan_cmp_runs = (); # element = [$shift, $beg_span, $end_span, \@indices_raw_runs, $span_width], where @indices_raw_runs stores the indices of the raw runs that makes up this composite run.

		my $key = "$shift:$beg_site:$end_site:";

	# %class2indx; # = ("$shift:$beg_site:$end_site:$beg_rg1,$end_rg1;$beg_rg2,$end_rg2;..." => {index in @set_classes_shift_respos}, ...)
		my @affected_regions = ();

		foreach my $indx (@{$indices_raw_runs}) { # 1st inner foreach-loop (over constituent runs). #

		    my ($beg_run, $end_run) = @{$list_raw_runs[$indx]}[1,2];
 	# @list_raw_runs = (); # element = [$shift, $beg_run, $end_run].

		    push @affected_regions, [$beg_run, $end_run];
	# @{$affected_regions[$rg]} = ($beg_rg, $end_rg) is for the $rg th region affected, with $beg/end_rg being its beginning/ending coordinate (in the 0-based full-closed convention),

		   $key .= "$beg_run,$end_run;";
		}			# End of the 1st inner foreach-loop (over constituent runs). #

   (print STDOUT ' ' x 3, "Key = '$key' .\n\n") if ($TEST_LEVEL_lc>=5); 

		my $indx_class = $class2indx{$key};
		if (defined $indx_class) {
			# The class of shift of residue positions already exists. => Let the sequence join the class. #

		    my $class_shift_respos = $set_classes_shift_respos[$indx_class];
		    push @{$class_shift_respos->[4]}, $k;

   (print STDOUT ' ' x 3, " ... Incorporated into the $indx_class th class ...\n\n\n") if ($TEST_LEVEL_lc>3);

		} else {
			# Create a new class of shift of residue positions. #
		    $indx_class = scalar (@set_classes_shift_respos);
		    $class2indx{$key} = $indx_class;
		    $set_classes_shift_respos[$indx_class] = [$shift, $beg_site, $end_site, \@affected_regions, [$k] ];

   (print STDOUT ' ' x 3, " ... Newly created the $indx_class th class ...\n\n\n") if ($TEST_LEVEL_lc>3);
		}

	# @{$set_classes_shift_respos[$cl]} = ($shift, $beg_site, $end_site, \@affected_regions, \@seqs_affected)
	# @seqs_affected stores the (0-based) indices of the sequences affected by (i.e., accommodating) such a run of shifts;

	    }			# End of the final main middle for-loop (over the non-conflicitng composite runs). #


=FROZEN in the middle of writing a set of commands.

	    my @list_merged_runs = (); element = [$shift, $beg_run, $end_run, \@excluded, \@indices_runs]

	    	# First, tally those shifts used in only single runs. #

	    foreach my $shift (keys %shift2run_set) { # 2nd main inner foreach-loop (over shift values). #
		my ($indices_runs, $beg_span, $end_span, $span_width) = @{$shift2runs_set{$shift}};
		(@{$indices_runs}>1) and next;

		push @list_merged_runs, [$shift, $beg_span, $end_span, [], $indices_runs];

		delete $shift2run_set{$shift};
	    }			# End of the 2nd main inner foreach-loop (over shift values). #

		# Then, tally those shifts each of which is used in two or more runs. #

	    while (0< scalar (keys %shift2run_set)) { # 3rd main inner while-loop (over shift values used in 2 or more runs). #
	    }			# End of the 3rd main inner while-loop (over shift values used in 2 or more runs). #

=cut # END of "FROZEN in the middle of writing a set of commands."


	}		# End of the main outer for-loop (over sequences). #


   (print STDOUT "\n< End of the Subtoutine 'list_classes_shift_respos' />\n\n") if ($TEST_LEVEL_lc>0);

	return (\@set_classes_shift_respos, $commoner_shift_flank);

}	# End of the subroutine 'list_classes_shift_respos'. #


# dpsm_infer_sep_patterns_for_classes:
#	This subroutine receives a set of classes of position shifts,
#	and, for each class, to infer two patterns separating the sequences affected by the position shift
#	via Dollo parsimony.
#	(CREATED on Oct 15 (Wed), 2014.)
#
#	[METHOD]
#	For each class, the subroutine tries two Dollo parsimony patterns,
#	one (with $pt == 0) by assigning the 'absence' state to the affected sequences,
#	and the other (with $pt == 1) by assigning the 'presence' state to them.
#
# INPUT: (\@set_classes_shift_respos, $indx_affseqs, \@seqids, \%name2id, \%node2ch, \%node2pa, \%node2depth, $char_abs, $char_pres), where
#	@{$set_classes_shift_respos[$cl]->[$indx_affseqs]} (or @{$set_classes_shift_respos[$cl]} itself if $indx_affseqs is undefined)
#	lists the indices (for @seqids) of the sequences affected by (i.e., accommodating) the run of shifts defining the $cl th class;
#	$seqids[$k] is the ID of the $k th sequence in the MSA (w.r.t. which the shifts of residue positions are defined);
#	%name2id = ($sequence_ID => $node_id, ...) for the exterior nodes
#	(and $name2id{$TOP_NODE} = ID of the top-node (i.e., root));
#	%node2ch = ($node_id => \@child_nodes, ...) for the interior nodes;
#	%node2pa = ($node_id => $parent_node, ...) for all nodes except root;
#	%node2depth = ($node_id => $absolute_depth, ...) for all nodes, with
#	$depth defined as the number of nodes from the top node (inclusive) to themselves (inclusive);
#	$char_pres/abs is the character representing a 'presence'/'absence' state.
#
# OUTPUT: \@set_sep_patterns_for_classes, where
#	@{$set_sep_patterns_for_classes[$cl]->[$pt]} = (\%node2parsstat, \%br2change, $ct_changes) is for the $pt th pattern separating the sequences affected by the $cl th class of position shifts, where
#	%node2parsstat = ($node_id => [$state, $ct_pres_ext], ...),
#	%br2change = ($branch_id => [$state_upper_end, $state_lower_end], ...), and
#	$ct_changes is the number of "changes" necessary for separating the affected sequences from the rest.
#
sub dpsm_infer_sep_patterns_for_classes (\@$\@\%\%\%\%$$) {

	my ($set_classes_shift_respos, $indx_affseqs, $seqids, $name2id, $node2ch, $node2pa, $node2depth, $char_abs, $char_pres) = @_;

	my $ct_classes = @{$set_classes_shift_respos};
	my $ct_seqs = @{$seqids};
	my $topnode_id = $name2id->{$TOP_NODE};

	my $fl_full_mode = 1; # If you want the full output.

	my @set_sep_patterns_for_classes = ();

	for (my $cl=0; $cl<$ct_classes; $cl++) { # Main outer for-loop (over classes of position shifts). #

	    my $class_shift_respos = $set_classes_shift_respos->[$cl];
	    my $indices_affected = (defined $indx_affseqs) ? $class_shift_respos->[$indx_affseqs] : $class_shift_respos ;

	    my %seqindx2affected; # = ($indx => 1, ...) for the affected sequences.
	    foreach my $indx (@{$indices_affected}) { $seqindx2affected{$indx} = 1; }

	    my %exnode2abs_pres1; # It assigns 'absence' to the affected sequences.
	    my %exnode2abs_pres2; # It assigns 'presence' to the affected sequences.

	    for (my $k=0; $k<$ct_seqs; $k++) { # Preliminary inner for-loop (over sequences (i.e., exterior nodes)). #

		my $seqid = $seqids->[$k];
		my $nodeid = $name2id->{$seqid};
		my $if_affected = (defined $seqindx2affected{$k}) ? 1 : 0;

		$exnode2abs_pres1{$nodeid} = ($if_affected) ? $char_abs : $char_pres;
		$exnode2abs_pres2{$nodeid} = ($if_affected) ? $char_pres : $char_abs;

	    }			# End of the preliminary inner for-loop (over sequences (i.e., exterior nodes)). #

	    my @sep_patterns_for_class = ();

	    my @set_extnode2abs_pres = (\%exnode2abs_pres1, \%exnode2abs_pres2);

	    ##my $pt = 0; # A BUG fixed on Oct 15 (Wed), 2014. #
	    for (my $pt=0; $pt<2; $pt++) { # Main inner for-loop (over different 'presence'/'absence' assignments). #

		my $exnode2abs_pres = $set_extnode2abs_pres[$pt];
		##my $exnode2abs_pres = $set_extnode2abs_pres[$pt++]; # A BUG fixed on Oct 15 (Wed), 2014. #

		my ($node2parsstat, $br2change) = map_parsim_states_dollo_clm (%{$node2ch}, %{$node2pa}, %{$node2depth}, %{$exnode2abs_pres}, $char_abs, $char_pres, $fl_full_mode) ;
		unless (defined $node2parsstat) {
		    print STDOUT "[ERROR 'dpsm_infer_sep_patterns_for_classes'] 'map_parsim_states_dollo_clm' FAILED for the $pt th separation pattern of the $cl th class: $! !\n\n";
		    return undef;
		}

		my $ct_changes = scalar keys %{$br2change};

		$sep_patterns_for_class[$pt] = [$node2parsstat, $br2change, $ct_changes];

	    }			# End of the main inner for-loop (over different 'presence'/'absence' assignments). #

	    $set_sep_patterns_for_classes[$cl] = \@sep_patterns_for_class;

	}			# End of the main outer for-loop (over classes of position shifts). #


	return \@set_sep_patterns_for_classes;

}	# End of the subroutine 'dpsm_infer_sep_patterns_for_classes'. #


# br_search_new_mrcas:
#	This satellite subroutine of 'split_unnatural_miniclasses' briefly searches for
#	new MRCAS of the affected seqeunces, which would give more parsimonious 'indel' scenarios,
#	by assigning the 'absence' state to the OLD MRCA.
#	(CREATED on Oct 30 (Thu), 2014.)
#
# INPUT: (\%old_br2change, $char_abs, $topnode_id, \%node2ch), where
#
#	%old_br2change = ($branch_id => [$state_ue, $state_le], ...) is for the OLD branches separating the 
#	sequences with the 'presence' state from the rest;
#	$char_abs is the character representing the 'absence' state;
#
#	$topnode_id is the ID of the top-node (i.e., root);
#	%node2ch = ($node_id => \@child_nodes, ...) is for the interior nodes;
#
# OUTPUT: \@set_new_mrcas, which lists the node IDs of new MRCAs.
#
sub br_search_new_mrcas (\%$$\%) {

	my ($old_br2change, $char_abs, $topnode_id, $node2ch) = @_;

	my $old_mrca;
	foreach my $br (keys %{$old_br2change}) { # Preliminary foreach-loop (over separating branches). #
	    ($old_br2change->{$br}[0] eq $char_abs) or next; # Skip 'deletion's.
	    $old_mrca = $br;
	    last;
	}				# End of the preliminary foreach-loop (over separating branches). #
	(defined $old_mrca) or ($old_mrca = $topnode_id); # When there is no 'insertion'.

	my $ch_old_mrca = $node2ch->{$old_mrca};

	unless (defined $ch_old_mrca) {
		# This is actually impossible. #
	    print STDOUT "[ERROR 'br_search_new_mrcas'] ILLEGAL INPUT: The OLD MRCA (ID: $old_mrca) has NO CHILDREN: $! !!\n\n";
	    return undef;
	}

	my @set_new_mrcas = ();

	my @subjects = @{$ch_old_mrca};

	while (1) { # Outer while-loop. #

	    my @new_sbjcts = ();
	    foreach my $cand (@subjects) { # Middle foreach-loop (over MRCA candidates). #

		my $ch_cand = $node2ch->{$cand};
		unless (defined $ch_cand) { # $cand is an exterior node. #
		   push @set_new_mrcas, $cand;
		   next;
		}
		my @undeleted = ();

		foreach my $ch (@{$ch_cand}) { (defined $old_br2change->{$ch}) or (push @undeleted, $ch); }

		if (@undeleted >1) {
			# Two or more children are undeleted. #
		    push @set_new_mrcas, $cand;

		} elsif (@undeleted>0) {
			# 1 child is undeleted. => Look deeper.
		    push @new_sbjcts, @undeleted;
		}

	    }			# End of the middle foreach-loop (over MRCA candidates). #

	    (@new_sbjcts>0) or last; # No candidates to further examine. #

	    @subjects = @new_sbjcts;

	}	# End of the outer while-loop. #

	return \@set_new_mrcas;

}	# End of the subroutine 'br_search_new_mrcas'. #


# fetch_ext_pres_offsprings_nr:
#	This satellite subroutine of 'split_unnatural_miniclasses' returns a list consisting only of
#	exterior offsprings with the 'presence' state.
#	It was created by slightly modifying 'fetch_ext_offsprings_nr' 
#	(CREATED on Oct 30 (Thu), 2014.)
#
# INPUT: ($nodeid, \%node2ch, \%br2change), where
#
#	$nodeid is the input MRCA node of the nodes with the 'presence' state;
#	%node2ch = ($node_id => \@child_nodes, ...) is for the interior nodes;
#	%br2change = ($branch_id => [$state_ue, $state_le], ...) for the branches along which an indel event occur.
#	(In this subroutine, we should never encounter an 'insertion' event,
#	and thus we can assume that all events we encounter are 'deletion's.)
#
# OUTPUT: \@ext_pres_offsprings, which lists the node IDs of the exterior offsprings with the 'presence' state.
#
sub fetch_ext_pres_offsprings_nr ($\%\%) {

	my ($nodeid, $node2ch, $br2change) = @_;

	my @subjects = ($nodeid);

	my @ext_pres_offsprings = ();

	while (1) { # Main outer while-loop. #

	    my @new_sbjcts = ();
	    foreach my $nodeid (@subjects) { # Main inner foreach-loop (over current subjects). #

		(defined $br2change->{$nodeid}) and next; # Skip if the node is 'delete'd. (Its offsprings must also be 'delete'd.) #

		my $children = $node2ch->{$nodeid};
		if (defined $children) {
			# The node is interior. #
		    push @new_sbjcts, @{$children};
		} else {
			# The node is exterior. #
		    push @ext_pres_offsprings, $nodeid;
		}
	    }				# End of the main inner foreach-loop (over current subjects). #

	    (@new_sbjcts>0) or last; # No more nodes to examine.

	    @subjects = @new_sbjcts;

	}	# End of the main outer while-loop. #

	return \@ext_pres_offsprings;

}	# End of the subroutine 'fetch_ext_pres_offsprings_nr'. #


# split_unnatural_miniclasses:
#	This subroutine splits miniclasses of residue-position-shifts each of which consists of unnaturally remote sequences.
#	(CREATED on Oct 30 (Thu), 2014.)
#
# INPUT: (\@set_miniclasses_shift_respos, \@set_sep_patterns_for_miniclasses, $topnode_id, \%node2pa, \%node2ch, \%node2depth, $char_pres, $char_abs, \%node2seq_indx), where
#
#	@{$set_miniclasses_shift_respos[$mc]} = ($shift, $beg_site, $end_site, \@affected_regions, \@seqs_affected)
#	is for the $mc th mini-class of the run of shifts of residue positions, where
#	$shift is the value of shift,
#	$beg/end_site is the beginning/ending site (0-based full-closed) of the region with the shift value $shift,
#	@{$affected_regions[$rg]} = ($beg_rg, $end_rg) is for the $rg th region affected, with $beg/end_rg being its beginning/ending coordinate (in the 0-based full-closed convention),
#	@seqs_affected stores the (0-based) indices of the sequences affected by (i.e., accommodating) such a run of shifts;
#
#	@{$set_sep_patterns_for_miniclasses[$mc]->[$pt]} = (\%node2parsstat, \%br2change, $ct_changes) is for the $pt th pattern separating the sequences affected by the $mc th mini-class of position shifts, where
#	%node2parsstat = ($node_id => [$state, $ct_pres_ext], ...),
#	%br2change = ($branch_id => [$state_upper_end, $state_lower_end], ...), and
#	$ct_changes is the number of "changes" necessary for separating the affected sequences from the rest;
#
#	$topnode_id is the ID of the top-node (i.e., root) of the tree;
#	%node2pa = ($node_id => $parent_id, ...) is for all nodes except the top-node (i.e., root);
#	%node2ch = ($node_id => \@child_nodes, ...) is for the interior nodes;
#	%node2depth = ($node_id => $depth, ...) is for all nodes;
#	$char_pres/abs is the character resresenting the 'presence'/'absence' state;
#
#	%node2seq_indx = ($node_id => $indx_seq, ...) is for the exterior node, with
#		$indx_seq specifying the corresponding sequence in the MSA.
#
# OUTPUT: (\@newset_miniclasses_shift_respos, \@newset_sep_patterns_for_miniclasses), where
#
#	@newset_miniclasses_shift_respos, which follows the same format as @set_miniclasses_shift_respos,
#	lists the new mini-classes resulting from this subroutine;
#
#	@newset_sep_patterns_for_miniclasses, which follows the same format as @set_sep_patterns_for_miniclasses,
#	records the separation patterns for the elements of @newset_miniclasses_shift_respos.
#
sub split_unnatural_miniclasses (\@\@$\%\%\%$$\%) {

	my ($set_miniclasses_shift_respos, $set_sep_patterns_for_miniclasses, $topnode_id, $node2pa, $node2ch, $node2depth, $char_pres, $char_abs, $node2seq_indx) = @_;

	my $fl_full_mode = 1; # If you want the full output.
	my $indx_pt = 1; # Always consider the involving sequences as 'present'.

	my $ct_miniclasses = @{$set_miniclasses_shift_respos};
	my %master_exnode2abs_pres;
	foreach my $exnode (keys %{$node2seq_indx}) { $master_exnode2abs_pres{$exnode} = $char_abs; }

	my @newset_miniclasses_shift_respos = my @newset_sep_patterns_for_miniclasses = (); 

	for (my $mc=0; $mc<$ct_miniclasses; $mc++) { # Main outer for-loop (over mini-classes). # 

	    my $miniclass = $set_miniclasses_shift_respos->[$mc];

		# A BUG fixed on Oct 30 (Thu), 2014. => RETURNED to the old command, because it did NOT rectify the problem. #
	    ##my $sep_pattern = $set_sep_patterns_for_miniclasses->[$mc][$indx_pt];
	    my $sep_pattern = $set_sep_patterns_for_miniclasses->[$mc];

	    my ($shift, $beg_site, $end_site, $affected_regions, $seqs_affected)  = @{$miniclass};

		# A BUG truely fixed on Oct 30 (Thu), 2014. #
	    my ($node2parsstat, $br2change, $ct_changes) = @{$sep_pattern->[$indx_pt]};
	    ##my ($node2parsstat, $br2change, $ct_changes) = @{$sep_pattern};

	    if ($ct_changes <= @{$seqs_affected}) { # Torelate the old mini-class. #
		push @newset_miniclasses_shift_respos, $miniclass;
		push @newset_sep_patterns_for_miniclasses, $sep_pattern;
		next;
	    }

	    my $set_new_mrcas = br_search_new_mrcas (%{$br2change}, $char_abs, $topnode_id, %{$node2ch});

	    unless (@{$set_new_mrcas}>1) {
		my $ct_new_mrcas = @{$set_new_mrcas};
		print STDOUT "[ERROR 'split_unnatural_miniclasses'] Somehow, the subroutine 'br_search_new_mrcas' on the $mc th mini-class resulted in $ct_new_mrcas new MRCAs(= ", join (', ', @{$set_new_mrcas}), "): $! !\n\n";
		return (undef, undef);
	    }

	    my @union_new_seqs_affected = ();
	    foreach my $new_mrca (@{$set_new_mrcas}) { # Main middle for-loop (over new MRCAs of affected sequences). #

		my $exoffs_pres = fetch_ext_pres_offsprings_nr ($new_mrca, %{$node2ch}, %{$br2change});

		my @new_seqs_affected = ();
		my %exnode2abs_pres = %master_exnode2abs_pres;
		foreach my $exoff (@{$exoffs_pres}) { # Preliminary inner for-loop (over exterior offsprings of $new_mrca). #
		    push @new_seqs_affected, $node2seq_indx->{$exoff};
		    $exnode2abs_pres{$exoff} = $char_pres;
		}				# End of the preliminary inner for-loop (over exterior offsprings of $new_mrca). #

		my ($new_node2parsstat, $new_br2change) = map_parsim_states_dollo_clm (%{$node2ch}, %{$node2pa}, %{$node2depth}, %exnode2abs_pres, $char_abs, $char_pres, $fl_full_mode) ;
		unless (defined $new_node2parsstat) {
		    print STDOUT "[ERROR 'split_unnatural_miniclasses'] 'map_parsim_states_dollo_clm' FAILED for the new MRCA (ID: $new_mrca) for the $mc th mini-class: $! !\n\n";
		    return (undef, undef);
		}
		my $newct_changes = scalar keys %{$new_br2change};

		(@new_seqs_affected>1) and (@new_seqs_affected = sort {$a <=> $b} @new_seqs_affected);

		push @newset_miniclasses_shift_respos, [$shift, $beg_site, $end_site, $affected_regions, \@new_seqs_affected];

			# A BUG fixed on Oct 30 (Thu), 2013. #
		my @dummy = ();
		my @set_sep_pattern_pres = ($new_node2parsstat, $new_br2change, $newct_changes);
		push @newset_sep_patterns_for_miniclasses, [\@dummy, \@set_sep_pattern_pres];
		##push @newset_sep_patterns_for_miniclasses, [$new_node2parsstat, $new_br2change, $newct_changes];

		push @union_new_seqs_affected, @new_seqs_affected;

	    }				# End of the main middle for-loop (over new MRCAs of affected sequences). #

			# Check the consistency (just in case). #
	    my ($common, $ex1, $ex2) = diff_nmarray (@{$seqs_affected}, @union_new_seqs_affected);
	    unless ((@{$ex1}==0) and (@{$ex2}==0)) {
		print STDOUT "[ERROR 'split_unnatural_miniclasses'] The New set of affected sequences CLASHES with the original set of affected sequences: $! !!\n";
		print STDOUT "              (In the OLD set only) ", join (', ', @{$ex1}), " \;\n";
		print STDOUT "              (In the NEW set only) ", join (', ', @{$ex1}), " .\n\n";
		return (undef, undef);
	    }

	}			# End of the main outer for-loop (over mini-classes). #


	return (\@newset_miniclasses_shift_respos, \@newset_sep_patterns_for_miniclasses);

}	# End of the subroutine 'split_unnatural_miniclasses'. #


# reorganize_classes_shift_respos:
#	This subroutine receives the main output of 'list_classes_shift_respos'
#	and the main output of 'dpsm_infer_sep_patterns_for_classes',
#	and reorganizes the classes of residue-position-shifts into (usually larger) blocks of residue-position-shifts.
#	(CREATED on Oct 16 (Thu), 2014.)
#
# INPUT: (\@set_classes_shift_respos, \@set_sep_patterns_for_classes, \@seqids, \%name2id, \%id2name, \%node2ch, \%node2pa, \%node2depth, $char_abs, $char_pres), where
#
#	@{$set_classes_shift_respos[$cl]} = ($shift, $beg_site, $end_site, \@affected_regions, \@seqs_affected)
#	is for the $cl th class of the run of shifts of residue positions, where
#	$shift is the value of shift,
#	$beg/end_site is the beginning/ending site (0-based full-closed) of the region with the shift value $shift,
#	$shift_ex is its shift value, $beg/end_ex is its beginning/ending site, ] --- Obsolete as of Oct 13 (Mon), 2014.
#	@{$affected_regions[$rg]} = ($beg_rg, $end_rg) is for the $rg th region affected, with $beg/end_rg being its beginning/ending coordinate (in the 0-based full-closed convention),
#	@seqs_affected stores the (0-based) indices of the sequences affected by (i.e., accommodating) such a run of shifts;
#
#	@{$set_sep_patterns_for_classes[$cl]->[$pt]} = (\%node2parsstat, \%br2change, $ct_changes) is for the $pt th pattern separating the sequences affected by the $cl th class of position shifts, where
#	%node2parsstat = ($node_id => [$state, $ct_pres_ext], ...),
#	%br2change = ($branch_id => [$state_upper_end, $state_lower_end], ...), and
#	$ct_changes is the number of "changes" necessary for separating the affected sequences from the rest.
#	($pt = 0 is for the Dollo parsimonious changes by assigning the 'absence' state to the affected sequences,
#	$pt = 1 is for the changes by assigning the 'presence' state to them.)
#
#	$seqids[$k] is the ID of the $k th sequence in the MSA (w.r.t. which the shifts of residue positions are defined);
#	%name2id = ($sequence_ID => $node_id, ...) for the exterior nodes
#	(and $name2id{$TOP_NODE} = ID of the top-node (i.e., root));
#	%id2name = ($node_id => $sequence_ID, ...) for the exterior nodes;
#	%node2ch = ($node_id => \@child_nodes, ...) for the interior nodes;
#	%node2pa = ($node_id => $parent_node, ...) for all nodes except root;
#	%node2depth = ($node_id => $absolute_depth, ...) for all nodes, with
#	$depth defined as the number of nodes from the top node (inclusive) to themselves (inclusive);
#	$char_pres/abs is the character representing a 'presence'/'absence' state.
#
# OUTPUT: \@set_blocks_shift_respos, where
#	@{$set_blocks_shift_respos[$bl]} = ($shift, $beg_site, $end_site, $id_node_mrca, $depth_mrca, \@seqs_involved, \%br2change, \@excl_sbblocks, $ct_changes, \@indices_src_classes)
#	is for the $bl th block of the run of shifts of residue positions, where
#	$shift is the value of shift characterizing the block,
#	$beg/end_site is the beginning/ending site (0-based full-closed) of the block,
#	$node_mrca is the node of the most recent common ancestor of the sequences involved,
#	@seqs_affected stores the (0-based) indices of the sequences involved with the block,
#	%br2change = ($br_id => [$stat_upper_end, $stat_lower_end], ...),
#	@{$excl_sbblocks[$sb]} = ($beg_site, $end_site, $mrca_node) is for the $sb th sub-blocks excluded from the block, with $mrca_node is the "Most Recent Common Ancestor" node of the sequences making up the sub-block, and
#	$ct_changes is the number of "changes" (including the exclusion of sub-blocks) necessary for separating the involved sequences,
#	 @indices_src_classes stores the indices of the classes that are used to construct the block.
#
sub reorganize_classes_shift_respos (\@\@\@\%\%\%\%\%$$) {

	my ($set_classes_shift_respos, $set_sep_patterns_for_classes, $seqids, $name2id, $id2name, $node2ch, $node2pa, $node2depth, $char_abs, $char_pres) = @_;

	my $topnode_id = $name2id->{$TOP_NODE};
	my $ct_seqs = @{$seqids};

	my $ct_classes = @{$set_classes_shift_respos};
	unless (@{$set_sep_patterns_for_classes} == $ct_classes) {
	    my $size_set = @{$set_sep_patterns_for_classes};
	    print STDOUT "[ERROR 'reorganize_classes_shift_respos'] ILLEGAL INPUT: The size of ", '@{$set_sep_patterns_for_classes', " (=$size_set) CLASHES with the number of classes (=$ct_classes): $! !\n\n";
	    return undef;
	}

	my %shift2classes; # = ($shift => \@indices_classes, ...) 

	for (my $c=0; $c<$ct_classes; $c++) { # Preliminary for-loop (over classes). #

	    my $shift = $set_classes_shift_respos->[$c][0];

	    my $classes = $shift2classes{$shift};
	    (defined $classes) or ($classes = $shift2classes{$shift} = []);
	    push @{$classes}, $c;

	}		# End of the preliminary for-loop (over classes). #

	my @affected_states = ($char_abs, $char_pres); # States assigned to the affected sequences.


		### Main Process ###

	my @set_blocks_shift_respos = ();

	foreach my $shift (sort { $a <=> $b} keys %shift2classes) { # Main Outer foreach-loop (over shifts). #

	    my $classes = $shift2classes{$shift};

	    my @info_classes = (); # element = [$indx_class, $indx_sep_pattern, $ct_changes, $id_mrca, $depth_mrca, \@indices_aff_rgs], where $indx_sep_pattern is the index for the separating pattern (0 or 1) chosen to be used for defining the block.

		# The rule(s) according to which separation pattern should be chosen.
		# [ (i) If both need only a single separation branch each, choose the 1th pattern (i.e., regard the shift as a 'presence' state).
		# (ii) If the numbers of necessary branches differ by >=2, choose the pattern requiring less branches.
		# (iii) Otherwise, consider also smaller-magnitude patterns (determined by the smallest branch depth), and 
		#     which can fit more such smaller patterns, and choose that with less (by 2 or more):
		#  #{required branches} - #{smaller patterns that can fit the subject pattern}.
		# (iv) Otherwise, consider both possibilities. (Generally, however, the 1th pattern would be more natural, considering the coherence of the shift patterns.) ] -- became OBSOLETE as of Oct 16 (Thu), 2014.
		#
		# => Now, we can UNCONDITIONALLY choose the 1th separation pattern (i.e., regard the shift as a 'presence' state),
		#   given that the states in each class became very coherent with each other, thanks to the use of 'br_list_classes_shift_respos'.

	    foreach my $indx_class (@{$classes}) { # Preliminary middle foreach-loop (over classes with a particular shift). #
		my $indx_sep_pt = 1;
		my ($node2parsstat, $br2change, $ct_changes) = @{$set_sep_patterns_for_classes->[$indx_class][$indx_sep_pt]};
		
		# @{$set_sep_patterns_for_classes[$cl]->[$pt]} = (\%node2parsstat, \%br2change, $ct_changes) is for the $pt th pattern separating the sequences affected by the $cl th class of position shifts, where
		# %br2change = ($branch_id => [$state_upper_end, $state_lower_end], ...), and
		# $ct_changes is the number of "changes" necessary for separating the affected sequences from the rest.
		# ($pt = 0 is for the Dollo parsimonious changes by assigning the 'absence' state to the affected sequences,
		# $pt = 1 is for the changes by assigning the 'presence' state to them.)


		my ($id_mrca, $depth_mrca);
		my $state_assigned = $affected_states[$indx_sep_pt];

		foreach my $br (keys %{$br2change}) { # Preliminary inner foreach-loop (over branches separating the affected sequences). #
		    my ($state_ue, $state_le) = @{$br2change->{$br}};
		    ($state_le eq $state_assigned) or next;

		    my $depth_br = $node2depth->{$br};
		    ((defined $id_mrca) and ($depth_mrca <= $depth_br)) or ( ($id_mrca, $depth_mrca) = ($br, $depth_br) );

		}			# End of the preliminary inner foreach-loop (over branches separating the affected sequences). #
		(defined $id_mrca) or ( ($id_mrca, $depth_mrca) = ($topnode_id, $node2depth->{$topnode_id}) );

		my $affected_regions = $set_classes_shift_respos->[$indx_class][3];
		my @indices_rlv_rgs = (0 .. $#{$affected_regions});

		push @info_classes, [$indx_class, $indx_sep_pt, $ct_changes, $id_mrca, $depth_mrca, \@indices_rlv_rgs];

	    }			# End of the preliminary middle foreach-loop (over classes with a particular shift). #

	    my @set_to_be_examined = sort {$a->[4] <=> $b->[4]} @info_classes; # Sort the classes by the depths of their MRCAs.

	    my @sbset_blocks_shift_respos = ();

	    while (my $to_be_examined = shift @set_to_be_examined ) { # Main middle while-loop (until the examined classes run out). #

		my ($indx_class, $indx_sep_pt, $ct_changes, $id_mrca, $depth_mrca, $indices_rlv_rgs) = @{$to_be_examined};
		my $state_assigned = $affected_states[$indx_sep_pt];
		my $ct_rlv_rgs = @{$indices_rlv_rgs};

		my $br2change = $set_sep_patterns_for_classes->[$indx_class][$indx_sep_pt][1];
		my ($shift1, $beg_site, $end_site, $affected_regions, $seqs_affected) = @{$set_classes_shift_respos->[$indx_class]};

		# @{$set_classes_shift_respos[$cl]} = ($shift, $beg_site, $end_site, \@affected_regions, \@seqs_affected)	is for the $cl th class of the run of shifts of residue positions, where
		# @{$affected_regions[$rg]} = ($beg_rg, $end_rg) is for the $rg th region affected, with $beg/end_rg being its beginning/ending coordinate (in the 0-based full-closed convention),
		# @seqs_affected stores the (0-based) indices of the sequences affected by (i.e., accommodating) such a run of shifts;

		my $if_incorporated = 0;

		my $curr_size_sbset = @sbset_blocks_shift_respos;

		for (my$bl = 0; $bl<$curr_size_sbset; $bl++) { # Main inner for-loop (over blocks constructed so far). #

		    my $block_shift_respos = $sbset_blocks_shift_respos[$bl];

		    my ($shift0, $beg_blk, $end_blk, $id_mrca0, $depth_mrca0, $seqs_involved0, $br2change0, $excl_sbblocks0, $ct_changes0, $indices_src_classes) = @{$block_shift_respos};

	# @{$set_blocks_shift_respos[$bl]} = ($shift, $beg_site, $end_site, $node_mrca, $depth_mrca, \@seqs_involved, \%br2change, \@excl_sbblocks, $ct_changes, \@indices_src_classes)
	# is for the $bl th block of the run of shifts of residue positions, where
	# $shift is the value of shift characterizing the block,
	# $beg/end_site is the beginning/ending site (0-based full-closed) of the block,
	# $node_mrca is the node of the most recent common ancestor of the sequences involved,
	# @seqs_affected stores the (0-based) indices of the sequences involved with the block,
	# %br2change = ($br_id => [$stat_upper_end, $stat_lower_end], ...),
	# @{$excl_sbblocks[$sb]} = ($beg_site, $end_site, $mrca_node) is for the $sb th sub-blocks excluded from the block, with $mrca_node is the "Most Recent Common Ancestor" node of the sequences making up the sub-block, and
	# $ct_changes is the number of "changes" (including the exclusion of sub-blocks) necessary for separating the involved sequences,
	#  @indices_src_classes stores the indices of the classes that are used to construct the block.


			## Screenings according to whether the examined class can be grafted into the block.

			# (1) In terms of sequence phylogeny. #

		    my $change0 = $br2change0->{$id_mrca};
		    (defined $change0) or next;

		    my ($state_ue, $state_le) = @{$change0};
		   ($state_ue eq $state_assigned) or next; # The state on the upper-end MUST match the state assigned to the affected sequences.

			# (2) In terms of the region in the MSA. #

		    my ($indx_rg_le, $indx_rg_re); # Indices (specifying the elements in @{$indices_rlv_rgs}) for the relevant regions giving the left-end and right-end of the block.

		    for (my $i=0; $i<$ct_rlv_rgs; $i++) { # 1st main inner-inner for-loop (over relevant regions for the examined class). #
			my $indx = $indices_rlv_rgs->[$i];

			my ($beg_rg, $end_rg) = @{$affected_regions->[$indx]};

			($beg_rg == $beg_blk) and ($indx_rg_le = $i);
			($end_rg == $end_blk) and ($indx_rg_re = $i);
			
		    }			# End of the 1st main inner-inner for-loop (over relevant regions for the examined class). #

		    ((defined $indx_rg_le) and (defined $indx_rg_re)) or next; # Each end of the block MUST match either end of a relevant regions.

			## Now, incorporate the examined class into the block. ##

		    $if_incorporated = 1;

		    push @{$indices_src_classes}, $indx_class;

			# Add excluded sub-blocks, if any. #

		    my $ct_new_excluded = 0;
		    for (my $i=$indx_rg_le; $i<$indx_rg_re; $i++) { # 2nd main inner-inner for-loop (over relevant regions covering the block). #
			my ($indx_bf, $indx_af) = @{$indices_rlv_rgs}[$i, $i+1];
			my $end_bf = $affected_regions->[$indx_bf][1];
			my $beg_af = $affected_regions->[$indx_af][0];
			push @{$excl_sbblocks0}, [$end_bf+1, $beg_af-1, $id_mrca];
			$ct_new_excluded++;
		    }					# End of the 2nd main inner-inner for-loop (over relevant regions covering the block). #

			# Merge the affected sequences into the involved sequences. #

		    my $seqs_involved_new = union_nmarray (@{$seqs_involved0}, @{$seqs_affected});
		    ##my $seqs_involved_new = union_array (@{$seqs_involved0}, @{$seqs_affected});
		    $block_shift_respos->[5] = $seqs_involved_new;

			# Edit the hash mapping changes onto the separating branches. #

		    delete $br2change0->{$id_mrca};
		    foreach my $br (keys %{$br2change}) { ($br == $id_mrca) or ($br2change0->{$br} = $br2change->{$br}); }

			# Update the number of changes forming the block. #

		    $ct_changes0 += scalar (keys %{$br2change}) - 2 + $ct_new_excluded ;

		    $block_shift_respos->[8] = $ct_changes0; 

			# If any, put the remaining regions in the class back to the set of classes to be examined. #

		    my @indices_left_margin = ($indx_rg_le>0) ? @{$indices_rlv_rgs}[0 .. $indx_rg_le-1] : ();
		    my @indices_right_margin = ($indx_rg_re < $ct_rlv_rgs-1) ? @{$indices_rlv_rgs}[$indx_rg_re+1 .. $ct_rlv_rgs-1] : ();

		    (@indices_right_margin>0) and (unshift @set_to_be_examined, [$indx_class, $indx_sep_pt, $ct_changes, $id_mrca, $depth_mrca, \@indices_right_margin]);
		    (@indices_left_margin>0) and (unshift @set_to_be_examined, [$indx_class, $indx_sep_pt, $ct_changes, $id_mrca, $depth_mrca, \@indices_left_margin]);

		    last;

		}				# End of the main inner for-loop (over blocks constructed so far). #

		unless ($if_incorporated) {

			# Create a new block out of the examined class. #

		    my @excl_sbblocks = ();

		    for (my $i=1; $i<$ct_rlv_rgs; $i++) { # 2nd main inner for-loop (over relevant regions). #
			my ($indx_bf, $indx_af) = @{$indices_rlv_rgs}[$i-1, $i];
			my $end_bf = $affected_regions->[$indx_bf][1];
			my $beg_af = $affected_regions->[$indx_af][0];
			push @excl_sbblocks, [$end_bf+1, $beg_af-1, $id_mrca];
		    }				# End of the 2nd main inner for-loop (over relevant regions). #

		    $ct_changes += @excl_sbblocks;

				# A BUG Fixed (on Oct 17 (Fri), 2014). #
		    my ($indx_lm, $indx_rm) = @{$indices_rlv_rgs}[0, $ct_rlv_rgs-1]; # Left-most and right-most relevant regions. #
		    my $beg_site_new = $affected_regions->[$indx_lm][0];
		    my $end_site_new = $affected_regions->[$indx_rm][1];
					# Another BUG fixed on Oct 22 (Wed), 2014. #
		    my %cp_br2change = %{$br2change};
		    my @cp_seqs_affected = @{$seqs_affected};
		    my @block = ($shift, $beg_site_new, $end_site_new, $id_mrca, $depth_mrca, \@cp_seqs_affected, \%cp_br2change, \@excl_sbblocks, $ct_changes, [$indx_class]);
		    ##my @block = ($shift, $beg_site_new, $end_site_new, $id_mrca, $depth_mrca, $seqs_affected, $br2change, \@excl_sbblocks, $ct_changes, [$indx_class]);
		    ##my @block = ($shift, $beg_site, $end_site, $id_mrca, $depth_mrca, $seqs_affected, $br2change, \@excl_sbblocks, $ct_changes, [$indx_class]);
		    push @sbset_blocks_shift_respos, \@block;
		}

	    }				# End of the main middle while-loop (until the examined classes run out). #

	    push @set_blocks_shift_respos, @sbset_blocks_shift_respos;

	}						# End of the main outer foreach-loop (over shifts). #

	return \@set_blocks_shift_respos;

}	# End of the subroutine 'reorganize_classes_shift_respos'. #


# merge_miniclasses_shift_respos_alpha:
#	AS OF Oct 24 (Fri), 2014, the first version of 'merge_miniclasses_shift_respos' was made an alpha version,
#	because it was found to have a couple of flaws:
#	(i) Two or more mini-blocks created in the preliminary process will never have a chance of merging with each other later.
#	(ii) It merges seemingly independent mini-blocks (or mini-classes).
#
# merge_miniclasses_shift_respos:
#	This subroutine merges mini-classes of runs of residue-position-shifts blocks.
#	It was created by taking advantage of the framework of the subroutine 'reorganize_classes_shift_respos'.
#	(CREATION STARTED on Oct 22 (Wed), 2014, ENDED on Oct 23 (Thu), 2014.)
#
#	[Method] Two mini-classes will be merged either if one of them completely encloses the other,
#	both phylogenetically and spatially, or if the MRCAs of the two share the same parent and
#	one completely encloses the other spatially.
#	In the latter case, the MRCA of the resulting block will be the shared parent.
#
# reorganize_classes_shift_respos:
#	This subroutine receives the main output of 'list_classes_shift_respos'
#	and the main output of 'dpsm_infer_sep_patterns_for_classes',
#	and reorganizes the classes of residue-position-shifts into (usually larger) blocks of residue-position-shifts.
#	(CREATED on Oct 16 (Thu), 2014.)
#
# INPUT: (\@set_miniclasses_shift_respos, \@set_sep_patterns_for_miniclasses, \@seqids, \%name2id, \%id2name, \%node2ch, \%node2pa, \%node2depth, $char_abs, $char_pres), where
#
#	@{$set_miniclasses_shift_respos[$mc]} = ($shift, $beg_site, $end_site, \@affected_regions, \@seqs_affected)
#	is for the $mc th mini-class of the run of shifts of residue positions, where
#	$shift is the value of shift,
#	$beg/end_site is the beginning/ending site (0-based full-closed) of the region with the shift value $shift,
#	@{$affected_regions[$rg]} = ($beg_rg, $end_rg) is for the $rg th region affected, with $beg/end_rg being its beginning/ending coordinate (in the 0-based full-closed convention),
#	@seqs_affected stores the (0-based) indices of the sequences affected by (i.e., accommodating) such a run of shifts;
#
#	@{$set_sep_patterns_for_miniclasses[$mc]->[$pt]} = (\%node2parsstat, \%br2change, $ct_changes) is for the $pt th pattern separating the sequences affected by the $mc th miniclass of position shifts, where
#	%node2parsstat = ($node_id => [$state, $ct_pres_ext], ...),
#	%br2change = ($branch_id => [$state_upper_end, $state_lower_end], ...), and
#	$ct_changes is the number of "changes" necessary for separating the affected sequences from the rest.
#	($pt = 0 is for the Dollo parsimonious changes by assigning the 'absence' state to the affected sequences,
#	$pt = 1 is for the changes by assigning the 'presence' state to them.)
#
#	$seqids[$k] is the ID of the $k th sequence in the MSA (w.r.t. which the shifts of residue positions are defined);
#	%name2id = ($sequence_ID => $node_id, ...) for the exterior nodes
#	(and $name2id{$TOP_NODE} = ID of the top-node (i.e., root));
#	%id2name = ($node_id => $sequence_ID, ...) for the exterior nodes;
#	%node2ch = ($node_id => \@child_nodes, ...) for the interior nodes;
#	%node2pa = ($node_id => $parent_node, ...) for all nodes except root;
#	%node2depth = ($node_id => $absolute_depth, ...) for all nodes, with
#	$depth defined as the number of nodes from the top node (inclusive) to themselves (inclusive);
#	$char_pres/abs is the character representing a 'presence'/'absence' state.
#
# OUTPUT: \@set_miniblocks_shift_respos, where
#	@{$set_blocks_shift_respos[$mb]} = ($shift, $beg_site, $end_site, $id_node_mrca, $depth_mrca, \@seqs_involved, \%br2change, \@excl_sbblocks, $ct_changes, \@indices_src_classes)
#	is for the $mb th block created by merging mini-classes of the run of shifts of residue positions, where
#	$shift is the value of shift characterizing the block,
#	$beg/end_site is the beginning/ending site (0-based full-closed) of the block,
#	$node_mrca is the node of the most recent common ancestor of the sequences involved,
#	@seqs_affected stores the (0-based) indices of the sequences involved with the block,
#	%br2change = ($br_id => [$stat_upper_end, $stat_lower_end], ...),
#	@{$excl_sbblocks[$sb]} = ($beg_site, $end_site, $mrca_node) is for the $sb th sub-blocks excluded from the block, with $mrca_node is the "Most Recent Common Ancestor" node of the sequences making up the sub-block, and
#	$ct_changes is the number of "changes" (including the exclusion of sub-blocks) necessary for separating the involved sequences,
#	 @indices_src_classes stores the indices of the classes that are used to construct the block.
#
sub merge_miniclasses_shift_respos_alpha (\@\@\@\%\%\%\%\%$$) {

	my ($set_miniclasses_shift_respos, $set_sep_patterns_for_miniclasses, $seqids, $name2id, $id2name, $node2ch, $node2pa, $node2depth, $char_abs, $char_pres) = @_;

	my $topnode_id = $name2id->{$TOP_NODE};
	my $ct_seqs = @{$seqids};

	my $ct_miniclasses = @{$set_miniclasses_shift_respos};
	unless (@{$set_sep_patterns_for_miniclasses} == $ct_miniclasses) {
	    my $size_set = @{$set_sep_patterns_for_miniclasses};
	    print STDOUT "[ERROR 'merge_miniclasses_shift_respos_alpha'] ILLEGAL INPUT: The size of ", '@{$set_sep_patterns_for_miniclasses', " (=$size_set) CLASHES with the number of mini-classes (=$ct_miniclasses): $! !\n\n";
	    return undef;
	}

	my %shift2miniclasses; # = ($shift => \@indices_miniclasses, ...) 
	my %shift_intvl2indx_mc; # = ("$shift:$beg_mc:$end_mc" => $indx_mc, ...)

	my @mrca_miniclasses = (); # element = [$nodeid_mrca, $depth_mrca] # ADDED in creation of 'merge_miniclasses_shift_respos'. #

	for (my $mc=0; $mc<$ct_miniclasses; $mc++) { # Preliminary for-loop (over mini-classes). #

	    my ($shift, $beg_mc, $end_mc) = @{$set_miniclasses_shift_respos->[$mc]}[0,1,2];
	    ##my $shift = $set_miniclasses_shift_respos->[$mc][0];

	    my $miniclasses = $shift2miniclasses{$shift};
	    (defined $miniclasses) or ($miniclasses = $shift2miniclasses{$shift} = []);
	    push @{$miniclasses}, $mc;

	    $shift_intvl2indx_mc{"$shift:$beg_mc:$end_mc"} = $mc;

		# ADDED in creation of 'merge_miniclasses_shift_respos'. #

	    my $br2change = $set_sep_patterns_for_miniclasses->[$mc][1][1];
	    ##my $br2change = $set_sep_patterns_for_miniclasses->[$mc][2]; # A BUG fixed on Oct 23 (Thu), 2014. #

	    my $mrca_mc ;
	    foreach my $br (sort {$b <=> $a} keys %{$br2change}) {
		($br2change->{$br}[0] eq $char_abs) or next; # Skip if the change is not a 'creation'.
		$mrca_mc = $br;
		last;
	    }
	    (defined $mrca_mc) or ($mrca_mc = $topnode_id); # If there is no 'creation', the top node must be the MRCA.
	    my $depth_mrca = $node2depth->{$mrca_mc};

	    $mrca_miniclasses[$mc] = [$mrca_mc, $depth_mrca];

		# END of "ADDED in creation of 'merge_miniclasses_shift_respos'." #

	}		# End of the preliminary for-loop (over miniclasses). #

	my @affected_states = ($char_abs, $char_pres); # States assigned to the affected sequences.


		### Main Process ###

	my @set_miniblocks_shift_respos = ();

	foreach my $shift (sort { $a <=> $b} keys %shift2miniclasses) { # Main Outer foreach-loop (over shifts). #

	    my $miniclasses = $shift2miniclasses{$shift};
	    my $sbct_mcs = @{$miniclasses};

		# The rule(s) according to which separation pattern should be chosen.
		#
		# => Now, we can UNCONDITIONALLY choose the 1th separation pattern (i.e., regard the shift as a 'presence' state),
		#   given that the states in each mini-class became very coherent with each other, thanks to the use of 'br_list_classes_shift_respos'.
	    my $indx_sep_pt = 1;
	    my $state_assigned = $affected_states[$indx_sep_pt];

	    ##		# Sort the mini-classes in the ascending order of the depth of MRCA. # --- DISABLED because it became meaningless..
	    ##my @std_miniclasses = ($sbct_mcs>1) ? sort { $mrca_miniclasses[$a]->[1] <=> $mrca_miniclasses[$b]->[1] } @{$miniclasses} : @{$miniclasses};

	    my @sbset_miniblocks_shift_respos = ();

			## Preliminary processes: Merge in advance those mini-classes which follow some simple rules. ##
			## (ADDED on Oct 23 (Thu), 2013.)

	    my @remaining_miniclasses = ();

	    my %mrca2indices_mc; # = ($mrca => \@indices_of_mini_classes_with_mrca, ...)
	    foreach my $mc (@{$miniclasses}) { # 1st preliminary middle foreach-loop (over mini-classes with $shift). #
		my $mrca = $mrca_miniclasses[$mc]->[0];
		my $indices_mc = $mrca2indices_mc{$mrca};
		(defined $indices_mc) or ($indices_mc = $mrca2indices_mc{$mrca} = []);
		push @{$indices_mc}, $mc;
	    }			# End of the 1st preliminary middle foreach-loop (over mini-classes with $shift). #

	    foreach my $mrca (sort { $node2depth->{$a} <=> $node2depth->{$b} } keys %mrca2indices_mc ) { # 2nd preliminary middle foreach-loop (over MRCAs of the mini-classes with $shift). #

		my $sbset_mc = $mrca2indices_mc{$mrca};
		unless (@{$sbset_mc}>1) {
		    push @remaining_miniclasses, @{$sbset_mc};
		    next;
		}

		my $depth_mrca = $node2depth->{$mrca};

		my %seqset2indices_mc; # = ({concatenated indices of sequences} => \@indices_mini_classes, ....)

		foreach my $mc (@{$sbset_mc}) { # 1st preliminary inner foreach-loop (over mini-classes with $mrca). #

		    my $cnct_seqs = join (';', @{$set_miniclasses_shift_respos->[$mc][4]});
			# @{$set_miniclasses_shift_respos[$mc]} = ($shift, $beg_site, $end_site, \@affected_regions, \@seqs_affected)

		    my $sbsbset_mc = $seqset2indices_mc{$cnct_seqs};
		    (defined $sbsbset_mc) or ($sbsbset_mc = $seqset2indices_mc{$cnct_seqs} = []);
		    push @{$sbsbset_mc}, $mc;

		}			# End of the 1st preliminary inner foreach-loop (over mini-classes with $mrca). #

		foreach my $seqset (sort keys %seqset2indices_mc) { # 2nd preliminary inner foreach-loop (over sequence sets). # 

		    my $sbsbset_mc = $seqset2indices_mc{$seqset};

		    my $size_sbsbset = @{$sbsbset_mc};

		    unless ($size_sbsbset>1) {
			push @remaining_miniclasses, @{$sbsbset_mc};
		 	next;
		    }

		    my $indx_mc0 = $sbsbset_mc->[0]; # The 0th mini-class in the sub-sub-set. #

		    my $seqs_involved = $set_miniclasses_shift_respos->[$indx_mc0][4];
		    my $br2change = $set_sep_patterns_for_miniclasses->[$indx_mc0][$indx_sep_pt][1];


			# Sort the mini-classes in ascending order of the beginning coordinate. #

		    my $tmp = $set_miniclasses_shift_respos;
		    my @std_sbsbset_mc = sort { $tmp->[$a][1] <=> $tmp->[$b][1] } @{$sbsbset_mc};

		    my $indxindx_le_mc = 0;

		    while ($indxindx_le_mc < $size_sbsbset-1) { # 3rd preliminary inner while-loop (over the left-ends of the possible arrays of mini-classes). #

			my $indx_le_mc = $std_sbsbset_mc[$indxindx_le_mc];
			my $beg_blk_cand = $tmp->[$indx_le_mc][1];
			my $end_blk_cand;

			my $indxindx_re_mc;
			for (my $i=$indxindx_le_mc+1; $i<$size_sbsbset; $i++) {  # Preliminary inner-inner for-loop (over possible right-ends). #

			    my $indx_mc1 = $std_sbsbset_mc[$i];
			    $end_blk_cand = $tmp->[$indx_mc1][2];
			    my $indx_cmpl_cand = $shift_intvl2indx_mc{"$shift:$beg_blk_cand:$end_blk_cand"};
			    (defined $indx_cmpl_cand) or next;

			    my ($mrca2, $depth_mrca2) = @{$mrca_miniclasses[$indx_cmpl_cand]};
			    my $br2change2 = $set_sep_patterns_for_miniclasses->[$indx_cmpl_cand][$indx_sep_pt][1];

			   if ($depth_mrca2 < $depth_mrca) { # The complement candidate might phylogenetically encompass the subject mini-classes. #
				my $change2 = $br2change2->{$mrca};
				((defined $change2) and ($change2->[0] eq $state_assigned)) and ($indxindx_re_mc = $i);

			   } elsif ($depth_mrca2 > $depth_mrca) { # The subject mini-classes might phylogenetically encompass the subject mini-classes. #
				my $change = $br2change->{$mrca2};
				((defined $change) and ($change->[0] eq $state_assigned)) and ($indxindx_re_mc = $i);

			   } elsif ($mrca != $topnode_id) { # The complement candidate and the subject mini-classes might merge together to form a larger block.
				($node2pa->{$mrca} == $node2pa->{$mrca2}) and ($indxindx_re_mc = $i);
			   }

			   (defined $indxindx_re_mc) and last;

			}				# End of the preliminary inner-inner for-loop (over possible right-ends). #

			unless (defined $indxindx_re_mc) {

			   push @remaining_miniclasses, $indx_le_mc; # In this case, the left-end candidate cannot pair with any other mini-class.
			
			   $indxindx_le_mc++;
			   next;
			}

				# Create a new block of mini-classes. #

			my @indices_src_miniclasses = @std_sbsbset_mc[$indxindx_le_mc .. $indxindx_re_mc];
			my $ct_src_mc = @indices_src_miniclasses;

			my @cp_seqs_involved = @{$seqs_involved};
			my %cp_br2change = %{$br2change};

			my @excl_sbblks = ();

			for (my $i=1; $i<$ct_src_mc; $i++) { # Trailing inner-inner for-loop (over pairs of mini-classes in the new block). # 
			    my ($indx_bf, $indx_af) = @indices_src_miniclasses[$i-1, $i];
			    my $end_bf = $tmp->[$indx_bf][2];
			    my $beg_af = $tmp->[$indx_af][1];
			    push @excl_sbblks, [$end_bf+1, $beg_af-1, $mrca];
			}			# End of trailing inner-inner for-loop (over pairs of mini-classes in the new block). #

			my $ct_changes = scalar (@excl_sbblks) + scalar (keys %cp_br2change);

			push @sbset_miniblocks_shift_respos, [$shift, $beg_blk_cand, $end_blk_cand, $mrca, $depth_mrca, \@cp_seqs_involved, \%cp_br2change, \@excl_sbblks, $ct_changes, \@indices_src_miniclasses];

		# ($shift0, $beg_blk, $end_blk, $mrca0, $depth_mrca0, $seqs_involved0, $br2change0, $excl_sbblocks0, $ct_changes0, $indices_src_miniclasses) = @{$block_shift_respos};

				# Update the possible left-end of the new block. #

			$indxindx_le_mc = $indxindx_re_mc+1;

		    }				# End of the 3rd preliminary inner while-loop (over the left-ends of the possible arrays of mini-classes). #

		    if ($indxindx_le_mc<$size_sbsbset) {
			push @remaining_miniclasses, @std_sbsbset_mc[$indxindx_le_mc .. $size_sbsbset-1];
		    }

		}				# End of the 2nd preliminary inner foreach-loop (over sequence sets). #


	    }					# End of the 2nd preliminary middle foreach-loop (over MRCAs of the mini-classes with $shift). #

	    my @std_miniclasses = @remaining_miniclasses;

			## END of "Preliminary processes: Merge in advance those mini-classes which follow some simple rules." ##


			## MAIN PROCESS ##

	    foreach my $indx_mc (@std_miniclasses) { # Main middle foreach-loop (over mini-classes with $shift). #

		my ($shift1, $beg_mc, $end_mc, $affected_regions, $seqs_affected) = @{$set_miniclasses_shift_respos->[$indx_mc]};
		my ($node2dparsstat_mc, $br2change_mc, $ct_changes_mc) = @{$set_sep_patterns_for_miniclasses->[$indx_mc][$indx_sep_pt]};
		my ($mrca_mc, $depth_mrca_mc) = @{$mrca_miniclasses[$indx_mc]};

		##my $state_assigned = $affected_states[$indx_sep_pt];

		# @{$affected_regions[$rg]} = ($beg_rg, $end_rg) is for the $rg th region affected, with $beg/end_rg being its beginning/ending coordinate (in the 0-based full-closed convention), --- Here, this is just a formality, and does not play any effective roles.
		# @seqs_affected stores the (0-based) indices of the sequences affected by (i.e., accommodating) such a run of shifts;

		my $if_incorporated = 0;

		my $curr_size_sbset = @sbset_miniblocks_shift_respos;

		for (my $bl = 0; $bl<$curr_size_sbset; $bl++) { # Main inner for-loop (over blocks constructed so far). #

		    my $block_shift_respos = $sbset_miniblocks_shift_respos[$bl];

		    my ($shift0, $beg_blk, $end_blk, $mrca0, $depth_mrca0, $seqs_involved0, $br2change0, $excl_sbblocks0, $ct_changes0, $indices_src_miniclasses) = @{$block_shift_respos};

	# @{$set_blocks_shift_respos[$bl]} = ($shift, $beg_site, $end_site, $node_mrca, $depth_mrca, \@seqs_involved, \%br2change, \@excl_sbblocks, $ct_changes, \@indices_src_classes)
	# is for the $bl th block of the run of shifts of residue positions, where
	# $shift is the value of shift characterizing the block,
	# $beg/end_site is the beginning/ending site (0-based full-closed) of the block,
	# $node_mrca is the node of the most recent common ancestor of the sequences involved,
	# @seqs_affected stores the (0-based) indices of the sequences involved with the block,
	# %br2change = ($br_id => [$stat_upper_end, $stat_lower_end], ...),
	# @{$excl_sbblocks[$sb]} = ($beg_site, $end_site, $mrca_node) is for the $sb th sub-blocks excluded from the block, with $mrca_node is the "Most Recent Common Ancestor" node of the sequences making up the sub-block, and
	# $ct_changes is the number of "changes" (including the exclusion of sub-blocks) necessary for separating the involved sequences,
	#  @indices_src_classes stores the indices of the classes that are used to construct the block.


			## Screenings according to whether the examined class can be grafted into the block,
			# in terms of both phylogenetic and spatial relationships.

		    ($mrca_mc == $mrca0) and next; # If the MRCAs match, the mini-classes will never be merged.

		    my $inclusion_type; # = 1 if the block encompasses the mini-class,
					# = -1 if the block is encompassed by the mini-class,
					# = 0 if their MRCAs share the same parent.

		    my $pa_mrca;

		    if ($depth_mrca0 < $depth_mrca_mc) {
		 	my $change0 = $br2change0->{$mrca_mc};
			(defined $change0) or next;

			my ($state_ue, $state_le) = @{$change0};
			($state_ue eq $state_assigned) or next; # The state on the upper-end MUST match the state assigned to the affected sequences.
				# The block may encompass the mini-class... now examine the spatial relationship. #

			(($beg_blk <= $beg_mc) and ($end_mc <= $end_blk)) or next;

			$inclusion_type = 1;

		    } elsif ($depth_mrca0 > $depth_mrca_mc) {

			my $change_mc = $br2change_mc->{$mrca0};
			(defined $change_mc) or next;

			my ($state_ue, $state_le) = @{$change_mc};
			($state_ue eq $state_assigned) or next; # The state on the upper-end MUST match the state assigned to the affected sequences.
				# The block may be encompassed by the mini-class.... now examine the spatial relationship. #

			(($beg_mc <= $beg_blk) and ($end_blk <= $end_mc)) or next;

			$inclusion_type = -1;

		    } else {
				# The MRCAs of the block and the mini-class may share the same parent. #

			my $pa_mrca_mc = $node2pa->{$mrca_mc};
			my $pa_mrca0   = $node2pa->{$mrca0};
			($pa_mrca_mc == $pa_mrca0) or next; # The parents did NOT match. #

			$pa_mrca = $pa_mrca0;

				# Now, examine the spatial relationship. #
			
			( (($beg_blk <= $beg_mc) and ($end_mc <= $end_blk)) or 
			  (($beg_mc <= $beg_blk) and ($end_blk <= $end_mc)) )  or next;

			$inclusion_type = 0;
		    }

		    (defined $inclusion_type) or next; # The mini-class cannot be merged with this block. #


			## Now, incorporate the examined class into the block. ##
			## => Now, UPDATE the mini-block. (MODIFIED in creation of 'merge_miniclasses_shift_respos'.)

		    $if_incorporated = 1;

		    push @{$indices_src_miniclasses}, $indx_mc;

		    my $beg_new_blk = ($beg_blk < $beg_mc) ? $beg_blk : $beg_mc ;
		    my $end_new_blk = ($end_blk > $end_mc) ? $end_blk : $end_mc ;

		    my $new_mrca0;
		    my %new_br2change0;
		    my @new_excl_sbblocks0 = ();


		   if ($inclusion_type > 0) { # Incorporate the mini-class into the block. #

			$new_mrca0 = $mrca0;

				# Fill out @new_excl_sbblocks0. #

			my $if_reduce_excluded=0;
			foreach my $ex_sbblk (@{$excl_sbblocks0}) { # 1st main inner foreach-loop (over sub-blocks excluded from the current block). #
			    my ($beg_sb, $end_sb, $mrca_sb) = @{$ex_sbblk};
			    unless (($mrca_sb == $mrca_mc) and ($beg_sb <= $beg_mc) and ($end_mc <= $end_sb) ) {
					# The sub-block does NOT include the mini-class. #
				push @new_excl_sbblocks0, $ex_sbblk;
				next;
			    }
				# The sub-block must encompass the mini-class. #
				# => subtract the mini-class from the sub-block. #
			    $if_reduce_excluded = 1;

			    ($beg_sb < $beg_mc) and (push @new_excl_sbblocks0, [$beg_sb, $beg_mc-1, $mrca_mc]);
			    ($end_mc < $end_sb) and (push @new_excl_sbblocks0, [$end_mc+1, $end_sb, $mrca_mc]);

			}				# End of the 1st main inner foreach-loop (over sub-blocks excluded from the current block). #
			unless ($if_reduce_excluded) { # If no excluded region encompasses the mini-class.
			    ($beg_new_blk < $beg_mc) and (push @new_excl_sbblocks0, [$beg_new_blk, $beg_mc-1, $mrca_mc]);
			    ($end_mc < $end_new_blk) and (push @new_excl_sbblocks0, [$end_mc+1, $end_new_blk, $mrca_mc]);
			}

				# Fill out %new_br2change0. # (Remove entries with the key = $mrca_mc.)

			%new_br2change0 = %{$br2change0};
			(defined $new_br2change0{$mrca_mc}) and (delete $new_br2change0{$mrca_mc});
			foreach my $br (keys %{$br2change_mc}) { ($br == $mrca_mc) or ($new_br2change0{$br} = $br2change_mc->{$br}); }

		   } elsif ($inclusion_type < 0) { # Incorporate the block into the mini-class. #

		 	$new_mrca0 = $mrca_mc;

				# Fill out @new_excl_sbblocks0. #

			@new_excl_sbblocks0 = @{$excl_sbblocks0};
			($beg_new_blk < $beg_blk) and (push @new_excl_sbblocks0, [$beg_new_blk, $beg_blk-1, $mrca0]);
			($end_blk < $end_new_blk) and (push @new_excl_sbblocks0, [$end_blk+1, $end_new_blk, $mrca0]);

				# Fill out %new_br2change0. # (Remove entries with the key = $mrca0.)

			%new_br2change0 = %{$br2change_mc};
			(defined $new_br2change0{$mrca0}) and (delete $new_br2change0{$mrca0});
			foreach my $br (keys %{$br2change0}) { ($br == $mrca0) or ($new_br2change0{$br} = $br2change0->{$br}); }

		   } else { # Merge the block and the mini-class to create a bigger block. #

				# In this case, replace $mrca_mc and $mrca0 with $pa_mrca. #

			$new_mrca0 = $pa_mrca;

				# Fill out @new_excl_sbblocks0. #

			@new_excl_sbblocks0 = @{$excl_sbblocks0};
			($beg_new_blk < $beg_blk) and (push @new_excl_sbblocks0, [$beg_new_blk, $beg_blk-1, $mrca0]);
			($end_blk < $end_new_blk) and (push @new_excl_sbblocks0, [$end_blk+1, $end_new_blk, $mrca0]);
			($beg_new_blk < $beg_mc) and (push @new_excl_sbblocks0, [$beg_new_blk, $beg_mc-1, $mrca_mc]);
			($end_mc < $end_new_blk) and (push @new_excl_sbblocks0, [$end_mc+1, $end_new_blk, $mrca_mc]);

				# Fill out %new_br2change0. # (Remove entries with the key = $mrca_mc or $mrca0, and introduce 'creation' with the key = $pa_mrca instead.) 

			$new_br2change0{$pa_mrca} = [$char_abs, $char_pres];
			foreach my $br (keys %{$br2change_mc}) { ($br == $mrca_mc) or ($new_br2change0{$br} = $br2change_mc->{$br}); }
			foreach my $br (keys %{$br2change0}) { ($br == $mrca0) or ($new_br2change0{$br} = $br2change0->{$br}); }

		   }


			# Merge the affected sequences into the involved sequences. #

		    my $new_seqs_involved = union_nmarray (@{$seqs_involved0}, @{$seqs_affected});

			# Update other variables. #

		    my $new_ct_changes0 = scalar (@new_excl_sbblocks0) + scalar (keys %new_br2change0) ;
		    my $depth_new_mrca0 = $node2depth->{$new_mrca0};

			# Finally, exert the update. #

		    $sbset_miniblocks_shift_respos[$bl] = [$shift0, $beg_new_blk, $end_new_blk, $new_mrca0, $depth_new_mrca0, $new_seqs_involved, \%new_br2change0, \@new_excl_sbblocks0, $new_ct_changes0, $indices_src_miniclasses];

		    ##  ($shift0, $beg_blk, $end_blk, $mrca0, $depth_mrca0, $seqs_involved0, $br2change0, $excl_sbblocks0, $ct_changes0, $indices_src_miniclasses) = @{$block_shift_respos};

		    last;

		}				# End of the main inner for-loop (over blocks constructed so far). #

		unless ($if_incorporated) {

				### RESTART FROM HERE ### 

			# Create a new block out of the examined mini-class. #

		    my @excl_sbblocks = ();

		    ##$ct_changes_mc += @excl_sbblocks;

		    my %cp_br2change = %{$br2change_mc};
		    my @cp_seqs_affected = @{$seqs_affected};
		    my @block = ($shift, $beg_mc, $end_mc, $mrca_mc, $depth_mrca_mc, \@cp_seqs_affected, \%cp_br2change, \@excl_sbblocks, $ct_changes_mc, [$indx_mc]);
	    ##my @block = ($shift, $beg_site_new, $end_site_new, $id_mrca, $depth_mrca, $seqs_affected, $br2change, \@excl_sbblocks, $ct_changes, [$indx_class]);

		    push @sbset_miniblocks_shift_respos, \@block;
		}

	    }				# End of the main middle foreach-loop (over mini-classes with $shift). #

	    push @set_miniblocks_shift_respos, @sbset_miniblocks_shift_respos;

	}						# End of the main outer foreach-loop (over shifts). #

	return \@set_miniblocks_shift_respos;


}	# End of the subroutine 'merge_miniclasses_shift_respos_alpha'. #


# merge_miniclasses_shift_respos:
#	This subroutine merges mini-classes of runs of residue-position-shifts blocks.
#	It was created by taking advantage of the framework of the subroutine 'reorganize_classes_shift_respos'.
#	(CREATION STARTED on Oct 22 (Wed), 2014, ENDED on Oct 23 (Thu), 2014.)
#
#	MODIFIED on Oct 24 (Fri), 2014:
#	To rectify a couple of flaws (explained in the header of 'merge_miniclasses_shift_respos_alpha'),
#	a few modifications were made:
#	(i) Now, preliminary processes creates preliminary mini-blocks even from mini-classes that failed to be pre-merged,
#	  and all the preliminary mini-blocks will be tried to be merged in the main process;
#	(ii) The merger conditions in the main process were made more strict, more precisely, the preliminary mini-block
#	    and the pre-formed mini-block will be merged ONLY IF they share left- and right-ends.  
#
#	[Method] Two mini-classes will be merged either if one of them completely encloses the other,
#	both phylogenetically and spatially, or if the MRCAs of the two share the same parent and
#	one completely encloses the other spatially.
#	In the latter case, the MRCA of the resulting block will be the shared parent.
#
# reorganize_classes_shift_respos:
#	This subroutine receives the main output of 'list_classes_shift_respos'
#	and the main output of 'dpsm_infer_sep_patterns_for_classes',
#	and reorganizes the classes of residue-position-shifts into (usually larger) blocks of residue-position-shifts.
#	(CREATED on Oct 16 (Thu), 2014.)
#
# INPUT: (\@set_miniclasses_shift_respos, \@set_sep_patterns_for_miniclasses, \@seqids, \%name2id, \%id2name, \%node2ch, \%node2pa, \%node2depth, $char_abs, $char_pres), where
#
#	@{$set_miniclasses_shift_respos[$mc]} = ($shift, $beg_site, $end_site, \@affected_regions, \@seqs_affected)
#	is for the $mc th mini-class of the run of shifts of residue positions, where
#	$shift is the value of shift,
#	$beg/end_site is the beginning/ending site (0-based full-closed) of the region with the shift value $shift,
#	@{$affected_regions[$rg]} = ($beg_rg, $end_rg) is for the $rg th region affected, with $beg/end_rg being its beginning/ending coordinate (in the 0-based full-closed convention),
#	@seqs_affected stores the (0-based) indices of the sequences affected by (i.e., accommodating) such a run of shifts;
#
#	@{$set_sep_patterns_for_miniclasses[$mc]->[$pt]} = (\%node2parsstat, \%br2change, $ct_changes) is for the $pt th pattern separating the sequences affected by the $mc th miniclass of position shifts, where
#	%node2parsstat = ($node_id => [$state, $ct_pres_ext], ...),
#	%br2change = ($branch_id => [$state_upper_end, $state_lower_end], ...), and
#	$ct_changes is the number of "changes" necessary for separating the affected sequences from the rest.
#	($pt = 0 is for the Dollo parsimonious changes by assigning the 'absence' state to the affected sequences,
#	$pt = 1 is for the changes by assigning the 'presence' state to them.)
#
#	$seqids[$k] is the ID of the $k th sequence in the MSA (w.r.t. which the shifts of residue positions are defined);
#	%name2id = ($sequence_ID => $node_id, ...) for the exterior nodes
#	(and $name2id{$TOP_NODE} = ID of the top-node (i.e., root));
#	%id2name = ($node_id => $sequence_ID, ...) for the exterior nodes;
#	%node2ch = ($node_id => \@child_nodes, ...) for the interior nodes;
#	%node2pa = ($node_id => $parent_node, ...) for all nodes except root;
#	%node2depth = ($node_id => $absolute_depth, ...) for all nodes, with
#	$depth defined as the number of nodes from the top node (inclusive) to themselves (inclusive);
#	$char_pres/abs is the character representing a 'presence'/'absence' state.
#
# OUTPUT: \@set_miniblocks_shift_respos, where
#	@{$set_blocks_shift_respos[$mb]} = ($shift, $beg_site, $end_site, $id_node_mrca, $depth_mrca, \@seqs_involved, \%br2change, \@excl_sbblocks, $ct_changes, \@indices_src_classes)
#	is for the $mb th block created by merging mini-classes of the run of shifts of residue positions, where
#	$shift is the value of shift characterizing the block,
#	$beg/end_site is the beginning/ending site (0-based full-closed) of the block,
#	$node_mrca is the node of the most recent common ancestor of the sequences involved,
#	@seqs_affected stores the (0-based) indices of the sequences involved with the block,
#	%br2change = ($br_id => [$stat_upper_end, $stat_lower_end], ...),
#	@{$excl_sbblocks[$sb]} = ($beg_site, $end_site, $mrca_node) is for the $sb th sub-blocks excluded from the block, with $mrca_node is the "Most Recent Common Ancestor" node of the sequences making up the sub-block, and
#	$ct_changes is the number of "changes" (including the exclusion of sub-blocks) necessary for separating the involved sequences,
#	 @indices_src_classes stores the indices of the classes that are used to construct the block.
#
sub merge_miniclasses_shift_respos (\@\@\@\%\%\%\%\%$$) {

	my ($set_miniclasses_shift_respos, $set_sep_patterns_for_miniclasses, $seqids, $name2id, $id2name, $node2ch, $node2pa, $node2depth, $char_abs, $char_pres) = @_;

	my $topnode_id = $name2id->{$TOP_NODE};
	my $ct_seqs = @{$seqids};

	my $ct_miniclasses = @{$set_miniclasses_shift_respos};
	unless (@{$set_sep_patterns_for_miniclasses} == $ct_miniclasses) {
	    my $size_set = @{$set_sep_patterns_for_miniclasses};
	    print STDOUT "[ERROR 'merge_miniclasses_shift_respos'] ILLEGAL INPUT: The size of ", '@{$set_sep_patterns_for_miniclasses', " (=$size_set) CLASHES with the number of mini-classes (=$ct_miniclasses): $! !\n\n";
	    return undef;
	}

	my %shift2miniclasses; # = ($shift => \@indices_miniclasses, ...) 
	my %shift_intvl2indx_mc; # = ("$shift:$beg_mc:$end_mc" => $indx_mc, ...)

	my @mrca_miniclasses = (); # element = [$nodeid_mrca, $depth_mrca] # ADDED in creation of 'merge_miniclasses_shift_respos'. #

	for (my $mc=0; $mc<$ct_miniclasses; $mc++) { # Preliminary for-loop (over mini-classes). #

	    my ($shift, $beg_mc, $end_mc) = @{$set_miniclasses_shift_respos->[$mc]}[0,1,2];
	    ##my $shift = $set_miniclasses_shift_respos->[$mc][0];

	    my $miniclasses = $shift2miniclasses{$shift};
	    (defined $miniclasses) or ($miniclasses = $shift2miniclasses{$shift} = []);
	    push @{$miniclasses}, $mc;

	    $shift_intvl2indx_mc{"$shift:$beg_mc:$end_mc"} = $mc;

		# ADDED in creation of 'merge_miniclasses_shift_respos'. #

	    my $br2change = $set_sep_patterns_for_miniclasses->[$mc][1][1];
	    ##my $br2change = $set_sep_patterns_for_miniclasses->[$mc][2]; # A BUG fixed on Oct 23 (Thu), 2014. #

	    my $mrca_mc ;
	    foreach my $br (sort {$b <=> $a} keys %{$br2change}) {
		($br2change->{$br}[0] eq $char_abs) or next; # Skip if the change is not a 'creation'.
		$mrca_mc = $br;
		last;
	    }
	    (defined $mrca_mc) or ($mrca_mc = $topnode_id); # If there is no 'creation', the top node must be the MRCA.
	    my $depth_mrca = $node2depth->{$mrca_mc};

	    $mrca_miniclasses[$mc] = [$mrca_mc, $depth_mrca];

		# END of "ADDED in creation of 'merge_miniclasses_shift_respos'." #

	}		# End of the preliminary for-loop (over miniclasses). #

	my @affected_states = ($char_abs, $char_pres); # States assigned to the affected sequences.


		### Main Process ###

	my @set_miniblocks_shift_respos = ();

	foreach my $shift (sort { $a <=> $b} keys %shift2miniclasses) { # Main Outer foreach-loop (over shifts). #

	    my $miniclasses = $shift2miniclasses{$shift};
	    my $sbct_mcs = @{$miniclasses};

		# The rule(s) according to which separation pattern should be chosen.
		#
		# => Now, we can UNCONDITIONALLY choose the 1th separation pattern (i.e., regard the shift as a 'presence' state),
		#   given that the states in each mini-class became very coherent with each other, thanks to the use of 'br_list_classes_shift_respos'.
	    my $indx_sep_pt = 1;
	    my $state_assigned = $affected_states[$indx_sep_pt];

	    ##		# Sort the mini-classes in the ascending order of the depth of MRCA. # --- DISABLED because it became meaningless..
	    ##my @std_miniclasses = ($sbct_mcs>1) ? sort { $mrca_miniclasses[$a]->[1] <=> $mrca_miniclasses[$b]->[1] } @{$miniclasses} : @{$miniclasses};

	    my @sbset_miniblocks_shift_respos = ();

			## Preliminary processes: Merge in advance those mini-classes which follow some simple rules. ##
			## (ADDED on Oct 23 (Thu), 2013.)
			## (=> MODIFIED on Oct 24 (Fri), 2014.)

	    my @pre_sbset_miniblocks = ();
	    ##my @remaining_miniclasses = ();

	    my %mrca2indices_mc; # = ($mrca => \@indices_of_mini_classes_with_mrca, ...)
	    foreach my $mc (@{$miniclasses}) { # 1st preliminary middle foreach-loop (over mini-classes with $shift). #
		my $mrca = $mrca_miniclasses[$mc]->[0];
		my $indices_mc = $mrca2indices_mc{$mrca};
		(defined $indices_mc) or ($indices_mc = $mrca2indices_mc{$mrca} = []);
		push @{$indices_mc}, $mc;
	    }			# End of the 1st preliminary middle foreach-loop (over mini-classes with $shift). #

	    foreach my $mrca (sort { $node2depth->{$a} <=> $node2depth->{$b} } keys %mrca2indices_mc ) { # 2nd preliminary middle foreach-loop (over MRCAs of the mini-classes with $shift). #

		my $sbset_mc = $mrca2indices_mc{$mrca};
		unless (@{$sbset_mc}>1) {

			# MOFIFIED on Oct 24 (Fri), 2014. #
		    my $indx_mc = $sbset_mc->[0];
		    my ($mrca, $depth_mrca) = @{$mrca_miniclasses[$indx_mc]};
		    my ($shift1, $beg_mc, $end_mc, $aff_rgs, $seqs_involved) = @{$set_miniclasses_shift_respos->[$indx_mc]};
		    my $br2change = $set_sep_patterns_for_miniclasses->[$indx_mc][$indx_sep_pt][1];
		    my @cp_seqs_involved = @{$seqs_involved};
		    my %cp_br2change = %{$br2change};
		    my $ct_changes = scalar (keys %cp_br2change);
		    my @excl_sbblks = ();
		    push @pre_sbset_miniblocks, [$shift, $beg_mc, $end_mc, $mrca, $depth_mrca, \@cp_seqs_involved, \%cp_br2change, \@excl_sbblks, $ct_changes, $sbset_mc];
		    ##push @remaining_miniclasses, @{$sbset_mc};
		    next;
		}

		my $depth_mrca = $node2depth->{$mrca};

		my %seqset2indices_mc; # = ({concatenated indices of sequences} => \@indices_mini_classes, ....)

		foreach my $mc (@{$sbset_mc}) { # 1st preliminary inner foreach-loop (over mini-classes with $mrca). #

		    my $cnct_seqs = join (';', @{$set_miniclasses_shift_respos->[$mc][4]});
			# @{$set_miniclasses_shift_respos[$mc]} = ($shift, $beg_site, $end_site, \@affected_regions, \@seqs_affected)

		    my $sbsbset_mc = $seqset2indices_mc{$cnct_seqs};
		    (defined $sbsbset_mc) or ($sbsbset_mc = $seqset2indices_mc{$cnct_seqs} = []);
		    push @{$sbsbset_mc}, $mc;

		}			# End of the 1st preliminary inner foreach-loop (over mini-classes with $mrca). #

		foreach my $seqset (sort keys %seqset2indices_mc) { # 2nd preliminary inner foreach-loop (over sequence sets). # 

		    my $sbsbset_mc = $seqset2indices_mc{$seqset};

		    my $size_sbsbset = @{$sbsbset_mc};

		    unless ($size_sbsbset>1) {

			    # MOFIFIED on Oct 24 (Fri), 2014. #
			my $indx_mc = $sbsbset_mc->[0];
			my ($mrca, $depth_mrca) = @{$mrca_miniclasses[$indx_mc]};
			my ($shift1, $beg_mc, $end_mc, $aff_rgs, $seqs_involved) = @{$set_miniclasses_shift_respos->[$indx_mc]};
			my $br2change = $set_sep_patterns_for_miniclasses->[$indx_mc][$indx_sep_pt][1];
			my @cp_seqs_involved = @{$seqs_involved};
			my %cp_br2change = %{$br2change};
			my $ct_changes = scalar (keys %cp_br2change);
			my @excl_sbblks = ();
			push @pre_sbset_miniblocks, [$shift, $beg_mc, $end_mc, $mrca, $depth_mrca, \@cp_seqs_involved, \%cp_br2change, \@excl_sbblks, $ct_changes, $sbsbset_mc];
			##push @remaining_miniclasses, @{$sbsbset_mc};
		 	next;
		    }

		    my $indx_mc0 = $sbsbset_mc->[0]; # The 0th mini-class in the sub-sub-set. #

		    my $seqs_involved = $set_miniclasses_shift_respos->[$indx_mc0][4];
		    my $br2change = $set_sep_patterns_for_miniclasses->[$indx_mc0][$indx_sep_pt][1];


			# Sort the mini-classes in ascending order of the beginning coordinate. #

		    my $tmp = $set_miniclasses_shift_respos;
		    my @std_sbsbset_mc = sort { $tmp->[$a][1] <=> $tmp->[$b][1] } @{$sbsbset_mc};

		    my $indxindx_le_mc = 0;

		    while ($indxindx_le_mc < $size_sbsbset-1) { # 3rd preliminary inner while-loop (over the left-ends of the possible arrays of mini-classes). #

			my $indx_le_mc = $std_sbsbset_mc[$indxindx_le_mc];
			my $beg_blk_cand = $tmp->[$indx_le_mc][1];
			my $end_blk_cand;

			my $indxindx_re_mc;
			for (my $i=$indxindx_le_mc+1; $i<$size_sbsbset; $i++) {  # Preliminary inner-inner for-loop (over possible right-ends). #

			    my $indx_mc1 = $std_sbsbset_mc[$i];
			    $end_blk_cand = $tmp->[$indx_mc1][2];
			    my $indx_cmpl_cand = $shift_intvl2indx_mc{"$shift:$beg_blk_cand:$end_blk_cand"};
			    (defined $indx_cmpl_cand) or next;

			    my ($mrca2, $depth_mrca2) = @{$mrca_miniclasses[$indx_cmpl_cand]};
			    my $br2change2 = $set_sep_patterns_for_miniclasses->[$indx_cmpl_cand][$indx_sep_pt][1];

			   if ($depth_mrca2 < $depth_mrca) { # The complement candidate might phylogenetically encompass the subject mini-classes. #
				my $change2 = $br2change2->{$mrca};
				((defined $change2) and ($change2->[0] eq $state_assigned)) and ($indxindx_re_mc = $i);

			   } elsif ($depth_mrca2 > $depth_mrca) { # The subject mini-classes might phylogenetically encompass the subject mini-classes. #
				my $change = $br2change->{$mrca2};
				((defined $change) and ($change->[0] eq $state_assigned)) and ($indxindx_re_mc = $i);

			   } elsif ($mrca != $topnode_id) { # The complement candidate and the subject mini-classes might merge together to form a larger block.
				($node2pa->{$mrca} == $node2pa->{$mrca2}) and ($indxindx_re_mc = $i);
			   }

			   (defined $indxindx_re_mc) and last;

			}				# End of the preliminary inner-inner for-loop (over possible right-ends). #

			unless (defined $indxindx_re_mc) {

				# MOFIFIED on Oct 24 (Fri), 2014. #
			    my $indx_mc = $indx_le_mc;
			    my ($mrca, $depth_mrca) = @{$mrca_miniclasses[$indx_mc]};
			    my ($shift1, $beg_mc, $end_mc, $aff_rgs, $seqs_involved) = @{$set_miniclasses_shift_respos->[$indx_mc]};
			    my $br2change = $set_sep_patterns_for_miniclasses->[$indx_mc][$indx_sep_pt][1];
			    my @cp_seqs_involved = @{$seqs_involved};
			    my %cp_br2change = %{$br2change};
			    my $ct_changes = scalar (keys %cp_br2change);
			    my @excl_sbblks = ();
			    push @pre_sbset_miniblocks, [$shift, $beg_mc, $end_mc, $mrca, $depth_mrca, \@cp_seqs_involved, \%cp_br2change, \@excl_sbblks, $ct_changes, [$indx_mc]];
			   ##push @remaining_miniclasses, $indx_le_mc; # In this case, the left-end candidate cannot pair with any other mini-class.
			
			   $indxindx_le_mc++;
			   next;
			}

				# Create a new block of mini-classes. #

			my @indices_src_miniclasses = @std_sbsbset_mc[$indxindx_le_mc .. $indxindx_re_mc];
			my $ct_src_mc = @indices_src_miniclasses;

			my @cp_seqs_involved = @{$seqs_involved};
			my %cp_br2change = %{$br2change};

			my @excl_sbblks = ();

			for (my $i=1; $i<$ct_src_mc; $i++) { # Trailing inner-inner for-loop (over pairs of mini-classes in the new block). # 
			    my ($indx_bf, $indx_af) = @indices_src_miniclasses[$i-1, $i];
			    my $end_bf = $tmp->[$indx_bf][2];
			    my $beg_af = $tmp->[$indx_af][1];
			    push @excl_sbblks, [$end_bf+1, $beg_af-1, $mrca];
			}			# End of trailing inner-inner for-loop (over pairs of mini-classes in the new block). #

			my $ct_changes = scalar (@excl_sbblks) + scalar (keys %cp_br2change);

				# MODIFIED on Oct 24 (Fri), 2014. #
			push @pre_sbset_miniblocks, [$shift, $beg_blk_cand, $end_blk_cand, $mrca, $depth_mrca, \@cp_seqs_involved, \%cp_br2change, \@excl_sbblks, $ct_changes, \@indices_src_miniclasses];
			##push @sbset_miniblocks_shift_respos, [$shift, $beg_blk_cand, $end_blk_cand, $mrca, $depth_mrca, \@cp_seqs_involved, \%cp_br2change, \@excl_sbblks, $ct_changes, \@indices_src_miniclasses];

		# ($shift0, $beg_blk, $end_blk, $mrca0, $depth_mrca0, $seqs_involved0, $br2change0, $excl_sbblocks0, $ct_changes0, $indices_src_miniclasses) = @{$block_shift_respos};

				# Update the possible left-end of the new block. #

			$indxindx_le_mc = $indxindx_re_mc+1;

		    }				# End of the 3rd preliminary inner while-loop (over the left-ends of the possible arrays of mini-classes). #

		    if ($indxindx_le_mc<$size_sbsbset) {

				# MOFIFIED on Oct 24 (Fri), 2014. #

			foreach my $indx_mc (@std_sbsbset_mc[$indxindx_le_mc .. $size_sbsbset-1]) {
			    my ($mrca, $depth_mrca) = @{$mrca_miniclasses[$indx_mc]};
			    my ($shift1, $beg_mc, $end_mc, $aff_rgs, $seqs_involved) = @{$set_miniclasses_shift_respos->[$indx_mc]};
			    my $br2change = $set_sep_patterns_for_miniclasses->[$indx_mc][$indx_sep_pt][1];
			    my @cp_seqs_involved = @{$seqs_involved};
			    my %cp_br2change = %{$br2change};
			    my $ct_changes = scalar (keys %cp_br2change);
			    my @excl_sbblks = ();
			    push @pre_sbset_miniblocks, [$shift, $beg_mc, $end_mc, $mrca, $depth_mrca, \@cp_seqs_involved, \%cp_br2change, \@excl_sbblks, $ct_changes, [$indx_mc]];
			}
			##push @remaining_miniclasses, @std_sbsbset_mc[$indxindx_le_mc .. $size_sbsbset-1];
		    }

		}				# End of the 2nd preliminary inner foreach-loop (over sequence sets). #


	    }					# End of the 2nd preliminary middle foreach-loop (over MRCAs of the mini-classes with $shift). #

	    ##my @std_miniclasses = @remaining_miniclasses; # DISABLED on Oct 24 (Fri), 2014. #

			## END of "Preliminary processes: Merge in advance those mini-classes which follow some simple rules." ##


			## MAIN PROCESS ##

			# MODIFIED on Oct 24 (Fri), 2014. #
	    foreach my $pre_miniblock (@pre_sbset_miniblocks) { # Main middle foreach-loop (over pre-formed mini-blocks). #

			# NOTE: Interpret the prefix '_mc' as indicating the values for the pre-formed mini-block (as of Oct 24 (fri), 2014). #

		my ($shift1, $beg_mc, $end_mc, $mrca_mc, $depth_mrca_mc, $seqs_affected, $br2change_mc, $excl_sbblks_mc, $ct_changes_mc, $indices_src_mcs_mc) = @{$pre_miniblock};

=Became OBSOLETE as of Oct 24 (Fri), 2014.
	    foreach my $indx_mc (@std_miniclasses) {...} # Main middle foreach-loop (over mini-classes with $shift). #

		my ($shift1, $beg_mc, $end_mc, $affected_regions, $seqs_affected) = @{$set_miniclasses_shift_respos->[$indx_mc]};
		my ($node2dparsstat_mc, $br2change_mc, $ct_changes_mc) = @{$set_sep_patterns_for_miniclasses->[$indx_mc][$indx_sep_pt]};
		my ($mrca_mc, $depth_mrca_mc) = @{$mrca_miniclasses[$indx_mc]};

		##my $state_assigned = $affected_states[$indx_sep_pt];

		# @{$affected_regions[$rg]} = ($beg_rg, $end_rg) is for the $rg th region affected, with $beg/end_rg being its beginning/ending coordinate (in the 0-based full-closed convention), --- Here, this is just a formality, and does not play any effective roles.
		# @seqs_affected stores the (0-based) indices of the sequences affected by (i.e., accommodating) such a run of shifts;
=cut

		my $if_incorporated = 0;

		my $curr_size_sbset = @sbset_miniblocks_shift_respos;

		for (my $bl = 0; $bl<$curr_size_sbset; $bl++) { # Main inner for-loop (over blocks constructed so far). #

		    my $block_shift_respos = $sbset_miniblocks_shift_respos[$bl];

		    my ($shift0, $beg_blk, $end_blk, $mrca0, $depth_mrca0, $seqs_involved0, $br2change0, $excl_sbblocks0, $ct_changes0, $indices_src_miniclasses) = @{$block_shift_respos};

	# @{$set_blocks_shift_respos[$bl]} = ($shift, $beg_site, $end_site, $node_mrca, $depth_mrca, \@seqs_involved, \%br2change, \@excl_sbblocks, $ct_changes, \@indices_src_classes)
	# is for the $bl th block of the run of shifts of residue positions, where
	# $shift is the value of shift characterizing the block,
	# $beg/end_site is the beginning/ending site (0-based full-closed) of the block,
	# $node_mrca is the node of the most recent common ancestor of the sequences involved,
	# @seqs_affected stores the (0-based) indices of the sequences involved with the block,
	# %br2change = ($br_id => [$stat_upper_end, $stat_lower_end], ...),
	# @{$excl_sbblocks[$sb]} = ($beg_site, $end_site, $mrca_node) is for the $sb th sub-blocks excluded from the block, with $mrca_node is the "Most Recent Common Ancestor" node of the sequences making up the sub-block, and
	# $ct_changes is the number of "changes" (including the exclusion of sub-blocks) necessary for separating the involved sequences,
	#  @indices_src_classes stores the indices of the classes that are used to construct the block.


			## Screenings according to whether the examined class can be grafted into the block,
			# in terms of both phylogenetic and spatial relationships.

		    ($mrca_mc == $mrca0) and next; # If the MRCAs match, the mini-classes will never be merged.

		    my $inclusion_type; # = 1 if the block encompasses the mini-class,
					# = -1 if the block is encompassed by the mini-class,
					# = 0 if their MRCAs share the same parent.

		    my $pa_mrca;

		    if ($depth_mrca0 < $depth_mrca_mc) {
		 	my $change0 = $br2change0->{$mrca_mc};
			(defined $change0) or next;

			my ($state_ue, $state_le) = @{$change0};
			($state_ue eq $state_assigned) or next; # The state on the upper-end MUST match the state assigned to the affected sequences.
				# The block may encompass the mini-class... now examine the spatial relationship. #

					# MODIFIED on Oct 24 (Fri), 2014. #
			(($beg_blk == $beg_mc) and ($end_mc == $end_blk)) or next;
			##(($beg_blk <= $beg_mc) and ($end_mc <= $end_blk)) or next;

			$inclusion_type = 1;

		    } elsif ($depth_mrca0 > $depth_mrca_mc) {

			my $change_mc = $br2change_mc->{$mrca0};
			(defined $change_mc) or next;

			my ($state_ue, $state_le) = @{$change_mc};
			($state_ue eq $state_assigned) or next; # The state on the upper-end MUST match the state assigned to the affected sequences.
				# The block may be encompassed by the mini-class.... now examine the spatial relationship. #

					# MODIFIED on Oct 24 (Fri), 2014. #
			(($beg_mc == $beg_blk) and ($end_blk == $end_mc)) or next;
			##(($beg_mc <= $beg_blk) and ($end_blk <= $end_mc)) or next;

			$inclusion_type = -1;

		    } else {
				# The MRCAs of the block and the mini-class may share the same parent. #

			my $pa_mrca_mc = $node2pa->{$mrca_mc};
			my $pa_mrca0   = $node2pa->{$mrca0};
			($pa_mrca_mc == $pa_mrca0) or next; # The parents did NOT match. #

			$pa_mrca = $pa_mrca0;

				# Now, examine the spatial relationship. #
			
					# MODIFIED on Oct 24 (Fri), 2014. #
			(($beg_mc == $beg_blk) and ($end_blk == $end_mc)) or next;
			##( (($beg_blk <= $beg_mc) and ($end_mc <= $end_blk)) or 
			##  (($beg_mc <= $beg_blk) and ($end_blk <= $end_mc)) )  or next;

			$inclusion_type = 0;
		    }

		    (defined $inclusion_type) or next; # The mini-class cannot be merged with this block. #


			## Now, incorporate the examined class into the block. ##
			## => Now, UPDATE the mini-block. (MODIFIED in creation of 'merge_miniclasses_shift_respos'.)

		    $if_incorporated = 1;

				# MODIFIED on Oct 24 (Fri), 2014. #
		    push @{$indices_src_miniclasses}, @{$indices_src_mcs_mc};
		    ##push @{$indices_src_miniclasses}, $indx_mc;

		    my $beg_new_blk = ($beg_blk < $beg_mc) ? $beg_blk : $beg_mc ;
		    my $end_new_blk = ($end_blk > $end_mc) ? $end_blk : $end_mc ;

		    my $new_mrca0;
		    my %new_br2change0;
		    my @new_excl_sbblocks0 = ();


		   if ($inclusion_type > 0) { # Incorporate the mini-class into the block. #

			$new_mrca0 = $mrca0;

				# Fill out @new_excl_sbblocks0. #

			my $if_reduce_excluded=0;
			foreach my $ex_sbblk (@{$excl_sbblocks0}) { # 1st main inner foreach-loop (over sub-blocks excluded from the current block). #
			    my ($beg_sb, $end_sb, $mrca_sb) = @{$ex_sbblk};
			    unless (($mrca_sb == $mrca_mc) and ($beg_sb <= $beg_mc) and ($end_mc <= $end_sb) ) {
					# The sub-block does NOT include the mini-class. #
				push @new_excl_sbblocks0, $ex_sbblk;
				next;
			    }
				# The sub-block must encompass the mini-class. #
				# => subtract the mini-class from the sub-block. #
			    $if_reduce_excluded = 1;

			    ($beg_sb < $beg_mc) and (push @new_excl_sbblocks0, [$beg_sb, $beg_mc-1, $mrca_mc]);
			    ($end_mc < $end_sb) and (push @new_excl_sbblocks0, [$end_mc+1, $end_sb, $mrca_mc]);

			}				# End of the 1st main inner foreach-loop (over sub-blocks excluded from the current block). #
			unless ($if_reduce_excluded) { # If no excluded region encompasses the mini-class.
			    ($beg_new_blk < $beg_mc) and (push @new_excl_sbblocks0, [$beg_new_blk, $beg_mc-1, $mrca_mc]);
			    ($end_mc < $end_new_blk) and (push @new_excl_sbblocks0, [$end_mc+1, $end_new_blk, $mrca_mc]);
			}

			push @new_excl_sbblocks0, @{$excl_sbblks_mc}; # ADDED in modification on Oct 24 (Fri), 2014. #

				# Fill out %new_br2change0. # (Remove entries with the key = $mrca_mc.)

			%new_br2change0 = %{$br2change0};
			(defined $new_br2change0{$mrca_mc}) and (delete $new_br2change0{$mrca_mc});
			foreach my $br (keys %{$br2change_mc}) { ($br == $mrca_mc) or ($new_br2change0{$br} = $br2change_mc->{$br}); }

		   } elsif ($inclusion_type < 0) { # Incorporate the block into the mini-class. #

		 	$new_mrca0 = $mrca_mc;

				# Fill out @new_excl_sbblocks0. #

					# MODIFIED on Oct 24 (Fri), 2014. #
			@new_excl_sbblocks0 = (@{$excl_sbblks_mc}, @{$excl_sbblocks0});
			##@new_excl_sbblocks0 = @{$excl_sbblocks0};
			($beg_new_blk < $beg_blk) and (push @new_excl_sbblocks0, [$beg_new_blk, $beg_blk-1, $mrca0]);
			($end_blk < $end_new_blk) and (push @new_excl_sbblocks0, [$end_blk+1, $end_new_blk, $mrca0]);

				# Fill out %new_br2change0. # (Remove entries with the key = $mrca0.)

			%new_br2change0 = %{$br2change_mc};
			(defined $new_br2change0{$mrca0}) and (delete $new_br2change0{$mrca0});
			foreach my $br (keys %{$br2change0}) { ($br == $mrca0) or ($new_br2change0{$br} = $br2change0->{$br}); }

		   } else { # Merge the block and the mini-class to create a bigger block. #

				# In this case, replace $mrca_mc and $mrca0 with $pa_mrca. #

			$new_mrca0 = $pa_mrca;

				# Fill out @new_excl_sbblocks0. #

					# MODIFIED on Oct 24 (Fri), 2014. #
			@new_excl_sbblocks0 = (@{$excl_sbblocks0}, @{$excl_sbblks_mc});
			##@new_excl_sbblocks0 = @{$excl_sbblocks0};
			($beg_new_blk < $beg_blk) and (push @new_excl_sbblocks0, [$beg_new_blk, $beg_blk-1, $mrca0]);
			($end_blk < $end_new_blk) and (push @new_excl_sbblocks0, [$end_blk+1, $end_new_blk, $mrca0]);
			($beg_new_blk < $beg_mc) and (push @new_excl_sbblocks0, [$beg_new_blk, $beg_mc-1, $mrca_mc]);
			($end_mc < $end_new_blk) and (push @new_excl_sbblocks0, [$end_mc+1, $end_new_blk, $mrca_mc]);

				# Fill out %new_br2change0. # (Remove entries with the key = $mrca_mc or $mrca0, and introduce 'creation' with the key = $pa_mrca instead.) 

			$new_br2change0{$pa_mrca} = [$char_abs, $char_pres];
			foreach my $br (keys %{$br2change_mc}) { ($br == $mrca_mc) or ($new_br2change0{$br} = $br2change_mc->{$br}); }
			foreach my $br (keys %{$br2change0}) { ($br == $mrca0) or ($new_br2change0{$br} = $br2change0->{$br}); }

		   }


			# Merge the affected sequences into the involved sequences. #

		    my $new_seqs_involved = union_nmarray (@{$seqs_involved0}, @{$seqs_affected});

			# Update other variables. #

		    my $new_ct_changes0 = scalar (@new_excl_sbblocks0) + scalar (keys %new_br2change0) ;
		    my $depth_new_mrca0 = $node2depth->{$new_mrca0};

			# Finally, exert the update. #

		    $sbset_miniblocks_shift_respos[$bl] = [$shift0, $beg_new_blk, $end_new_blk, $new_mrca0, $depth_new_mrca0, $new_seqs_involved, \%new_br2change0, \@new_excl_sbblocks0, $new_ct_changes0, $indices_src_miniclasses];

		    ##  ($shift0, $beg_blk, $end_blk, $mrca0, $depth_mrca0, $seqs_involved0, $br2change0, $excl_sbblocks0, $ct_changes0, $indices_src_miniclasses) = @{$block_shift_respos};

		    last;

		}				# End of the main inner for-loop (over blocks constructed so far). #

				### RESTART FROM HERE ### 

		unless ($if_incorporated) {

			# Store the examined pre-formed mini-block as it is. #
			# (MODIFIED on Oct 24 (Fri), 2014.) 

		    push @sbset_miniblocks_shift_respos, $pre_miniblock;

=OBSOLETE as of Oct 24 (Fri), 2014. 
			# Create a new block out of the examined mini-class. #

		    my @excl_sbblocks = ();

		    ##$ct_changes_mc += @excl_sbblocks;

		    my %cp_br2change = %{$br2change_mc};
		    my @cp_seqs_affected = @{$seqs_affected};
		    my @block = ($shift, $beg_mc, $end_mc, $mrca_mc, $depth_mrca_mc, \@cp_seqs_affected, \%cp_br2change, \@excl_sbblocks, $ct_changes_mc, [$indx_mc]);
	    ##my @block = ($shift, $beg_site_new, $end_site_new, $id_mrca, $depth_mrca, $seqs_affected, $br2change, \@excl_sbblocks, $ct_changes, [$indx_class]);

		    push @sbset_miniblocks_shift_respos, \@block;
=cut

		}

				# MODIFIED on Oct 24 (Fri), 2014. #
	    }				# End of the main middle foreach-loop (over pre-formed mini-blocks). #
	    ##{...}				# End of the main middle foreach-loop (over mini-classes with $shift). #

	    push @set_miniblocks_shift_respos, @sbset_miniblocks_shift_respos;

	}						# End of the main outer foreach-loop (over shifts). #

	return \@set_miniblocks_shift_respos;


}	# End of the subroutine 'merge_miniclasses_shift_respos'. #


# find_trivial_blocks:
#	This subroutine receives a set of blocks of residue-position-shifts, which was output by 'reorganize_classes_shift_respos',
#	and searches for blocks that are 'trivial'.
#
#	A 'trivial' block is defined as a block with the commoner flanking shift,
#	which is NEITHER "isolated" from runs of the commoner flanking shift reaching the appropriate boundary
#	NOR included in an excluded sub-block of another block.
# 	(CREATED on Oct 17 (Fri), 2014.)
#
# INPUT: (\@set_blocks_shift_respos, \@seqids, $commoner_shift_flank, $shift_lf, $shift_rf, \@map_shifts_respos, $gap), where
#
#	@{$set_blocks_shift_respos[$bl]} = ($shift, $beg_site, $end_site, $id_node_mrca, $depth_mrca, \@seqs_involved, \%br2change, \@excl_sbblocks, $ct_changes, \@indices_src_classes)
#	is for the $bl th block of the run of shifts of residue positions, where
#	$shift is the value of shift characterizing the block,
#	$beg/end_site is the beginning/ending site (0-based full-closed) of the block,
#	$node_mrca is the node of the most recent common ancestor of the sequences involved,
#	@seqs_affected stores the (0-based) indices of the sequences involved with the block,
#	%br2change = ($br_id => [$stat_upper_end, $stat_lower_end], ...),
#	@{$excl_sbblocks[$sb]} = ($beg_site, $end_site, $mrca_node) is for the $sb th sub-blocks excluded from the block, with $mrca_node is the "Most Recent Common Ancestor" node of the sequences making up the sub-block, and
#	$ct_changes is the number of "changes" (including the exclusion of sub-blocks) necessary for separating the involved sequences,
#	 @indices_src_classes stores the indices of the classes that are used to construct the block;
#
#	$seqids[$k] is the ID of the $k th sequence in the MSA;
#
#	$shift_lf/rf is the value of shift at the left-/right-flanking column,
#	$commoner_shift_flank is the commoner one between them;
#
#	$map_shifts_respos[$k]->[$s] is the shift in the residue position from the reference MSA to the reconstructed one
#	for the $s th site of the $k th sequence, in the reconstructed MSA.
#	It is $gap if occupied by a gap;
#
#	$gap is the character representing a gap.
#
# OUTPUT: \%block2trivial, where
#	%block2trivial = ($indx_block => 1, ...) for blocks judged as "trivial."
#
sub find_trivial_blocks (\@\@$$$\@$) {

	my ($set_blocks_shift_respos, $seqids, $commoner_shift_flank, $shift_lf, $shift_rf, $map_shifts_respos, $gap) = @_;

	my $ct_seqs = @{$seqids};
	my @full_seq_indices = (0 .. $ct_seqs - 1);

	my $ct_blocks = @{$set_blocks_shift_respos};
	my $len_aln = @{$map_shifts_respos->[0]};

	my %excl_mrca2blocks; # ($mrca => \@blocks, ...), where @blocks stores [$bl, $sbblk], with $bl being an index of a block which has $mrca as the MRCA of one of their excluded sub-block, whose refernce is $sbblk. #

	for (my $bl=0; $bl<$ct_blocks; $bl++) { # Preliminary outer for-loop (over blocks). #

	    my $excl_sbblocks = $set_blocks_shift_respos->[$bl][7];

	    foreach my $sbblk (@{$excl_sbblocks}) { # Preliminary inner for-loop (over excluded blocks). #
		my $mrca = $sbblk->[2];
		my $blocks = $excl_mrca2blocks{$mrca};
		(defined $blocks) or ($blocks = $excl_mrca2blocks{$mrca} = []);
		push @{$blocks}, [$bl, $sbblk];
	    }				# End of the preliminary inner for-loop (over excluded blocks). #

	}			# End of the preliminary outer for-loop (over blocks). #

	my %block2trivial;

	for (my $bl=0; $bl<$ct_blocks; $bl++) { # Main outer for-loop (over blocks). #

	     my ($shift, $beg_site, $end_site, $nodeid_mrca, $depth_mrca, $seqs_invlvd, $br2change, $excl_sbblocks, $ct_changes, $indices_src_classes) = @{$set_blocks_shift_respos->[$bl]};

	    ($shift == $commoner_shift_flank) or next; # Skip unless $shift is the common flanking value.

		# Test 1: Examine whether the block is within an excluded sub-block of another block. #

	    my $pot_accomm_blks = $excl_mrca2blocks{$nodeid_mrca}; # Set of potentially accommodating blocks. #
	    if (defined $pot_accomm_blks) {
		my $if_included = 0;
		foreach my $info_pablk (@{$pot_accomm_blks}) { # 1st main middle for-loop (over potentially accommodating blocks). #
		    my ($indx_pablk, $excl_sbblk) = @{$info_pablk};
		    my ($left_bound, $right_bound) = @{$excl_sbblk}[0,1];

			# Skip if the block sticks out of the sub-block. # 
		    ($beg_site < $left_bound) and next;
		    ($right_bound < $end_site) and next;

		    $if_included = 1;
		    last;
		}				# End of the 1st main middle for-loop (over potentially accommodating blocks). #
		$if_included and next; # If included in an excluded sub-block of another block, the block is NOT regarded as 'trivial'.
	    }

		# Test 2: Examine whether there is a run of $shift connecting either end of this block to the appropriate MSA end, in any sequence NOT involved in this block.

	    my ($common, $not_involved, $ex2) = diff_nmarray (@full_seq_indices, @{$seqs_invlvd});

	    my $if_isolated = 1;

	    foreach my $indx (@{$not_involved}) { # 2nd main middle for-loop (over sequences NOT involved in the block). #

		my $row_shifts_respos = $map_shifts_respos->[$indx];

		if ($commoner_shift_flank == $shift_lf) { # Examine the region on the left of the block. #
		    my $if_stretched = 0;
		    for (my $s=$beg_site; $s<=$end_site; $s++) { # 1st inner for-loop (forward over sites in the block). #
			my $shift1 = $row_shifts_respos->[$s];
			($shift1 eq $gap) and next;
			($shift == $commoner_shift_flank) or last;
			$if_stretched = 1;
			last;
		    }				# End of the 1st inner for-loop (forward over sites in the block). #
		    if ($if_stretched) {
			for (my $s=0; $s<$beg_site; $s++) { # 2nd inner for-loop (over sites on the left of the block). #
			    my $shift1 = $row_shifts_respos->[$s];
			    ($shift1 eq $gap) and next;
			    ($shift1 == $commoner_shift_flank) and next;
			    $if_stretched = 0;
			    last;
			}			# End of the 2nd inner for-loop (over sites on the left of the block). #
		    }
		    if ($if_stretched) {
			$if_isolated = 0;
			last;
		    }
		}

	 	if ($commoner_shift_flank == $shift_rf) { # Examine the region on the right of the block. #
		    my $if_stretched = 0;
		    for (my $s=$end_site; $s>=$beg_site; $s--) { # 3rd inner for-loop (backward over sites in the block). #
			my $shift1 = $row_shifts_respos->[$s];
			($shift1 eq $gap) and next;
			($shift == $commoner_shift_flank) or last;
			$if_stretched = 1;
			last;
		    }				# End of the 3rd inner for-loop (backward over sites in the block). #
		    if ($if_stretched) {
			for (my $s=$end_site+1; $s<$len_aln; $s++) { # 4th inner for-loop (over sites on the right of the block). #
			    my $shift1 = $row_shifts_respos->[$s];
			    ($shift1 eq $gap) and next;
			    ($shift1 == $commoner_shift_flank) and next;
			    $if_stretched = 0;
			    last;
			}			# End of the 4th inner for-loop (over sites on the right of the block). #
		    }
		    if ($if_stretched) {
			$if_isolated = 0;
			last;
		    }
		}
	    }			# End of the 2nd main middle for-loop (over sequences NOT involved in the block). #

	    ($if_isolated) and next; # If "isolated," the block is NOT regarded as "trivial."

	    $block2trivial{$bl} = 1;

	}			# End of the main outer for-loop (over blocks). #


	return \%block2trivial;

}	# End of the subroutine 'find_trivial_blocks'. #


# lump_together_similar_blocks_proto:
#	This is an imperfect version of 'lump_together_similar_blocks'.
#	It uses a simpler criterion for identifying gap-mediated merger of two blocks.
#	(DEVELOPMENT FROZEN on Oct 17 (Fri), 2014.)
#
# lump_together_similar_blocks:
#	This subroutine receives a set of blocks of residue-position-shifts, which was output by 'reorganize_classes_shift_respos',
#	and lumps together neighboring blocks affecting the identical set of sequences, if they satisfy some conditions.
#	(CREATION STARTED on Oct 17 (Fri), 2014, ENDED on Oct 21 (Tue), 2014.)
#
# INPUT: (\@set_blocks_shift_respos, \@seqids, \%block2trivial, \@map_shifts_respos, $gap), where
#
#	@{$set_blocks_shift_respos[$bl]} = ($shift, $beg_blk, $end_blk, $id_node_mrca, $depth_mrca, \@seqs_involved, \%br2change, \@excl_sbblocks, $ct_changes, \@indices_src_classes)
#	is for the $bl th block of the run of shifts of residue positions, where
#	$shift is the value of shift characterizing the block,
#	$beg/end_blk is the beginning/ending coordinate (0-based full-closed) of the block,
#	$node_mrca is the node of the most recent common ancestor of the sequences involved,
#	@seqs_affected stores the (0-based) indices of the sequences involved with the block,
#	%br2change = ($br_id => [$stat_upper_end, $stat_lower_end], ...),
#	@{$excl_sbblocks[$sb]} = ($beg_site, $end_site, $mrca_node) is for the $sb th sub-blocks excluded from the block, with $mrca_node is the "Most Recent Common Ancestor" node of the sequences making up the sub-block, and
#	$ct_changes is the number of "changes" (including the exclusion of sub-blocks) necessary for separating the involved sequences,
#	 @indices_src_classes stores the indices of the classes that are used to construct the block;
#
#	$seqids[$k] is the ID of the $k th sequence in the MSA;
#
#	%block2trivial = ($indx_block => 1, ...) for blocks judged as "trivial";
#
#	$map_shifts_respos[$k]->[$s] is the shift in the residue position from the reference MSA to the reconstructed one
#	for the $s th site of the $k th sequence, in the reconstructed MSA.
#	It is $gap if occupied by a gap;
#
#	$gap is the character representing a gap.
#
# OUTPUT: \@composite_blocks, where
#	@{$composite_blocks[$cb]} = ($beg_cb, $end_cb, $nodeid_mrca, \%br2change, \@constituents, \@seqs_involved, \@merger_types) is for the $cb th composite block, where
#	$beg/end_cb is the beginning/ending coordinate of the composite block (in the 0-based full-closed convention),
#	%br2change = ($branch_id => [$state_upper_end, $state_lower_end], ...) for the branches necessary for separating the involved sequences,
#	@constituents stores the indices of the blocks that makes up the composite block,
#	@seqs_involved stores the indices of the sequences involved in the constituent blocks.
#	$merger_types[$i] dictates the type of merger between the $i th and ($i+1) th constituent blocks
#	( = 0 for 'gap-mediated', = 1/2 for 'non-gap-mediated' with the $i/($i+1) th block incorporated).
#
sub lump_together_similar_blocks_proto (\@\@\%\@$) {

	my ($set_blocks_shift_respos, $seqids, $block2trivial, $map_shifts_respos, $gap) = @_;

	my $ct_blocks = @{$set_blocks_shift_respos};
	if ($ct_blocks==0) {
	    return []; # Return an empty set.

	} elsif ($ct_blocks==1) {
	    my ($shift, $beg_blk, $end_blk, $nodeid_mrca, $depth_mrca, $seqs_involved, $br2change, $excl_sbblocks, $ct_changes, $indices_src_classes) = @{$set_blocks_shift_respos->[0]};

			# A BUG Fixed (on Oct 18 (Sat), 2014). #
	    my @cmp_blk = ($beg_blk, $end_blk, $nodeid_mrca, $br2change, [0], $seqs_involved, []);
	    ##my @cmp_blk = ($beg_blk, $end_blk, $nodeid_mrca, $br2change, [0], $seqs_involved);
	    return [ \@cmp_blk ];
	}

	$gap = uc $gap;

	my $ct_seqs = @{$seqids};
	my $alnlen = @{$map_shifts_respos->[0]};
	my @full_seq_indices = (0 .. $ct_seqs-1);

	my %seqset2blocks; # = ("$indx_seq1;$indx_seq2;..." => \@indices_blocks, ...)
	my %shift_interval2blocks; # = ("$shift:$beg_blk:$end_blk" => \@indices_blocks, ...)

	for (my $bl=0; $bl<$ct_blocks; $bl++) { # Preliminary for-loop (over blocks). #

	    (defined $block2trivial->{$bl}) and next; # Skip a "trivial" block. #

	    my ($shift, $beg_blk, $end_blk, $nodeid_mrca, $depth_mrca, $seqs_involved, $br2change, $excl_sbblocks, $ct_changes, $indices_src_classes) = @{$set_blocks_shift_respos->[$bl]};

	    my $cnct_seqs = join (';', @{$seqs_involved});
	    my $blocks1 = $seqset2blocks{$cnct_seqs};
	    (defined $blocks1) or ($blocks1 = $seqset2blocks{$cnct_seqs} = []);
	    push @{$blocks1}, $bl;

	    my $shift_interval = "$shift:$beg_blk:$end_blk";
	    my $blocks2 = $shift_interval2blocks{$shift_interval};
	    (defined $blocks2) or ($blocks2 = $shift_interval2blocks{$shift_interval} = []);
	    push @{$blocks2}, $bl;

	}			# End of the preliminary for-loop (over blocks). #

		## MAIN PROCESS: Lump together neighboring blocks involving the identical set of sequences, if they satisfy some conditions. ##

	my @composite_blocks = ();

	foreach my $seqset (sort keys %seqset2blocks) { # Main outer for-loop (over sets of blocks classified by their involved sequences). #
	    my $sbj_blocks = $seqset2blocks{$seqset};

			# Sort the subject blocks in the spatial order. #

	    my $ct_sbj_blocks = @{$sbj_blocks};
	    my @std_sbj_blocks = ($ct_sbj_blocks>1) ? sort {$set_blocks_shift_respos->[$a][1] <=> $set_blocks_shift_respos->[$b][1]} @{$sbj_blocks} : @{$sbj_blocks} ;
	

	    my @sbset_composite_blocks = ();

			# A BUG fixed on Oct 18 (Sat), 2014. #
	    for (my $i=0; $i<$ct_sbj_blocks; $i++) { # Main middle for-loop (over blocks in the set). #
	    ##while (my $bl = shift @std_sbj_blocks) {...} # Main middle while-loop (over blocks in the set). #

		my $bl = $std_sbj_blocks[$i];
		
		my ($shift, $beg_blk, $end_blk, $nodeid_mrca, $depth_mrca, $seqs_involved, $br2change, $excl_sbblocks, $ct_changes, $indices_src_classes) = @{$set_blocks_shift_respos->[$bl]};

		my @tentative_cmp_blk = ($beg_blk, $end_blk, $nodeid_mrca, $br2change, [$bl], $seqs_involved, []);

		unless (@sbset_composite_blocks>0) {
			# Create a new composite block. #
		    push @sbset_composite_blocks, \@tentative_cmp_blk;
		    next;
		}

			# Retrieve the last (i.e., left-neighboring) block. #
		my $last_cmp_blk = $sbset_composite_blocks[$#sbset_composite_blocks];
		my $last_constituents = $last_cmp_blk->[4];
		my $last_blk = $last_constituents->[$#{$last_constituents}];

		my ($shift0, $beg_blk0, $end_blk0, $nodeid_mrca0, $depth_mrca0, $seqs_involved0, $br2change0, $excl_sbblocks0, $ct_changes0, $indices_src_classes0) = @{$set_blocks_shift_respos->[$last_blk]};

			# (By definition, $nodeid_mrca, $seqs_involved, and $br2changed must be identical to $nodeid_mrca0, $seqs_involved0, and $br2changed0, respectively.) #

		my $gapsize = $beg_blk - ($end_blk0 +1);

		if ($gapsize>0) {
			## When the two blocks are NOT contiguous. ##

			# Pre-test: Examine the consistency between the gap size and the shift difference.

		    my $diff_shift = $shift - $shift0;
		    unless ($gapsize == $diff_shift) {
				# Create a new composite block. #
			push @sbset_composite_blocks, \@tentative_cmp_blk;
			next;
		    }

			# Test 1a: Examine whether the mediating sites of the involved sequences are occupied by gaps alone. #

		    my $if_nongap = 0;
		    foreach my $seqid (@{$seqs_involved}) { # 1st main inner foreach-loop (over sequences involved). #

			my $row_shifts_respos = $map_shifts_respos->[$seqid];

			for (my $s=$end_blk0+1; $s<$beg_blk; $s++) { # Inner-inner for-loop (over sites between the blocks). #
			    ($row_shifts_respos->[$s] eq $gap) and next;
			    $if_nongap = 1;
			    last;
			}				# End of the inner-inner for-loop (over sites between the blocks). #
			$if_nongap and last;
		    }				# End of the 1st main inner foreach-loop (over sequences involved). #

		    if ($if_nongap) {
				# Create a new composite block. #
			push @sbset_composite_blocks, \@tentative_cmp_blk;
			next;
		    }

			# Test 1b: Examine whether at least one non-involved sequences has the mediating sites occupied by gaps alone. #
		    my ($common, $seqs_non_involved, $ex2) = diff_nmarray (@full_seq_indices, @{$seqs_involved});
			
		    my $if_gaprun = 0;
		    foreach my $seqid (@{$seqs_non_involved}) { # 2nd main inner foreach-loop (over sequences NOT involved). #

			my $row_shifts_respos = $map_shifts_respos->[$seqid];

			my $if_nongap2=0;
			for (my $s=$end_blk0+1; $s<$beg_blk; $s++) { # Inner-inner for-loop (over sites between the blocks). #
			    ($row_shifts_respos->[$s] eq $gap) and next;
			    $if_nongap2 = 1;
			}				# End of the inner-inner for-loop (over sites between the blocks). #
			$if_nongap2 and next;
			$if_gaprun = 1;
			last;
		    }				# End of the 2nd main inner foreach-loop (over sequences NOT involved). #

		    unless ($if_gaprun) {
				# Create a new composite block. #
			push @sbset_composite_blocks, \@tentative_cmp_blk;
			next;
		    }

				# Incorporate the subject block into the last composite block. #

		    $last_cmp_blk->[1] = $end_blk;
		    push @{$last_constituents}, $bl;
		    push @{$last_cmp_blk->[6]}, 0;

		    next;

		} # END of "if ($gapsize>0) {...}"


			# When the two blocks sit contiguously. #
			# => Examine whether intermediate candidate block can be incorporated into another block.

		my $intm_incp_type = 0; # = 1/2 if the last/current block was incorporated.

		foreach my $intm_cand (
			[$shift0 - $shift, $beg_blk0 - $shift, $end_blk0 - $shift, 1],
			[$shift - $shift0, $beg_blk - $shift0, $end_blk - $shift0, 2] ) { # 3rd main inner foreach-loop (over candidates of the intermediate state of the block). #

		    my ($shift_cand, $beg_cand, $end_cand, $type_cand) = @{$intm_cand};

		    my $shift_intvl_cand = "$shift_cand:$beg_cand:$end_cand";
		    my $blocks_cand = $shift_interval2blocks{$shift_intvl_cand};

		    (defined $blocks_cand) or next;

		    foreach my $blk_c (@{$blocks_cand}) { # Inner-inner foreach-loop (over blocks whose shift and region matched with those of the intermediate candidate). #

			my ($shift_c, $beg_blk_c, $end_blk_c, $nodeid_mrca_c, $depth_mrca_c, $seqs_involved_c, $br2change_c, $excl_sbblocks_c, $ct_changes_c, $indices_src_classes_c) = @{$set_blocks_shift_respos->[$blk_c]};

				# Examine whether the intermediate state candidate clicks together with the candidate block. #

			foreach my $br (sort {$a <=> $b} keys %{$br2change}) { # Innermost foreach-loop (over branches separating the involved sequences from the rest). #
			    my $change_c = $br2change_c->{$br};
			    (defined $change_c) or next;

			    my ($state_ue, $state_le) = @{$br2change->{$br}};
			    my ($state_ue_c, $state_le_c) = @{$change_c};

			    ($state_ue eq $state_le_c) or next;

				# The two blocks clicked together. #

			    $intm_incp_type = $type_cand;
			    last;
			}				# End of the innermost foreach-loop (over branches separating the involved sequences from the rest). #

		        ($intm_incp_type) and last;
		    }				# End of the inner-inner foreach-loop (over blocks whose shift and region matched with those of the intermediate candidate). #

		    ($intm_incp_type) and last;
		}					# End of the 3rd main inner foreach-loop (over candidates of the intermediate state of the block). #

		if ($intm_incp_type) {
			# If an intermediate candidate succeeded in being incorporated in another block, #
			# => incorporate the subject block into the last composite block. #

		    $last_cmp_blk->[1] = $end_blk;
		    push @{$last_constituents}, $bl;
		    push @{$last_cmp_blk->[6]}, $intm_incp_type;

		} else {
			# Otherwise, create a new composite block. #
		    push @sbset_composite_blocks, \@tentative_cmp_blk;
		    next;
		}

			# A BUG fixed (on Oct 18 (Sat), 2014). #
	    }					# End of the main middle for-loop (over blocks in the set). #
	    ##}					# End of the main middle while-loop (over blocks in the set). #

	    push @composite_blocks, @sbset_composite_blocks;

	}				# End of the main outer for-loop (over sets of blocks classified by their involved sequences). #

		### RESTART FROM HERE ###

		# Finally, sort the composite blocks according to their beginning coordinates. #

	@composite_blocks = sort { $a->[0] <=> $b->[0] } @composite_blocks;

	return \@composite_blocks;

}	# End of the subroutine 'lump_together_similar_blocks_proto'. # 


# lump_together_similar_blocks:
#	This subroutine receives a set of blocks of residue-position-shifts, which was output by 'reorganize_classes_shift_respos',
#	and lumps together neighboring blocks affecting the identical set of sequences, if they satisfy some conditions.
#	(CREATION STARTED on Oct 17 (Fri), 2014, ENDED on Oct 21 (Tue), 2014.)
#
# INPUT: (\@set_blocks_shift_respos, \@seqids, \%block2trivial, \@map_shifts_respos, $gap, \@set_cls_gblocks_ref, \@set_cls_gblocks_rec, \@set_br2change_for_gps, \%node2pa, \%node2ch, $topnode_id), where
#
#	@{$set_blocks_shift_respos[$bl]} = ($shift, $beg_blk, $end_blk, $id_node_mrca, $depth_mrca, \@seqs_involved, \%br2change, \@excl_sbblocks, $ct_changes, \@indices_src_classes)
#	is for the $bl th block of the run of shifts of residue positions, where
#	$shift is the value of shift characterizing the block,
#	$beg/end_blk is the beginning/ending coordinate (0-based full-closed) of the block,
#	$node_mrca is the node of the most recent common ancestor of the sequences involved,
#	@seqs_affected stores the (0-based) indices of the sequences involved with the block,
#	%br2change = ($br_id => [$stat_upper_end, $stat_lower_end], ...),
#	@{$excl_sbblocks[$sb]} = ($beg_site, $end_site, $mrca_node) is for the $sb th sub-blocks excluded from the block, with $mrca_node is the "Most Recent Common Ancestor" node of the sequences making up the sub-block, and
#	$ct_changes is the number of "changes" (including the exclusion of sub-blocks) necessary for separating the involved sequences,
#	 @indices_src_classes stores the indices of the classes that are used to construct the block;
#
#	$seqids[$k] is the ID of the $k th sequence in the MSA;
#
#	%block2trivial = ($indx_block => 1, ...) for blocks judged as "trivial";
#
#	$map_shifts_respos[$k]->[$s] is the shift in the residue position from the reference MSA to the reconstructed one
#	for the $s th site of the $k th sequence, in the reconstructed MSA.
#	It is $gap if occupied by a gap;
#
#	$gap is the character representing a gap;
#
#	@{$set_cls_gblocks_ref/rec[$cl]->[$gb]} = ($indx_gp, $len_gb, $start_gb, $end_gb) is for the $gb th gap-pattern block in the $cl th cluster (i.e., gapped segment) in the reference/reconstructed MSA,
#	with $indx_gp being the index specifying the gap-pattern of the block ;
#
#	%{$set_br2change_for_gps->[$indx_gp]} = ($branch_id => [$state_ue, $state_le], ...) for the $indx_gp th gap-pattern;
#
#	%node2pa = ($node_id => $parent_id, ...) for all nodes but root of the tree;
#	%node2ch = ($node_id => \@child_nodes, ...) for all interior nodes;
#
#	$topnode_id is the ID of the top-node (i.e., root) of the tree.
#
# OUTPUT: \@composite_blocks, where
#	@{$composite_blocks[$cb]} = ($beg_cb, $end_cb, $nodeid_mrca, \%br2change, \@constituents, \@seqs_involved, \@merger_types) is for the $cb th composite block, where
#	$beg/end_cb is the beginning/ending coordinate of the composite block (in the 0-based full-closed convention),
#	%br2change = ($branch_id => [$state_upper_end, $state_lower_end], ...) for the branches necessary for separating the involved sequences,
#	@constituents stores the indices of the blocks that makes up the composite block,
#	@seqs_involved stores the indices of the sequences involved in the constituent blocks.
#	$merger_types[$i] dictates the type of merger between the $i th and ($i+1) th constituent blocks
#	( = 0 for 'gap-mediated', = 1/2 for 'non-gap-mediated' with the $i/($i+1) th block incorporated).
#
sub lump_together_similar_blocks (\@\@\%\@$\@\@\@\%\%$) {

	my ($set_blocks_shift_respos, $seqids, $block2trivial, $map_shifts_respos, $gap,
		$set_cls_gblocks_ref, $set_cls_gblocks_rec, $set_br2change_for_gps, $node2pa, $node2ch, $topnode_id) = @_;

	my $ct_blocks = @{$set_blocks_shift_respos};
	if ($ct_blocks==0) {
	    return []; # Return an empty set.

	} elsif ($ct_blocks==1) {
	    my ($shift, $beg_blk, $end_blk, $nodeid_mrca, $depth_mrca, $seqs_involved, $br2change, $excl_sbblocks, $ct_changes, $indices_src_classes) = @{$set_blocks_shift_respos->[0]};

			# A BUG Fixed (on Oct 18 (Sat), 2014). #
	    my @cmp_blk = ($beg_blk, $end_blk, $nodeid_mrca, $br2change, [0], $seqs_involved, []);
	    ##my @cmp_blk = ($beg_blk, $end_blk, $nodeid_mrca, $br2change, [0], $seqs_involved);
	    return [ \@cmp_blk ];
	}

	$gap = uc $gap;

	my $ct_seqs = @{$seqids};
	my $alnlen = @{$map_shifts_respos->[0]};
	my @full_seq_indices = (0 .. $ct_seqs-1);

		# 1st preliminary process: Make quick reference lists for the blocks of residue-position shifts. #

	my %seqset2blocks; # = ("$indx_seq1;$indx_seq2;..." => \@indices_blocks, ...)
	my %shift_interval2blocks; # = ("$shift:$beg_blk:$end_blk" => \@indices_blocks, ...)

	for (my $bl=0; $bl<$ct_blocks; $bl++) { # 1st preliminary for-loop (over blocks). #

	    (defined $block2trivial->{$bl}) and next; # Skip a "trivial" block. #

	    my ($shift, $beg_blk, $end_blk, $nodeid_mrca, $depth_mrca, $seqs_involved, $br2change, $excl_sbblocks, $ct_changes, $indices_src_classes) = @{$set_blocks_shift_respos->[$bl]};

	    my $cnct_seqs = join (';', @{$seqs_involved});
	    my $blocks1 = $seqset2blocks{$cnct_seqs};
	    (defined $blocks1) or ($blocks1 = $seqset2blocks{$cnct_seqs} = []);
	    push @{$blocks1}, $bl;

	    my $shift_interval = "$shift:$beg_blk:$end_blk";
	    my $blocks2 = $shift_interval2blocks{$shift_interval};
	    (defined $blocks2) or ($blocks2 = $shift_interval2blocks{$shift_interval} = []);
	    push @{$blocks2}, $bl;

	}			# End of the 1st preliminary for-loop (over blocks). #

		# 2nd preliminary process: Make quick reference lists for the gap-pattern blocks in the reference/reconstructed MSAs. #

	my %interval2gblk_ref; # = ("$beg_blk:$end_blk" => [$indx_cl, $indx_gb, $indx_gp], ...) for the gap-pattern blocks in the reference MSA.
	my %interval2gblk_rec; # = ("$beg_blk:$end_blk" => [$indx_cl, $indx_gb, $indx_gp], ...) for the gap-pattern blocks in the reconstructed MSA.

	my $ct_cls_ref = @{$set_cls_gblocks_ref};
	for (my $cl=0; $cl<$ct_cls_ref; $cl++) { # 2nd preliminary for-loop (over gapped segments in reference). #
	    my $gblks_in_cls = $set_cls_gblocks_ref->[$cl];
	    my $ct_blks = @{$gblks_in_cls};
	    for (my $gb=0; $gb<$ct_blks; $gb++) { # Inner for-loop (over gap-pattern blocks). #
		my ($indx_gp, $len_gb, $beg_gb, $end_gb) = @{$gblks_in_cls->[$gb]};
		$interval2gblk_ref{"$beg_gb:$end_gb"} = [$cl, $gb, $indx_gp];
	    }				# End of the inner for-loop (over gap-pattern blocks). #
	}			# End of the 2nd preliminary for-loop (over gapped segments in reference). #

	my $ct_cls_rec = @{$set_cls_gblocks_rec};
	for (my $cl=0; $cl<$ct_cls_rec; $cl++) { # 2nd preliminary for-loop (over gapped segments in reconstructed). #
	    my $gblks_in_cls = $set_cls_gblocks_rec->[$cl];
	    my $ct_blks = @{$gblks_in_cls};
	    for (my $gb=0; $gb<$ct_blks; $gb++) { # Inner for-loop (over gap-pattern blocks). #
		my ($indx_gp, $len_gb, $beg_gb, $end_gb) = @{$gblks_in_cls->[$gb]};
		$interval2gblk_rec{"$beg_gb:$end_gb"} = [$cl, $gb, $indx_gp];
	    }				# End of the inner for-loop (over gap-pattern blocks). #
	}			# End of the 2nd preliminary for-loop (over gapped segments in reconstructed). #


		## MAIN PROCESS: Lump together neighboring blocks involving the identical set of sequences, if they satisfy some conditions. ##

	my @composite_blocks = ();

	foreach my $seqset (sort keys %seqset2blocks) { # Main outer for-loop (over sets of blocks classified by their involved sequences). #
	    my $sbj_blocks = $seqset2blocks{$seqset};

			# Sort the subject blocks in the spatial order. #

	    my $ct_sbj_blocks = @{$sbj_blocks};
	    my @std_sbj_blocks = ($ct_sbj_blocks>1) ? sort {$set_blocks_shift_respos->[$a][1] <=> $set_blocks_shift_respos->[$b][1]} @{$sbj_blocks} : @{$sbj_blocks} ;
	

	    my @sbset_composite_blocks = ();

			# A BUG fixed on Oct 18 (Sat), 2014. #
	    for (my $i=0; $i<$ct_sbj_blocks; $i++) { # Main middle for-loop (over blocks in the set). #
	    ##while (my $bl = shift @std_sbj_blocks) {...} # Main middle while-loop (over blocks in the set). #

		my $bl = $std_sbj_blocks[$i];
		
		my ($shift, $beg_blk, $end_blk, $nodeid_mrca, $depth_mrca, $seqs_involved, $br2change, $excl_sbblocks, $ct_changes, $indices_src_classes) = @{$set_blocks_shift_respos->[$bl]};

		my @tentative_cmp_blk = ($beg_blk, $end_blk, $nodeid_mrca, $br2change, [$bl], $seqs_involved, []);

		unless (@sbset_composite_blocks>0) {
			# Create a new composite block. #
		    push @sbset_composite_blocks, \@tentative_cmp_blk;
		    next;
		}

			# Retrieve the last (i.e., left-neighboring) block. #
		my $last_cmp_blk = $sbset_composite_blocks[$#sbset_composite_blocks];
		my $last_constituents = $last_cmp_blk->[4];
		my $last_blk = $last_constituents->[$#{$last_constituents}];

		my ($shift0, $beg_blk0, $end_blk0, $nodeid_mrca0, $depth_mrca0, $seqs_involved0, $br2change0, $excl_sbblocks0, $ct_changes0, $indices_src_classes0) = @{$set_blocks_shift_respos->[$last_blk]};

			# (By definition, $nodeid_mrca, $seqs_involved, and $br2changed must be identical to $nodeid_mrca0, $seqs_involved0, and $br2changed0, respectively.) #

			## First, examine whether a gap-mediated merger is possible or not. ##
			## (MODIFIED in further development beyond 'lump_together_similar_blocks_proto'.) ##

		my $if_gap_mediated = 1;

			# Examine consistency with the reconstructed MSA. #
		my $gapsize_rec = $beg_blk - ($end_blk0 +1);

		if ($gapsize_rec<0) { # This condition was introduced to avoid the loss of some non-trivial position-shifts (on Oct 22 (Wed), 2014). #
				# Create a new composite block. #
		    push @sbset_composite_blocks, \@tentative_cmp_blk;
		    next;
		}

		if ($gapsize_rec>0) {

			# See if the mediating region clicks with the gap in reconstructed MSA.

		    my ($beg_gap_rec, $end_gap_rec) = ($end_blk0+1, $beg_blk-1);

			# A BUG fixed on Oct 21 (Tue), 2014. #
		    my $info_gap_rec = $interval2gblk_rec{"$beg_gap_rec:$end_gap_rec"};
		    ##my $info_gap_rec = $interval2gblk_ref{"$beg_gap_rec:$end_gap_rec"};

	# %interval2gblk_rec; # = ("$beg_blk:$end_blk" => [$indx_cl, $indx_gb, $indx_gp], ...) for the gap-pattern blocks in the reconstructed MSA.

		    if (defined $info_gap_rec) {
			my $indx_gp = $info_gap_rec->[2];
			my $br2change_for_gp = $set_br2change_for_gps->[$indx_gp];

				# See if the gap-pattern in the mediating region interferes with the 'presence' pattern of the shift. #

			# $if_interfere = 1 if the two patterns are 'complementary' to each other,
			#               = 2 if they overlap each other,
			#               = 0 otherwise.
			#
			# $diff_level	= 0 if the two MRCAs either equal each other or are in different lineages,
			#		= -1 if the MRCA of the shift-block is the descendant of the MRCA for the gap-pattern,
			#		= +1 if the former is the ancestor of the latter.
			#
			my ($if_interfere, $mrca_sh_bl, $mrca_gp, $diff_level) = exam_interfere_bw_gap_patterns (%{$br2change}, %{$br2change_for_gp}, $gap, %{$node2pa}, %{$node2ch}, $topnode_id);

			if ($if_interfere) { $if_gap_mediated = 0; } # If the gap-pattern interfere with the shift-pattern, the two blocks can never merge in a gap-mediated manner.

		    } else {
			$if_gap_mediated = 0;
		    }

		} # END of "if ($gapsize_rec>0) {...}" #

			# Examine consistency with the reference MSA. #
		my $beg_blk_ref = $beg_blk - $shift;
		my $end_blk0_ref = $end_blk0 - $shift0;
		my $gapsize_ref = $beg_blk_ref - ($end_blk0_ref+1);

		if ($if_gap_mediated and ($gapsize_ref>0)) {

			# See if the mediating region clicks with the gap in reference MSA.

		    my ($beg_gap_ref, $end_gap_ref) = ($end_blk0_ref + 1, $beg_blk_ref-1);
		    my $info_gap_ref = $interval2gblk_ref{"$beg_gap_ref:$end_gap_ref"};
	# %interval2gblk_ref; # = ("$beg_blk:$end_blk" => [$indx_cl, $indx_gb, $indx_gp], ...) for the gap-pattern blocks in the reference MSA.

		    if (defined $info_gap_ref) {
			my $indx_gp = $info_gap_ref->[2];
			my $br2change_for_gp = $set_br2change_for_gps->[$indx_gp];

				# See if the gap-pattern in the mediating region interferes with the 'presence' pattern of the shift. #

			my ($if_interfere, $mrca_sh_bl, $mrca_gp, $diff_level) = exam_interfere_bw_gap_patterns (%{$br2change}, %{$br2change_for_gp}, $gap, %{$node2pa}, %{$node2ch}, $topnode_id);

			if ($if_interfere) { $if_gap_mediated = 0; } # If the gap-pattern interfere with the shift-pattern, the two blocks can never merge in a gap-mediated manner.

		    } else {
			$if_gap_mediated = 0;
		    }

		} # END of "if ($if_gap_mediated and ($gapsize_ref>0)) {...}" #

				### RESTART FROM HERE ###

		if ($if_gap_mediated) {
				# Incorporate the subject block into the last composite block. #

		    $last_cmp_blk->[1] = $end_blk;
		    push @{$last_constituents}, $bl;
		    push @{$last_cmp_blk->[6]}, 0;
		    next;

		} elsif ($gapsize_rec>0) {

				# Create a new composite block. #
		    push @sbset_composite_blocks, \@tentative_cmp_blk;
		    next;
		}

=For the predecessor 'lump_together_similar_blocks_proto'.
		if ($gapsize>0) {
			## When the two blocks are NOT contiguous. ##

			# Pre-test: Examine the consistency between the gap size and the shift difference.

		    my $diff_shift = $shift - $shift0;
		    unless ($gapsize == $diff_shift) {
				# Create a new composite block. #
			push @sbset_composite_blocks, \@tentative_cmp_blk;
			next;
		    }

			# Test 1a: Examine whether the mediating sites of the involved sequences are occupied by gaps alone. #

		    my $if_nongap = 0;
		    foreach my $seqid (@{$seqs_involved}) { # 1st main inner foreach-loop (over sequences involved). #

			my $row_shifts_respos = $map_shifts_respos->[$seqid];

			for (my $s=$end_blk0+1; $s<$beg_blk; $s++) { # Inner-inner for-loop (over sites between the blocks). #
			    ($row_shifts_respos->[$s] eq $gap) and next;
			    $if_nongap = 1;
			    last;
			}				# End of the inner-inner for-loop (over sites between the blocks). #
			$if_nongap and last;
		    }				# End of the 1st main inner foreach-loop (over sequences involved). #

		    if ($if_nongap) {
				# Create a new composite block. #
			push @sbset_composite_blocks, \@tentative_cmp_blk;
			next;
		    }

			# Test 1b: Examine whether at least one non-involved sequences has the mediating sites occupied by gaps alone. #
		    my ($common, $seqs_non_involved, $ex2) = diff_nmarray (@full_seq_indices, @{$seqs_involved});
			
		    my $if_gaprun = 0;
		    foreach my $seqid (@{$seqs_non_involved}) { # 2nd main inner foreach-loop (over sequences NOT involved). #

			my $row_shifts_respos = $map_shifts_respos->[$seqid];

			my $if_nongap2=0;
			for (my $s=$end_blk0+1; $s<$beg_blk; $s++) { # Inner-inner for-loop (over sites between the blocks). #
			    ($row_shifts_respos->[$s] eq $gap) and next;
			    $if_nongap2 = 1;
			}				# End of the inner-inner for-loop (over sites between the blocks). #
			$if_nongap2 and next;
			$if_gaprun = 1;
			last;
		    }				# End of the 2nd main inner foreach-loop (over sequences NOT involved). #

		    unless ($if_gaprun) {
				# Create a new composite block. #
			push @sbset_composite_blocks, \@tentative_cmp_blk;
			next;
		    }

				# Incorporate the subject block into the last composite block. #

		    $last_cmp_blk->[1] = $end_blk;
		    push @{$last_constituents}, $bl;
		    push @{$last_cmp_blk->[6]}, 0;

		    next;

		} # END of "if ($gapsize>0) {...}"

=cut # END of "For the predecessor 'lump_together_similar_blocks_proto'."


			# When the two (non-gap-mediated) blocks sit contiguously. #
			# => Examine whether the intermediate state candidate of either block can be incorporated into yet another block.

		my $intm_incp_type = 0; # = 1/2 if the last/current block was incorporated.

		foreach my $intm_cand (
			[$shift0 - $shift, $beg_blk0 - $shift, $end_blk0 - $shift, 1],
			[$shift - $shift0, $beg_blk - $shift0, $end_blk - $shift0, 2] ) { # 3rd main inner foreach-loop (over candidates of the intermediate state of the block). #

		    my ($shift_cand, $beg_cand, $end_cand, $type_cand) = @{$intm_cand};

		    my $shift_intvl_cand = "$shift_cand:$beg_cand:$end_cand";
		    my $blocks_cand = $shift_interval2blocks{$shift_intvl_cand};

		    (defined $blocks_cand) or next;

		    foreach my $blk_c (@{$blocks_cand}) { # Inner-inner foreach-loop (over blocks whose shift and region matched with those of the intermediate candidate). #

			my ($shift_c, $beg_blk_c, $end_blk_c, $nodeid_mrca_c, $depth_mrca_c, $seqs_involved_c, $br2change_c, $excl_sbblocks_c, $ct_changes_c, $indices_src_classes_c) = @{$set_blocks_shift_respos->[$blk_c]};

				# Examine whether the intermediate state candidate clicks together with the candidate block. #

			foreach my $br (sort {$a <=> $b} keys %{$br2change}) { # Innermost foreach-loop (over branches separating the involved sequences from the rest). #
			    my $change_c = $br2change_c->{$br};
			    (defined $change_c) or next;

			    my ($state_ue, $state_le) = @{$br2change->{$br}};
			    my ($state_ue_c, $state_le_c) = @{$change_c};

			    ($state_ue eq $state_le_c) or next;

				# The two blocks clicked together. #

			    $intm_incp_type = $type_cand;
			    last;
			}				# End of the innermost foreach-loop (over branches separating the involved sequences from the rest). #

		        ($intm_incp_type) and last;
		    }				# End of the inner-inner foreach-loop (over blocks whose shift and region matched with those of the intermediate candidate). #

		    ($intm_incp_type) and last;
		}					# End of the 3rd main inner foreach-loop (over candidates of the intermediate state of the block). #

		if ($intm_incp_type) {
			# If an intermediate candidate succeeded in being incorporated in another block, #
			# => incorporate the subject block into the last composite block. #

		    $last_cmp_blk->[1] = $end_blk;
		    push @{$last_constituents}, $bl;
		    push @{$last_cmp_blk->[6]}, $intm_incp_type;

		} else {
			# Otherwise, create a new composite block. #
		    push @sbset_composite_blocks, \@tentative_cmp_blk;
		    next;
		}

			# A BUG fixed (on Oct 18 (Sat), 2014). #
	    }					# End of the main middle for-loop (over blocks in the set). #
	    ##}					# End of the main middle while-loop (over blocks in the set). #

	    push @composite_blocks, @sbset_composite_blocks;

	}				# End of the main outer for-loop (over sets of blocks classified by their involved sequences). #


		# Finally, sort the composite blocks according to their beginning coordinates. #

	@composite_blocks = sort { $a->[0] <=> $b->[0] } @composite_blocks;

	return \@composite_blocks;

}	# End of the subroutine 'lump_together_similar_blocks'. # 


# exam_interfere_bw_gap_patterns:
#	This subroutine receives two sets of binary changes ('presence' <-> 'absence') across a tree,
#	and examines whether the resulting maps of 'presence' states interfere with each other.
#	(CREATED on Oct 21 (Tue), 2014.)
#
#	PREREQUISITE:
#	The map of 'presence' states on the nodes must be "phylogenetically correct."
#	That is, if any pair of nodes show the 'presence' state, all nodes along the path connecting them must also show the 'presence' state.
#
# INPUT: (\%br2change1, \%br2change2, $char_abs, \%node2pa, \%node2ch, $topnode_id), where
#
#	%br2change1/2 = ($branch_id => [$state_ue, $state_le], ...) for all branches with changes in the set 1/2,
#	with $state_ue/le being the state ('presence'/'absence') at the upper-end/lower-end of the branch;
#
#	$char_abs is the character representing the 'absence' state;
#
#	%node2pa = ($node_id => $parent_id, ...) for all nodes but root;
#	%node2ch = ($node_id => \@child_nodes, ...) for all interior nodes;
#	$topnode_id is the ID of the top node (i.e., root) of the tree.
#
# OUTPUT: ($if_interfere, $mrca1, $mrca2, $diff_level), where
#
#	$if_interfere = 1 if the two maps of 'presence' on the nodes are largely 'complementary' to each other,
#		      = 2 if the two maps overlap each other,
#		      = 0 otherwise (i.e., they do not at all interfere with each other);
#
#	$diff_level	= 0 if either $mrca1 equals $mrca2 or they are in different lineages,
#			= -1 if $mrca1 is the descendant of $mrca2,
#			= +1 if $mrca1 is the ancestor of $mrca2,
#
sub exam_interfere_bw_gap_patterns (\%\%$\%\%$) {

	my ($br2change1, $br2change2, $char_abs, $node2pa, $node2ch, $topnode_id) = @_;

		# Preliminary Process: Identify the MRCA of the nodes with 'presence' state in each of sets 1 & 2. #

	my ($mrca1, $mrca2);

	foreach my $br (keys %{$br2change1}) { # 1st preliminary foreach-loop (over branches with change2 in set 1). #
	    my ($state_ue, $state_le) = @{$br2change1->{$br}};
	    if ($state_ue eq $char_abs) {
		$mrca1 = $br;
		last;
	    }
	}			# End of the 1st preliminary foreach-loop (over branches with changes in set 1). #
	(!(defined $mrca1) and (0<scalar (keys %{$br2change1}))) and ($mrca1 = $topnode_id); # If there is no 'insertion' (or 'creation') but is(are) some 'deletion(s)' (or 'annihilation(s)'), the top-node must be the MRCA.
	##(defined $mrca1) or ($mrca1 = $topnode_id); # If there is no 'insertion' (or 'creation'), the top-node must be the MRCA.

	foreach my $br (keys %{$br2change2}) { # 2nd preliminary foreach-loop (over branches with change2 in set 2). #
	    my ($state_ue, $state_le) = @{$br2change2->{$br}};
	    if ($state_ue eq $char_abs) {
		$mrca2 = $br;
		last;
	    }
	}			# End of the 2nd preliminary foreach-loop (over branches with changes in set 2). #
	(!(defined $mrca2) and (0<scalar (keys %{$br2change2}))) and ($mrca2 = $topnode_id); # If there is no 'insertion' (or 'creation') but is(are) some 'deletion(s)' (or 'annihilation(s)'), the top-node must be the MRCA.
	##(defined $mrca2) or ($mrca2 = $topnode_id); # If there is no 'insertion' (or 'creation'), the top-node must be the MRCA.


		## MAIN PROCESS: Examine the relationship between the two MRCAs. #

	unless ((defined $mrca1) and (defined $mrca2)) {
		# An EXCEPTIONAL case, where either (or both) of the maps is(are) null. => Consider them as 'non-interfering'. #
		# (ADDED on Oct 21 (Tue), 2014.) #

	    return (0, $mrca1, $mrca2, 0);
	}


	if ($mrca1 == $mrca2) {
	    return (2, $mrca1, $mrca2, 0); # The two 'presence' state maps must overlap each other, in one way or another.
	}

	my $pa_mrca1 = $node2pa->{$mrca1};
	my $pa_mrca2 = $node2pa->{$mrca2};

	if ((defined $pa_mrca1) and (defined $pa_mrca2) and ($pa_mrca1 == $topnode_id) and ($pa_mrca2 == $topnode_id) and (@{$node2ch->{$topnode_id}} == 2)) {
	##if (($pa_mrca1 == $topnode_id) and ($pa_mrca2 == $topnode_id) and (@{$node2ch->{$topnode_id}} == 2)) {...} # A BUG fixed on Oct 7 (Wed), 2015. #
	    return (1, $mrca1, $mrca2, 0); # The two 'presence' state maps must be largely complementary.
	}

	my ($common_ancestors, $lineage1, $lineage2) = fetch_common_ancestors ($mrca1, $mrca2, %{$node2pa});

	if ((@{$lineage1}>0) and (@{$lineage2}>0)) {
	    return (0, $mrca1, $mrca2, 0); # The two 'presence' state maps must have emerged independently, and thus must never interfere with each other.
	}

		# One of the MRCAs must be a 'descendant' of the other. #

	my ($bridging_nodes, $br2change_upper_map, $diff_level) = (@{$lineage1}>0) ? ($lineage1, $br2change2, -1) : ($lineage2, $br2change1, +1) ;

	my $mrca_lower_map = pop @{$bridging_nodes};

	my $chg_um_at_mrca_lm = $br2change_upper_map->{$mrca_lower_map};
	if (defined $chg_um_at_mrca_lm) {
	    my ($state_ue, $state_le) = @{$chg_um_at_mrca_lm};

	    if ($state_le eq $char_abs) {
			# If the 'upper-map' shows a 'deletion' along the branch jut above the MRCA of the 'lower-map',
			# that means that the two maps are largely complementary.
		return (1, $mrca1, $mrca2, $diff_level);
	    } else {
		my ($mrca_up, $mrca_lw) = ($diff_level>0) ? ($mrca1, $mrca2) : ($mrca2, $mrca1);
		print STDOUT "[ERROR 'exam_inferfere_by_gap_patterns'] IMPOSSIBLE! Found an 'insertion' along the branch above the lower MRCA '$mrca_lower_map' (the upper MRCA is '$mrca_up'): $! !\n\n";
		return (undef, $mrca1, $mrca2, $diff_level);
	    }
	}

	foreach my $bridge (@{$bridging_nodes}) { # Main foreach-loop (over branches bridging the two MRCAs). #

	    my $chg_um_brg = $br2change_upper_map->{$bridge};
	    if (defined $chg_um_brg) {
		my ($state_ue, $state_le) = @{$chg_um_brg};

		if ($state_le eq $char_abs) {
			# If the 'upper-map' shows a 'deletion' along a bridging branch (except the one above the lower MRCA),
			# that means that the two maps should never interfere with each other.
		    return (0, $mrca1, $mrca2, $diff_level);
		} else {
		    my ($mrca_up, $mrca_lw) = ($diff_level>0) ? ($mrca1, $mrca2) : ($mrca2, $mrca1);
		    print STDOUT "[ERROR 'exam_inferfere_by_gap_patterns'] IMPOSSIBLE! Found an 'insertion' along the branch '$bridge', which bridges the lower MRCA (='$mrca_lw') and the upper MRCA (='$mrca_up'): $! !\n\n";
		    return (undef, $mrca1, $mrca2, $diff_level);
		}
	    }
	}			# End of the main foreach-loop (over branches bridging the two MRCAs). #


	return (2, $mrca1, $mrca2, $diff_level); # Otherwise, the two maps must overlap each other.

}	# End of the subroutine 'exam_interfere_bw_gap_patterns'. #


1;   # a 'spell' which enables the module 'use'-able and 'require'-able #
