# Supplementary material for: Characterization of multiple sequence alignment errors using complete-likelihood score and position-shift map
Source: BMC Bioinformatics. 2016 Mar 18;17:133. doi: 10.1186/s12859-016-0945-5 (PMC4799563; doi:10.1186/s12859-016-0945-5)
Supplement: Additional file 2: — The ZIP archive of a package that contains the original versions of Perl modules and scripts used for creating the simulated and reconstructed MSAs and for analyzing these MSAs. It also contains a README file that describes how to use the modules and scripts. (The modules and scripts will run on a Mac OS X terminal. And it will probably run on other UNIX platforms, although we have not tested whether they indeed do.) The package also contains the Dawg control files that were used for the simulations. The latest version of the package (“ComplLiMment_P.verxxx”) can be found in the ‘lolipog’ directory at the FTP repository of the Bioinformatics Organization [85]. (ZIP 4746 kb) [file 12859_2016_945_MOESM2_ESM.zip › additional_file_2/ComplLiMment_P.ver0.6.1.2/MyPerlModules/MySOP_Scoring_MSA.pm]

package MySOP_Scoring_MSA;
#
###################################################################################
#	
#	ComplLiMment_P: A package to calculate the Complete-likelihood for a given Multiple-sequence alignment
#			(almost exclusively via Perl modules and scripts).
#
#	Version 0.6: Copyright (C) 2015 Kiyoshi Ezawa
#
#    This package is free software: you can redistribute it and/or modify
#    it under the terms of the GNU General Public License as published by
#    the Free Software Foundation, either version 3 of the License, or
#    (at your option) any later version.
#
#    This package is distributed in the hope that it will be useful,
#    but WITHOUT ANY WARRANTY; without even the implied warranty of
#    MERCHANTABILITY or FITNESS FOR A PARTICULAR PURPOSE.  See the
#    GNU General Public License for more details.
#
#    You should have received a copy of the GNU General Public License, "GNU_GPL.txt",
#    along with this package.  If not, see <http://www.gnu.org/licenses/>.
#
#    The author can be contacted by e-mailing to <kezawa dot ezawa3 at gmail dot com>
#    (replace " dot " and " at " with "." and "@", respectively).
#
###################################################################################
#
# MySOP_Scoring_MSA.pm:
#	This is a Perl module that does almost the same job as
#	the Perl script 'sop_scoring_msa.bch.pl'.
#	(CREATION STARTED on Dec 1 (Wed), 2010 and ENDED on ...)
#
# sop_scoring_msa.bch.pl:
#	This Perl script receives a multiple seaquence alignment (MSA)
#	and calculates its sum-of-pair (SOP) score,
#	just following the common practice.
#

use strict;
use warnings;

use MyFile_manipu qw( open_input_file2 open_output_file );

use MyBin_Oper qw( format_bin_pattern select_by_bin_value );
use MyMalnIO qw( extract_fasta pr_clustal_like_lite_aa pr_ODEN_input pr_phylip_aln );

use MyMalnManipu_UH qw(
	div_msa_by_gappatterns cls_blcs_by_patterns
	readin_score_matrix
	sop_lin_score_msa sum_gap_open_penalties
	);

=set aside for potential use
use MyTreeManipu_II qw( extract_sgltree_from_file output_tree );
use MyTreeManipu_IV qw( bi2multifurcated_top construct_neat_subtree );
use MyPAML_parser qw( retrieve_aa_freqs prepare_paml_ctrl );
=cut

use Exporter;

our @ISA =qw(Exporter);

our @EXPORT_OK = qw( sop_scoring_msa );

	### Parameters to be Fixed ###

=for the predecessor 'sop_scoring_msa.bch.pl'
(our $CURR_WORK_DIR = ` pwd `) =~ s/\s+$//;
=cut

our $DIS_LEN = 60; # Maximum length of the sequences to be displayed in a line
our $BIN_DENOM = 32; # Size of binary chunks into which a partiiton will be divided.

=MOVED to the script 'compare_sop_score_msa.bch.3.pl' (on Dec 1 (Wed), 2010)
our $COMMENT = '#'; # Lines beginning with this character are regarded as comment lines.
our $GAP = '-'; # Character representing a gap
our $GEXT_PENALTY = 1; # Gap-extention penalty
our $GOPEN_PENALTY = 7; # Gap-opening penalty
=cut


=for the predecessor 'sop_scoring_msa.bch.pl'
	### Input and output files ###

	## Read in the command-line arguments ##
unless (@ARGV == 3) {
	print STDERR "\nUsage:  [perl] sop_scoring_msa.bch.pl {score_matrix_file} {input_alignment} {output_file}\n\n";
	die "$! .\n\n";
}
my ($score_mtrx_file, $inaln, $outfile) = @ARGV;

(my $outdir = $outfile) =~ s!/*[^/]+$!!;
($outdir =~  m/\S/) or ($outdir = '.');

unless (( -f $score_mtrx_file ) and ( -r $score_mtrx_file )) {
	print STDERR "[ERROR 'ml_scoring_msa.pl'] CanNOT FIND a readable SCORE MATRIX FILE '$score_mtrx_file' !\n";
	die "$! .\n\n";
}

foreach my $file ($inaln) {
    unless (( -f $file ) and ( -r $file )){
	print STDERR "[ERROR 'ml_scoring_msa.pl'] CanNOT FIND a readable INPUT FILE '$file' !\n";
	die "$! .\n\n";
    }
}

foreach my $dir ($outdir) {
    unless ( -d $dir ) {
	unless (0 == system ("mkdir -p $dir") ) {
	    print STDERR "[ERROR 'ml_scoring_msa.pl'] 'system (mkdir -p ...)' FAILED to CREATE the output directory '$dir': $? !\n";
	    die "$! .\n\n";
	}
    }
    unless (( -r $dir ) and ( -w $dir )) {
	unless (0 == system ("chmod u+rw $dir") ) {
	    print STDERR "[ERROR 'ml_scoring_msa.pl'] 'system (chmod u+rw ...)' FAILED to CHANGE permission MODES of the output directory '$dir': $? !\n";
	    die "$! .\n\n";
 	}
    }
}

	### Declare the Beginning of the Script ###

print STDERR "<< Program name: $0 >>\n\n";
print STDERR "Unit of the numerical representation of a partition: $BIN_DENOM bits .\n";
print STDERR "Gap-opening penalty: $GOPEN_PENALTY .\n";
print STDERR "Gap-extention penalty: $GEXT_PENALTY .\n\n";

print STDERR "Current working directory: $CURR_WORK_DIR .\n\n";
print STDERR "Score Matrix file:  $score_mtrx_file .\n\n";
print STDERR "Input Alignment File:  $inaln .\n\n";
print STDERR "Output file: $outfile .\n";

=cut

=MOVED to the script 'compare_sop_score_msa.bch.3.pl' to save time (on Dec 1 (Wed), 2010)
	### Readin the Score Matrix ###

my ($amino_acids, $score_mtrx) = readin_score_matrix ($score_mtrx_file, $COMMENT);

###=for TESTING 'readin_score_matrix'
print STDERR "\n< Input Scoring Matrix >\n\n";
print STDERR join (' ' , @{$amino_acids}) , "\n\n";
foreach my $row (@{$score_mtrx}) { print STDERR join (' ' , @{$row}), "\n"; }
print STDERR "\n\n";
###=cut

my %aa2indx;
for (my $c=0; $c<@{$amino_acids}; $c++) { $aa2indx{ uc ($amino_acids->[$c]) } = $c; }
=cut

=for the predecessor 'sop_scoring_msa.bch.pl'
	### Read in the Input Alignment (in the multi-FASTA format) ###

# ${$seqs->[$i]} is the $i th sequence embedded in the alignment
# $seqids->[$i] is the ID of the $i th sequence
# $seqlens->[$i] is the length of the $i th sequence
# ${$seqid2desc->{$seqid}} is the description of the sequence with ID $seqid

my ($seqs, $seqnames, $seqlens, $seqid2desc) = extract_fasta ($inaln);

unless ((defined $seqs) and (@{$seqs}>0)) {
	print STDERR "[ERROR 'ml_scoring_msa.pl'] The subroutine 'extract_fasta' FAILED on th e input alignment '$inaln' !\n";
	die "$! .\n\n";
}

print STDERR "\n --- Finished reading in the input alignment '$inaln' ...\n\n";
=cut

	### The Main Subroutine (Module) in this Package ###

# sop_scoring_msa:
#	This subroutine does almost all jobs that the script 'sop_scoring_msa.bch.pl'  does.
#	Basically, it calculates the SOP score of the input alignment.
#
# INPUT: (\@seqs, \@seqnames, \%aa2indx, \@score_mtrx, $gap, $gopen, $gextpen, \*${$fh_log}), where
#	${$seqs[$k]} is the $k th sequence embedded in the alignment;
#	$seqnames[$k] is the name of the $k th sequence in the alignment;
#	%aa2indx = ($amino_acid (1 capital letter) => $indx, ...)
#	where $indx specifies the position of $amino_acid in @score_mtrx;
#	$score_mtrx[$i]->[$j] gives the score for the change from
#	the amino acid with the index $i to that with the index $j;
#	$gap is the character representing a gap;
#	$gopen and $gextpen are the gap-open penalty and gap-extension penalty,
#	respectively;
#	$fh_log is the reference to the filehandle of the log file.
#
# OUTPUT: \%block2score, where
#	%block2score = ($block_id => $score, ...) for the blocks of the input alignment,
#	including $block_id = 'Total' and 'Sum(go_pens)';
#
sub sop_scoring_msa (\@\@\%\@$$$\*) {

   my ($seqs, $seqnames, $aa2indx, $score_mtrx, $gap, $gopen, $gextpen, $fh_log) = @_;

   my $ct_seqs = @{$seqs};

   print $fh_log "< Input alignment (#{sequences} = $ct_seqs) >\n\n";

=for TESTING the script
   unless ( pr_ODEN_input (@{$seqnames}, @{$seqs}, 60, *${$fh_log}) ) {
	print STDERR "[ERROR 'sop_scoring_msa'] The subroutine 'pr_ODEN_input_lite' FAILED on the input alignment: $! !\n";
	return undef;
}
   print $fh_log "\n\n";
=cut

	### Divide the input alignment into blocks of contiguous sites with the  same gap pattern ###

   # ${$blocks->[$b][$k]} = $seq is the $k th subsequence (or string of gaps) in the $b th block;
   # @{$patterns->[$b]} is an array of 32-bit binary numbers
   #	representing a gap pattern of the $b th block
   #  ('1' for an ungapped subsequence, and '0' for a gap);
   # 
	# REVISED in creation of 'MySOP_Scoring_MSA.pm' (on Dec 1 (Wed), 2010) #
   my ($blocks, $patterns) = div_msa_by_gappatterns (@{$seqs}, $gap);
   ##my ($blocks, $patterns) = div_msa_by_gappatterns (@{$seqs}, $GAP);

   unless (defined $blocks) {
	print STDERR "[ERROR 'sop_scoring_msa'] The subroutine 'div_msa_by_gappatterns' FAILED: $! !\n";
	return undef;
   }

   my $ct_blocks = @{$blocks};

   ##my $mod = ($ct_seqs -1) % 32;
   ##my $qtnt = int (($ct_seqs - 1) /32);
   ##my $size_last_bits = $mod + 1;

	### Calculate the SOP scores, block by block ###

   print $fh_log "< Blocks of cuntiguous sites with the same gap pattern (#{blocks} = $ct_blocks) >\n\n";

   my $sum_sop_score = 0;

	# REVISED in creation of 'MySOP_Scoring_MSA.pm' on Dec 1 (Wed), 2010 #
   my %block2score; # = ($block_ID => $score, ...) including $block_ID = 'Total' and 'Sum(go_pens)'
   ##my @block_sop_scores = ();

   for (my $b = 0; $b < $ct_blocks; $b++) { # The for-loop over blocks #

	my $block = $blocks->[$b];
	my $blen = length ${$block->[0]};

	my $pattern = $patterns->[$b];
	my $bin_pattern = format_bin_pattern (@{$pattern}, $ct_seqs, $BIN_DENOM);

	print $fh_log "{ The $b th block (length = $blen) }\n\n";
	print $fh_log "Gap pattern:  '", ${$bin_pattern}, "' .\n\n";

###=for TESTING
	print $fh_log "Alignment:\n\n";
	unless ( pr_ODEN_input (@{$seqnames}, @{$block}, 60, *${$fh_log}) ) {
	    print STDERR "[ERROR 'sop_scoring_msa'] The subroutine 'pr_ODEN_input_lite' FAILED on the $b th block of the input alignment: $! !\n";
	    return undef;
	}
	print $fh_log "\n\n";
###=cut

		# REVISED in creation of 'MySOP_Scoring_MSA.pm' on Dec 1 (Wed), 2010 #
	my $blk_sop_score = sop_lin_score_msa (@{$block}, @{$score_mtrx}, %{$aa2indx}, $gap, $gextpen);
	##my $blk_sop_score = sop_lin_score_msa (@{$block}, @{$score_mtrx}, %aa2indx, $GAP, $GEXT_PENALTY);
	unless (defined $blk_sop_score) {
	    print STDERR "[ERROR 'sop_scoring_msa'] The subroutine 'sop_lin_score_msa' FAILED !\n";
	    die "$! .\n\n";
	}

		# ADDED in creation of 'MySOP_Scoring_MSA.pm' (on Dec 1 (Wed), 2010) #
	print $fh_log "Block-wise score: $blk_sop_score\n\n";

	$sum_sop_score += $blk_sop_score;

		# REVISED in creation of 'MySOP_Scoring_MSA.pm' on Dec 1 (Wed), 2010 #
	$block2score{$b} = $blk_sop_score;
	##push @block_sop_scores, $blk_sop_score;

   }			# End of the for-loop over  blocks #


		# REVISED in creation of 'MySOP_Scoring_MSA.pm' on Dec 1 (Wed), 2010 #
   my $sum_gop = sum_gap_open_penalties (@{$patterns}, $ct_seqs, $BIN_DENOM, $gopen);
   ##my $sum_gop = sum_gap_open_penalties (@{$patterns}, $ct_seqs, $BIN_DENOM, $GOPEN_PENALTY);
   unless (defined $sum_gop) {
	print  STDERR "[ERROR 'sop_scoring_msa'] The subroutine 'sum_gap_open_penalties' FAILED: $! !\n";
	return undef;
   }

   print $fh_log "\n< Total Gap-open penalty: $sum_gop >\n\n";

   $sum_sop_score += $sum_gop;

	# ADDED in creation of 'compare_sop_score_msa.bch.3.pl' (on Dec 1 (Wed), 2010) #
   print $fh_log "< Total Score: $sum_sop_score >\n\n";

	## FINISH the output ##
	## (ADDED in creation of 'compare_sop_score_msa.bch.3.pl' (on Dec 1 (Wed), 2010)) ##

    $block2score{'Total'} = $sum_sop_score;
    $block2score{'Sum(go_pens)'} = $sum_gop;

    return \%block2score;

}	# End of the Main Subroutine 'sop_scoring_msa' #


=for the predecessor Perl script 'sop_scoring_msa.bch.pl;
	### Output the main results ###

my $fh_out = open_output_file ($outfile, 0);
unless (defined $fh_out) {
	print STDERR "[ERROR 'sop_scoring_msa.bch.pl'] The subroutine 'open_output_file' FAILED on the output file '$outfile' !\n";
	die "$! .\n\n";
}

print STDERR "\n< Sum-of-Pair Scores = $sum_sop_score >\n\n";
print $fh_out  "\nBlock\tblock-wise_sop_score\n\n";
for (my $b=0; $b<$ct_blocks; $b++) { print $fh_out join ("\t", $b, $block_sop_scores[$b]), "\n"; }
print $fh_out "\n";

print $fh_out join ("\t", 'Sum(go_pens)', $sum_gop), "\n\n";

print $fh_out join ("\t", 'Total', $sum_sop_score), "\n";

close ($fh_out);
=cut


1;		# a "spell" which makes the module "use"-able and/or "require"-able #
