# Supplementary material for: Characterization of multiple sequence alignment errors using complete-likelihood score and position-shift map
Source: BMC Bioinformatics. 2016 Mar 18;17:133. doi: 10.1186/s12859-016-0945-5 (PMC4799563; doi:10.1186/s12859-016-0945-5)
Supplement: Additional file 2: — The ZIP archive of a package that contains the original versions of Perl modules and scripts used for creating the simulated and reconstructed MSAs and for analyzing these MSAs. It also contains a README file that describes how to use the modules and scripts. (The modules and scripts will run on a Mac OS X terminal. And it will probably run on other UNIX platforms, although we have not tested whether they indeed do.) The package also contains the Dawg control files that were used for the simulations. The latest version of the package (“ComplLiMment_P.verxxx”) can be found in the ‘lolipog’ directory at the FTP repository of the Bioinformatics Organization [85]. (ZIP 4746 kb) [file 12859_2016_945_MOESM2_ESM.zip › additional_file_2/ComplLiMment_P.ver0.6.1.2/MyPerlModules_DENSERM/MyTreeManipu_IV.pm]

package MyTreeManipu_IV;
#
###################################################################################
#	DENSERM_P: A package to DEtect Negative SElection on Recurrent Mutations
#			(almost exclusively via Perl modules and scripts).
#	Version 0.3: Copyright (C) 2012 Kiyoshi Ezawa
#
#    This package is free software: you can redistribute it and/or modify
#    it under the terms of the GNU General Public License as published by
#    the Free Software Foundation, either version 3 of the License, or
#    (at your option) any later version.
#
#    This package is distributed in the hope that it will be useful,
#    but WITHOUT ANY WARRANTY; without even the implied warranty of
#    MERCHANTABILITY or FITNESS FOR A PARTICULAR PURPOSE.  See the
#    GNU General Public License for more details.
#
#    You should have received a copy of the GNU General Public License, "GNU_GPL.txt",
#    along with this package.  If not, see <http://www.gnu.org/licenses/>.
#
#    The author can be contacted by e-mailing to <kezawa dot ezawa3 at gmail dot com>
#    (replace " dot " and " at " with "." and "@", respectively).
###################################################################################
#
# MyTreeManipu_IV.pm:
#	This package manipulates trees more actively than the preceding
#	members of the family "MyTreeManipu_xxx.pm".
#	For example, it can even change the topology of a tree,
#	compare to similar trees, and so on.
#
# MyTreeManipu_II.pm:
#	This package can process more general types of trees,
#	(i.e. NOT limited to binary trees with trichotomous top nodes).
#	It is also consistent with the format of the taxonomy tree which are handled by
#	the module 'MyTaxonomy.pm'.
#

	### 5 important hash tables that are used in this Module
	### in order to describe a tree
#
# %node2parent = (node_ID => parent_ID, ...)  # top_node_ID => undef
# %node2children = (node_ID => [a list of child ID's], ...) # external_node_ID => undef
# %name2id = (node_name => node_ID, ...) # including $TOP_NODE => top_node_ID
# %id2name = (node_ID => node_name, ...)  # NOT including top_node_ID => $TOP_NODE,
#					 # because we can always identify the top-node by
#					# checking if $node2parent{$node_id} is defined or not.
#
# %branch_attributes = (ID of the nearest downstream node => [length, bootstrap, ...], ...)
#	--- swapped when the top node is shifted.

use strict;
use warnings;
use MyArrayManipu qw( diff_array union_array );
use MyFile_manipu qw( open_input_file open_output_file );

use MyTaxonomy qw(
	fetch_ext_offsprings_nr
	fetch_last_common_ancestor_ov2
		);
	## fetch_ancestry fetch_common_ancestors
 	## fetch_all_offsprings

use MyTreeManipu_II qw(
	input_tree_file read_tree_file br_output_tree br_output_tree_sep
	make_node2children move_topnode
		);
	## input_subtree copy_tree
	## output_tree draw_subtree topo_subtree
	## shift_topnode move_topnode segregate_subset_nodes
	## sum_branch_lengths intra_lineage_distance inter_node_distance
	## fetch_boot_series extract_hidden_bootstrap
	## resolve_multipartite


use Exporter;

our @ISA = qw(Exporter);

##sub rec_fillin_boot (\@\$);
#sub rec_prod_boot (\@\@);


our @EXPORT_OK = qw(
	rm_external_node
	br_contract_branch reduce_tree_by_boot
	bi2multifurcated_top bi_in_multi_out 
	locate_node_in_diffrep
	combine_2attr_on_tree  pr_intg_2attr_on_tree pr_tree_with_trans_boot
	construct_raw_subtree remove_trivial_nodes rm_simple_ancestral_lineages
	construct_neat_subtree
	construct_skeleton_subtree
		) ;


our $TOP_NODE = $MyTreeManipu_II::TOP_NODE;
our $INDX_LENGTH = $MyTreeManipu_II::INDX_LENGTH;
our $INDX_BOOT = $MyTreeManipu_II::INDX_BOOT;
##our $TOP_NODE = 'TOP_NODE';
##our $INDX_LENGTH = 0;
##our $INDX_BOOT = 1;
##our $START_GROUP = '(';	# the symbol marking the start of the grouping of nodes.
##our $END_GROUP = ')';  # the symbol marking the end of the grouping of nodes.


# rm_external_node:
#	This subroutine removes a specified external node from the input tree.
#	If the external node is at the end of a series of unary nodes,
#	the subroutine also removes the unary nodes that are going to be null.
#
# ATTENTION: This subroutine could produce trivial nodes.
#	So I recommend you to apply 'remove_trivial_nodes' after
#	performing this subroutine.
#
# INPUT: ($exnode_id, \%node2parent, \%node2children, \%name2id, \%id2name, %br_attr), where
#	$exnode_id specifies the external node to be removed;
#	%node2parent = ($node_id => $parent_id, ...);
#	%node2children = ($node_id => \@children, ...);
#	%name2id = ($name => $node_id, ...) for the external node and $TOP_NODE;
#	%id2name = ($node_id => $name, ...) for the external node;
#	%br_attr = ($id of the node immediately below the branch => \@attr, ...) with
#	($length, $boot) = @attr[$INDX_LENGTH, $INDX_BOOT].
#
# OUTPUT: 1 if the subroutine succeeded,
#	  0 if it failed.
#
sub rm_external_node ($\%\%\%\%\%) {

	my ($exnode_id, $node2parent, $node2children, $name2id, $id2name,
		$br_attr) = @_;

	if (defined $node2children->{$exnode_id}) {
	    print STDERR "[ERROR 'rm_external_node'] The input node '$exnode_id' is NOT AN EXTERNAL NODE !\n";
	    return 0;
	}

	my $exnode_name = $id2name->{$exnode_id};
	unless (defined $exnode_name) {
	    print STDERR "[CAUTION 'rm_external_node'] The input node '$exnode_id' has NO NAME!\n";
	}

	my $parent = $node2parent->{$exnode_id};
	unless (defined $parent) {
	    print STDERR "[ERROR 'rm_external_node'] NO PARENT for the external node '$exnode_name' (ID: $exnode_id) !\n";
	    return 0;
	}

	(exists $id2name->{$exnode_id}) and (delete $id2name->{$exnode_id});
	(defined $exnode_name) and (exists $name2id->{$exnode_name}) and (delete $name2id->{$exnode_name});

	my $pres = $exnode_id;
	my $siblings = $node2children->{$parent};

		# Remove a series of unary branches laeding to the external node #
	while (@{$siblings}<2) { # the while-loop #

		# Turn the parent node into an external node #
	    delete $node2parent->{$pres};
	    delete $node2children->{$parent};
	    $pres = $parent;

		# Find parent and siblings of the new external node #
	    $parent = $node2parent->{$pres};
	    unless (defined $parent) {
	         print "[WARNING 'rm_external_node'] We have reached the TOP NODE, so I will stop here.\n";
		 return 1;
	    }
	    $siblings = $node2children->{$parent};
	    unless (defined $siblings) {
		print "[WARNING 'rm_external_node'] NO SIBLING for th node '$pres}\ .n";
		return 0;
	    }
	}			# End of the while-loop #

		# Remove the 'root' of the unary series #
	delete $node2parent->{$pres};
	my @new_siblings = ();
	foreach my $sibl (@{$siblings}) { ($sibl eq $pres) or (push @new_siblings, $sibl); }

	$node2children->{$parent} = \@new_siblings;

	return 1;

}		# end of the subroutine 'rm_external_node' #


# br_contract_branch:
#	This subroutine make an internal branch collapse into a point,
#	by removing its 'lower node', and tying new 'parent-children'
#	relationships between its 'upper node' and the children of
#	the 'lower node'.
#	It only takes care of the tree topology,
#	and it doesn't care about the  attributes of the branch.
#	The internal branch is specified by the ID of the lower_node.
#
# INPUT: ($lower_node, \%node2parent, \%node2children).
#
# OUTPUT: 1 if the subroutine succeeded,
#	  0 if it failed.
#
sub br_contract_branch ($\%\%) {

	my ($lower_node, $node2parent, $node2children) = @_;

	my $upper_node = $node2parent->{$lower_node};
	unless (defined $upper_node) {
	    print STDERR "[CAUTION 'br_contract_branch'] The lower node '$lower_node' has NO PARENT (maybe its the Top node), so I cannot find the branch based on the node.\n";
	   return 0;
	}
	
	my $children = $node2children->{$lower_node};
	unless (defined $children) {
	    print STDERR "[CAUTION 'br_contract_branch'] The lower node '$lower_node' has NO CHILDREN (maybe it's an external node), so I cannot contract the branch in question.\n";
	    return 0;
	}

	my $siblings = $node2children->{$upper_node}; 
	unless (defined $siblings) {
	    print STDERR "[CAUTION 'br_contract_branch'] The upper node '$upper_node' has NO CHILDREN, this means some ANOMALY in the stored tree data.\n";
	    return 0;
	}

		# Embrace the children of the lower node
		# as new children of the upper node.
	my @new_siblings = ();
	my $ct_lower = 0;
	foreach my $inode (@{$siblings}) { # The foreach-loop #
	    if ($inode == $lower_node) {
			# replace the lower node with its children #
		$ct_lower++;
		push @new_siblings, @{$children};
	    } else {
			# leave remaining siblings intact #
		push @new_siblings, $inode;
	    }
	}			 # End of the foreach-loop #

	unless ($ct_lower == 1) {
	    print STDERR "[CAUTION 'br_contract_branch'] The children of the upper node contained the lower node '$lower_node' $ct_lower times !\n";
	    ##return 1;
	    return 0;
	}

	$node2children->{$upper_node} = \@new_siblings;

		# Replace the lower node with the upper node
		# as the new parent of the children of the former.
	foreach my $child (@{$children}) { $node2parent->{$child} = $upper_node; }

		# Sever the old relationships,
		# thus putting away the lower node. 
	## undef $node2children->{$lower_node};
	## undef $node2parent->{$lower_node};
	delete $node2children->{$lower_node};
	delete $node2parent->{$lower_node};
		## -- REVISED on May 7 (Mon), 2007 ##

	return 1;

}		# End of the subroutine 'br_contract_branch' #


# reduce_tree_by_boot:
#	This subroutine reduces a tree by collapsing the branches
#	with poor bootstrap supports.
#
# RULE: In principle, the 'poor' branches are collapsed into the upper node,
#	bootstrap values for the branch will just be discarded,
#	and 1/2 of its branch length will be added to the surrounding
#	branches. (--- may be there is a room for improvement)
#
# INPUT: (\%node2parent, \%node2children, %branch_attributes,
#			$thrsh, $indx_boot, $indx_brlen), where
#	($br_len, $boot) = @{$branch_attributes{$nodeid}}[$indx_brlen, $indx_boot]
#	is for the branch directly above the node $nodeid, and
#	the branch will be reduced to a point if $boot < $thrsh.
#
# OUTPUT: 1 if the process succeeded,
#	  0 if it failed.
#
sub reduce_tree_by_boot (\%\%\%$$$) {

	my ($node2parent, $node2children, $br_attr, $thrsh, $indx_boot, $indx_brlen) = @_;

=for debugging the subroutine
	print STDERR "\n< Subroutine 'reduce_tree_by_boot' >\n\n";
	print STDERR "THRSH_BOOT = $thrsh\n\n";
=cut

	foreach my $lower_node (keys %{$br_attr}) { # the outer foreach #
	    my $upper_node = $node2parent->{$lower_node};
	    (defined $upper_node) or next;
	    my $children = $node2children->{$lower_node};
	    (defined $children) or next;
	    my ($br_len, $boot) = @{$br_attr->{$lower_node}}[$indx_brlen, $indx_boot];
	    (defined $boot) or next;
=for debugging the script 
	    print STDERR "The branch $lower_node has $boot bootstap supports and the length = $br_len .\n\n";
=cut
	    ($boot >= $thrsh) and next;
	    my $siblings = $node2children->{$upper_node};
	    my @surround = (@{$children}, $upper_node, @{$siblings});

	    unless ( br_contract_branch ($lower_node, %{$node2parent}, %{$node2children}) ) {
		print STDERR "[CAUTION 'reduce_tree_by_boot'] The subroutine 'br_contract_branch' FAILED for the branch just above '$lower_node'.\n";
		return 0;
	    }
		# add the branch length to those of surronding branches #
	    undef $br_attr->{$lower_node}; 
	    foreach my $branch (@surround) { # the inner foreach #
		my $attr = $br_attr->{$branch};
		(defined $attr) and (defined $attr->[$indx_brlen])
			and ($attr->[$indx_brlen] += $br_len/2) ;
	    }				# end of the inner foreach #

	}				# end of the outer foreach #

	return 1;

}		# end of the subroutine 'reduce_tree_by_br_attr' #


# bi2multifurcated_top:
#	This subroutine converts a bifurcated top node into a multifurcated one
#	by 'splicing out' the branch leading tothe lower node
#	containing the least number of children among the 'branching' lower nodes.
#	If a tie situation occurs, the subroutine chooses the branch
#	that comes first.
#
# INPUT: (\%node2parent, \%node2children, \%name2id, \%br_attr, \@indices_attr), where
#	@indices_attr = ($indx_blen, $indx_boot, $tot_boot), where
#	$br_attri{$node_id}->[$indx_blen] gives the branch length if $indx_blen >=0,
#	$br_attri{$node_id}->[$indx_boot] gives the bootstrap value if $indx_boot >=0.
#	$ct_boot gives the total count of bootstrap replicates.
#	It will take the summation of the lengths of the two branches,
#	and take the product of their bootstrap values, which is afterwards
#	divided by $tot_boot (>0).
#
# OUTPUT: 1 if the subroutine succeeded,
#	  0 if it failed.
#
sub bi2multifurcated_top (\%\%\%\%\@) {

	my ($node2parent, $node2children, $name2id, $br_attr, $indices_attr) = @_;

	my $top_id = $name2id->{$TOP_NODE};
	unless (defined $top_id) {
	    print STDERR "[CAUTION 'bi2multifurcated_top']  NO ID for the TOP NODE.\n"; 
	    return 0;
	}
	my $top_children = $node2children->{$top_id};

	unless (defined $top_children) {
	    print STDERR "[CAUTION 'bi2multifurcated_top'] NO CHILDREN for the TOP NODE (ID: $top_id).\n";
	    return 0;
	}

		# It's already multifurcated,
		# so there is no need to change it.
	(@{$top_children}>2) and (return 1) ;

	my $target; # The child whose upper branch are to be shrinked
	my $minct_gkids = scalar keys %{$name2id};
	foreach my $child (@{$top_children}) {
	    my $gkids = $node2children->{$child};
	    (defined  $gkids) or next; # skip an external node
	    my $ct_gkids = @{$gkids};
	    ($ct_gkids >1)  or next; # skip a non-branching node
	    ($ct_gkids < $minct_gkids) or next; 
	    $target = $child;
	    $minct_gkids = $ct_gkids;
	}

		# It cannot be converted to a multifurcated tree.
	(defined $target) or (return 1); 

		# Convert the attributes #

	my ($indx_blen, $indx_boot, $tot_boot) = @{$indices_attr};

	my $partner ;
	foreach my $child (@{$top_children}) {
	    ($child == $target) or ($partner = $child);
	 }
	my $attr_tgt = $br_attr->{$target};
	my $attr_pt = (defined $partner) ? $br_attr->{$partner} : undef;

	if ( (defined $attr_tgt) and (defined $attr_pt) ) {
	    if ($indx_blen >=0) {
		my $tgt_blen = $attr_tgt->[$indx_blen];
		my $pt_blen = $attr_pt->[$indx_blen];
		if (defined $tgt_blen) {
		    if (defined $pt_blen) {
			$attr_pt->[$indx_blen] += $tgt_blen;
		    } else {
			# evacuate the target branch length #
			$attr_pt->[$indx_blen] = $tgt_blen;
		    }
		}
	    }
	    if (($indx_boot>=0) and ($tot_boot>1) ) {
		my $tgt_boot = $attr_tgt->[$indx_boot];
		my $pt_boot = $attr_pt->[$indx_boot];

			### For debugging ###
		### print STDERR "\nTot_boot = $tot_boot, TGT_boot = $tgt_boot, Pt_boot = $pt_boot.\n\n";
		if (defined $tgt_boot) {
		   if (defined $pt_boot) {
			my $cmp_boot = int ($tgt_boot * $pt_boot /$tot_boot);

			### For debugging ###
			### print STDERR "\nCMP_boot = $cmp_boot .\n\n"; 

			$attr_pt->[$indx_boot] = $cmp_boot;
		   } else {
			# evacuate the target bootstrap value #
			$attr_pt->[$indx_boot] = $tgt_boot;
		   }
		}
	    }

		## ADDED to avoid a confusion (on May 21 (Fri), 2010) ##
	    delete $br_attr->{$target};

		## ADDED to cope with a special situation (on May 21 (Fri), 2010) ##

	} elsif ( (defined $attr_tgt) and !(defined $attr_pt) ) {
		## Transfer all the attributes on the target branch to the partner branch ##
	    $br_attr->{$partner} = $attr_tgt;
	    delete $br_attr->{$target};
	}

		# Convert the topology #
	my $fl_sub = br_contract_branch ($target, %{$node2parent}, %{$node2children});

	unless ($fl_sub) {
	    print STDERR "[CAUTION 'bi2multifurcated_top'] The subroutine 'br_contract_branch' FAILED for the child '$target' of the top node '$top_id'.\n";
	    return 0;
	}

	return 1;

}		# End of the subroutine 'bi2multifurcated_top' #


# bi_in_multi_out:
#	This subroutine reads a tree in a file,
#	converts it to a multifurcated (or unrooted) one if it is bifurcated (or rooted),
#	then outputs it to another file.
#
# INPUT: (\$infile, \$outfile, $option_bootlabel, $option_nodeid, \@indices_attr, $separator), where
#	$option_bootlabel = 1 when displaying bootstrap values at the branches,
#			 = 0 at the nodes;
#	$option_nodeid = 1 when printing out node IDs,
#			= 0 otherwise;
#	@indices_attr = ($indx_blen, $indx_boot, $tot_boot), where
#	$br_attri{$node_id}->[$indx_blen] gives the branch length if $indx_blen >=0,
#	$br_attri{$node_id}->[$indx_boot] gives the bootstrap value if $indx_boot >=0.
#	$tot_boot gives the total count of bootstrap replicates;
#	$separator specifies the separator of the nodes in the output tree.
#	How to convert these attributes is described in 'bi2multifurcated_top'.
#
# OUTPUT: 1 if the subroutine succeeded,
#	  0 if it failed.
#
##sub bi_in_multi_out (\$\$$$\@) {
	##my ($infile, $outfile, $option_bootlabel, $option_nodeid, $indices_attr) = @_;
sub bi_in_multi_out (\$\$$$\@$) {

	my ($infile, $outfile, $option_bootlabel, $option_nodeid,
		$indices_attr, $separator) = @_;
	local $/ = "\n";

		## Store the input tree into a string ##
	my $intree = '';
	my $fh_in = open_input_file (${$infile});
	unless ($fh_in) {
	    print STDERR "[CAUTION 'bi_in_multi_out'] FAILED to OPEN the INPUT FILE '${$infile}'.\n";
	    return 0;
	}
	while (my $in = <$fh_in>) { $intree .= $in; }
	close ($fh_in);

	my %node2parent; my %node2children; my %name2id; my %id2name; my %br_attr;

	my $fl_input = input_tree_file ($intree,
		%node2parent, %node2children, %name2id, %id2name, %br_attr);

	unless ($fl_input) {
	    print STDERR "[CAUTION 'bi_in_multi_out'] The subroutine 'input_tree_file' FAILED for the input file:\n";
	    print STDERR "   '${$infile}'.\n";
	    return 0;
	}

	my $fl_convert = bi2multifurcated_top (%node2parent, %node2children, %name2id,
			%br_attr, @{$indices_attr});
	unless ($fl_convert) {
	    print STDERR "[CAUTION 'bi2multifurcated_top'] The subroutine 'bi2multifurcated_top' FAILED for the input file:\n";
	    print STDERR "   '${$infile}'.\n";
	    return 0;
	}

	my $top_id = $name2id{$TOP_NODE};
	unless (defined $top_id) {
	    print STDERR "[CAUTION 'bi2multifurcated_top'] NO ID of the TOP NODE for the input file:\n";
	    print STDERR "   '${$infile}'.\n";
	    return 0;
	}


	my $fh_out = open_output_file (${$outfile}, 0);
	##my $fl_out =  br_output_tree ($top_id, %node2children, %id2name, %br_attr,
	##		*${$fh_out}, $option_bootlabel, $option_nodeid);
	my $fl_out =  br_output_tree_sep ($top_id, %node2children, %id2name, %br_attr,
			*${$fh_out}, $option_bootlabel, $option_nodeid, $separator);
	close ($fh_out);

	unless ($fl_out) {
	    print STDERR "[CAUTION 'bi2multifurcated_top'] The subroutine 'br_output_tree' FAILED for the input file:\n";
	    print STDERR "   '${$infile}'.\n";
	    return 0;
	}

	return 1;

}		# End of the subroutine 'bi_in_multi_out' #


# locate_node_in_diffrep:
#	This subroutine searches a tree in representation 2
#	for the node that is equivalent to a node of the same tree in representation 1.
#
# INPUT: ($target_node, \%name2id1, \%id2name1, \%node2parent1, \%node2children1,
#		\%name2id2, \%id2name2, \%node2parent2, \%node2children2), where
#	$target_node is a node in the tree in the representation 1;
#	%name2id1, %id2name1, %node2parent1, %node2children1 are for the representation 1;
#	%name2id2, %id2name2, %node2parent2, %node2children2 are for the representation 2.
#
# OUTPUT: $located_node,
#	which is the counterpart in the representation 2 of $target_node in the representation 1.
#
sub locate_node_in_diffrep ($\%\%\%\%\%\%\%\%) {

	my ($tgt_node, $name2id1, $id2name1, $node2pa1, $node2ch1,
		$name2id2, $id2name2, $node2pa2, $node2ch2) = @_;

	my $children1 = $node2ch1->{$tgt_node};

	unless (defined $children1) { # $tgt_node is the external node #
	    my $tgt_name = $id2name1->{$tgt_node};
	    unless (defined $tgt_name) {
		print STDERR "[ERROR 'locate_node_in_diffrep'] NO NAME assigned to the input external node '$tgt_node' !\n";
		return undef;
	    }
	    my $located_node = $name2id2->{$tgt_name};
	    unless (defined $located_node) {
		print STDERR "[ERROR 'locate_node_in_diffrep'] NO COUNTERPART in the representation 2 of the node '$tgt_node' (name: $tgt_name) in the representation 1 !\n";
	    }
	    return $located_node;
	}

	my $topnode1 = $name2id1->{$TOP_NODE};
	my $topnode2 = $name2id2->{$TOP_NODE};

	my $all_extnodes1 = fetch_ext_offsprings_nr ($topnode1, %{$node2ch1});
	my $all_extnodes1_in_2 = [];

	foreach my $node1 (@{$all_extnodes1}) { # The 1st outer foreach-loop #
	    my $name = $id2name1->{$node1};
	    (defined $name) or next;
	    my $node2 = $name2id2->{$name};
	    (defined $node2) or next;
	    push @{$all_extnodes1_in_2}, $node2;
	}				# End of the 1st outer foreach-loop #

	my @children1_in_2 = ();
	foreach my $child (@{$children1}) { # The 2nd outer foreach-loop #
	    my $sb_extnodes1 = fetch_ext_offsprings_nr ($child, %{$node2ch1});
	    my @sb_extnodes1_in_2 = ();
	    foreach my $node1 (@{$sb_extnodes1}) { # The inner foreach-loop #
		my $name = $id2name1->{$node1};
		(defined $name) or next;
		my $node2 = $name2id2->{$name};
		(defined $node2) or next;
		push @sb_extnodes1_in_2, $node2;
	    }				# End of the inner foreach-loop #
	    my ($lca2, $depth_lca2) = fetch_last_common_ancestor_ov2 (@sb_extnodes1_in_2, %{$node2pa2});
	    (undef, undef, $all_extnodes1_in_2) = diff_array (@sb_extnodes1_in_2, @{$all_extnodes1_in_2});
	    ($lca2 eq $topnode2) or (push @children1_in_2, $lca2);
	}				# End of the 2nd outer foreach-loop #

	if ((@{$all_extnodes1_in_2}>0) and (@children1_in_2 <2)) {
	    my ($lca2, $depth_lca2) = fetch_last_common_ancestor_ov2 (@{$all_extnodes1_in_2}, %{$node2pa2});
	    ($lca2 eq $topnode2) or (push @children1_in_2, $lca2);
	}
	
	my $located_node;
	if (@children1_in_2 > 1) { # This uniquely determines the location of the counterpart #
	    ($located_node, my $depth) = fetch_last_common_ancestor_ov2 (@children1_in_2, %{$node2pa2});
	} elsif (@children1_in_2 ==1) { # This is the 2nd best measure #
	    $located_node = $node2pa2->{$children1_in_2[0]};
	}

	unless (defined $located_node) {
	    print STDERR "[ERROR 'locate_node_in_diffrep'] NO COUNTERPART in the representation 2 of the internal node '$tgt_node' in the representation 1 !\n";
	}

	return $located_node;

}		# end of the subroutine 'locate_node_in_diffrep' #


# combine_2attr_on_tree:
#	This subroutine receives two sets of information on the same tree,
#	REPRESENTED IN THE SAME WAY,
#	one equipped with a set of attributes and
#	the other with another set of attributes,
#	combines these attributes,
# 	then returns a hash storing the composite set of attributes.
#
# INPUT: (\%node2pa1, \%name2id1, %br_attr1, \@indices1,
#	     \%node2pa2, \%name2id2, %br_attr2, \@indices2), where
#	the set 1 and the set 2 represents the same tree having 
#	the same OTU names, the same top node, and the same branching at the top.
#	But they may assign the node ID numbers in a slightly different way.
#
# OUTPUT: \%cmp_attr, where
#	@{$cmp_attr{$node_id1}}
#	 = ( @{$br_attr1{$node_id1}}[@indices1], @{$br_attr2{$node_id2}}[@indices2] ),
#	with $node_id1 = $name2id1{$node_name} and $node_id2  = $name2id2{$node_name}
#	representing the same node, is the array 
#	combining the attributes from the set 1 and the set 2.
#
sub combine_2attr_on_tree (\%\%\%\@\%\%\%\@) {

	my ($node2pa1, $name2id1, $br_attr1, $indices1,
		$node2pa2, $name2id2, $br_attr2, $indices2) = @_;

	my %cmp_attr;
		# ($node_id1 => \@cmp_attr, ...) where
		# @cmp_attr = ( @{$br_attr1->{$node_id1}}[@{$indices1}],
		#	@{$br_attr2->{$node_id2}}[@{$indices2}] ).

	my %already; # ($node_id1 => 1, ...) for the nodes
		     # whose attributes have already been extracted.

		## Construct a hash for the composite attributes ##
		## I will use the list of names registered in the set 1
	OUTER_CMB:
	foreach my $node_name (keys %{$name2id1}) { # The outer foreach-loop #

	    my $node_id1 = $name2id1->{$node_name};
	    (defined $node_id1) or next;
	    my $node_id2 = $name2id2->{$node_name};

		# 'Climb' the tree from bottom to top #
	    while (defined $node_id1) { # The inner while-loop #

		(defined $already{$node_id1}) and last; # skip the node already checked.
		$already{$node_id1} = 1;

		unless (defined $node_id2) {
		    print STDERR "[WARNING 'combine_2attr_on_tree'] Found NO NODE ID in set 2 corresponding to the node '$node_name'.\n";
		    $node_id1 = $node2pa1->{$node_id1};
		    $node_id2 = $node2pa2->{$node_id2};
		    next;
		}
		my $attr1 = $br_attr1->{$node_id1};
		my $attr2 = $br_attr2->{$node_id2};
		unless ((defined $attr1) or (defined $attr2) ) {
		    $node_id1 = $node2pa1->{$node_id1};
		    $node_id2 = $node2pa2->{$node_id2};
		    next;
		}

		my @attr1 = (defined $attr1) ? @{$attr1} : ();
		my @attr2 = (defined $attr2) ? @{$attr2} : ();

		my @cmp_attr = @attr1[@{$indices1}];
		(@attr2>0) and (push @cmp_attr, @attr2[@{$indices2}] );
		$cmp_attr{$node_id1} = \@cmp_attr;

		$node_id1 = $node2pa1->{$node_id1};
		$node_id2 = $node2pa2->{$node_id2};

	    }			# End of the inner while-loop #
	}		# End of the outer foreach-loop #

	return \%cmp_attr;

}		# End of the subroutine 'combine_2attr_on_tree' #


# pr_intg_2attri_on_tree:
#	This subroutine reads in two tree files for the same tree,
#	one with bootstrap values and the other with branch lengths,
#	then prints out the tree with the two kinds of attributes integrated in it.
#	It assumes that the files represents the tree in an identical manner,
#	namely, in terms of the top node, and the mode of branching at the top.
# REVISED on Sep 8, 2006:
#	The subroutine has now become more robust in that
#	it can also handle the situation that the files store the same (unrooted) tree,
#	but represented in different ways.
#
# INPUT: (\$intree_blen_path, \$intree_boot_path, \$fh_outtree,
#	$option_bootlabel, $option_nodeid), where
#	$option_bootlabel = 1 if you display bootstrap at the branch,
#			  = 0 (or undef) if at the node.
#	$option_nodeid    = 1 if you display node IDs,
#			  = 0 (or undef) otherwise.
#
# OUTPUT: 1 if the subroutine succeeded,
#	  0 if it failed.
#
sub pr_intg_2attr_on_tree (\$\$\*$$) {

	my ($intree_blen_path, $intree_boot_path, $fh_outtree,
		$option_bootlabel, $option_nodeid) = @_;

	my $intree_blen = ` cat ${$intree_blen_path} 2>&1 ` ;
	if ($intree_blen =~ m/^cat\:\s*\S+\s*No\s+such\s+file/ ) {
	    print STDERR "[ERROR 'pr_intg_2attr_on_tree'] ";
	    print STDERR $intree_blen ;
	    print STDERR "\n";
	    return 0;
	}

	my $intree_boot = ` cat ${$intree_boot_path} 2>&1 ` ;
	if ($intree_blen =~ m/^cat\:\s*\S+\s*No\s+such\s+file/ ) {
	    print STDERR "[ERROR 'pr_intg_2attr_on_tree'] ";
	    print STDERR $intree_boot ;
	    print STDERR "\n";
	    return 0;
	}

	my %node2pa1; my %node2ch1; my %name2id1; my %id2name1; my %br_lens;
	my %node2pa2; my %node2ch2; my %name2id2; my %id2name2; my %br_boot_raw;

	my $fl_in_blen = input_tree_file ($intree_blen, %node2pa1, %node2ch1,
		%name2id1, %id2name1, %br_lens);
	unless ($fl_in_blen) {
	    print STDERR "[ERROR 'pr_intg_2attr_on_tree'] The subroutine 'input_tree_file' FAILED on the tree (with branch lengths):\n";
	    print STDERR " '${$intree_blen_path}' .\n\n";
	    return 0;
	}

	my $fl_in_boot = input_tree_file ($intree_boot, %node2pa2, %node2ch2,
		%name2id2, %id2name2, %br_boot_raw);
	unless ($fl_in_boot) {
	    print STDERR "[ERROR 'pr_intg_2attr_on_tree'] The subroutine 'input_tree_file' FAILED on the tree (with bootstrap values):\n";
	    print STDERR " '${$intree_boot_path}' .\n\n";
	    return 0;
	}

		## keep only bootstrap values on the internal nodes ##
	my %br_boot_neat; # ($nodeid => [$boot (on the upper branch) ], ...)
	foreach my $node (keys %br_boot_raw) {
	   (defined $node2ch2{$node}) and
		($br_boot_neat{$node} = [int ($br_boot_raw{$node}->[0]) ]);
	}

		## (Added on Friday, Sep 8, 2006)
		## Examine whether the top node of tree1 is equivalent to that of tree2 ##
	my $topnode_tree1 = $name2id1{$TOP_NODE};
	my $topnode_tree2 = $name2id2{$TOP_NODE};
	my $new_topnode_tree2 = locate_node_in_diffrep ($topnode_tree1,
		%name2id1, %id2name1, %node2pa1, %node2ch1,
		%name2id2, %id2name2, %node2pa2, %node2ch2);

	unless (defined $new_topnode_tree2) {
	    print STDERR "[ERROR 'pr_intg_2attr_on_tree'] The subroutine 'locate_node_in_diffrep' FAILED on the tree:\n";
	    print STDERR "    '${$intree_blen_path}' .\n\n";
	    return 0;
	}

		## (Added on Friday, Sep 8, 2006)
		## Unless the topnode of rep1 maps the topnode of rep2,
		## move the topnode of rep2 so that it gives the same representation as rep1. 
	unless ($topnode_tree2 eq $new_topnode_tree2) {
	    my $fl_move = move_topnode ($new_topnode_tree2, %node2pa2, %node2ch2, %name2id2, %br_boot_neat);
	    unless ($fl_move) {
		print STDERR "[ERROR 'pr_intg_2attr_on_tree'] The subroutine 'move_topnode' FAILED on the tree:\n";
		print STDERR "   '${$intree_blen_path}' .\n\n";
		return 0;
	    }
	}

	my @indices = (0);
	my $cmp_attr = combine_2attr_on_tree (
			%node2pa1, %name2id1, %br_lens, @indices,
			%node2pa2, %name2id2, %br_boot_neat, @indices);

	unless (defined $cmp_attr) {
	    print STDERR "[ERROR 'pr_intg_2attr_on_tree'] The subroutine 'combine_2attr_on_tree' FAILED on the tree:\n";
	    print STDERR "  '${$intree_blen_path}' .\n\n";
	    return 0;
	}

	my $top_node_id = $name2id1{$TOP_NODE};
	unless (defined $top_node_id) {
	    print STDERR "[ERROR 'pr_intg_2attr_on_tree'] Found NO ID of the TOP NODE for the tree:\n";
	    print STDERR "   '${$intree_blen_path}' .\n\n";
	    return 0;
	}

	my $fl_output = br_output_tree ($top_node_id,%node2ch1, %id2name1,
			%{$cmp_attr}, *${$fh_outtree}, $option_bootlabel, $option_nodeid);

	unless ($fl_output) {
	    print STDERR "[ERROR 'pr_intg_2attr_on_tree'] The subroutine 'pr_intg_2attr_on_tree' FAILED on the tree:\n";
	    print STDERR "   '${$intree_blen_path}' .\n\n";
	    return 0;
	}

	return 1;

}		# End of the subroutine 'pr_intg_2attr_on_tree' #


# pr_tree_with_trans_boot:
#	This subroutine reads in a files for a concensus tree,
#	with bootstrap values displayed like branch lengths,
#	then prints out the tree with bootstrap valued displayed
#	according to the format of CLUSTAL W.
#
# INPUT: (\$intree_boot_path, \*${$fh_outtree},
#	$option_bootlabel, $option_nodeid), where
#	$option_bootlabel = 1 if you display bootstrap at the branch,
#			  = 0 (or undef) if at the node.
#	$option_nodeid    = 1 if you display node IDs,
#			  = 0 (or undef) otherwise.
#
# OUTPUT: 1 if the subroutine succeeded,
#	  0 if it failed.
#
sub pr_tree_with_trans_boot (\$\*$$) {

	my ($intree_boot_path, $fh_outtree,
		$option_bootlabel, $option_nodeid) = @_;

	my $intree_boot = ` cat ${$intree_boot_path} 2>&1 ` ;
	if ($intree_boot =~ m/^cat\:\s*\S+\s*No\s+such\s+file/ ) {
	    print STDERR "[ERROR 'pr_tree_with_trans_boot'] ";
	    print STDERR $intree_boot ;
	    print STDERR "\n";
	    return 0;
	}

	my %node2pa; my %node2ch; my %name2id; my %id2name; my %br_boot_raw;

	my $fl_in_boot = input_tree_file ($intree_boot, %node2pa, %node2ch,
		%name2id, %id2name, %br_boot_raw);
	unless ($fl_in_boot) {
	    print STDERR "[ERROR 'pr_tree_with_trans_boot'] The subroutine 'input_tree_file' FAILED on the tree (with bootstrap values):\n";
	    print STDERR " '${$intree_boot_path}' .\n\n";
	    return 0;
	}

		## Keep only bootstrap values on the internal nodes ##
		## and change fields to store the bootstrap value. ##

	my %br_boot_clw; # ($nodeid => \@attr, ...) with $attr[$INDX_BOOT] being the bootstrap value.
	foreach my $node (keys %br_boot_raw) {
	   (defined $node2ch{$node}) or next;  # Skip external nodes #

	   my @attr = ();
	   $attr[$INDX_BOOT] = int ($br_boot_raw{$node}->[0]);
	   $br_boot_clw{$node} = \@attr;
	}

	my $top_node_id = $name2id{$TOP_NODE};
	unless (defined $top_node_id) {
	    print STDERR "[ERROR 'pr_tree_with_trans_boot'] Found NO ID of the TOP NODE for the tree:\n";
	    print STDERR "   '${$intree_boot_path}' .\n\n";
	    return 0;
	}

	my $fl_output = br_output_tree ($top_node_id, %node2ch, %id2name,
		%br_boot_clw, *${$fh_outtree}, $option_bootlabel, $option_nodeid);

	unless ($fl_output) {
	    print STDERR "[ERROR 'pr_tree_with_trans_boot'] The subroutine 'br_output_tree' FAILED on the tree:\n";
	    print STDERR "   '${$intree_boot_path}' .\n\n";
	    return 0;
	}

	return 1;

}		# End of the subroutine 'pr_tree_with_trans_boot' #


# construct_raw_subtree:
#	This subroutine receives a tree and a subset of its nodes,
#	then constructs a 'raw' subtree consisting of thee input nodes
#	and their ancestors, including those above the last common ancestor
#	of the input nodes.
#
# INPUT: (\%node2parent, \@sub_nodes), where
#	%node2parent = ($node_id => $parent_id, ...) for the entire tree;
#	@sub_nodes = (a list of node IDs that you want to include in the subtree).
#
# OUTPUT: (\@topnode_ids, \%sb_node2children, \%sb_node2parent), where
#	@topnode_ids stores the IDs of the top nodes of the subtree;
#	%sb_node2children = ($node_id => [a list of IDs for chilren], ...) for the subtree;
#	%sb_node2parent = ($node_id => $parent_id, ...) for the subtree.
#
sub construct_raw_subtree (\%\@) {

	my ($node2parent, $sub_nodes) = @_;

	my %sb_node2parent;
	my $topnode_ids = [];

	OUTER_RAW:
	foreach my $node (@{$sub_nodes}) { # The outer foreach-loop #
	    (defined $sb_node2parent{$node}) and next;
	    my $curr_node = $node;
	    my $parent = $node2parent->{$curr_node};

	    while (defined $parent) { # The inner while-loop #
		$sb_node2parent{$curr_node} = $parent;
		if (defined $sb_node2parent{$parent}) {
		    next OUTER_RAW;
		}
		$curr_node = $parent;
		$parent = $node2parent->{$curr_node};
	    }			# End of the inner while-loop #

	    my @tmp = ($curr_node);
	    $topnode_ids = union_array (@{$topnode_ids}, @tmp);

	}			# End of the outer foreach-loop #

	if (@{$topnode_ids}>1) {
	    print STDERR "[CAUTION 'construct_raw_subtree'] Found MULTIPLE TOPNODES: ";
	    print STDERR join (', ', @{$topnode_ids}), " .\n\n";
	}
	
	my $sb_node2children = make_node2children (%sb_node2parent);

	return ($topnode_ids, $sb_node2children, \%sb_node2parent);

}		# end of the subroutine 'construct_raw_subtree' #


# rm_simple_ancestral_lineages:
#	This subroutine removes 'ancestoral lineages',
#	 each of which starts from a top node and
#	consists only of one node for each generation.
#	It does NOT remove EXTERNAL NODES, though.
#
# INPUT: (\@topnode_ids, \%node2children, \%node2parent), where
#	@topnode_ids lists the topnode IDs;
#	%node2children = ($node_id => [a list of IDs for the children], ...);
#	%node2parent = ($node_id => $parent_id, ...).
#
# OUTPUT: \@new_topnode_ids, where
#	@new_topnode_ids list the topnode IDs AFTER the processing.
#
sub rm_simple_ancestral_lineages (\@\%\%) {

	my ($topnode_ids, $node2children, $node2parent) = @_;

	my @new_topnode_ids = ();

	foreach my $topnode (@{$topnode_ids}) { # The outer foreach-loop #

	     my $curr_node = $topnode;
	     my $children = $node2children->{$curr_node};

		# See if the current node is internal or not #
		# as well as if it has one or no child #
	     while ((defined $children) and (@{$children}<2)) { # The inner while-loop #

		unless (@{$children}>0) {
		    print STDERR "[CAUTION 'rm_simple_ancestral_lineages'] The node '$curr_node' has an EMPTY SET of CHILDREN !\n";
		    return undef;
		}
		my $child = $children->[0];

			# Remove the parent of $child, which is nothing but $curr_node,
			# because $child is now going to be the topnode.
		##(defined $node2parent->{$child}) and (undef $node2parent->{$child});
		(exists $node2parent->{$child}) and (delete $node2parent->{$child});

			# For the same reason,
			# remove $curr_node from %{$node2children} and %{$node2parent}.
		(delete $node2children->{$curr_node});
		(exists $node2parent->{$curr_node}) and (delete $node2parent->{$curr_node});

		$curr_node = $child;
		$children = $node2children->{$curr_node};

	     }			# End of the inner while-loop #

	     push @new_topnode_ids, $curr_node;

	}			# End of the outer foreach-loop #

	return \@new_topnode_ids;

}		# end of the subroutine 'rm_simple_ancestral_lineages' #


# remove_trivial_nodes:
#	This subroutine removes 'trivial nodes',
#	each of which just joins two neighboring branches.
#
# INPUT: (\%node2children, \%node2parent, \%br_attr), where
#	%node2children = ($node_id => [a list of IDs for chilren], ...) ;
#	%node2parent = ($node_id => $parent_id, ...) ;
#	($length, $boot) = @{$br_attr{$node}[$INDX_LENGTH, $INDX_BOOT]
#	are the length and the bootstrap value of the branch directly above $node.
#
# OUTPUT: \%sb_br_attr, where
#	($length, $boot) = @{$sb_br_attr{$node}[$INDX_LENGTH, $INDX_BOOT]
#	are the REPRESENTATIVE length and the bootstrap value of the branch directly above $node.
#	The RULES for the representative values are:
#	$length = the summation of the constituent branch lengths;
#	$boot  = the bootstrap value of the uppermost constituent branch.
#	REVISED on Sep 15 (Fri), 2006:
#	$boot = the MAXIMUM bootstrap value among the constituent branches,
#	because that should best represent the partition effected by the composite branch.
#
sub remove_trivial_nodes (\%\%\%) {

	my ($node2children, $node2parent, $br_attr) = @_;

	my @ext_nodes = ();
	foreach my $node (keys %{$node2parent}) { # the 1st foreach-loop #
	    (defined $node2children->{$node}) or (push @ext_nodes, $node);
	}				# end of the 1st foreach-loop #

	my %already; # ($node_id => 1, ...) for nodes that have already been inspected #
	my %sb_br_attr;

	foreach my $ex_node (@ext_nodes) { # The outer foreach-loop #

	    if (defined $br_attr->{$ex_node}) {
		my @tmp = @{$br_attr->{$ex_node}};
		$sb_br_attr{$ex_node} = \@tmp;
	    }

	    my $curr_node = $node2parent->{$ex_node};

	    while (defined $curr_node) { # The inner while-loop # 

		(defined $already{$curr_node}) and last;
		$already{$curr_node} = 1;

		my $parent = $node2parent->{$curr_node};
		(defined $parent) or last; # $curr_node is a top node,
					   # which we do not tamper with here.

		my $children = $node2children->{$curr_node};
		unless ((defined $children) and (@{$children}>0)) {
		    print STDERR "[ERROR 'remove_trivial_nodes'] The internal node '$curr_node' has NO CHILDREN !\n";
		    return undef;
		}

		if (@{$children}==1) {
			# remove $curr_node because it is trivial #

		    my $child = $children->[0];

			# Make $parent be $child's parent #
		    $node2parent->{$child} = $parent;
		    delete $node2parent->{$curr_node};

			# Make $child be one of $parent's childs #
		    my @new_children = ();
		    foreach my $sibl (@{$node2children->{$parent}}) {
			push @new_children, ($sibl eq $curr_node) ? $child : $sibl;
		    }
		    $node2children->{$parent} = \@new_children;
		    delete $node2children->{$curr_node};

			# Change attributes #
		    ##my @curr_attr = (defined $br_attr->{$curr_node}) ? ## Revised on Sep 15 (Fri), 2006
		    my @add_attr = (defined $br_attr->{$curr_node}) ?
			@{$br_attr->{$curr_node}} : ();
		    ##my @add_attr = (defined $sb_br_attr{$child}) ? ## Revised on Sep 15 (Fri), 2006
		    my @curr_attr = (defined $sb_br_attr{$child}) ?
			@{$sb_br_attr{$child}} : ();
		    my $curr_len = $curr_attr[$INDX_LENGTH];
		    my $curr_boot = (@curr_attr>$INDX_BOOT) ? $curr_attr[$INDX_BOOT] : undef;
		    my $add_len = $add_attr[$INDX_LENGTH];
		    my $add_boot = (@add_attr>$INDX_BOOT) ? $add_attr[$INDX_BOOT]: undef;

		    if (defined $add_len) {
			$curr_attr[$INDX_LENGTH] = (defined $curr_len) ?
				$curr_len + $add_len : $add_len;
		    }
		    ((defined $curr_boot) and (defined $add_boot) and ($add_boot > $curr_boot))
			and ($curr_attr[$INDX_BOOT] = $add_boot);

		    (@curr_attr>0) and ($sb_br_attr{$child} = \@curr_attr);
		} else { 
			# Use the attributes for the input tree #
		    if (defined $br_attr->{$curr_node}) {
			my @tmp = @{$br_attr->{$curr_node}};
			$sb_br_attr{$curr_node} = \@tmp;
		    }
		}

		$curr_node = $parent;
	    }			# End of the inner while-loop #

	}			# End of the outer foreach-loop #

	return \%sb_br_attr;

}		# end of the subroutine 'remove_trivial_nodes' #


# construct_neat_subtree:
#	This subroutine receives a tree and a subset of its nodes,
#	then constructs a 'TIDIED-UP' subtree,
#	which does not contain any nodes that just interrupt single branch,
#	nor the ancestral lineage leading to (but excluding)
#	the last common ancestor of the input nodes.
#
# INPUT: (\%node2parent, \@sub_nodes, \%br_attr), where
#	%node2parent = ($node_id => $parent_id, ...);
#	@sub_nodes = (a list of node IDs that you want to include in the subtree);
#	($length, $boot) = @{$br_attr{$node}[$INDX_LENGTH, $INDX_BOOT]
#	are the length and the bootstrap value of the branch directly above $node.
#
# OUTPUT: (\@sb_topnode_ids, \%sb_node2children, \%sb_node2parent, \%sb_br_attr), where
#	@sb_topnode_ids stores the IDs of the top nodes in the subtree;
#	%sb_node2children = ($node_id => [a list of IDs for chilren], ...) for the subtree;
#	%sb_node2parent = ($node_id => $parent_id, ...) for the subtree;
#	($length, $boot) = @{$sb_br_attr{$node}[$INDX_LENGTH, $INDX_BOOT]
#	are the REPRESENTATIVE length and the bootstrap value of the branch directly above $node.
#	The RULES for the representative values are:
#	$length = the summation of the constituent branch lengths;
#	$boot  = the bootstrap value of the uppermost constituent branch.
#
sub construct_neat_subtree (\%\@\%) {

	my ($node2parent, $sub_nodes, $br_attr) = @_;

	my ($tnt_sb_topnode_ids, $sb_node2children, $sb_node2parent)
		= construct_raw_subtree (%{$node2parent}, @{$sub_nodes});

	my $sb_topnode_ids = rm_simple_ancestral_lineages (@{$tnt_sb_topnode_ids}, %{$sb_node2children}, %{$sb_node2parent});

	my $sb_br_attr = remove_trivial_nodes (%{$sb_node2children}, %{$sb_node2parent}, %{$br_attr});

	return ($sb_topnode_ids, $sb_node2children, $sb_node2parent, $sb_br_attr);

}		# end of the subroutine 'construct_neat_subtree' #


# construct_skeleton_subtree:
#	This subroutine, which was created by modifying 'construct_neat_subtree',
#	constructs a 'skeleton' subtree, 
#	which consists of the input sebset of nodes and their ancestral nodes
#	up to their most recent common ancestor.
#	The 'skeleton' subtree may contain some 'trivial' nodes, each of which just joins two successive branches
#	(, namely, each of which just splits a single branch into two branches).
#	[ CREATED on Nov 7 (Thu), 2013. ]
#
# construct_neat_subtree:
#	This subroutine receives a tree and a subset of its nodes,
#	then constructs a 'TIDIED-UP' subtree,
#	which does not contain any nodes that just interrupt single branch,
#	nor the ancestral lineage leading to (but excluding)
#	the last common ancestor of the input nodes.
#
# INPUT: (\%node2parent, \@sub_nodes, \%br_attr), where
#	%node2parent = ($node_id => $parent_id, ...);
#	@sub_nodes = (a list of node IDs that you want to include in the subtree);
#	($length, $boot) = @{$br_attr{$node}[$INDX_LENGTH, $INDX_BOOT]
#	are the length and the bootstrap value of the branch directly above $node.
#
# OUTPUT: (\@sb_topnode_ids, \%sb_node2children, \%sb_node2parent, \%sb_br_attr), where
#	@sb_topnode_ids stores the IDs of the top nodes in the subtree;
#	%sb_node2children = ($node_id => [a list of IDs for chilren], ...) for the subtree;
#	%sb_node2parent = ($node_id => $parent_id, ...) for the subtree;
#	($length, $boot) = @{$sb_br_attr{$node}[$INDX_LENGTH, $INDX_BOOT]
#	are the length and the bootstrap value of the branch directly above $node,
#	which are just carried over from the input tree.
#
sub construct_skeleton_subtree (\%\@\%) {

	my ($node2parent, $sub_nodes, $br_attr) = @_;

	my ($tnt_sb_topnode_ids, $sb_node2children, $sb_node2parent)
		= construct_raw_subtree (%{$node2parent}, @{$sub_nodes});

	my $sb_topnode_ids = rm_simple_ancestral_lineages (@{$tnt_sb_topnode_ids}, %{$sb_node2children}, %{$sb_node2parent});

	##my $sb_br_attr = remove_trivial_nodes (%{$sb_node2children}, %{$sb_node2parent}, %{$br_attr}); ## For the subroutine 'construct_neat_subtree'. ##

	my %sb_br_attr;

	foreach my $br (keys %{$br_attr}) { # Main foreach-loop (over branches) #

	    (defined $sb_node2parent->{$br}) or next; # Skip if the branch is not in the skeleton tree.

	     $sb_br_attr{$br} = $br_attr->{$br};

	}		# End of the main foreach-loop (over branches) #

	return ($sb_topnode_ids, $sb_node2children, $sb_node2parent, \%sb_br_attr);

}		# end of the subroutine 'construct_skeleton_subtree' #


1;	# a "spell" which makes the module "use"-able and/or "require"-able #
