# Supplementary material for: Characterization of multiple sequence alignment errors using complete-likelihood score and position-shift map
Source: BMC Bioinformatics. 2016 Mar 18;17:133. doi: 10.1186/s12859-016-0945-5 (PMC4799563; doi:10.1186/s12859-016-0945-5)
Supplement: Additional file 2: — The ZIP archive of a package that contains the original versions of Perl modules and scripts used for creating the simulated and reconstructed MSAs and for analyzing these MSAs. It also contains a README file that describes how to use the modules and scripts. (The modules and scripts will run on a Mac OS X terminal. And it will probably run on other UNIX platforms, although we have not tested whether they indeed do.) The package also contains the Dawg control files that were used for the simulations. The latest version of the package (“ComplLiMment_P.verxxx”) can be found in the ‘lolipog’ directory at the FTP repository of the Bioinformatics Organization [85]. (ZIP 4746 kb) [file 12859_2016_945_MOESM2_ESM.zip › additional_file_2/ComplLiMment_P.ver0.6.1.2/MyPerlModules_LOLIPOG/MyBin_Oper.pm]

package MyBin_Oper;
#
###################################################################################
#	FA_LOLIPOG_P: A package to calculate First-Approximate LOg-LIkelihood for the Pattern Of Gaps,
#		as well as the first-approximate perfect score (described below),
#		of a given MSA (almost exclusively via Perl modules and scripts).
#
#	Version 0.3: Copyright (C) 2013 Kiyoshi Ezawa
#
#    This package is free software: you can redistribute it and/or modify
#    it under the terms of the GNU General Public License as published by
#    the Free Software Foundation, either version 3 of the License, or
#    (at your option) any later version.
#
#    This package is distributed in the hope that it will be useful,
#    but WITHOUT ANY WARRANTY; without even the implied warranty of
#    MERCHANTABILITY or FITNESS FOR A PARTICULAR PURPOSE.  See the
#    GNU General Public License for more details.
#
#    You should have received a copy of the GNU General Public License, "GNU_GPL.txt",
#    along with this package.  If not, see <http://www.gnu.org/licenses/>.
#
#    The author can be contacted by e-mailing to <kezawa dot ezawa3 at gmail dot com>
#    (replace " dot " and " at " with "." and "@", respectively).
###################################################################################
#
# MyBin_Oper.pm:
#	This package consists of modules performing
#	a bit higher binary operations.
#
#

use strict;
use warnings;
use Exporter;
our @ISA = qw(Exporter);

##our @EXPORT = qw( diff_array union_array nr_array lin_search);

our @EXPORT_OK = qw(
	bitwise_or_numarrays
	bitwise_and_numarrays
	bitwise_xor_numarrays
	select_by_bin_value
	count_binary_states
	format_bin_pattern
	sbset2numrep_binstring
	make_monobit_pattern
	match_bin_arrays
		);

# bitwise_or_numarrays:
#	This subroutine performs the bitwise OR operation
#	on two input numerical arrays,
#	regarding them as representing two binary strings
#	under the same scheme (i.e. the same bit unit).
#
# 	THEORY: Because the bitwise operation (except the shift operations)
#	only concerns respective bits, a bitwise operation on the numerical
#	array representation is easily performed by simultaneous operations
#	on the components.
#	Because 0 | 0 equals 0, we don't have to care about the
#	actual bit size of the last component.
#
#	NOTE that this subrouine requires that the numerical representations
#	have the same size.
#
# INPUT: (\@numrep1, \@numrep2), where
#	@numrep1/2 is the numerical array representation
#	of the string 1/2 under the same bit unit to divide a string into an array.
#
# OUTPUT: \@numrep_or,
#	which is the numerical array representation
#	of the binary string: string 1 | string 2.
#
#	The subroutine returns undef if the process failed.
#
sub bitwise_or_numarrays (\@\@) {

	my ($numrep1, $numrep2) = @_;

	my $size1 = @{$numrep1};
	my $size2 = @{$numrep2};
	unless ($size1 == $size2) {
	    print STDERR "[ERROR 'bitwise_or_numarrays'] CLASHING sizes of the numerical representations: $size1 vs $size2 : $! !\n";
	    return undef;
	}

	my @numrep_or = ();
	for (my $i = 0; $i < $size1; $i++) { $numrep_or[$i] = $numrep1->[$i] | $numrep2->[$i] ; }

	return \@numrep_or;

}	# End of the subroutine 'bitwise_or_numarrays' #


# bitwise_and_numarrays:
#	This subroutine performs the bitwise AND operation
#	on two input numerical arrays,
#	regarding them as representing two binary strings
#	under the same scheme (i.e. the same bit unit).
#
# 	THEORY: Because the bitwise operation (except the shift operations)
#	only concerns respective bits, a bitwise operation on the numerical
#	array representation is easily performed by simultaneous operations
#	on the components.
#	Because 0 & 0 equals 0, we don't have to care about the
#	actual bit size of the last component.
#
#	NOTE that this subrouine requires that the numerical representations
#	have the same size.
#
# INPUT: (\@numrep1, \@numrep2), where
#	@numrep1/2 is the numerical array representation
#	of the string 1/2 under the same bit unit to divide a string into an array.
#
# OUTPUT: \@numrep_and,
#	which is the numerical array representation
#	of the binary string: string 1 & string 2.
#
#	The subroutine returns undef if the process failed.
#
sub bitwise_and_numarrays (\@\@) {

	my ($numrep1, $numrep2) = @_;

	my $size1 = @{$numrep1};
	my $size2 = @{$numrep2};
	unless ($size1 == $size2) {
	    print STDERR "[ERROR 'bitwise_and_numarrays'] CLASHING sizes of the numerical representations: $size1 vs $size2 : $! !\n";
	    return undef;
	}

	my @numrep_and = ();
	for (my $i = 0; $i < $size1; $i++) { $numrep_and[$i] = $numrep1->[$i] & $numrep2->[$i] ; }

	return \@numrep_and;

}	# End of the subroutine 'bitwise_and_numarrays' #


# bitwise_xor_numarrays:
#	This subroutine performs the bitwise XOR operation
#	on two input numerical arrays,
#	regarding them as representing two binary strings
#	under the same scheme (i.e. the same bit unit).
#
# 	THEORY: Because the bitwise operation (except the shift operations)
#	only concerns respective bits, a bitwise operation on the numerical
#	array representation is easily performed by simultaneous operations
#	on the components.
#	Because 0 ^ 0 equals 0, we don't have to care about the
#	actual bit size of the last component.
#
#	NOTE that this subrouine requires that the numerical representations
#	have the same size.
#
# INPUT: (\@numrep1, \@numrep2), where
#	@numrep1/2 is the numerical array representation
#	of the binary string 1/2 under the same bit unit
#	to divide a string into an array.
#
# OUTPUT: \@numrep_and,
#	which is the numerical array representation
#	of the binary string: string 1 ^ string 2.
#
#	The subroutine returns undef if the process failed.
#
sub bitwise_xor_numarrays (\@\@) {

	my ($numrep1, $numrep2) = @_;

	my $size1 = @{$numrep1};
	my $size2 = @{$numrep2};
	unless ($size1 == $size2) {
	    print STDERR "[ERROR 'bitwise_xor_numarrays'] CLASHING sizes of the numerical representations: $size1 vs $size2 : $! !\n";
	    return undef;
	}

	my @numrep_and = ();
	for (my $i = 0; $i < $size1; $i++) { $numrep_and[$i] = $numrep1->[$i] ^ $numrep2->[$i] ; }

	return \@numrep_and;

}	# End of the subroutine 'bitwise_xor_numarrays' #

# select_by_bin_value:
#	This subroutine selects entries associated with
#	a binary value (either 1 or 0).
#
# INPUT: ($kept, \@entries, \@num_array, $denom), where
#	$kept (= 1 or 0) specifies which binary value should be kept;
#	@entries is the set of entries from which we will choose those
#	corresponding to the binary $kept;
#	@num_array is the numerical array representation of the binary string
#	used as a reference;
#	$denom is the unit size (in bit) of pieces into which the binary string was devided (usually 32 bits).
#
# OUTPUT: \@selected, where
#	@selected is the set of entries selected.
#
#	The subroutine returns undef if it failed on the way.
#
sub select_by_bin_value ($\@\@$) {

	my ($kept, $entries, $num_array, $denom) = @_;
	my $size = @{$entries};

	unless (($kept == 1) or ($kept == 0)) {
	    print STDERR "[ERROR 'select_by_bin_value'] An ILLEGAL INPUT: \$kept = $kept: $! !\n\n";
	    return undef;
	}

	my $mod = ($size - 1) % $denom;
	my $qtnt = int (($size - 1) / $denom);
	##my $size_last_bits = $mod + 1;

	my @selected = ();
	for (my $i = $qtnt; $i >= 0; $i--) { # Outer for-loop #
	    my $max = ($i == $qtnt) ? $mod : $denom -1 ;
	    my $num = $num_array->[$i];
	    for (my $j = $max; $j >= 0; $j--) { # Inner for-loop #
		my $bit = $num & 1; # Take out the last bit #
		($bit == $kept)
			and (unshift @selected, $entries->[$denom * $i + $j]) ;

		$num >>= 1; # Shift to the right #
	    }			# End of the inner for-loop #
	}			# End of the outer for-loop #

	return \@selected ;

}		# End of the subroutine 'select_by_bin_value' #


# count_binary_states:
#	This subroutine counts the binary states (or the bits taking '1' and '0')
#	in a binary string in a numerical array representation.
#
# INPUT: (\@num_array, $bin_size, $denom), where
#	@num_array is the numerical array representation of the binary string;
#	$bin_size is the total length of the binary string;
#	$denom is the unit size (in bit) of pieces into which the binary string was devided (usually 32 bits).
#
# OUTPUT: ($ct_0, $ct_1), where
#
#	The subroutine returns (undef, undef) if it failed on the way.
#
sub count_binary_states (\@$$) {

	my ($num_array, $bin_size, $denom) = @_;

	my $mod = ($bin_size - 1) % $denom;
	my $qtnt = int (($bin_size - 1) / $denom);
	##my $size_last_bits = $mod + 1;

	my $ct_0 = my $ct_1 = 0;
	for (my $i = $qtnt; $i >= 0; $i--) { # Outer for-loop #
	    my $max = ($i == $qtnt) ? $mod : $denom -1 ;
	    my $num = $num_array->[$i];
	    for (my $j = $max; $j >= 0; $j--) { # Inner for-loop #

		my $bit = $num & 1; # Take out the last bit #
		$bit ?  $ct_1++ : $ct_0++ ;

		$num >>= 1; # Shift to the right #
	    }			# End of the inner for-loop #
	}			# End of the outer for-loop #

	return ($ct_0, $ct_1);

}		# End of the subroutine 'count_binary_states' #


# format_bin_pattern:
#	This subroutine creates a binary string
#	from that representated by an integer array.
#
# INPUT: (\@num_array, $size, $denom), where
#	@num_array is the numerucal array representation of the input binary string;
#	$size specifies the size of the binary string;
#	$denom is the unit size (in bit) of pieces into which the binary string was divided
#	(usually 32 bits).
#
# OUTPUT: \$bin_string.
#
sub format_bin_pattern (\@$$) {

	my ($num_array, $size, $denom) = @_;

	my $mod = ($size - 1) % $denom;
	my $qtnt = int (($size - 1)/ $denom);
	my $size_last_bits = $mod + 1;

	my $bin_string = '';
	for (my $i = 0; $i < $qtnt; $i++) { # For-loop #
	    my $num = $num_array->[$i];
	    $bin_string .= sprintf "%0${denom}b", $num;
	}			# End of the for-loop #

	my $last_num = $num_array->[$qtnt];
	$bin_string .= sprintf "%0${size_last_bits}b", $last_num;

	return \$bin_string;

}	# End of the subroutine 'format_bin_pattern' #


# sbset2numrep_binstring:
#	This subroutine generates a numerical array representation
#	of a bit string, which in turn represents the presence(1)/absence(0)
#	status of the components in a set.
#
# INPUT: (\@sbset, $size, $denom), where
#	@sbset list indices, starting from 0 and ending with $size - 1,
#	of the entries in the subset of a whole set;
#	$size is the number of the  entries in the whole set;
#	$denom is the unit size (in bit) of pieces into which the binary string will be divided (unsually 32 bits).
#
# OUTPUT: \@numrep,
#	which is the numerical array representation of the
#	bit string representing the presence (1)/absence (0) of the entries
#	in the subset.
#
sub sbset2numrep_binstring (\@$$) {

	my ($sbset, $size, $denom) = @_;

	($size>0) or (return []);

	my $sbsize = @{$sbset};

	my @numrep = ();
	my $last_entry = my $last_residue = my $last_num = 0;

	for (my $k=0; $k < $sbsize; $k++) { # Outer for-loop #
	    my $entry = $sbset->[$k];
	    my $residue = $last_residue + $entry  - $last_entry;
	    my $num = $last_num;

	    while ($residue >= $denom) { # Inner while-loop #
		($num == 0) or ($last_residue == $denom - 1)
			or ($num <<= $denom - 1 - $last_residue);

		push @numrep, $num;
		$residue -= $denom;
		$num = $last_residue = 0;
	    }			# End of the inner while-loop #

	    my $diff_residue = $residue - $last_residue;
	    ($num>0) and ($diff_residue >0) and ($num <<= $diff_residue);
	    $num++; # Set the last bit to '1'

	    $last_entry = $entry;
	    $last_residue = $residue;
	    $last_num = $num;
	}			# End of the outer for-loop #

		## Stuff the remaining bit pieces ##

	($last_num == 0) or ($last_residue == $denom - 1)
	    or ($last_num <<= $denom - 1 - $last_residue);
	push @numrep, $last_num;

	my $mod = ($size - 1) % $denom;
	my $qtnt = int (($size - 1)/ $denom);
	my $size_last_bits = $mod + 1;

	my $ct_pads = $qtnt + 1 - scalar (@numrep);
	if ($ct_pads>0) {
	   for (1 .. $ct_pads) { push @numrep, 0; }
	}

		## Final Adjustment ##
	if ($size_last_bits < $denom) {
	    my $last_bits = pop @numrep;
	    ($last_bits>0) and ($last_bits >>= $denom - $size_last_bits);
	    push @numrep, $last_bits;
	}

	return \@numrep;

}	# End of the subroutine 'sbset2numrep_binstring' #


# make_monobit_pattern:
#	This subroutine generates a numerical array that represents
#	a bit string consisting solely of '1' or '0'.
#
# INPUT: ($bit, $size, $denom), where
#	$bit should be either '1' or '0' (a binary numerical value);
#	$size specifies the size of the binary string;
#	$denom is the unit size (in bit) of pieces into which the binary string was divided
#
# OUTPUT: \@mono_pattern,
#	which is the numerical array representing the bit string we want.
#
sub make_monobit_pattern ($$$) {

	my ($bit, $size, $denom)  = @_;

	my $mod = ($size - 1) % $denom;
	my $qtnt = int (($size - 1)/ $denom);
	my $size_last_bits = $mod + 1;

	my @mono_pattern = ();
	for (my $i = 0; $i <= $qtnt; $i++) { # Outer for-loop #

	    my $size_bits = ($i == $qtnt) ? $size_last_bits : $denom;
	    my $num = $bit;

	    for (my $j = 1; $j < $size_bits; $j++) { # Inner for-loop #
		$num <<= 1; # Shift to the left
		$num += $bit;
	    }				# End of the inner for-loop #

	    push @mono_pattern, $num;
	}			# End of the outer for-loop #

	return \@mono_pattern;

}	# End of the subroutine 'make_monobit_pattern' #


# match_bin_arrays:
#	This array compares two arrays of binary series.
#
# INPUT: (\@binarray1, \@binarray2), where
#	@binarrray1/2 are arrays storing binary series.
#
# OUTPUT: 1 if @binarray1 and @binarray2 match each other,
#	  0 if they don't match each other,
#	  undef if there is some error or anomaly.
#
sub match_bin_arrays (\@\@) {

	my ($binarray1, $binarray2) = @_;
	my $size1 = scalar @{$binarray1};
	my $size2 = scalar @{$binarray2};

	unless ($size1 == $size2) {
	    print STDERR "[ERROR 'match_bin_arrays'] The two binary arrays have CLASHING SIZES: $size1 vs $size2: $! !\n\n";
	    return undef;
	}

	for (my $i=0; $i<$size1; $i++) { # For-loop #
	     if ($binarray1->[$i] ^ $binarray2->[$i]) { # The binary arrays differ in the $i th component
		return 0;
	     }
	}		# End of the for-loop #

		# The binary arrays match each other #

	return 1;

}	# End of the subroutine 'match_bin_arrays' #


1;	# a 'spell' which makes the module 'use'-able and 'require'-able #
