# Supplementary material for: Characterization of multiple sequence alignment errors using complete-likelihood score and position-shift map
Source: BMC Bioinformatics. 2016 Mar 18;17:133. doi: 10.1186/s12859-016-0945-5 (PMC4799563; doi:10.1186/s12859-016-0945-5)
Supplement: Additional file 2: — The ZIP archive of a package that contains the original versions of Perl modules and scripts used for creating the simulated and reconstructed MSAs and for analyzing these MSAs. It also contains a README file that describes how to use the modules and scripts. (The modules and scripts will run on a Mac OS X terminal. And it will probably run on other UNIX platforms, although we have not tested whether they indeed do.) The package also contains the Dawg control files that were used for the simulations. The latest version of the package (“ComplLiMment_P.verxxx”) can be found in the ‘lolipog’ directory at the FTP repository of the Bioinformatics Organization [85]. (ZIP 4746 kb) [file 12859_2016_945_MOESM2_ESM.zip › additional_file_2/ComplLiMment_P.ver0.6.1.2/MyPerlModules_LOLIPOG/MyBlastp_parser_05.pm]

package MyBlastp_parser_05;
#
###################################################################################
#	FA_LOLIPOG_P: A package to calculate First-Approximate LOg-LIkelihood for the Pattern Of Gaps,
#		as well as the first-approximate perfect score (described below),
#		of a given MSA (almost exclusively via Perl modules and scripts).
#
#	Version 0.3: Copyright (C) 2013 Kiyoshi Ezawa
#
#    This package is free software: you can redistribute it and/or modify
#    it under the terms of the GNU General Public License as published by
#    the Free Software Foundation, either version 3 of the License, or
#    (at your option) any later version.
#
#    This package is distributed in the hope that it will be useful,
#    but WITHOUT ANY WARRANTY; without even the implied warranty of
#    MERCHANTABILITY or FITNESS FOR A PARTICULAR PURPOSE.  See the
#    GNU General Public License for more details.
#
#    You should have received a copy of the GNU General Public License, "GNU_GPL.txt",
#    along with this package.  If not, see <http://www.gnu.org/licenses/>.
#
#    The author can be contacted by e-mailing to <kezawa dot ezawa3 at gmail dot com>
#    (replace " dot " and " at " with "." and "@", respectively).
###################################################################################
#
# MyBlastp_parser_05.pm: (created on Sep 11 (Sun), 2005)
#	A revised version of the module 'MyBlastp_parser_04.pm',
#	which parses the output of blastp.
#	The MAJOR REVISION is that this version can handle hits with
#	regions masked by 'x's.
#	More precisely, the script calculates the total length,
#	#{identitcal aas}, #{gaps}, and the total raw score IN THE X-MASKED REGIONS. 
#	This takes a refinement of the program which can slow down
#	the search significantly.
#	This module also extracts information which is necessary when we convert
#	a raw score into the corresponding bit score,
#	which had been neglected in the previous versions.
#
# REVISED on Sunday, May 28, 2006:
#	The module can now process the output of PSI-BLAST
#	by retrieving only the essential output with 'trimmed_psi_output'.
#	
#
# MyBlastp_parser_04.pm:
#	a module to parse the output of blastp version 0.4
#
# Two inportant BUG FIXES on Jan 26(Sun), 2003:
#	In the module "parse_blastp", two bugs associated with
#	the changes of returning value type
#	(from an array to an array reference) were fixed.
#
# Two  minor revisions on Jan 24(Fri), 2003:
#	For a while,I am going to  disable the capability
#	of the subroutine 'parse_align' to extract
#	 the aligned subject sequence $se_seq.
#	( To keep compatibility, I'm going to  return an empty sequence as $se_seq.)
#	I also decided to return the REFERENCE of an array,
#	instead of the array itself.
#
# a minor revision on Jan 12(Sun), 2003:
#	I changed the filtering by means of E-values so that
#	the sequences on the boundary ( namely, those with
#	its E-value = threshold) are included in the homology sets.
#
# REVISED on Jan 10(Fri), 2003:
#	the module now recieves as an additional filtering parameter,
#	named $flag_ab_rel which determines the length filtering mode:
#	when $flag_ab_rel = 1, filtering via absolute length
#			  = 0, 		 via relative length.
#
# REVISED from version 0.2 on Jan 9(Thu), 2003:
#	(i) In the modile homolog_filter, the filtering criterion concerning the aligned length
#		changed from using relative value to using absolute length.
#	(ii) In the module homolog_filter, I explicitly added the filtering
#		in terms of the E-value.
#	(iii) I enabled the subroutines parse_align and parse_align_br to change the
#		E-value of the form "e-???" to "1e-???".
#
# a minor revision on Jan. 7(Tue), 2003: In the module homolog_filter, I quit storing a list of
#					 "redundant sequences" which are to be
#					ommitted from the future query.
#					(This might save the memory this module consumes.)
#
# REVISED on some day in Dec, 2002: the filtering criterion of the module homolog_filter somewhat improved.
#		( see the header of the module for details )
#

use strict;
use warnings;
use Exporter;

our @ISA = qw(Exporter);
##our @EXPORT = qw(parse_blastp homolog_filter parsed_output_remover);
##our @EXPORT = qw(parse_blastp homolog_filter parsed_output_remover);
##our @EXPORT_OK = qw(parse_blastp examine_masked_regions_pw );
our @EXPORT_OK = qw(
	trimmed_psi_output
	parse_blastp separate_masked_aln score_pairalign 
	examine_unmasked_regions_pw
		);

sub parse_align ($\@);
sub parse_align_br ($\@);
sub extract_auxiliary_info (\@);
sub initialize_subalign (\@\@$);
sub finalize_subalign (\@\@$);
sub score_pairalign (\$\$\%$$$$);

=obsolete
# parsed_output_remover(\@): a subroutine to free the memory allocated to an array
#			 	which stores parsed BLAST output.
#
# ---- virtually useless unless we can deal with extremely large BLAST outputs ----
#
sub parsed_output_remover(\@) {

	my ($rf_bl_output) =@_;

	for(my $i = 0; $i < 2; $i++) {
		unless(shift @{$rf_bl_output}) {
			undef @{$rf_bl_output};
			return 1;
		}
	} 

	while ( my $rf_sb_info = pop(@{$rf_bl_output}) ) { # the outer while #

		for (my $i = 0; $i < 2; $i++) {
			unless(shift @{$rf_sb_info}) {
				#undef @{$rf_sb_info};
				last;
			}
		}					# end of for #

		while ( my $rf_hit = pop(@{$rf_sb_info}) ) { undef @{$rf_hit}; }

		undef @{$rf_sb_info};
	}						# end of the outer while #

	undef @{$rf_bl_output};
	return 1;
}				# end of the subroutine parsed_output_remover #
=cut

=obsolete
# homolog_fileter($\@\@\%): a subroutine which recieves the reference of @parsed_output
#			(,which is a raw output of the subroutine parse_blastp),
#			reference of @filer_parameters, and the reference of %omitted,
#			then, add elements to %omitted, if necessary,
#			and returns the reference of a list of homologues which passed the filter,
#				              that of homologues which are too short,
#				          and that of homologues which are too long.
#
# a minor revision on Jan 12(Sun), 2003: I changed the filtering condition on the E-value
#					so that sequences with E-value equaling to the threshold
#					will not be filtered out.
#
# REVISION on Jan 10(Fri), 2003: I added a new filtering parameter $flag_ab_rel,
#				which decides whether we filter entries by mefans of
#				absolute length($flag_ab_rel =1), or relative length(=0).
# REVISED the filtering criteria (on Jan 9(Thu), 2003):
#	(i) Explicit addition of filtering via E-value, which accompanies
#		the revision of "homolog_search_v2.pl" to "homolog_search_(a/b)_v3.pl".
#	(ii) The criterion regarding the alignment length changed
#	from looking at (aligned length excluding gaps) / min(query length, subject length)
#	to the absolute length of the aligned part of the subject sequence (gaps excluded).
#
# REVISED the filtering process( in Dec, 2002):
#	so far, I used the total average of sequece identity ratio as a criterion.
#	in the new version, I examine the average of THE HIGHEST identities whose
#	sequence length sum exceeds some cutoff length.
#
# ADDTITIONAL FEATURE: removing the whole structure of @parsed_output ( output of parse_blastp )
#			---- disabled later as it turned out to be useless (or dangerous),
#				at least within the Land of Perl        ---
#
sub homolog_filter(\@\@\%$) {

	my ($ref_parsed_output, $ref_filter_parameters, $ref_omitted, $cluster_num) = @_;
	(defined $cluster_num) or ($cluster_num = "UK");
	my ($cutoff_identity, $cutoff_length,
		$omission_identity, $omission_length, $omission_align,
		$caution_too_short, $caution_too_long,
		 $e_threshold, $flag_ab_rel)	= @{$ref_filter_parameters};
	my $qu_id = shift @{$ref_parsed_output};
	my $qu_len = shift @{$ref_parsed_output};
	my @homologues = ();
	my @too_short = ();
	my @too_long = ();

	OUTER:
	foreach my $sb_inf (@{$ref_parsed_output}) {		# the outer foreach #
	#while ( my $sb_inf = pop(@{$ref_parsed_output}) ) {
	   my $sb_id = shift @{$sb_inf};
	   if ( my ($tmp) = ($sb_id =~ m/^\s*(\S+)/) ) {
	   	$sb_id = $tmp;
	   } else {
		#if (shift @{$sb_inf}) {
		#	while (my $hit = pop(@{$sb_inf}) ) { undef @{$hit};}
		#}
		#undef @{$sb_inf};
		next;
	   }
	   my $sb_len = shift @{$sb_inf};

	   my @fragments = ();
	   foreach my $hit (@{$sb_inf}) {	# the inner foreach #
	   #while ( my $hit = pop(@{$sb_inf}) ) {
		my ($score, $identities, $e_value, $gaps, $sb_init, $sb_end) = @{$hit};
		#undef @{$hit};
		if($e_value eq 'UK') {
			print "Query=$qu_id, Subject=$sb_id:\tE-value is missing!!\n";
			next;
		}
		($e_value > $e_threshold) and next;	# revison on Jan 12(Sun), 2003 #
		#($e_value < $e_threshold) or next;	# revision on Jan 9(Thu), 2003 #
		my ($num_frag, $den_frag, $percent_id) = ($identities =~ m!(\d*)/(\d*)\s*\((\d*)!) or next;
		my $len_frag = ($sb_end > $sb_init) ? ($sb_end - $sb_init + 1) : ($sb_init - $sb_end + 1);
		push @fragments, [$percent_id,$len_frag,$num_frag, $den_frag];
	   #}					# end of the inner while loop #
	   }					# end of the inner foreach loop #
	   #undef @{$sb_inf};

	   my $min_len = ($qu_len < $sb_len) ? $qu_len : $sb_len;
						# revision made on Jan 10(fri), 2003 #
	   my $ref_len = $flag_ab_rel ? $cutoff_length : ($min_len * $cutoff_length / 100);
	   my $aligned_len = 0;
	   my $id_numerator = 0;
	   my $id_denominator = 0;
	   foreach my $frag (sort {${$b}[0] <=> ${$a}[0]} @fragments) {	# the 2nd inner foreach #

		my ($percent_id,$len_frag,$num_frag,$den_frag) = @{$frag};
		$aligned_len += $len_frag;
		$id_numerator += $num_frag;
		$id_denominator += $den_frag;
	   	#$id_denominator or next;
	   	(my $id_prop = 100 * $id_numerator/$id_denominator) < $cutoff_identity and next OUTER;
	   	#if ( (my $aligned_prop = 100 * $aligned_len/$min_len) > $cutoff_length ) { # outer if #
							# revision made on Jan 9(Thu), 2003 #
	   	#if (  $aligned_len  > $cutoff_length ) { # outer if #
							# revision made on Jan 10(fri), 2003 #
	   	if (  $aligned_len  > $ref_len ) { # outer if #
	   		push @homologues, $sb_id;
	   		#$homolog_nos{$sb_id} = $cluster_num;
	   
		   	my ($tmp2) = ($qu_id =~ m/^\s*(\S+)/);
		   	($sb_id eq $tmp2) and next OUTER;
		   	my $su_qu_ratio = 100 * $sb_len/$qu_len;

			# The following comment-outs are the minor revision made on Jan 7(Tue), 2003 #
		   	#if (($id_prop > $omission_identity) and ($su_qu_ratio < $omission_length)  and ($aligned_prop > $omission_align) ) {
			    #${$ref_omitted}{$sb_id} = $cluster_num;	# for general purpose #
			    #($sb_id =~ m/^ref/) and ${$ref_omitted}{$sb_id} = $cluster_num; # for query=Rat #
		   	#}

		   	if ($su_qu_ratio < $caution_too_short) {
			    push @too_short, "$sb_id:\($sb_len\/$qu_len\)";
		    	} elsif ($su_qu_ratio > $caution_too_long) {
			    push @too_long, "$sb_id:\($sb_len\/$qu_len\)";
		    	}							# end of if-elsif #
			last;
		}								# end of the outer if #
	   }						# end of the 2nd inner foreach #

	} 					# end of the outer while loop #
	#} 					# end of the outer foreach loop #

	#undef @{$ref_parsed_output};
	return (\@homologues, \@too_short, \@too_long);

}				# end of the subroutine homolog_filter #
=cut


# trimmed_psi_output:
#	This subroutine reads in a raw output of PSI-BLAST, or 'blastpgp' to be more precise,
#	then skips the interim rounds
#	and just retrieves the result of the final round.
#
# INPUT: (\*${$fh}, $maxnum_rounds), where
#	$fh is the reference to the filehandle of the raw PSI-BLAST output file;
#	$maxnum_rounds is the maximum number of the iterative rounds (the argument of '-j').
#
# OUTPUT: \$bl_output,
#	which contains query information as well as information on the final round
#	of the PSI-BLAST search.
#	The subroutine returns undef if the raw output runs out of the information.
#
sub trimmed_psi_output (\*$) {

	my ($fh, $maxnum_rounds) = @_;
	local $/ = '';   # Use blank lines as input-record-separators #

	my $in = <$fh>;
	(defined $in) or (return undef);

	while ($in !~ m/^Query\s*\=\s*(\S+)/ ) {
	    $in = <$fh>;
	    (defined $in) or (return undef);
	}

	my $bl_output = $in . "\n";

		## Skip superfluous information
		## -- Actually this is the only difference from
		## 'homolog_info05_pipe_II.pl'

	while ($in !~  m/^CONVERGED\!/ ) {
	    my ($round) = ($in =~ m/^Results\s+from\s+round\s+(\d+)/ );

	    if ((defined $round) and ($round == $maxnum_rounds)) {
		while ($in = <$fh>) {
		    (($in =~ m/^CONVERGED\!/ )  or ($in =~ m/^\>/))
			 and last;
		}
		unless (defined $in) {
		    print STDERR "[ERROR 'trimmed_psi_output'] ILLEGAL INPUT for the header:\n";
		    print STDERR $bl_output;
		    return undef;
		}
		last;
	    } elsif ($in =~ m/^\s+\*+\s+No\s+hits\s+found/) {
		last;
	    } else {
		##$in = <STDIN>; ## A BUG FIXED on Sunday, Oct 16, 2006
		$in = <$fh>;
		(defined $in) and next;

		print STDERR "[ERROR 'trimmed_psi_output'] We've RUN OUT OF THE INPUT for the header:\n";
		print STDERR $bl_output;
		return undef;
	    }
	}

	$in =~ s/^CONVERGED\!\s+//;
	$bl_output .= $in;

	$/ = "\nBLAST";
	$bl_output .= <$fh>;

	return \$bl_output;

}		# end of the subroutine 'trimmed_psi_output'


# subroutine parse_blastp:
#	take an output of blastp (for the 1st argument = 0) or
#	tblastn (for the 1st argument = 1)  as an argument,
#	parse it, and return the result in the following list:
#	($query : identity of the query, $query_length,
#	\@subject_info_1, \@subject_info_2, ...),
#	where @subject_info =
#	   ($subject : idenity of the subject, $subject_length, \@hit_1, \@hit_2, ...),
#	where  @hit =
#	   ($score, $e_value, $identities, $gaps, [$frame for tblastn,] $qu_init, $qu_end, $sb_init, $sb_end, \$qu_seq, \$sb_seq)
#	   ##($score, $e_value, $identities, $gaps, [$frame for tblastn,] $qu_init, $qu_end, $sb_init, $sb_end, $sb_seq) ## REVISED on Sep 10 (Sat), 2005 
#	when the 2nd argument is 1 (full-parsing mode).
#	In the brief mode (2nd argument = 0), 
#	   @hit = ($score, $identities, $e_value, $gaps, [$frame for tblastn,] $sb_init, $sb_end).
#
# MAJOR REVISION on Sep 10 (Sat), 2005:
#	The subroutine now returns the auxiliary information
#	which is essential for the conversion of a raw score into the bit score.
#
sub parse_blastp ($$\$) {

	my ($p_or_tn, $option, $ref) = @_;

	my $query = undef;
	my $query_length;
	my @output = ();
	my $tmp;
	my @array = reverse split (/\n\s*/, ${$ref});
	undef ${$ref};

	while ($tmp = pop  @array){	# the 1st while #
		($query) = ($tmp =~ m/^Query=\s*(.*)/) and last;
	}				# end of the 1st while #

	#while ($tmp = pop @array or return ($query)) { # an important bug fix on Jan 26 (sun), 2003 #
	while ($tmp = pop @array) {
	   if( ($query_length) = ($tmp =~ m/^\((\S+)\s*letters\)/) ) {
		$query_length =~ s/,//g;
		last;
	   }
	   $query .= " $tmp";
	}
	$query or ($query = "UK");
	$query_length or ($query_length = "UK");
	#$tmp = pop @array or return ($query);
	#($query_length) = ($tmp =~ m/^\((\S+)\s*letters\)/) or ($query_length = "UK");

	@output = ($query, $query_length);

	while ($tmp = pop @array) {		# the 2nd while #
	    if ($tmp =~ m/^>.+/) {
		push @array, $tmp;
		last;
	    } elsif ($tmp =~ m/^\*+\s+No\s+hits\s+found/) { # Revised on Sunday, May 28, 2006
		push @array, $tmp;
		last;
	    }
	}						# end of the 2nd while #

	#@array or return @output;		# an important bug fix on Jan 26 (Sun), 2003 #
	@array or return \@output;

	# we have to choose a parsing-mode from 2 options #
	# if $option = 1, then use the full version #
	# if $option = 0, use the abbreviated version #
	my $rf_temp = $option ? parse_align($p_or_tn,@array) : parse_align_br($p_or_tn,@array);
	# end of the choice #

	# @{$aux_info} = ($lambda, $K, $H, $gpd_lambda, $gpd_K, $gpd_H)
	my $aux_info = extract_auxiliary_info (@array);

	undef @array;
	while (my $tmp = shift @{$rf_temp}) {
	push @output, $tmp;
	}
	undef @{$rf_temp};
	return (\@output, $aux_info);		# a minor revison on Jan 24 (Fri), 2003 #
}					# end of the subroutine "parse_blastp" #


# subroutine parse_align ($\@) :
#	parse the alignment sections of the blastp (for $_[0] =0) or
#	the tblastn (for $_[0] =1)  output,
#	and return the result in the format:
#	  (\@subject_info_1, \@subject_info_2, ...),
#	where @subject_info = 
#	  ($subject, $subject_length, \@hit_1, \@hit_2, ...),
#	where @hit =
#	   ($score, $identities, $e_value, $gaps, [$frame for tblastn,] $qu_init,$qu_end,$sb_init,$sb_end, \$qu_seq, \$sb_seq).
#	   ###($score, $identities, $e_value, $gaps, [$frame for tblastn,] $qu_init,$qu_end,$sb_init,$sb_end,$sb_seq). 
#
# MAJOR REVISION on Sep 10 (Sat), 2005:
#	The subroutine now extracts the aligned query sequence as well as the subject sequence.
#
# Two  minor revisions on Jan 24(Fri), 2003:
#	For a while,I am going to  disable the capability to extract
#	 the aligned subject sequence $se_seq.
#	( To keep compatibility, I'm going to  return an empty sequence as $se_seq.)
#	I also decided to return the REFERENCE of an array, instead of the array itself.
#
sub parse_align ($\@) {

	my ($p_or_tn, $ref) = @_;
	my $subject = '';
	my $subject_length = 0;
	my $tmp;
	my @output = ();

	((@{$ref} == 0) or ($ref->[$#{$ref}] =~ m/^\*+\s+No\s+hits\s+found/))
		and (return []); # Revised on Sunday, May 28, 2006

   OUTER:
   while ( $tmp = pop @{$ref}) {				# the outer while #


	( ($subject) = ($tmp =~ m/^>(.+)/) ) or next; 
	   while ($tmp = pop @{$ref} ) {			# the 1st while #
	      if (($subject_length)  = ($tmp =~ m/^Length\s*=\s*(\S*)/) ) {
		$subject_length =~ s/,//g;
		last;
	      }
	      $subject .= " $tmp";
	   }							# end of the 1st while #
	   my @subject_info = ($subject, $subject_length);

	MIDDLE:
	while ($tmp = pop @{$ref}) {		# the middle while #
	   my ($score)  = ($tmp =~ m/^Score\s*=\s*([^,]*)/); 
	   #($score eq ''  or $e_value eq '')  and next;
	   $score eq ''  and next;
	   $score =~ s/\s+bits\s+//g;
	   my @hit = ($score);
	   my $e_value;
	   ($e_value) = ($tmp =~ m/Expect\S*\s*=\s*(\S*)/);	# a minor revision #
	    ($e_value eq '')  and ($e_value = "UK");
	    $e_value =~ s/^e/1e/;
	   $tmp = pop @{$ref};
	   my ($gaps, $identities, $frame) = ();
	   if ( ($identities) = ($tmp =~ m/^Identities\s*=\s*([^,]*)/)) {
		$identities =~ s/\s+//g;
	      ($gaps) = ($tmp =~ m/Gaps\s*=\s*(.*)/) or ($gaps = 0);
		$gaps =~ s/\s+//g;
	      if ( $p_or_tn and $tmp = pop @{$ref}) {
		($frame) = ($tmp =~ m/^Frame\s*=\s*(.*)/);
		($frame =~ m/\S/) or ($frame = 'UK');
	      }
	   } else {
	      $identities = "UK";
	      $gaps = "UK";
	      push(@{$ref}, $tmp);
	   }
	   push @hit, ($identities, $e_value, $gaps);
	   $p_or_tn and (push @hit, $frame);

	   my ($qu_init,$qu_end,$sb_init,$sb_end,$qu_seq, $sb_seq) = (0,0,0,0,'', '');

	   while ( $tmp = pop @{$ref}) {	# the inner while #

		## A minor revision on Sep 10 (Sat), 2005
		##if (my ($init, $end) = ($tmp =~ m/^Query:\s*(\d+)\s*\S+\s+(\d+)/)) {
		if (my ($init, $seq, $end) = ($tmp =~ m/^Query:\s*(\d+)\s*(\S+)\s+(\d+)/)) {
			($qu_init) or  ($qu_init = $init);
			$qu_end = $end;
			$qu_seq .= $seq;
			next;

		# A minor revision on Jan 24 (Fri), 2003 #
		#} elsif ( my ($init2, $end2) =($tmp =~m/^Sbjct:\s*(\d+)\s*\S+\s+(\d+)/)) {
		# --> The function resurrected on Sep 10 (Sat), 2005 #
		} elsif ( my ($init2, $seq2, $end2) =($tmp =~m/^Sbjct:\s*(\d+)\s*(\S+)\s+(\d+)/)) {
			$sb_init or ($sb_init = $init2);
			$sb_end = $end2;
			$sb_seq .= $seq2;
			next;
		} elsif ($tmp =~ m/^Score\s*=/) {	
			#$sb_seq =~ s/\W+//g;
			##push @hit, ($qu_init,$qu_end,$sb_init,$sb_end,$sb_seq);
			push @hit, ($qu_init,$qu_end,$sb_init,$sb_end, \$qu_seq, \$sb_seq);
			push @subject_info, \@hit;
			push @{$ref}, $tmp;
			last;
		} elsif ($tmp =~ m/^>.+/) {
			#$sb_seq =~ s/\W+//g;
			##push @hit, ($qu_init,$qu_end,$sb_init,$sb_end,$sb_seq);
			push @hit, ($qu_init,$qu_end,$sb_init,$sb_end, \$qu_seq, \$sb_seq);
			push @subject_info, \@hit;
			push @output, \@subject_info;
			push @{$ref}, $tmp;
			last MIDDLE;
		} elsif ($tmp =~ m/^Database/) {
			#$sb_seq =~ s/\W+//g;
			##push @hit, ($qu_init,$qu_end,$sb_init,$sb_end,$sb_seq);
			push @hit, ($qu_init,$qu_end,$sb_init,$sb_end, \$qu_seq, \$sb_seq);
			push @subject_info, \@hit;
			push @output, \@subject_info;
			last OUTER;
		} elsif ($tmp =~ m/^Lambda/ ) { # Revised on Jan 30 (Mon), 2006 
				# so that it can also handle an output of 'bl2seq'.
			push @{$ref}, $tmp;
			push @hit, ($qu_init,$qu_end,$sb_init,$sb_end, \$qu_seq, \$sb_seq);
			push @subject_info, \@hit;
			push @output, \@subject_info;
			last OUTER;
		}				# end of the if-elsif-...-elsif #
	   }					# end of the inner while #
	}					# end of the middle while #
   }							# end of the outer while #

   return \@output;			# A minor revision on Jan 24 (Fri), 2003 #

}							# end of the subroutine parse_align #


# subroutine parse_align_br ($\@) : parse the alignment sections of the blastp(for $_[0] = 0) or tblastn(for $_[0] = 1) output
#				and return the result in the abbreviated format:
#				(\@subject_info_1, \@subject_info_2, ...),
#				where @subject_info = 
#				($subject, $subject_length, \@hit_1, \@hit_2, ...),
#				where @hit =
#				($score, $identities, $e_value, $gaps, [$frame for tblastn,]  $sb_init,$sb_end).
#
sub parse_align_br ($\@) {

	my ($p_or_tn, $ref) = @_;
	my $subject = '';
	my $subject_length = 0;
	my $tmp;
	my @output = ();

	((@{$ref} == 0) or ($ref->[$#{$ref}] =~ m/^\*+\s+No\s+hits\s+found/))
		and (return []); # Revised on Sunday, May 28, 2006.

   OUTER:
   while ( $tmp = pop @{$ref}) {				# the outer while #

	( ($subject) = ($tmp =~ m/^>(.+)/) ) or next; 
	   while ($tmp = pop @{$ref} ) {			# the 1st while #
	      if (($subject_length)  = ($tmp =~ m/^Length\s*=\s*(\S*)/) ) {
		$subject_length =~ s/,//g;
		last;
	      }
	      $subject .= " $tmp";
	   }							# end of the 1st while #
	   my @subject_info = ($subject, $subject_length);

	MIDDLE:
	while ($tmp = pop @{$ref}) {		# the middle while #
	   my @hit = my ($score)  = ($tmp =~ m/^Score\s*=\s*([^,]*)/); 
	   #($score eq ''  or $e_value eq '')  and next;
	   $score eq ''  and next;
	   my $e_value;
	   ($e_value) = ($tmp =~ m/Expect\s*=\s*(\S*)/);
	   ($e_value eq '')  and ($e_value = "UK");
	    $e_value =~ s/^e/1e/;
	   $tmp = pop @{$ref};
	   my ($gaps, $identities, $frame) = ();
	   if ( ($identities) = ($tmp =~ m/^Identities\s*=\s*([^,]*)/)) {
	      ($gaps) = ($tmp =~ m/Gaps\s*=\s*(.*)/) or ($gaps = 0);
		if ($p_or_tn and $tmp = pop @{$ref}) {
			($frame) = ($tmp =~ m/^Frame\s*=\s*(.*)/);
			($frame =~ m/\S/) or ($frame = 'UK');
		}
	   } else {
	      $identities = "UK";
	      $gaps = "UK";
	      push(@{$ref}, $tmp);
	   }
	   push @hit, ($identities, $e_value, $gaps);
	   $p_or_tn and push(@hit, $frame);

	   my ($sb_init,$sb_end) = (0,0);

	   while ( $tmp = pop @{$ref}) {	# the inner while #

		if ( my ($init2, $end2) =($tmp =~m/^Sbjct:\s*(\d+)\s*\S+\s+(\d+)/)) {
			$sb_init or $sb_init = $init2;
			$sb_end = $end2;
			next;
		} elsif ($tmp =~ m/^Score\s*=/) {	
			push @hit, ($sb_init,$sb_end);
			push @subject_info, \@hit;
			push @{$ref}, $tmp;
			last;
		} elsif ($tmp =~ m/^>.+/) {
			push @hit, ($sb_init,$sb_end);
			push @subject_info, \@hit;
			push @output, \@subject_info;
			push @{$ref}, $tmp;
			last MIDDLE;
		} elsif ($tmp =~ m/^Database/) {
			push @hit, ($sb_init,$sb_end);
			push @subject_info, \@hit;
			push @output, \@subject_info;
			last OUTER;
		}				# end of the if-elsif-...-elsif #
	   }					# end of the inner while #
	}					# end of the middle while #
   }							# end of the outer while #
   return \@output;	# a minor revision on Jan 24 (Fri), 2003 #

}				# end of the subroutine parse_align #


# extract_auxiliary_info:
#	The subroutine receives the tail of BLAST output,
#	and extracts information which is essential for the conversion
#	of the raw score into the bit score.
#
# INPUT: \@remainder, 
#	where @remainder is the BLAST output which are left with after
#	extracting the alignment information.
#	The lines are stored in the reverse order.
#
# OUTPUT: \@aux_info, where
#	@aux_info = ($lambda, $K, $H, $gpd_lambda, $gpd_K, $gpd_H).
#
sub extract_auxiliary_info (\@) {

	my ($remainder) = @_;


	while (my $line = pop @{$remainder}) { ($line =~ m/^Lambda/) and last; }

	my $line = pop @{$remainder};
	unless ($line ) {
	   print STDERR "ILLEGAL INPUT for the subroutine 'extract_auxiliary_info'.\n";
	   return undef;
	}

	my ($lambda, $K, $H) = split ' ', $line;

	unless ($H) {
	   print STDERR "ILLEGAL INPUT for the subroutine 'extract_auxiliary_info'.\n";
	   return undef;
	}

	my @output = ($lambda, $K, $H);

	unless (@{$remainder} > 2) { 
	    print STDERR "NO AUXILIARY INFORMATION ON GAPPED ALIGNMENTS, nor other information either, for the subroutine 'extract_auxiliary_info'.\n";
	    return \@output;
	}

	$line = pop @{$remainder};

	if ($line =~ m/^Gapped/ ) {
	   $line = pop @{$remainder};
	   unless ($line =~ m/^Lambda/ ) {
		print STDERR "NO AUXILIARY INFORMATION ON GAPPED ALIGNMENTS for the subroutine 'extract_auxiliary_info'.\n";
		return \@output;
	   }
	   $line = pop @{$remainder};

	} elsif ($line =~ m/^Lambda/ ) {
	   $line = pop @{$remainder};
	} else {
	    print STDERR "NO SIGNS OF AUXILIARY INFORMATION ON GAPPED ALIGNMENTS for the subroutine 'extract_auxiliary_info'.\n";
	    return \@output;
	}

	my ($gpd_lambda, $gpd_K, $gpd_H) = split ' ' , $line;

	unless (defined $gpd_H) {
	    print STDERR "ILLEGAL AUXILIARY INFORMATION ON GAPPED ALIGNMENTS for the subroutine 'extract_auxiliary_info'.\n";
	    return \@output;
	}

	push @output, $gpd_lambda, $gpd_K, $gpd_H;

	return \@output;

}			# end of the subroutine "extract_auxiliary_info"


# initialize_subalign:
#	A satellite subroutine of 'separate_masked_aln'
#	which initializes the record for a subalignment.
#
# INPUT: (\@residues, \@res_nums, $init_frame), where
#	@residues = (residues (or gaps) in the initiation site),
#	@res_nums = (residue numbers, or the number of the left closest residue if the site is a gap, of the initiation site),
#	$init_frame = the coordinate of the initiation site
#		viewed in the frame of the alignment.
#
# OUTPUT: \@initiated_info, where
#	@initiated_info = (\@sub_align, \@init_res, [], $init_frame, $init_frame).
#
sub initialize_subalign (\@\@$) {

	my ($residues, $res_nums, $init_frame) = @_;

	my @subalign = my @end_res = ();
	foreach my $res (@{$residues}) { push @subalign, \$res; }
	my @init_res = @{$res_nums};

	my @init_info = (\@subalign, \@init_res, [], $init_frame, $init_frame);

	return \@init_info;

}		# end of the subroutine initialize_subalign #


# finalize_subalign:
#	This subroutine gives information on end points of
#	the sub-alignment the program has been processing so far.
#
# INPUT: (\@list_subalign, \@res_nums, $final_frame), where
#	@{$list_subalign[m-1]} = (\@align, \@init_res, \@end_res, $init_frame, $end_frame) 
#	for the m-th subalignment.
#	@res_nums = (residue numbers of the right neighbourhood in the sequences).
#	$final_frame is the coordinate (0-based) of the ending point
#	of the subalignment viewed in the frame of the alignment.
#
# OUTPUT: NULL
#	The program completes the array @{$list_subalign[$#list_subalign]}
#	by filling in its \@end_res, and $end_frame.
#
sub finalize_subalign (\@\@$) {

	my ($list_subalign, $res_nums, $final_frame) = @_;

	my @end_res = ();
	foreach my $resnum (@{$res_nums}) { push @end_res, $resnum - 1; }

	my $current_sbaln = $list_subalign->[$#{$list_subalign}];
	$current_sbaln->[2] = \@end_res;
	$current_sbaln->[4] = $final_frame;

	return 1;

}		# end of the subroutine finalize_subalign #


# separate_masked_aln:
#	This subroutine receives a multiple alignment and
#	separates the alignment into masked and unmasked regions.
#
# INPUT: (\@align, \@init_coords, $char_mask, $char_gap), where
#	${$align->[m-1]} is the m-th sequence embedded in the alignment
#	$init_coords->[m-1] is the initial coordinate (residue number)
#	 of the alignment for the m-th sequence.
#	$char_mask is the character representing masked regions.
#
# OUTPUT: (\@unmasked, \@masked), where
#	@{$(un)masked->[m-1]} =
#	(\@subalign, \@init_res, \@end_res, $init_frame, $end_frame) 
#	for the m-th (un)masked region.
#	@init_res and @end_res are start and end residue numbers
#	in the subalignment.
#	$init_frame and $end_frame are coordinates (1-based)
#	of the start and end points of the region.
#
# CAUTION: This subroutine chews out the alignment file,
#	so you will be left with just remnants of the alignment, if any,
#	after the subroutine.
#
sub separate_masked_aln (\@\@$$) {

	my ($align, $init_coords, $char_mask, $char_gap) = @_;

	$char_mask = uc $char_mask;
	$char_gap  = uc $char_gap;
	my $ct_seq = @{$align};

	unless (@{$init_coords} == $ct_seq) {
	    printf STDERR "The number of initial coordinates CLASHES with that of sequences:  %d vs $ct_seq.\n", scalar (@{$init_coords});
	    return (undef, undef);
	}
	($ct_seq > 0) or (return ([], []) );

	my $len_aln = length ${$align->[0]}; # take the mimimum length
	for (my $k=1; $k<$ct_seq; $k++) {
	    my $len = length ${$align->[$k]};
	   ($len_aln > $len) and ($len_aln = $len);
	}

	my $fl_lmasked =0; # whether the left neighborhood is masked or not.
	my @masked = my @unmasked = ();

	my @res_nums = @{$init_coords}; # The residue number of the current site,
		# or of the right nearest residue if the current site is a gap.

	for (my $l=0; $l<$len_aln; $l++) {

	    my @residues = ();
	    my $fl_masked = 0;
	    for (my $k=0; $k<$ct_seq; $k++) {
		my $res = uc substr (${$align->[$k]}, 0, 1, '');
		($char_mask eq $res) and ($fl_masked = 1);
		push @residues, $res;
	    }

	    if ($fl_masked > 0) { # the current site is masked 

		if ($l==0) { # the beginning of the alignment
		    my $sub_aln_info
			= initialize_subalign (@residues, @res_nums, $l+1);
		    push @masked, $sub_aln_info;

		} elsif ($fl_lmasked > 0) { # the status is continuing
		    my $curr_sbaln = $masked[$#masked]->[0];
		    for (my $k=0; $k<$ct_seq; $k++) {
			${$curr_sbaln->[$k]} .= $residues[$k];
		    }

		} else {
		    my $sub_aln_info
			= initialize_subalign (@residues, @res_nums, $l+1);
		    push @masked, $sub_aln_info;
		    
		   finalize_subalign (@unmasked, @res_nums, $l);
		}


	    } else { # the current site is NOT masked

		if ($l==0) { # the beginning of the alignment
		    my $sub_align_info
			= initialize_subalign (@residues, @res_nums, $l+1);
		    push @unmasked, $sub_align_info;

		} elsif ($fl_lmasked > 0) { # the left neighbour is masked
		    my $sub_align_info
			= initialize_subalign (@residues, @res_nums, $l+1);
		    push @unmasked, $sub_align_info;

		    finalize_subalign (@masked, @res_nums, $l);

		} else { # the status is continuing

		   my $curr_sbaln = $unmasked[$#unmasked]->[0];
		   for (my $k=0; $k<$ct_seq; $k++) {
			${$curr_sbaln->[$k]} .= $residues[$k];
		   }
		}
	    }

	    for (my $k=0; $k<$ct_seq; $k++) {
		($residues[$k] eq $char_gap) or ($res_nums[$k]++);
	    }
	    $fl_lmasked = $fl_masked;
	}

	if ($fl_lmasked > 0) { # the last site is masked
	    finalize_subalign (@masked, @res_nums, $len_aln);

	} else {
	   finalize_subalign (@unmasked, @res_nums, $len_aln);
	}

	return (\@unmasked, \@masked);

}		# end of the subroutine separate_masked_aln #


# score_pairalign:
#	This subroutine calculates the score of a pairwise alignment.
#
# INPUT: (\$qu_seq, \$sb_seq, \%score_matrix,
#		$char_delim, $gapopen, $gapext, $char_gap), where
#	$qu_seq and $sb_seq are query and subject (sub)sequences in the alignment;
#	%score_matrix = ( $residue1 . $char_delim . $residue2 => $score, ...)
#	is a score matrix used for the homology search;
#	$gapopen and $gapext are the gap opening and gap extension penalties,
#	We will use the scoring scheme:
#	   {gap penalty} = $gapopen + $gap_length * $gapext .
#	   ##{gap penalty} = $gapopen + ($gap_length -1) * $gapext .
#	$char_gap is the character representing a gap.
#
# OUTPUT: \@info_align, where
#	@info_align = (#{total_sites}, #{res}_qu, #{res}_sb, 
#	   #{identical_res}, #{gaps}, total_score) for the pairwise alignment.
#	Here the total_score is the total raw score of the alignment.
#
sub score_pairalign (\$\$\%$$$$) {

	my ($qu_seq, $sb_seq, 
		$score_matrix, $delim, $gapopen, $gapext, $char_gap) = @_;

	$char_gap = uc $char_gap;
	my $cp_qu = uc ${$qu_seq};
	my $cp_sb = uc ${$sb_seq};
	my $len_qu = length ($cp_qu);
	my $len_sb = length ($cp_sb);

	unless ($len_qu == $len_sb) {
	    print STDERR "[CAUTION] query and subject sequences embedded in the alignment are NOT of EQUAL LENGTH.\n";
	}

	my $len_aln = ($len_qu < $len_sb) ? $len_qu : $len_sb; # take the shorter one 

	# whether a gap is the left neighborhood of the current site or not.
	my $fl_qu_lgap = my $fl_sb_lgap = 0;

	my $tot_sites = my $ct_res_qu = my $ct_res_sb
	= my $ct_id = my $ct_gap = my $tot_score = 0;

	for (my $l=0; $l<$len_aln; $l++) { # the outer for-loop #

	   my $qu_char = substr ($cp_qu, 0, 1, '');
	   my $sb_char = substr ($cp_sb, 0, 1, ''); 
	   my $pair = $qu_char . $delim . $sb_char ;

		# Examine the status of the current site #
	   my $fl_qugap = ($qu_char eq $char_gap) ? 1 : 0;
	   my $fl_sbgap = ($sb_char eq $char_gap) ? 1 : 0;

	   if ($fl_qugap >0) { # the query site is occupied with a gap

		if ($fl_sbgap > 0) { # the subject site is also occupied with a gap

		    print STDERR "[ATEENSION] An UNEXPECTED SITE CONFIGURATION: both the query and the subject are occupied with gaps !!\n";
		    next;  # skip the site without doing anything

		} else {
		   $ct_res_sb++;
		   $ct_gap++;
		   $tot_score -= ($fl_qu_lgap) ?  $gapext : $gapopen + $gapext ;
		}

	   } else {
		$ct_res_qu++;

		if ($fl_sbgap > 0) { # the subject site is occupied with a gap
		    $ct_gap++;
		    $tot_score -= ($fl_sb_lgap) ? $gapext : $gapopen + $gapext ;

		} else {
		    $ct_res_sb++;
		    $tot_score += $score_matrix->{$pair};
		    ($qu_char eq $sb_char) and ($ct_id++);
		}
	   }

	   $tot_sites++;
	   $fl_qu_lgap = $fl_qugap;
	   $fl_sb_lgap = $fl_sbgap;

	} 			# end of the outer for-loop #

	return [$tot_sites, $ct_res_qu, $ct_res_sb, $ct_id, $ct_gap, $tot_score];

}		# end of the subroutine score_pairalign #


# examine_unmasked_regions_pw:
#	This subroutine examines regions in a BLAST hit
#	which remain unmasked by other programs or subroutines.
#
# INPUT: (\$qu_seq, \$sb_seq, $qu_init, $sb_init, $char_mask, $char_gap,
#		\%score_matrix, $char_delim, $gapopen, $gapext), where
#	$qu_seq and $sb_seq are query and subject (sub)sequences in the alignment;
#	$char_mask and $char_gap are characters representing masked residues and gaps;
#	%score_matrix = ( $residue1 . $char_delim . $residue2 => $score, ...)
#	is a score matrix used for the homology search;
#	$gapopen and $gapext are the gap opening and gap extension penalties.
#	We will use the scoring scheme:
#	   {gap penalty} = $gapopen + $gap_length * $gapext .
#	   #{gap penalty} = $gapopen + ($gap_length -1) * $gapext .
#
# OUTPUT: \@info_unmasked_align, where
#	@info_unmasked_align = (total_length, #{res}_qu, #{res}_sb, 
#	  #{identical_res}, #{gaps}, total_score) for the unmasked regions.
#	The total_score here is the total raw score of the alignment
#	made by concatenating UNmasked regions.
#
sub  examine_unmasked_regions_pw (\$\$$$$$\%$$$) {

	my ($qu_seq, $sb_seq, $qu_init, $sb_init,$char_mask, $char_gap,
		$score_matrix, $delim, $gapopen, $gapext) = @_;

	my @aln = ($qu_seq, $sb_seq);
	my @inits = ($qu_init, $sb_init);

	# @{${un}masked_alns->[m-1]}
	# = (\@align, \@init_res, \@end_res, $init_frame, $end_frame)
	# for the m-th (un)masked block.
	#
	my ($unmasked_alns, $masked_alns)
		= separate_masked_aln (@aln, @inits, $char_mask, $char_gap);

	unless (defined $unmasked_alns) {
	    print STDERR "The subroutine 'separate_masked_aln' FAILED.\n";
	    return undef;
	}

	my @frames = my @qu_intervals = my @sb_intervals = (); # element = "$init:$end"
	my $qu_unmasked = my $sb_unmasked = '';

	foreach my $block_info (@{$unmasked_alns}) {
	    my ($aln, $init_res, $end_res, $init_frame, $end_frame)
		= @{$block_info};
	    $qu_unmasked .= ${$aln->[0]};
	    $sb_unmasked .= ${$aln->[1]};

	    push @frames, ($init_frame . ':' . $end_frame );
	    push @qu_intervals, ($init_res->[0] . ':' . $end_res->[0]);
	    push @sb_intervals, ($init_res->[1] . ':' . $end_res->[1]);
	}

	# @info_unmasked_align = (total_length, #{res}_qu, #{res}_sb, 
	#  #{identical_res}, #{gaps}, total_score) for the unmasked regions.
	#
	my $info_unmasked_aln
	  = score_pairalign ($qu_unmasked, $sb_unmasked,
		%{$score_matrix}, $delim, $gapopen, $gapext, $char_gap);

	unless (defined $info_unmasked_aln) {
	    print STDERR "The subroutine 'score_pairaln' FAILED.\n";
	    return undef;
	}

	return $info_unmasked_aln ;
	##return ($info_unmasked_aln, $unmasked_alns, $masked_alns) ; ### for testing the script ###

}		# end of the subroutine examine_unmasked_regions_pw #


=on construction
# examine_masked_regions_pw:
#	This subroutine examines only regions in a BLAST hit
#	which are suspected to have been masked by other programs or subroutines.
#
# INPUT: (\$qu_seq, \$sb_seq, $char_mask, $char_gap,
#		\%score_matrix, $char_delim, $gapopen, $gapext), where
#	$qu_seq and $sb_seq are query and subject (sub)sequences in the alignment;
#	$char_mask and $char_gap are characters representing masked residues and gaps;
#	%score_matrix = ( $residue1 . $char_delim . $residue2 => $score, ...)
#	is a score matrix used for the homology search;
#	$gapopen and $gapext are the gap opening and gap extension penalties.
#	We will use the scoring scheme:
#	   {gap penalty} = $gapopen + ($gap_length -1) * $gapext .
#
# OUTPUT: \@info_masked_regions, where
#	@info_masked_regions = (total_length, #{res}_qu, #{res}_sb, 
#		#{identical_res}, #{gaps}, total_score) for the masked regions.
#	It calculates the total_score so that it gives the difference
#	between the total (raw) score of the whole alignment
#	and the total (raw) score of the alignment which is a concatenation
#	of the NON-masked regions.
#
sub examine_masked_regions_pw (\$\$$$\%$$$) {

	my ($qu_seq, $sb_seq, $char_mask, $char_gap,
		$score_matrix, $delim, $gapopen, $gapext) = @_;

	$char_mask = uc $char_mask;
	$char_gap = uc $char_gap;
	my $cp_qu = uc ${$qu_seq};
	my $cp_sb = uc ${$sb_seq};
	my $len_qu = length ($cp_qu);
	my $len_sb = length ($cp_sb);

	my $len_aln = ($len_qu < $len_sb) ? $len_qu : $len_sb; # take the shorter one 

	# whether a masked residue is the left neighborhood of the current site or not.
	my $fl_qu_lmask = my $fl_sb_lmask =0;

	# whether a gap the left neighborhood of the current site or not.
	my $fl_qu_lgap = my $fl_sb_lgap = 0;

	# whether the gap is extending from the upstream flanking site of the masked region.
	my $fl_qu_extgap = my $fl_sb_extgap = 0;

	my $tot_len = my $ct_res_qu = my $ct_res_sb
	= my $ct_id = my $ct_gap = my $tot_score = 0;

	for (my $l=0; $l<$len_aln; $l++) { # the outer for-loop #

	   my $qu_char = substr ($cp_qu, 0, 1, '');
	   my $sb_char = substr ($cp_sb, 0, 1, ''); 
	   my $pair = $qu_char . $delim . $sb_char ;

		# Examine the status of the current site #
	   my $fl_qugap = ($qu_char eq $char_gap) ? 1 : 0;
	   my $fl_qumask = ($qu_char eq $char_mask) ? 1 : 0;
	   my $fl_sbgap = ($sb_char eq $char_gap) ? 1 : 0;
	   my $fl_sbmask = ($sb_char eq $char_mask) ? 1 : 0;

	   if ($fl_qugap >0) {
		if ($fl_sbgap > 0) {
		    print STDERR "An UNEXPECTED CONFIGURATION: both the query and the subject are filled with gaps !!\n";
		} elsif ($fl_sbmask > 0) {
		   $ct_gap++;
		   $tot_score -= ($fl_qu_lgap) ?  $gapext : $gapopen ;
		}

	   } elsif ($fl_qumask > 0) {
		if ($fl_sbgap > 0) {
		    $ct_gap++;
		    $tot_score -= ($fl_sb_lgap) ? $gapext : $gapopen ;

		} elsif ($fl_sbmask > 0) {
		    $tot_score += $score_matrix->{$pair};
		    $ct_id++;
		} else { # subject site is an ordinari residue  
		    $tot_score += $score_matrix->{$pair};
		}

	   } else { # query site is an ordinary residue

		if ($fl_sbmask > 0) {
		    $tot_score += $score_matrix->{$pair};
		}
	   }

	   $fl_qu_lgap = $fl_qugap;
	   $fl_qu_lmask = $fl_qumask;
	   $fl_sb_lgap = $fl_sbgap;
	   $fl_sb_lmask = $fl_sbmask;

	   if ( ($fl_qumask == 0) and ($fl_sbmask == 0) ) {
		# The currernt site is  NOT MASKED.

		# --> can serve as an upstream site of the next masked region.
		$fl_qu_upgap = $fl_qugap;
		$fl_sb_upgap = $fl_sbgap;
	   }

	} 			# end of the outer for-loop #

}		# end of the subroutine masked_regions_pw #
=cut

1;			# a spell to enable the module to be used or required
