# Supplementary material for: Characterization of multiple sequence alignment errors using complete-likelihood score and position-shift map
Source: BMC Bioinformatics. 2016 Mar 18;17:133. doi: 10.1186/s12859-016-0945-5 (PMC4799563; doi:10.1186/s12859-016-0945-5)
Supplement: Additional file 2: — The ZIP archive of a package that contains the original versions of Perl modules and scripts used for creating the simulated and reconstructed MSAs and for analyzing these MSAs. It also contains a README file that describes how to use the modules and scripts. (The modules and scripts will run on a Mac OS X terminal. And it will probably run on other UNIX platforms, although we have not tested whether they indeed do.) The package also contains the Dawg control files that were used for the simulations. The latest version of the package (“ComplLiMment_P.verxxx”) can be found in the ‘lolipog’ directory at the FTP repository of the Bioinformatics Organization [85]. (ZIP 4746 kb) [file 12859_2016_945_MOESM2_ESM.zip › additional_file_2/ComplLiMment_P.ver0.6.1.2/MyPerlModules_LOLIPOG/MyCluster_distribution.pm]

package MyCluster_distribution;
#
###################################################################################
#	FA_LOLIPOG_P: A package to calculate First-Approximate LOg-LIkelihood for the Pattern Of Gaps,
#		as well as the first-approximate perfect score (described below),
#		of a given MSA (almost exclusively via Perl modules and scripts).
#
#	Version 0.3: Copyright (C) 2013 Kiyoshi Ezawa
#
#    This package is free software: you can redistribute it and/or modify
#    it under the terms of the GNU General Public License as published by
#    the Free Software Foundation, either version 3 of the License, or
#    (at your option) any later version.
#
#    This package is distributed in the hope that it will be useful,
#    but WITHOUT ANY WARRANTY; without even the implied warranty of
#    MERCHANTABILITY or FITNESS FOR A PARTICULAR PURPOSE.  See the
#    GNU General Public License for more details.
#
#    You should have received a copy of the GNU General Public License, "GNU_GPL.txt",
#    along with this package.  If not, see <http://www.gnu.org/licenses/>.
#
#    The author can be contacted by e-mailing to <kezawa dot ezawa3 at gmail dot com>
#    (replace " dot " and " at " with "." and "@", respectively).
###################################################################################
#
# MyCluster_distribution.pm: a package to construct and print distribution tables of clusters,
#				according to the cluster size.
#
# REVISED on Feb 20 (Thu), 2003: I added two modules, "batch_initializer" and "batch_pr_distri",
#				which manipulates multiple distributions.
#

use strict;
use warnings;
use Exporter;
our @ISA = qw(Exporter);
our @EXPORT = qw(
	bin_initializer cluster_distributor  pr_cluster_distri
	batch_initializer batch_distributor batch_pr_distri
		);

our @EXPORT_OK = qw(
	cluster_distributor_wgt batch_distributor_wgts
	pr_file_cluster_distri
	batch_pr_file_distri batch_pr_file_distri_xl
	batch_pr_file_distri_fmt batch_pr_file_distri_xl_fmt
	array_distributor window_distributor init_2dim_distri distributor_2dim
	pr_file_2dim_distri pr_file_2dim_distri_xl
	create_key_intervals classify_by_measure
		);


# bin_initializer (\@\@) : a module which initializes "bins" by referencing the number of boundaries #
#
sub bin_initializer (\@\@) {

	my ($rf_bins, $rf_boundaries) = @_;
	my $num_bins = scalar(@{$rf_boundaries}) + 1;
	for (my $i = 0; $i < $num_bins; $i++) { ${$rf_bins}[$i] = 0;}

}						# end of the module bin_initializer #

# batch_initializer(\@\@) : a module which initializes MULTIPLE "bins"
#
sub batch_initializer (\@\@) {

	my ($rf_array_bins, $rf_boundaries) = @_;
	foreach my $rf_bins (@{$rf_array_bins}) {

		bin_initializer (@{$rf_bins}, @{$rf_boundaries});
	}
}						# end of the module batch_initializer #

 
# cluster_distributor ($\@\@)  : a module which distributes clusters into "bin"s of different sizes #
#
# PREREQUISITE1: size of @{$rf_boundaries} should be less than the size of @{$rf_bins} by 1.
# PREREQUISITE2: @{$rf_bins} shoud be initialized to (0,0,...,0).
# PREREQUISITE3: elements of @{$rf_boundaries} should be in increasing order.
#
sub cluster_distributor ($\@\@) {

	my ($size, $rf_bins, $rf_boundaries) = @_;
	my $num_boundaries = @{$rf_boundaries};

	if ($size < ${$rf_boundaries}[0] ) {
		${$rf_bins}[0]++;
		return 1;
	}

	for (my $i = 1; $i < $num_boundaries; $i++) {

		if ( $size < ${$rf_boundaries}[$i]) {
			${$rf_bins}[$i]++;
			return 1;
		}
	}
	
	if( $size >= ${$rf_boundaries}[$num_boundaries -1]) {
		${$rf_bins}[$num_boundaries]++;
		return 1;
	} else {
		return 0
	}
}						# end of the module cluster_distributor #

 
# cluster_distributor_wgt ($\@\@$):
#	This revised version of the subroutine 'cluster_distributor' takes
#	a weighted distribution by adding the weight factor specified by the 3rd argument
#	to the relevant bin.
#
# PREREQUISITE1: size of @{$rf_boundaries} should be less than the size of @{$rf_bins} by 1.
# PREREQUISITE2: @{$rf_bins} shoud be initialized to (0,0,...,0).
# PREREQUISITE3: elements of @{$rf_boundaries} should be in increasing order.
#
sub cluster_distributor_wgt ($\@\@$) {

	my ($size, $rf_bins, $rf_boundaries, $weight) = @_;
	my $num_boundaries = @{$rf_boundaries};

	if ($size < ${$rf_boundaries}[0] ) {
		${$rf_bins}[0] += $weight;
		return 1;
	}

	for (my $i = 1; $i < $num_boundaries; $i++) {

		if ( $size < ${$rf_boundaries}[$i]) {
			${$rf_bins}[$i] += $weight;
			return 1;
		}
	}
	
	if( $size >= ${$rf_boundaries}[$num_boundaries -1]) {
		${$rf_bins}[$num_boundaries] += $weight;
		return 1;
	} else {
		return 0
	}
}						# end of the module cluster_distributor_wgt #


# batch_distributor: This subroutine distributes several quantities into
#			 corresponding sets of bins at a time.
#
# PREREQUISITE: All sets of bins need to be delimited by the same boundary values.
#
sub batch_distributor (\@\@\@\@) {

	my ($rf_quantities, $rf_batch_bins, $rf_bound, $rf_magratios) = @_;

	if (@{$rf_magratios}< @{$rf_batch_bins}) {
		for (my $i=@{$rf_magratios}; $i<@{$rf_batch_bins}; $i++) { $rf_magratios->[$i] = 1; }
	}

	for (my $i=0; $i<@{$rf_batch_bins}; $i++) {

		(defined $rf_quantities->[$i]) or next;

		cluster_distributor($rf_magratios->[$i]*$rf_quantities->[$i], @{$rf_batch_bins->[$i]}, @{$rf_bound});
	}

	return 1;

}				# end of the subroutine batch_distributor #


# batch_distributor_wgts:
#	This subroutine distributes several different weights into
#	corresponding sets of bins at a time,
#	under a single quantity to be classified.
#
# PREREQUISITE: All sets of bins need to be delimited by the same boundary values.
#
# INPUT: ($quantity, \@batch_bins, \@bounds, \@wgts), where
#	$quantity is the quantity to be classified according to
#	a set of boundaries defined by @bounds;
#	$wgts[$i] will be distributed into bins in  @{$batch_bins[$i]},
#	according to the class of $quantity.
#
# OUTPUT: 1 if the process succeeded,
#	  0 if it failed.
#
sub batch_distributor_wgts ($\@\@\@) {

	my ($quantity, $rf_batch_bins, $rf_bounds, $rf_wgts) = @_;

	my $ct_binsets = @{$rf_batch_bins};
	unless ($ct_binsets == @{$rf_wgts}) {
	    print STDERR "[ERROR 'batch_distributor_wgts'] The number of weights (", scalar (@{$rf_wgts}), ") CLASHES with the number of the sets of bins ($ct_binsets): $! !\n";
	    return 0;
	}

	for (my $i=0; $i<$ct_binsets; $i++) {
	    my $wgt = $rf_wgts->[$i];
	    unless ((defined $wgt) and ($wgt >0)) {
	
		(defined $wgt) or ($wgt = 'undef');
		print STDERR "[ERROR 'batch_distributor_wgts'] ILLEGAL WEIGHT FACTOR ($wgt) for the $i th set of bins: $! !\n";
		return 0;
	    }
	    cluster_distributor_wgt ($quantity, @{$rf_batch_bins->[$i]}, @{$rf_bounds}, $rf_wgts->[$i]);
	}

	return 1;

}				# end of the subroutine batch_distributor_wgts #


# pr_cluster_distri (\@\@$) : a module which prints out a distribution of cluster sizes #
#
sub pr_cluster_distri (\@\@$) {

	my ($rf_bins, $rf_boundaries, $measured_entity) = @_;
	my $delim_width = 50;
	my $num_boundaries = @{$rf_boundaries};
	my $total = 0;
	(defined $measured_entity) or ( $measured_entity = "cluster size");
	#my $measured_entity = "sequence length";

	for (my $j = 0; $j < @{$rf_bins}; $j++) {
		$total += ${$rf_bins}[$j];
	}

	print '-' x $delim_width . "\n";
	print "\($measured_entity\) < ${$rf_boundaries}[0]:\t\t${$rf_bins}[0]\n";
	
	for (my $i = 1; $i < $num_boundaries; $i++) {

		print "${$rf_boundaries}[$i -1] =< \($measured_entity\) < ${$rf_boundaries}[$i]:\t${$rf_bins}[$i]\n";
	}

	print "${$rf_boundaries}[$num_boundaries -1] =< \($measured_entity\):\t\t${$rf_bins}[$num_boundaries]\n";

	print '-' x $delim_width . "\n";
	print "Total\t\t\t\t$total\n";

}						# end of the module pr_cluster_distri #


# batch_pr_distri (\@\@$) : a module which prints out MULTIPLE  distributions (of cluster sizes) #
#
sub batch_pr_distri (\@\@$) {

	my ($rf_array_bins, $rf_boundaries, $measured_entity) = @_;
	my $num_boundaries = @{$rf_boundaries};
	my $border = '-' x (35 + 10 * scalar(@{$rf_array_bins}) ) . "\n";
	my @total = ();
	my @outputs = ();
	for (my $i = 0; $i < @{$rf_array_bins}; $i++) { push @total, 0; }
	for (my $i = 0; $i < @{$rf_array_bins->[0]}; $i++) { push @outputs, ''; }

	(defined $measured_entity) or ( $measured_entity = "cluster size");
	#my $measured_entity = "sequence length";

	for (my $i = 0; $i < @{$rf_array_bins}; $i++) {
		for (my $j = 0; $j < @{$rf_array_bins->[$i]}; $j++) {
			$total[$i] += $rf_array_bins->[$i][$j];
			$outputs[$j] .= "\t" . $rf_array_bins->[$i][$j];
		}
	}

	print $border; 
	print "\($measured_entity\) < $rf_boundaries->[0]:\t\t$outputs[0]\n";
	
	for (my $i = 1; $i < $num_boundaries; $i++) {

		print "$rf_boundaries->[$i -1] =< \($measured_entity\) < $rf_boundaries->[$i]:\t$outputs[$i]\n";
	}

	print "$rf_boundaries->[$num_boundaries -1] =< \($measured_entity\):\t$outputs[$num_boundaries]\n";

	my $total = join "\t", @total;
	print $border;
	print "Total\t\t\t\t$total\n";

}						# end of the module batch_pr_distri #

# pr_file_cluster_distri (\@\@$\*) : a module which prints out a distribution of cluster sizes
#					to a file handle specified by the 3rd argument #
#
sub pr_file_cluster_distri (\@\@$\*) {

	my ($rf_bins, $rf_boundaries, $measured_entity, $fh) = @_;
	my $num_boundaries = @{$rf_boundaries};
	my $total = 0;
	(defined $measured_entity) or ( $measured_entity = "cluster size");
	#my $measured_entity = "sequence length";

	for (my $j = 0; $j < @{$rf_bins}; $j++) {
		$total += ${$rf_bins}[$j];
	}

	print $fh "\($measured_entity\) < ${$rf_boundaries}[0]:\t\t${$rf_bins}[0]\n";
	
	for (my $i = 1; $i < $num_boundaries; $i++) {

		print $fh "${$rf_boundaries}[$i -1] =< \($measured_entity\) < ${$rf_boundaries}[$i]:\t${$rf_bins}[$i]\n";
	}

	print $fh "${$rf_boundaries}[$num_boundaries -1] =< \($measured_entity\):\t\t${$rf_bins}[$num_boundaries]\n";

	print $fh "------------------------------------------------\nTotal\t\t\t\t$total\n";

}						# end of the module pr_file_cluster_distri #


# batch_pr_file_distri (\@\@$\*$\@) : a module which prints out MULTIPLE  distributions (of cluster sizes) 
#				to a filehandle specified by the 3rd argument.
# a minor revision: The subroutine now receives a 4th argument 'format',
#			which specifies the format of boundary parameters
# a second minor revision: The subroutine now receives a 5th argument 'tags',
#			   which specifies the labels of columns in the table.
#
sub batch_pr_file_distri (\@\@$\*$\@) {

	my ($rf_array_bins, $rf_boundaries, $measured_entity, $fh, $format, $tags) = @_;
	my $num_boundaries = @{$rf_boundaries};
	my $mytab = ' ' x 2;
	my $fwidth  =  7;
	my ($format_len) = ($format =~ m/^\%-?(\d+)/ );
	(defined $format_len) or ($format_len = 4);
	my $len_title = 2*$format_len + 10 + length($measured_entity);
	my $border = '-' x ($len_title + length($mytab) + 9 * scalar(@{$rf_array_bins}) ) . "\n";
	my @total = ();
	my @outputs = ();
	for (my $i = 0; $i < @{$rf_array_bins}; $i++) { push @total, 0; }
	for (my $i = 0; $i < @{$rf_array_bins->[0]}; $i++) { push @outputs, ''; }

	my $label = '';

	if (@{$tags}) {

		$label = $tags->[0]; 
		$label .= ' ' x ($len_title -1 - length($label) ) . ":$mytab";
		my $mfwidth = $fwidth + length($mytab);
		for (my $i=1; $i<@{$tags}; $i++) {

			if (length($tags->[$i]) < $mfwidth) {

				$label .= ' ' x ($mfwidth -length($tags->[$i]) ) . $tags->[$i];
			} else {
				$label .= ' ' . $tags->[$i];
			}
		}

		$label .= "\n";
	}

	(defined $measured_entity) or ( $measured_entity = "cluster size");

	for (my $i = 0; $i < @{$rf_array_bins}; $i++) {
		for (my $j = 0; $j < @{$rf_array_bins->[$i]}; $j++) {
			$total[$i] += $rf_array_bins->[$i][$j];
			#$outputs[$j] .= "\t" . $rf_array_bins->[$i][$j];
			$outputs[$j] .= sprintf "$mytab%${fwidth}d" , $rf_array_bins->[$i][$j];
		}
	}

	print $fh $label;
	print $fh $border; 
	#print $fh "\($measured_entity\) < $rf_boundaries->[0]:\t\t$outputs[0]\n";
	print $fh ' ' x ($format_len + 4);
	printf $fh "\($measured_entity\) < $format:$mytab$outputs[0]\n", $rf_boundaries->[0];
	
	for (my $i = 1; $i < $num_boundaries; $i++) {

		#print $fh "$rf_boundaries->[$i -1] =< \($measured_entity\) < $rf_boundaries->[$i]:\t$outputs[$i]\n";
		printf $fh "$format =< \($measured_entity\) < $format:$mytab$outputs[$i]\n", $rf_boundaries->[$i-1], $rf_boundaries->[$i];
	}

	#print $fh "$rf_boundaries->[$num_boundaries -1] =< \($measured_entity\):\t$outputs[$num_boundaries]\n";
	printf $fh "$format =< \($measured_entity\)", $rf_boundaries->[$num_boundaries -1];
	print $fh ' ' x ($format_len + 3) . ":$mytab$outputs[$num_boundaries]\n";

	#my $total = join "\t", @total;
	my $total = '';
	foreach my $tmp (@total) { $total .= sprintf "$mytab%${fwidth}d" , $tmp; }
	print $fh $border;
	print $fh "Total" . ' ' x ($len_title - 1 - length('Total') );
	print $fh ":$mytab$total\n";

}						# end of the module batch_pr_file_distri #


# batch_pr_file_distri_xl (\@\@$\*$\@) : This subroutine is a revised version of
#		"batch_pr_file_distri" specialized  to print a table for Excel.
#
# batch_pr_file_distri:	 a module which prints out MULTIPLE  distributions (of cluster sizes) 
#				to a filehandle specified by the 3rd argument.
# a minor revision: The subroutine now receives a 4th argument 'format',
#			which specifies the format of boundary parameters
# a second minor revision: The subroutine now receives a 5th argument 'tags',
#			   which specifies the labels of columns in the table.
#
sub batch_pr_file_distri_xl (\@\@$\*$\@) {

	my ($rf_array_bins, $rf_boundaries, $measured_entity, $fh, $format, $tags) = @_;
	my $num_boundaries = @{$rf_boundaries};
	my $mytab = "\t";
	my $fwidth  =  1;
	my ($format_len) = ($format =~ m/^\%-?(\d+)/ );
	my $fl_int = ($format =~ m/d\s*$/ );
	(defined $format_len) or ($format_len = 4);
	my $len_title = 2*$format_len + 10 + length($measured_entity);
	my $border = "\n";
	my @total = ();
	my @outputs = ();
	for (my $i = 0; $i < @{$rf_array_bins}; $i++) { push @total, 0; }
	for (my $i = 0; $i < @{$rf_array_bins->[0]}; $i++) { push @outputs, ''; }

	my $label = '';

	if (@{$tags}) {

		$label = $tags->[0]; 
		$label .= ' ' x ($len_title -1 - length($label) ) . "$mytab";
		my $mfwidth = $fwidth + length($mytab);
		for (my $i=1; $i<@{$tags}; $i++) {

				$label .= "\t" . $tags->[$i];
		}

		$label .= "\n";
	}

	(defined $measured_entity) or ( $measured_entity = "cluster size");

	for (my $i = 0; $i < @{$rf_array_bins}; $i++) {
		for (my $j = 0; $j < @{$rf_array_bins->[$i]}; $j++) {
			$total[$i] += $rf_array_bins->[$i][$j];
			#$outputs[$j] .= "\t" . $rf_array_bins->[$i][$j];
			$outputs[$j] .= sprintf "$mytab%${fwidth}d" , $rf_array_bins->[$i][$j];
		}
	}

	print $fh $label;
	print $fh $border; 
	print $fh ' ' x ($format_len + 4);
	printf $fh "\($measured_entity\) < $format$mytab$outputs[0]\n", $rf_boundaries->[0];
	
	for (my $i = 1; $i < $num_boundaries; $i++) {

	    if ($fl_int and ($rf_boundaries->[$i-1] + 1 == $rf_boundaries->[$i]) ) {

		print $fh ' ' x ($format_len + 4); ## ADDED on June 8 (Mon), 2009 ##

		printf $fh "\($measured_entity\) = $format$mytab$outputs[$i]\n", $rf_boundaries->[$i-1];
	    } else {
		printf $fh "$format =< \($measured_entity\) < $format$mytab$outputs[$i]\n", $rf_boundaries->[$i-1], $rf_boundaries->[$i];
	    }
	}

	printf $fh "$format =< \($measured_entity\)", $rf_boundaries->[$num_boundaries -1];
	print $fh ' ' x ($format_len + 3) . "$mytab$outputs[$num_boundaries]\n";

	my $total = '';
	foreach my $tmp (@total) { $total .= sprintf "$mytab%${fwidth}d" , $tmp; }
	print $fh $border;
	print $fh "Total" . ' ' x ($len_title - 1 - length('Total') );
	print $fh "$mytab$total\n";

}			# end of the module batch_pr_file_distri_xl #


# batch_pr_file_distri_xl_fmt (\@\@$\*$$$\@) : This subroutine is a revised version of
#		"batch_pr_file_distri_xl" specialized  to print a table for Excel,
#		with each field formatted in a specified way.
#
# A minor revision:  Added a flag $fl_total,
#		which specifies whether the 'total' is already available
#		(=1) or must be constructed from scratch (=0).
#
# batch_pr_file_distri:	 a module which prints out MULTIPLE  distributions (of cluster sizes) 
#				to a filehandle specified by the 3rd argument.
# a minor revision: The subroutine now receives a 4th argument 'format_bd',
#			which specifies the format of boundary parameters
# a second minor revision: The subroutine now receives a 5th argument 'tags',
#			   which specifies the labels of columns in the table.
#
sub batch_pr_file_distri_xl_fmt (\@\@$\*$$$\@) {

	my ($rf_array_bins, $rf_boundaries, $measured_entity, $fh, $format_bd, $format_fld, $fl_total, $tags) = @_;
	my $num_boundaries = @{$rf_boundaries};
	my $mytab = "\t";
	my $fwidth  =  1;
	my ($format_len) = ($format_bd =~ m/^\%-?(\d+)/ );
	my $fl_int = ($format_bd =~ m/d\s*$/ );
	(defined $format_len) or ($format_len = 4);
	my $len_title = 2*$format_len + 10 + length($measured_entity);
	my $border = "\n";
	my @total = ();
	my @outputs = ();

		# ADDED on June 6 (Mon), 2011 #
	my $ct_clms = @{$rf_array_bins};
	my $ct_rows = @{$rf_array_bins->[0]};
	for (my $i = 0; $i < $ct_clms; $i++) { push @total, $fl_total ? $rf_array_bins->[$i][$ct_rows -1] : 0; }
	$fl_total and ($ct_rows--);
	for (my $i = 0; $i < $ct_rows; $i++) { push @outputs, ''; }
	##for (my $i = 0; $i < @$rf_array_bins}; $i++) { push @total, 0; }
	##for (my $i = 0; $i < @{$rf_array_bins->[0]}; $i++) { push @outputs, ''; }

	my $label = '';

	if (@{$tags}) {

		$label = $tags->[0]; 
		$label .= ' ' x ($len_title -1 - length($label) ) . "$mytab";
		my $mfwidth = $fwidth + length($mytab);
		for (my $i=1; $i<@{$tags}; $i++) {

				$label .= "\t" . $tags->[$i];
		}

		$label .= "\n";
	}

	(defined $measured_entity) or ( $measured_entity = "cluster size");

	for (my $i = 0; $i < $ct_clms; $i++) {
		for (my $j = 0; $j < $ct_rows; $j++) {
	##for (my $i = 0; $i < @{$rf_array_bins}; $i++) {
		##for (my $j = 0; $j < @{$rf_array_bins->[$i]}; $j++) {
			my $fld = $rf_array_bins->[$i][$j];
			(!($fl_total) and (uc($fld) !~ m/NA/)) and ($total[$i] += $fld);
			##$total[$i] += $rf_array_bins->[$i][$j];

			#$outputs[$j] .= "\t" . $rf_array_bins->[$i][$j];
			##$outputs[$j] .= sprintf "$mytab%${fwidth}d" , $rf_array_bins->[$i][$j];
			$outputs[$j] .= sprintf "$mytab$format_fld" , $fld;
		}
	}

	print $fh $label;
	print $fh $border; 
	print $fh ' ' x ($format_len + 4);
	printf $fh "\($measured_entity\) < $format_bd$mytab$outputs[0]\n", $rf_boundaries->[0];
	
	for (my $i = 1; $i < $num_boundaries; $i++) {

	    if ($fl_int and ($rf_boundaries->[$i-1] + 1 == $rf_boundaries->[$i]) ) {

		print $fh ' ' x ($format_len + 4); ## ADDED on June 8 (Mon), 2009 ##

		printf $fh "\($measured_entity\) = $format_bd$mytab$outputs[$i]\n", $rf_boundaries->[$i-1];
	    } else {
		printf $fh "$format_bd =< \($measured_entity\) < $format_bd$mytab$outputs[$i]\n", $rf_boundaries->[$i-1], $rf_boundaries->[$i];
	    }
	}

	printf $fh "$format_bd =< \($measured_entity\)", $rf_boundaries->[$num_boundaries -1];
	print $fh ' ' x ($format_len + 3) . "$mytab$outputs[$num_boundaries]\n";

	my $total = '';
	foreach my $tmp (@total) {
	    ##$total .= sprintf "$mytab%${fwidth}d" , $tmp;
	    $total .= sprintf "$mytab$format_fld" , $tmp;
	}
	print $fh $border;
	print $fh "Total" . ' ' x ($len_title - 1 - length('Total') );
	print $fh "$mytab$total\n";

}			# end of the module batch_pr_file_distri_xl_fmt #


# batch_pr_file_distri_fmt (\@\@$\*$\@) : a module which prints out MULTIPLE  distributions (of cluster sizes) 
#				to a filehandle specified by the 3rd argument.
#		 REVISION from the subroutine 'batch_pr_file_distri':
#			This new subroutine receives a 6th argument '$fmt_fields' 
#			So that it can handle decimals and fractions. 
#		(NOTE: $fmt_fields should include initial tab
#			 which separates the interval and the numerical field.)
#		ANOTHER REVISION is that 'tags' is now (a reference of) a string ,
#				and not (a reference of) an array.
#
# a minor revision: The subroutine now receives a 4th argument 'fmt_bd',
#			which specifies the format of boundary parameters
# a second minor revision: The subroutine now receives a 5th argument 'tags',
#			   which specifies the labels of columns in the table.
#
sub batch_pr_file_distri_fmt (\@\@$\*$\$$) {

	my ($rf_array_bins, $rf_boundaries, $measured_entity, $fh, $fmt_bd, $tags, $fmt_fields) = @_;
	my $num_boundaries = @{$rf_boundaries};
	my $mytab = ' ' x 2;
	my $fwidth  =  9;
	my ($fmt_bd_len) = ($fmt_bd =~ m/^\%-?(\d+)/ );
	(defined $fmt_bd_len) or ($fmt_bd_len = 4);
	my $len_title = 2*$fmt_bd_len + 10 + length($measured_entity);
	#my $border = '-' x ($len_title + length($mytab) + 9 * scalar(@{$rf_array_bins}) ) . "\n";
	my $border = '-' x ($len_title + length($mytab) + length (${$tags}) ) . "\n";

	my $ct_intervals = @{$rf_array_bins->[0]};
	my $ct_fields = @{$rf_array_bins};
	my @total = ();
	my @outputs = ();
	for (my $i = 0; $i < $ct_fields; $i++) { push @total, 0; }
	for (my $i = 0; $i < $ct_intervals; $i++) { push @outputs, ''; }

	my $slen_title = $len_title -1;
	my $label = sprintf ("%-${slen_title}s", 'Categories') . ":${$tags}\n";
=comment out
	my $label = '';

	if (@{$tags}) {

		$label = $tags->[0]; 
		$label .= ' ' x ($len_title -1 - length($label) ) . ":$mytab";
		my $mfwidth = $fwidth + length($mytab);
		for (my $i=1; $i<@{$tags}; $i++) {

			if (length($tags->[$i]) < $mfwidth) {

				$label .= ' ' x ($mfwidth -length($tags->[$i]) ) . $tags->[$i];
			} else {
				$label .= ' ' . $tags->[$i];
			}
		}

		$label .= "\n";
	}
=cut

	(defined $measured_entity) or ( $measured_entity = "cluster size");

	for (my $j = 0; $j < $ct_intervals; $j++) {

		my @reservoir  = ();
		for (my $i = 0; $i < $ct_fields; $i++) {
			$total[$i] += $rf_array_bins->[$i][$j];
			#$outputs[$j] .= sprintf "$mytab%${fwidth}d" , $rf_array_bins->[$i][$j];
 			push @reservoir , $rf_array_bins->[$i][$j];
		}

		$outputs[$j] = sprintf $fmt_fields, @reservoir; 
	}

	print $fh $label;
	print $fh $border; 
	#print $fh "\($measured_entity\) < $rf_boundaries->[0]:\t\t$outputs[0]\n";
	print $fh ' ' x ($fmt_bd_len + 4);
	printf $fh "\($measured_entity\) < $fmt_bd:$outputs[0]\n", $rf_boundaries->[0];
	
	for (my $i = 1; $i < $num_boundaries; $i++) {

		#print $fh "$rf_boundaries->[$i -1] =< \($measured_entity\) < $rf_boundaries->[$i]:\t$outputs[$i]\n";
		printf $fh "$fmt_bd =< \($measured_entity\) < $fmt_bd:$outputs[$i]\n", $rf_boundaries->[$i-1], $rf_boundaries->[$i];
	}

	#print $fh "$rf_boundaries->[$num_boundaries -1] =< \($measured_entity\):\t$outputs[$num_boundaries]\n";
	printf $fh "$fmt_bd =< \($measured_entity\)", $rf_boundaries->[$num_boundaries -1];
	print $fh ' ' x ($fmt_bd_len + 3) . ":$outputs[$num_boundaries]\n";

	#my $total = join "\t", @total;
	my $total = sprintf $fmt_fields, @total;
	print $fh $border;
	print $fh "Total" . ' ' x ($len_title - 1 - length('Total') );
	print $fh ":$total\n";

}						# end of the module batch_pr_file_distri_fmt #


# array_distributor: This subroutine distributes an array of quantities into a set of 'bin's
#		    via a serial use of 'cluster_distributor'.
#
sub array_distributor (\@\@\@) {

	my ($rf_quantities, $rf_bins, $rf_bounds) = @_;

	foreach my $quantity (@{$rf_quantities}) {

		cluster_distributor ($quantity, @{$rf_bins}, @{$rf_bounds});
	}

}					# end of the subroutine array_distributor #

# window_distributor: This subroutine construct a set of histogram-like distributions
#			out of a set of (probably potitional) distributions obtained
#			e.g. by a sliding-window analysis.
#
# Expected input format: $_[0] = [ $window_distribution_1, $window_distribution_2, ... ],
#			where $window_distribution_i = [quantity_wd1, quantity_wd2, ... ]_i-th_set,
#			their sizes do not have to be identical.
#
sub window_distributor (\@\@) {

	my ($rf_window_distri, $rf_bounds) = @_;

	my $ct_wd_sets = @{$rf_window_distri};
	$ct_wd_sets or (return []);

	my @batch_windowsets = ();	# statistics collected for each of the windowsets #
	my @bin_tot_windows = ();	# total statistics #

	foreach (1 .. $ct_wd_sets) { push @batch_windowsets, []; }
	push @batch_windowsets, \@bin_tot_windows;
	batch_initializer (@batch_windowsets, @{$rf_bounds});

	for (my $i=0; $i<$ct_wd_sets; $i++) {

		my $wd_ct = @{$rf_window_distri->[$i]};
		for (my $l=0; $l<$wd_ct; $l++) {

			my $wd_quantity = $rf_window_distri->[$i][$l];

			cluster_distributor ($wd_quantity, @{$batch_windowsets[$i]}, @{$rf_bounds});
			cluster_distributor ($wd_quantity, @bin_tot_windows, @{$rf_bounds});

		}		# end of the inner for #
	}			# end of the outer for #

		return (\@batch_windowsets);

}				# end of the subroutine window_distributor #

# init_2dim_distri: This subroutine receives 2 sets of boundaries,
#			one for 'abscissas' and the other for 'ordinates',
#			and returns initialized sets of bins and tags.
#
# RULE: Abscissas are used for the tags of bin sets,
#	ordinates are used as usual boundaries,
#	both of which can be used e.g., in 'batch_pr_file_distri'.
#
sub init_2dim_distri (\@\@$) {

	my ($rf_abscissa, $rf_ordinate, $fmt_abs) = @_;

	my $ct_abs = @{$rf_abscissa};
	$ct_abs or (return (undef, undef, undef) );

	my @tags = ('Y \ X', sprintf ( "[\,$fmt_abs)", $rf_abscissa->[0] ) );
	for (my $i=1; $i<$ct_abs; $i++) {
		push @tags, sprintf ( "[$fmt_abs\,$fmt_abs)", @{$rf_abscissa}[$i-1, $i] ) ;
	}

	push @tags, sprintf ( "[$fmt_abs\,)", $rf_abscissa->[$ct_abs-1] ) , 'Total';

	my $ct_bins = @tags - 1;

	 my @mags = my @batch_bins = ();

	for (1 .. $ct_bins) { push @batch_bins, []; }

	batch_initializer (@batch_bins, @{$rf_ordinate});

	return (\@batch_bins, \@tags);

}			# end of the subroutine init_2dim_distri #

# distributor_2dim: This subroutine  distributes a pair of quantities
#				into a 2dimensinal histogram.
#
sub distributor_2dim ($$\@\@\@) {

	my ($x, $y, $rf_bins, $rf_abscissa, $rf_ordinate) = @_;

	my $ct_abs = @{$rf_abscissa};
	unless (@{$rf_bins} == $ct_abs +2) {
		print STDERR "Illegal input for \'distributor_2dimensional\'.\n";
		return 0;
	}

	for (my $i=0; $i<$ct_abs; $i++) {

		if ($x < $rf_abscissa->[$i]) {
			cluster_distributor($y, @{$rf_bins->[$i]}, @{$rf_ordinate});
			cluster_distributor ($y, @{$rf_bins->[$ct_abs + 1]}, @{$rf_ordinate} ) ;
			return 1;
		}
	}					# end of the for #

	unless ($x >= $rf_abscissa->[$ct_abs-1] ) {
		print STDERR "Some unsusual thing has happened for \'distributor_2dimensional\'.\n";
		return 0;
	}

	cluster_distributor ($y, @{$rf_bins->[$ct_abs]}, @{$rf_ordinate});
	cluster_distributor ($y, @{$rf_bins->[$ct_abs + 1]}, @{$rf_ordinate});

	return 1;
}			# end of the subroutine distributor_2dim #


# pr_file_2dim_distri: This subroutine prints out a 2dimensional distribution
#			by using the subroutine 'batch_pr_file_distri'.
#
sub pr_file_2dim_distri (\@\@\@$$\*$$) {

	my ($rf_batch_bins, $rf_abscissa, $rf_ordinate, $measure_abs, $measure_ord, 
		$fh,  $fmt_abs, $fmt_ord) =  @_;

	my $ct_abs = @{$rf_abscissa};
	$ct_abs or (return (undef, undef, undef) );

	my @tags = ("Y \\ X ($measure_abs)", sprintf ( "[\,$fmt_abs)" , $rf_abscissa->[0] ) );
	for (my $i=1; $i<$ct_abs; $i++) {
		push @tags, sprintf ( "[$fmt_abs\,$fmt_abs)", @{$rf_abscissa}[$i-1, $i] ) ;
	}

	push @tags, sprintf ("[$fmt_abs\,)", $rf_abscissa->[$ct_abs-1] ), 'Total';

	batch_pr_file_distri (@{$rf_batch_bins},@{$rf_ordinate},  $measure_ord, *${$fh}, $fmt_ord, @tags);

}		# end of the subroutine pr_file_2dim_distri #


# pr_file_2dim_distri_xl: This subroutine prints out a 2dimensional distribution
#			by using the subroutine 'batch_pr_file_distri'.
#
sub pr_file_2dim_distri_xl (\@\@\@$$\*$$) {

	my ($rf_batch_bins, $rf_abscissa, $rf_ordinate, $measure_abs, $measure_ord, 
		$fh,  $fmt_abs, $fmt_ord) =  @_;

	my $ct_abs = @{$rf_abscissa};
	$ct_abs or (return (undef, undef, undef) );

	my @tags = ("Y \\ X ($measure_abs)", sprintf ( "[\,$fmt_abs)" , $rf_abscissa->[0] ) );
	for (my $i=1; $i<$ct_abs; $i++) {
		push @tags, sprintf ( "[$fmt_abs\,$fmt_abs)", @{$rf_abscissa}[$i-1, $i] ) ;
	}

	push @tags, sprintf ("[$fmt_abs\,)", $rf_abscissa->[$ct_abs-1] ), 'Total';

	batch_pr_file_distri_xl (@{$rf_batch_bins},@{$rf_ordinate},  $measure_ord, *${$fh}, $fmt_ord, @tags);

}		# end of the subroutine pr_file_2dim_distri_xl #


# create_key_intervals:
#	This subroutine receives a set of boundaries and
#	create the key of interval categories using the set.
#
# INPUT: (\@boundaries, $format),
#
# OUTPUT: \@key, where
#	@key = (" x < $boundaries[0]", "$boundaries[0] <= x < $bounaries[1]", 
#		..., "$boundaries[$#boundaries] <= x ").
#
sub create_key_intervals (\@$) {

	my ($bound, $format) = @_;

	my $ct_bd = @{$bound};

	my @key_intervals = ( sprintf(" x < $format", $bound->[0]) );
	for (my $i=1; $i<$ct_bd; $i++) {
	    push @key_intervals,
		sprintf ("$format <= x < $format", @{$bound}[$i-1, $i] ) ;
	}

	push @key_intervals, sprintf ("$format <= x ", $bound->[$ct_bd-1] );

	return \@key_intervals;

}		# end of the subroutine 'create_key_intervals' #

# classify_by_measure:
#	This subroutine receives a numerical measure accompanied by
#	a set of boundaries, and classify the measure according to the boundaries.
#
# INPUT: ($measure, \@boundaries), where
#	@boundaries stores the boundaries for the measure.
#
# OUTPUT: $class, which is defined by
#	$k+1 if ($boundaries[$k-1] (if any) <= $measure < $boundaries[$k]),
#	scalar (@boundaries) + 1 if ($measure >= $boundaries[$#boundaries]).
#
sub classify_by_measure ($\@) {

	my ($measure, $bounds) = @_;

	my $ct_bds = @{$bounds};

	for (my $k=0; $k<$ct_bds; $k++) {
	    ($measure < $bounds->[$k]) and (return $k+1);
	}

	return $ct_bds + 1;

}	# End of the subroutine 'classify_by_measure' #


1;			# a "spell" necessary for the package to be "use"-able or "require"-able #
