# Supplementary material for: Characterization of multiple sequence alignment errors using complete-likelihood score and position-shift map
Source: BMC Bioinformatics. 2016 Mar 18;17:133. doi: 10.1186/s12859-016-0945-5 (PMC4799563; doi:10.1186/s12859-016-0945-5)
Supplement: Additional file 2: — The ZIP archive of a package that contains the original versions of Perl modules and scripts used for creating the simulated and reconstructed MSAs and for analyzing these MSAs. It also contains a README file that describes how to use the modules and scripts. (The modules and scripts will run on a Mac OS X terminal. And it will probably run on other UNIX platforms, although we have not tested whether they indeed do.) The package also contains the Dawg control files that were used for the simulations. The latest version of the package (“ComplLiMment_P.verxxx”) can be found in the ‘lolipog’ directory at the FTP repository of the Bioinformatics Organization [85]. (ZIP 4746 kb) [file 12859_2016_945_MOESM2_ESM.zip › additional_file_2/ComplLiMment_P.ver0.6.1.2/MyPerlModules_LOLIPOG/MyContingency_table.pm]

package MyContingency_table;
#
###################################################################################
#	FA_LOLIPOG_P: A package to calculate First-Approximate LOg-LIkelihood for the Pattern Of Gaps,
#		as well as the first-approximate perfect score (described below),
#		of a given MSA (almost exclusively via Perl modules and scripts).
#
#	Version 0.3: Copyright (C) 2013 Kiyoshi Ezawa
#
#    This package is free software: you can redistribute it and/or modify
#    it under the terms of the GNU General Public License as published by
#    the Free Software Foundation, either version 3 of the License, or
#    (at your option) any later version.
#
#    This package is distributed in the hope that it will be useful,
#    but WITHOUT ANY WARRANTY; without even the implied warranty of
#    MERCHANTABILITY or FITNESS FOR A PARTICULAR PURPOSE.  See the
#    GNU General Public License for more details.
#
#    You should have received a copy of the GNU General Public License, "GNU_GPL.txt",
#    along with this package.  If not, see <http://www.gnu.org/licenses/>.
#
#    The author can be contacted by e-mailing to <kezawa dot ezawa3 at gmail dot com>
#    (replace " dot " and " at " with "." and "@", respectively).
###################################################################################
#
# MyContingency_table.pm: a package to print and manipulate contingency tables.
#
# This packege is in part based on 'Mycluster_distribution.pm'.
#
#

use strict;
use warnings;
use Exporter;
use MyProbDistri qw( chi2_lower );

our @ISA = qw(Exporter);
our @EXPORT_OK = qw(
	init_contingency_table init_2dimlist_arrays
	ctbl_rowwise_proportion tbl_rowwise_ratios
	ratios_contingency_tables add_ctbl_margins
	pr_contingency_table  pr_contingency_table_real
	pr_contingency_table_xl pr_2dim_table_xl
	pr_juxtapose_ctbls_xl pr_juxtapose_ctbls_xl2
	p_value_contingency convert_ctbl_to_2d_distri
	categorize_quantity
	);
 

# init_contingency_table: This subroutine initializes a contingency table
#				of size $n rows X $m columns (excluding the total).
#
# NOTE that the order of indices is $rf_table->[indx_ordinate (rows) ][indx_abscissa (columns)].
#
sub init_contingency_table (\@$$) {

	my ($rf_ctable, $n, $m) = @_;

	my @row_template = ();	# a row has $m entries #
	for (1 .. $m) { push @row_template, 0; }

	@{$rf_ctable} = ();	# First empty the input table. #
	for (1 .. $n) {
		my @tmp = @row_template;
		push @{$rf_ctable}, \@tmp;
	}

}			# end of the subroutine init_contingency_table #


# init_2dimlist_arrays:
#	This subroutine initializes a 2-dimensional list of arrays
#	which resembles a contingency table
#			of size $n rows X $m columns (excluding the total).
#	The difference is that each cell represents an array
#	instead of a number as a contingency table holds.
#
# NOTE that the order of indices is $rf_table->[indx_ordinate (rows) ][indx_abscissa (columns)].
#
sub init_2dimlist_arrays (\@$$) {

	my ($rf_ctable, $n, $m) = @_;

	my @row_template = ();	# a row has $m entries #
	for (1 .. $m) { push @row_template, 0; }

	@{$rf_ctable} = ();	# First empty the input table. #
	for (1 .. $n) {
	    my @tmp = ();
	    for (1 .. $m) { push @tmp, []; }
	    push @{$rf_ctable}, \@tmp;
	}

}			# end of the subroutine init_2dimlist_arrays #


# ctbl_rowwise_proportion:
#	This subroutine receives a contingency table:
#	$ct_in_cell = $ctbl[$indx_row]->[$indx_column],
#	and calculates the proportion each cell accounts for in the row.
#
# INPUT: (\@ctbl, $fl_total, $fl_prpt_total), where
#	$ct_in_cell = $ctbl[$indx_row]->[$indx_column],
#	$fl_total = 1 if  the last column is the total of the rest,
#		  = 0 otherwise.
#	$fl_prpt_total = 1 if you want to calculate the proportions for the total sum of the rows,
#			= 0 otherwise.
#
# OUTPUT:  \@prpt_ctbl, where
#	$prpt_ctbl[$indx_row]->[$indx_column]
#	    = {the proportion that the cell accounts for in the relevant row}.
#
sub ctbl_rowwise_proportion (\@$$) {

	my ($ctbl, $fl_total, $fl_prpt_total) = @_;

	my $ct_rows = @{$ctbl};
	($ct_rows > 0) or (return []);

	$fl_total = $fl_total ? 1 : 0;
	my $ct_columns = @{$ctbl->[0]} - $fl_total; # Exclude the 'Total' column #

	my @sum_rows =  ();
	for (0 .. $ct_columns ) { push @sum_rows, 0; }

	my @prpt_ctbl = ();
	for (my $i=0; $i<$ct_rows; $i++) { # the outer for-loop #

	    my $row = $ctbl->[$i];
	    my $totct_in_row = 0;
	    for (my $j=0; $j<$ct_columns; $j++) { $totct_in_row += $row->[$j]; } # the 1st inner for-loop #

	    my @prpt_in_row = ();
	    for (my $j=0; $j<$ct_columns; $j++) { # the 2nd inner for-loop #
		push @prpt_in_row, ( ($totct_in_row > 0) ? $row->[$j]/$totct_in_row : -1 ) ;
		$sum_rows[$j] += $row->[$j];
	    }				# end of the 2nd inner for-loop #

	    push @prpt_ctbl, \@prpt_in_row;
	    $sum_rows[$ct_columns] += $totct_in_row;

	}				# end of the outer for-loop #

	if ($fl_prpt_total) {
	    my @prpt_total = ();
	    my $sum_total = $sum_rows[$ct_columns];
	    for (my $j=0; $j<$ct_columns; $j++) {
		push @prpt_total, ( ($sum_total > 0) ? $sum_rows[$j]/$sum_total : -1 ) ;
	    }
	    push @prpt_ctbl, \@prpt_total;
	}
	return \@prpt_ctbl;

}			# end of the subroutine 'ctbl_rowwise_proportion' #


# tbl_rowwise_ratios:
#	This subroutine receives a table,
#	which is not necesarily a contingency table, with the elements:
#	$value_in_cell = $tbl[$indx_row]->[$indx_column],
#	and calculates the ratio of the value each cell to its reference,
#	which is placed in the last column of the same row.
#
#	DIFFERENCE from 'ctbl_rowwise_proportion':
#	Basically, 'ctbl_rowwise_proportion' can be applied ONLY to
#	contingency tables,
#	while this subroutine can also be used for non-contingency tables,
#	as long as the last column stores reference values.
#
# INPUT: (\@in_tbl, $fl_total, $fl_rt_total, $fl_append_ref), where
#	$vl_in_cell = $in_tbl[$indx_row]->[$indx_column],
#	with $vl_ref = $in_tbl[$indx_row]->[#{columns}-1]
#	giving the reference count;
#	$fl_prpt_total = 1 if you want to calculate the ratios for the total sum of the rows,
#			= 0 otherwise;
#	$fl_append_ref = 1 if you want to append the ratio of the reference to itself;
#			= 0 otherwise;
#
# OUTPUT:  \@tbl_ratios, where
#	$tbl_ratios[$indx_row]->[$indx_column]
#	    = {the input value in the cell} / {the reference value for the row} .
#
sub tbl_rowwise_ratios (\@$$) {

	my ($in_tbl, $fl_rt_total, $fl_append_ref) = @_;

	my $ct_rows = @{$in_tbl};
	($ct_rows > 0) or (return []);

	my $ct_columns = @{$in_tbl->[0]} - 1; # Exclude the 'reference' column #

	my @sum_rows =  ();
	for (0 .. $ct_columns) { push @sum_rows, 0; }

	my @tbl_ratios = ();
	for (my $i=0; $i<$ct_rows; $i++) { # the outer for-loop #

	    my $row = $in_tbl->[$i];
	    my $ref_value = $row->[$ct_columns];

	    my @ratios_in_row = ();
	    for (my $j=0; $j<$ct_columns; $j++) { # the 2nd inner for-loop #
		push @ratios_in_row, ( ($ref_value > 0) ? $row->[$j]/$ref_value : -1 ) ;
		$sum_rows[$j] += $row->[$j];
	    }				# end of the 2nd inner for-loop #

	    $fl_append_ref and (push @ratios_in_row, (($ref_value>0) ? 1 : -1) );
	    push @tbl_ratios, \@ratios_in_row;
	    $sum_rows[$ct_columns] += $ref_value;

	}				# end of the outer for-loop #

	if ($fl_rt_total) {
	    my @ratios_total = ();
	    my $sum_ref = $sum_rows[$ct_columns];
	    for (my $j=0; $j<$ct_columns; $j++) {
		push @ratios_total, (($sum_ref > 0) ? $sum_rows[$j]/$sum_ref : -1);
	    }
	    $fl_append_ref and (push @ratios_total, (($sum_ref>0) ? 1 : -1) );
	    push @tbl_ratios, \@ratios_total;
	}

	return \@tbl_ratios ;

}			# end of the subroutine 'tbl_rowwise_ratios' #


# ratios_contingency_tables:
#	This subroutine receives 2 contingency tables with the identical dimensions,
#	then constructs a table of ratios taken for each cells.
#
# INPUT: (\@ctbl_numer, \@ctbl_denom, $fl_rowsum, $fl_clmsum, $format), where
#	@ctbl_numer is a contingency table whose cells are to be used as numerators,
#	@ctbl_denom is a contingency table whose cells are to be used as denominators.
#	$fl_rowsum = 1 if you want to calculate the ratio of the sums for each row as well,
#		   = 0 otherwise.
#	$fl_clmsum = 1 if you want to calculate the ratio of the sums for each column as  well,
#		   = 0 otherwise.
#
# OUTPUT: \@table_ratios, where
#	$table_ratios[$indx_row]->[$indx_clm]
#	    = $ctbl_numer[$indx_row]->[$indx_clm] /$ctbl_denom[$indx_row]->[$indx_clm].
#
sub ratios_contingency_tables (\@\@$$$) {

	my ($ctbl_numer, $ctbl_denom, $fl_rowsum, $fl_clmsum, $format) = @_;

	my $ct_row = @{$ctbl_numer};
	($ct_row > 0) or (return []);
	unless ($ct_row == @{$ctbl_denom}) {
	    printf STDERR "The numbers of rows for the numerator ($ct_row) CLASHES that for the denominator (%d).\n", scalar (@{$ctbl_denom}) ;
	    return undef;
	}
	my $ct_clm = @{$ctbl_numer->[0]};
	unless ($ct_clm == @{$ctbl_denom->[0]}) {
	   printf STDERR "The numbers of columns for the numerator ($ct_clm) CLASHES that for the denominator (%d).\n", scalar (@{$ctbl_denom->[0]}) ;
	}

	$fl_rowsum = $fl_rowsum ? 1 : 0;
	$fl_clmsum = $fl_clmsum ? 1 : 0;

 	my @numer_clmsums = my @denom_clmsums = ();

	for (1 .. $ct_clm + $fl_rowsum) { # the 1st for-loop #
	    push @numer_clmsums, 0;
	    push @denom_clmsums, 0;
	}			# end of the 1st for-loop #

	my @table_ratios = ();
	for (my $i=0; $i<$ct_row; $i++) { # the loop for rows #

	    my @ratios_for_row = ();
	    my $numer_rowsum  = my $denom_rowsum = 0;
	    for (my $j=0; $j<$ct_clm; $j++) { # the loop for columns #
		my $numer = $ctbl_numer->[$i][$j];
		my $denom = $ctbl_denom->[$i][$j];
		$numer_rowsum += $numer;
		$denom_rowsum += $denom;
		push @ratios_for_row, 
		   ( ($denom == 0) ? 'NA' : sprintf ($format, $numer/$denom) );
		if ($fl_clmsum) {
		    $numer_clmsums[$j] += $numer;
		    $denom_clmsums[$j] += $denom;
		}
	    }				# end of the loop for columns #
	    if ($fl_rowsum) {
		push @ratios_for_row,  
		   ( ($denom_rowsum == 0) ? 'NA' :
			 sprintf ($format, $numer_rowsum /$denom_rowsum) ) ;
		if ($fl_clmsum) {
		    $numer_clmsums[$ct_clm] += $numer_rowsum;
		    $denom_clmsums[$ct_clm] += $denom_rowsum;
		}
	    }
	    push @table_ratios, \@ratios_for_row;

	}			# end of the loop for rows #

	if ($fl_clmsum) {
	    my @ratios_for_clmsum = ();
	    $ct_clm += $fl_rowsum;
	    for (my $j=0; $j<$ct_clm; $j++) { # the loop for column-sums  
		my $numer = $numer_clmsums[$j];
		my $denom = $denom_clmsums[$j];
		push @ratios_for_clmsum,
		    ( ($denom == 0) ? 'NA' : sprintf ($format, $numer/$denom) ) ;
	    }				# end of the loop for column-sums
	    push @table_ratios, \@ratios_for_clmsum;
	}

	return \@table_ratios;

}		# end of the subroutine 'ratios_contingency_tables' #


# add_ctbl_margins:
#	This subroutine receives a contingency table,
#	then adds sums of columns and/or rows as marginal information .
#
# INPUT: (\@ctbl, $fl_rowsum, $fl_clmsum), where
#	$ctbl[$i-1]->[$j-1] gives a cell  in the intersection of
#	the $i-th row and the $j-th column.
#	$fl_rowsum = 1 if you want to add the sums for each row as an additional column,
#		   = 0 otherwise.
#	$fl_clmsum = 1 if you want to add the sums for each column as an additonal row,
#		   = 0 otherwise.
#
# OUTPUT: \@ctbl_extended, where
#	$ctbl_extended[$#ctbl_extended]->[$j-1] gives the sum of the $j-th column,
#	$ctbl_extended[$i-1]->[$last_indx] givs the sum for the $i-th row.
#
sub add_ctbl_margins (\@$$) {

	my ($ctbl, $fl_rowsum, $fl_clmsum) = @_;

	my $ct_row = @{$ctbl};
	($ct_row > 0) or (return []);
	my $ct_clm = @{$ctbl->[0]};
	$fl_rowsum = $fl_rowsum ? 1 : 0;
	$fl_clmsum = $fl_clmsum ? 1 : 0;

 	my @clmsums = ();

	for (1 .. $ct_clm + $fl_rowsum) { push @clmsums, 0; }

	my @ctbl_extended = ();
	for (my $i=0; $i<$ct_row; $i++) { # the loop for rows #

	    my @new_row = ();
	    my $rowsum  = 0;
	    for (my $j=0; $j<$ct_clm; $j++) { # the loop for columns #
		my $cell = $ctbl->[$i][$j];
		$rowsum += $cell;
		push @new_row, $cell;
		$fl_clmsum and ($clmsums[$j] += $cell);
	    }				# end of the loop for columns #
	    if ($fl_rowsum) {
		push @new_row, $rowsum; 
		$fl_clmsum and ($clmsums[$ct_clm] += $rowsum);
	    }
	    push @ctbl_extended, \@new_row;

	}			# end of the loop for rows #

	$fl_clmsum and (push @ctbl_extended, \@clmsums) ;

	return \@ctbl_extended;

}		# end of the subroutine 'add_ctbl_margins' #


# pr_contingency_table: This subroutine prints out a contingency table.
#
# PREREQUISITE: Ordinate does not include 'Total'.
#		(Abscissa may or may not include it).
#	'abscissa' ---  tag for a column.
#	'ordinate'  --- tag for a row.
#
sub pr_contingency_table (\@\@\@\*) {

	my ($rf_ctable, $rf_tags_abscissa, $rf_tags_ordinate, $fh) = @_;
	my $mytab = ' ' x 3;
	my $field_width = 7;
	my $tag_width = length('Categories');
	my $ct_ordinates = @{$rf_tags_ordinate};
	my $ct_abscissa = @{$rf_tags_abscissa};

	unless (@{$rf_ctable} == $ct_ordinates) {
		my $ct_rows = @{$rf_ctable};
		print STDERR "\#{ordinates} (=$ct_ordinates) does not agree with \#{rows} (=$ct_rows) in the input of \'pr_contingency_table\'.";
		return 0;
	}
	unless (@{$rf_ctable->[0]} == $ct_abscissa) {
		my $ct_clms = @{$rf_ctable->[0]};
		print STDERR "\#{abscissa} (=$ct_abscissa) does not agree with \#{columns} (=$ct_clms) in the input of \'pr_contingency_table\'.";
		return 0;
	}

	for my $tag (@{$rf_tags_abscissa}) { (length($tag) > $field_width) and ($field_width = length($tag)); }
	for my $tag (@{$rf_tags_ordinate}) { (length($tag) > $tag_width) and ($tag_width = length($tag) ); }
	my $fl_total = ( uc ($rf_tags_abscissa->[$ct_abscissa -1]) eq 'TOTAL') ? 1 : 0;

	my @tags_abscissa = @{$rf_tags_abscissa};
	unless ($fl_total) {
		push @tags_abscissa, 'Total';
		$ct_abscissa++;
	}
	my $format_headline = "%-${tag_width}s\:" . "$mytab%${field_width}s" x $ct_abscissa	. "\n";
	##my $format_row = "%-${tag_width}s\:" . "$mytab%${field_width}d" x $ct_abscissa . "\n";
	my $format_row = "%-${tag_width}s\:" . "$mytab%${field_width}s" x $ct_abscissa . "\n"; # a minor revision on Nov 8 (Tue), 2005

	my $headline = sprintf $format_headline, 'Categories', @tags_abscissa;
	print $fh $headline;
	print $fh '-' x length($headline) . "\n";  # upper-delimiting line #

	my @total = ();
	for (1 .. $ct_abscissa) { push @total, 0; }

	for (my $i=0; $i<$ct_ordinates; $i++) {
		my @row = @{$rf_ctable->[$i]};
		unless ($fl_total) {
			my $total = 0;
			for my $ct (@row) { $total += $ct; }
			push @row, $total;
		}
		for (my $j=0; $j<$ct_abscissa; $j++) { $total[$j] += $row[$j]; }

		printf $fh $format_row , $rf_tags_ordinate->[$i], @row;
	}

	print $fh '-' x length($headline) . "\n";  # lower-delimiting line #
	printf $fh $format_row, 'Total', @total;
	printf $fh "\n";

	return 1;

}	# end of the subroutine pr_contingency_table #


# pr_contingency_table_real:
#	This subroutine prints out a contingency table-like table
#	whose cells can hold general real values, instead of integers only.
#	The subroutine takes an option to determine whether or not
#	it will display the total (marginal) values as well.
#	$option = 1 specifies that it should print the total, = 0 otherwise. 
#
# PREREQUISITE: Ordinate (tags for the rows) does not include 'Total'.
#		(Abscissa (tags for the columns) may or may not include it).
#
#	REVISED on July 31 (Thu), 2008:
#		The subroutine now can cope with the situation where
#		the ordinate include 'Total'.
#
sub pr_contingency_table_real (\@\@\@\*$$) {

	my ($rf_ctable, $rf_tags_abscissa, $rf_tags_ordinate, $fh, $format, $option) = @_;
	#my $mytab = ' ' x 3;
	my $mytab = "\t";
	my ($pre_spec, $field_width) = ($format =~ m/^\s*\%([\D0]*)(\d+)/ );
	my ($post_spec) = ($format =~ m/(\.[^\.]+)\s*$/ );
	(defined $pre_spec) or ($pre_spec = '');
	(defined $field_width) or ($field_width = 7);
	my $old_fw = $field_width;
	my $tag_width = length('Categories');
	my $ct_ordinates = @{$rf_tags_ordinate};
	my $ct_abscissa = @{$rf_tags_abscissa};

	unless (@{$rf_ctable} == $ct_ordinates) {
		print STDERR "\#{ordinates} does not agree with \#{rows} in the input of \'pr_contingency_table\'.";
		return 0;
	}
	unless (@{$rf_ctable->[0]} == $ct_abscissa) {
		print STDERR "\#{abscissa} does not agree with \#{columns} in the input of \'pr_contingency_table\'.";
		return 0;
	}

	for my $tag (@{$rf_tags_abscissa}) { (length($tag) > $field_width) and ($field_width = length($tag)); }
	for my $tag (@{$rf_tags_ordinate}) { (length($tag) > $tag_width) and ($tag_width = length($tag) ); }
	my $fl_total = ( uc ($rf_tags_abscissa->[$ct_abscissa -1]) eq 'TOTAL') ? 1 : 0;

		## ADDED on July 31 (Thu), 2008 ##
	my $fl_total2 = ( uc ($rf_tags_ordinate->[$ct_ordinates-1]) eq 'TOTAL') ? 1 : 0;
	

	my @tags_abscissa = @{$rf_tags_abscissa};
	if ($option and !$fl_total) {
		push @tags_abscissa, 'Total';
		$ct_abscissa++;
	}
	my $format_headline = "%-${tag_width}s\:" . "$mytab%${field_width}s" x $ct_abscissa	. "\n";
	my $new_format = "%${pre_spec}${field_width}";
	$new_format .= (defined $post_spec) ? $post_spec : "d";
	#my $format_row = "%-${tag_width}s\:" . "$mytab%${field_width}d" x $ct_abscissa . "\n";
	my $format_row = "%-${tag_width}s\:" . "$mytab$new_format" x $ct_abscissa . "\n";

	my $headline = sprintf $format_headline, 'Categories', @tags_abscissa;
	my $len_horiz_line = length ($headline);
	if ($mytab =~ m/\t/ ) {
	    $len_horiz_line += 6 * scalar (@tags_abscissa) ;
	    $fl_total and ($len_horiz_line += 6);
	}
	print $fh $headline;
	print $fh '-' x $len_horiz_line . "\n";  # upper-delimiting line #

	my @total = ();
	for (1 .. $ct_abscissa) { push @total, 0; }

	for (my $i=0; $i<$ct_ordinates; $i++) {
		my @row = @{$rf_ctable->[$i]};
		if ($option and !$fl_total) {
			my $total = 0;
			for my $ct (@row) { $total += $ct; }
			push @row, $total;
		}
		if ($option) {
		   for (my $j=0; $j<$ct_abscissa; $j++) { $total[$j] += $row[$j]; }
		}

		printf $fh $format_row , $rf_tags_ordinate->[$i], @row;
	}

	print $fh '-' x $len_horiz_line . "\n";  # lower-delimiting line #

		## REVISED on July 31 (Thu), 2008 ##
	($option and !$fl_total2) and (printf $fh $format_row, 'Total', @total);
	##$option and (printf $fh $format_row, 'Total', @total);
	printf $fh "\n";

	return 1;

}	# end of the subroutine pr_contingency_table_real #


# pr_contingency_table_xl: This subroutine prints out a contingency table
#			in a format which can feed into the Microsoft Excel.
#
# PREREQUISITE: Ordinate (tags for rows) does not include 'Total'.
#		(Abscissa (tags for columns) may or may not include it).
#
sub pr_contingency_table_xl (\@\@\@\*) {

	my ($rf_ctable, $rf_tags_abscissa, $rf_tags_ordinate, $fh) = @_;
	#my $mytab = ' ' x 3;
	my $mytab = "\t";
	##my $field_width = 7;
	my $field_width = 10;
	my $tag_width = length('Categories');
	my $ct_ordinates = @{$rf_tags_ordinate};
	my $ct_abscissa = @{$rf_tags_abscissa};

	unless (@{$rf_ctable} == $ct_ordinates) {
		print STDERR "\#{ordinates} does not agree with \#{rows} in the input of \'pr_contingency_table\'.";
		return 0;
	}
	unless (@{$rf_ctable->[0]} == $ct_abscissa) {
		print STDERR "\#{abscissa} does not agree with \#{columns} in the input of \'pr_contingency_table\'.";
		return 0;
	}

	for my $tag (@{$rf_tags_abscissa}) { (length($tag) > $field_width) and ($field_width = length($tag)); }
	for my $tag (@{$rf_tags_ordinate}) { (length($tag) > $tag_width) and ($tag_width = length($tag) ); }
	my $fl_total = ( uc ($rf_tags_abscissa->[$ct_abscissa -1]) eq 'TOTAL') ? 1 : 0;

	my @tags_abscissa = @{$rf_tags_abscissa};
	unless ($fl_total) {
		push @tags_abscissa, 'Total';
		$ct_abscissa++;
	}
	my $format_headline = "%-${tag_width}s\:" . "$mytab%${field_width}s" x $ct_abscissa	. "\n";
	#my $format_row = "%-${tag_width}s\:" . "$mytab%${field_width}d" x $ct_abscissa . "\n";
	##my $format_row = "%-${tag_width}s" . "$mytab%${field_width}d" x $ct_abscissa . "\n";
	my $format_row = "%-${tag_width}s" . "$mytab%${field_width}s" x $ct_abscissa . "\n";

	my $headline = sprintf $format_headline, 'Categories', @tags_abscissa;
	print $fh $headline;
	#print $fh '-' x length($headline) . "\n";  # upper-delimiting line #
	print $fh "\n";  # upper-delimiting line #

	my @total = ();
	for (1 .. $ct_abscissa) { push @total, 0; }

	for (my $i=0; $i<$ct_ordinates; $i++) {
		my @row = @{$rf_ctable->[$i]};
		unless ($fl_total) {
			my $total = 0;
			for my $ct (@row) { $total += $ct; }
			push @row, $total;
		}
		for (my $j=0; $j<$ct_abscissa; $j++) { $total[$j] += $row[$j]; }

		printf $fh $format_row , $rf_tags_ordinate->[$i], @row;
	}

	#print $fh '-' x length($headline) . "\n";  # lower-delimiting line #
	print $fh "\n";  # lower-delimiting line #
	printf $fh $format_row, 'Total', @total;
	printf $fh "\n";

	return 1;

}	# end of the subroutine pr_contingency_table_xl #


# pr_2dim_table_xl: This subroutine prints out a 2-dimensional table
#			in a format which can feed into the Microsoft Excel.
#
# INPUT: (\@table, \@tags_abscissa, \@tags_ordiname, \*$fh), where
#	$table[$indx_row]->[$indx_column] = $cell,
#	\@tags_abscssa = ( tags for absicca, or columns),
#	\@tags_ordinate = ( tags for ordinate, or rows),
#
# NOTICE: This subroutine does not automatically compute Totals of rows or columns.
#	  It just prints out what it received as arguments.
#	If you want to print out the summations, use 'pr_contingency_table(_fmt/xl).
#
sub pr_2dim_table_xl (\@\@\@\*) {

	my ($rf_table, $rf_tags_abscissa, $rf_tags_ordinate, $fh) = @_;
	#my $mytab = ' ' x 3;
	my $mytab = "\t";
	##my $field_width = 7;
	my $field_width = 10;
	my $tag_width = length('Categories');
	my $ct_ordinates = @{$rf_tags_ordinate};
	my $ct_abscissa = @{$rf_tags_abscissa};

	unless (@{$rf_table} == $ct_ordinates) {
		print STDERR "\#{ordinates} does not agree with \#{rows} in the input of \'pr_2dim_table_xl\'.";
		return 0;
	}
	unless (@{$rf_table->[0]} == $ct_abscissa) {
		print STDERR "\#{abscissa} does not agree with \#{columns} in the input of \'pr_contingency_table\'.";
		return 0;
	}

	for my $tag (@{$rf_tags_abscissa}) { (length($tag) > $field_width) and ($field_width = length($tag)); }
	for my $tag (@{$rf_tags_ordinate}) { (length($tag) > $tag_width) and ($tag_width = length($tag) ); }
	##my $fl_total = ( uc ($rf_tags_abscissa->[$ct_abscissa -1]) eq 'TOTAL') ? 1 : 0;

	my @tags_abscissa = @{$rf_tags_abscissa};
	##unless ($fl_total) {
	##	push @tags_abscissa, 'Total';
	##	$ct_abscissa++;
	##}
	my $format_headline = "%-${tag_width}s\:" . "$mytab%${field_width}s" x $ct_abscissa	. "\n";
	#my $format_row = "%-${tag_width}s\:" . "$mytab%${field_width}d" x $ct_abscissa . "\n";
	##my $format_row = "%-${tag_width}s" . "$mytab%${field_width}d" x $ct_abscissa . "\n";
	my $format_row = "%-${tag_width}s" . "$mytab%${field_width}s" x $ct_abscissa . "\n";

	my $headline = sprintf $format_headline, 'Categories', @tags_abscissa;
	print $fh $headline;
	print $fh "\n";  # upper-delimiting line #

	##my @total = ();
	##for (1 .. $ct_abscissa) { push @total, 0; }

	for (my $i=0; $i<$ct_ordinates; $i++) {
		my @row = @{$rf_table->[$i]};
		##unless ($fl_total) {
		##	my $total = 0;
		##	for my $ct (@row) { $total += $ct; }
		##	push @row, $total;
		##}
		##for (my $j=0; $j<$ct_abscissa; $j++) { $total[$j] += $row[$j]; }
		printf $fh $format_row , $rf_tags_ordinate->[$i], @row;
	}

	print $fh "\n";  # lower-delimiting line #
	##printf $fh $format_row, 'Total', @total;
	##printf $fh "\n";

	return 1;

}	# end of the subroutine pr_2dim_table_xl #


# pr_juxtapose_ctbls_xl:
#	This subroutine prints out MULTIPLE 2-dimensional tables with the same dimensions
#	in a juxtaposed manner, so that we can compare elements of different tables
#	corresponding to the same cell vertically.
#	The print out is conducted in a format which can feed into the Microsoft Excel.
#
# INPUT: (\@tables, \@tags_tables, \@tags_abscissa, \@tags_ordiname, $categ_ordi, $categ_absc, \*$fh), where
#	$table[$k-1]->[$indx_row][$indx_column] = $cell in the k-th table,
#	@tags_abscssa = ( tags for absicca, or columns),
#	@tags_ordinate = ( tags for ordinate, or rows),
#
# NOTICE: This subroutine does not automatically compute Totals of rows or columns.
#	  It just prints out what it received as arguments.
#	If you want to print out the summations, use 'pr_contingency_table(_fmt/xl).
#
sub pr_juxtapose_ctbls_xl (\@\@\@\@$$\*) {

	my ($tables, $tags_tables, $tags_abscissa, $tags_ordinate, $categ_ordi, $categ_absc, $fh) = @_;
	my $mytab = "\t";
	my $field_width = 7;
	##my $tag_width = length('Categories');
	my $maxlen_tag_ord = length ($categ_ordi);
	my $maxlen_tag_tbl = 0;

	my $ct_ordinates = @{$tags_ordinate};
	my $ct_abscissa = @{$tags_abscissa};
	my $ct_tbls = @{$tags_tables};

	unless ($ct_tbls > 0) {
	   print STDERR "NO TABLES in the table list for the input of 'pr_juxtapose_ctbls_xl'.\n";
	   return 0;
	}
	unless ($ct_tbls == @{$tables}) {
	    printf STDERR "\#{tables} (= %d) CLASHES with that of tags (= $ct_tbls) in the input of 'pr_juxtapose_ctbls_xl'.\n", scalar (@{$tables}) ;
	    return 0;
	}

	foreach my $tag (@{$tags_abscissa}) {
	    ($field_width < length ($tag) ) and ($field_width = length ($tag) );
	}

	foreach my $tag (@{$tags_ordinate}) {
	    ($maxlen_tag_ord < length ($tag) ) and ($maxlen_tag_ord = length ($tag) );
	}
	foreach my $tag (@{$tags_tables}) {
	    ($maxlen_tag_tbl < length ($tag) ) and ($maxlen_tag_tbl = length ($tag) );
	}


	unless (@{$tables->[0]} == $ct_ordinates) {
		printf STDERR "\#{ordinates} (= $ct_ordinates) does not agree with \#{rows} (= %d) in the input of \'pr_2dim_table_xl\'.", scalar (@{$tables->[0]}) ;
		return 0;
	}
	unless (@{$tables->[0][0]} == $ct_abscissa) {
		printf STDERR "\#{abscissa} (= $ct_abscissa) does not agree with \#{columns} (= %d) in the input of \'pr_contingency_table\'.", scalar (@{$tables->[0][0]}) ;
		return 0;
	}

	my @tags_abscissa = @{$tags_abscissa};
	##my $format_headline = "%-${tag_width}s\:" . "$mytab%${field_width}s" x $ct_abscissa	. "\n";
	## my $format_row = "%-${tag_width}s" . "$mytab%${field_width}s" x $ct_abscissa . "\n";
	my $format_headline = "%-${maxlen_tag_ord}s" . "$mytab%-${maxlen_tag_tbl}s" .
			"$mytab%${field_width}s" x $ct_abscissa . "\n";
	my $format_row = "%-${maxlen_tag_ord}s" . "$mytab%-${maxlen_tag_tbl}s" .
			"$mytab%${field_width}s" x $ct_abscissa . "\n";

	##my $headline = sprintf $format_headline, 'Categories', @tags_abscissa;
	my $headline = sprintf $format_headline, $categ_ordi, $categ_absc, @tags_abscissa;
	print $fh $headline;
	print $fh "\n";  # upper-delimiting line #

	for (my $i=0; $i<$ct_ordinates; $i++) {# the loop for the ordinates (rows) #
		##my @row = @{$table->[$i]};
		##printf $fh $format_row , $tags_ordinate->[$i], @row;
	    for (my $k=0; $k<$ct_tbls; $k++) { # the loop for the juxtaposition #
		my $tag_ordi = ($k == 0) ? $tags_ordinate->[$i] : ''; 
		printf $fh $format_row, $tag_ordi, $tags_tables->[$k], @{$tables->[$k][$i]};
	    }				# end of the loop for the juxtaposition #
	    print $fh "\n";
	}				# end of the loop for the ordinates (rows) #

	print $fh "\n";  # lower-delimiting line #

	return 1;

}	# end of the subroutine pr_juxtapose_ctbls_xl #


# pr_juxtapose_ctbls_xl2:
#	This revised version of 'pr_juxtapose_ctbls_xl' can specify the
#	'minimum width' for each field in the table.
#	(CREATED on June 3 (Fri), 2011)
#
# pr_juxtapose_ctbls_xl:
#	This subroutine prints out MULTIPLE 2-dimensional tables with the same dimensions
#	in a juxtaposed manner, so that we can compare elements of different tables
#	corresponding to the same cell vertically.
#	The print out is conducted in a format which can feed into the Microsoft Excel.
#
# INPUT: (\@tables, \@tags_tables, \@tags_abscissa, \@tags_ordiname, $categ_ordi, $categ_absc, \*$fh, $min_fld_width), where
#	$table[$k-1]->[$indx_row][$indx_column] = $cell in the k-th table;
#	@tags_abscssa = ( tags for absicca, or columns);
#	@tags_ordinate = ( tags for ordinate, or rows);
#	$categ_ordi and $categ_absc specify the category names for the ordinates and the absicca, respectively;
#	$min_fld_width is the minimum field width.
#
# NOTICE: This subroutine does not automatically compute Totals of rows or columns.
#	  It just prints out what it received as arguments.
#	If you want to print out the summations, use 'pr_contingency_table(_fmt/xl).
#
sub pr_juxtapose_ctbls_xl2 (\@\@\@\@$$\*$) {

	my ($tables, $tags_tables, $tags_abscissa, $tags_ordinate, $categ_ordi, $categ_absc, $fh, $min_fld_width) = @_;
	my $mytab = "\t";

	   # REVISED in creation of 'pr_juxtapose_ctbls_xl2' on June 3 (Wed), 2011 #
	my $field_width = ($min_fld_width > 7) ? $min_fld_width : 7;
	##my $field_width = 7;
	##my $tag_width = length('Categories');
	my $maxlen_tag_ord = length ($categ_ordi);
	   # ADDED in creation of 'pr_juxtapose_ctbl_xl2' on June 3 (Fri), 2011 #
	($maxlen_tag_ord < $min_fld_width) and ($maxlen_tag_ord = $min_fld_width);
	foreach my $tag (@{$tags_ordinate}) {
	    my $len_tag = length $tag;
	    ($maxlen_tag_ord < $len_tag) and ($maxlen_tag_ord = $len_tag);
	}

	my $maxlen_tag_tbl = 0;

	my $ct_ordinates = @{$tags_ordinate};
	my $ct_abscissa = @{$tags_abscissa};
	my $ct_tbls = @{$tags_tables};

	unless ($ct_tbls > 0) {
	   print STDERR "[ERROR 'pr_juxtapose_ctbls_xl2'] NO TABLES in the table list for the input of 'pr_juxtapose_ctbls_xl'.\n";
	   return 0;
	}
	unless ($ct_tbls == @{$tables}) {
	    printf STDERR "[ERROR 'pr_juxtapose_ctbls_xl2'] \#{tables} (= %d) CLASHES with that of tags (= $ct_tbls) in the input of 'pr_juxtapose_ctbls_xl'.\n", scalar (@{$tables}) ;
	    return 0;
	}

	foreach my $tag (@{$tags_abscissa}) {
	    ($field_width < length ($tag) ) and ($field_width = length ($tag) );
	}

	foreach my $tag (@{$tags_ordinate}) {
	    ($maxlen_tag_ord < length ($tag) ) and ($maxlen_tag_ord = length ($tag) );
	}
	foreach my $tag (@{$tags_tables}) {
	    ($maxlen_tag_tbl < length ($tag) ) and ($maxlen_tag_tbl = length ($tag) );
	}


	unless (@{$tables->[0]} == $ct_ordinates) {
		printf STDERR "[ERROR 'pr_juxtapose_ctbls_xl2'] \#{ordinates} (= $ct_ordinates) does not agree with \#{rows} (= %d) in the input of \'pr_2dim_table_xl\'.", scalar (@{$tables->[0]}) ;
		return 0;
	}
	unless (@{$tables->[0][0]} == $ct_abscissa) {
		printf STDERR "[ERROR 'pr_juxtapose_ctbls_xl2'] \#{abscissa} (= $ct_abscissa) does not agree with \#{columns} (= %d) in the input of \'pr_contingency_table\'.", scalar (@{$tables->[0][0]}) ;
		return 0;
	}

	my @tags_abscissa = @{$tags_abscissa};
	##my $format_headline = "%-${tag_width}s\:" . "$mytab%${field_width}s" x $ct_abscissa	. "\n";
	## my $format_row = "%-${tag_width}s" . "$mytab%${field_width}s" x $ct_abscissa . "\n";
	my $format_headline = "%-${maxlen_tag_ord}s" . "$mytab%-${maxlen_tag_tbl}s" .
			"$mytab%${field_width}s" x $ct_abscissa . "\n";
	my $format_row = "%-${maxlen_tag_ord}s" . "$mytab%-${maxlen_tag_tbl}s" .
			"$mytab%${field_width}s" x $ct_abscissa . "\n";

	##my $headline = sprintf $format_headline, 'Categories', @tags_abscissa;
	my $headline = sprintf $format_headline, $categ_ordi, $categ_absc, @tags_abscissa;
	print $fh $headline;
	print $fh "\n";  # upper-delimiting line #

	for (my $i=0; $i<$ct_ordinates; $i++) {# the loop for the ordinates (rows) #
		##my @row = @{$table->[$i]};
		##printf $fh $format_row , $tags_ordinate->[$i], @row;
	    for (my $k=0; $k<$ct_tbls; $k++) { # the loop for the juxtaposition #
		my $tag_ordi = ($k == 0) ? $tags_ordinate->[$i] : ''; 
		printf $fh $format_row, $tag_ordi, $tags_tables->[$k], @{$tables->[$k][$i]};
	    }				# end of the loop for the juxtaposition #
	    print $fh "\n";
	}				# end of the loop for the ordinates (rows) #

	print $fh "\n";  # lower-delimiting line #

	return 1;

}	# end of the subroutine pr_juxtapose_ctbls_xl2 #


# p_value_contingency: This subroutine receives a contingency table,
#			and returns the DOF, test-statistic, and the P-value.
#
# PREREQUISITE: The table does not include a row for subtotals of columns,
#		(while each row may include its subtotal).
# 		--- $fl_subtotal = 1 if each row includes subtotal, =0 otherwise. 
# 
sub p_value_contingency (\@$) {

	my ($rf_ctable, $fl_subtotal) = @_;

	my $ct_rows = @{$rf_ctable};
	($ct_rows > 1) or (return (0, 0, 1) );
	my $ct_columns = @{$rf_ctable->[0]};
	$fl_subtotal and ($ct_columns--);
	($ct_columns > 1) or (return (0,0, 1) );

	my $tr_ct_rows = $ct_rows;
	my $tr_ct_columns = $ct_columns;

		# prepare subtotals #
	my @tot_rows = ();
	for (1 .. $ct_rows) { push @tot_rows, 0; }
	my @tot_columns = ();
	for (1 .. $ct_columns) { push @tot_columns, 0; }

	for (my $i=0; $i<$ct_rows; $i++) {	# outer for #
		for (my $j=0; $j<$ct_columns; $j++) {	# inner for #

			$tot_rows[$i] += $rf_ctable->[$i][$j];
			$tot_columns[$j] += $rf_ctable->[$i][$j];

		}				# end of the inner for #
	}				# end of the outer for #

		# calculation of the total -- up for streamlining #
	my $total = my $total_2 = 0;

		# A row or a column with zero subtotal is regarded as null #
	foreach my $subtotal (@tot_rows) {
		$subtotal or $tr_ct_rows--;
		 $total += $subtotal;
	}
	foreach my $subtotal (@tot_columns) {
		$subtotal or $tr_ct_columns--;
		$total_2 += $subtotal;
	}

	my $dof = ($tr_ct_rows -1 ) * ($tr_ct_columns -1 );

		## MODIFIED to cope with a table with non-integer entries. (on Jan 18 (Sat), 2014). ##

	my $av_total = ($total+$total_2)/2;
	my $diff_total = ($total > $total_2) ? $total - $total_2 : $total_2 - $total;
	my $eps = 1E-09;

	unless ($diff_total < $eps * $av_total) {
	##unless ($total == $total_2) {
		print STDERR "The total ($total) calculated from rows  clashes with that ($total_2) from columns.\n";
		return ($dof, undef, undef);
	} 

	$total or (return ($dof, 0, 1) );
	$dof or (return (0,0, -1) );	  # This indicates something unusual
					  #  has happened. 

	
		# calculate the test statistic #
	my $test_stat = 0;

	for (my $i=0; $i<$ct_rows; $i++) {	# outer for #
		for (my $j=0; $j<$ct_columns; $j++) {	# inner for #

			my $obs = $rf_ctable->[$i][$j];
			$obs  or next;

			my $expect = $tot_rows[$i]*$tot_columns[$j]/$total;
			$test_stat += $obs * log ($obs/$expect);

		}				# end of the inner for #
	}				# end of the outer for #

	$test_stat *= 2;

		## ADDED to cope with a negative infinitesimal $test_stat. (on Jan 18 (Sat), 2014). ##

	my $eps2 = 1E-07;
	if (($test_stat<0) and ($test_stat > - $eps2)) {
	    print STDERR "The test statistics (=$test_stat) is infinitesimally negative: $! ! ... I will reset it to ZERO ...\n\n";
	    $test_stat = 0;
	}

	my $p_value = chi2_lower ($dof, $test_stat);

	return ($dof, $test_stat, $p_value);

}		# end of the subroutine p_value_contingency #


# convert_ctbl_to_2d_distri:
#	This subroutine convert a contingency table to a
#	2D distribution so that their rows and columns are kept as they are
#	when displayed with 'pr_contingency_table' for the former
#	and with 'batch_pr_file_distri' (or 'pr_file_2d_distri') for the latter.
#
# INPUT: (\@ctbl_row_vs_clm, $fl_tot_row, $fl_tot_clm), where
#	$ctbl_row_vs_clm[$indx_row]->[$indx_clm] is the count of elements
#	belonging to the intersection of the $indx_row th row 
#	and the $indx_clm th column;
#	If $fl_tot_row = 1, the last row stores the subtotal count of
#	the elements belonging to each fixed column category;
#	If $fl_tot_clm = 1, the last column stores the subtotal count of
#	the elements belonging to each fixed row category;
#
# OUPUT: \@bins_clm_vs_row, where
#	$bins_clm_vs_row[$indx_clm]->[$indx_row] is the count of elements
#	belonging to the intersection of the $indx_clm th column
#	and  the $indx_row th row,
#	and $bins_clm_vs_row[$#bins_clm_vs_row]->[$indx_row] is
#	the subtotal count of the elements beloging to the $indx_row th row.
#	
sub convert_ctbl_to_2d_distri (\@$$) {

	my ($ctbl_row_vs_clm, $fl_tot_row, $fl_tot_clm) = @_;

	my $ct_rows = @{$ctbl_row_vs_clm};
	$fl_tot_row and ($ct_rows--);
	($ct_rows>0) or (return undef);
	my $ct_clms = @{$ctbl_row_vs_clm->[0]};
	$fl_tot_clm and ($ct_clms--);
	($ct_clms>0) or (return undef);

	my @bins_clm_vs_row = ();
	for (0 .. $ct_clms) { push @bins_clm_vs_row, []; }

	for (my $row=0; $row<$ct_rows; $row++) {
	    my $tbl_clms_row_fixed = $ctbl_row_vs_clm->[$row];
	    my $tot_row_fixed = 0;
	    for (my $clm=0; $clm<$ct_clms; $clm++) {
		my $ct = $tbl_clms_row_fixed->[$clm];
		push @{$bins_clm_vs_row[$clm]}, $ct;
		$tot_row_fixed += $ct;
	    }
	    push @{$bins_clm_vs_row[$ct_clms]}, $tot_row_fixed;
	}

	return \@bins_clm_vs_row;

}		# End of the subroutine 'convert_ctbl_to_2d_distri' #


# categorize_quantity:
#	This subroutine categorizes a quantity into one of the classes
#	defined by a set of boundaries.
#
# INPUT: ($quantity, \@bounds), where
#	@bounds is a set of boundaries, stored in numerically ascending order.
#
# OUTPUT: $class, where
#	$class  = 1 if ($quantity < $bounds[0]),
#		= $k+1 if ($bounds[$k-1] <= $quantity < $bounds[$k]) for $k<@bounds,
#		= scalar (@bounds) + 1 if ($bounds[$#bounds] <= $quantity).
#
sub categorize_quantity ($\@) {

	my ($quantity, $bounds) = @_;

	my $ct_bd = @{$bounds};
	unless ($ct_bd>0) {
	    print STDERR "[ERROR 'categorize_quantity'] The boundary set is EMPTY: $! !\n";
	    return undef;
	}

	for (my $k=0; $k<$ct_bd; $k++) { ($quantity < $bounds->[$k]) and (return $k+1); }

	return $ct_bd + 1;

}	# End of the subroutine 'categorize_quantity' #


=the following two subroutines are commented out

# batch_pr_file_distri (\@\@$\*$\@) : a module which prints out MULTIPLE  distributions (of cluster sizes) 
#				to a filehandle specified by the 3rd argument.
# a minor revision: The subroutine now receives a 4th argument 'format',
#			which specifies the format of boundary parameters
# a second minor revision: The subroutine now receives a 5th argument 'tags',
#			   which specifies the labels of columns in the table.
#
sub batch_pr_file_distri (\@\@$\*$\@) {

	my ($rf_array_bins, $rf_boundaries, $measured_entity, $fh, $format, $tags) = @_;
	my $num_boundaries = @{$rf_boundaries};
	my $mytab = ' ' x 2;
	my $fwidth  =  7;
	my ($format_len) = ($format =~ m/^\%-?(\d+)/ );
	(defined $format_len) or ($format_len = 4);
	my $len_title = 2*$format_len + 10 + length($measured_entity);
	my $border = '-' x ($len_title + length($mytab) + 9 * scalar(@{$rf_array_bins}) ) . "\n";
	my @total = ();
	my @outputs = ();
	for (my $i = 0; $i < @{$rf_array_bins}; $i++) { push @total, 0; }
	for (my $i = 0; $i < @{$rf_array_bins->[0]}; $i++) { push @outputs, ''; }

	my $label = '';

	if (@{$tags}) {

		$label = $tags->[0]; 
		$label .= ' ' x ($len_title -1 - length($label) ) . ":$mytab";
		my $mfwidth = $fwidth + length($mytab);
		for (my $i=1; $i<@{$tags}; $i++) {

			if (length($tags->[$i]) < $mfwidth) {

				$label .= ' ' x ($mfwidth -length($tags->[$i]) ) . $tags->[$i];
			} else {
				$label .= ' ' . $tags->[$i];
			}
		}

		$label .= "\n";
	}

	(defined $measured_entity) or ( $measured_entity = "cluster size");

	for (my $i = 0; $i < @{$rf_array_bins}; $i++) {
		for (my $j = 0; $j < @{$rf_array_bins->[$i]}; $j++) {
			$total[$i] += $rf_array_bins->[$i][$j];
			#$outputs[$j] .= "\t" . $rf_array_bins->[$i][$j];
			$outputs[$j] .= sprintf "$mytab%${fwidth}d" , $rf_array_bins->[$i][$j];
		}
	}

	print $fh $label;
	print $fh $border; 
	#print $fh "\($measured_entity\) < $rf_boundaries->[0]:\t\t$outputs[0]\n";
	print $fh ' ' x ($format_len + 4);
	printf $fh "\($measured_entity\) < $format:$mytab$outputs[0]\n", $rf_boundaries->[0];
	
	for (my $i = 1; $i < $num_boundaries; $i++) {

		#print $fh "$rf_boundaries->[$i -1] =< \($measured_entity\) < $rf_boundaries->[$i]:\t$outputs[$i]\n";
		printf $fh "$format =< \($measured_entity\) < $format:$mytab$outputs[$i]\n", $rf_boundaries->[$i-1], $rf_boundaries->[$i];
	}

	#print $fh "$rf_boundaries->[$num_boundaries -1] =< \($measured_entity\):\t$outputs[$num_boundaries]\n";
	printf $fh "$format =< \($measured_entity\)", $rf_boundaries->[$num_boundaries -1];
	print $fh ' ' x ($format_len + 3) . ":$mytab$outputs[$num_boundaries]\n";

	#my $total = join "\t", @total;
	my $total = '';
	foreach my $tmp (@total) { $total .= sprintf "$mytab%${fwidth}d" , $tmp; }
	print $fh $border;
	print $fh "Total" . ' ' x ($len_title - 1 - length('Total') );
	print $fh ":$mytab$total\n";

}						# end of the module batch_pr_file_distri #


# window_distributor: This subroutine construct a set of histogram-like distributions
#			out of a set of (probably potitional) distributions obtained
#			e.g. by a sliding-window analysis.
#
# Expected input format: $_[0] = [ $window_distribution_1, $window_distribution_2, ... ],
#			where $window_distribution_i = [quantity_wd1, quantity_wd2, ... ]_i-th_set,
#			their sizes do not have to be identical.
#
sub window_distributor (\@\@) {

	my ($rf_window_distri, $rf_bounds) = @_;

	my $ct_wd_sets = @{$rf_window_distri};
	$ct_wd_sets or (return []);

	my @batch_windowsets = ();	# statistics collected for each of the windowsets #
	my @bin_tot_windows = ();	# total statistics #

	foreach (1 .. $ct_wd_sets) { push @batch_windowsets, []; }
	push @batch_windowsets, \@bin_tot_windows;
	batch_initializer (@batch_windowsets, @{$rf_bounds});

	for (my $i=0; $i<$ct_wd_sets; $i++) {

		my $wd_ct = @{$rf_window_distri->[$i]};
		for (my $l=0; $l<$wd_ct; $l++) {

			my $wd_quantity = $rf_window_distri->[$i][$l];

			cluster_distributor ($wd_quantity, @{$batch_windowsets[$i]}, @{$rf_bounds});
			cluster_distributor ($wd_quantity, @bin_tot_windows, @{$rf_bounds});

		}		# end of the inner for #
	}			# end of the outer for #

	return (\@batch_windowsets);

}				# end of the subroutine window_distributor #
=cut


1;			# a "spell" necessary for the package to be "use"-able or "require"-able #
