# Supplementary material for: Characterization of multiple sequence alignment errors using complete-likelihood score and position-shift map
Source: BMC Bioinformatics. 2016 Mar 18;17:133. doi: 10.1186/s12859-016-0945-5 (PMC4799563; doi:10.1186/s12859-016-0945-5)
Supplement: Additional file 2: — The ZIP archive of a package that contains the original versions of Perl modules and scripts used for creating the simulated and reconstructed MSAs and for analyzing these MSAs. It also contains a README file that describes how to use the modules and scripts. (The modules and scripts will run on a Mac OS X terminal. And it will probably run on other UNIX platforms, although we have not tested whether they indeed do.) The package also contains the Dawg control files that were used for the simulations. The latest version of the package (“ComplLiMment_P.verxxx”) can be found in the ‘lolipog’ directory at the FTP repository of the Bioinformatics Organization [85]. (ZIP 4746 kb) [file 12859_2016_945_MOESM2_ESM.zip › additional_file_2/ComplLiMment_P.ver0.6.1.2/MyPerlModules_LOLIPOG/MyInferAncStates_parser.pm]

package MyInferAncStates_parser;
#
###################################################################################
#	FA_LOLIPOG_P: A package to calculate First-Approximate LOg-LIkelihood for the Pattern Of Gaps
#		of a given MSA (almost exclusively via Perl modules and scripts).
#
#	Version 0.5: Copyright (C) 2014 Kiyoshi Ezawa
#
#    This package is free software: you can redistribute it and/or modify
#    it under the terms of the GNU General Public License as published by
#    the Free Software Foundation, either version 3 of the License, or
#    (at your option) any later version.
#
#    This package is distributed in the hope that it will be useful,
#    but WITHOUT ANY WARRANTY; without even the implied warranty of
#    MERCHANTABILITY or FITNESS FOR A PARTICULAR PURPOSE.  See the
#    GNU General Public License for more details.
#
#    You should have received a copy of the GNU General Public License, "GNU_GPL.txt",
#    along with this package.  If not, see <http://www.gnu.org/licenses/>.
#
#    The author can be contacted by e-mailing to <kezawa dot ezawa3 at gmail dot com>
#    (replace " dot " and " at " with "." and "@", respectively).
###################################################################################
#
# MyInferAncStates_parser.pm:
#	This package provides modules to parse the outputs of programs inferring the ancestral states
#	of the sequences, such as those in PAML and the Perl script, 'br_infer_psm_indel_events.pl'.
#	(CREATION STARTED on Nov 23 (Sat), 2013, ENDED on Nov 26 (Tue), 2013)
#
#	MODIFIED on Dec 31 (Tue), 2013: 
#	A SERIOUS BUG, which concerns the complementary bases, was fixed in the subroutine 'revcom_anc_base_state_distr'.
#


use strict;
use warnings;

use MyArrayManipu qw( diff_array union_array );
use MyFile_manipu qw( open_input_file2 );
use MyTaxonomy qw( fetch_ancestry fetch_last_common_ancestor_ov2 fetch_common_ancestors
		 fetch_ext_offsprings fetch_all_offsprings );

use MyTreeManipu_II qw(
	extract_sgltree_from_file
	input_tree_file read_tree_file input_subtree
	input_tree_with_nodeids
	make_node2children
	);
	## copy_tree
	## output_tree draw_subtree
	## br_output_tree br_draw_subtree topo_subtree
	## br_output_tree_sep br_draw_subtree_sep
	## make_node2parent

use MyTreeManipu_II_spe qw(
	replace_nodeids
	input_ext_tree_file
	);
	## read_ext_tree_file input_ext_subtree

use Exporter;

our @ISA = qw(Exporter);

our @EXPORT_OK = qw(
	map_treenode2treenode
	reconstruct_rst_tree
	extract_sitewise_anc_state_distri_baseml
	from_1based_to_0based_paml_hash
	revcom_anc_base_state_distr
	parse_brief_output_infer_psm_indel_events
	revcom_distr_psm_indel_events
	linear_order_indel_state_distributions
	);

sub reconstruct_rst_tree ($$$);


our $TOP_NODE = $MyTreeManipu_II::TOP_NODE;
our $INDX_LENGTH = $MyTreeManipu_II::INDX_LENGTH;
our $INDX_BOOT = $MyTreeManipu_II::INDX_BOOT;

=for the package 'MyTreeManipu_II.pm'
our $START_GROUP = '(';	# the symbol marking the start of the grouping of nodes.
our $END_GROUP = ')';  # the symbol marking the end of the grouping of nodes.
=cut

	# Levels of test outputs:

our $TEST_LEVEL_SBST = 0;
our $TEST_LEVEL_INDEL = 3;


### 5 important hash tables which describe a tree ###
#
# %node2parent = (node_ID => parent_ID, ...)  # top_node_ID => undef
# %node2children = (node_ID => [a list of child ID's], ...) # external_node_ID => undef
# %name2id = (node_name => node_ID, ...) # including $TOP_NODE => top_node_ID
# %id2name = (node_ID => node_name, ...)  # NOT including top_node_ID => $TOP_NODE,
#					 # because we can always identify the top-node by
#					# checking if $node2parent{$node_id} is defined or not.
#
# %branch_attributes = (ID of the nearest downstream node => [length, bootstrap, ...], ...)
#	--- swapped when the top node is shifted.


# map_treenode2treenode:
#	This subroutine receives two independent representations of the same tree 
#	(both based on the same Newick format with the same top node,
#	and in the same format, but with likely different node ID assignments),
#	then construct a map from the node ID in one representation to thos in the other.
#
#	PREREQUISITE: The exterior nodes are assigned the same names in both representations.
#
# INPUT: (\%node2ch_src, \%node2pa_src, \%name2id_src, \%node2pa_dst, \%name2id_dst), where
#	%node2ch_src = ($node_id => \@children,...) for the interior nodes, in the 'source' representation ;
#	%node2pa_src/dst = ($node_id => $parent_id, ...) for the nodes other than the top node, in the 'source'/'destination' representation;
#	%name2id_src/dst = ($name => $node_id, ...) for the nodes, including all exterior nodes, in the 'source'/'destination' representation;
#
# OUTPUT: \%nodeid_src2nodeid_dst, where
#	%nodeid_src2nodeid_dst = ($node_id_src => $node_id_dst, ...) for all the nodes,
#	maps the node IDs in the 'source' representation to the node IDs in the 'destination' representation.
#
sub map_treenode2treenode (\%\%\%\%\%) {

	my ($node2ch_src, $node2pa_src, $name2id_src, $node2pa_dst, $name2id_dst) = @_;

	my %nodeid_src2nodeid_dst;

	foreach my $name (keys %{$name2id_src}) { # Main outer foreach-loop (over exterior nodes). #

	    my $id_src = $name2id_src->{$name};
	    (defined $id_src) or next; # Skip if the node ID is undefined.

	    my $children = $node2ch_src->{$id_src};
	    ((defined $children) and (@{$children}>0)) and next; # Skip if the node is an interior one.

	    my $id_dst = $name2id_dst->{$name};
	    unless (defined $id_dst) {
		print STDOUT "[ERROR 'map_treenode2treenode'] The node with the name '$name' (source node ID = '$id_src') has NO ID in the destination tree representation: $! !\n";
		return undef;
	    }

	    $nodeid_src2nodeid_dst{$id_src} = $id_dst;

	    while (defined $node2pa_src->{$id_src}) { # Main inner while-loop (climbing the ancestral lineage). #

		$id_src = $node2pa_src->{$id_src};
		(defined $nodeid_src2nodeid_dst{$id_src}) and last; # Stop climbing the lineage if the map is already given.

		$id_dst = $node2pa_dst->{$id_dst};
		unless (defined $id_dst) {
		    print STDOUT "[ERROR 'map_treenode2treenode'] The source node ID '$id_src' has NO COUNTERPART in the destination tree representation: $! !\n";
		    return undef;
		}

		$nodeid_src2nodeid_dst{$id_src} = $id_dst;

	    }				# End of the main inner while-loop  (climbing the ancestral lineage). #

	}				# End of the main outer foreach-loop (over exterior nodes). #

	return \%nodeid_src2nodeid_dst;

}	# End of the subroutine 'map_treenode2treenode' #


# reconstruct_rst_tree:
#	This subroutine reconstructs the tree recorded in the 'rst' file
#	out of the three output lines.
#
# INPUT: ($tree_seqname, $tree_exnodeid, $parent_children), where
#	$tree_seqname is the 1st tree (in the Newick format) written in terms of the sequence names;
#	$tree_exnodeid is the 2nd tree (also in the Newick format) written in terms of the exterior node IDs;
#	$parent_children is the 3rd tree, given in the parent..children format.
#
# OUTPUT: \@tree_rst, where
#	@tree_rst = ($topnode_id, \%node2pa, \%node2ch, \%name2id, \%id2name, \%br_attr),
#	where the hashes follow the standard format (described around the top),
#	with node IDs being those assigned in the 'rst' file;
#	
sub reconstruct_rst_tree ($$$) {

	my ($tree_seqname, $tree_exnodeid, $parents_children) = @_;

		# $in_nodeid is the node ID internally-assigned by the tree-reader subroutine.
		# $ex_nodeid is the exterior node ID displayed in the 'rst' file.
		# $rst_nodeid is the node ID displayed in the 'rst' file, (which includes $ex_nodeid).

	my %in_nodeid2pa; my %in_nodeid2ch; my %name2in_nodeid; my %in_nodeid2name; my %in_brid2attr;

	my $cp_tree_seqname = $tree_seqname;
	unless ( input_tree_file ($tree_seqname, %in_nodeid2pa, %in_nodeid2ch, %name2in_nodeid, %in_nodeid2name, %in_brid2attr) ) {
	    $cp_tree_seqname =~ s/\s+$//;
	    print STDOUT "[ERROR 'reconstruct_rst_tree'] Subroutine 'input_tree_file' FAILED on the first input tree in the 'rst' file: $! !\n";
	    print STDOUT  "'$cp_tree_seqname' .\n\n";
	    return undef;
	}
	$cp_tree_seqname = '';

	my %in_nodeid2pa2; my %in_nodeid2ch2; my %ex_nodeid2in_nodeid; my %in_nodeid2ex_nodeid; my %dummy;

	my $cp_tree_exnodeid = $tree_exnodeid;
	unless (  input_tree_file ($tree_exnodeid, %in_nodeid2pa2, %in_nodeid2ch2, %ex_nodeid2in_nodeid, %in_nodeid2ex_nodeid, %dummy) ) {
	    $cp_tree_exnodeid =~ s/\s+$//;
	    print STDOUT "[ERROR 'reconstruct_rst_tree'] Subroutine 'input_tree_file' FAILED on the second input tree in the 'rst' file: $! !\n";
	    print STDOUT "'$cp_tree_exnodeid' .\n\n";
	    return undef;
	}
	$cp_tree_exnodeid = '';

		# Construct the tree from the 'parent..child' format. #
	my %rst_node2pa;
	my $rst_topnode_id;
	foreach my $rel (split ' ', $parents_children) { # 1st foreach-loop (over parent-child). #

	    my ($pa, $ch) = split /\.\./, $rel;
	    unless ((defined $ch) and ($ch =~ m/\S/)) {
		$parents_children =~ s/\s+$//;
		print STDOUT "[ERROR 'reconstruct_rst_tree'] ILLEGAL INPUT: '$rel' does NOT CONFORM TO the format, 'parent..child': $! !\n";
		print STDOUT  "'$parents_children' .\n\n";
	    }
	    $rst_node2pa{$ch} = $pa;

	    (defined $rst_topnode_id) or ($rst_topnode_id = $pa);
	}				# End of the 1st foreach-loop (over parent-child). #

	my $rst_node2ch = make_node2children (%rst_node2pa);
	unless (defined $rst_node2ch) {
	    print STDOUT "[ERROR 'reconstruct_rst_tree'] Subroutine 'make_node2children' FAILED: $! !\n";
	    return undef;
	}

		# Look for the true top-node ID in the rst-displayed tree. #

	while (defined $rst_node2pa{$rst_topnode_id}) { $rst_topnode_id = $rst_node2pa{$rst_topnode_id}; }

		# Recover the name <->  node ID relationships, #
		# as well as the branch ID -> attribute relatiopships. #

	my %name2rst_nodeid = ($TOP_NODE => $rst_topnode_id);
	my %rst_nodeid2name;
	my %rst_brid2attr;

	foreach my $in_nodeid (keys %in_nodeid2name) { # 3rd foreach-loop (over exterior nodes) #
	##foreach my $in_nodeid (%in_nodeid2name) { # 3rd foreach-loop (over exterior nodes) # A BUG fixed on Nov 26 (Tue), 2013. #

	    my $name = $in_nodeid2name{$in_nodeid};
	    my $rst_nodeid = my $ex_nodeid = $in_nodeid2ex_nodeid{$in_nodeid};

	    $rst_nodeid2name{$rst_nodeid} = $name;
	    $name2rst_nodeid{$name} = $rst_nodeid;

	    my $in_brid = $in_nodeid;
	    my $rst_brid = $ex_nodeid;
	    while (defined $rst_node2pa{$rst_brid}) { # Inner while-loop (climbing the lineage) #

		(defined $rst_brid2attr{$rst_brid}) and last;

		$rst_brid2attr{$rst_brid} = $in_brid2attr{$in_brid};

		$in_brid = $in_nodeid2pa{$in_brid};
		$rst_brid = $rst_node2pa{$rst_brid};

	    }				# End of the inner while-loop (climbing the lineage) # 

	}			 # End of the 3rd foreach-loop 

	my @tree_rst = ($rst_topnode_id, \%rst_node2pa, $rst_node2ch, \%name2rst_nodeid, \%rst_nodeid2name, \%rst_brid2attr);

		# @tree_rst = ($topnode_id, \%node2pa, \%node2ch, \%name2id, \%id2name, \%br_attr),

	return \@tree_rst;

}	#  End of the subroutine 'reconstruct_rst_tree' #


# extract_sitewise_anc_state_distri_baseml:
#	This subroutine reads in an 'rst' file of the program 'baseml' in the PAML package
#	under the 'verbose = 2' option,
#	and extracts the state distributions at all sites at the ancestral nodes.
#
# INPUT: (\*{$fh_rst}, \@bases, $fl_full_anc), where
#	$fh_rst is the reference to the file-handle for the relevant 'rst' file;
#	@bases specifies the probabilities of the bases to be stored in the output.
#	(More specifically, The probability of the base $base[$b] will be stored
#	as the $b th element of the array for the output distribution);
#	$fl_full_anc = 1 if you want distributions for ALL ancestral sequences,
#		     = 0 if you want distributions only for the TOP (i.e., root) sequence.
#
# OUTPUT: ($tree_no, \@tree_rst, \%node2state_distr, \%node2freq_patterns, \%node2patterns), where
#	$tree_no is the tree number assigned by the 'rst' file;
#	@tree_rst = ($topnode_id, \%node2pa, \%node2ch, \%name2id, \%id2name, \%br_attr),
#	where the hashes follow the standard format (described around the top),
#	with node IDs being those assigned in the 'rst' file;
#
#	%node2state_distri = ($node_id => \@state_distri, ...) for interior nodes, with
#	$node_id being consistent with @tree_rst, and 
#	$state_distri[$s]->[$b] being the probability of the $b th base (i.e. $bases[$b]) at the $s th site;
#	
#	%node2freq_patterns = ($node_id => \@freq_patterns, ...) for interior nodes, with
#	$freq_patterns[$s] being the frequency of the character pattern at the $s th site;
#
#	%node2patterns = ($node_id => \@patterns, ...) for interior nodes, with
#	$patterns[$s] being the character pattern at the $s th site.
#
#	NOTE1: @{$state_distri[0]} is empty, and $freq_patterns[0] and $patterns[0] are undefined,
#	because PAML employs the 1-based full-closed convention of the site coordinate.
#
#	NOTE2: $tree_no = undef indicates that there are no more records to be extracted;
#	A defined $tree_no and undefined \@tree_rst (and \%node2state_distri) indicate a failure of the subroutine.
#
sub extract_sitewise_anc_state_distri_baseml (\*\@$) {

	my ($fh_rst, $bases, $fl_full_anc) = @_;
	local $/ = ''; # Use blank lines as input-record-separators.

		## Extract the tree no. ##

	my $tree_no;

	while (my $in = <$fh_rst>) { # The 1st preliminary while-loop. #
	    ($tree_no) = ($in =~ m/^TREE\s+\#\s+(\S+)/);
	     (defined $tree_no) and last;
	}		# End of the 1st preliminary while-loop. #

	unless (defined $tree_no) {
	     return (undef, undef, undef, undef, undef); # There should be no more tree the ancestral inference is based on.
	}

		## Extract the tree right as displayed in the 'rst' file. ##

	while (my $in = <$fh_rst>) { ($in =~ m/^Ancestral\s+reconstruction/) and last; }

	my $tree_seqname = <$fh_rst>;
	my $tree_extnodeid = <$fh_rst>;
	my $parents_children = <$fh_rst>;

	unless (defined $parents_children) {
	    print STDOUT "[ERROR 'extract_sitewise_anc_state_distri_baseml'] The input 'rst' file does NOT contain adequate information on the tree: $! !\n";
	    return ($tree_no, undef, undef, undef, undef);
	}

	# @{$tree_rst} = ($topnode_id, \%node2pa, \%node2ch, \%name2id, \%id2name, \%br_attr),
	#
	my $tree_rst = reconstruct_rst_tree ($tree_seqname, $tree_extnodeid, $parents_children);
	unless (defined $tree_rst) {
	    print STDOUT "[ERROR 'extract_sitewise_anc_state_distri_baseml'] The subroutine 'reconstruct_rst_tree' FAILED: $! !\n";
	    return ($tree_no, undef, undef, undef, undef);
	}

	my $topnode_id = $tree_rst->[0];

		## (Final preliminary process) Prepare the base -> index correspondence. #
	my $ct_bases=@{$bases};
	my %base2indx;
	for (my $b=0; $b<$ct_bases; $b++) { $base2indx{$bases->[$b]} = $b; }

		## MAIN PROCESS:
		## Extract the distributions of the ancestral states at all sites (and at interior nodes) ##

	my %node2state_distri;
	my %node2freq_patterns;
	my %node2patterns;

	my $head;
	while ($head = <$fh_rst>) { # The main outer while-loop (over nodes). #

	     ($head =~ m/^Prob\s+of\s+best\s+state/) and last;

	     my ($node) = ($head =~ m/^Prob\s+distribution\s+at\s+node\s+([^\s\,]+)\,/);
	     (defined $node) or next;

	    my $fld_tags = <$fh_rst>;
	    unless ($fld_tags =~ m/site\s+Freq/) {
		$fld_tags =~ s/\s+$//;
		print STDOUT "[ERROR 'extract_sitewise_anc_state_distri_baseml'] Found ANOMALOUS FIELD TAGS for the node '$node': $! !\n";
		print STDOUT "'$fld_tags' .\n\n";
		return ($tree_no, undef, undef, undef, undef);
	    }

	    my @state_distri = ([]);
	    my @freq_patterns = my @patterns = ();

	    my $chunk = <$fh_rst>; 

	    unless ($fl_full_anc) {
		($node eq $topnode_id) or next; # Skip unless the node is the root.
	    }

	    my @lines = split /\n+/, $chunk;

	    while (my $line = shift @lines) { # Main middle while-loop (over sites). #

		my @fields = split ' ', $line;
		unless (@fields >= 3 + $ct_bases) {
		    $line =~ s/\s+$//;
		    print STDOUT "[ERROR 'extract_sitewise_anc_state_distri_baseml'] Found a LINE with TOO FEW FIELDS for the node '$node': $! !\n";
		    print STDOUT "'$line' .\n\n";
		    return ($tree_no, undef, undef, undef, undef);
		}

		my $site = shift @fields;
		unless ($site =~ m/^\d+$/) {
		    $line =~ s/\s+$//;
		    print STDOUT "[ERROR 'extract_sitewise_anc_state_distri_baseml'] Found an ANOMALOUS SITE LABEL, '$site,' in a line  for the node '$node': $! !\n";
		    print STDOUT "'$line' .\n\n";
		    return ($tree_no, undef, undef, undef, undef);
		}

		my $pfreq = shift @fields;
		my $pattern = shift @fields;

		
		$freq_patterns[$site] = $pfreq; 
		$patterns[$site] = $pattern;

		my @distri = ();
		for (my $b=0; $b<$ct_bases; $b++) { # Inner for-loop (over bases). #

		    my ($base, $bfreq) = ($fields[$b] =~ m/^(\w+)\(([0-9\.]+)\)/);
		    unless (defined $bfreq) {
			my $fld = $fields[$b];
			print STDOUT "[ERROR 'extract_sitewise_anc_state_distri_baseml'] Found an ANOMALOUS FIELD, '$fld,'  for the $site th site at the node '$node': $! !\n";
			return ($tree_no, undef, undef, undef, undef);
		    }

		    my $indx = $base2indx{$base};
		    unless (defined $indx) {
			print STDOUT "[ERROR 'extract_sitewise_anc_state_distri_baseml'] Found an ANOMALOUS BASE, '$base,'  for the $site th site at the node '$node': $! !\n";
			return ($tree_no, undef, undef, undef, undef);
		    }

		    $distri[$indx] = $bfreq;
		}			# End of the inner for-loop (over bases). #

		$state_distri[$site] = \@distri;

	    }			# End of the main middle while-loop (over sites).

	    $node2state_distri{$node} = \@state_distri;
	    $node2freq_patterns{$node} = \@freq_patterns;
	    $node2patterns{$node} = \@patterns;

	}		# End of the main outer while-loop (over nodes). #

	return ($tree_no, $tree_rst, \%node2state_distri, \%node2freq_patterns, \%node2patterns);

		# OUTPUT: ($tree_no, \@tree_rst, \%node2state_distr, \%node2freq_patterns, \%node2patterns).

}	# End of the subroutine 'extract_sitewise_anc_state_distri_baseml' #


# from_1based_to_0based_paml_hash:
#	This subroutine converts the coordinate system represented by the array index for the values of a hash storing some PAML output
#	from 1-based (as in the raw PAML output) to 0-based (as commonly seen in public genome annotation data).
#	
# INPUT: \%hash_out_paml, where
#	%hash_out_paml = ($key => \@array, ...), with
#	$array[$s] gives information on the $s th site in the 0-based coordinate convention.
#	Especially, $array[0] is supposed to contain no information.
#
# OUTPUT: 1 if the subroutine successfully ended.
#	  0 if it failed.
#
#	The subroutine converts the coordinate system for \@array, which is a value in  %hash_out_paml,
#	into 0-based by removing the 0 th element in the original @array.
#
sub from_1based_to_0based_paml_hash (\%) {

	my ($hash_out_paml) = @_;

	foreach my $key (keys %{$hash_out_paml}) { # Main foreach-loop (over hash keys). #

	   my $array = $hash_out_paml->{$key};
	   ((defined $array) and (@{$array}>0)) or next; # Skip if the array is undefined or empty.

	   my $null_element = shift @{$array}; # (ESSENTIAL!!) Remove the 0 th element.

	   (defined $null_element) or next;  # An undefined zero-th element is within the expectation. # 

	   my $ref = ref ($null_element);

	   unless (defined $ref) { # The 0 th element is a scalar. #

		print STDOUT "[ERROR 'from_1based_to_0based_paml_hash'] ILLEGAL INPUT: The 0-th element (='$null_element') is a scalar and DEFINED for the key '$key': $! !\n";
		return 0;
	   }

	   unless ($ref eq 'ARRAY') {
		print STDOUT "[ERROR 'from_1based_to_0based_paml_hash'] ILLEGAL INPUT: The 0-th element for the key '$key' is NEITHER a scalar NOR an array reference, but the reference to a $ref, contradicting the expectation: $! !\n";
		return 0;
	   }

		# Now, the 0 th element must be an array reference. #

	   unless (@{$null_element} == 0) {
		print STDOUT "[ERROR 'from_1based_to_0based_paml_hash'] ILLEGAL INPUT: The 0-th element for the key '$key' is a reference to an array, (", join (', ', @{$null_element}), "), which is NOT EMPTY, contradicting the expectation: $! !\n";
		return 0;
	   }
	}			# End of the main foreach-loop (over hash keys). #

		## The conversion completed. ##

	return 1;

}		# End of the subroutine 'from_1based_to_0based_paml_hash'. #


# INPUT: (\%node2state_distri, \@bases), where
#	%node2state_distri = ($node_id => \@state_distri, ...) for interior nodes, with
#	$node_id being consistent with @tree_rst, and 
#	$state_distri[$s]->[$b] being the probability of the $b th base (i.e. $bases[$b]) at the $s th site;
#	@bases stores the four bases. It MUST BE the same as that inputted to 'extract_sitewise_anc_state_distri_baseml'.
#
#	NOTE:  @{$state_distri[0]} could be either empty (for 1-based coordinates) or filled (for 0-based coordinates).
#
# OUTPUT: \%node2state_distri_revcom, where
#	%node2state_distri_revcom follows the same format as %node2state_distri,
#	but gives the ancestral base distributions for the reverse-complemented MSA.
#	If the input is 0-based, the output is also 0-based.
#	If the input is 1-based, the output is also 1-based.
#
#	Namely,
#	%node2state_distri_revcom = ($node_id => \@state_distri_revcom, ...) with
#	$state_distri_revcom[$s]->[$b] = $state_distri[$s_rev]->[$b_cmpl], where
#	$s_rev = $msa_len -1 - $s for 0-based,
#	       = $msa_len + 1 - $s for 1-based, and
#	$bases[$b_cmpl] being the complement of $bases[$b].
#
sub revcom_anc_base_state_distr (\%\@) {

	my ($node2state_distri, $bases) = @_;

		# Preliminary processes. #

	my $ct_bases = @{$bases};
	unless ($ct_bases == 4) {
	    print STDOUT "[ERROR 'revcom_anc_base_state_distr] ILLEGAL INPUT: The number of bases (= ", join (', ', @{$bases}), ") is NOT 4 : $! !\n"; 
	    return undef;
	}

	my %base2cmpl = ('T' => 'A', 'C' => 'G', 'A' => 'T', 'G' => 'C');
	##my %base2cmpl = ('T' => 'C', 'C' => 'T', 'A' => 'G', 'G' => 'A'); # A SERIOUS BUG fixed on Dec 31 (Tue), 2013. #

	my %base2indx;
	for (my $b=0; $b<$ct_bases; $b++) { $base2indx{uc ($bases->[$b])} = $b; }

	my %indx2cmpl; # = ($base_indx => $complement_base_indx, ...)

	foreach my $base (@{$bases}) { # Preliminary foreach-loop (over bases). #
	    $base = uc ($base);
	    my $indx = $base2indx{$base};
	    my $cmpl = $base2cmpl{$base};
	    unless (defined $cmpl) {
		print STDOUT "[ERROR 'revcom_anc_base_state_distr'] ILLEGAL INPUT: The $indx th base '$base' was NO COMPLEMENT: $! !\n";
		return undef;
	    }
	    my $cmpl_indx = $base2indx{$cmpl};
	    $indx2cmpl{$indx} = $cmpl_indx;
	}		# End of the preliminary foreach-loop (over bases). #

		## The MAIN PROCESS: Calculate the reverse-complement distribution. ##

	my %node2state_distri_revcom;

	foreach my $node (keys %{$node2state_distri}) { # Main outer foreach-loop (over ancestral nodes). #

	    my $state_distri = $node2state_distri->{$node};
	    ((defined $state_distri) and (@{$state_distri}>0)) or next;

	    my @state_distri_revcom = ();
	    my $start_coord = 0;
	    my $size = @{$state_distri};
	    if (@{$state_distri->[0]} == 0) { # 1-based coordinate system. #
		$start_coord = 1;
		push @state_distri_revcom, [];
	    }

	    for (my $s = $size-1; $s >= $start_coord; $s--) { # Main middle for-loop (over sites). #

		my $base_probs = $state_distri->[$s];
		my @cmpl_base_probs = ();

		for (my $b=0; $b<$ct_bases; $b++) { # Main inner for-loop (over bases). #
		    my $cmpl_indx = $indx2cmpl{$b};
		    push @cmpl_base_probs, $base_probs->[$cmpl_indx];
		}			# End of the main inner for-loop (over bases). #

		push @state_distri_revcom, \@cmpl_base_probs;

	    }					# End of the main middle for-loop (over sites). #

	    $node2state_distri_revcom{$node} = \@state_distri_revcom;

	}					# End of the main outer foreach-loop (over ancestral nodes). #

	return \%node2state_distri_revcom;

}		# End of the subroutine 'revcom_anc_base_state_distr'. #


# parse_brief_output_infer_psm_indel_events:
#	This subroutine parses the brief output of the Perl script 'br_infer_psm_indel_events.pl',
#	which calculates the 'probability distribution' of ancestral gap states (and indel scenarios),
#	based on the parsimonious indel scenarios.
#
# INPUT: (\$infile, $fl_full_nodes), where
#	$infile is the path to the input file, which is an brief output of 'br_infer_psm_indel_events.pl';
#	$fl_full_nodes determines on what nodes the ancestral states should be stored in the output:
#	$fl_full_nodes = 0 when you need only the state distribution on the top node,
#	               = 1 when you need those on all interior nodes,
#		       = 2 when you need those on all nodes (including exterior nodes).
#
# OUTPUT: (\@parameters, \@info_segments, \@indel_state_distributions), where
#	@parameters = (\@full_tree, \@seqids, $msa_len, $tgt_seqid, $indx_tgt, $ct_segments), with
#	@full_tree = ($ftopnode_id, \%fnode2pa, \%fnode2ch, \%fname2id, \%fid2name, \%fbr_attr) for the full MSA,
#	@seqids storing the sequence IDs,
#	$ct_segments = scalar (@info_segments) = scalar (@indel_state_distributions);
#
#	[ @{$info_segments[$s]} = ($seg_start, $seg_end, $usability_pattern, \@red_tree), with ] --- replaced with:
#	@{$info_segments[$s]} = ($seg_start, $seg_end, $usability_pattern, $red_topnode_id), with 
#	$seg_start/end in the 0-based half-open convention,
#	[ @red_tree = ($rtopnode_id, \%rnode2pa, \%rnode2ch, \%rname2id, \%rid2name, \%rbr_attr) for the MSA reduced
#	according to the usability pattern; ] --- obsolete.
#	$red_topnode_id is the ID of the top-node (root) of the tree reduced according to the usability pattern
#	 ($red_topnode_id = undef for the segment skipped to infer ancestral states) ;
#
#	@sw_indel_state_distributons = @{$indel_state_distributons[$s]}
#	stores the indel state distributions for the $s th segment, and
#
#	@{$sw_indel_state_distributions[2*$cl]} = ($cl_start, $cl_end, $state)
#	for the gapless block left-flanking the $cl th gap-block cluster
#	(or on the right-end of the segment (with $cl = #{clusters})),
#	or (always with $cl = 0) for the skipped segment due to inadquate information.
#	$state	= 'X' for a gapless block,
#		= '?' for a skipped segment due to inadequate information.
#
#	@{$sw_indel_state_distributions[2*$cl + 1]}
#	= ($cl_start, $cl_end, $state = 'X/-', \@gap_blocks, $min_totct_indels, \@scenario_distribution) 
#	is for the $cl th gap-block cluster, where
#
#	@{$gap_blocks[$g]} = ($bl_start, $bl_end, $indx_gp, $gpattern) is for the $g th gap-block, and
#
#	@{$scenario_distribution[$ps]} = ($rel_prob, \%node2bw_gap_states, \%br2indel_events)
#	 is for the $ps th parsimonious indel scenario, with
#	
#	%node2bw_gap_states = ($node_id => $concatenated_block_wise_gap_states, ...) for nodes specified by $fl_full_nodes, and
#	%br2indel_events = ($branch_id => \@events_on_branch, ...) only for branches experiencing indel events, with
#	@{$events_on_branch[$e]} = ($state_upper_end, $state_lower_end, \@involved_blocks) for the $e th event along the branch $branch_id.
#
sub parse_brief_output_infer_psm_indel_events (\$$) {

	my ($infile, $fl_full_nodes) = @_;
	local $/ = ''; # Use blank lines as input-record-separators. #

	my $fh_in = open_input_file2 (${$infile});
	unless (defined $fh_in) {
	    print STDOUT "[ERROR 'parse_brief_output_infer_psm_indel_events'] 'open_input_file2' FAILED on the input file '${$infile}': $! !\n";
	    return (undef, undef, undef); 
	}

		## Read the input sequence tree. ##

	my $top_node_id0;

	while (my $in = <$fh_in>) {
	    ($in =~ m/^\[\[\s*Input\s+Tree/) or next;
	    ##($in =~ m/^\[\[\s*Input\s+tree/) or next; # A BUG fixed on Nov 26 (Tue), 2013. #
	    ($top_node_id0) = ($in =~ m/top_node_ID\s*\=\s*([^\s\(\)]+)/);
	    last;
	}
	unless (defined $top_node_id0) {
	    print STDOUT "[ERROR 'parse_brief_output_infer_psm_indel_events'] ILLEGAL INPUT: CanNOT FIND the top-node ID: $! !\n";
	    close ($fh_in);
	    return (undef, undef, undef);
	}

	my $full_tree = <$fh_in>;

	my %fnode2pa; my %fnode2ch; my %fname2id; my %fid2name; my %fbr_attr;

	unless ( input_ext_tree_file ($full_tree, %fnode2pa, %fnode2ch, %fname2id, %fid2name, %fbr_attr, 1) ) {
	    print STDOUT "[ERROR 'parse_brief_output_infer_psm_indel_events'] The subroutine 'input_ext_tree_file' FAILED to extract the full tree: $! !\n";
	    close ($fh_in);
	    return (undef, undef, undef);
	}

	my $ftopnode_id = $fname2id{$TOP_NODE};
	unless ($ftopnode_id eq $top_node_id0) {
	    print STDOUT "[ERROR 'parse_brief_output_infer_psm_indel_events'] ILLEGAL INPUT: The top-node ID in the label (=$top_node_id0) CONFLICTS with the ID displayed in the tree (=$ftopnode_id): $! !\n";
	    close ($fh_in);
	    return (undef, undef, undef);
	}

	my @full_tree = ($ftopnode_id, \%fnode2pa, \%fnode2ch, \%fname2id, \%fid2name, \%fbr_attr);

		# @full_tree = ($ftopnode_id, \%fnode2pa, \%fnode2ch, \%fname2id, \%fid2name, \%fbr_attr) for the full MSA,

		## Read the MSA information ##

	my $label_msa = <$fh_in>;

	my ($ct_seqs0) = ($label_msa =~ m/\(\#\{sequences\}\s*\=\s*(\d+)\)/);
	unless (defined $ct_seqs0) {
	    $label_msa =~ s/\s+$//;
	    print STDOUT "[ERROR 'parse_brief_output_infer_psm_indel_events'] ILLEGAL INPUT: The number of sequences canNOT be extracted from the label: $!\n";
	    print STDOUT "'$label_msa' .\n\n";
	    close ($fh_in);
	    return (undef, undef, undef);
	}

	(my $list_seqids = <$fh_in>) =~ s/\s*\.\s+$//; 
	##(my $list_seqids = <$fh_in>) =~ s/\.\s+$//; # A BUG fixed on Dec 19 (Thu), 2013. #
	$list_seqids =~ s/^Sequences\:\s+//;
	my @seqids = split /\,\s*/, $list_seqids;

	unless (@seqids == $ct_seqs0) {
	    my $ct_seqids = @seqids;
	    print STDOUT "[ERROR 'parse_brief_output_infer_psm_indel_events'] ILLEGAL INPUT: The number of sequences in the label (=$ct_seqs0) CONFLICTS with $ct_seqids, which is the number of IDs in the list: $! !\n";
	    print STDOUT ' ' x 3, join (', ', @seqids), " .\n\n";
	    close ($fh_in);
	    return (undef, undef, undef);
	}

	my $descr_msa_len = <$fh_in>;
	my ($msa_len) = ($descr_msa_len =~ m/^\#\{columns\s+in\s+MSA\}\s*\=\s*(\d+)/);
	unless (defined $msa_len) {
	    $descr_msa_len =~ s/\s+$//;
	    print STDOUT "[ERROR 'parse_brief_output_infer_psm_indel_events'] ILLEGAL INPUT: The length of the MSA canNOT be extracted from the line: $!\n";
	    print STDOUT "'$descr_msa_len' .\n\n";
	    close ($fh_in);
	    return (undef, undef, undef);
	}

	my $descr_tgt_indx = <$fh_in>;
	my ($tgt_seqid, $indx_tgt) = ($descr_tgt_indx =~ m/^\{Index\s+for\s+the\s+target\s+sequence\s+\'([^\s\']+)\'\}\s*\=\s*(\S+)/ );
	unless (defined $indx_tgt) {
	    $descr_tgt_indx =~ s/\s+$//; 
	    print STDOUT "[ERROR 'parse_brief_output_infer_psm_indel_events'] ILLEGAL INPUT: The index of the target sequence canNOT be extracted from the line: $!\n";
	    print STDOUT "'$descr_tgt_indx' .\n\n";
	    close ($fh_in);
	    return (undef, undef, undef);
	}

	my $descr_ct_segs = <$fh_in>;
	my ($ct_segments) = ($descr_ct_segs =~ m/^\#\{MSA\s+Segments\}\s*\=\s*(\d+)/);
	unless (defined $ct_segments) {
	    $descr_ct_segs =~ s/\s+$//; 
	    print STDOUT "[ERROR 'parse_brief_output_infer_psm_indel_events'] ILLEGAL INPUT: The number of MSA segments canNOT be extracted from the line: $! !\n";
	    print STDOUT "'$descr_ct_segs' .\n\n";
	    close ($fh_in);
	    return (undef, undef, undef);
	}

	my @parameters = (\@full_tree, \@seqids, $msa_len, $tgt_seqid, $indx_tgt, $ct_segments);

		# @parameters = (\@full_tree, \@seqids, $msa_len, $tgt_seqid, $indx_tgt, $ct_segments), with


		### MAIN PROCESS: Read the cluster-wise distributions of the indel scenarios
		### (and the associated ancestral gap states), which were bundled into segments.

	my @info_segments = my @indel_state_distributions = ();

	while (my $head_seg = <$fh_in>) { # Main outer while-loop (over segments) #

	    my ($seg_no) = ($head_seg =~ m/^\<\<\<\<\s+The\s+(\d+)\s+th\s+Segment/) ;
	    unless (defined $seg_no) {
		$head_seg =~ s/\s+$//;
		print STDOUT "[ERROR 'parse_brief_output_infer_psm_indel_events'] ILLEGAL INPUT: CanNOT Extract the segment no. from the segment heading: $! !\n";
		print STDOUT "'$head_seg' .\n\n";
		close ($fh_in);
		return (undef, undef, undef);
	    }

	    my ($seg_start, $seg_end) = ($head_seg =~ m/Region\s+\=\s+\[(\d+)\,\s*(\d+)\)/);
	    unless (defined $seg_end) {
		$head_seg =~ s/\s+$//;
		print STDOUT "[ERROR 'parse_brief_output_infer_psm_indel_events'] ILLEGAL INPUT: CanNOT Extract the segment end coordinate from the segment heading: $! !\n";
		print STDOUT "'$head_seg' .\n\n";
		close ($fh_in);
		return (undef, undef, undef);
	    }

	    my ($us_pattern) = ($head_seg =~ m/Usability\s+pattern\s+\=\s*\'([^\s\']+)\'/);
	    unless (defined $us_pattern) {
		$head_seg =~ s/\s+$//;
		print STDOUT "[ERROR 'parse_brief_output_infer_psm_indel_events'] ILLEGAL INPUT: CanNOT Extract the segment end coordinate from the segment heading: $! !\n";
		print STDOUT "'$head_seg' .\n\n";
		close ($fh_in);
		return (undef, undef, undef);
	    }

	    my @seg_info = ($seg_start, $seg_end, $us_pattern);
	    $info_segments[$seg_no] = \@seg_info;

		# @{$info_segments[$s]} = ($seg_start, $seg_end, $usability_pattern, $red_topnode_id), with 
		# $seg_start/end in the 0-based half-open convention,
		# $red_topnode_id is the ID of the top-node (root) of the tree reduced according to the usability pattern
		#  ($red_topnode_id = undef for the segment skipped to infer ancestral states) ;

	    my $second_chunk = <$fh_in>;

	    if ($second_chunk =~ s/^\[\[\s+Reduced\s+Tree\s+//) {

			# Normal case. #

		my ($red_topnode_id) = ($second_chunk =~ m/\(top_node_ID\s*\=\s*([^\s\(\)]+)\)/);
		unless (defined $red_topnode_id) {
		    $second_chunk =~ s/\s+$//;
		    print STDOUT "[ERROR 'parse_brief_output_infer_psm_indel_events'] ILLEGAL INPUT: CanNOT Extract the top-node ID for the reduced tree from the second chunk: $! !\n";
		    print STDOUT "'$second_chunk' .\n\n";
		    close ($fh_in);
		    return (undef, undef, undef);
		}
		push @seg_info, $red_topnode_id;

			# Go ahead with reading the indel scenario distribution.

	    } elsif ($second_chunk =~ m/^SKIPPED\s+INFERRING/) {
	    ##} elsif ($second_chunk =~ m/^SKIPPED\s+INDERRING/) { # A BUG fixed on Nov 26 (Tue), 2013. #

			# The ancestral state inference was skipped for this segment. #

		my @sw_indel_state_distributions = ( [$seg_start, $seg_end, '?'] );
		$indel_state_distributions[$seg_no] = \@sw_indel_state_distributions;

		next;	# Go ahead to the next segment.
		
	    } else {
			# An Unexpected Case. #

		$second_chunk =~ s/\s+$//;
		print STDOUT "[ERROR 'parse_brief_output_infer_psm_indel_events'] ILLEGAL INPUT: an ANOMALOUS SECOND CHUNK for the $seg_no th segment: $! !\n";
		print STDOUT "'$second_chunk' .\n\n";
		close ($fh_in);
		return (undef, undef, undef);
	    }

	    my $red_topnode_id = $seg_info[3];

	    my $red_tree = <$fh_in>; # Emit the chunk for the reduced tree.
	    my $heading_main = <$fh_in>; # Emit the heading that tells that the main description begins. 

	    my @sw_indel_state_distributions = ();

	    while (my $head_cls = <$fh_in>) { # Main middle while-loop (over clusters) #

		if ($head_cls =~ s/^\<\s+Gapless\s+block\s+// ) {

			# Gapless block. #

		    my ($bl_start, $bl_end) = ($head_cls =~ m/region\s+\=\s+\[(\d+)\,\s*(\d+)\)/ );
		    unless (defined $bl_end) {
			$head_cls =~ s/\s+$//;
			print STDOUT "[ERROR 'parse_brief_output_infer_psm_indel_events'] ILLEGAL INPUT: CanNOT extract the block-end coordinate from the following heading of the gapless block in the $seg_no th segment: $! !\n";
			print STDOUT "'< Gapless block $head_cls' .\n\n";
			close ($fh_in);
			return (undef, undef, undef);
		    }

		    my ($rfl_cl_no) = ($head_cls =~ m/^left\-flanking\s+the\s+(\d+)/) ;
		    ##my ($rfl_cl_no) = ($head_cls =~ m/^left\-flanking\s+the\s+(\d)/) ; # A BUG fixed on Nov 26 (Tue), 2013. #

		    unless (defined $rfl_cl_no) {
			if ($head_cls =~ m/^on\s+the\s+right\-end/) {

				# The right-end of the segment. #

			    push @sw_indel_state_distributions, [$bl_start, $bl_end, 'X'];

			    last; # End the middle while-loop.

			} else {
				# An unexpected case. #

			    $head_cls =~ s/\s+$//;
			    print STDOUT "[ERROR 'parse_brief_output_infer_psm_indel_events'] ILLEGAL INPUT: CanNOT extract the right-flanking cluster number from the following heading of the gapless block in the $seg_no th segment: $! !\n";
			    print STDOUT "'< Gapless block $head_cls' .\n\n";
			    close ($fh_in);
			    return (undef, undef, undef);
			}

		    } # END of "unless (defined $right_cl_no) {...}"

		    unless (@sw_indel_state_distributions == 2* $rfl_cl_no) {
			print STDOUT "[ERROR 'parse_brief_output_infer_psm_indel_events'] The size of the array, ", '@sw_indel_state_distributions (=', scalar (@sw_indel_state_distributions), ") is NOT EQUAL to twice the number of the right-flanking cluster (=$rfl_cl_no): $! !\n";
			close ($fh_in);
			return (undef, undef, undef);
		    }

		    $sw_indel_state_distributions[2*$rfl_cl_no] = [$bl_start, $bl_end, 'X'];

		    next; # Go ahead to the gap-block cluster on the right. 

			# @{$sw_indel_state_distributions[2*$cl]} = ($cl_start, $cl_end, $state)
			# for the gapless block left-flanking the $cl th gap-block cluster
			# (or on the right-end of the segment (with $cl = #{clusters})),
			# or (always with $cl = 0) for the skipped segment due to inadquate information.
			# $state	= 'X' for the gapless block,
			# 	= '?' for the skipped segment due to inadequate information.

		} # END of "if ($head_cls =~ s/^\<\s+Gapless\s+block\s+/) {...}"


			## Read information on the gap-block cluster. ##

		my ($cl_no) = ($head_cls =~ m/^\<\s+The\s+(\d+)\s+th\s+cluster/ );
		unless (defined $cl_no) {
		    $head_cls =~ s/\s+$//;
		    print STDOUT "[ERROR 'parse_brief_output_infer_psm_indel_events'] ILLEGAL INPUT: CanNOT extract the cluster number from the following heading of a cluster in the $seg_no th segment: $! !\n";
		    print STDOUT "'$head_cls' .\n\n";
		    close ($fh_in);
		    return (undef, undef, undef);
		}

		unless (@sw_indel_state_distributions == 2 * $cl_no + 1) {
		    print STDOUT "[ERROR 'parse_brief_output_infer_psm_indel_events'] The temporary size of the array, ", '@sw_indel_state_distributions (=', scalar (@sw_indel_state_distributions), ') is NOT EQUAL to 2 * $cl_no + 1, where $cl_no = ', "$cl_no, for the $seg_no th segment: $! !\n";
		    close ($fh_in);
		    return (undef, undef, undef);
		}

		my ($cl_start, $cl_end) = ($head_cls =~ m/region\s+\=\s+\[(\d+)\,\s*(\d+)\)/ );
		unless (defined $cl_end) {
		    $head_cls =~ s/\s+$//;
		    print STDOUT "[ERROR 'parse_brief_output_infer_psm_indel_events'] ILLEGAL INPUT: CanNOT extract the end-coordinate of the cluster from the following heading of a cluster in the $seg_no th segment: $! !\n";
		    print STDOUT "'$head_cls' .\n\n";
		    close ($fh_in);
		    return (undef, undef, undef);
		}

		my ($ct_gblks) = ($head_cls =~ m/\#\{gap\-blocks\}\s+\=\s+(\d+)/ );
		unless (defined $ct_gblks) {
		    $head_cls =~ s/\s+$//;
		    print STDOUT "[ERROR 'parse_brief_output_infer_psm_indel_events'] ILLEGAL INPUT: CanNOT extract the number of gap-blocks from the following heading of a cluster in the $seg_no th segment: $! !\n";
		    print STDOUT "'$head_cls' .\n\n";
		    close ($fh_in);
		    return (undef, undef, undef);
		}

			# Read information on the gap-blocks. #

		my $head_gblocks = <$fh_in>;
		my $fld_tags_gblocks = <$fh_in>;
		my $info_gblocks = <$fh_in>;

		my @gap_blocks = ();

		foreach my $gblock (split /\n+/, $info_gblocks) { # 1st inner foreach-loop (over gap-blocks) #
		     my ($bl_no, $bl_len, $bl_start, $bl_end, $indx_gp, $gpattern) = split /\s+/, $gblock;
		     push @gap_blocks, [$bl_start, $bl_end, $indx_gp, $gpattern];

			# @{$gap_blocks[$g]} = ($bl_start, $bl_end, $indx_gp, $gpattern) is for the $g th gap-block, and

		}					# End of the 1st inner foreach-loop (over gap-blocks) #

		unless (@gap_blocks == $ct_gblks) {
		    print STDOUT "[ERROR 'parse_brief_output_infer_psm_indel_events'] The size of ", '@gap_blocks (=', scalar (@gap_blocks), ") CONFLICTS with the number of gap-blocks (=$ct_gblks) described in the heading: $! !\n";
		    close ($fh_in);
		    return (undef, undef, undef);
		}

			# Read the distribution of parsimonious scenarios for a gap-block cluster. #

		my $heading_list_psm_scns = <$fh_in>;

		my ($min_totct_indels) = ($heading_list_psm_scns =~ m/Min_Total\#\{indel_events\}\s+\=\s+(\d+)/ );
		unless (defined $min_totct_indels) {
		    $heading_list_psm_scns =~ s/\s+$//;
		    print STDOUT "[ERROR 'parse_brief_output_infer_psm_indel_events'] ILLEGAL INPUT: CanNOT extract the minimum total count of indel events from the following heading for the $cl_no th gap-block cluster in the $seg_no th segment: $! !\n";
		    print STDOUT "'$heading_list_psm_scns' .\n\n";
		    close ($fh_in);
		    return (undef, undef, undef);
		}

		my ($ct_psm_scns) = ($heading_list_psm_scns =~ m/\#\{scenarios\}\s+\=\s+(\d+)/ );
		unless (defined $ct_psm_scns) {
		    $heading_list_psm_scns =~ s/\s+$//;
		    print STDOUT "[ERROR 'parse_brief_output_infer_psm_indel_events'] ILLEGAL INPUT: CanNOT extract the count of parsimonious indel scenarios from the following heading for the $cl_no th gap-block cluster in the $seg_no th segment: $! !\n";
		    print STDOUT "'$heading_list_psm_scns' .\n\n";
		    close ($fh_in);
		    return (undef, undef, undef);
		}

		my @scenario_distribution = ();

		while (my $head_scn = <$fh_in>) { # 2nd inner whlie-loop (over parsimonious scenarios). #

		    my ($scn_no, $rel_prob) = ($head_scn =~ m/^\{\s+Scenario\s+no\.\s+(\d+)\s*\;\s+rel_prob\.\s*\=\s*([^\s\{\}]+)/ );
		    unless (defined $rel_prob) {
			$head_scn =~ s/\s+$//;
			print STDOUT "[ERROR 'parse_brief_output_infer_psm_indel_events'] ILLEGAL INPUT: CanNOT extract the relative probability from the following heading of a parsimonious scenario for the $cl_no th gap-block cluster in the $seg_no th segment: $! !\n";
			print STDOUT "'$head_scn' .\n\n";
			close ($fh_in);
			return (undef, undef, undef);
		    }
		    unless (@scenario_distribution == $scn_no) {
			print STDOUT "[ERROR 'parse_brief_output_infer_psm_indel_events'] The temporary size of ", '@scenario_distribution (=', scalar (@scenario_distribution), ") CLASHES with the parsimonious scenario no. (=$scn_no) for the $cl_no th gap-block cluster in the $seg_no th segment: $! !\n";
			close ($fh_in);
			return (undef, undef, undef);
		    }

			# Read block-wise gap states mapped onto the nodes. #

		    my $head_bw_gstates = <$fh_in>;
		    my $fld_tags_bw_gstates = <$fh_in>;
		    my $info_bw_gstates = <$fh_in>;

		    my %node2bw_gap_states;
		    my $ct_rlv_nodes = my $ct_gaponly = 0; # A measure to avoid a buggy behavior. (introduced on Nov 26 (Tue), 2013). #

		    foreach my $line (split /\n+/, $info_bw_gstates) { # 1st inner-inner foreach-loop (over nodes). #
			my ($node_id, $cnct_bw_gstats) = split /\s+/, $line;

				# Introduced (on Nov 26 (Tue), 2013) in order to avoid a buggy behavior when encountering gap-only columns. #
			$ct_rlv_nodes++;
			($cnct_bw_gstats =~ m/X/) or ($ct_gaponly++);

			if ($fl_full_nodes <= 0) {
			    ($node_id eq $red_topnode_id) or next; # Skip except the top node.
			} elsif ($fl_full_nodes < 2) {
			    my $children = $fnode2ch{$node_id};
			    ((defined $children) and (@{$children}>0)) or next; # Skip an exterior node.
			}
			$node2bw_gap_states{$node_id} = $cnct_bw_gstats;

				# %node2bw_gap_states = ($node_id => $concatenated_block_wise_gap_states, ...) for nodes specified by $fl_full_nodes, and

		    }						# End of the 1st inner-inner foreach-loop (over nodes). #

			# Read indel events mapped onto the branches. #

		    my $head_indels = <$fh_in>;
		    my $fld_tags_indels = <$fh_in>;

				#  MODIFIED (on Nov 26 (Tue), 2013) in order to avoid a buggy behavior when encountering gap-only columns. #
		    my $info_indels = ($ct_gaponly < $ct_rlv_nodes) ? <$fh_in> : '';
		    ##my $info_indels = <$fh_in>;

		    my %br2indel_events;

		    foreach my $line (split /\n+/, $info_indels) { # 2nd inner-inner foreach-loop (over indel-undergoing branches). #

			my @fields = split /\s+/, $line;
			my $br_id = shift @fields;

			my @events_on_branch = ();

			foreach my $fld (@fields) { # Inner-most foreach-loop (over indel events on the branch). # 
			    my ($stat_ue, $stat_le, $cnct_blks) = split /\//, $fld;
			    my @involved_blocks = split /\,/, $cnct_blks;
			    push @events_on_branch, [$stat_ue, $stat_le, \@involved_blocks];

			}		# End of the inner-most foreach-loop (over indel events on the branch). #

			$br2indel_events{$br_id} = \@events_on_branch;

			    # %br2indel_events = ($branch_id => \@events_on_branch, ...) only for branches experiencing indel events, with
			    # @{$events_on_branch[$e]} = ($state_upper_end, $state_lower_end, \@involved_blocks) for the $e th event

		    }				# End of the 2nd inner-inner foreach-loop (over indel-undergoing branches). #

		    $scenario_distribution[$scn_no] = [$rel_prob, \%node2bw_gap_states, \%br2indel_events];


			# @{$scenario_distribution[$ps]} = ($rel_prob, \%node2bw_gap_states, \%br2indel_events)
			#  is for the $ps th parsimonious indel scenario, with

		    ($scn_no == $ct_psm_scns - 1) and last; # We know that this is the last scenario. #


		}			# End of the 2nd inner while-loop (over parsimonious scenarios). #

		unless (@scenario_distribution == $ct_psm_scns) {
		    print STDOUT "[ERROR 'parse_brief_output_infer_psm_indel_events'] The size of ", '@scenario_distribution (=', scalar (@scenario_distribution), ") CLASHES with the number of parsimonious scenarios (=$ct_psm_scns) recorded in the heading: $! !\n";
		    close ($fh_in);
		    return (undef, undef, undef);
		}


		$sw_indel_state_distributions[2 * $cl_no + 1] = [$cl_start, $cl_end, 'X/-', \@gap_blocks, $min_totct_indels, \@scenario_distribution];

			# @{$sw_indel_state_distributions[2*$cl + 1]}
			# = ($cl_start, $cl_end, $state = 'X/-', \@gap_blocks, $min_totct_indels, \@scenario_distribution) 
			# is for the $cl th gap-block cluster, where

	    }			# End of the main middle while-loop (over clusters) #

	    $indel_state_distributions[$seg_no] = \@sw_indel_state_distributions;

		# @sw_indel_state_distributons = @{$indel_state_distributons[$s]}
		# stores the indel state distributions for the $s th segment, and

	}		# End of the main outer while-loop (over segments) #

	close ($fh_in);

=An earlier attempt (TO BE REMOVED if all are successful).
	push @indel_state_distributions, \@sw_indel_state_distributions;

	unless ((defined $seg_no) and ($seg_no == $ct_segments - 1)) {
	    (defined $seg_no) or ($seg_no = 'undef');
	    print STDOUT "[ERROR 'parse_brief_output_infer_psm_indel_events'] The final segment number (=$seg_no) CLASHES with the number of MSA segments (=$ct_segments) minus one: $! !\n";
	    return (undef, undef, undef);
	}
=cut

	unless (@info_segments == $ct_segments) {
	    print STDOUT "[ERROR 'parse_brief_output_infer_psm_indel_events'] The size of ", '@info_segments', " (=", scalar (@info_segments), ") CLASHES with the number of MSA segments (=$ct_segments): $! !\n";
	    return (undef, undef, undef);
	}
	unless (@indel_state_distributions == $ct_segments) {
	    print STDOUT "[ERROR 'parse_brief_output_infer_psm_indel_events'] The size of ", '@indel_state_distributions', " (=", scalar (@indel_state_distributions), ") CLASHES with the number of MSA segments (=$ct_segments): $! !\n";
	    return (undef, undef, undef);
	}

	return (\@parameters, \@info_segments, \@indel_state_distributions);

}	# End of the subroutine 'parse_brief_output_infer_psm_indel_events'


# revcom_distr_psm_indel_events:
#	This subroutine receives a main output of 'parse_brief_output_infer_psm_indel_events',
#	and returns the reverse-complemented version of the input.
#
# INPUT: ($msa_len, \@info_segments, \@indel_state_distributions), where
#	$msa_len is the length of the MSA from which the main inputs resulted;
#
#	@{$info_segments[$s]} = ($seg_start, $seg_end, $usability_pattern, $red_topnode_id), with 
#	$seg_start/end in the 0-based half-open convention,
#	$red_topnode_id is the ID of the top-node (root) of the tree reduced according to the usability pattern
#	 ($red_topnode_id = undef for the segment skipped to infer ancestral states) ;
#
#	@sw_indel_state_distributons = @{$indel_state_distributons[$s]}
#	stores the indel state distributions for the $s th segment, and
#
#	@{$sw_indel_state_distributions[2*$cl]} = ($cl_start, $cl_end, $state)
#	for the gapless block left-flanking the $cl th gap-block cluster
#	(or on the right-end of the segment (with $cl = #{clusters})),
#	or (always with $cl = 0) for the skipped segment due to inadquate information.
#	$state	= 'X' for a gapless block,
#		= '?' for a skipped segment due to inadequate information.
#
#	@{$sw_indel_state_distributions[2*$cl + 1]}
#	= ($cl_start, $cl_end, $state = 'X/-', \@gap_blocks, $min_totct_indels, \@scenario_distribution) 
#	is for the $cl th gap-block cluster, where
#
#	@{$gap_blocks[$g]} = ($bl_start, $bl_end, $indx_gp, $gpattern) is for the $g th gap-block, and
#
#	@{$scenario_distribution[$ps]} = ($rel_prob, \%node2bw_gap_states, \%br2indel_events)
#	 is for the $ps th parsimonious indel scenario, with
#	
#	%node2bw_gap_states = ($node_id => $concatenated_block_wise_gap_states, ...) for nodes specified by $fl_full_nodes, and
#	%br2indel_events = ($branch_id => \@events_on_branch, ...) only for branches experiencing indel events, with
#	@{$events_on_branch[$e]} = ($state_upper_end, $state_lower_end, \@involved_blocks) for the $e th event along the branch $branch_id.
#
# OUTPUT: (\@revcom_info_segments, \@revcom_indel_state_distributions), where
#	@revcom_info_segments is the reverse-complemented version of @info_segments. More specifically, 
#	@{$rev_info_segments[$ct_segs - 1 - $s]} = ($msa_len - $seg_end, $msa_len - $seg_start, $usability_pattern, $red_topnode_id)
#	based on @{$info_segments[$s]} above;
#
#	@revcom_indel_state_distributions is the reverse-complemented version of @indel_state_distributions. More specifically,
#	@{$revcom_indel_state_distributions[$ct_segs - 1 - $s]} is based on @{$indel_state_distributions[$s]} above.
#	Then, all the clusters (and gapless blocks) were reversed in order,
#	all the coordinates were complemented (i.e., ($start, $end) -> ($msa_len - $end, $msa_len - $start)),
#	all the elements in @gap_blocks were reversed, 
#	all the elements (e.g., $indx_blk) in @involved_blocks were replaced with the complements (e.g., $ct_blocks - 1 - $indx_blk) with their order reversed,
#	and all the concatenated gap states in %node2bw_gap_states were reversed.
#
sub revcom_distr_psm_indel_events ($\@\@) {

	my ($msa_len, $info_segments, $indel_state_distrs) = @_;

	my $ct_segs = @{$info_segments};

	unless (@{$indel_state_distrs} == $ct_segs) {
	    print STDOUT "[ERROR 'revcom_distr_psm_indel_events'] ILLEGAL INPUT: The size of ", '@{$indel_state_distrs} (=', scalar (@{$indel_state_distrs}), ') CLASHES with that of @{$info_segments} (=', "$ct_segs\): $! !\n";
	    return (undef, undef);
	}

	my @rc_info_segments = my @rc_indel_state_distrs = ();

	for (my $s = 0; $s < $ct_segs; $s++) { # Main outer for-loop (over segments) #

	    my ($seg_start, $seg_end, $us_pattern, $red_topnode_id) = @{$info_segments->[$ct_segs - 1 - $s]};
	    my $sw_indel_state_distrs = $indel_state_distrs->[$ct_segs - 1 - $s];

	    my $rc_seg_start = $msa_len - $seg_end;
	    my $rc_seg_end = $msa_len - $seg_start;

	    $rc_info_segments[$s] = [$rc_seg_start, $rc_seg_end, $us_pattern, $red_topnode_id];

	    my @rc_sw_indel_state_distrs = ();

	    my $ct_cls_glblks = @{$sw_indel_state_distrs}; # Number of gap-block clusters and gapless blocks.

	    for (my $indx_cl = 0; $indx_cl < $ct_cls_glblks; $indx_cl++) { # Main middle for-loop (over gap-block clusters and gapless blocks). #
		my ($cl_start, $cl_end, $state, $gblocks, $min_totct_indels, $scn_distr) = @{$sw_indel_state_distrs->[$ct_cls_glblks - 1 - $indx_cl]};

			# Construct the basic information of the reverse-complemented cluster. #

		my $rc_cl_start = $msa_len - $cl_end;
		my $rc_cl_end = $msa_len - $cl_start;

		my @rc_cl_info = ($rc_cl_start, $rc_cl_end, $state);

		$rc_sw_indel_state_distrs[$indx_cl] = \@rc_cl_info;

		##unless ($state = 'X/-') { # A BUG fixed on Dec 4 (Wed), 2013. #
		unless ($state eq 'X/-') {
			# Either a gapless block or a segment with inadequate information. #
		    next;
		}

			# Construct the revserse-complemented set of gap-blocks. #

		my @rc_gblocks = ();
		my $ct_gblks = @{$gblocks};

		for (my $g = 0; $g < $ct_gblks; $g++) { # 1st main inner for-loop (over gap-blocks) #

		    my ($bl_start, $bl_end, $indx_gp, $gpattern) = @{$gblocks->[$ct_gblks-1 - $g]};

			# @{$gap_blocks[$g]} = ($bl_start, $bl_end, $indx_gp, $gpattern) is for the $g th gap-block, and

		    $rc_gblocks[$g] = [$msa_len - $bl_end, $msa_len - $bl_start, $indx_gp, $gpattern];

		}			# End of the 1st main inner for-loop (over gap-blocks) #


			# Construct the reverse-complemented distribution of indel scenarios. #

		my @rc_scn_distr = ();
		my $ct_psm_scns = @{$scn_distr};

		for (my $ps = 0; $ps < $ct_psm_scns; $ps++) { # 2nd main inner for-loop (over parsimonious indel scenarios). #

		    my ($rel_prob, $node2bw_gstates, $br2indel_events) = @{$scn_distr->[$ps]};

			# @{$scenario_distribution[$ps]} = ($rel_prob, \%node2bw_gap_states, \%br2indel_events)
			#  is for the $ps th parsimonious indel scenario, with

				# Map: node -> reversecomplemented block-wise gap states #
		    my %rc_node2bw_gstates;

		    foreach my $node (keys %{$node2bw_gstates}) { # 1st inner-inner foreach-loop (over nodes). #
			my $bw_gstates = $node2bw_gstates->{$node};
				# %node2bw_gap_states = ($node_id => $concatenated_block_wise_gap_states, ...) for nodes specified by $fl_full_nodes, and

			(defined $bw_gstates) or next;
			$rc_node2bw_gstates{$node} = reverse ($bw_gstates) ;

		    }					# End of the 1st inner-inner foreach-loop (over nodes). #


				# Map: branch -> revserse-complemented indel events. #
		    my %rc_br2indel_events;

		    foreach my $br (keys %{$br2indel_events}) { # 2nd inner-inner foreach-loop (over branches undergoing indels). #

			my $indels_on_br = $br2indel_events->{$br};
			    # %br2indel_events = ($branch_id => \@events_on_branch, ...) only for branches experiencing indel events, with

			(defined $indels_on_br) or next;

			my @rc_indels_on_br = ();
			my $ct_eob = @{$indels_on_br};

			for (my $e=0; $e<$ct_eob; $e++) { # Inner-inner-inner for-loop (over events on the branch). #
			    my ($state_ue, $state_le, $involved_gblks) = @{$indels_on_br->[$e]};
				# @{$events_on_branch[$e]} = ($state_upper_end, $state_lower_end, \@involved_blocks) for the $e th event along the branch $branch_id.

			    my @rc_involved_gblks = ();
			    my $ct_involved = @{$involved_gblks};
			    for (my $igb=0; $igb<$ct_involved; $igb++) { # Inner-most for-loop (over blocks involved in the event). #
				my $indx_gblk = $involved_gblks->[$ct_involved-1 - $igb];
				$rc_involved_gblks[$igb] = $ct_gblks - 1 - $indx_gblk;
			    }				# End of the inner-most for-looop (over blocks involved in the event). #

			    $rc_indels_on_br[$e] = [$state_ue, $state_le, \@rc_involved_gblks];

			}			# End of the inner-inner-inner for-loop (over events on the branch). #

			$rc_br2indel_events{$br} = \@rc_indels_on_br;

		    }					# End of the 2nd inner-inner foreach-loop (over branches undergoing indels). #

		    $rc_scn_distr[$ps] = [$rel_prob,  \%rc_node2bw_gstates, \%rc_br2indel_events];

		}				# End of the 2nd main inner for-loop (over parsimonious indel scenarios). #

		push @rc_cl_info, \@rc_gblocks, $min_totct_indels, \@rc_scn_distr;

	    }						# End of the main middle for-loop (over gap-block clusters and gapless blocks). #

	    $rc_indel_state_distrs[$s] = \@rc_sw_indel_state_distrs;

	}			# End of the main outer for-loop (over segments) #


	return (\@rc_info_segments, \@rc_indel_state_distrs);

}	# End of the subroutine 'revcom_distr_psm_indel_events'. #


# linear_order_indel_state_distribution:
#	This subroutine first receives an array, @indel_state_distributions,  which stores indel state distributions organized in a dual-hierarchical manner as:
#	the whole MSA ->  segments (of sites sharing the same usable/missing pattern) -> gap-block clusters (or gapless blocks),
#	and which is one of the outputs of 'parse_brief_output_infer_psm_indel_events'.
#	Then the subroutine re-organized @indel_state_distributions into a linear set, @linear_indel_state_distributions, which stores indel state distributions in a linear manner as:
#	the whole MSA -> gap-block clusters (or gapless blocks).
#
# INPUT: (\@indel_state_distributions), where
#	@sw_indel_state_distributons = @{$indel_state_distributons[$s]}
#	stores the indel state distributions for the $s th segment, and
#
#	@{$sw_indel_state_distributions[2*$cl]} = ($cl_start, $cl_end, $state)
#	for the gapless block left-flanking the $cl th gap-block cluster
#	(or on the right-end of the segment (with $cl = #{clusters})),
#	or (always with $cl = 0) for the skipped segment due to inadquate information.
#	$state	= 'X' for a gapless block,
#		= '?' for a skipped segment due to inadequate information.
#
#	@{$sw_indel_state_distributions[2*$cl + 1]}
#	= ($cl_start, $cl_end, $state = 'X/-', \@gap_blocks, $min_totct_indels, \@scenario_distribution) 
#	is for the $cl th gap-block cluster, where
#
#	@{$gap_blocks[$g]} = ($bl_start, $bl_end, $indx_gp, $gpattern) is for the $g th gap-block, and
#
#	@{$scenario_distribution[$ps]} = ($rel_prob, \%node2bw_gap_states, \%br2indel_events)
#	 is for the $ps th parsimonious indel scenario, with
#	
#	%node2bw_gap_states = ($node_id => $concatenated_block_wise_gap_states, ...) for nodes specified by $fl_full_nodes, and
#	%br2indel_events = ($branch_id => \@events_on_branch, ...) only for branches experiencing indel events, with
#	@{$events_on_branch[$e]} = ($state_upper_end, $state_lower_end, \@involved_blocks) for the $e th event along the branch $branch_id.
#
# OUTPUT: \@linear_indel_state_distributions, where
#
# 	@linear_indel_state_distributions stores indel state distributions in a linear manner, so that
#
#	@{$linear_indel_state_distributions[$ser_cl]} is for the $ser_cl th cluster in the serial order from the left-end to the right-end.
#	= ($indx_seg, $cl_start, $cl_end, $state)
#		if $state = '?' (for segments skipped due to inadequate informaiton) or 'X' (for gapless blocks), and
#	= ($indx_seg, $cl_start, $cl_end, $state, \@gap_blocks, $min_totct_indels, \@scenario_distribution)
#		if $state = 'X/-' (for gap-block clusters, excluding gapless blocks).
#	Here $indx_seg is the index of the segment that accommodated the cluster in the original @indel_state_distributions, 
#
sub linear_order_indel_state_distributions (\@) {

	my ($indel_state_distributions) = @_;

	my $ct_segments = @{$indel_state_distributions};

	my @linear_indel_state_distributions = ();

	for (my $indx_seg = 0; $indx_seg < $ct_segments; $indx_seg++) { # Main for-loop (over segments). #

	    foreach my $clwise_distri (@{$indel_state_distributions->[$indx_seg]}) { # Inner foreach-loop (over clusters and gapless blocks). #
		my @new_clwise_distri = ($indx_seg, @{$clwise_distri});
		push @linear_indel_state_distributions, \@new_clwise_distri;

	    }			# End of the inner foreach-loop (over clusters and gapless blocks). #

	}		# End of the main for-loop (over segments). #

	return \@linear_indel_state_distributions;

}	# End of the subroutine 'linear_order_indel_state_distributions' #


1;		# a "spell" which makes the module "use"-able and/or "require"-able #
