# Supplementary material for: Characterization of multiple sequence alignment errors using complete-likelihood score and position-shift map
Source: BMC Bioinformatics. 2016 Mar 18;17:133. doi: 10.1186/s12859-016-0945-5 (PMC4799563; doi:10.1186/s12859-016-0945-5)
Supplement: Additional file 2: — The ZIP archive of a package that contains the original versions of Perl modules and scripts used for creating the simulated and reconstructed MSAs and for analyzing these MSAs. It also contains a README file that describes how to use the modules and scripts. (The modules and scripts will run on a Mac OS X terminal. And it will probably run on other UNIX platforms, although we have not tested whether they indeed do.) The package also contains the Dawg control files that were used for the simulations. The latest version of the package (“ComplLiMment_P.verxxx”) can be found in the ‘lolipog’ directory at the FTP repository of the Bioinformatics Organization [85]. (ZIP 4746 kb) [file 12859_2016_945_MOESM2_ESM.zip › additional_file_2/ComplLiMment_P.ver0.6.1.2/MyPerlModules_LOLIPOG/MyInferAncStates_parser_dawg.pm]

package MyInferAncStates_parser_dawg;
#
###################################################################################
#	FA_LOLIPOG_P: A package to calculate First-Approximate LOg-LIkelihood for the Pattern Of Gaps
#		of a given MSA (almost exclusively via Perl modules and scripts).
#
#	Version 0.5: Copyright (C) 2014 Kiyoshi Ezawa
#
#    This package is free software: you can redistribute it and/or modify
#    it under the terms of the GNU General Public License as published by
#    the Free Software Foundation, either version 3 of the License, or
#    (at your option) any later version.
#
#    This package is distributed in the hope that it will be useful,
#    but WITHOUT ANY WARRANTY; without even the implied warranty of
#    MERCHANTABILITY or FITNESS FOR A PARTICULAR PURPOSE.  See the
#    GNU General Public License for more details.
#
#    You should have received a copy of the GNU General Public License, "GNU_GPL.txt",
#    along with this package.  If not, see <http://www.gnu.org/licenses/>.
#
#    The author can be contacted by e-mailing to <kezawa dot ezawa3 at gmail dot com>
#    (replace " dot " and " at " with "." and "@", respectively).
###################################################################################
#
# MyInferAncStates_parser_dawg.pm:
#	This package provides modules to parse the outputs of the program 'br_infer_psm_indel_events_dawg.pl',
#	which infers the ancestral states of the sequences simulated by Dawg.
#	It was created by modifying some modules in the package 'MyInferAncStates_parser.pm'.
#	(CREATED on Feb 28 (Fri), 2014)
#
#	TEMPORARILY REVISED on Mar 6 (Thu), 2014:
#	The subroutine 'parse_brief_output_infer_psm_indel_events_dawg' can now tentively skip
#	the gap-block cluster with "#{scenarios} = 0" and "Min_Total#{indel_events} = 0",
#	which is likely to be due to the cluster consisting ONLY OF a NULL BLOCK,
#	which cannot be properly handled by the current version of 'MyTreeMap_indel_ML.pm'.
#	
#
# MyInferAncStates_parser.pm:
#	This package provides modules to parse the outputs of programs inferring the ancestral states
#	of the sequences, such as those in PAML and the Perl script, 'br_infer_psm_indel_events.pl'.
#	(CREATION STARTED on Nov 23 (Sat), 2013, ENDED on Nov 26 (Tue), 2013)
#
#	MODIFIED on Dec 31 (Tue), 2013: 
#	A SERIOUS BUG, which concerns the complementary bases, was fixed in the subroutine 'revcom_anc_base_state_distr'.
#


use strict;
use warnings;

use MyArrayManipu qw( diff_array union_array );
use MyFile_manipu qw( open_input_file2 );
use MyTaxonomy qw( fetch_ancestry fetch_last_common_ancestor_ov2 fetch_common_ancestors
		 fetch_ext_offsprings fetch_all_offsprings );

use MyTreeManipu_II_dawg qw(
	input_tree_file_dawg read_tree_file_dawg input_subtree_dawg
	);

=for the predecessor 'MyInferAncStates_parser.pm'
use MyTreeManipu_II qw(
	extract_sgltree_from_file
	input_tree_file read_tree_file input_subtree
	input_tree_with_nodeids
	make_node2children
	);
	## copy_tree
	## output_tree draw_subtree
	## br_output_tree br_draw_subtree topo_subtree
	## br_output_tree_sep br_draw_subtree_sep
	## make_node2parent

use MyTreeManipu_II_spe qw(
	replace_nodeids
	input_ext_tree_file
	);
	## read_ext_tree_file input_ext_subtree
=cut

use Exporter;

our @ISA = qw(Exporter);

our @EXPORT_OK = qw(
	parse_brief_output_infer_psm_indel_events_dawg
	);
	# map_treenode2treenode
	# revcom_distr_psm_indel_events
	# linear_order_indel_state_distributions

=for the predecessor 'MyInferAncStates_parser.pm'
sub reconstruct_rst_tree ($$$);
=cut


our $TOP_NODE = $MyTreeManipu_II_dawg::TOP_NODE;
our $INDX_LENGTH = $MyTreeManipu_II_dawg::INDX_LENGTH;
##our $INDX_BOOT = $MyTreeManipu_II::INDX_BOOT;
our $INDX_INTNODENAME = $MyTreeManipu_II_dawg::INDX_INTNODENAME;

=for the package 'MyTreeManipu_II.pm'
our $START_GROUP = '(';	# the symbol marking the start of the grouping of nodes.
our $END_GROUP = ')';  # the symbol marking the end of the grouping of nodes.
=cut


# parse_brief_output_infer_psm_indel_events_dawg:
#	This subroutine was created by modifying 'parse_brief_output_infer_psm_indel_events'
#	so that it will be cut out for the output of the Perl script 'br_infer_psm_indel_events_dawg.pl'.
#	(CREATED on Feb 28 (Fri), 2014)
#
#	TEMPORARILY REVISED on Mar 6 (Thu), 2014:
#	The subroutine now copes with a gap-block cluster with "Min_Total#{indel_events} = 0; #{scenarios} = 0",
#	which is likely because the cluster consists ONLY of a NULL BLOCK,
#	by assigning an EMPTY SCENARIO DISTRIBUTION.
#
# parse_brief_output_infer_psm_indel_events:
#	This subroutine parses the brief output of the Perl script 'br_infer_psm_indel_events.pl',
#	which calculates the 'probability distribution' of ancestral gap states (and indel scenarios),
#	based on the parsimonious indel scenarios.
#
# INPUT: (\$infile, $fl_full_nodes), where
#	$infile is the path to the input file, which is an brief output of 'br_infer_psm_indel_events.pl';
#	$fl_full_nodes determines on what nodes the ancestral states should be stored in the output:
#	$fl_full_nodes = 0 when you need only the state distribution on the top node,
#	               = 1 when you need those on all interior nodes,
#		       = 2 when you need those on all nodes (including exterior nodes).
#
# OUTPUT: (\@parameters, \@info_segments, \@indel_state_distributions), where
#	@parameters = (\@full_tree, \@seqids, $msa_len, $tgt_seqid, $indx_tgt, $ct_segments), with
#	[ @full_tree = ($ftopnode_id, \%fnode2pa, \%fnode2ch, \%fname2id, \%fid2name, \%fbr_attr) for the full MSA, ] --- for the predecessor 'parse_brief_output_infer_psm_indel_events'.
#	@full_tree = ($ftopnode_id, \%fnode2pa, \%fnode2ch, \%fname2id, \%fid2name, \%fbr_attr, \%fname2id_intnode, $ftopnode_name) for the full MSA,
#	@seqids storing the sequence IDs,
#	$ct_segments = scalar (@info_segments) = scalar (@indel_state_distributions);
#
#	[ @{$info_segments[$s]} = ($seg_start, $seg_end, $usability_pattern, \@red_tree), with ] --- replaced with:
#	[ @{$info_segments[$s]} = ($seg_start, $seg_end, $usability_pattern, $red_topnode_id), with ] --- for the predecessor 'parse_brief_output_infer_psm_indel_events'.
#	@{$info_segments[$s]} = ($seg_start, $seg_end, $usability_pattern, $red_topnode_name), with 
#	$seg_start/end in the 0-based half-open convention,
#	[ @red_tree = ($rtopnode_id, \%rnode2pa, \%rnode2ch, \%rname2id, \%rid2name, \%rbr_attr) for the MSA reduced
#	according to the usability pattern; ] --- obsolete.
#	[ $red_topnode_id is the ID of the top-node (root) of the tree reduced according to the usability pattern
#	 ($red_topnode_id = undef for the segment skipped to infer ancestral states) ; ] --- for the predecessor 'parse_brief_output_infer_psm_indel_events'.
#	$red_topnode_name is the name of the top-node (root) of the tree reduced according to the usability pattern
#	 ($red_topnode_name = undef for the segment skipped to infer ancestral states) ;
#
#	@sw_indel_state_distributons = @{$indel_state_distributons[$s]}
#	stores the indel state distributions for the $s th segment, and
#
#	@{$sw_indel_state_distributions[2*$cl]} = ($cl_start, $cl_end, $state)
#	for the gapless block left-flanking the $cl th gap-block cluster
#	(or on the right-end of the segment (with $cl = #{clusters})),
#	or (always with $cl = 0) for the skipped segment due to inadquate information.
#	$state	= 'X' for a gapless block,
#		= '?' for a skipped segment due to inadequate information.
#
#	@{$sw_indel_state_distributions[2*$cl + 1]}
#	= ($cl_start, $cl_end, $state = 'X/-', \@gap_blocks, $min_totct_indels, \@scenario_distribution) 
#	is for the $cl th gap-block cluster, where
#
#	@{$gap_blocks[$g]} = ($bl_start, $bl_end, $indx_gp, $gpattern) is for the $g th gap-block, and
#
#	@{$scenario_distribution[$ps]} = ($rel_prob, \%node2bw_gap_states, \%br2indel_events)
#	 is for the $ps th parsimonious indel scenario, with
#	
#	[ %node2bw_gap_states = ($node_id => $concatenated_block_wise_gap_states, ...) for nodes specified by $fl_full_nodes, and ] --- for the predecessor 'parse_brief_output_infer_psm_indel_events'.
#	This subroutine parses the brief output of the Perl script 'br_infer_psm_indel_events.pl',
#	%node2bw_gap_states = ($node_name => $concatenated_block_wise_gap_states, ...) for nodes specified by $fl_full_nodes, and
#	[ %br2indel_events = ($branch_id => \@events_on_branch, ...) only for branches experiencing indel events, with ] --- for the predecessor 'parse_brief_output_infer_psm_indel_events'.
#	%br2indel_events = ($branch_lower_end_name => \@events_on_branch, ...) only for branches experiencing indel events, with
#	@{$events_on_branch[$e]} = ($state_upper_end, $state_lower_end, \@involved_blocks) for the $e th event along the branch $branch_id.
#
sub parse_brief_output_infer_psm_indel_events_dawg (\$$) {

	my ($infile, $fl_full_nodes) = @_;
	local $/ = ''; # Use blank lines as input-record-separators. #

	my $fh_in = open_input_file2 (${$infile});
	unless (defined $fh_in) {
	    print STDOUT "[ERROR 'parse_brief_output_infer_psm_indel_events_dawg'] 'open_input_file2' FAILED on the input file '${$infile}': $! !\n";
	    return (undef, undef, undef); 
	}

		## Read the input sequence tree. ##

	my $top_node_name0;
	##my $top_node_id0;

	while (my $in = <$fh_in>) {
	    ($in =~ m/^\[\[\s*Input\s+Tree/) or next;
	    ##($in =~ m/^\[\[\s*Input\s+tree/) or next; # A BUG fixed on Nov 26 (Tue), 2013. #

	    ($top_node_name0) = ($in =~ m/top_node_name\s*\=\s*([^\s\(\)]+)/);
	    ##($top_node_id0) = ($in =~ m/top_node_ID\s*\=\s*([^\s\(\)]+)/);
	    last;
	}
	unless (defined $top_node_name0) {
	##unless (defined $top_node_id0) {...}
	    print STDOUT "[ERROR 'parse_brief_output_infer_psm_indel_events_dawg'] ILLEGAL INPUT: CanNOT FIND the top-node name: $! !\n";
	    close ($fh_in);
	    return (undef, undef, undef);
	}

	my $full_tree = <$fh_in>;

	my %fnode2pa; my %fnode2ch; my %fname2id; my %fid2name; my %fbr_attr;
	my %fname2id_intnode; my $ftopnode_name;

	unless ( input_tree_file_dawg ($full_tree, %fnode2pa, %fnode2ch, %fname2id, %fid2name, %fbr_attr, %fname2id_intnode, $ftopnode_name) ) {
	    print STDOUT "[ERROR 'parse_brief_output_infer_psm_indel_events_dawg'] The subroutine 'input_tree_file_dawg' FAILED to extract the full tree: $! !\n";
	    close ($fh_in);
	    return (undef, undef, undef);
	}
=for the predecessor 'parse_brief_output_infer_psm_indel_events'.
	unless ( input_ext_tree_file ($full_tree, %fnode2pa, %fnode2ch, %fname2id, %fid2name, %fbr_attr, 1) ) {
	    print STDOUT "[ERROR 'parse_brief_output_infer_psm_indel_events_dawg'] The subroutine 'input_ext_tree_file' FAILED to extract the full tree: $! !\n";
	    close ($fh_in);
	    return (undef, undef, undef);
	}
=cut

	my $ftopnode_id = $fname2id{$TOP_NODE};
	unless ($ftopnode_name eq $top_node_name0) {
	##unless ($ftopnode_id eq $top_node_id0) {...} #For the predecessor 'parse_brief_output_infer_psm_indel_events'.
	    print STDOUT "[ERROR 'parse_brief_output_infer_psm_indel_events_dawg'] ILLEGAL INPUT: The top-node name in the label (=$top_node_name0) CONFLICTS with the name displayed in the tree (=$ftopnode_name): $! !\n";
	    close ($fh_in);
	    return (undef, undef, undef);
	}

		# MODIFIED in creation of 'parse_brief_output_infer_psm_indel_events_dawg'. #

	my @full_tree = ($ftopnode_id, \%fnode2pa, \%fnode2ch, \%fname2id, \%fid2name, \%fbr_attr, \%fname2id_intnode, $ftopnode_name);

		# @full_tree = ($ftopnode_id, \%fnode2pa, \%fnode2ch, \%fname2id, \%fid2name, \%fbr_attr, \%fname2id_intnode, $ftopnode_name) for the full MSA,

=for the predecessor 'parse_brief_output_infer_psm_indel_events'.
	my @full_tree = ($ftopnode_id, \%fnode2pa, \%fnode2ch, \%fname2id, \%fid2name, \%fbr_attr);
		# @full_tree = ($ftopnode_id, \%fnode2pa, \%fnode2ch, \%fname2id, \%fid2name, \%fbr_attr) for the full MSA,
=cut

		## Read the MSA information ##

	my $label_msa = <$fh_in>;

	my ($ct_seqs0) = ($label_msa =~ m/\(\#\{sequences\}\s*\=\s*(\d+)\)/);
	unless (defined $ct_seqs0) {
	    $label_msa =~ s/\s+$//;
	    print STDOUT "[ERROR 'parse_brief_output_infer_psm_indel_events_dawg'] ILLEGAL INPUT: The number of sequences canNOT be extracted from the label: $!\n";
	    print STDOUT "'$label_msa' .\n\n";
	    close ($fh_in);
	    return (undef, undef, undef);
	}

	(my $list_seqids = <$fh_in>) =~ s/\s*\.\s+$//; 
	##(my $list_seqids = <$fh_in>) =~ s/\.\s+$//; # A BUG fixed on Dec 19 (Thu), 2013. #
	$list_seqids =~ s/^Sequences\:\s+//;
	my @seqids = split /\,\s*/, $list_seqids;

	unless (@seqids == $ct_seqs0) {
	    my $ct_seqids = @seqids;
	    print STDOUT "[ERROR 'parse_brief_output_infer_psm_indel_events_dawg'] ILLEGAL INPUT: The number of sequences in the label (=$ct_seqs0) CONFLICTS with $ct_seqids, which is the number of IDs in the list: $! !\n";
	    print STDOUT ' ' x 3, join (', ', @seqids), " .\n\n";
	    close ($fh_in);
	    return (undef, undef, undef);
	}

	my $descr_msa_len = <$fh_in>;
	my ($msa_len) = ($descr_msa_len =~ m/^\#\{columns\s+in\s+MSA\}\s*\=\s*(\d+)/);
	unless (defined $msa_len) {
	    $descr_msa_len =~ s/\s+$//;
	    print STDOUT "[ERROR 'parse_brief_output_infer_psm_indel_events_dawg'] ILLEGAL INPUT: The length of the MSA canNOT be extracted from the line: $!\n";
	    print STDOUT "'$descr_msa_len' .\n\n";
	    close ($fh_in);
	    return (undef, undef, undef);
	}

	my $descr_tgt_indx = <$fh_in>;
	my ($tgt_seqid, $indx_tgt) = ($descr_tgt_indx =~ m/^\{Index\s+for\s+the\s+target\s+sequence\s+\'([^\s\']+)\'\}\s*\=\s*(\S+)/ );
	unless (defined $indx_tgt) {
	    $descr_tgt_indx =~ s/\s+$//; 
	    print STDOUT "[ERROR 'parse_brief_output_infer_psm_indel_events_dawg'] ILLEGAL INPUT: The index of the target sequence canNOT be extracted from the line: $!\n";
	    print STDOUT "'$descr_tgt_indx' .\n\n";
	    close ($fh_in);
	    return (undef, undef, undef);
	}

	my $descr_ct_segs = <$fh_in>;
	my ($ct_segments) = ($descr_ct_segs =~ m/^\#\{MSA\s+Segments\}\s*\=\s*(\d+)/);
	unless (defined $ct_segments) {
	    $descr_ct_segs =~ s/\s+$//; 
	    print STDOUT "[ERROR 'parse_brief_output_infer_psm_indel_events_dawg'] ILLEGAL INPUT: The number of MSA segments canNOT be extracted from the line: $! !\n";
	    print STDOUT "'$descr_ct_segs' .\n\n";
	    close ($fh_in);
	    return (undef, undef, undef);
	}

	my @parameters = (\@full_tree, \@seqids, $msa_len, $tgt_seqid, $indx_tgt, $ct_segments);

		# @parameters = (\@full_tree, \@seqids, $msa_len, $tgt_seqid, $indx_tgt, $ct_segments), with


		### MAIN PROCESS: Read the cluster-wise distributions of the indel scenarios
		### (and the associated ancestral gap states), which were bundled into segments.

	my @info_segments = my @indel_state_distributions = ();

	while (my $head_seg = <$fh_in>) { # Main outer while-loop (over segments) #

	    my ($seg_no) = ($head_seg =~ m/^\<\<\<\<\s+The\s+(\d+)\s+th\s+Segment/) ;
	    unless (defined $seg_no) {
		$head_seg =~ s/\s+$//;
		print STDOUT "[ERROR 'parse_brief_output_infer_psm_indel_events_dawg'] ILLEGAL INPUT: CanNOT Extract the segment no. from the segment heading: $! !\n";
		print STDOUT "'$head_seg' .\n\n";
		close ($fh_in);
		return (undef, undef, undef);
	    }

	    my ($seg_start, $seg_end) = ($head_seg =~ m/Region\s+\=\s+\[(\d+)\,\s*(\d+)\)/);
	    unless (defined $seg_end) {
		$head_seg =~ s/\s+$//;
		print STDOUT "[ERROR 'parse_brief_output_infer_psm_indel_events_dawg'] ILLEGAL INPUT: CanNOT Extract the segment end coordinate from the segment heading: $! !\n";
		print STDOUT "'$head_seg' .\n\n";
		close ($fh_in);
		return (undef, undef, undef);
	    }

	    my ($us_pattern) = ($head_seg =~ m/Usability\s+pattern\s+\=\s*\'([^\s\']+)\'/);
	    unless (defined $us_pattern) {
		$head_seg =~ s/\s+$//;
		print STDOUT "[ERROR 'parse_brief_output_infer_psm_indel_events_dawg'] ILLEGAL INPUT: CanNOT Extract the segment end coordinate from the segment heading: $! !\n";
		print STDOUT "'$head_seg' .\n\n";
		close ($fh_in);
		return (undef, undef, undef);
	    }

	    my @seg_info = ($seg_start, $seg_end, $us_pattern);
	    $info_segments[$seg_no] = \@seg_info;

		# @{$info_segments[$s]} = ($seg_start, $seg_end, $usability_pattern, $red_topnode_id), with 
		# $seg_start/end in the 0-based half-open convention,
		# $red_topnode_id is the ID of the top-node (root) of the tree reduced according to the usability pattern
		#  ($red_topnode_id = undef for the segment skipped to infer ancestral states) ;

	    my $second_chunk = <$fh_in>;

	    if ($second_chunk =~ s/^\[\[\s+Reduced\s+Tree\s+//) {

			# Normal case. #

			# MODIFIED in creation of 'parse_brief_output_infer_psm_indel_events_dawg'. #
		my ($red_topnode_name) = ($second_chunk =~ m/\(top_node_name\s*\=\s*([^\s\(\)]+)\)/);
		##my ($red_topnode_id) = ($second_chunk =~ m/\(top_node_ID\s*\=\s*([^\s\(\)]+)\)/);
		unless (defined $red_topnode_name) {
		##unless (defined $red_topnode_id) {...}
		    $second_chunk =~ s/\s+$//;
		    print STDOUT "[ERROR 'parse_brief_output_infer_psm_indel_events_dawg'] ILLEGAL INPUT: CanNOT Extract the top-node name for the reduced tree from the second chunk: $! !\n";
		    print STDOUT "'$second_chunk' .\n\n";
		    close ($fh_in);
		    return (undef, undef, undef);
		}
		push @seg_info, $red_topnode_name;
		##push @seg_info, $red_topnode_id;

			# Go ahead with reading the indel scenario distribution.

	    } elsif ($second_chunk =~ m/^SKIPPED\s+INFERRING/) {
	    ##} elsif ($second_chunk =~ m/^SKIPPED\s+INDERRING/) { # A BUG fixed on Nov 26 (Tue), 2013. #

			# The ancestral state inference was skipped for this segment. #

		my @sw_indel_state_distributions = ( [$seg_start, $seg_end, '?'] );
		$indel_state_distributions[$seg_no] = \@sw_indel_state_distributions;

		next;	# Go ahead to the next segment.
		
	    } else {
			# An Unexpected Case. #

		$second_chunk =~ s/\s+$//;
		print STDOUT "[ERROR 'parse_brief_output_infer_psm_indel_events_dawg'] ILLEGAL INPUT: an ANOMALOUS SECOND CHUNK for the $seg_no th segment: $! !\n";
		print STDOUT "'$second_chunk' .\n\n";
		close ($fh_in);
		return (undef, undef, undef);
	    }

	    my $red_topnode_name = $seg_info[3];
	    ##my $red_topnode_id = $seg_info[3];

	    my $red_tree = <$fh_in>; # Emit the chunk for the reduced tree.
	    my $heading_main = <$fh_in>; # Emit the heading that tells that the main description begins. 

	    my @sw_indel_state_distributions = ();

	    while (my $head_cls = <$fh_in>) { # Main middle while-loop (over clusters) #

		if ($head_cls =~ s/^\<\s+Gapless\s+block\s+// ) {

			# Gapless block. #

		    my ($bl_start, $bl_end) = ($head_cls =~ m/region\s+\=\s+\[(\d+)\,\s*(\d+)\)/ );
		    unless (defined $bl_end) {
			$head_cls =~ s/\s+$//;
			print STDOUT "[ERROR 'parse_brief_output_infer_psm_indel_events_dawg'] ILLEGAL INPUT: CanNOT extract the block-end coordinate from the following heading of the gapless block in the $seg_no th segment: $! !\n";
			print STDOUT "'< Gapless block $head_cls' .\n\n";
			close ($fh_in);
			return (undef, undef, undef);
		    }

		    my ($rfl_cl_no) = ($head_cls =~ m/^left\-flanking\s+the\s+(\d+)/) ;
		    ##my ($rfl_cl_no) = ($head_cls =~ m/^left\-flanking\s+the\s+(\d)/) ; # A BUG fixed on Nov 26 (Tue), 2013. #

		    unless (defined $rfl_cl_no) {
			if ($head_cls =~ m/^on\s+the\s+right\-end/) {

				# The right-end of the segment. #

			    push @sw_indel_state_distributions, [$bl_start, $bl_end, 'X'];

			    last; # End the middle while-loop.

			} else {
				# An unexpected case. #

			    $head_cls =~ s/\s+$//;
			    print STDOUT "[ERROR 'parse_brief_output_infer_psm_indel_events_dawg'] ILLEGAL INPUT: CanNOT extract the right-flanking cluster number from the following heading of the gapless block in the $seg_no th segment: $! !\n";
			    print STDOUT "'< Gapless block $head_cls' .\n\n";
			    close ($fh_in);
			    return (undef, undef, undef);
			}

		    } # END of "unless (defined $right_cl_no) {...}"

		    unless (@sw_indel_state_distributions == 2* $rfl_cl_no) {
			print STDOUT "[ERROR 'parse_brief_output_infer_psm_indel_events_dawg'] The size of the array, ", '@sw_indel_state_distributions (=', scalar (@sw_indel_state_distributions), ") is NOT EQUAL to twice the number of the right-flanking cluster (=$rfl_cl_no): $! !\n";
			close ($fh_in);
			return (undef, undef, undef);
		    }

		    $sw_indel_state_distributions[2*$rfl_cl_no] = [$bl_start, $bl_end, 'X'];

		    next; # Go ahead to the gap-block cluster on the right. 

			# @{$sw_indel_state_distributions[2*$cl]} = ($cl_start, $cl_end, $state)
			# for the gapless block left-flanking the $cl th gap-block cluster
			# (or on the right-end of the segment (with $cl = #{clusters})),
			# or (always with $cl = 0) for the skipped segment due to inadquate information.
			# $state	= 'X' for the gapless block,
			# 	= '?' for the skipped segment due to inadequate information.

		} # END of "if ($head_cls =~ s/^\<\s+Gapless\s+block\s+/) {...}"


			## Read information on the gap-block cluster. ##

		my ($cl_no) = ($head_cls =~ m/^\<\s+The\s+(\d+)\s+th\s+cluster/ );
		unless (defined $cl_no) {
		    $head_cls =~ s/\s+$//;
		    print STDOUT "[ERROR 'parse_brief_output_infer_psm_indel_events_dawg'] ILLEGAL INPUT: CanNOT extract the cluster number from the following heading of a cluster in the $seg_no th segment: $! !\n";
		    print STDOUT "'$head_cls' .\n\n";
		    close ($fh_in);
		    return (undef, undef, undef);
		}

		unless (@sw_indel_state_distributions == 2 * $cl_no + 1) {
		    print STDOUT "[ERROR 'parse_brief_output_infer_psm_indel_events_dawg'] The temporary size of the array, ", '@sw_indel_state_distributions (=', scalar (@sw_indel_state_distributions), ') is NOT EQUAL to 2 * $cl_no + 1, where $cl_no = ', "$cl_no, for the $seg_no th segment: $! !\n";
		    close ($fh_in);
		    return (undef, undef, undef);
		}

		my ($cl_start, $cl_end) = ($head_cls =~ m/region\s+\=\s+\[(\d+)\,\s*(\d+)\)/ );
		unless (defined $cl_end) {
		    $head_cls =~ s/\s+$//;
		    print STDOUT "[ERROR 'parse_brief_output_infer_psm_indel_events_dawg'] ILLEGAL INPUT: CanNOT extract the end-coordinate of the cluster from the following heading of a cluster in the $seg_no th segment: $! !\n";
		    print STDOUT "'$head_cls' .\n\n";
		    close ($fh_in);
		    return (undef, undef, undef);
		}

		my ($ct_gblks) = ($head_cls =~ m/\#\{gap\-blocks\}\s+\=\s+(\d+)/ );
		unless (defined $ct_gblks) {
		    $head_cls =~ s/\s+$//;
		    print STDOUT "[ERROR 'parse_brief_output_infer_psm_indel_events_dawg'] ILLEGAL INPUT: CanNOT extract the number of gap-blocks from the following heading of a cluster in the $seg_no th segment: $! !\n";
		    print STDOUT "'$head_cls' .\n\n";
		    close ($fh_in);
		    return (undef, undef, undef);
		}

			# Read information on the gap-blocks. #

		my $head_gblocks = <$fh_in>;
		my $fld_tags_gblocks = <$fh_in>;
		my $info_gblocks = <$fh_in>;

		my @gap_blocks = ();

		foreach my $gblock (split /\n+/, $info_gblocks) { # 1st inner foreach-loop (over gap-blocks) #
		     my ($bl_no, $bl_len, $bl_start, $bl_end, $indx_gp, $gpattern) = split /\s+/, $gblock;
		     push @gap_blocks, [$bl_start, $bl_end, $indx_gp, $gpattern];

			# @{$gap_blocks[$g]} = ($bl_start, $bl_end, $indx_gp, $gpattern) is for the $g th gap-block, and

		}					# End of the 1st inner foreach-loop (over gap-blocks) #

		unless (@gap_blocks == $ct_gblks) {
		    print STDOUT "[ERROR 'parse_brief_output_infer_psm_indel_events_dawg'] The size of ", '@gap_blocks (=', scalar (@gap_blocks), ") CONFLICTS with the number of gap-blocks (=$ct_gblks) described in the heading: $! !\n";
		    close ($fh_in);
		    return (undef, undef, undef);
		}

			# Read the distribution of parsimonious scenarios for a gap-block cluster. #

		my $heading_list_psm_scns = <$fh_in>;

			# MODIFIED accompanying the revision of 'MyTreeMap_indels.pm' on Mar 10 (Mon), 2014.) #
		my ($min_totct_indels) = ($heading_list_psm_scns =~ m/Min_Total\#\{indel_events\}\s+\=\s+([^\;\s]+)/ );
		##my ($min_totct_indels) = ($heading_list_psm_scns =~ m/Min_Total\#\{indel_events\}\s+\=\s+(\d+)/ );
		unless (defined $min_totct_indels) {
		    $heading_list_psm_scns =~ s/\s+$//;
		    print STDOUT "[ERROR 'parse_brief_output_infer_psm_indel_events_dawg'] ILLEGAL INPUT: CanNOT extract the minimum total count of indel events from the following heading for the $cl_no th gap-block cluster in the $seg_no th segment: $! !\n";
		    print STDOUT "'$heading_list_psm_scns' .\n\n";
		    close ($fh_in);
		    return (undef, undef, undef);
		}

			# MODIFIED accompanying the revision of 'MyTreeMap_indels.pm' on Mar 11 (Tue), 2014.) #
		my ($ct_psm_scns) = ($heading_list_psm_scns =~ m/\#\{scenarios\}\s+\=\s+([^\)\s]+)/ );
		##my ($ct_psm_scns) = ($heading_list_psm_scns =~ m/\#\{scenarios\}\s+\=\s+(\d+)/ );
		unless (defined $ct_psm_scns) {
		    $heading_list_psm_scns =~ s/\s+$//;
		    print STDOUT "[ERROR 'parse_brief_output_infer_psm_indel_events_dawg'] ILLEGAL INPUT: CanNOT extract the count of parsimonious indel scenarios from the following heading for the $cl_no th gap-block cluster in the $seg_no th segment: $! !\n";
		    print STDOUT "'$heading_list_psm_scns' .\n\n";
		    close ($fh_in);
		    return (undef, undef, undef);
		}

			## When encountering ($min_totct_indels eq 'N/A'),
			## assign an empty scenario distribution to the cluster.
			## (TEMPORARILY ADDED accompanying the revision of 'MyTreeMap_indels.pm' on Mar 10 (Mon), 2014.) ##

		if ($min_totct_indels eq 'N/A') { # Further Modified on Mar 11 (Tue), 2014. #
		##if (($min_totct_indels eq 'N/A') and ($ct_psm_scns == 0)) {...} 
		    print STDOUT "[CAUTION 'parse_brief_output_infer_psm_indel_events_dawg'] The $cl_no th gap-block cluster in the $seg_no th segment has Min_Total#{indel_events} = $min_totct_indels and #{scenarios} = $ct_psm_scns, probably because it contains (a) long gap(s): $! !\n\n";
		    my @scenario_distribution = (); # An empty scenario distribution !!
		    $sw_indel_state_distributions[2 * $cl_no + 1] = [$cl_start, $cl_end, 'X/-', \@gap_blocks, $min_totct_indels, \@scenario_distribution];
		    my $info = <$fh_in>;
		    unless ($info =~ m/^\[INFORMATION\]/) {
			$info  =~ s/\s+$//;
			print STDOUT "[ERROR 'parse_brief_output_infer_psm_indel_events_dawg'] Found an UNEXPECTED CHUNK: $! !\n";
			print STDOUT "'$info' .\n\n";
		 	close ($fh_in);
			return (undef, undef, undef);
		    }
		    next;
		}

			## When encountering ($min_totct_indels == 0) and ($ct_psm_scns == 0),
			## assign an empty scenario distribution to the cluster.
			## (TEMPORARILY ADDED (as a first-aid) on Mar 6 (Thu), 2014.) ##

		if (($min_totct_indels == 0) and ($ct_psm_scns == 0)) {
		    if (($ct_gblks == 1) and ($gap_blocks[0]->[3] eq '-' x $ct_seqs0)) {
			print STDOUT "[CAUTION 'parse_brief_output_infer_psm_indel_events_dawg'] The $cl_no th gap-block cluster in the $seg_no th segment consists ONLY of a NULL BLOCK: $! !\n";
		    } else {
			print STDOUT "[CAUTION 'parse_brief_output_infer_psm_indel_events_dawg'] Somehow, the $cl_no th gap-block cluster in the $seg_no th segment has Min_Total#{indel_events} = 0 and #{scenarios} = 0: $! !\n";
		    }
		    my @scenario_distribution = (); # An empty scenario distribution !!
		    $sw_indel_state_distributions[2 * $cl_no + 1] = [$cl_start, $cl_end, 'X/-', \@gap_blocks, $min_totct_indels, \@scenario_distribution];
		    next;
		}

		my @scenario_distribution = ();

		while (my $head_scn = <$fh_in>) { # 2nd inner whlie-loop (over parsimonious scenarios). #

		    my ($scn_no, $rel_prob) = ($head_scn =~ m/^\{\s+Scenario\s+no\.\s+(\d+)\s*\;\s+rel_prob\.\s*\=\s*([^\s\{\}]+)/ );
		    unless (defined $rel_prob) {
			$head_scn =~ s/\s+$//;
			print STDOUT "[ERROR 'parse_brief_output_infer_psm_indel_events_dawg'] ILLEGAL INPUT: CanNOT extract the relative probability from the following heading of a parsimonious scenario for the $cl_no th gap-block cluster in the $seg_no th segment: $! !\n";
			print STDOUT "'$head_scn' .\n\n";
			close ($fh_in);
			return (undef, undef, undef);
		    }
		    unless (@scenario_distribution == $scn_no) {
			print STDOUT "[ERROR 'parse_brief_output_infer_psm_indel_events_dawg'] The temporary size of ", '@scenario_distribution (=', scalar (@scenario_distribution), ") CLASHES with the parsimonious scenario no. (=$scn_no) for the $cl_no th gap-block cluster in the $seg_no th segment: $! !\n";
			close ($fh_in);
			return (undef, undef, undef);
		    }

			# Read block-wise gap states mapped onto the nodes. #

		    my $head_bw_gstates = <$fh_in>;
		    my $fld_tags_bw_gstates = <$fh_in>;
		    my $info_bw_gstates = <$fh_in>;

		    my %node2bw_gap_states;
		    my $ct_rlv_nodes = my $ct_gaponly = 0; # A measure to avoid a buggy behavior. (introduced on Nov 26 (Tue), 2013). #

		    foreach my $line (split /\n+/, $info_bw_gstates) { # 1st inner-inner foreach-loop (over nodes). #
				# MODIFIED in creation of 'parse_brief_output_infer_psm_indel_events_dawg'. #
			my ($node_name, $cnct_bw_gstats) = split /\s+/, $line;
			##my ($node_id, $cnct_bw_gstats) = split /\s+/, $line;

				# Introduced (on Nov 26 (Tue), 2013) in order to avoid a buggy behavior when encountering gap-only columns. #
			$ct_rlv_nodes++;
			($cnct_bw_gstats =~ m/X/) or ($ct_gaponly++);

			if ($fl_full_nodes <= 0) {
				# MODIFIED in creation of 'parse_brief_output_infer_psm_indel_events_dawg'. #
			    ($node_name eq $red_topnode_name) or next; # Skip except the top node.
			    ##($node_id eq $red_topnode_id) or next; # Skip except the top node.
			} elsif ($fl_full_nodes < 2) {
				# MODIFIED in creation of 'parse_brief_output_infer_psm_indel_events_dawg'. #
			    (defined $fname2id_intnode{$node_name}) or next; # Skip an exterior node. #
			    ##my $children = $fnode2ch{$node_id};
			    ##((defined $children) and (@{$children}>0)) or next; # Skip an exterior node.
			}
				# MODIFIED in creation of 'parse_brief_output_infer_psm_indel_events_dawg'. #
			$node2bw_gap_states{$node_name} = $cnct_bw_gstats;
			##$node2bw_gap_states{$node_id} = $cnct_bw_gstats;

				# %node2bw_gap_states = ($node_name => $concatenated_block_wise_gap_states, ...) for nodes specified by $fl_full_nodes, and
				# [ %node2bw_gap_states = ($node_id => $concatenated_block_wise_gap_states, ...) for nodes specified by $fl_full_nodes, and ] --- for the predecessor 'parse_brief_output_infer_psm_indel_events'.

		    }						# End of the 1st inner-inner foreach-loop (over nodes). #

			# Read indel events mapped onto the branches. #

		    my $head_indels = <$fh_in>;
		    my $fld_tags_indels = <$fh_in>;

				# FURTHER MODIFIED (on Mar 9 (Sun), 2014) to cope with the new revision of 'MyTreeMap_indels.pm' that handles gap-only columns. #
		    my $info_indels = ($min_totct_indels > 0) ? <$fh_in> : '';
		    ##		#  MODIFIED (on Nov 26 (Tue), 2013) in order to avoid a buggy behavior when encountering gap-only columns. #
		    ##my $info_indels = ($ct_gaponly < $ct_rlv_nodes) ? <$fh_in> : '';
		    ####my $info_indels = <$fh_in>;

		    my %br2indel_events;

		    foreach my $line (split /\n+/, $info_indels) { # 2nd inner-inner foreach-loop (over indel-undergoing branches). #

			my @fields = split /\s+/, $line;
				# MODIFIED in creation of 'parse_brief_output_infer_psm_indel_events_dawg'. #
			my $br_le_name = shift @fields;
			##my $br_id = shift @fields;

			my @events_on_branch = ();

			foreach my $fld (@fields) { # Inner-most foreach-loop (over indel events on the branch). # 
			    my ($stat_ue, $stat_le, $cnct_blks) = split /\//, $fld;
			    my @involved_blocks = split /\,/, $cnct_blks;
			    push @events_on_branch, [$stat_ue, $stat_le, \@involved_blocks];

			}		# End of the inner-most foreach-loop (over indel events on the branch). #

				# MODIFIED in creation of 'parse_brief_output_infer_psm_indel_events_dawg'. #
			$br2indel_events{$br_le_name} = \@events_on_branch;
			##$br2indel_events{$br_id} = \@events_on_branch;

			    # [ %br2indel_events = ($branch_id => \@events_on_branch, ...) only for branches experiencing indel events, with ] --- for the predecessor 'parse_brief_output_infer_psm_indel_events'.
			    # %br2indel_events = ($branch_lower_end_name => \@events_on_branch, ...) only for branches experiencing indel events, with
			    # @{$events_on_branch[$e]} = ($state_upper_end, $state_lower_end, \@involved_blocks) for the $e th event

		    }				# End of the 2nd inner-inner foreach-loop (over indel-undergoing branches). #

		    $scenario_distribution[$scn_no] = [$rel_prob, \%node2bw_gap_states, \%br2indel_events];


			# @{$scenario_distribution[$ps]} = ($rel_prob, \%node2bw_gap_states, \%br2indel_events)
			#  is for the $ps th parsimonious indel scenario, with

		    ($scn_no == $ct_psm_scns - 1) and last; # We know that this is the last scenario. #


		}			# End of the 2nd inner while-loop (over parsimonious scenarios). #

		unless (@scenario_distribution == $ct_psm_scns) {
		    print STDOUT "[ERROR 'parse_brief_output_infer_psm_indel_events_dawg'] The size of ", '@scenario_distribution (=', scalar (@scenario_distribution), ") CLASHES with the number of parsimonious scenarios (=$ct_psm_scns) recorded in the heading: $! !\n";
		    close ($fh_in);
		    return (undef, undef, undef);
		}


		$sw_indel_state_distributions[2 * $cl_no + 1] = [$cl_start, $cl_end, 'X/-', \@gap_blocks, $min_totct_indels, \@scenario_distribution];

			# @{$sw_indel_state_distributions[2*$cl + 1]}
			# = ($cl_start, $cl_end, $state = 'X/-', \@gap_blocks, $min_totct_indels, \@scenario_distribution) 
			# is for the $cl th gap-block cluster, where

	    }			# End of the main middle while-loop (over clusters) #

	    $indel_state_distributions[$seg_no] = \@sw_indel_state_distributions;

		# @sw_indel_state_distributons = @{$indel_state_distributons[$s]}
		# stores the indel state distributions for the $s th segment, and

	}		# End of the main outer while-loop (over segments) #

	close ($fh_in);

=An earlier attempt (TO BE REMOVED if all are successful).
	push @indel_state_distributions, \@sw_indel_state_distributions;

	unless ((defined $seg_no) and ($seg_no == $ct_segments - 1)) {
	    (defined $seg_no) or ($seg_no = 'undef');
	    print STDOUT "[ERROR 'parse_brief_output_infer_psm_indel_events_dawg'] The final segment number (=$seg_no) CLASHES with the number of MSA segments (=$ct_segments) minus one: $! !\n";
	    return (undef, undef, undef);
	}
=cut

	unless (@info_segments == $ct_segments) {
	    print STDOUT "[ERROR 'parse_brief_output_infer_psm_indel_events_dawg'] The size of ", '@info_segments', " (=", scalar (@info_segments), ") CLASHES with the number of MSA segments (=$ct_segments): $! !\n";
	    return (undef, undef, undef);
	}
	unless (@indel_state_distributions == $ct_segments) {
	    print STDOUT "[ERROR 'parse_brief_output_infer_psm_indel_events_dawg'] The size of ", '@indel_state_distributions', " (=", scalar (@indel_state_distributions), ") CLASHES with the number of MSA segments (=$ct_segments): $! !\n";
	    return (undef, undef, undef);
	}

	return (\@parameters, \@info_segments, \@indel_state_distributions);

}	# End of the subroutine 'parse_brief_output_infer_psm_indel_events_dawg'


1;		# a "spell" which makes the module "use"-able and/or "require"-able #
