# Supplementary material for: Characterization of multiple sequence alignment errors using complete-likelihood score and position-shift map
Source: BMC Bioinformatics. 2016 Mar 18;17:133. doi: 10.1186/s12859-016-0945-5 (PMC4799563; doi:10.1186/s12859-016-0945-5)
Supplement: Additional file 2: — The ZIP archive of a package that contains the original versions of Perl modules and scripts used for creating the simulated and reconstructed MSAs and for analyzing these MSAs. It also contains a README file that describes how to use the modules and scripts. (The modules and scripts will run on a Mac OS X terminal. And it will probably run on other UNIX platforms, although we have not tested whether they indeed do.) The package also contains the Dawg control files that were used for the simulations. The latest version of the package (“ComplLiMment_P.verxxx”) can be found in the ‘lolipog’ directory at the FTP repository of the Bioinformatics Organization [85]. (ZIP 4746 kb) [file 12859_2016_945_MOESM2_ESM.zip › additional_file_2/ComplLiMment_P.ver0.6.1.2/MyPerlModules_LOLIPOG/MyInverseFunc.pm]

package MyInverseFunc;
#
###################################################################################
#	FA_LOLIPOG_P: A package to calculate First-Approximate LOg-LIkelihood for the Pattern Of Gaps,
#		as well as the first-approximate perfect score (described below),
#		of a given MSA (almost exclusively via Perl modules and scripts).
#
#	Version 0.3: Copyright (C) 2013 Kiyoshi Ezawa
#
#    This package is free software: you can redistribute it and/or modify
#    it under the terms of the GNU General Public License as published by
#    the Free Software Foundation, either version 3 of the License, or
#    (at your option) any later version.
#
#    This package is distributed in the hope that it will be useful,
#    but WITHOUT ANY WARRANTY; without even the implied warranty of
#    MERCHANTABILITY or FITNESS FOR A PARTICULAR PURPOSE.  See the
#    GNU General Public License for more details.
#
#    You should have received a copy of the GNU General Public License, "GNU_GPL.txt",
#    along with this package.  If not, see <http://www.gnu.org/licenses/>.
#
#    The author can be contacted by e-mailing to <kezawa dot ezawa3 at gmail dot com>
#    (replace " dot " and " at " with "." and "@", respectively).
###################################################################################
#
# MyInverseFunc.pm:
#	This package calculates inverse functions of the functions
#	that are defined in "MySpecFunc.pm" or in "MyProbDistri",
#	mainly via the Newton-Raphson algorithm of solution search.
#

use strict;
use warnings;
use Exporter;

use MySpecFunc qw( gammln gammp gammq betai );

our @ISA = qw(Exporter);
our @EXPORT_OK = qw(
	inv_gammp_nwt inv_gammq_nwt
	inv_erff_nwt inv_erffc_nwt nwt_crit_norm_2tail nwt_crit_norm_1tail
	inv_chi2_upper_nwt inv_chi2_lower_nwt nwt_crit_chi2
	inv_betai_nwt inv_betai_lvr inv_betai_lvr2
	);

our $ITMAX = $MySpecFunc::ITMAX; # Maximum allowed number of iterations #
our $EPS = $MySpecFunc::EPS; # Relative accuracy #
##our $FPMIN = $MySpecFunc::FPMIN; # Number near the smallest representable floating-point number
our $INFTY = 2.5e+38; # A large number to be practically regarded as infinity


our $EPS2 = 1e-07; # A "small" value to stabilize the behavior of "inv_gammp_nwt'
our $EPS3 = 1e-04; # A "small" value to stabilize the behavior of "inv_gammp_nwt'
our $EPS4 = 1e-03; # A "small" value to stabilize the behavior of "inv_gammp_nwt'

# inv_gammp_nwt:
#	This subroutine searches for $x such that
#	P ($a, $x) = $y
#	for a given $y and $a, using the Newton-Raphson algorithm.
#	Here P ($a, $x) = 1/[Gamma ($a)] int_0^$x d$t exp (-$t) *$t ** ($a - 1) 
#	is the lower-bounded incomplete gamma function of degree $a.
#
#	An AD-HOC MEASURE (introduced on April 30 (Thu), 2009):
#	Because we are interested in $x >= 0, if $x becomes NEGATIVE OR ZERO
#	after an iteration step, the subroutine will FORCE
#	$x = $EPS and ADVANCE to the next step.
#	[FURTHER REVISION  on April 30 (Thu), 2009]
#	 $EPS (= 1e-15) was replaced to a larger parameter, $EPS2 = 1e-7,
#	in order to stabilize the behavior at the small values of $y,
#	especially with $a = 3/2.
#	[YET FURTHER REVISION on April 30 (Thu), 2009]
#	$EPS2 (= 1e-7) was replaced with $EPS3 = 1e-4.
#	[YET YET FURTHER REVISION on April 30 (Thu), 2009]
#	$EPS3 (= 1e-4) was replaced with $EPS4 = 1e-3.
#
# INPUT: ($a, $y, $max_ite, $tol_x, $tol_fnc), where
#	$a is the degree of the incomplete gamma function;
#	$y is the target value;
#	$max_ite gives the upper bound of the number of iteration steps;
#	$tol_x is the tolerance level of the differences in $x;
#	$tol_drv is the tolerance level of the differences in the function;
#
# OUTPUT: ($x, $itect, $abs_del_x, $abs_del_fnc), where
#	$x is the final approximate solution;
#	$itect is the count of iterative steps actually conducted;
#	$abs_del_x is the absolute value of the difference in $x between the final two iteration steps;
#	$abs_del_fnc is the absolute value of the difference between the final approximate value of the function and the target value;
#
sub inv_gammp_nwt ($$$$$) {

	my ($a, $y, $max_ite, $tol_x, $tol_fnc) = @_;

=for DEBUGGING the subroutine
	print STDERR "\n< Subroutine 'inv_gammp_nwt' >\n\n"; 
	print STDERR "\$a = $a,  \$y = $y .\n\n";
=cut

	unless ($a>0) {
	    print STDERR "[ERROR 'inv_gammp_nwt'] ILLEGAL INPUT: NON-POSITIVE \$a (= $a): $! !\n";
	    return (undef, undef, undef, undef);
	}
	unless (($y >= 0) and ($y <= 1)) {
	    print STDERR "[ERROR 'inv_gammp_nwt'] ILLEGAL INPUT: The TARGET VALUE of Gammap is NOT within the interval \[0, 1\]: $! !\n";
	    return (undef, undef, undef, undef);
	}

	($max_ite > $ITMAX) and ($max_ite = $ITMAX);
	($tol_x < $EPS) and ($tol_x = $EPS);
	($tol_fnc < $EPS) and ($tol_fnc = $EPS); 

	($y == 0) and (return (0, 0, 0, 0));
	($y == 1) and (return ($INFTY, 0, undef, 0));

	my $x = $a; # Initial value
	my $itect = 0;

=for DEBUGGING the subroutine
	print STDERR "\n\$x_init = $x .\n\n";
=cut

	   ## REVISED in debugging the subroutine (on April 30 (Thu), 2009) ##
	my $gamma = exp ( gammln ($a) );
	my $rec_gamma = exp ( - gammln ($a) );
	my $abs_del_x;

	while ($itect < $max_ite) { # The main while-loop # 

	    my $fnc = gammp ($a, $x);
	    unless (defined $fnc) {
		print STDERR "[ERROR 'inv_gammp_nwt'] 'gammp' FAILED on the input \(\$a, \$x) = ($a, $x) at the $itect th iteration: $! !\n";
		return (undef, undef, undef, undef);
	    }

		# Check convergence in terms of functional value #

	    my $del_fnc = $y - $fnc;
	    my $abs_del_fnc = ($del_fnc>0) ? $del_fnc : - $del_fnc ;

=for DEBUGGING the subroutine
	    print STDERR "delta{func} = $del_fnc .\n\n";
=cut


	    if ($abs_del_fnc <= $tol_fnc) {

=for DEBUGGING the subroutine
		print STDERR "\$x_final = $x .\n";
		print STDERR "\n --- The subroutine 'inv_gammp_nwt' ENDED ---\n\n";
=cut
		return ($x, $itect, $abs_del_x, $abs_del_fnc);
	    }

	    $itect++;

		## Update $x ##

	    my $drv = exp ( - $x + ($a - 1) * log ($x) ) * $rec_gamma;

		## REVISED in debugging the subroutine (on April 30 (Thu), 2009) ##
	    my $rec_drv = exp ( $x - ($a - 1) * log ($x) ) * $gamma;
	    my $del_x = $del_fnc * $rec_drv;
	    ##my $del_x = $del_fnc /$drv ;
	    $x += $del_x ;

		## An AD-HOC MEASURE (introduced on April 30 (Thu), 2009) ##
	    if ($x <= 0) {
###=for MONITORING the subroutine
		print STDERR "[CAUTION 'inv_gammp_nwt'] Because the variate \$x = $x is NON-POSITIVE at the $itect th step, I will FORCEFULLY set it to $EPS3 ...\n\n"; 
###=cut
		##$x = $EPS4; # Yet Yet Further revision on April 30 (Thu), 2009
		$x = $EPS3; # Yet Further revision on April 30 (Thu), 2009
		##$x = $EPS2; # Further revision on April 30 (Thu), 2009
		##$x = $EPS;
		next;
	    }

		## Check convergence in terms of the solution ($x) ##
	    $abs_del_x = ($del_x > 0) ? $del_x : - $del_x ;

=for DEBUGGING the subroutine 
	    print STDERR "{ Result of the $itect th iteration step }\n\n";
	    print STDERR "\$x = $x ,\n";
	    print STDERR "derivative = $drv ,\n";
	    print STDERR "delta{\$x} = $del_x .\n\n";
=cut
	    ($abs_del_x <= $tol_x) and last;

	}		# End of the main while-loop #

	my $fnc = gammp ($a, $x);
	my $del_fnc = $y - $fnc;
	my $abs_del_fnc = ($del_fnc>0) ? $del_fnc : - $del_fnc ;

=for DEBUGGING the subroutine
	print STDERR "delta{func} = $del_fnc .\n\n";
	print STDERR "\$x_final = $x .\n";
	print STDERR "\n --- The subroutine 'inv_gammp_nwt' ENDED ---\n\n";
=cut

	return ($x, $itect, $abs_del_x, $abs_del_fnc);

}		# End of the subroutine 'inv_gammp_nwt' #


# inv_gammq_nwt:
#	This subroutine searches for $x such that
#	Q ($a, $x) = $y
#	for a given $y and $a, using the Newton-Raphson algorithm.
#	Here Q ($a, $x) = 1/[Gamma ($a)] int_$x^infty d$t exp (-$t) *$t ** ($a - 1) 
#	is the lower-bounded incomplete gamma function of degree $a.
#	This subroutine makes full use of the relationship
#	Q ($a, $x) = 1 - P ($a, $x).
#
# INPUT: ($a, $y, $max_ite, $tol_x, $tol_fnc), where
#	$a is the degree of the incomplete gamma function;
#	$y is the target value;
#	$max_ite gives the upper bound of the number of iteration steps;
#	$tol_x is the tolerance level of the differences in $x;
#	$tol_drv is the tolerance level of the differences in the function;
#
# OUTPUT: ($x, $itect, $abs_del_x, $abs_del_fnc), where
#	$x is the final approximate solution;
#	$itect is the count of iterative steps actually conducted;
#	$abs_del_x is the absolute value of the difference in $x between the final two iteration steps;
#	$abs_del_fnc is the absolute value of the difference between the final approximate value of the function and the target value;
#
sub inv_gammq_nwt ($$$$$) {

	my ($a, $y, $max_ite, $tol_x, $tol_fnc) = @_;

=for DEBUGGING the subroutine
	print STDERR "< The subroutine 'inv_gammq_nwt' >\n\n";
	print STDERR "\$a = $a, \$y = $y .\n\n";
=cut

	my ($x, $itect, $abs_del_x, $abs_del_fnc)
		= inv_gammp_nwt ($a, 1 - $y, $max_ite, $tol_x, $tol_fnc);

	unless (defined $x) {
	    print STDERR "[ERROR 'inv_gammq_nwt'] The main inner subroutine 'inv_gammp_nwt' FAILED: $! !\n";
	    return (undef, undef, undef, undef);
	}

=for DEBUGGING the subroutine
	print STDERR "\$x_final = $x .\n";
	print STDERR "\n --- The subroutine 'inv_gammq_nwt' ENDED ---\n\n";
=cut

	return ($x, $itect, $abs_del_x, $abs_del_fnc) ;

}		# End of the subroutine 'inv_gammq_nwt' #

# inv_erff_nwt:
#	This subroutine looks for $x (>= 0) such that
#	$y = erf ($x) = 2/sqrt(pi) * Int_0^$x d$t exp (- $t * $t ),
#	using the Newton-Raphson algorithm.
#	It makes full use of the relationship
#	erf ($x) = P (1/2, $x * $x );
#
# INPUT: ($y, $max_ite, $tol_x, $tol_fnc), where
#	$y is the target value;
#	$max_ite gives the upper bound of the number of iteration steps;
#	$tol_x is the tolerance level of the differences in $x;
#	$tol_drv is the tolerance level of the differences in the function;
#
# OUTPUT: ($x, $itect, $abs_del_x, $abs_del_fnc), where
#	$x is the final approximate solution;
#	$itect is the count of iterative steps actually conducted;
#	$abs_del_x is the absolute value of the difference in $x between the final two iteration steps;
#	$abs_del_fnc is the absolute value of the difference between the final approximate value of the function and the target value;
#	
sub inv_erff_nwt ($$$$) {

	my ($y, $max_ite, $tol_x, $tol_fnc) = @_;

=for DEBUGGNG the subroutine
	print STDERR "< Subroutine 'inv_erff_nwt' >\n\n";
	print STDERR "\$y = $y .\n\n";
=cut

	unless (($y >= 0) and ($y <= 1)) {
	    print STDERR "[ERROR 'inv_erff_nwt'] ILLEGAL INPUT: The TARGET VALUE of Gammap is NOT within the interval \[0, 1\]: $! !\n";
	    return (undef, undef, undef, undef);
	}

	($y == 0) and (return (0, 0, 0, 0));
	($y == 1) and (return ($INFTY, 0, undef, 0));

	##($max_ite > $ITMAX) and ($max_ite = $ITMAX);
	##($tol_x < $EPS) and ($tol_x = $EPS);
	##($tol_fnc < $EPS) and ($tol_fnc = $EPS); 

	   # Preliminary round #
	my ($sqx0, $itect0, $abs_del_sqx0, $abs_del_fnc0)
		= inv_gammp_nwt (1/2, $y, 5, 1e-04, 1e-06);
	unless (defined $sqx0) {
	    print STDERR "[ERROR 'inv_erff_nwt'] The PRELIMINARY ROUND of the subroutine 'inv_gammp_nwt' FAILED: $! !\n";
	    return (undef, undef, undef, undef);
	}

	my $tol_sqx = ($sqx0 > 1e-06) ? $tol_x * 2 * (sqrt $sqx0) : $tol_x * 1e-03;

	   # The serious round #
	my ($sqx, $itect, $abs_del_sqx, $abs_del_fnc)
		= inv_gammp_nwt (1/2, $y, $max_ite, $tol_sqx, $tol_fnc);
	unless (defined $sqx) {
	     print STDERR "[ERROR 'inv_erff_nwt'] The FULL-SCALE ROUND of the subroutine 'inv_gammp_nwt' FAILED: $! !\n";
	     return (undef, undef, undef, undef);
	}

	my $x = sqrt $sqx;
	my $abs_del_x = ((defined $abs_del_sqx) and ($x>0)) ?
		$abs_del_sqx /(2 *$x) : $abs_del_sqx ;

=for DEBUGGNG the subroutine
	print STDERR "\$x_final = $x .\n";
	print STDERR "\n --- The subroutine 'inv_erff_nwt' ENDED ---\n\n";
=cut

	return ($x, $itect, $abs_del_x, $abs_del_fnc);

}	# End of the subroutine 'inv_erff_nwt' #


# inv_erffc_nwt:
#	This subroutine looks for $x (>= 0) such that
#	$y = erfc ($x) = 2/sqrt(pi) * Int_$x^infty d$t exp (- $t * $t ),
#	using the Newton-Raphson algorithm.
#	It makes full use of the relationship
#	erfc ($x) = 1 - erf ($x) = 1 - P (1/2, $x * $x );
#
# INPUT: ($y, $max_ite, $tol_x, $tol_fnc), where
#	$y is the target value;
#	$max_ite gives the upper bound of the number of iteration steps;
#	$tol_x is the tolerance level of the differences in $x;
#	$tol_drv is the tolerance level of the differences in the function;
#
# OUTPUT: ($x, $itect, $abs_del_x, $abs_del_fnc), where
#	$x is the final approximate solution;
#	$itect is the count of iterative steps actually conducted;
#	$abs_del_x is the absolute value of the difference in $x between the final two iteration steps;
#	$abs_del_fnc is the absolute value of the difference between the final approximate value of the function and the target value;
#	
sub inv_erffc_nwt ($$$$) {

	my ($y, $max_ite, $tol_x, $tol_fnc) = @_;

=for DEBUGGING the subroutine
	print STDERR "\n< Subroutine 'inv_erffc_nwt' >\n\n";
	print STDERR "\$y = $y .\n\n";
=cut

	unless (($y >= 0) and ($y <= 1)) {
	    print STDERR "[ERROR 'inv_erffc_nwt'] ILLEGAL INPUT: The TARGET VALUE of Gammap is NOT within the interval \[0, 1\]: $! !\n";
	    return (undef, undef, undef, undef);
	}

	($y == 0) and (return ($INFTY, 0, undef, 0));
	($y == 1) and (return (0, 0, 0, 0));

	##($max_ite > $ITMAX) and ($max_ite = $ITMAX);
	##($tol_x < $EPS) and ($tol_x = $EPS);
	##($tol_fnc < $EPS) and ($tol_fnc = $EPS); 

	   # Preliminary round #
	my ($sqx0, $itect0, $abs_del_sqx0, $abs_del_fnc0)
		= inv_gammp_nwt (1/2, 1 - $y, 5, 1e-04, 1e-06);
	unless (defined $sqx0) {
	    print STDERR "[ERROR 'inv_erffc_nwt'] The PRELIMINARY ROUND of the subroutine 'inv_gammp_nwt' FAILED: $! !\n";
	    return (undef, undef, undef, undef);
	}

	my $tol_sqx = ($sqx0 > 1e-06) ? $tol_x * 2 * (sqrt $sqx0) : $tol_x * 1e-03;

	   # The serious round #
	my ($sqx, $itect, $abs_del_sqx, $abs_del_fnc)
		= inv_gammp_nwt (1/2, 1 - $y, $max_ite, $tol_sqx, $tol_fnc);
	unless (defined $sqx) {
	     print STDERR "[ERROR 'inv_erffc_nwt'] The FULL-SCALE ROUND of the subroutine 'inv_gammp_nwt' FAILED: $! !\n";
	     return (undef, undef, undef, undef);
	}

	my $x = sqrt $sqx;
	my $abs_del_x = ((defined $abs_del_sqx) and ($x>0)) ?
		$abs_del_sqx /(2 *$x) : $abs_del_sqx ;

=for DEBUGGING the subroutine
	print STDERR "\$x_final = $x .\n";
	print STDERR "\n --- The subroutine 'inv_erffc_nwt' ENDED ---\n\n";
=cut

	return ($x, $itect, $abs_del_x, $abs_del_fnc);

}	# End of the subroutine 'inv_erffc_nwt' #


# nwt_crit_norm_2tail:
#	This subroutine estimates, via the Newton-Raphson algorithm,
#	the critical $crit value at the significance level $sig_lvl
#	for the 2-tailed test under the null hypothesis of
#	the standard normal distribution N(0, 1):
#	$sig_lvl = Prob (X < - $crit or X > $crit | N(0, 1) )
#	      = 2/sqrt (2* pi) * Int_$crit^infty d$t exp ( - $t * $t /2 ).
#	This subroutine makes full use of the fact that the above probability
#	equals erffc ($crit/sqrt (2) ).
#
# INPUT: ($sig_lvl, $max_ite, $tol_crt, $tol_prb), where
#	$sig_lvl is the specified significance level;
#	$max_ite gives the upper bound of the number of iteration steps;
#	$tol_crt is the tolerance level of the differences in the approximate critical values;
#	$tol_prb is the tolerance level of the differences in the probability;
#
# OUTPUT: ($crit, $itect, $del_crt, $del_prb), where
#	$crit is the final approximation of the critical value;
#	$itect is the number of iterative steps;
#	$del_crt is the absolute value of the difference between
#	the final two approximations of the critical value;
#	$del_prb is the difference between $sig_lvl and the final 
#	approximation of the probability.
#
sub nwt_crit_norm_2tail ($$$$) {

	my ($sig_lvl, $max_ite, $tol_crt, $tol_prb) = @_;

	unless (($sig_lvl >= 0) and ($sig_lvl <= 1)) {
	    print STDERR "[ERROR 'nwt_crit_norm_2tail'] ILLEGAL INPUT: The specified significance level ($sig_lvl) is NOT within the interval \[0, 1\]: $! !\n";
	    return (undef, undef, undef, undef);
	}

	($sig_lvl == 0) and (return ($INFTY, 0, undef, 0));
	($sig_lvl == 1) and (return (0, 0, 0, 0));

		# Rescale the tolerance #
	$tol_crt /= sqrt 2;

	my ($crit, $itect, $del_crt, $del_prb)
		= inv_erffc_nwt ($sig_lvl, $max_ite, $tol_crt, $tol_prb);

	unless (defined $crit) {
	    print STDERR "[ERROR 'nwt_crit_norm_2tail'] The main inernal subroutine 'inv_erffc_nwt' FAILED at the target significance level $sig_lvl: $! !\n";
	    return (undef, undef, undef, undef);
	}

		# Rescale the solution (and its error) #
	$crit *= sqrt 2;
	(defined $del_crt) and ($del_crt *= sqrt 2 );

	return ($crit, $itect, $del_crt, $del_prb);

}		# End of the subroutine 'nwt_crit_norm_2tail' #


# nwt_crit_norm_1tail:
#	This subroutine estimates, via the Newton-Raphson algorithm,
#	the critical $crit value at the significance level $sig_lvl
#	for the 1-tailed test under the null hypothesis of
#	the standard normal distribution N(0, 1):
#
#	$sig_lvl = Prob ( X > $crit | N(0, 1) )
#	      = 1/sqrt (2* pi) * Int_$crit^infty d$t exp ( - $t * $t /2 ).
#
#	This subroutine makes full use of the fact that the above probability
#	equals 1/2 * erfc ($crit/sqrt (2) ) (< 1/2) if $crit > 0,
#	     and 1/2 * (1 + erf (- $crit /sqrt (2) ) ) (> 1/2) if $crit < 0.
#
# INPUT: ($sig_lvl, $max_ite, $tol_crt, $tol_prb), where
#	$sig_lvl is the specified significance level;
#	$max_ite gives the upper bound of the number of iteration steps;
#	$tol_crt is the tolerance level of the differences in the approximate critical values;
#	$tol_prb is the tolerance level of the differences in the probability;
#
# OUTPUT: ($crit, $itect, $del_crt, $del_prb), where
#	$crit is the final approximation of the critical value;
#	$itect is the number of iterative steps;
#	$del_crt is the absolute value of the difference between
#	the final two approximations of the critical value;
#	$del_prb is the difference between the $sig_lvl and the final 
#	approximation of the probability.
#
sub nwt_crit_norm_1tail ($$$$) {

	my ($sig_lvl, $max_ite, $tol_crt, $tol_prb) = @_;

	unless (($sig_lvl >= 0) and ($sig_lvl <= 1)) {
	    print STDERR "[ERROR 'nwt_crit_norm_1tail'] ILLEGAL INPUT: The specified significance level ($sig_lvl) is NOT within the interval \[0, 1\]: $! !\n";
	    return (undef, undef, undef, undef);
	}

	($sig_lvl == 0) and (return ($INFTY, 0, undef, 0));
	($sig_lvl == 1) and (return (- $INFTY, 0, undef, 0));
	($sig_lvl == 1/2) and (return (0, 0, 0, 0));

		# Rescale the tolerance #
	$tol_crt /= sqrt 2;

	my ($crit, $itect, $del_crt, $del_prb)
		= ($sig_lvl < 1/2) ? 
		inv_erffc_nwt (2 * $sig_lvl, $max_ite, $tol_crt, $tol_prb) :
		inv_erff_nwt (2 * $sig_lvl - 1, $max_ite, $tol_crt, $tol_prb) ;

	unless (defined $crit) {
	    if ($sig_lvl < 1/2) {
	        print STDERR "[ERROR 'nwt_crit_norm_1tail'] The main inernal subroutine 'inv_erffc_nwt' FAILED at the target significance level $sig_lvl: $! !\n";
	    } else {
	        print STDERR "[ERROR 'nwt_crit_norm_1tail'] The main inernal subroutine 'inv_erff_nwt' FAILED at the target significance level $sig_lvl: $! !\n";
	    }
	    return (undef, undef, undef, undef);
	}

		# Rescale the solution (and its error) #
	$crit *= sqrt 2;
	(defined $del_crt) and ($del_crt *= sqrt 2 );

	($sig_lvl > 1/2) and ($crit = - $crit); # negative critical value #

	return ($crit, $itect, $del_crt, $del_prb);

}		# End of the subroutine 'nwt_crit_norm_1tail' #


# inv_chi2_upper_nwt:
#	This subroutine looks for $x such that
#	Prob (0 <= X < $x | $nu) = $y,
#	for a variate X conforming to the chi-square distribuiton of DOF = $nu,
#	via the Newton-Raphson algorithm.
#	The subroutine makes full use of the relationship
#	Prob (0 <= X < $x | $nu) = 1/[2^{$nu/2} * Gamma($nu/2)] *
#		Int_0^$x d$t $t**($nu/2 - 1) * exp ( - $t)
#	   = P ($nu/2, $x/2),
#	whre P($a, $z) is the lower-bound incomplete gamma function of degree $a.
#
# INPUT: ($nu, $y, $max_ite, $tol_x, $tol_prb), where
#	$nu is the DOF of the chi-square variate;
#	$y is the target value;
#	$max_ite gives the upper bound of the number of iteration steps;
#	$tol_x is the tolerance level of the differences in $x;
#	$tol_prb is the tolerance level of the differences in the probability;
#
# OUTPUT: ($x, $itect, $abs_del_x, $abs_del_prb), where
#	$x is the final approximate solution;
#	$itect is the count of iterative steps actually conducted;
#	$abs_del_x is the absolute value of the difference in $x between the final two iteration steps;
#	$abs_del_prb is the absolute value of the difference between the final approximate value of the probability and the target value;
#	
sub inv_chi2_upper_nwt ($$$$$) {

	my ($nu, $y, $max_ite, $tol_x, $tol_prb) = @_;

=for DEBUGGING the subroutine
	print STDERR "\n< Subroutine 'inv_chi2_upper_nwt' >\n\n";
	print STDERR "\$nu = $nu, \$y = $y .\n\n";
=cut

	unless ($nu > 0) {
	    print STDERR "[ERROR 'inv_chi2_upper_nwt'] ILLEGAL INPUT: NON-POSITIVE DOF ($nu) for the chi-square distribution: $! !\n";
	    return (undef, undef, undef, undef);
	}
	unless (($y >= 0) and ($y <= 1)) {
	    print STDERR "[ERROR 'inv_chi2_upper_nwt'] ILLEGAL INPUT: The TARGET VALUE of Gammap is NOT within the interval \[0, 1\]: $! !\n";
	    return (undef, undef, undef, undef);
	}

	($y == 0) and (return (0, 0, 0, 0));
	($y == 1) and (return ($INFTY, 0, undef, 0));

	my ($hfx, $itect, $abs_del_hfx, $abs_del_prb)
	    = inv_gammp_nwt ($nu/2, $y, $max_ite, $tol_x/2, $tol_prb);
	unless (defined $hfx) {
	    print STDERR "[ERROR 'inv_chi2_upper_nwt'] The internal subroutine 'inv_gammp_nwt' FAILED on the target value $y and the degree ", $nu/2, ": $! !\n";
	    return (undef, undef, undef, undef);
	}

	my $x = 2 * $hfx;
	my $abs_del_x = (defined $abs_del_hfx) ? 2 * $abs_del_hfx : undef ;

=for DEBUGGING the subroutine
	print STDERR "\$x_final = $x .\n";
	print STDERR "\n --- The subroutine 'inv_chi2_upper_nwt' ENDED ---\n\n";
=cut

	return ($x, $itect, $abs_del_x, $abs_del_prb);

}	# End of the subroutine 'inv_chi2_upper_nwt' #


# inv_chi2_lower_nwt:
#	This subroutine looks for $x such that
#	Prob ( X > $x | $nu) = $y,
#	for a variate X conforming to the chi-square distribuiton of DOF = $nu,
#	via the Newton-Raphson algorithm.
#	The subroutine makes full use of the relationship
#	Prob ( X > $x | $nu) = 1/[2^{$nu/2} * Gamma($nu/2)] *
#		Int_$x^infty d$t $t**($nu/2 - 1) * exp ( - $t)
#	    = 1 - P ($nu/2, $x/2),
#	whre P($a, $z) is the lower-bound incomplete gamma function of degree $a.
#
# INPUT: ($nu, $y, $max_ite, $tol_x, $tol_prb), where
#	$nu is the DOF of the chi-square variate;
#	$y is the target value;
#	$max_ite gives the upper bound of the number of iteration steps;
#	$tol_x is the tolerance level of the differences in $x;
#	$tol_prb is the tolerance level of the differences in the probability;
#
# OUTPUT: ($x, $itect, $abs_del_x, $abs_del_prb), where
#	$x is the final approximate solution;
#	$itect is the count of iterative steps actually conducted;
#	$abs_del_x is the absolute value of the difference in $x between the final two iteration steps;
#	$abs_del_prb is the absolute value of the difference between the final approximate value of the probability and the target value;
#	
sub inv_chi2_lower_nwt ($$$$$) {

	my ($nu, $y, $max_ite, $tol_x, $tol_prb) = @_;

=for DEBUGGING the subroutine
	print STDERR "\n< Subroutine 'inv_chi2_lower_nwt' >\n\n";
	print STDERR "\$nu = $nu,  \$y = $y .\n\n";
=cut

	unless ($nu > 0) {
	    print STDERR "[ERROR 'inv_chi2_lower_nwt'] ILLEGAL INPUT: NON-POSITIVE DOF ($nu) for the chi-square distribution: $! !\n";
	    return (undef, undef, undef, undef);
	}
	unless (($y >= 0) and ($y <= 1)) {
	    print STDERR "[ERROR 'inv_chi2_lower_nwt'] ILLEGAL INPUT: The TARGET VALUE of Gammap is NOT within the interval \[0, 1\]: $! !\n";
	    return (undef, undef, undef, undef);
	}

	($y == 0) and (return ($INFTY, 0, undef, 0));
	($y == 1) and (return (0, 0, 0, 0));

	my ($hfx, $itect, $abs_del_hfx, $abs_del_prb)
	    = inv_gammp_nwt ($nu/2, 1 - $y, $max_ite, $tol_x/2, $tol_prb);
	unless (defined $hfx) {
	    print STDERR "[ERROR 'inv_chi2_lower_nwt'] The internal subroutine 'inv_gammp_nwt' FAILED on the target value ", 1 - $y, " , which is the complement of $y, and the degree ", $nu/2, ": $! !\n";
	    return (undef, undef, undef, undef);
	}

	my $x = 2 * $hfx;
	my $abs_del_x = (defined $abs_del_hfx) ? 2 * $abs_del_hfx : undef ;

=for DEBUGGING the subroutine
	print STDERR "\$x_final = $x .\n";
	print STDERR "\n --- The subroutine 'inv_chi2_lower_nwt' ENDED ---\n\n";
=cut

	return ($x, $itect, $abs_del_x, $abs_del_prb);

}	# End of the subroutine 'inv_chi2_lower_nwt' #


# nwt_crit_chi2:
#	This subroutine estimates, via the Newton-Raphson algorithm,
#	the critical value at the significance level $sig_lvl
#	for the chi-square distribution of DOF = $nu.
#
#	The subroutine makes full use of the relationship:
#	$sig_lvl = Prob (X > $crit | $nu)
#	  = 1/[2^{$nu/2} * Gamma($nu/2)] * Int_$crit^infty d$t $t**($nu/2 - 1) * exp (- $t)
#		= 1 - P ($nu/2, $crit/2).
#
#	Actually, this subroutine is just a wrapper of the subroutine 'inv_chi2_lower_nwt'.
#
# INPUT: ($nu, $sig_lvl, $max_ite, $tol_c, $tol_prb), where
#	$nu is the DOF of the chi-square distribution;
#	$sig_lvl is the significance level specified;
#	$max_ite gives the upper bound of the number of iteration steps;
#	$tol_c is the tolerance level of the differences in $crit;
#	$tol_prb is the tolerance level of the differences in the probability;
#
# OUTPUT: ($crit, $itect, $abs_del_c, $abs_del_prb), where
#	$crit is the final approximate solution for the critical value;
#	$itect is the count of iterative steps actually conducted;
#	$abs_del_c is the absolute value of the difference in the approximate critical value between the final two iteration steps;
#	$abs_del_prb is the absolute value of the difference between the final approximate value of the probability and the target value;
#
sub nwt_crit_chi2 ($$$$$) {	

	my ($nu, $sig_lvl, $max_ite, $tol_c, $tol_prb) = @_;

	my ($crit, $itect, $abs_del_c, $abs_del_prb)
		= inv_chi2_lower_nwt ($nu, $sig_lvl, $max_ite, $tol_c, $tol_prb);

	unless (defined $crit) {
	    print STDERR "[ERROR 'nwt_crit_chi2'] The main internal subroutine 'inv_chi2_lower_nwt' FAILED: $! !\n";
	    return (undef, undef, undef, undef);
	}

	return ($crit, $itect, $abs_del_c, $abs_del_prb);

}		# End of the subroutine 'nwt_crit_chi2' #


# inv_betai_nwt:
#	This subroutine searches for $x such that
#	I_$x ($a, $b) = $y
#	for a given $y and ($a, $b), using the Newton-Raphson algorithm.
#	Here I_$x ($a, $b) = 1/[Beta ($a, $b)] int_0^$x d$t $t ** ($a - 1)  * (1 - $t)**($b-1)
#	is the incomplete beta function.
#
#	REVISED on April 15 (Thr), 2010:
#	Now the loop will end prematurely
#	ONLY IF BOTH the $x resolution and the $y resolution are
#	under the specified tolerance level.
#
#	An AD-HOC MEASURE:
#	Because we are interested in 0 <= $x <= 1, if $x becomes NEGATIVE OR ZERO
#	after an iteration step, the subroutine will FORCE
#	$x = $EPS3 (= 1E-04) and ADVANCE to the next step.
#	And if $x becomes > 1 after an iteration step, the subroutine will FORCE
#	$x = 1 - $EPS3 and ADVANCE to the next step.
#	##[YET YET FURTHER REVISION] -- may be necessary in the near future
#	##$EPS3 (= 1e-4) was replaced with $EPS4 = 1e-3.
#
# INPUT: ($a, $b, $y, $max_ite, $tol_x, $tol_fnc), where
#	$a and $b are the parameters of the incomplete gamma function;
#	$y is the target value;
#	$max_ite gives the upper bound of the number of iteration steps;
#	$tol_x is the tolerance level of the differences in $x;
#	$tol_fnc is the tolerance level of the differences in the function;
#
# OUTPUT: ($x, $itect, $abs_del_x, $abs_del_fnc), where
#	$x is the final approximate solution;
#	$itect is the count of iterative steps actually conducted;
#	$abs_del_x is the absolute value of the difference in $x between the final two iteration steps;
#	$abs_del_fnc is the absolute value of the difference between the final approximate value of the function and the target value;
#
sub inv_betai_nwt ($$$$$$) {

	my ($a, $b, $y, $max_ite, $tol_x, $tol_fnc) = @_;

=for DEBUGGING the subroutine
	print STDERR "\n< Subroutine 'inv_betai_nwt' >\n\n"; 
	print STDERR "\$a = $a, \$b = $b, \$y = $y .\n\n";
=cut

	unless (($a>0) and ($b>0)) {
	    print STDERR "[ERROR 'inv_betai_nwt'] ILLEGAL INPUT PARAMETERS: (\$a, \$b) = ($a, $b): $! !\n";
	    return (undef, undef, undef, undef);
	}
	unless (($y >= 0) and ($y <= 1)) {
	    print STDERR "[ERROR 'inv_beta_nwt'] ILLEGAL INPUT: The TARGET VALUE of I_x ($a, $b) = $y is NOT within the interval \[0, 1\]: $! !\n";
	    return (undef, undef, undef, undef);
	}

	($max_ite > $ITMAX) and ($max_ite = $ITMAX);
	($tol_x < $EPS) and ($tol_x = $EPS);
	($tol_fnc < $EPS) and ($tol_fnc = $EPS); 

	($y == 0) and (return (0, 0, 0, 0));
	($y == 1) and (return (1, 0, 0, 0));
###=DISABLE for testing the subroutine
	($a == 1) and (return (($b ==1) ? 1 - $y : 1 - exp (log (1 - $y) /$b), 0, 0, 0));
	($b == 1) and (return (exp (log($y) /$a), 0, 0, 0));
###=cut

		### A BUG FIXED at the Initial Stage (on April 14 (Wed), 2010) ###
	my $betaln = gammln ($a) + gammln ($b) - gammln ($a + $b) ;
	### my $betaln = gammln ($a+$b) - gammln ($a) - gammln ($b);
	my $beta = exp ( $betaln);
	my $rec_gamma = exp ( - $betaln );

		# Initialize $x #
	my $x = ($a + $b == 2) ? 1/2 : ($a - 1) /($a + $b - 2);
	(($x > 0) and ($x < 1)) or ($x = 1/2);

		# Handle Two Extreme Cases #
	my $x_01 = exp ( (log ($y *$a) + $betaln)/$a );
	my $x_02  = 1 - exp ( (log ((1 - $y)*$b) + $betaln)/$b);
	if ($x_01 < $EPS3 ) {
	    ##my $scale = exp ( ($b - 1) * log (1 - $x_01) ) ;
	    ##my $d_scale = ($scale > 1) ? $scale - 1 : 1 - $scale;
	    ##if ($d_scale < $tol_x) {
	    #my $fnc = betai ($a, $b, $x_01);
	    #my $abs_del_fnc = ($y > $fnc) ? $y - $fnc : $fnc - $y;
	    #($abs_del_fnc < $tol_fnc) and (return ($x_01, 0, undef, $abs_del_fnc));
	    ##}
	    $x = ($x_01 > $EPS2) ? $x_01 : $EPS2; # A measure to stabilize the subroutine #
=for MONITORING the subroutine
	    print STDERR "[ATTENTION 'inv_betai_nwt'] Initial value set to $x for (\$a, \$b, \$y) = ($a, $b, $y) !\n\n";
=cut
	} elsif (1 - $x_02 < $EPS3) {
	    ##my $scale = exp ( ($a - 1) * log ($x_02) );
	    ##my $d_scale = ($scale > 1) ? $scale -1 : 1 - $scale;
	    ##if ($d_scale < $tol_x) {
	    #my $fnc = betai ($a, $b, $x_02);
	    #my $abs_del_fnc = ($y > $fnc) ? $y - $fnc : $fnc - $y;
	    #($abs_del_fnc < $tol_fnc) and (return ($x_02, 0, undef, $abs_del_fnc));
	    ##}
	    $x = (1 - $x_02 > $EPS2) ? $x_02 : 1 - $EPS2; # A measure to stabilize the subroutine #
=for MONITORING the subroutine
	    print STDERR "[ATTENTION 'inv_betai_nwt'] Initial value set to $x for (\$a, \$b, \$y) = ($a, $b, $y) !\n\n";
=cut
	}


=for DEBUGGING the subroutine
	print STDERR "\n\$x_init = $x .\n\n";
=cut

	my $ct_force = 0;

	my $itect = 0;
	my $abs_del_x;

	while ($itect < $max_ite) { # The main while-loop # 

	    my $fnc = betai ($a, $b, $x);
	    unless (defined $fnc) {
		print STDERR "[ERROR 'inv_betai_nwt'] 'betai' FAILED on the input \(\$a, \$b, \$x) = ($a, $b, $x) at the $itect th iteration: $! !\n";
		return (undef, undef, undef, undef);
	    }

		# Check convergence in terms of functional value #

	    my $del_fnc = $y - $fnc;
	    my $abs_del_fnc = ($del_fnc>0) ? $del_fnc : - $del_fnc ;

=for DEBUGGING the subroutine
	    print STDERR "delta{func} = $del_fnc .\n\n";
=cut


		## REVISED on April 15 (Thr), 2010 ##
	    if (($abs_del_fnc <= $tol_fnc) and (defined $abs_del_x) and ($abs_del_x <= $tol_x)) {
	    ##if ($abs_del_fnc <= $tol_fnc) {
=for DEBUGGING the subroutine
		print STDERR "\$x_final = $x .\n";
		print STDERR "\n --- The subroutine 'inv_betai_nwt' ENDED ---\n\n";
=cut
		return ($x, $itect, $abs_del_x, $abs_del_fnc);
	    }

	    $itect++;

		## Update $x ##

	    my $drv = exp ( ($a - 1) * log ($x) + ($b - 1) * log (1 - $x) - $betaln );
	    ##my $drv = exp ( ($a - 1) * log ($x) + ($b - 1) * log (1 - $x) ) * $rec_beta;
	    ##my $del_x = $del_fnc /$drv ;

		## REVISED in debugging the subroutine (on April 30 (Thu), 2009) ##
	    my $rec_drv = exp ( - ($a - 1) * log ($x) - ($b - 1) * log (1- $x) + $betaln );
	    ##my $rec_drv = exp ( - ($a - 1) * log ($x) - ($b - 1) * log (1- $x) ) * $beta;
	    my $del_x = $del_fnc * $rec_drv;
	    $x += $del_x ;

		## An AD-HOC MEASURE ##
	    if ($x <= 0) {
=for MONITORING the subroutine
		print STDERR "[CAUTION 'inv_betai_nwt'] Because the variate \$x = $x is NON-POSITIVE at the $itect th step, I will FORCEFULLY set it to $EPS3 ...\n\n"; 
=cut
		$ct_force++;
		##$x = $EPS4; #  Further revision -- May be necesasary in the future 
		$x = $EPS3;
		if ($ct_force>2) {
		    # Tolerate up to 3 consecutive times of such forceful corrections
		    print STDERR "[CAUTION 'inv_betai_nwt'] We have already forcefully corrected the value of \$x 3 consecutive times, so I will leave the loop now !!\n\n";
		    last ;
		}
		next;
	    } elsif ($x >=1) {
=for MONITORING the subroutine
		print STDERR "[CAUTION 'inv_betai_nwt'] Because the variate \$x = $x is NOT LESS THAN 1 at the $itect th step, I will FORCEFULLY set it to 1 - $EPS3 ...\n\n";
=cut
		$ct_force++;
		$x = 1 - $EPS3;
		if ($ct_force>2) {
		    # Tolerate up to 3 consecutive times of such forceful corrections
		    print STDERR "[CAUTION 'inv_betai_nwt'] We have already forcefully corrected the value of \$x 3 consecutive times, so I will leave the loop now !!\n\n";
		    last ;
		}
		next;
	    }

	    $ct_force = 0; # Reset the counter of forceful corrections #

		## Check convergence in terms of the solution ($x) ##
	    $abs_del_x = ($del_x > 0) ? $del_x : - $del_x ;

=for DEBUGGING the subroutine 
	    print STDERR "{ Result of the $itect th iteration step }\n\n";
	    print STDERR "\$x = $x ,\n";
	    print STDERR "derivative = $drv ,\n";
	    print STDERR "delta{\$x} = $del_x .\n\n";
=cut

		# DISABLED in REVISION on April 15 (Thr), 2010 #
	    ##($abs_del_x <= $tol_x) and last;

	}		# End of the main while-loop #

	my $fnc = betai ($a, $b, $x);
	unless (defined $fnc) {
	    print STDERR "[ERROR 'inv_betai_nwt'] 'betai' FAILED after finishing the loop at the $itect th step: $! !\n";
	    return (undef, undef, undef, undef);
	}
	my $del_fnc = $y - $fnc;
	my $abs_del_fnc = ($del_fnc>0) ? $del_fnc : - $del_fnc ;

=for DEBUGGING the subroutine
	print STDERR "delta{func} = $del_fnc .\n\n";
	print STDERR "\$x_final = $x .\n";
	print STDERR "\n --- The subroutine 'inv_betai_nwt' ENDED ---\n\n";
=cut

	return ($x, $itect, $abs_del_x, $abs_del_fnc);

}		# End of the subroutine 'inv_betai_nwt' #


# inv_betai_lvr:
#	This subroutine searches for $x such that
#	I_$x ($a, $b) = $y
#	for a given $y and ($a, $b), using the Lever Principle.
#	Here I_$x ($a, $b) = 1/[Beta ($a, $b)] int_0^$x d$t $t ** ($a - 1)  * (1 - $t)**($b-1)
#	is the incomplete beta function.
#
#	THEORY:
#	The incomplete beta function I_$x ($a, $b) is monotonically increasing.
#	So, if you know the two values $y1 = I_$x1 ($a, $b) and $y2 = I_$x2 ($a, $b) sandwiches the desired value $y (i.e. $y1 < $y < $y2),
#	we know that the solution $x is between $x1 and $x2.
#	We try to approximate $x with the middle value $x_m obtained by the Lever Principle:
#	$x_m = { $x2 * ($y - $y1) + $x1 * ($y2 - $y) }/($y2 - $y1).
#
#	Like a binary search, we narrow down the region by
#	choosing ($x_m, $x2) if I_$x_m ($a, $b) < $y,
#	       and ($x1, $x_m) if I_$x_m ($a, $b) > $y.
#
#	REVISED on April 15 (Thr), 2010:
#	Now the loop will end prematurely
#	ONLY IF BOTH the $x resolution and the $y resolution are
#	under the specified tolerance level.
#
# INPUT: ($a, $b, $y, $max_ite, $tol_x, $tol_fnc), where
#	$a and $b are the parameters of the incomplete gamma function;
#	$y is the target value;
#	$max_ite gives the upper bound of the number of iteration steps;
#	$tol_x is the tolerance level of the differences in $x;
#	$tol_fnc is the tolerance level of the differences in the function;
#
# OUTPUT: ($x, $itect, $abs_del_x, $abs_del_fnc), where
#	$x is the final approximate solution;
#	$itect is the count of iterative steps actually conducted;
#	$abs_del_x is the absolute value of the difference in $x between the final two iteration steps;
#	$abs_del_fnc is the absolute value of the difference between the final approximate value of the function and the target value;
#
sub inv_betai_lvr ($$$$$$) {

	my ($a, $b, $y, $max_ite, $tol_x, $tol_fnc) = @_;

=for DEBUGGING the subroutine
	print STDERR "\n< Subroutine 'inv_betai_nwt' >\n\n"; 
	print STDERR "\$a = $a, \$b = $b, \$y = $y .\n\n";
=cut

	unless (($a>0) and ($b>0)) {
	    print STDERR "[ERROR 'inv_betai_lvr'] ILLEGAL INPUT PARAMETERS: (\$a, \$b) = ($a, $b): $! !\n";
	    return (undef, undef, undef, undef);
	}
	unless (($y >= 0) and ($y <= 1)) {
	    print STDERR "[ERROR 'inv_betai_lvr'] ILLEGAL INPUT: The TARGET VALUE of I_x ($a, $b) = $y is NOT within the interval \[0, 1\]: $! !\n";
	    return (undef, undef, undef, undef);
	}

	($max_ite > $ITMAX) and ($max_ite = $ITMAX);
	($tol_x < $EPS) and ($tol_x = $EPS);
	($tol_fnc < $EPS) and ($tol_fnc = $EPS); 

	($y == 0) and (return (0, 0, 0, 0));
	($y == 1) and (return (1, 0, 0, 0));
###=DISABLE for testing the subroutine
	($a == 1) and (return (($b ==1) ? 1 - $y : 1 - exp (log (1 - $y) /$b), 0, 0, 0));
	($b == 1) and (return (exp (log($y) /$a), 0, 0, 0));
###=cut

	my ($x1, $y1) = (0, 0); # Left boundary #
	my ($x2, $y2) = (1, 1); # Right boundary #

	my ($x, $abs_del_x) = (0, 1);
	my $itect = 0;
	while ($itect < $max_ite) { # Main while-loop #

	    $itect++;

		# Middle value #
	    my $x_m = ($x2 * ($y - $y1) + $x1 * ($y2 - $y)) / ($y2 - $y1);
	    my $y_m = betai ($a, $b, $x_m);
	    unless (defined $y_m) {
		print "[ERROR 'inv_betai_lvr'] 'betai' FAILED on the middle value ($x_m) at the $itect th iteration step: $! !\n\n";
		return (undef, undef, undef, undef);
	    }

	    $x = $x_m;
	    my $abs_del_fnc = ($y_m > $y) ? $y_m - $y : $y - $y_m;

		# REVISED on April 15 (Thr), 2010 #
	    $abs_del_x = ($y < $y_m) ? $x_m - $x1 : $x2 - $x_m;
	    ##$abs_del_x = $x2 - $x1;

		# REVISED on April 15 (Thr), 2010 #
	    if (($abs_del_fnc < $tol_fnc) and ($abs_del_x < $tol_x)) {
	    ##if (($abs_del_fnc < $tol_fnc) or ($abs_del_x < $tol_x)) {
		return ($x, $itect, $abs_del_x, $abs_del_fnc);
	    }

	    if ($y < $y_m) {
		# Narrow the right bound #
		($x2, $y2) = ($x_m, $y_m);
	    } else {
		# Narrow the left bound #
		($x1, $y1) = ($x_m, $y_m);
	    }

	}		# End of the main while-loop #

	my $fnc = betai ($a, $b, $x);
	my $del_fnc = $y - $fnc;
	my $abs_del_fnc = ($del_fnc>0) ? $del_fnc : - $del_fnc ;

=for DEBUGGING the subroutine
	print STDERR "delta{func} = $del_fnc .\n\n";
	print STDERR "\$x_final = $x .\n";
	print STDERR "\n --- The subroutine 'inv_betai_nwt' ENDED ---\n\n";
=cut

	return ($x, $itect, $abs_del_x, $abs_del_fnc);

}		# End of the subroutine 'inv_betai_lvr' #


# inv_betai_lvr2:
#	This subroutine searches for $x such that
#	I_$x ($a, $b) = $y
#	for a given $y and ($a, $b), using the Lever Principle.
#	Here I_$x ($a, $b) = 1/[Beta ($a, $b)] int_0^$x d$t $t ** ($a - 1)  * (1 - $t)**($b-1)
#	is the incomplete beta function.
#	This subroutine conducts simple binary search in the first $ct_preite steps,
#	then moves on to the iteration by lever principle.
#
#	THEORY: (For the description on lever principle, see 'inv_betai_lvr')
#
#	Like a binary search, we narrow down the region by
#	choosing ($x_m, $x2) if I_$x_m ($a, $b) < $y,
#	       and ($x1, $x_m) if I_$x_m ($a, $b) > $y.
#
#	REVISED on April 15 (Thr), 2010:
#	Now the loop will end prematurely
#	ONLY IF BOTH the $x resolution and the $y resolution are
#	under the specified tolerance level.
#
# INPUT: ($a, $b, $y, $max_ite, $ct_preite, $tol_x, $tol_fnc), where
#	$a and $b are the parameters of the incomplete gamma function;
#	$y is the target value;
#	$max_ite gives the upper bound of the number of iteration steps INCLUDING THE PRELIMINARY STEPS;
#	$ct_pre_ite is the number of preliminary iterations by binary searches;
#	$tol_x is the tolerance level of the differences in $x;
#	$tol_fnc is the tolerance level of the differences in the function;
#
# OUTPUT: ($x, $itect, $abs_del_x, $abs_del_fnc), where
#	$x is the final approximate solution;
#	$itect is the count of iterative steps actually conducted;
#	$abs_del_x is the absolute value of the difference in $x between the final two iteration steps;
#	$abs_del_fnc is the absolute value of the difference between the final approximate value of the function and the target value;
#
sub inv_betai_lvr2 ($$$$$$$) {

	my ($a, $b, $y, $max_ite, $ct_preite, $tol_x, $tol_fnc) = @_;

=for DEBUGGING the subroutine
	print STDERR "\n< Subroutine 'inv_betai_nwt' >\n\n"; 
	print STDERR "\$a = $a, \$b = $b, \$y = $y .\n\n";
=cut

	unless (($a>0) and ($b>0)) {
	    print STDERR "[ERROR 'inv_betai_lvr2'] ILLEGAL INPUT PARAMETERS: (\$a, \$b) = ($a, $b): $! !\n";
	    return (undef, undef, undef, undef);
	}
	unless (($y >= 0) and ($y <= 1)) {
	    print STDERR "[ERROR 'inv_betai_lvr2'] ILLEGAL INPUT: The TARGET VALUE of I_x ($a, $b) = $y is NOT within the interval \[0, 1\]: $! !\n";
	    return (undef, undef, undef, undef);
	}

	($ct_preite > $ITMAX) and ($ct_preite = $ITMAX);
	($max_ite > $ITMAX) and ($max_ite = $ITMAX);
	($tol_x < $EPS) and ($tol_x = $EPS);
	($tol_fnc < $EPS) and ($tol_fnc = $EPS); 

	($y == 0) and (return (0, 0, 0, 0));
	($y == 1) and (return (1, 0, 0, 0));
###=DISABLE for testing the subroutine
	($a == 1) and (return (($b ==1) ? 1 - $y : 1 - exp (log (1 - $y) /$b), 0, 0, 0));
	($b == 1) and (return (exp (log($y) /$a), 0, 0, 0));
###=cut

	my ($x1, $y1) = (0, 0); # Left boundary #
	my ($x2, $y2) = (1, 1); # Right boundary #

	my ($x, $abs_del_x) = (0, 1);

		# Preliminary steps #
	my $itect = 0;

	while ($itect < $ct_preite) { # Preliminary while-loop #

	    $itect++;

		# Just take the center of the boundaries for $x #
	    my $x_m = ($x1+$x2)/2;
	    my $y_m = betai ($a, $b, $x_m);
	    unless (defined $y_m) {
		print "[ERROR 'inv_betai_lvr2'] 'betai' FAILED on the middle value ($x_m) at the $itect th iteration step (preliminary): $! !\n\n";
		return (undef, undef, undef, undef);
	    }

	    $x = $x_m;
	    my $abs_del_fnc = ($y_m > $y) ? $y_m - $y : $y - $y_m;
	    $abs_del_x /= 2;

		# REVISED on April 15 (Thr), 2010 #
	    if (($abs_del_fnc < $tol_fnc) and ($abs_del_x < $tol_x)) {
	    ##if (($abs_del_fnc < $tol_fnc) or ($abs_del_x < $tol_x)) {
		return ($x, $itect, $abs_del_x, $abs_del_fnc);
	    }

	    if ($y < $y_m) {
		# Narrow the right bound #
		($x2, $y2) = ($x_m, $y_m);
	    } else {
		# Narrow the left bound #
		($x1, $y1) = ($x_m, $y_m);
	    }
	}			# End of the preliminary while-loop #


		# Main Iteration Steps #

	while ($itect < $max_ite) { # Main while-loop #

	    $itect++;

		# Middle value by the Lever Principle #
	    my $x_m = ($x2 * ($y - $y1) + $x1 * ($y2 - $y)) / ($y2 - $y1);
	    my $y_m = betai ($a, $b, $x_m);
	    unless (defined $y_m) {
		print "[ERROR 'inv_betai_lvr2'] 'betai' FAILED on the middle value ($x_m) at the $itect th iteration step (main): $! !\n\n";
		return (undef, undef, undef, undef);
	    }

	    $x = $x_m;
	    my $abs_del_fnc = ($y_m > $y) ? $y_m - $y : $y - $y_m;

		# REVISED on April 15 (Thr), 2010 #
	    $abs_del_x = ($y < $y_m) ? $x_m - $x1 : $x2 - $x_m;
	    ##$abs_del_x = $x2 - $x1;

		# REVISED on April 15 (Thr), 2010 #
	    if (($abs_del_fnc < $tol_fnc) and ($abs_del_x < $tol_x)) {
	    ##if (($abs_del_fnc < $tol_fnc) or ($abs_del_x < $tol_x)) {
		return ($x, $itect, $abs_del_x, $abs_del_fnc);
	    }


	    if ($y < $y_m) {
		# Narrow the right bound #
		($x2, $y2) = ($x_m, $y_m);
	    } else {
		# Narrow the left bound #
		($x1, $y1) = ($x_m, $y_m);
	    }

	}		# End of the main while-loop #

	my $fnc = betai ($a, $b, $x);
	my $del_fnc = $y - $fnc;
	my $abs_del_fnc = ($del_fnc>0) ? $del_fnc : - $del_fnc ;

=for DEBUGGING the subroutine
	print STDERR "delta{func} = $del_fnc .\n\n";
	print STDERR "\$x_final = $x .\n";
	print STDERR "\n --- The subroutine 'inv_betai_lvr2' ENDED ---\n\n";
=cut

	return ($x, $itect, $abs_del_x, $abs_del_fnc);

}		# End of the subroutine 'inv_betai_lvr2' #


1; 	# A 'spell' that makes the molue to be "use"-able and "require"-able #
