# Supplementary material for: Characterization of multiple sequence alignment errors using complete-likelihood score and position-shift map
Source: BMC Bioinformatics. 2016 Mar 18;17:133. doi: 10.1186/s12859-016-0945-5 (PMC4799563; doi:10.1186/s12859-016-0945-5)
Supplement: Additional file 2: — The ZIP archive of a package that contains the original versions of Perl modules and scripts used for creating the simulated and reconstructed MSAs and for analyzing these MSAs. It also contains a README file that describes how to use the modules and scripts. (The modules and scripts will run on a Mac OS X terminal. And it will probably run on other UNIX platforms, although we have not tested whether they indeed do.) The package also contains the Dawg control files that were used for the simulations. The latest version of the package (“ComplLiMment_P.verxxx”) can be found in the ‘lolipog’ directory at the FTP repository of the Bioinformatics Organization [85]. (ZIP 4746 kb) [file 12859_2016_945_MOESM2_ESM.zip › additional_file_2/ComplLiMment_P.ver0.6.1.2/MyPerlModules_LOLIPOG/MyLinearRegression.pm]

package MyLinearRegression;
#
###################################################################################
#	FA_LOLIPOG_P: A package to calculate First-Approximate LOg-LIkelihood for the Pattern Of Gaps
#		of a given MSA (almost exclusively via Perl modules and scripts).
#
#	Version 0.5: Copyright (C) 2014 Kiyoshi Ezawa
#
#    This package is free software: you can redistribute it and/or modify
#    it under the terms of the GNU General Public License as published by
#    the Free Software Foundation, either version 3 of the License, or
#    (at your option) any later version.
#
#    This package is distributed in the hope that it will be useful,
#    but WITHOUT ANY WARRANTY; without even the implied warranty of
#    MERCHANTABILITY or FITNESS FOR A PARTICULAR PURPOSE.  See the
#    GNU General Public License for more details.
#
#    You should have received a copy of the GNU General Public License, "GNU_GPL.txt",
#    along with this package.  If not, see <http://www.gnu.org/licenses/>.
#
#    The author can be contacted by e-mailing to <kezawa dot ezawa3 at gmail dot com>
#    (replace " dot " and " at " with "." and "@", respectively).
###################################################################################
#
# MyLinearRegression.pm:
#	This package contains subroutines that perform linear regression analyses, as well as correlation analyses.
#	(CREATION STARTED on Apr 17 (Thu), 2014, ENDED on Apr 18 (Fri), 2014)
#

use strict;
use warnings;

use Exporter;

use MyProbDistri qw( pv_t_distri ); # Necessary for examining whether the correlation is significant or not.

our @ISA = qw( Exporter ); 

our @EXPORT_OK = qw(
	correl_linregr_sglexpl_wgt
	);


	# Level of the test output. #
	# (0, silent; 1, very brief; 2, brief; 3, medium; 4, verbose; 5, very verbose) #
our $TEST_LEVEL = 0; 

our $INFTY = 1E+50;


# correl_linregr_sglexpl_wgt:
#	This subroutine performs a correlation and a linear regression analyses,
#	with a single explanatory variable and with each data point weighted.
#
#	The analyses, especially the significance analyses,
#	are justified only when the following assumptions are fulfilled:
#	(i) the data points are independent; and
#	(ii) the (expected) standard error of the response variable (i.e., y) is 1/sqrt(weight_factor).
#
# INPUT: (\@weights, \@xs, \@ys), where
#	$weights[$i], $xs[$i], $ys[$i] are the weight, explanatory variable, and the response variable
#	for the $i th datapoint.
#
# OUTPUT: (\@wgtd_sums, \@wgtd_aves_vars, \@results_correl, \@results_linregr), where
#
#	@wgtd_sums = ($ct_eff_datapoints, $sum_wgt, $sum_x_wgtd, $sum_y_wgtd, $sum_xx_wgtd, $sum_yy_wgtd, $sum_xy_wgtd), where
#	$ct_eff_datapoints is the number of "effective datapoints", at each of which $weights[$i], $xs[$i], and $ys[$i] all have defined numerical values),
#	$sum_wgt = Sum_i $weights[$i], where the summation is over all "effective datapoints",
#	$sum_x/y_wgtd = Sum_i $weights[$i] * $xs/ys[$i], over all "effective datapoints",
#	$sum_xx_wgtd = Sum_i $weights[$i] * $xs[$i] * $xs[$i], over all "effective datapoints",
#	$sum_yy_wgtd and $sum_xy_wgtd are also defined similarly to $sum_xx_wgtd;
#
#	@wgtd_aves_vars = ($wgtd_ave_x, $wgtd_ave_y, $wgtd_var_x, $wgtd_var_y, $wgtd_cov_xy), where 
#	$wgtd_ave_x/y = $sum_x/y_wgtd / $sum_wgt ,
#	$wgtd_var_x/y = ($sum_xx/yy_wgtd - $sum_wgt * $wgtd_ave_x/y * $wgtd_ave_x/y) /($ct_eff_datapoints -1),
#	$wgtd_cov_xy  = ($sum_xy_wgtd - $sum_wgt * $wgtd_ave_x * $wgtd_ave_y) /($ct_eff_datapoints -1);
#
#	@results_correl = ($corr_coeff_wgtd, $dof, $t_stat_wgtd, $p_value), where
#	$corr_coeff_wgtd = $wgtd_cov_xy /sqrt($wgtd_var_x * $wgtd_var_y),
#	$dof = $ct_eff_datapoints -2,
#	$t_stat_wgtd = $corr_coeff_wgtd * sqrt ( $dof /(1 - $corr_coeff_wgtd*$corr_coeff_wgtd) ),
#	$p_value is calculated as a T-test with $dof degrees of freedom using $t_stat_wgtd as a T-statistic;
#
#	@results_linregr = ($slope, $se_slope, $y_intercept, $se_y_intercept, $s2_xy), where
#	$s2_xy = ($wgtd_var_y - $wgtd_cov_xy*$wgtd_cov_xy/$wgtd_var_x) * ($ct_eff_datapoints-1)/$dof ,
#	$slope = $wgtd_cov_xy /$wgtd_var_x ,
#	$se_slope = sqrt ($s2_xy/(($ct_eff_datapoints-1)*$wgtd_var_x)),
#	$y_intercept = $wgtd_ave_y - $slope * $wgtd_ave_x,
#	$se_y_intercept = sqrt ($s2_xy * (1/$sum_wgt + $wgtd_ave_x*$wgtd_ave_x/(($ct_eff_datapoints-1)*$wgtd_var_x)) ). 
#
sub correl_linregr_sglexpl_wgt (\@\@\@) {

	my ($weights, $xs, $ys) = @_;

	my $datasize = @{$weights};

    (print STDOUT "  < Subroutine 'correl_linregr_sglexpl_wgt'  (datasize = $datasize) >\n\n") if ($TEST_LEVEL>0);

	my $ct_eff_dpts = my $sum_wgt = my $sum_x_wgtd = my $sum_y_wgtd = 0;
	my $sum_xx_wgtd = my $sum_yy_wgtd = my $sum_xy_wgtd = 0;

	for (my $i=0; $i<$datasize; $i++) { # Main for-loop (over datapoints). #

	    my $w = $weights->[$i]; # weight factor. 
	    my $x = $xs->[$i]; # Explanatory variable.
	    my $y = $ys->[$i]; # Response variable.

	    ((defined $w) and (defined $x) and (defined $y)) or next; # Skip if any of them are undefined.
	    ($w > 0) or next; # Skip if the weight is non-positive (a negative weight indicates that the datapoint is NOT well-defined).

    (print STDOUT "    [ The $i th datapoint (weight = $w, expl_variable = $x, resp_variable = $y) ]\n\n") if ($TEST_LEVEL>2);

	    $ct_eff_dpts++;

	    $sum_wgt += $w;
	    $sum_x_wgtd += $w*$x;
	    $sum_y_wgtd += $w*$y;

	    $sum_xx_wgtd += $w*$x*$x;
	    $sum_yy_wgtd += $w*$y*$y;
	    $sum_xy_wgtd += $w*$x*$y;

    if ($TEST_LEVEL>3) {
	print STDOUT "    ( Interim Result )\n\n";
	print STDOUT '     $ct_eff_dpts = ', $ct_eff_dpts, " ,\n";
	print STDOUT '     $sum_wgt     = ', $sum_wgt, " ,\n";
	print STDOUT '     $sum_x_wgtd  = ', $sum_x_wgtd, " ,\n";
	print STDOUT '     $sum_y_wgtd  = ', $sum_y_wgtd, " ,\n\n";
	print STDOUT '     $sum_xx_wgtd = ', $sum_xx_wgtd, " ,\n";
	print STDOUT '     $sum_yy_wgtd = ', $sum_yy_wgtd, " ,\n";
	print STDOUT '     $sum_xy_wgtd = ', $sum_xy_wgtd, " .\n\n\n";
    }

	}			# End of the main for-loop (over datapoints). #

    if ($TEST_LEVEL>1) {
	print STDOUT "\n";
	print STDOUT "   [[ FINAL Result (I: basic summations) ]]\n\n";
	print STDOUT '   $ct_eff_dpts = ', $ct_eff_dpts, " ,\n";
	print STDOUT '   $sum_wgt     = ', $sum_wgt, " ,\n";
	print STDOUT '   $sum_x_wgtd  = ', $sum_x_wgtd, " ,\n";
	print STDOUT '   $sum_y_wgtd  = ', $sum_y_wgtd, " ,\n\n";
	print STDOUT '   $sum_xx_wgtd = ', $sum_xx_wgtd, " ,\n";
	print STDOUT '   $sum_yy_wgtd = ', $sum_yy_wgtd, " ,\n";
	print STDOUT '   $sum_xy_wgtd = ', $sum_xy_wgtd, " .\n\n\n";
    }

	my @wgtd_sums = ($ct_eff_dpts, $sum_wgt, $sum_x_wgtd, $sum_y_wgtd, $sum_xx_wgtd, $sum_yy_wgtd, $sum_xy_wgtd);

	if ($ct_eff_dpts < 3) {
	##if ($ct_eff_dpts>2) {...} # A BUG fixed on Apr 18 (Fri), 2014. #
	    print STDOUT "[ERROR 'correl_linregr_sglexpl_wgt'] The number of effective datapoints (=$ct_eff_dpts) is NOT enough for performing the correlation & regression analyses: $! !\n\n";
	    return (\@wgtd_sums, undef, undef, undef);
	}

	my $wgtd_ave_x = $sum_x_wgtd /$sum_wgt;
	my $wgtd_ave_y = $sum_y_wgtd /$sum_wgt;
	my $wgtd_var_x = ($sum_xx_wgtd - $sum_x_wgtd *$sum_x_wgtd/$sum_wgt)/($ct_eff_dpts-1);
	my $wgtd_var_y = ($sum_yy_wgtd - $sum_y_wgtd *$sum_y_wgtd/$sum_wgt)/($ct_eff_dpts-1);
	my $wgtd_cov_xy = ($sum_xy_wgtd - $sum_x_wgtd *$sum_y_wgtd/$sum_wgt)/($ct_eff_dpts-1);

	my @wgtd_aves_vars = ($wgtd_ave_x, $wgtd_ave_y, $wgtd_var_x, $wgtd_var_y, $wgtd_cov_xy);

    if ($TEST_LEVEL>1) {
	print STDOUT "   [[ FINAL Result (II: averages & (co)variances) ]]\n\n";
	print STDOUT '   $wgtd_ave_x  = ', $wgtd_ave_x, " ,\n";
	print STDOUT '   $wgtd_ave_y  = ', $wgtd_ave_y, " ,\n\n";
	print STDOUT '   $wgtd_var_x  = ', $wgtd_var_x, " ,\n";
	print STDOUT '   $wgtd_var_y  = ', $wgtd_var_y, " ,\n";
	print STDOUT '   $wgtd_cov_xy = ', $wgtd_cov_xy, " .\n\n\n";
    }

	unless ( ($wgtd_var_x > 0) and ($wgtd_var_y > 0) ) {
	    print STDOUT "[ERROR 'correl_linregr_sglexpl_wgt'] Found (a) NON-POSITIVE VARIANCE(s): ", '($wgtd_var_x, $wgtd_var_y) = ', "($wgtd_var_x, $wgtd_var_y): $! !\n\n";
	    return (\@wgtd_sums, \@wgtd_aves_vars, undef, undef);
	}


	my $corr_coeff_wgtd = $wgtd_cov_xy /sqrt($wgtd_var_x * $wgtd_var_y);
	my $if_perfect = ($corr_coeff_wgtd *$corr_coeff_wgtd >= 1) ? 1 : 0;

	my $dof = $ct_eff_dpts -2;
	my $t_stat_wgtd = $if_perfect ? $INFTY : $corr_coeff_wgtd * sqrt ( $dof /(1 - $corr_coeff_wgtd*$corr_coeff_wgtd) );

	my $p_value = $if_perfect ? 0 : pv_t_distri ($t_stat_wgtd, $dof);

    if ($TEST_LEVEL>1) {
	print STDOUT "   [[ FINAL Result (IIIA: correlation analysis) ]]\n\n";
	print STDOUT '   $corr_coeff_wgtd = ', $corr_coeff_wgtd, " ,\n"; 
	print STDOUT '   $dof             = ', $dof, " ,\n";
	print STDOUT '   $t_stat_wgtd     = ', $t_stat_wgtd, " ,\n";
	print STDOUT '   $p_value         = ', ((defined $p_value) ? $p_value : 'undef') , " .\n\n\n";
    }

	unless (defined $p_value) {
	    print STDOUT "[ERROR 'correl_linregr_sglexpl_wgt'] 'pv_t_distri' FAILED to calculate the P-value for the correlation: $! !\n\n";
	    my @results_correl = ($corr_coeff_wgtd, $dof, $t_stat_wgtd, $p_value);
	    return (\@wgtd_sums, \@wgtd_aves_vars, \@results_correl, undef);
	}

	my @results_correl = ($corr_coeff_wgtd, $dof, $t_stat_wgtd, $p_value);


		# MODIFIED to handle situations where ($wgtd_var_x*$wgtd_var_y - $wgtd_cov_xy*$wgtd_cov_xy) is infinitesimally negative (on Apr 18 (Fri), 2014). #
	my $s2_xy = $if_perfect ? 0 : ($wgtd_var_y - $wgtd_cov_xy*$wgtd_cov_xy/$wgtd_var_x) * ($ct_eff_dpts-1)/$dof ;
	##my $s2_xy = ($wgtd_var_y - $wgtd_cov_xy*$wgtd_cov_xy/$wgtd_var_x) * ($ct_eff_dpts-1)/$dof 

	my $slope = $wgtd_cov_xy /$wgtd_var_x;
	##my $slope = $wgtd_cov_xy /$wgtd_var_y; # A BUG fixed on Apr 18 (Fri), 2014.#

	my $se_slope = sqrt ($s2_xy/(($ct_eff_dpts-1)*$wgtd_var_x));

	my $y_intercept = $wgtd_ave_y - $slope * $wgtd_ave_x;
	my $se_y_intercept = sqrt ($s2_xy * (1/$sum_wgt + $wgtd_ave_x*$wgtd_ave_x/(($ct_eff_dpts-1)*$wgtd_var_x)) );

	my @results_linregr = ($slope, $se_slope, $y_intercept, $se_y_intercept, $s2_xy);

    if ($TEST_LEVEL>1) {
	print STDOUT "   [[ FINAL Result (IIIB: linear regression) ]]\n\n";
	print STDOUT '   $s2_xy          = ', $s2_xy, " ,\n\n";
	print STDOUT '   $slope          = ', $slope, " ,\n";
	print STDOUT '   $se_slope       = ', $se_slope, " ,\n";
	print STDOUT '   $y_intercept    = ', $y_intercept, " ,\n";
	print STDOUT '   $se_y_intercept = ', $se_y_intercept, " .\n\n\n";
    }

   (print STDOUT "\n  < END of the subroutine 'correl_linregr_sglexpl_wgt' >\n\n") if ($TEST_LEVEL>0);

	return (\@wgtd_sums, \@wgtd_aves_vars, \@results_correl, \@results_linregr) ;

}	# End of the subroutine 'correl_linregr_sglexpl_wgt'. #


1; 	# a 'spell' which makes the module 'use'-able and/or 'require'-able #
