# Supplementary material for: Characterization of multiple sequence alignment errors using complete-likelihood score and position-shift map
Source: BMC Bioinformatics. 2016 Mar 18;17:133. doi: 10.1186/s12859-016-0945-5 (PMC4799563; doi:10.1186/s12859-016-0945-5)
Supplement: Additional file 2: — The ZIP archive of a package that contains the original versions of Perl modules and scripts used for creating the simulated and reconstructed MSAs and for analyzing these MSAs. It also contains a README file that describes how to use the modules and scripts. (The modules and scripts will run on a Mac OS X terminal. And it will probably run on other UNIX platforms, although we have not tested whether they indeed do.) The package also contains the Dawg control files that were used for the simulations. The latest version of the package (“ComplLiMment_P.verxxx”) can be found in the ‘lolipog’ directory at the FTP repository of the Bioinformatics Organization [85]. (ZIP 4746 kb) [file 12859_2016_945_MOESM2_ESM.zip › additional_file_2/ComplLiMment_P.ver0.6.1.2/MyPerlModules_LOLIPOG/MyMalnManipu_pep.pm]

package MyMalnManipu_pep;
#
###################################################################################
#	FA_LOLIPOG_P: A package to calculate First-Approximate LOg-LIkelihood for the Pattern Of Gaps,
#		as well as the first-approximate perfect score (described below),
#		of a given MSA (almost exclusively via Perl modules and scripts).
#
#	Version 0.3: Copyright (C) 2013 Kiyoshi Ezawa
#
#    This package is free software: you can redistribute it and/or modify
#    it under the terms of the GNU General Public License as published by
#    the Free Software Foundation, either version 3 of the License, or
#    (at your option) any later version.
#
#    This package is distributed in the hope that it will be useful,
#    but WITHOUT ANY WARRANTY; without even the implied warranty of
#    MERCHANTABILITY or FITNESS FOR A PARTICULAR PURPOSE.  See the
#    GNU General Public License for more details.
#
#    You should have received a copy of the GNU General Public License, "GNU_GPL.txt",
#    along with this package.  If not, see <http://www.gnu.org/licenses/>.
#
#    The author can be contacted by e-mailing to <kezawa dot ezawa3 at gmail dot com>
#    (replace " dot " and " at " with "." and "@", respectively).
###################################################################################
#
# MyMalnManipu_pep.pm:
#	This module is basically a collection of subroutines
#	each of which is forged by revising  a subroutine in the module
#	'MyMalnManipu.pm' so that it can handle peptide sequences.
#	The module only contains subroutines whose revision is necessary to cope with
#	peptide alignments.
#	Thus the module lacks subroutines which can innately handle both nucleotide
#	and peptide alignments, and those which can NOT EVEN IN PRINCIPLE convert to
#	the peptide counterparts.
#	You should find such subroutines in the original module 'MyMalnManipu.pm'.
#
# MyMalnManipu.pm:
#	This module manipulates multiple or pairwise alignments
#	in a more sophisticated manner than the module "MyMalnIO.pm".
#
# NOTE: This package is almost exclusively for nucleotide multiple-alignments.
#
# REVISED on Nov 19 (Fri), 2004:
#	The subroutine 'compare_columns', which is  a satellite of 'compare_malign',
#	no longer depends on the recursion technique.


use strict;
use warnings;
use Exporter;

use MyMalnManipu qw( block_starts_ends id_sliding_window );

our @ISA = qw( Exporter);

our @EXPORT_OK = qw( separate_nogap_sites_pep monosite_picker_pep id_indicator_aa
		print_block_maln_pep maln_identities_pep block_maln_identities_pep
		block_maln_id_distribution_pep bl_id_sliding_window_pep
		mask_frames_pep compl_mask_frames_pep select_unamb_frames_pep
		pr_block_maln_dec_pep
		pep_diff2dist pep_pairwise_diffs 
		smpl_compare_seq_pair matrix_gamma_dist matrix_dist_extJC
		   );
		###
		### Subroutines which you can find in the module 'MyMalnManipu.pm':
		###
		### pad_5p_end pad_3p_end merge_pad_align rm_gapcolumn rm_gapcolumn_codon
                ### assign_number separate_resnum compare_malign diff_malign
		### construct_blocks extract_bl_selected_frames block_starts_ends id_indicator 
		### equiv_columns trim_diff_maln average_id_proportions
 		### pick_poor_windows pick_bl_poor_windows
 		### select_in_phase sel_complete_codon_frames sel_codon_frames_in_ref
		### extract_codon_alignment extract_codon_aln_with_ref pr_in_oden_dec_pep
		### chop_alignment

###sub pick_bl_poor_windows (\@\@\@\@$$);
###sub pick_poor_windows (\@\@\@\@$$);
###sub compare_columns (\@\@$);
###sub compare_malign_fw (\@\@\@\@);
###sub compare_malign_bw (\@\@\@\@);

##sub phase_column (\@);
##sub id_indicator (\@);

sub id_indicator_aa (\@);


# separate_nogap_sites_pep: This subroutine receives the sequence part of a multiple alignment,
#			  separates columns into two groups according to whether it contains
#			  gaps '-' (or X) or not,
#			  and returns the lists of columns thus separated and of their positions
#			  (under the "start = 0" convention). 
#
sub separate_nogap_sites_pep (\@\@) {

	my ($rf_align, $rf_positions) = @_;

	my $ct_seqs = @{$rf_align};
	$ct_seqs  or (return ([],[],[],[]) );

	my @copy = ();
	foreach my $rf_seq (@{$rf_align}) { push @copy, ${$rf_seq}; }

	my $aln_len = length $copy[0];
	my $fl_pos = (@{$rf_positions} == $aln_len);

	my @nogap_sites = my @gapped_sites = my @nogap_pos = my @gapped_pos = ();

	for (my $l=0; $l <$aln_len; $l++) {	# the outer for #

		my @column = ();
		my $ct_gaps = 0;
		for (my $i=0; $i < $ct_seqs; $i++) {	# the inner for #

			my $char = substr ( $copy[$i], 0, 1, '');
			( ($char eq '-') or (uc($char) eq 'X') ) and ($ct_gaps++);
			push @column, $char;
		}				# end of the inner for #

		my $pos = $fl_pos ? $rf_positions->[$l] : $l;
		if ($ct_gaps) {

			push @gapped_sites , \@column;
			push @gapped_pos, $pos;

		} else {

			push @nogap_sites, \@column;
			push @nogap_pos, $pos;
		}
	}					# end of the outer for #

	return (\@nogap_sites, \@nogap_pos, \@gapped_sites, \@gapped_pos);

}			# end of the subroutine separate_nogap_sites_pep #


# monosite_picker_pep: This subroutine makes a list of
#		positions in the alignment where the column
#		consists only of residues of one kind.
#		This subroutine adopts the (START = 0) convention.
#
sub monosite_picker_pep (\@) {

	my ($rf_seqs) = @_;

	my @list_mono = ();
	my $ct_seqs = @{$rf_seqs};
	($ct_seqs) or (return \@list_mono ) ;

	my @copy = ();
	foreach my $seq (@{$rf_seqs}) { push @copy, ${$seq}; }
	my $seq_len = length (${$rf_seqs->[0]});
	my $first_seq = shift @copy;

	OUTER:
	#foreach my $l  (1 .. $seq_len) {
	foreach my $l  (0 .. $seq_len -1) {

		my $first_char = substr($first_seq, 0, 1, '');
		(defined $first_char) or last;
		$first_char = uc $first_char;
		##($first_char =~ m/[ACGTU]/ ) and ($ct_id++);
		##my $ct_id = 0;
		##($first_char =~ m/[A-Z]/ ) and ($first_char !~ m/[BZXJO]/ ) and ($ct_id++);
		my $ct_id = ($first_char =~ tr/ACDEFGHIKLMNPQRSTUVWY// );

		for (my $i=0; $i<@copy; $i++) {
			my $char = substr ($copy[$i], 0, 1, '');
			(defined $char) or (last OUTER);  # I regard the sequence has already ended. #
			(uc($char) eq $first_char) and $ct_id++;
		}

		($ct_id == $ct_seqs) and (push @list_mono, $l);
	}

	return \@list_mono;
}				# end of the subroutine monosite_picker_pep #


# id_indicator_aa: This subroutine makes a line which indicates
#		the positions of columns in the alignment
#		consisting only of one kind of amino acids.
#
sub id_indicator_aa (\@) {

	my ($rf_seqs) = @_;

	my $id_ind = '';
	my $ct_seqs = @{$rf_seqs};
	($ct_seqs) or (return \$id_ind ) ;

	my @copy = ();
	foreach my $seq (@{$rf_seqs}) { push @copy, uc ${$seq}; }
	my $seq_len = length (${$rf_seqs->[0]});
	my $first_seq = shift @copy;

	foreach my $l  (1 .. $seq_len) {

		my $first_char = substr($first_seq, 0, 1, '');
		#my $ct_id = ( ($first_char eq '-') or ($first_char eq 'N') ) ? 0 : 1;
		my $ct_id = ($first_char =~ tr/ACDEFGHIKLMNPQRSTUVWY// );
			# NOTE: U = 'selenocystein'

		for (my $i=0; $i<@copy; $i++) {
			my $char = substr ($copy[$i], 0, 1, '');
			($char eq $first_char) and $ct_id++;
		}

		$id_ind .= ($ct_id == $ct_seqs) ? '*' : ' ';
	}

	return \$id_ind;
}				# end of the subroutine id_indicator_aa #


# print_block_maln_pep: This subroutine prints out a  block-separated multiple- alignment.
#			It returns the count of completely identical columns in the alignment. 
#
sub print_block_maln_pep (\@\@\@\@\*$) {

	my ($rf_bl_columns, $rf_bl_frames, $rf_resnums, $rf_seqIDs, $fh, $offset) = @_;

	my $ct_blocks = @{$rf_bl_columns};
	my $ct_seqs = @{$rf_seqIDs};
	unless ($ct_blocks) { print $fh "\n"; return 0; }
 	unless (@{$rf_bl_frames} == $ct_blocks) {

		print STDERR "Illegal input for \"print_block_maln_pep\".\n";
		return undef;
	}

	my ($rf_bl_starts, $rf_bl_ends) = block_starts_ends (@{$rf_resnums}, @{$rf_bl_frames});

	unless (defined $rf_bl_starts) {

		print STDERR "Subroutine \"block_starts_ends\" failed.\n";
		return undef;
	}

	my @labels = ();
	foreach my $seqID (@{$rf_seqIDs}) {

		my $label = $seqID . ' ' x (15 - length($seqID) );
		push @labels, $label;
	}

	my $id_ct = 0;

	for (my $i=0; $i < $ct_blocks; $i++) { # the outer for #

	    my $frame = $rf_bl_frames->[$i];
	    my $ct_columns = @{$frame};
	    my $frame_start = $frame->[0] + 1;
	    my $frame_end = $frame->[$#{$frame}] + 1;
	    printf $fh "Block_%d (frame:%7d  --%7d, %7d columns)\n", $i+1+ $offset, $frame_start, $frame_end, $ct_columns;

	    my @reservoir = ();
	    for (my $j=0; $j < $ct_seqs; $j++) { # the inner for #
		my $start = $rf_bl_starts->[$i][$j];
		my $end = $rf_bl_ends->[$i][$j];
		unless (defined $start) { 
			print STDERR "The starting position of block $i, sequence $rf_seqIDs->[$j] is NOT defined.\n";
			return undef;
		}
		unless (defined $end) { 
			print STDERR "The ending position of block $i, sequence $rf_seqIDs->[$j] is NOT defined.\n";
			return undef;
		}
		$start = ($start eq '-') ? (' ' x 4 . '-' x 3) : sprintf ("%7d", $start);
		$end = ($end eq '-') ? (' ' x 4 . '-' x 3) : sprintf ("%7d", $end);
		my $seq = '';
		##foreach my $column (@{$rf_bl_columns->[$i]}) { $seq .= $column->[$j]; }
		for (my $k=0; $k<@{$rf_bl_columns->[$i]}; $k++) {

			unless (defined $rf_bl_columns->[$i][$k]) {

				print STDERR "The column $k of block $i is NOT defined.\n";
				return undef;
			}
			unless (defined $rf_bl_columns->[$i][$k][$j]) {

				print STDERR "The sequence $rf_seqIDs->[$j] is NOT defined at the column $k of block $i.\n";
				return undef;
			}
			$seq .= $rf_bl_columns->[$i][$k][$j];
		}

		my $line = $labels[$j] . $start . '  ' . $seq . $end . "\n";
		print $fh $line;
		push @reservoir, \$seq;

	    }				# end of the inner for #

	    my $id_ind = id_indicator_aa (@reservoir);
	    $id_ct +=  (${$id_ind} =~ tr/\*//);

	    print $fh ' ' x 24 . ${$id_ind} . "\n\n";
	}				# end of the outer for #

	return $id_ct;
}				# end of the subroutine print_block_maln_pep #


# maln_identities_pep: This subroutine receives a list of columns in a multiple alignment
#		of PEPTIDE sequences,
#		  counts the number of matched pairs for each column,
#		  and returns a list of numbers thus counted.
#
sub maln_identities_pep (\@) {

	my ($rf_columns) = @_;

	my $ct_columns = @{$rf_columns};
	($ct_columns) or ( return ([], []) );

	my @column_id_cts = ();
	my $tot_id_ct = 0;
	my $mono_ct = 0;	# the count of monomorphic sites (columns) #	
	my $tot_ct_pairs = 0;

	my $ct_seqs = @{$rf_columns->[0]};
	my $max_ct_pairs = $ct_seqs * ($ct_seqs -1) / 2;
	my $ct_nogap_clms = 0;

	foreach my $column (@{$rf_columns}) {	# the outer foreach #

		my %ct_residues;	# key = residue identity, value = its occurrence in a column #
		my $ct_nogaps = 0;
		foreach my $char (@{$column}) {

			$char = uc $char;
			##( ($char eq '-') or ($char eq 'N') ) and next;
			($char =~ tr/ACDEFGHIKLMNPQRSTUVWY// ) or next;
				# NOTE: U = 'selenocystein'

			(defined $ct_residues{$char}) ? ($ct_residues{$char}++) : ($ct_residues{$char} = 1);
			$ct_nogaps++;
		}

		($ct_nogaps == $ct_seqs) and  ($ct_nogap_clms++);
		my $ct_pairs = $ct_nogaps * ($ct_nogaps -1) /2;
		$tot_ct_pairs += $ct_pairs;

		my $id_ct = 0;
		foreach my $char (keys %ct_residues) {

			my $ct = $ct_residues{$char};
			($ct == 1) or ($id_ct += $ct* ($ct -1) /2 );
		}

		$tot_id_ct += $id_ct;
		push @column_id_cts, $id_ct;
		($id_ct  == $max_ct_pairs) and ($mono_ct++);
	}					# end of the outer foreach #

	#my $av_id_ct = $tot_id_ct/($ct_pairs*$ct_columns);
	my $av_id_ct = ($tot_ct_pairs) ? $tot_id_ct/$tot_ct_pairs : 0;
	my $av_mono_ct = ($ct_nogap_clms) ? $mono_ct/ $ct_nogap_clms : 0;
	my @column_id_stat = ($tot_id_ct, $mono_ct, $tot_ct_pairs, $ct_nogap_clms, $av_id_ct, $av_mono_ct);
	return (\@column_id_cts, \@column_id_stat);

}			# end of the subroutine maln_identities_pep #

# block_maln_identities_pep: This subroutine receives a list of blocks of columns
#	in a PEPTIDE alignment,
#	do similar things with the subroutine 'maln_identities_pep',
#	and returns a list of numbers distributed to the blocks.
#
sub block_maln_identities_pep (\@) {

	my ($rf_blocks) = @_;

	(@{$rf_blocks}) or ( return ([],[]) );

	my @block_id_cts = my @bl_id_stats = ();
	foreach my $block (@{$rf_blocks}) { 

		my ($column_id_cts, $column_id_stat)  = maln_identities_pep (@{$block});
		push @block_id_cts, $column_id_cts;
		push @bl_id_stats, $column_id_stat;
	}

	return (\@block_id_cts, \@bl_id_stats) ;

}			# end of the subroutine block_maln_identities_pep #


# maln_id_distribution_pep: This subroutine receives a list of columns in a PEPTIDE multiple alignment ,
#		  counts the number of matched pairs for each column,
#		  and returns a list of numbers thus counted, PLUS a list of numbers of
#		  residue pairs each for a column.
#
sub maln_id_distribution_pep (\@) {

	my ($rf_columns) = @_;

	my $ct_columns = @{$rf_columns};
	($ct_columns) or ( return ([], []) );

	my @column_id_cts = ();
	my @column_pair_cts = ();
	#my @column_mono_distri = ();

	my $ct_seqs = @{$rf_columns->[0]};
	my $max_ct_pairs = $ct_seqs * ($ct_seqs -1) / 2;

	foreach my $column (@{$rf_columns}) {	# the outer foreach #

		my %ct_residues;	# key = residue identity, value = its occurrence in a column #
		my $ct_nogaps = 0;
		foreach my $char (@{$column}) {

			$char  = uc $char ;
			##( ($char eq '-') or ($char eq 'X') ) and next;
			($char =~ tr/ACDEFGHIKLMNPQRSTUVWY// ) or next;
				# NOTE: U = 'selenocystein'

			(defined $ct_residues{$char}) ? ($ct_residues{$char}++) : ($ct_residues{$char} = 1);
			$ct_nogaps++;
		}

		my $id_ct = 0;
		foreach my $char (keys %ct_residues) {

			my $ct = $ct_residues{$char};
			($ct == 1) or ($id_ct += $ct* ($ct -1) /2 );
		}

		push @column_id_cts, $id_ct;
		my $ct_pairs = $ct_nogaps * ($ct_nogaps -1) /2;
		push @column_pair_cts, $ct_pairs;
		#push @column_mono_distri, ( ($id_ct == $max_ct_pairs) ? 1 : 0 );
	}					# end of the outer foreach #

	return (\@column_id_cts, \@column_pair_cts);

}			# end of the subroutine maln_id_distribution_pep #


# block_maln_id_distribution_pep: This subroutine receives a list of blocks of columns
#		in a PEPTIDE MULTIPLE ALIGNMENT ,
#		do similar things to the subroutine 'maln_id_distribution_pep',
#		and returns a list of numbers each for each block.
#
sub block_maln_id_distribution_pep (\@) {

	my ($rf_bl_columns) = @_;

	(@{$rf_bl_columns}) or ( return ([],[]) );

	my @block_id_distri = my @bl_pair_distri = ();
	foreach my $block (@{$rf_bl_columns}) { 

		my ($column_id_distri, $column_pair_distri)  = maln_id_distribution_pep (@{$block});
		push @block_id_distri, $column_id_distri;
		push @bl_pair_distri, $column_pair_distri;
		#push @bl_mono_distri, $column_mono_distri;
	}

	return (\@block_id_distri, \@bl_pair_distri) ;

}			# end of the subroutine block_maln_id_distribution_pep_pep #


# bl_id_sliding_window_pep: This subroutine conducts sliding-window analysis
#			on the identity distribution for each of blocks.
#
sub bl_id_sliding_window_pep (\@\@$$) {

	my ($rf_bl_columns, $rf_bl_frames, $window_size, $step_size) = @_;

	my $bl_ct = @{$rf_bl_columns};
	$bl_ct or (return ([],[]) );

	my $ct_seqs = @{$rf_bl_columns->[0][0]};

	my ($bl_id_distri, $bl_pair_distri) = block_maln_id_distribution_pep (@{$rf_bl_columns});
	my @matched_propts = my @mono_column_propts = my @wd_starts = my @wd_ends  = ();

	for (my $i=0; $i< $bl_ct; $i++) {

		my ($bl_mtchd_propts, $bl_monoclm_propts, $bl_wd_starts, $bl_wd_ends)
		= id_sliding_window (@{$bl_pair_distri->[$i]}, @{$bl_id_distri->[$i]}, @{$rf_bl_frames->[$i]}, $ct_seqs, $window_size, $step_size);

		push @matched_propts, $bl_mtchd_propts;
		push @mono_column_propts, $bl_monoclm_propts;
		push @wd_starts, $bl_wd_starts;
		push @wd_ends, $bl_wd_ends;
	}		

	return (\@matched_propts, \@mono_column_propts, \@wd_starts, \@wd_ends, $bl_id_distri, $bl_pair_distri);

} 			# end of the subroutine bl_id_sliding_window_pep #


# mask_frames_pep : This subroutine receives the sequence part of a PEPTIDE multiple-alignment and a list of frames,
#		and returns sequences  with the specified frames masked.
#
sub mask_frames_pep (\@\@) {

	my ($rf_align, $rf_frames) = @_;

	my $ct_seq = @{$rf_align};
	$ct_seq or (return [] );

		# a part of the fatal-bug fixation (on Feb 18 (Wed), 2004 ) #
	#unless (@{$rf_frames}) {
	#	my @tmp =  @{$rf_align};
	#	return \@tmp;
	#}

	my @out_align = my @copy = ();
	foreach my $align (@{$rf_align}) {
		my $tmp = '';
		push @out_align , \$tmp;
		#push @copy, ${$align};
		my $seqcp = ${$align};
		push @copy, \$seqcp;	# a bug fixation on March 20 (Sat), 2004 #
					# accompanied by the change from $copy[$i]  to ${$copy[$i]} below #
	}
		# the rest of the fatal-bug fixation (on Feb 18 (Wed), 2004 ) #
	(@{$rf_frames}) or (return \@copy);
	
	my $len_align = length ${$copy[0]};

	my $expected_frame = 0;
	foreach my $frame (@{$rf_frames}) {

		my $len_unmasked = $frame - $expected_frame;
		if ($len_unmasked > 0) {
			for (my $i=0; $i<$ct_seq; $i++) {
				${$out_align[$i]} .= substr ( ${$copy[$i]}, 0, $len_unmasked, '');
			}
				
		} elsif ($len_unmasked < 0) {
			print STDERR "negative unmasked length (expected_frame = $expected_frame, real_frame = $frame).\n";
			return undef;
		}

		for (my $i=0; $i<$ct_seq; $i++) {
			my $char = substr (${$copy[$i]}, 0, 1, '');
			${$out_align[$i]} .= ( ($char eq '*') or ($char eq '-') ) ? '-' : 'X';
		}

		$expected_frame = $frame + 1;

	}				# end of the foreach #

	for (my $i=0; $i<$ct_seq; $i++) { ${$out_align[$i]} .= ${$copy[$i]}; }

	return \@out_align;

}				# end of the subroutine mask_frames_pep #


# compl_mask_frames_pep : This subroutine receives the sequence part of
#		a PEPTIDE multiple-alignment and a list of frames,
#		and returns sequences with the frames complementary to the specified ones  masked.
#
sub compl_mask_frames_pep (\@\@) {

	my ($rf_align, $rf_frames) = @_;

	my $ct_seq = @{$rf_align};
	$ct_seq or (return [] );

		# fixing a fatal bug (on Feb 18 (Wed), 2004) #
	#unless (@{$rf_frames}) {		
	#	my @tmp =  @{$rf_align};
	#	return \@tmp;
	#}

	my @out_align = my @copy = ();
	foreach my $align (@{$rf_align}) {
		my $tmp = '';
		push @out_align , \$tmp;
		push @copy, ${$align};
	}

	my $len_align = length $copy[0];

	my $expected_frame = 0;
	foreach my $frame (@{$rf_frames}) {

		my $len_masked = $frame - $expected_frame;
		if ($len_masked > 0) {
			for (my $i=0; $i<$ct_seq; $i++) {
				my $tmp = substr ( $copy[$i], 0, $len_masked, '');
				$tmp =~ tr/a-zA-Z/X/;
				${$out_align[$i]} .= $tmp;
			}
				
		} elsif ($len_masked < 0) {
			print STDERR "negative masked length (expected_frame = $expected_frame, real_frame = $frame).\n";
			return undef;
		}

		for (my $i=0; $i<$ct_seq; $i++) {
			${$out_align[$i]} .= substr ($copy[$i], 0, 1, '');
		}

		$expected_frame = $frame + 1;

	}				# end of the foreach #

	for (my $i=0; $i<$ct_seq; $i++) { 

		$copy[$i] =~ tr/a-zA-Z/X/;
		${$out_align[$i]} .= $copy[$i];
	}

	return \@out_align;

}				# end of the subroutine compl_mask_frames_pep #


# select_unamb_frames_pep:
#	 This subroutine recieves a PEPTIDE alignment and a subset of its frames,
#	chooses frames which consists solely of unambiguous bases,
#	and returns a list of those frames.
#
# 	The subroutine basically follows the frame numbering convention that (start)=0.
#
sub select_unamb_frames_pep (\@\@) {

	my ($rf_align, $rf_selframe) = @_;

	(@{$rf_selframe}) or ( return []); 

	my @copy = my @ng_frames = ();
	foreach my $rf_seq (@{$rf_align}) {
		push @copy, uc ${$rf_seq};
	}

	my $exp_frame = 0;
	foreach my $frame (@{$rf_selframe}) {

		if ( (my $diff = $frame - $exp_frame) > 0)  {

			for (my $i=0; $i<@copy; $i++) { substr($copy[$i], 0, $diff, ''); }

		} elsif ($diff < 0) {

			print STDERR "Error in diff_malign:\n";
			print STDERR "expected frame ($exp_frame) exceeds the real one ($frame).\n";
			return undef;
		}

		my $fl_nogap = 1; 
		for (my $i=0; $i<@copy; $i++) {

			my $res = substr($copy[$i], 0, 1, '');
			( $res  =~ tr/ACDEFGHIKLMNPQRSTUVWY// ) or ($fl_nogap = 0);
				# Note: 'U' = selenocystein #
		}

		$fl_nogap and (push @ng_frames, $frame);
		$exp_frame = $frame + 1;
		
	}

	return \@ng_frames;

}			# end of the subroutine select_unamb_frames_pep #


# pr_block_maln_dec_pep: This subroutine prints out a  block-separated 
#			PEPTIDE multiple- alignment in a decorated form.
#			It returns the count of completely identical columns in the alignment. 
#
sub pr_block_maln_dec_pep (\@\@\@\@\*$) {

	my ($rf_bl_columns, $rf_bl_frames, $rf_resnums, $rf_seqIDs, $fh, $bnum) = @_;

	my $ct_blocks = @{$rf_bl_columns};
	my $ct_seqs = @{$rf_seqIDs};
	unless ($ct_blocks) { print $fh "\n"; return 0; }
 	unless (@{$rf_bl_frames} == $ct_blocks) {
		print STDERR "Illegal input for \"print_block_maln_dec\".\n";
		return undef;
	}

	my ($rf_bl_starts, $rf_bl_ends) = block_starts_ends (@{$rf_resnums}, @{$rf_bl_frames});

	unless (defined $rf_bl_starts) {
		print STDERR "Subroutine \"block_starts_ends\" failed.\n";
		return undef;
	}

	my @labels = ();
	foreach my $seqID (@{$rf_seqIDs}) {

		my $label = $seqID . ' ' x (15 - length($seqID) );
		push @labels, $label;
	}

	my $id_ct = 0;

	for (my $i=0; $i < $ct_blocks; $i++) { # the outer for #

	    my $frame = $rf_bl_frames->[$i];
	    my $ct_columns = @{$frame};
	    my $frame_start = $frame->[0] + 1;
	    my $frame_end = $frame->[$#{$frame}] + 1;
	    printf $fh "> (frame: %d -- %d, %d columns) ", $frame_start, $frame_end, $ct_columns;

	    my @reservoir = my @intervals = ();
	    for (my $j=0; $j < $ct_seqs; $j++) { # the inner for #
		my $start = $rf_bl_starts->[$i][$j];
		my $end = $rf_bl_ends->[$i][$j];
		unless (defined $start) { 
			print STDERR "The starting position of block $i, sequence $rf_seqIDs->[$j] is NOT defined.\n";
			return undef;
		}
		unless (defined $end) { 
			print STDERR "The ending position of block $i, sequence $rf_seqIDs->[$j] is NOT defined.\n";
			return undef;
		}
		#$start = ($start eq '-') ? (' ' x 4 . '-' x 3) : sprintf ("%7d", $start);
		#$end = ($end eq '-') ? (' ' x 4 . '-' x 3) : sprintf ("%7d", $end);
		my $seq = '';
		for (my $k=0; $k<@{$rf_bl_columns->[$i]}; $k++) {

			unless (defined $rf_bl_columns->[$i][$k]) {
				print STDERR "The column $k of block $i is NOT defined.\n";
				return undef;
			}
			unless (defined $rf_bl_columns->[$i][$k][$j]) {
				print STDERR "The sequence $rf_seqIDs->[$j] is NOT defined at the column $k of block $i.\n";
				return undef;
			}
			$seq .= $rf_bl_columns->[$i][$k][$j];
		}

		#my $line = $labels[$j] . $start . '  ' . $seq . $end . "\n";
		#print $fh $line;
		push @reservoir, \$seq;
		push @intervals, "$start -- $end";

	    }				# end of the inner for #

	    my $id_ind = id_indicator_aa (@reservoir);
	    $id_ct +=  (${$id_ind} =~ tr/\*//);

	    print $fh " (intervals: " . join( '; ', @intervals) . ")\n";

	   for (my $j=0; $j<$ct_seqs; $j++) { print $fh "$labels[$j]${$reservoir[$j]}\n"; }
	   print $fh '>' . ' ' x 14 . ${$id_ind} . "\n";
	   print $fh "\n";
	}				# end of the outer for #

	print $fh "\n";
	return $id_ct;
}				# end of the subroutine pr_block_maln_dec #


# pep_pairwise_diffs: This subroutine receives a PEPTIDE pairwise alignment
#			and returns the counts of sites
#			in which the amino acid residues 
#			of the 2 sequences differ to each other.
#			It also returns the total number of
#			alignment sites consisting solely of 
#			unambiguous characters.
#			If the sequence length are different in the
#			input alignment, the subroutine assumes
#			that the alignment is left justified.
#
sub pep_pairwise_diffs (\@) {

	my ($rf_pairaln) = @_;

	unless (@{$rf_pairaln} == 2) {
		print STDERR "Illegal input for \'count_nt_subst_pair\'.\n";
		return (undef, undef);
	}

		# make a copy of the sequence pair #
	my $cp_seq0 = uc ${$rf_pairaln->[0]};
	my $cp_seq1 = uc ${$rf_pairaln->[1]};

	my $aln_len = (length ($cp_seq0 ) < length ($cp_seq1) ) ?
			length ($cp_seq0) : length ($cp_seq1) ;

	my $unamb_ct = my $diff = my $transition = 0;
	for (my $i=0; $i<$aln_len; $i++) {

		my $char0 = substr($cp_seq0, 0, 1, '');
		my $char1 = substr($cp_seq1, 0, 1, '');

			# skip columns with gaps and/or ambiguous amino acids
		($char0 =~ tr/ACDEFGHIKLMNPQRSTUVWY\*// ) or next;
			# U: selenocystein, *: stop codon #

		$unamb_ct++;

		($char0 eq $char1) and next;	# skip invariable sites

		$diff++;

	}		# end of the outer for #

	return ($unamb_ct, $diff);

}		# end of the subroutine pep_pairwise_diffs #


# pep_diff2dist: This subroutine receives the count of unambiguous sites as well as
#	that of amino acid differences for a peptide pairwise alignment,
#	then calculates the Poisson distance and the distance with Kimura's correction.
#
# INPUT: (#{unamb_sites}, #{diffs})
#
# OUTPUT: (p_dist = #{diffs}/#{unamb_sites}, Poisson distance, Kimura's distance)
#
sub pep_diff2dist ($$) {

	my ($ct_unamb, $ct_diffs) = @_;

	($ct_unamb > 0) or (return (undef, undef, undef) );

	my $p_dist = $ct_diffs/$ct_unamb ;

	my $poisson = ($p_dist < 1) ? ( - log ( 1 - $p_dist) ) : undef ; 

	my $exp_kimura = 1 - $p_dist - $p_dist * $p_dist /5;
	my $kimura = ($exp_kimura > 0) ? ( - log ($exp_kimura) ) : undef;

	return ($p_dist, $poisson, $kimura );

}		# end of the subroutine pep_diff2dist #


# smpl_compare_seq_pair:
#	This satellite subroutine of 'matrix_gamma_dist'
#	makes a simple comparison of the two sequences
#	in a pairwise alignment site-by-site.
#
# INPUT: (\$seq1, \$seq2, $gap), where
#	$seq1 and $seq2 are the sequences embedded in the input pairwise alignment;
#
# OUTPUT: ($ct_sites, $ct_diffs), where
#	$ct_sites is the number of sites NOT containing gaps;
#	$ct_diffs is the number of sites where the characters differ between the sequences.
#
sub smpl_compare_seq_pair (\$\$$) {

	my ($seq1, $seq2, $gap) = @_;

	my $cp_seq1 = ${$seq1};
	my $cp_seq2 = ${$seq2};

	my $len = length $cp_seq1;
	unless ($len  == length $cp_seq2) {
	    print STDERR "[ERROR 'smpl_compare_seq_pair'] ILLEGAL INPUT: The LENGTHS DIFFER between the sequences ($len vs ", length (${$cp_seq2}), "): $! !\n";
	    return (undef, undef); 
	}

	my $ct_sites = my $ct_diffs = 0;

	for (my $l=0; $l<$len; $l++) { # Main for-loop #
	    my $char1 = substr ($cp_seq1, 0, 1, '');
	    my $char2 = substr ($cp_seq2, 0, 1, '');
	    (($char1 eq $gap) or ($char2 eq $gap)) and next; # Skip if there is a gap
	    $ct_sites++;
	    ($char1 eq $char2) or ($ct_diffs++);
	}		# End of the main for-loop #

	return ($ct_sites, $ct_diffs);

}	# End of the subroutine 'smpl_compare_seq_pair' #


# matrix_gamma_dist:
#	This subroutine constructs a matrix of pairwise gamma distances
#	between peptide sequences in a MSA.
#	It ignores sites containing gaps.
#	The gamma distance $d between sequences with the p-distance $p is:
#	$d = $alpha * [(1 - $p)** (-1/$alpha) -1 ],
#	where $alpha is the shape parameter of the gamma distribution.
#	When $alpha = infinity, it should approach the Poisson distance (- log (1 - $p) ).
#
# INPUT: (\@align, $gap, $alpha), where
#	${$align[$k]} is the $k th sequence embedded in the alignment;
#	$gap is the character representing a gap;
#	$alpha is the shape parameter of the gamma distribution.
#	If $alpha = 0, the Poisson distance - log (1 - $p) is calculated.
#
# OUTPUT: (\@mtrx_dist, \@mtrx_ct_diffs, \@mtrx_ct_sites), where
#	$mtrx_dist[$i]->[$j] (0 <= $j < $i <= $ct_seqs - 1) is the distance between the $i th and $j th sequences;
#	$mtrx_ct_diffs[$i]->[$j] is the number of sites different between the $i th and the $j th sequences;
#	$mtrx_ct_sites[$i]->[$j] is the number of sites containing NO gaps in the alignment between the $i th and $j th sequences. It is undef if the alignment has NO effective sites.
#
sub matrix_gamma_dist (\@$$) {

	my ($align, $gap, $alpha) = @_;

	my $ct_seqs = @{$align};
	my $len = length ${$align->[0]};

	my @mtrx_dist = my @mtrx_ct_diffs = my @mtrx_ct_sites  = ();
	for (my $i=0; $i<$ct_seqs; $i++) { # Outer for-loop #

	    my @row_dist = my @row_ct_diffs = my @row_ct_sites = ();
	    for (my $j=0; $j<$i; $j++) {  # Inner for-loop #
		my ($ct_sites, $ct_diff) = smpl_compare_seq_pair (${$align->[$i]}, ${$align->[$j]}, $gap);
		unless (defined $ct_sites) {
		    print STDERR "[ERROR 'matrix_gamma_dist'] The subroutine 'smpl_compare_seq_pair' FAILED between the $i th sequence and the $j th sequence in the alignment: $! !\n";
		    return (undef, undef, undef);
		}
		push @row_ct_sites, $ct_sites;
		push @row_ct_diffs, $ct_diff;
		if ($ct_sites == 0) {
		    push @row_dist, undef;
		    next;
		}
		if ($ct_diff == 0) {
		    push @row_dist, 0;
		    next;
		}
		my $poi_dist = - log (1 - $ct_diff /$ct_sites);
		my $gdist = ($alpha == 0) ? $poi_dist :
			$alpha * (exp ($poi_dist / $alpha) -1);
		push @row_dist, $gdist;
	    }			# End of the inner for-loop #

	    push @mtrx_ct_sites, \@row_ct_sites;
	    push @mtrx_ct_diffs, \@row_ct_diffs;
	    push @mtrx_dist, \@row_dist;
	}			# End of the outer for-loop #

	return (\@mtrx_dist, \@mtrx_ct_diffs, \@mtrx_ct_sites);

}		# End of the subroutine 'matrix_gamma_dist' #


# matrix_dist_extJC:
#	This subroutine constructs a matrix of pairwise distances
#	between peptide sequences in a MSA using an extended JC model.
#	It ignores sites containing gaps.
#	The extended JC dstance $d between sequences with the p-distance $p is:
#	$d = - ($c -1)/$c  * log (1 - $c/($c-1) * $p),
#	where $c is the number of possible characters.
#	When $c = infinity, it should approach the Poisson distance (- log (1 - $p) ).
#	When $c = 4, it is the ordinary Jukes-Cantor model.
#
#	We set an 'upper-bound' $d_up of the distance. 
#	If ($p > ($c - 1)/$c) or $d > $d_up,
#	the distance is automatically set to be $d_up.
#
#	The subroutine was made from the framework of 'matrix_gamma_dist'.
#	(CREATED on June 24 (Thu), 2010)
#
# INPUT: (\@align, $gap, $c, $d_up), where
#	${$align[$k]} is the $k th sequence embedded in the alignment;
#	$c is the number of possible characters, which should be >= 2;
#	$d_up is the upper-bound of the distance.
#
# OUTPUT: (\@mtrx_dist, \@mtrx_ct_diffs, \@mtrx_ct_sites), where
#	$mtrx_dist[$i]->[$j] (0 <= $j < $i <= $ct_seqs - 1) is the distance between the $i th and $j th sequences;
#	$mtrx_ct_diffs[$i]->[$j] is the number of sites different between the $i th and the $j th sequences;
#	$mtrx_ct_sites[$i]->[$j] is the number of sites containing NO gaps in the alignment between the $i th and $j th sequences. It is undef if the alignment has NO effective sites.
#
sub matrix_dist_extJC (\@$$$) {

	my ($align, $gap, $c, $d_up) = @_;

	my $ct_seqs = @{$align};
	my $len = length ${$align->[0]};

	my @mtrx_dist = my @mtrx_ct_diffs = my @mtrx_ct_sites  = ();
	for (my $i=0; $i<$ct_seqs; $i++) { # Outer for-loop #

	    my @row_dist = my @row_ct_diffs = my @row_ct_sites = ();
	    for (my $j=0; $j<$i; $j++) {  # Inner for-loop #
		my ($ct_sites, $ct_diff) = smpl_compare_seq_pair (${$align->[$i]}, ${$align->[$j]}, $gap);
		unless (defined $ct_sites) {
		    print STDERR "[ERROR 'matrix_dist_extJC'] The subroutine 'smpl_compare_seq_pair' FAILED between the $i th sequence and the $j th sequence in the alignment: $! !\n";
		    return (undef, undef, undef);
		}
		push @row_ct_sites, $ct_sites;
		push @row_ct_diffs, $ct_diff;
		if ($ct_sites == 0) {
		    push @row_dist, undef;
		    next;
		}
		if ($ct_diff == 0) {
		    push @row_dist, 0;
		    next;
		}
		my $p = $ct_diff/$ct_sites;
		my $dist = ($c * $ct_diff < ($c -1) * $ct_sites) ? 
			- ($c -1)/$c * log (1 - $c/($c -1) * $p) : undef;
		((defined $dist) and ($dist < $d_up)) or ($dist = $d_up); # Force the distance  equal to the upper bound in an unacceptable situation
		push @row_dist, $dist;
	    }			# End of the inner for-loop #

	    push @mtrx_ct_sites, \@row_ct_sites;
	    push @mtrx_ct_diffs, \@row_ct_diffs;
	    push @mtrx_dist, \@row_dist;
	}			# End of the outer for-loop #

	return (\@mtrx_dist, \@mtrx_ct_diffs, \@mtrx_ct_sites);

}		# End of the subroutine 'matrix_dist_extJC' #


1;		# a 'spell' which enables the module 'use'-able and 'require'-able #
