# Supplementary material for: Characterization of multiple sequence alignment errors using complete-likelihood score and position-shift map
Source: BMC Bioinformatics. 2016 Mar 18;17:133. doi: 10.1186/s12859-016-0945-5 (PMC4799563; doi:10.1186/s12859-016-0945-5)
Supplement: Additional file 2: — The ZIP archive of a package that contains the original versions of Perl modules and scripts used for creating the simulated and reconstructed MSAs and for analyzing these MSAs. It also contains a README file that describes how to use the modules and scripts. (The modules and scripts will run on a Mac OS X terminal. And it will probably run on other UNIX platforms, although we have not tested whether they indeed do.) The package also contains the Dawg control files that were used for the simulations. The latest version of the package (“ComplLiMment_P.verxxx”) can be found in the ‘lolipog’ directory at the FTP repository of the Bioinformatics Organization [85]. (ZIP 4746 kb) [file 12859_2016_945_MOESM2_ESM.zip › additional_file_2/ComplLiMment_P.ver0.6.1.2/MyPerlModules_LOLIPOG/MyMalnManipu_suppl.pm]

package MyMalnManipu_suppl;
#
###################################################################################
#	FA_LOLIPOG_P: A package to calculate First-Approximate LOg-LIkelihood for the Pattern Of Gaps,
#		as well as the first-approximate perfect score (described below),
#		of a given MSA (almost exclusively via Perl modules and scripts).
#
#	Version 0.3: Copyright (C) 2013 Kiyoshi Ezawa
#
#    This package is free software: you can redistribute it and/or modify
#    it under the terms of the GNU General Public License as published by
#    the Free Software Foundation, either version 3 of the License, or
#    (at your option) any later version.
#
#    This package is distributed in the hope that it will be useful,
#    but WITHOUT ANY WARRANTY; without even the implied warranty of
#    MERCHANTABILITY or FITNESS FOR A PARTICULAR PURPOSE.  See the
#    GNU General Public License for more details.
#
#    You should have received a copy of the GNU General Public License, "GNU_GPL.txt",
#    along with this package.  If not, see <http://www.gnu.org/licenses/>.
#
#    The author can be contacted by e-mailing to <kezawa dot ezawa3 at gmail dot com>
#    (replace " dot " and " at " with "." and "@", respectively).
###################################################################################
#
# MyMalnManipu_suppl.pm:
#	This module contains some subroutines
#	each of which manipulates alignments in a manner
#	that cannot be performed by the subroutines
#	in the module 'MyMalnManipu.pm'.
#
# MyMalnManipu.pm:
#	This module manipulates multiple or pairwise alignments
#	in a more sophisticated manner than the module "MyMalnIO.pm".
#
# NOTE: This package is almost exclusively for nucleotide multiple-alignments.
#
# REVISED on Nov 19 (Fri), 2004:
#	The subroutine 'compare_columns', which is  a satellite of 'compare_malign',
#	no longer depends on the recursion technique.
#

use strict;
use warnings;

use MyArrayManipu qw( compare_arrays compare_interval_sets );
use MyArrayManipu_num qw( union_nmarray );
use MyMisc qw( count_spec_chars string_intvl_set );

use MyNucSeq qw( print_sequence );
use MyMalnIO qw( extract_clw pr_ODEN_input pr_clustal_like_lite );
use MyMalnManipu qw( rm_gapcolumn2 );
use  MyBlastp_parser_05 qw( score_pairalign );

use MyFile_manipu qw( open_output_file );
use MyTreeManipu_II qw(
	extract_sgltree_from_file
	br_output_tree br_output_tree_sep
	);

use Exporter;

our @ISA = qw( Exporter);

our @EXPORT_OK = qw(
	rm_spec_sites rm_multi_spec_sites concatenate_alignments
	extract_gap_blocks extract_indels_eqbd
	pad_concate_blocks gap_indicator
	splice_blocks_in_aln pick_sbset_aln
	chop_aln_by_qubds gaps_in_sglseq
	maxmin_seqlen
	examine_sel_alnd_regions
	bundle_refine_maln_by_clw
	extract_unmasked_regions
	clip_specregions_maln
	extract_specregions_maln mask_site
	mask_spec_regions mask_unspec_regions
	examine_tgt_regions_pwaln cnct_examine_tgt_regions_pwaln
	);


our $TOP_NODE = $MyTreeManipu_II::TOP_NODE ;
our $INDX_LENGTH = $MyTreeManipu_II::INDX_LENGTH ;


# rm_spec_sites:
#	This subroutine extracts sites that contains NO specified characters.
#	NOTE that this subroutine eats up the input alignment.
#
# INPUT: (\@align, $aln_beg, $char_spec), where
#	${$align[$m]} is the $m th sequence in the alignment;
#	$aln_beg is the start site number in the coordinate
#	frame representing the alignment;
#	$char_spec is the character specified to be removed.
#
# OUTPUT: (\@nspec_align, \@site_coords), where
#	${$ng_align[$m]} is the $m th sequence in the alignment
#	consisting only of sites without any gaps;
#	@site_nos is the alignment coordinates of such sites.
#
sub rm_spec_sites (\@$$) {

	my ($align, $aln_beg, $char_spec) = @_;

	my $ct_seq = @{$align};
	($ct_seq>0) or (return ([], []) );

	my @nspec_aln = my @site_coords = ();
	for (1 .. $ct_seq) { # The 1st outer for-loop #
	    my $tmp = '';
	    push @nspec_aln, \$tmp;
	}		# End of the 1st outer for-loop #

	my $aln_len = length ${$align->[0]};
	for (my $l=0; $l<$aln_len; $l++) { # The 2nd outer for-loop #

	    my @residues = ();
	    my $ct_specs = 0;
	    for (my $m=0; $m<$ct_seq; $m++) { # The 1st inner for-loop #
		my $res = substr (${$align->[$m]}, 0, 1, '');
		push @residues, $res;
		($res eq $char_spec) and ($ct_specs++);
	    }			# End of the 1st inner for-loop #

	    ($ct_specs>0) and next;

	    push @site_coords, $aln_beg + $l;

	    for (my $m=0; $m<$ct_seq; $m++) { # The 2nd inner for-loop #
		${$nspec_aln[$m]} .= $residues[$m];
	    }			# End of the 2nd inner for-loop #

	}			# End of the 2nd outer for-loop #

	return (\@nspec_aln, \@site_coords);

}		# End of the subroutine 'rm_spec_sites' #


# rm_multi_spec_sites:
#	This subroutine extracts sites that contains NO specified characters.
#	We can specify multiple characters.
#	NOTE that this subroutine eats up the input alignment.
#
# INPUT: (\@align, $aln_beg, \@char_spec, $fl_case_ignore), where
#	${$align[$m]} is the $m th sequence in the alignment;
#	$aln_beg is the start site number in the coordinate
#	frame representing the alignment;
#	@char_spec is a list of characters specified to be removed;
#	$fl_case_ignore
#		=1 if you want to ignore the difference between the upper and lower cases,
#		=0 if you want to differentiate between the two cases.
#
# OUTPUT: (\@nspec_align, \@site_coords), where
#	${$nspec_align[$m]} is the $m th sequence in the alignment
#	consisting only of sites without any specified characters;
#	@site_coords is the alignment coordinates of such sites.
#
sub rm_multi_spec_sites (\@$\@$) {

	my ($align, $aln_beg, $char_spec, $fl_ci) = @_;

	my $ct_seq = @{$align};
	($ct_seq>0) or (return ([], []) );

		## Make a hash serving as multi-flags ##
	my %specified ; # ($character => 1, ...) for those to be removed.
	foreach my $char (@{$char_spec}) {
		$specified{$char} = 1;
		if ($fl_ci) {
		   $specified{uc $char} = $specified{ lc $char} = 1;
		}
	}

		## Initialize the output ##
	my @nspec_aln = my @site_coords = ();
	for (1 .. $ct_seq) { # The 1st outer for-loop #
	    my $tmp = '';
	    push @nspec_aln, \$tmp;
	}		# End of the 1st outer for-loop #

		## The main process ##
	my $aln_len = length ${$align->[0]};
	for (my $l=0; $l<$aln_len; $l++) { # The 2nd outer for-loop #

	    my @residues = ();
	    my $ct_specs = 0;
	    for (my $m=0; $m<$ct_seq; $m++) { # The 1st inner for-loop #
		my $res = substr (${$align->[$m]}, 0, 1, '');
		push @residues, $res;
		(defined $specified{$res}) and ($ct_specs++);
	    }			# End of the 1st inner for-loop #

	    ($ct_specs>0) and next;

	    push @site_coords, $aln_beg + $l;

	    for (my $m=0; $m<$ct_seq; $m++) { # The 2nd inner for-loop #
		${$nspec_aln[$m]} .= $residues[$m];
	    }			# End of the 2nd inner for-loop #

	}			# End of the 2nd outer for-loop #

	return (\@nspec_aln, \@site_coords);

}		# End of the subroutine 'rm_multi_spec_sites' #


# concatenate_alignments:
#	This satellite subroutine of 'cnct_examine_tgt_regions_pwaln'
#	just concatenates a number of (multiple or pairwise) alignments.
#
# INPUT: (\@set_alns, \@set_coords), where
#	${$set_alns[$r]->[$m]} is the $m th sequence embedded
#	in the $r th alignment;
#	@{$set_coords[$r]->[$m]} = ($beg_aln, $end_aln) is the
#	beginning/ending coordinates of the $r th alignment
#	in the coordinate system of the $m th sequence.
#
# OUTPUT: (\@cnct_align, \@cnct_coords), where
#	${$cnct_align[$m]} is the $m th sequence embedded in the
#	concatenated alignment;
#	${$cnct_coords[$m]} = "[$beg_1,$end_1][...]" is a string representation
#	of the boundary coordinates of the $m th sequence.
#
sub concatenate_alignments (\@\@) {

	my ($set_alns, $set_coords) = @_;

	my $ct_alns = @{$set_alns};
	($ct_alns>0) or (return []);
	my $ct_seqs = @{$set_alns->[0]};

	my @cnct_align = my @cnct_coords = ();
	for (1 .. $ct_seqs) {
	    my $null_str = my $null_str2 = '';
	    push @cnct_align, \$null_str;
	    push @cnct_coords, \$null_str2;
	}

	for (my $r=0; $r<$ct_alns; $r++) { # The outer for-loop #
	    my $align = $set_alns->[$r];
	    unless (@{$align} == $ct_seqs) {
		my $ct_seqs2 = @{$align};
		print STDERR "[ERROR 'concatenate_alignments'] The $r th alignment has $ct_seqs2 sequences,\n";
		print STDERR "    which CLASHES the number of sequences in the 0 th alignment $ct_seqs !\n";
		return (undef, undef) ;
	    }

	    my $coords = $set_coords->[$r];
	    (defined $coords) or ($coords = []);

	    for (my $m=0; $m<$ct_seqs; $m++) { # The inner for-loop #
		${$cnct_align[$m]} .= ${$align->[$m]};

		my ($beg, $end) = (defined $coords->[$m]) ?
			@{$coords->[$m]} : ();
		(defined $beg) or ($beg = 'NA');
		(defined $end) or ($end = 'NA');

		${$cnct_coords[$m]} .= "\[$beg\,$end\]";
	    }			# End of the inner for-loop #

	}		# End of the outer for-loop #

	return (\@cnct_align, \@cnct_coords);

}			# End of the subroutine 'concatenate_alignments' #


# extract_gap_blocks:
#	This subroutine extracts blocks of sites with the same gap patterns
#	from a multiple alignment.
#	NOTE that this subroutine eats up the input alignment.
#
# INPUT: (\@align, $start_frame, \@seq_starts, $gap_char), where
#	${$align[$m]} is the $m th sequence in the alignment;
#	$start_frame is the coordinate of the alignment start
#	in the alignment coordinate frame;
#	$seq_starts[$m] is the coordinate of the residue of the $m th sequence that
#	first appear in the alignment examined;
#	$gap_char and $ng_char represents, respectively, a gap and a residue that is not a gap.
#
# OUTPUT: \@list_gap_blcs, where
#	@{$list_gap_blcs[$k]} = ($blstart_frame, $blend_frame, \@blstart_seq, \@blend_seq, \@pattern, \@sbalign), where
#	$blstart/end_frame is the starting/ending coordinate of the block in terms of the alignment frame;
#	$blstart/blend_seq[$m] = the coordinate of the residue of the $m th sequence
#			that starts/ends the block. More precisely, the former
#	gives the coordinate of the residue that is nearest on the right side to the left boundary,
#	and the latter is that which is nearest on the left side to the right boundary;
#	@pattern = (the sequence numbers to which the gap is assigned);
#	$sbalign[$m] = the contribution of the $m th sequence to the block.
#
sub extract_gap_blocks (\@$\@$) {

	my ($align, $start_frame, $seq_starts, $gap_char) = @_;

	my @list_gap_blcs = ();
	my $ct_seqs = @{$align};
	($ct_seqs>0) or (return []);

	my $alnlen = length ${$align->[0]};
	($alnlen>0) or (return []);

	unless (@{$seq_starts}>0) {
	    for (my $k=0; $k<$ct_seqs; $k++) { push @{$seq_starts}, 1; }
	}

	my @curr_resnum = ();
	foreach my $coord (@{$seq_starts}) { push @curr_resnum, $coord-1; }

	for (my $l=0; $l<$alnlen; $l++) { # The outer for-loop #

	    my $curr_frame = $start_frame + $l;
	    my @gapped_seqs = ();
	    my @residues = ();
	    ##my @blend_seq = ();
	    my @blstart_seq = ();
	    for (my $m=0; $m<$ct_seqs; $m++) { # the 1st inner for-loop #
		my $res = substr (${$align->[$m]}, 0, 1, '');
		push @residues, $res;
		##push @blend_seq, $curr_resnum[$m] + 1;
		push @blstart_seq, $curr_resnum[$m] + 1;
		($res eq $gap_char) ? (push @gapped_seqs, $m) : ($curr_resnum[$m]++) ;
	    }			# end of the 1st inner for-loop #

	    my $ct_gaps = @gapped_seqs;

		# No gap is contained in the current site #
	    ($ct_gaps>0) or next;

		# See if the upstream block is adjacent to the current site,
		# and if the current gap pattern matches the last one.
		# Otherwise, store the site as a new gap block.
		#
	    ##my @blstart_seq = @curr_resnum;
	    my @blend_seq = @curr_resnum;
	    my @new_block = ($curr_frame, $curr_frame, \@blstart_seq, \@blend_seq, \@gapped_seqs, \@residues);
	    (@list_gap_blcs>0) or ((push @list_gap_blcs, \@new_block) and next);

	    my $last_block = $list_gap_blcs[$#list_gap_blcs];
	    my @last_pattern = @{$last_block->[4]};
	    (($last_block->[1] == $curr_frame-1) and (@gapped_seqs == @last_pattern))
		 or ((push @list_gap_blcs, \@new_block) and next);
	    my $fl_match = 1;
	    for (my $k=0; $k<$ct_gaps; $k++) { # the 2nd inner for-loop #
		($gapped_seqs[$k] == $last_pattern[$k]) and next;
		$fl_match = 0;
		next;
	    }				# end of the 2nd inner for-loop #
	    $fl_match or ((push @list_gap_blcs, \@new_block) and next);

		# If the current gap pattern matches the last one,
		# append the current site to the last gap block.
	    $last_block->[1] = $curr_frame;
	    $last_block->[3] = \@blend_seq;
	    for (my $k=0; $k<$ct_seqs; $k++) { $last_block->[5][$k] .= $residues[$k]; }

	}			# end of the outer for-loop #

	return \@list_gap_blcs;

}		# end of the subroutine 'extract_gap_blocks' #


# union_indel_blocks:
#	This satellite subroutine of the subroutine 'extract_indel_blocks'
#	merges two sets of indel blocks by putting together
#	the blocks of the same starting and ending frame coordinates.
#
# INPUT: (\@blocks1, \@blocks2), where
#	@{$blocks1/2[$k]} = ($start, $end, \@seqids), with
#	$start and $end are starting and ending coordinates of the $k th indel
#	in terms of the alignment frame coordinate, and
#	@seqids is a list of IDs  of the sequences possessing the indel in question.
#	We ASSUME that indel blocks are pre-sorted according to the order
#	$start ('+') --> $end ('+').
#
# OUTPUT: \@union, where
#	@{$union[$k]} = ($start, $end, \@seqids),
#	which was constructed by merging the indels with the same $start and $end,
#	with @seqids being the union of the sequence IDs from both @blocks1 and @blocks2.
#
sub union_indel_blocks (\@\@) {

	my ($blocks1,$blocks2) = @_;
	my @union = ();
	my @indices = (0, 1); my @methods = ('+', '+');

	my @sarray1 = @{$blocks1};
	my @sarray2 = @{$blocks2};

	my $item1 = shift @sarray1;
	my $item2 = shift @sarray2;

	while (1) {	# the 'infinite' while loop #

		unless (defined $item1) {
			if (defined $item2) {
				push @union, $item2;
				@sarray2 and (push @union, @sarray2); # cram the remaining elements #
			}
			last;
		}

		unless (defined $item2) {
			if (defined $item1) {
				push @union, $item1;
				@sarray1 and (push @union, @sarray1); # cram the remaining elements #
			}
			last;
		}

		my $sgn = compare_arrays (@{$item1}, @{$item2}, @indices, @methods);

		##if ($item1 eq $item2) {	# if-elsif-else #
		if ($sgn == 0) {		# if-elsif-else #
			##push @union, $item1;
				# merge the lists of sequences #
			my @merged = @{$item1};
			$merged[2] = union_nmarray (@{$item1->[2]}, @{$item2->[2]});
			push  @union, \@merged;
			$item1 = shift @sarray1;
			$item2 = shift @sarray2;

		##} elsif ($item1 lt $item2) {
		} elsif ($sgn < 0) {
			push @union, $item1;
			$item1 = shift @sarray1;

		} else {
			push @union, $item2;
			$item2 = shift @sarray2;
		}		# end of the if_elsif_else #

	}			# end of the 'infinite' while loop #

	return \@union;

}		# end of the subroutine 'union_indel_blocks' #


# extract_indels_eqbd:
#	This subroutine extracts insertions/deletions
#	from all the sequences in a multiple alignment,
#	and puts together the indels with the same starting and ending coordinates
#	in terms of the alignment coordinate frame.
#	NOTE that this subroutine eats up the input alignment.
#
# INPUT: (\@align, $start_frame, \@seq_starts, $gap_char), where
#	${$align[$m]} is the $m th sequence in the alignment;
#	$start_frame is the coordinate of the alignment start
#	in the alignment coordinate frame;
#	$seq_starts[$m] is the coordinate of the residue of the $m th sequence that
#	first appear in the alignment examined;
#	$gap_char and $ng_char represents, respectively, a gap and a residue that is not a gap.
#
# OUTPUT: \@list_indels, where
#	@{$list_indels[$k]} = ($blstart_frame, $blend_frame, \@blstart_seq, \@blend_seq, \@pattern, \@sbalign), where
#	$blstart/end_frame is the starting/ending coordinate of the block in terms of the alignment frame;
#	$blstart/blend_seq[$m] = the coordinate of the residue of the $m th sequence
#			that starts/ends the block. More precisely, the former
#	gives the coordinate of the residue that is nearest on the right side to the left boundary,
#	and the latter is that which is nearest on the left side to the right boundary;
#	@pattern = (the sequence numbers to which the gap is assigned);
#	$sbalign[$m] = the contribution of the $m th sequence to the block.
#
sub extract_indels_eqbd (\@$\@$) {

	my ($align, $start_frame, $seq_starts, $gap_char) = @_;

	my $ct_seqs = @{$align};
	($ct_seqs>0) or (return []);

	my $alnlen = length ${$align->[0]};
	($alnlen>0) or (return []);

	unless (@{$seq_starts}>0) {
	    for (my $k=0; $k<$ct_seqs; $k++) { push @{$seq_starts}, 1; }
	}

=for debugging
	print STDERR "\n< Subroutine 'extract_indels_eqbd' >\n\n";
=cut

	my $indel_coords = []; # element = ($start, $end, [list_seqids]);

	for (my $m =0; $m<$ct_seqs; $m++) { # the 1st outer for-loop #

	    my $cp_seq = ${$align->[$m]};
	    my @seq_indel_coords = ();

	    for (my $l=0; $l<$alnlen; $l++) { # the inner for-loop #
		my $curr_frame = $start_frame + $l;
		my $res = substr ($cp_seq, 0, 1, '');
		($res eq $gap_char) or next;
		(@seq_indel_coords>0) or ((push @seq_indel_coords, [$curr_frame, $curr_frame, [$m]]) and next);
		my $last_indel = $seq_indel_coords[$#seq_indel_coords];
		($last_indel->[1] == $curr_frame -1) ?
		    ($last_indel->[1] = $curr_frame) :
		    (push @seq_indel_coords, [$curr_frame, $curr_frame, [$m]]) ;
	    }				# end of the inner for-loop # 

	    $indel_coords = union_indel_blocks (@{$indel_coords}, @seq_indel_coords);

	}				# end of the 1st outer for-loop #


		# Flesh out the information on the blocks of indels #

	my @list_indels = ();
	my $last_start = $start_frame;
	##my @last_starts = ();
	##foreach my $coord (@{$seq_starts}) { push @last_starts, $coord-1; }
	my @last_starts = @{$seq_starts};

	while (my $indel_info = shift @{$indel_coords}) { # the 2nd outermost while-loop #
	    my ($blstart, $blend, $pattern) = @{$indel_info};
	    my $len_up_margin = $blstart - $last_start;

	    if ($len_up_margin>0) {

=for debugging
		print STDERR " --- To extract the interval \[$blstart,$blend\], I have to cut of the upstream region of length $len_up_margin. ---\n";
=cut
		for (my $m=0; $m<$ct_seqs; $m++) { # the 1st middle for-loop #
		    my $ct_gaps = 0;
		    for (my $l=0; $l<$len_up_margin; $l++) { # the inner for-loop #
			my $res = substr (${$align->[$m]}, 0, 1, '');
			($res eq $gap_char) and ($ct_gaps++);
		    }				# end of the inner for-loop #

		    $last_starts[$m] += $len_up_margin - $ct_gaps;
		}			# end of the 1st middle for-loop #

=for debugging
		print STDERR "\n{ The resulting alignment }\n\n";
		for (my $m=0; $m<$ct_seqs; $m++) {
		    printf STDERR "Sequence_%-2d\t%s\n", $m, ${$align->[$m]};
		}
		print STDERR "\n";
=cut

	    }

	    my @subalign = ();
	    my @blstart_seq = my @blend_seq = @last_starts;
	    my $len_region = $blend - $blstart + 1;

	    for (my $m=0; $m<$ct_seqs; $m++) { # the 2nd middle for-loop #
		##($gap_char eq substr (${$align->[$m]}, 0, 1) ) or ($blstart_seq[$m]++);
		my $subseq = substr (${$align->[$m]}, 0, $len_region);
		my $copy = $subseq;
		my $ct_gaps = 0;
		for (my $l=0; $l<$len_region; $l++) { # the inner for-loop #
		    ($gap_char eq substr ($copy, 0, 1, '')) and ($ct_gaps++);
		}				# end of the inner for-loop #
		##$blend_seq[$m] += $len_region - $ct_gaps;
		$blend_seq[$m] += $len_region - $ct_gaps -1;

		push @subalign, $subseq;
	    }				# end of the 2nd middle for-loop #

	    push @list_indels, [$blstart, $blend, \@blstart_seq, \@blend_seq, $pattern, \@subalign];

	    $last_start = $blstart;

	}				# end of the 2nd outermost while-loop #
	
	return \@list_indels;

}		# end of the subroutine 'extract_indels_eqbd' #


# pad_concate_blocks:
#	This subroutine receives a string made from concatenated blocks
#	of a sequence, and reconstructs a 'masked' sequence
#	by padding missing regions with series of a specified character.
#
#	NOTE that this subroutine chews up the input string, so you should
#	copy the input beforehaand if you want to use it later on.
#
# INPUT: (\$concate_blocks, \@block_coords, $beg_frame, $end_frame, $pad), where
#	$concate_blocks is a string made by concatenating blocks;
#	@{$block_coords[$k]} = ($beg, $end) gives the boundaries of the $k th block;
#	$beg/end_frame gives the beginning and the end of the coordinate frame
#	spanned by the sequence (or the alignment);
#	$pad is the charecter used to pad the input string.
#
# OUTPUT: \$padded_seq, where
#	$padded_seq is the sequence made by padding the input with a series of
#	a specified character.
#
sub pad_concate_blocks (\$\@$$$) {

	my ($concate_blocks, $block_coords, $beg_frame, $end_frame, $pad) = @_;

	my $totlen_blks = length ${$concate_blocks};
	my $ct_blocks = @{$block_coords};

	if ($beg_frame > $end_frame) {
	    print STDERR "[ERROR 'pad_concate_blocks'] ILLEGAL INPUT: \(\$beg_frame\, \$end_frame\) = ($beg_frame, $end_frame) .\n";
	    return undef;
	} 
	if (($totlen_blks ==0) and ($ct_blocks ==0)) {
	    my $padded_seq = $pad x ($end_frame - $beg_frame + 1);
	    return $padded_seq;
	} elsif (($totlen_blks ==0) or ($ct_blocks ==0)) {
	    print STDERR "[ERROR 'pad_concate_blocks'] ILLEGAL INPUT: \(\$totlen_blks\, \$ct_blocks\) = ($totlen_blks, $ct_blocks) .\n";
	    return undef;
	}

	my $beg_coord = $block_coords->[0][0];
	my $end_coord = $block_coords->[$ct_blocks-1][1];
	if ($end_coord > $end_frame) {
	    print STDERR "[ERROR 'pad_concate_blocks'] ILLEGAL INPUT: The end of the last block ($end_coord) is DOWNSTREAM of the frame ending ($end_frame) \!\n";
	}

	my $padded_seq = '';
	my $pres_coord = $beg_frame;

	my $totlen_blks2 =0;
	for (my $k=0; $k<$ct_blocks; $k++) { # The main for-loop #

	   my ($beg_blk, $end_blk) = @{$block_coords->[$k]};

	   if ($pres_coord < $beg_blk) {
		$padded_seq .= $pad x ($beg_blk - $pres_coord);
	   } elsif ($pres_coord > $beg_blk) {
		print STDERR "[ERROR 'pad_concate_blocks'] ILLEGAL INPUT: The beginning of the ", $k+1, " th block ($beg_blk) is UPSTREAM of the present coordinate ($pres_coord) !\n";
		return undef;
	   }

	    my $len_blk = $end_blk - $beg_blk + 1;
	   unless ($len_blk>0) {
		print STDERR "[ERROR 'pad_concate_blocks'] ILLEGAL INPUT: The beginning of the ", $k +1, " th block ($beg_blk) is DOWNSTREAM of its end ($end_blk) !\n";
		return undef;
	    }

	    $padded_seq .= substr (${$concate_blocks}, 0, $len_blk, '');
	    $totlen_blks2 += $len_blk;

	    $pres_coord = $end_blk + 1;

	}			# End of the main for-loop #

	unless ($totlen_blks == $totlen_blks2) {
	    print STDERR "[ERROR 'pad_concate_blocks'] ILLEGAL INPUT: The actual length of the concatenated blocks ($totlen_blks) does NOT agree with its calculated length ($totlen_blks2) !\n";
	    return undef;
	}

	($pres_coord < $end_frame + 1) and ($padded_seq .= $pad x ($end_frame + 1 - $pres_coord)); 

	return \$padded_seq;

}		# end of the subroutine 'pad_concate_blocks' #


# gap_indicator:
#	This subroutine makes a string that indicates the positions of gaps
#	out of a set of intervals.
#
# INPUT: (\@gap_intvls, $beg_frame, $end_frame, $gap, $non_gap), where
#	@{$gap_intvls[$m]} = ($start, $end) is the $m th intervals occupied by gaps,
#	NOTE that the intervals do NOT overlap each other;
#	$beg/end_frame is the coordinate of the beginning/ending of the alignment frame;
#	$gap and $non_gap represent that a site is occupied by a gap and a residue, respectively.
#
# OUTPUT: \$gap_indicator, where
#	$gap_indicator is a string that indicates the positions of gaps.
#
sub gap_indicator (\@$$$$) {

	my ($gap_intvls, $beg_frame, $end_frame, $gap, $non_gap) = @_;

	my $ct_intvls = @{$gap_intvls};
	
	unless ($ct_intvls>0) { # NO gaps #
	    my $indicator = $non_gap x ($end_frame - $beg_frame + 1);
	    return \$indicator;
	}
	my $end_coord = $gap_intvls->[$#{$gap_intvls}][1];
	if ($end_coord > $end_frame) {
	    print STDERR "[ERROR 'gap_indicator'] ILLEGAL INPUT: the coordinate of the end of the blocks ($end_coord) exceeds the end of the coordinate frame ($end_frame) !\n";
	    return undef;
	}

	my $indicator = '';
	my $pres_coord = $beg_frame;

	foreach my $intvl (@{$gap_intvls}) { # The main foreach-loop #
	    my ($gap_beg, $gap_end) = @{$intvl};

	    if ($pres_coord < $gap_beg) { # Region not containing gaps #
		$indicator .= $non_gap x ($gap_beg - $pres_coord);
	    } elsif ($pres_coord > $gap_beg) {
		print STDERR "[ERROR 'gap_indicator'] The present coordinate ($pres_coord) exceeds the beginning coordinate of the gap interval \[$gap_beg\, $gap_end\] !\n";
		return undef;
	    }

		# Region consisting of gaps #
	    $indicator .= $gap x ($gap_end - $gap_beg + 1);
	    $pres_coord = $gap_end + 1;

	}			# End of the main foreach-loop #

	($pres_coord < $end_frame + 1) and ($indicator .= $non_gap x ($end_frame + 1 - $pres_coord)); 

	return \$indicator;

}		# End of the subroutine 'gap_indicator' #


# splice_blocks_in_aln:
#	This subroutine concatenates specified sub-regions (= 'block's) of an alignment.
#	NOTE that this subroutine eats up the input alignment.
#
# INPUT: (\@seqs, \@blocks, $beg_frame), where
#	${$seqs[$k]} is the $k th sequence;
#	@{$blocks[$m]} = ($start, $end) is the $m th block to be concatenated;
#	$beg_frame is the coordinate of the beginning of the alignment frame.
#
# OUTPUT: (\@spliced, \@rm_regions), where
#	${$spliced[$k]} is the concatenated regions of the $k th sequence;
#	@{$rm_regions[$n]} stores the sub-alignment of the $n th region that has been removed.
#
sub splice_blocks_in_aln (\@\@$) {

	my ($seqs, $blocks, $beg_frame) = @_;

	my $ct_seqs = @{$seqs};
	($ct_seqs>0) or (return ([], []));
	my $ct_blcs = @{$blocks};
	($ct_blcs>0) or (return ([], [$seqs]));

	my $end_frame = $beg_frame + length (${$seqs->[0]}) -1;
	my $end_coord = $blocks->[$#{$blocks}][1];
	if ( $end_coord > $end_frame) {
	    print STDERR "[ERROR 'splice_blocks_in_aln'] ILLEGAL INPUT: the coordinate of the end of the blocks ($end_coord) exceeds the end of the coordinate frame ($end_frame) !\n";
	    return (undef, undef);
	}

	my @spliced = my @rm_regions = ();
	for (1 .. $ct_seqs) { my $init = ''; push @spliced, \$init; }

	my $pres_coord = $beg_frame;

	foreach my $region (@{$blocks}) { # The main foreach-loop #
	    my ($beg, $end) = @{$region};

	    if ($pres_coord < $beg) {
		my @removed = ();
		foreach my $seq (@{$seqs}) { # The 1st inner foreach-loop #
		    my $upstream_margin = substr (${$seq}, 0, $beg - $pres_coord, '');
		    push @removed, \$upstream_margin;
		}		# End of the 1st inner foreach-loop #
		push @rm_regions, \@removed;
	    } elsif ($pres_coord > $beg) {
		print STDERR "[ERROR 'splice_blocks_in_aln'] THe present coordinate ($pres_coord) exceeds the beginning coordinate of the region \[$beg\, $end\] !\n";
		return (undef, undef);
	    }

	    my $sblen = $end - $beg + 1;
	    for (my $k=0; $k<$ct_seqs; $k++) { # The 2nd inner foreach-loop #
		my $seq  = $seqs->[$k];
		my $sbseq = substr (${$seq}, 0, $sblen, '');
		${$spliced[$k]} .= $sbseq;
	    }			# End of the 2nd inner foreach-loop #

	    $pres_coord = $end + 1;
	}			# End of the main foreach-loop #

	($pres_coord < $end_frame +1) and (push @rm_regions, $seqs);

	return (\@spliced, \@rm_regions);

}		# End of the subroutine 'splice_blocks_in_aln' # 


# pick_sbset_aln;
#	This subroutine receives a multiple alignment and 
#	picks out a subset.
#
# INPUT: (\@in_seqs, \@in_seqids, \@rlv_seqinfo, $indx_in_seqid, $indx_out_seqid),
#	where
#	${$in_seqs[$k]} = the $k th sequence;
#	$in_seqids[$k] = the ID of the $k th sequence;
#	($rlv_in_seqid, $rlv_out_seqid)
#	   = @{$rlv_seqinfo[$k]}[$indx_in_seqid, $indx_out_seqid] for the $k th sequence.
#
# OUTPUT: (\@rlv_seqs, \@rlv_seqids), where
#	@rlv_seqs and @relv_seqids store the relevant sequences and their IDs,
#	respectively, in the same order that they appear in @rlv_seqinfo.
#	NOTE that @rlv_seqs stores COPIES of the relevant sequences.
#
sub pick_sbset_aln (\@\@\@$$) {

	my ($in_seqs, $in_seqids, $rlv_seqinfo, $indx_in_id, $indx_out_id) = @_;

	my $ct_seqs = @{$in_seqs};

	my %seqid2indx; 
	for (my $k =0; $k<$ct_seqs; $k++) { $seqid2indx{$in_seqids->[$k]} = $k; }

	my @rlv_seqs = my @rlv_seqids = ();

	foreach my $seqinfo (@{$rlv_seqinfo}) { # The main foreach-loop #

	    my ($in_seqid, $out_seqid) = @{$seqinfo}[$indx_in_id, $indx_out_id];
	    my $indx = $seqid2indx{$in_seqid};
	    unless (defined $indx) {
		print STDERR "[ERROR 'pick_sbset_aln'] The sequence '$in_seqid' is NOT FOUND in the alignment !\n";
		return (undef, undef);
	    }
	    my $cp_seq = ${$in_seqs->[$indx]};
	    push @rlv_seqs, \$cp_seq;
	    push @rlv_seqids, $in_seqids->[$indx];

	}			# End of the main foreach-loop #

	return (\@rlv_seqs, \@rlv_seqids);

}		# End of the subroutine 'pick_sbset_aln' #


# examine_leftmost_site:
#	This satellite subroutine of 'chop_aln_by_qubds'
#	examines the leftmost site by chopping it of the alignment.
#
# INPUT: (\@src_aln, \@dsn_aln, \@curr_coords, \$curr_frame, $ct_seqs, $char_gap, $fl_append), where
#	${$src_aln[$k]} and ${$dsn_aln[$k]} are the $k th sequence
#	in the alignment to be examined and that to store the resulting site, respectively;
#	$curr_coords[$k] is the coordinate of the $k th sequence in the left-neighboring site;
#	$curr_frame is the coordinate of the alignment frame in the left-neighboring site; 
#	$fl_append = 1 if you want to append the extracted site to @dsn_aln,
#		   = 0 if you want to (re)build @dsn_aln from scratch.
#
# OUTPUT: 1 if the process succeeded,
#	  0 if it failed.
#
sub examine_leftmost_site (\@\@\@\$$$$) {

	my ($src_aln, $dsn_aln, $curr_coords, $curr_frame,
	$ct_seqs, $char_gap, $fl_append) = @_;

	for (my $k=0; $k<$ct_seqs; $k++) { # The 1st inner for-loop #
	    my $char = substr (${$src_aln->[$k]}, 0, 1, '');
	    $char or (return 0);
	    ($char eq $char_gap) or ($curr_coords->[$k]++);
	    $fl_append ? (${$dsn_aln->[$k]} .= $char) : ($dsn_aln->[$k] = \$char);
	}				# End of the 1st inner for-loop #
	${$curr_frame}++;

	return 1;

}		# End of the subroutine 'examine_leftmost_site' #


# chop_aln_by_qubds:
#	This subroutine chops alignments using the specified
#	query coordinates as cut-off points.
#
# INPUT: (\@align, $frame_start, \@begs, \@ends, $char_gap, \@boundaries), where
#	${$align[$k]} = the $k th sequence embedded in the input alignment;
#	$begs[$k] and $ends[$k] are the start and end of the alignment in terms of the $k th sequence coordinate;
#	$boundaries[$m] is the $m th boundary to be used as a cutting point,
#	including the both ends (IN THE HALF-INTEGER REPRESENTATION).
#
# OUTPUT:  (\@chop_aln, \@gaps), where
#	@{$chop_aln[$m]} = ($frame_beg, $frame_end, \@reg_begs, \@rg_ends, \@rg_aln)
#	for the region betweem the $m th and $m +1 th boundaries;
#	@{$gaps[$m]} = ($frame_beg, $frame_end, \@rg_begs, \@rg_ends, \@rg_aln)
#	is for the $m th gap that coincides with the $m th boundary of the query.
#
sub chop_aln_by_qubds (\@$\@\@$\@) {

	my ($align, $frame_start, $begs, $ends, $char_gap, $bds) = @_;

	my $ct_seqs = @{$align};
	($ct_seqs>0) or (return ([], []));
	my $ct_bds = @{$bds};
	unless ($ct_bds>1) {
	    print STDERR "[ERROR 'chop_aln_by_qubds'] ILLEGAL INPUT: Only $ct_bds boundaries are provided.\n";
	    return (undef, undef);
	}
	my ($leftmost, $rightmost) = @{$bds}[0,$#{$bds}];
	my $qu_beg = ($begs->[0] == int ($begs->[0]) ) ?
		$begs->[0] - 1/2 : $begs->[0] ;
	my $qu_end = ($ends->[0] == int ($ends->[0]) ) ?
		$ends->[0] + 1/2 : $ends->[0] ;

	if ($qu_beg < $leftmost) {
	    print STDERR "[ERROR 'chop_aln_by_qubds'] ILLEGAL INPUT: The query start ($qu_beg) COMES TO THE LEFT of the leftmost boundary ($leftmost)!\n";
	    return (undef, undef);
	}
	if ($qu_end > $rightmost) {
	    print STDERR "[ERROR 'chop_aln_by_qubds'] ILLEGAL INPUT: The query end ($ends->[0]) COMES TO THE RIGHT of the rightmost boundary ($rightmost)!\n";
	    return (undef, undef);
	}

	my $qu_len = 0;
	my $cp_quseq = ${$align->[0]};
	while (my $char = substr ($cp_quseq, 0, 1, '') ) { ($char eq $char_gap) or ($qu_len++); }
	unless ($qu_end == $qu_beg + $qu_len) {
	    print STDERR "[ERROR 'chop_aln_by_qubds'] ILLEGAL INPUT: The query length $qu_len does NOT EQUAL the length of the interval (qu_beg\,qu_end) = ($qu_beg, $qu_end) !\n"; 
	    return (undef, undef);
	}

	
		# Initialize the output data #
	my @chop_aln = my @gaps = (); 
	my $curr_frame = $frame_start -1;
	my $end_frame = $frame_start -1 + length ${$align->[0]} ;
	my @curr_coords = ();
	foreach my $beg (@{$begs}) { # The 1st foreach-loop #
	    push @curr_coords, ($beg == int ($beg)) ? $beg - 1 : int ($beg);
	}			# End of the 1st foreach-loop #

	for (my $r=1; $r<$ct_bds; $r++) { # The 2nd outer for-loop #
	    my ($lbd, $rbd) = @{$bds}[$r-1, $r];
	    if (($rbd <= $qu_beg) or ($qu_end < $lbd) or ($curr_frame >= $end_frame)) {
		push @chop_aln, [];
		push @gaps, [];
		next;
	    }

		# examine the first characters #
	    my @reg_alns = ();
	    examine_leftmost_site (@{$align}, @reg_alns, @curr_coords, $curr_frame, $ct_seqs, $char_gap, 0); # Initialize @reg_alns

		# Check whether the left-neighboring gap exits or not #
	    if ($curr_coords[0] < $lbd) {
		my @gp_starts = @curr_coords;
		for (my $k=0; $k<$ct_seqs; $k++) { (${$reg_alns[$k]} eq $char_gap) and ($gp_starts[$k]++); }
		my $fstart_gp = $curr_frame;

		while ((0< length ${$align->[0]})
		   and ($char_gap eq substr (${$align->[0]}, 0, 1) )) { # The 1st inner while-loop #
		   examine_leftmost_site (@{$align}, @reg_alns, @curr_coords, $curr_frame, $ct_seqs, $char_gap, 1); # Append the site to @reg_alns
		}			# End of the 1st inner while-loop #
		my $fend_gp = $curr_frame;
		my @gp_ends = @curr_coords;
		my @gp_alns = @reg_alns;
		push @gaps, [$fstart_gp, $fend_gp, \@gp_starts, \@gp_ends, \@gp_alns];
		unless (0< length ${$align->[0]}) { # No sequence left
		  push @chop_aln, [];
		  next;
		}
	        examine_leftmost_site (@{$align}, @reg_alns, @curr_coords, $curr_frame, $ct_seqs, $char_gap, 0); # Re-initialize @reg_alns
	    } else {
		push @gaps, []; 
	    }

	    $rbd = int $rbd;

	    my @rg_starts = @curr_coords;
	    for (my $k=0; $k<$ct_seqs; $k++) { (${$reg_alns[$k]} eq $char_gap) and ($rg_starts[$k]++); }
	    my $fstart_rg = $curr_frame;

			## Bug fixed on Tuesday, December 5, 2006
	    ##while (0< length ${$align->[0]}) { # The 2nd inner while-loop #
	    while ((0< length ${$align->[0]}) and ($curr_coords[0] < $rbd)) { # The 2nd inner while-loop #
		examine_leftmost_site (@{$align}, @reg_alns, @curr_coords, $curr_frame, $ct_seqs, $char_gap, 1); # Append the site to @reg_alns
		##($curr_coords[0] == $rbd) and last;
	    }				# end of the 2nd inner while-loop #
	    my $fend_rg = $curr_frame;
	    my @rg_ends = @curr_coords;
	    push @chop_aln, [$fstart_rg, $fend_rg, \@rg_starts, \@rg_ends, \@reg_alns];
	}		# End of the 2nd outer for-loop #  

	if (0< length ${$align->[0]}) {
	    my @end_gap = ();
	    examine_leftmost_site (@{$align}, @end_gap, @curr_coords, $curr_frame, $ct_seqs, $char_gap, 0); # Initialize @end_gap
	    my @gp_starts = @curr_coords;
	    for (my $k=0; $k<$ct_seqs; $k++) { (${$end_gap[$k]} eq $char_gap) and ($gp_starts[$k]++); }
	    my $fstart_gp = $curr_frame;

	    while ((0 < length ${$align->[0]}) and
	    ($char_gap eq substr (${$align->[0]}, 0, 1) )) { # The 3rd outer while-loop #
		examine_leftmost_site (@{$align}, @end_gap, @curr_coords, $curr_frame, $ct_seqs, $char_gap, 1); # Append the site to @end_gap
	    }
	    my $fend_gp = $curr_frame;
	    my @gp_ends = @curr_coords;
	    push @gaps, [$fstart_gp, $fend_gp, \@gp_starts, \@gp_ends, \@end_gap];
	} else {
	    push @gaps, [];
	}

	if (0 < length ${$align->[0]}) {
	    print STDERR "[ERROR 'chop_aln_by_qubds'] The alignment appears to have A SUPERFLUOUS PORTION in the downstream of (qu_coord = $qu_end):\n\n";
	    foreach my $seq (@{$align}) { print STDERR '"', ${$seq}, "\"\n"; }
	    print STDERR "\n";
	    return (undef, undef);
	}

	return (\@chop_aln, \@gaps);

}		# End of the subroutine 'chop_aln_by_qubds' #


# gaps_in_sglseq:
#	This subroutine examines gaps in a single sequence.
#	NOTE that this subroutine eats up the input sequence.
#
# INPUT: (\$seq, $seq_beg, $seq_end, $frame_beg, $char_gap), where
#	$seq is the sequence to be examined;
#	$seq_beg/end is the sequence coordinate for the sequence start/end.
#
# OUTPUT: (\@list_gaps, \@list_ng_frags), where
#	@{$list_gaps[$r]} = ($frame_gp_beg, $frame_gp_end, $seq_gap_coord, $gap_len)
#		for the $r th leftmost gap;
#	@{$list_ng_frags[$s]} = ($frame_fg_beg, $frame_fg_end, $seq_fg_beg, $seq_fg_end, \$frag)
#		for the $s th leftmost fragment.
#	NOTE that most of the coordinates are in the INTEGER representation,
#	except $seq_gap_coord, which is in the HALF-INTEGER  representation.
#
sub gaps_in_sglseq (\$$$$$) {

	my ($seq, $seq_beg, $seq_end, $frame_beg, $char_gap) = @_;

	(length (${$seq}) > 0) or (return ([], []));

	my $curr_frame = $frame_beg -1;
	my $curr_coord = ($seq_beg == int $seq_beg) ? $seq_beg - 1 : int $seq_beg ; 

	my @list_gaps = my @list_ng_frags = ();

	my $fl_last_gap = -1; # =1 if the last site was the gap, =0 no gap, = -1 unknown

=for TESTING the subroutine
	print STDERR "\n<< Subroutine 'gaps_in_sglseq' >>\n\n";
	print STDERR "< Input Sequence (beg=$seq_beg, end=$seq_end, frame_beg = $frame_beg) >\n\n";
	print_sequence (${$seq}, 50, *STDERR);
	print STDERR "\n";
=cut

	while (my $char = substr (${$seq}, 0, 1, '') ) { # The main while-loop #

	    $curr_frame++;

	    if ($char eq $char_gap) { # The site is occupied by a gap #
		if ($fl_last_gap == 1) { # The last site was also a gap #
		    $curr_coord  = int ($curr_coord) + 1/2;
		    $list_gaps[$#list_gaps]->[3]++; # elongate the gap #
		} else {
				# finish the last fragment, if any #
		    (@list_ng_frags>0) and 
		      ( @{$list_ng_frags[$#list_ng_frags]}[1,3]
			= ($curr_frame-1, $curr_coord) );

		    $curr_coord  = int ($curr_coord) + 1/2;

				# set a new gap #
		    push @list_gaps, [$curr_frame, undef, $curr_coord, 1];
		    $fl_last_gap = 1;
		}
	    } else { # The site is filled with a residue
		if ($fl_last_gap == 0) { # The last site was also a residue #
		    $curr_coord = int ($curr_coord) + 1;
		    ${$list_ng_frags[$#list_ng_frags]->[4]} .= $char; # elongate the fragment
		} else {
		    		# finish the last gap, if any #
		    (@list_gaps>0) and ( $list_gaps[$#list_gaps]->[1] = $curr_frame -1 );

		    $curr_coord = int ($curr_coord) + 1;

				# set a new fragment #
		    push @list_ng_frags, [$curr_frame, undef, $curr_coord, undef, \$char];
		    $fl_last_gap = 0;
		}
	    }
	}				# End of the main while-loop #


		## The Finishing Touches ##

	if ($fl_last_gap == 1) { #  The last site is occupied with a gap #
		# finish the last gap #
	    $list_gaps[$#list_gaps]->[1] = $curr_frame;
	} elsif ($fl_last_gap == 0) { # The last site is occupied with a residue #
		# finish the last fragment #
	    @{$list_ng_frags[$#list_ng_frags]}[1,3] = ($curr_frame, $curr_coord);
	} else {
	    print STDERR "[ERROR 'gaps_in_sglseq'] Found an ILLEGAL FIANL FLAG: '$fl_last_gap' !\n\n";
	    return (undef, undef);
	}

=for debugging the script
	print STDERR "\n< Output >\n\n";
	print STDERR "{ List of Gaps }\n";
	print STDERR join ("\t", 'Frame_beg', 'Frame_end', 'Seq_coord', 'Length'), "\n";
	foreach my $info_gap (@list_gaps) { print STDERR join ("\t", @{$info_gap}), "\n"; }
	print STDERR "\n\n{ List of Fragments }\n";
	print STDERR join ("\t", 'Frame_beg', 'Frame_end', 'Seq_beg', 'Seq_end'), "\n";
	foreach my $info_frag (@list_ng_frags) {
	    print STDERR join ("\t", @{$info_frag}[0..3]), "\n";
	    print_sequence (${$info_frag->[4]}, 50, *STDERR);
	    print STDERR "\n";
	}
	
#	@{$list_gaps[$r]} = ($frame_gp_beg, $frame_gp_end, $seq_gap_coord, $gap_len)
#		for the $r th leftmost gap;
#	@{$list_ng_frags[$s]} = ($frame_fg_beg, $frame_fg_end, $seq_fg_beg, $seq_fg_end, \$frag)
#		for the $s th leftmost fragment.
=cut

	return (\@list_gaps, \@list_ng_frags); 

}		# end of the subroutine 'gaps_in_sglseq' #


# maxmin_seqlen:
#	This subroutine receives a set of sequences,
#	and returns the maximum and minimun lengths in the set.
#
# INPUT: (\@set_seqs, $indx_len), where
#	the $k th sequence is ${$set_seqs[$k]->[$indx_len]} for $indx_len >= 0,
#	and ${$set_seqs[$k]}  for $indx_len < 0.
#
# OUTPUT: ($maxlen, $minlen, $indx_max, $indx_min), where
#	$indx_max/min is the index pointing the sequence with maximum/minimum length.
#	 It returns (-1,-1,-1,-1) if the set is empty.
#
sub maxmin_seqlen (\@$) {

	my ($set_seqs, $indx_len) = @_;

	my $ct_seqs = @{$set_seqs};
	($ct_seqs>0) or (return (-1, -1, -1, -1));

	my $indx_max = my $indx_min = 0;
	my $maxlen = my $minlen = ($indx_len<0) ?
		length (${$set_seqs->[0]}) : length (${$set_seqs->[0][$indx_len]}) ;

	for (my $k=1; $k<$ct_seqs; $k++) { # The main for-loop #
	    my $rf_seq = ($indx_len<0) ? $set_seqs->[$k] : $set_seqs->[$k][$indx_len]; 
	    my $seqlen = length ${$rf_seq};
	    ($maxlen < $seqlen) and (($maxlen, $indx_max) = ($seqlen, $k));
	    ($minlen > $seqlen) and (($minlen, $indx_min) = ($seqlen, $k));
	}			# # end of the main for-loop #

	return ($maxlen, $minlen, $indx_max, $indx_min);

}		# end of the subroutine 'maxmin_seqlen' #


# examine_sel_alnd_regions:
#	This subroutine examines a multiple alignment,
#	and finds regions of consecutive sites not containing
#	either gaps or specified characters.
#	NOTE that this subroutine eats up the alignment while processing it.
#
# 	REVISED on Wednasday, March 21, 2007:
#	The subroutine now returns a list of dismissed regions as well.
#
# INPUT: (\@align, $beg_frame, \@begs, \@ends, $char_gap, \%dismissed), where
#	${$align[$m]}  is the $m th sequence embedded in the alignment;
#	$begs[$m] and $ends[$m] are the beginning and ending residue numbers
#	of the $m th sequence in the alignment;
#	%dismissed = ($char => some defined value, ...) specifies characters
#	to be dismissed.
#
# OUTPUT: (\@sbaligns, \@frames, \@sbaln_coords, \@dismissed), where
#	${$sbaligns[$r]->[$m]} is the $m th sequence in the $r th subalignment
#	consisting only of sites without gaps or specified characters;
#	@{$frames[$r]} = ($beg_frame, $end_frame) are the frame coordinates
#	of the beginning and ending of the $r th subalignment;
#	@{$sbaln_coords[$r]->[$m]} = ($beg, $end) are the beginning and ending
#	coordinates of the $r th subalignment interms of the $m th sequence;
#	${$dismissed[$s]->[$m]} is the $m th sequence embedded in the dismissed region
#	which is flanked by the $s -1 th and $s th subalignments kept in @sbaligns.
#	Note that the -1 th and the scalar (@sbaligns) lsubalignments mean
#	the Upstream and the Downstream flanking regions, respectively.
#
sub examine_sel_alnd_regions (\@$\@\@$\%) {

	my ($align, $beg_frame, $begs, $ends, $char_gap, $dismissed) = @_;

	my $ct_seqs = @{$align};
	($ct_seqs>0) or (return ([], [], []) );

		## Initialize ##

	my @dismissed = ([]);
	my @curr_coords = ();
	for (my $k=0; $k<$ct_seqs; $k++) { # The 1st outer for-loop #
	    my $beg = $begs->[$k];
	    ($beg == int ($beg)) or ($beg = $begs->[$k] = int ($beg) + 1);
	    $ends->[$k] = int ($ends->[$k]);
	    push @curr_coords, $beg - 1;
	    my $null_str = '';
	    push @{$dismissed[0]}, \$null_str;
	}				# End of the 1st outer for-loop #

	my $aln_len = length ( ${$align->[0]} );

	my @sbaligns = my @frames = my @sbaln_coords = ();

		## Process the main bulk part ##

	my $fl_relv = 0;
	for (my $l=0; $l<$aln_len; $l++) { # The 2nd outer for-loop #
	    my $ct_irrelv = 0;
	    my @site = ();
	    my @last_coords = @curr_coords;
	    for (my $k=0; $k<$ct_seqs; $k++) { # The 1st inner for-loop #
		my $char = substr (${$align->[$k]}, 0, 1, '');
		push @site, $char;
		if ($char eq $char_gap) {
		   $ct_irrelv++;
		} else {
		    $curr_coords[$k]++;
		    (defined $dismissed->{$char}) and ($ct_irrelv++);
		}
	    }				# End of the 1st inner for-loop #

	    if ($ct_irrelv>0) { # The site is to be dismissed #
		if ($fl_relv) { # A relevant region ended at the last site #
		    $fl_relv = 0;
		    my @new_dismissed = ();
		    my $last_sbaln_coords = $sbaln_coords[$#sbaln_coords];
		    for (my $k=0; $k<$ct_seqs; $k++) { # The 2nd inner for-loop #
			push @{$last_sbaln_coords->[$k]}, $last_coords[$k];
			push @new_dismissed, \$site[$k];
		    }			# End of the 2nd inner for-loop #
		    push @dismissed, \@new_dismissed;

		    my $last_frame = $frames[$#frames];
		    push @{$last_frame}, $beg_frame + $l -1;
		} else {  # The dismissed region continues #
		    my $last_dismissed = $dismissed[$#dismissed];
		    for (my $k=0; $k<$ct_seqs; $k++) { # The 3rd inner for-loop #
			${$last_dismissed->[$k]} .= $site[$k];
		    }			# End of the  3rd inner for-loop #
		}
	    } else {
		if ($fl_relv) { # The relevant region continues #
		    my $last_sbalign = $sbaligns[$#sbaligns];
		    for (my $k=0; $k<$ct_seqs; $k++) { # The 4th inner for-loop #
			${$last_sbalign->[$k]} .= $site[$k];
		    }				# End of the 4th inner for-loop #
		} else { # A relevant region begins at this site #
		   $fl_relv = 1;
		   my @new_sbaln = my @new_sbaln_coords = ();
		   for (my $k=0; $k<$ct_seqs; $k++) { # The 5th inner for-loop #
			push @new_sbaln, \$site[$k];
			push @new_sbaln_coords, [$curr_coords[$k]];
		   }			# End of the 5th inner for-loop #
		   push @sbaligns, \@new_sbaln;
		   push @sbaln_coords, \@new_sbaln_coords;
		   push @frames, [$beg_frame + $l]; 
		}
	    }

	}				# End of the 2nd outer for-loop #

		## Finish ##

	if ($fl_relv) { # A relevant region continues to the end of the alignment #
	   my @new_dismissed = ();
	   my $last_sbaln_coords = $sbaln_coords[$#sbaln_coords];
	   for (my $k=0; $k<$ct_seqs; $k++) { # The 3rd outer for-loop #
		push @{$last_sbaln_coords->[$k]}, $curr_coords[$k];
		my $null_str = '';
		push @new_dismissed, \$null_str;
	   }				# End of the 3rd outer for-loop #
	   my $last_frame = $frames[$#frames];
	   push @{$last_frame}, $beg_frame + $aln_len - 1;
	   push @dismissed, \@new_dismissed;
	}

	return (\@sbaligns, \@frames, \@sbaln_coords, \@dismissed);

}		# End of the subroutine 'examine_sel_alnd_regions' #


# bundle_refine_maln_by_clw:
#	This subroutine receives a multiple alignment,
#	then conducts a series of processes,
#	from constructing a guidetree to refining the alignment.
#	NOTE that this subroutine eats up the input alignment.
#
# INPUT: (\@in_aln, \$bin_clw, \$option_gdtree, \$option_refaln, \$tmp_dir,
#		$char_gap, $char_mask, $minct_tossgap), where
#	${$in_aln[$k]} is the $k th sequence embedded in the alignment;
#	$bin_clw is the path to a binary file of 'clustalw';
#	$option_gdtree is the option to be used for the guidetree construction,
#	and $option_refaln is the option to be used for the refinement of the alignment.
#	Using the options, we can specify the type of sequences, for example;
#	$tmp_dir is the path to the temporary working directory.
#
# OUTPUT: (\@out_aln, \$log_gdtree, \$log_refaln), where
#	${$out_aln[$k]} is the $k th sequence embedded in the refined alignment,
#	with the same sequence order as the input;
#	$log_gdtree and $log_refaln are the paths to the log files of the
#	guide tree construction and the alignment refinement, respectively,
#	if the process failed. They are undef if the processes succeeded.
#
sub bundle_refine_maln_by_clw (\@\$\$\$\$$$$) {

	my ($in_aln, $bin_clw, $opt_gdtree, $opt_refaln, $tmp_dir,
		$char_gap, $char_mask, $minct_tossgap) = @_;

	$opt_gdtree = ${$opt_gdtree};
	$opt_refaln = ${$opt_refaln};

		# Keep the same order as the input alignment #
	$opt_refaln =~ s/\-outorder\=\S+\s*//i;
	$opt_refaln = ' -outorder=input ' . $opt_refaln;
	my @char_spec = ($char_gap, $char_mask);

	my $ct_seqs = @{$in_aln}; 

	$tmp_dir = ${$tmp_dir};
	my $tmp_inaln = "$tmp_dir/in.aln";
	my $tmp_gdtree = "$tmp_dir/in.ph";
	my $tmp_outaln = "$tmp_dir/out.aln";
	my $log_gdtree = "$tmp_dir/log_gdtree.txt";
	my $log_refaln = "$tmp_dir/log_refaln.txt";

	($ct_seqs>1) or (return ($in_aln, undef, undef) ); # Do nothing #

		## ADDED on Tuesday, May 22, 2007 ##
	foreach my $tmpfile ($tmp_inaln, $tmp_gdtree, $tmp_outaln, $log_gdtree, $log_refaln) {
	    if ( -f $tmpfile ) {
		unless (0 == system ("mv -f $tmpfile $tmpfile.bk") ) {
		    print STDERR "[WARNING 'bundle_refine_maln_by_clw'] FAILED to rename the temporary file '$tmpfile' by appending the suffix '.bk' !\n";
		}
	    }
	}

	my @labels = my @cp_aln = ();
	for (my $k=0; $k<$ct_seqs; $k++) {
	    my $cp_seq = ${$in_aln->[$k]};
	    push @cp_aln, \$cp_seq;
	    push @labels, sprintf ("SEQ%04d", $k+1);
	}
	pr_clustal_like_lite (@labels, @{$in_aln}, 60, $tmp_inaln);

	if ($ct_seqs>3) { # Make a guidetree #
		# First examine the number of effective counts ##
	    my ($eff_aln, $coords) = rm_multi_spec_sites (@cp_aln, 1, @char_spec, 1);
	    my $ct_effsites = length (${$eff_aln->[0]}) ;
	    ($ct_effsites >= $minct_tossgap) and ($opt_gdtree .= ' -tossgaps ');

	    unless (0 == system ("(time ${$bin_clw} -tree -infile=$tmp_inaln $opt_gdtree) > $log_gdtree 2>&1" ) ) {
		print STDERR "[ERROR 'bundle_refine_maln_by_clw'] FAILED to conduct 'system (\"clustalw -tree -infile=$tmp_inaln ... \")'\n";
		print STDERR "  with the option '$opt_gdtree' : $?\n\n";
		return (undef, \$log_gdtree, undef);
	    }
	    $opt_refaln .= " -usetree=$tmp_gdtree "; ### For TESTING the subroutine
	}

	unless (0 == system ("(time ${$bin_clw} -align -infile=$tmp_inaln -outfile=$tmp_outaln $opt_refaln) > $log_refaln 2>&1") ) {

		## REVISED on Tuesday, May 22, 2007 ##
	    my $fl_mod_gdtree = 0;
	    if (( -f $tmp_gdtree ) and ( -r $tmp_gdtree) and ( -w $tmp_gdtree)) {

		# Try a slight modification of the guide tree #

		print STDERR "[CAUTION 'bundle_refine_maln_by_clw'] FAILED the 1st attempt of refining the alignment, so I will try a slight midification of the guide tree...\n";

###=Disable for TESTING the script
		my %node2pa; my %node2chi; my %name2id; my %id2name; my %br_attr; 
	        my $fl_ext_gdtree = extract_sgltree_from_file ($tmp_gdtree, %node2pa, %node2chi, %name2id, %id2name, %br_attr, '#') ;
		if ($fl_ext_gdtree) { # inner if 1
		    my $topnode_id = $name2id{$TOP_NODE};
		    my $sbtop_nodes = $node2chi{$topnode_id};
		    if ((defined $sbtop_nodes) and (@{$sbtop_nodes}>0)) { # inner if 2
			my $sbtop1 = $sbtop_nodes->[0];
			if ((defined $br_attr{$sbtop1}) and (defined $br_attr{$sbtop1}->[$INDX_LENGTH])) { # inner if 3
			    $br_attr{$sbtop1}->[$INDX_LENGTH] += 0.001;
			    my $fh_gdtree = open_output_file ($tmp_gdtree, 0);
			    if (br_output_tree ($topnode_id, %node2chi, %id2name, %br_attr, *${$fh_gdtree}, 0, 0) ) { # inner if 4
			        $fl_mod_gdtree = 1;
			    }  # end of inner if 4
			    close ($fh_gdtree);
			}  # end of inner if 3
		    } # end of inner if 2
		} # end of inner if 1 
###=cut
	    }
    
	    my $fl_retry = 0;
	    if ($fl_mod_gdtree) {
		# If the guide tree was successfully modified,
		# retry to refine the alignment.
		if (0 == system ("(time ${$bin_clw} -align -infile=$tmp_inaln -outfile=$tmp_outaln $opt_refaln) >> $log_refaln 2>&1")) {
		    print STDERR "    ... Succeeded in re-trying to refine the alignment !!\n\n";
		    $fl_retry = 1;
		}
	    }

	    unless ($fl_retry) {
		print STDERR "[ERROR 'bundle_refine_maln_by_clw'] FAILED to conduct 'system (\"clustalw -align -infile=$tmp_inaln ...\")'\n";
		print STDERR " with the program {clustalw} = ${$bin_clw} \n";
		print STDERR " and with the option '$opt_refaln' : $?\n\n";
		##print STDERR " with the option '$opt_refaln' : $?\n\n";
		return (undef, \$log_gdtree, \$log_refaln);
	    }
		## End of the revision on Tuesday, May 22, 2007 ##
	}


	(my $out_aln, my $labels2, undef, undef) = extract_clw ($tmp_outaln, 1);

	unless ((defined $out_aln) and (@{$out_aln} == $ct_seqs)) {
	    print STDERR "[ERROR 'bundle_refine_maln_by_clw'] FAILED to extract the refined alignment '$tmp_outaln': $! !\n\n";
	    return (undef, \$log_gdtree, \$log_refaln);
	}
	for (my $k=0; $k<$ct_seqs; $k++) {
	    unless ($labels[$k] eq $labels2->[$k]) {
		print STDERR "[ERROR 'bundle_refine_maln_by_clw'] The ID of the $k th sequence in the input alignment (%s) CLASHES that in the output algnment (%s) !\n\n",
		$labels[$k], $labels2->[$k];
		return (undef, undef, undef);
	    }
	}

	$out_aln = rm_gapcolumn2 (@{$out_aln}, $char_gap);

	return ($out_aln, undef, undef);

}		# End of the subroutine 'bundle_refine_maln_by_clw' #


# extract_unmasked_regions: 
#	This subroutine extracts regions of an alignment
#	that do NOT contain any masking characters.
#
#	NOTE that this subroutine eats up the input alignment.
#
# INPUT: (\@align, $indx_tgt, $beg_frame, $beg_tgt, $end_tgt, \%mask, $char_gap),
#	where
#	${$align[$m]} is the $m th sequence embedded in the alignment;
#	$indx_tgt gives the 'target sequence' whose coordinates will be monitored;
#	$beg_tgt and $end_tgt are the beginning and ending coordinates of the
#	regions of the 'target sequence' that is embedded in the alignment;
#	%mask = ($char => 1, ...) for the characters that represents masked residues;
#	$char_gap represents a gap.
#
# OUTPUT: (\@frames_unmasked, \@tgtcoords_unmasked, \@alns_unmasked), where
#	@{$frames_unmasked[$k]} = ($beg_rgfr, $end_rgfr) gives the frame of the $k th
#	unmasked region ;
#	@{$tgtcoords_unmasked[$k]} = ($beg_rg, $end_rg) specifies
#		the target coordinates of the boundaries of the $k th region ;
#	${$alns_unmasked[$k]->[$m]}  is the subsequence of the $m th sequence 
#	  embedded in the alignment for the $k th unmasked region .
#
sub extract_unmasked_regions (\@$$$$\%$) {

	my ($align, $indx_tgt, $beg_frame, $beg_tgt, $end_tgt, $mask, $char_gap) = @_;

	my $ct_seqs = @{$align};
	($ct_seqs>0) or (return ([], [], []) );
	my $min_alnlen = length ${$align->[0]} ;
	for (my $m=1; $m<$ct_seqs; $m++) {
	   my $alnlen = length ${$align->[$m]} ;
	   ($min_alnlen > $alnlen) and ($min_alnlen = $alnlen);
	}

	my $curr_frame = $beg_frame - 1;
	my $curr_tgt = $beg_tgt - 1;

=for DEBUGGING the script
	print STDERR "\n< Subroutine 'extract_unmasked_regions' >\n\n"; 
	print STDERR "Input_sequences:\n\n";
	foreach my $seq (@{$align}) {  print STDERR ${$seq}, "\n"; }
	print STDERR "\n";
=cut

	my @frames_um = my @tgtcoords_um = my @alns_um = ();
	for (my $l=0; $l<$min_alnlen; $l++) { # The outer for-loop #

	   my @chars = ();
	   my $ct_mask = 0;
	   for (my $m=0; $m<$ct_seqs; $m++) { # The 1st inner for-loop #
		my $char = substr ( ${$align->[$m]} , 0, 1, '' );
		push @chars, \$char;
		(defined $mask->{$char}) and ($ct_mask++);
	   }				# End of the 1st inner for-loop #

	   my $fl_tgt_gap = (${$chars[$indx_tgt]} eq $char_gap) ? 1 : 0 ;

		# Update the coordinates #
	   $curr_frame++;
	   $fl_tgt_gap or ($curr_tgt++);

	   ($ct_mask>0) and next; # Skip if the site contains masked residues #

	    unless ((@frames_um>0) and ($frames_um[$#frames_um]->[1] >= $curr_frame -1)) {
			# Start a new unmasked region #
		push @frames_um, [$curr_frame, $curr_frame];
		push @tgtcoords_um, [$curr_tgt + $fl_tgt_gap, $curr_tgt];
		push @alns_um, \@chars;
		next;
	    }

			# Extend the last unmasked region by a site #
	    $frames_um[$#frames_um]->[1] = $curr_frame;
	    $tgtcoords_um[$#tgtcoords_um]->[1] = $curr_tgt;
	    my $last_rgaln = $alns_um[$#alns_um];
	    for (my $m = 0; $m<$ct_seqs; $m++) { # The 2nd inner for-loop #
		${$last_rgaln->[$m]} .= ${$chars[$m]};
	    }			# End of the 2nd inner for-loop #

	}			# End of the outer for-loop #

=for DEBUGGING the script
	print STDERR "  --- 'extract_unmasked_regions' ENDED ---\n\n";
	print STDERR "Remmants of the input:\n\n";
	foreach my $seq (@{$align}) { print STDERR ${$seq} , "\n"; }
	print STDERR "\n\n";
=cut

	return (\@frames_um, \@tgtcoords_um, \@alns_um);

}		# End of the subroutine 'extract_unmasked_regions' #


# clip_specregions_maln:
#	This subroutine cuts out regions of multiple alignments
#	specified by the alignment coordinates.
#	The regions can overlap with one another, as long as the boundaries
#	are arranged in ascending order of starting coordinates.
#
#	NOTE1: The subroutine does NEITHER calculate the boundary residue numbers,
#	 NOR check the consistency of the coordinates.
#	NOTE2: The subroutine eats up the input alignment.
#
# INPUT: (\@align, $beg_frame, \@bd_coords), where
#	${$align[$m]} is the $m th sequence embedded in the alignment;
#	$beg_frame is the beginning coordinate of the alignment coordinate frame;
#	@{$bd_coords[$r]} = ($beg_rg, $end_rg) gives the alignment coordinates
#	of the boundaries for the $r th region. The elements are supposed to be
#	PRE-SORTED in ascending order of $beg_rg.
#
# OUTPUT: \@set_sb_malns, where
#	${$set_sb_malns[$r]->[$m]} is the $m the sequence embedded in the $r th
#	sub-alignment.
#
sub clip_specregions_maln (\@$\@) {

	my ($align, $beg_frame, $bd_coords) = @_;

	my $ct_seqs = @{$align};
	my $ct_rgs = @{$bd_coords};

		## A BUG fixed on May 11 (Mon), 2009 ##
	unless (($ct_seqs>0) and ($ct_rgs>0)) {
	###unless (($ct_seqs>0) or ($ct_rgs>0)) {
	    print STDERR "[ERROR 'clip_specregions_maln'] ILLEGAL INPUT: (#{sequences}, #{regions}) = ($ct_seqs, $ct_rgs): $! !\n\n";
	    return undef;
	}

	my $len_aln = length (${$align->[0]});
	my $end_frame = $beg_frame + $len_aln - 1;

	my $left_bd = $bd_coords->[0][0];
	unless (defined $left_bd) {
	    print STDERR "[ERROR 'clip_specregions_maln'] ILLEGAL INPUT: The left boundary of the 0 th region is UNDEFINED:  $! !\n\n";
	    return undef;
	}

	my $right_bd = $left_bd;
	foreach my $bd (@{$bd_coords}) { ($right_bd < $bd->[1]) and ($right_bd = $bd->[1]); }
	unless (($left_bd >= $beg_frame) and ($right_bd <= $end_frame)) {
	    print STDERR "[ERROR 'clip_specregions_maln'] ILLEGAL INPUT: The boundaries of the ALL regions ($left_bd, $right_bd) do NOT fall within the alignment coordinate frame ($beg_frame, $end_frame): $! !\n\n";
	    return undef;
	}

	my @set_sb_malns = ();

	my $last_beg = $beg_frame;
	for (my $r=0; $r<$ct_rgs; $r++) { # The main for-loop #

		## A BUG Fixed on May 11 (Mon), 2009 ##
	    my ($beg_rg, $end_rg) = @{$bd_coords->[$r]};
	    ##my ($beg_rg, $end_rg) = @{$bd_coords};

	    my $len_sbaln = $end_rg - $beg_rg + 1;
	    unless ($len_sbaln > 0) {
		print STDERR "[ERROR 'clip_specregions_maln'] ILLEGAL INPUT: The beginning point ($beg_rg) is in the DOWNSTREAM of the ending poit ($end_rg) for the $r th region: $! !\n\n";
		return undef;
	    }
	    my $left_margin = $beg_rg - $last_beg;
	    unless ($left_margin >= 0) {
		print STDERR "[ERROR 'clip_specregions_maln'] ILLEGAL INPUT: The beginning point ($beg_rg) of the $r th region is in the UPSTREAM of the last beginning point ($last_beg) : $! !\n\n";
		return undef;
	    }
	    if ($left_margin >0) { # Trim off the left margin #
		for (my $m=0; $m<$ct_seqs; $m++) { # The 1st inner for-loop #
		    substr (${$align->[$m]}, 0, $left_margin, '');
		}				# End of the 1st inner for-loop #
	    }

	    my @sb_maln = ();
	    for (my $m=0; $m<$ct_seqs; $m++) { # The 2nd inner for-loop #
		my $sbseq = substr (${$align->[$m]}, 0, $len_sbaln); 
		push @sb_maln, \$sbseq;
	    }				# End of the 2nd inner for-loop #

	    push @set_sb_malns, \@sb_maln;
	    $last_beg = $beg_rg;
	}				# End of the main for-loop #

	return \@set_sb_malns;

}		# End of the subroutine 'clip_specregions_maln' #


# extract_subregions_maln:
#	This satellite subroutine of 'examine_tgt_regions_pwaln'
#	extracts NON-OVERLAPPING subregions of the input multiple alignment
#	that are EXPLICITLY specified by the boundary coordinates
#	given in either frame coordinates or
#	the coordinate of one of the sequences.
#
#	NOTE that this subroutine eats up the input alignment.
#
# INPUT: (\@align, $indx_ref, $beg_frame, \@aln_begs, \@aln_ends, \@rg_bounds, $char_gap),
#	where
#	${$align[$m]} is the $m th sequence embedded in the alignment;
#	$indx_ref specifies the 'reference sequence', whose coordinates
#	provides the 'reference frame' according to which the alignment is cut.
#	If $indx_ref < 0, the alignment frame will be used instead;
#	$beg_frame is the beginning coordinate of the alignment frame;
#	$aln_begs/ends[$m] is the coordinates of the beginnig/ending of
#	the $m th sequence within the alignment;
#	@{$rg_bounds[$r]} = ($rg_beg, $rg_end) gives the boundaries of the $r th
#	subalignment to be extracteds, expressed in the coordinate system
#	of the $indx_ref th sequence (or the alignment frame if $indx_ref< 0) .
#
# OUTPUT: (\@sb_malns, \@sbaln_frames, \@sbaln_coords, \@remnants), where
#	${$sb_malns[$r]->[$m]} is the $m th sequence embedded in the $r th sub-alignment;
#	@{$sbaln_frames[$r]} = ($beg, $end) gives the boundaries of the $r th sub-alignment
#	 in the alignment frame;
#	@{$sbaln_coords[$r]->[$m]} = ($sb_beg, $sb_end) are the beginning/ending residue numbers in the $m th sequence in the $r th sub-alignment.
#	(To put it more precisely, $sb_beg is the number of the right-neighboring residue of the left boundary, and $sb_end is the number of the left-neighboring residue of the right boundary);
#	${$remnants[$r]->[$m]} is the $m th sequence embedded in the left-franking region of the $m th sub-alignment.
#	The $m = scalar (@rg_bounds) th element gives sequences in the right-frankking region.
#
sub extract_specregions_maln (\@$$\@\@\@$) {

	my ($align, $indx_ref, $beg_frame, $aln_begs, $aln_ends,
		 $rg_bounds, $char_gap) = @_;

	my $ct_seqs = @{$align};
	($ct_seqs>0) or ( return ([], [], [], []) );
	my $ct_rgs  = @{$rg_bounds};
	($ct_rgs>0) or (return ([], [], [], $align) );

		# Initialize #
	my @spec = ($char_gap);
	my $aln_len = length ( ${$align->[0]} ); # The minimum length of the alignment #

	my $curr_frame = $beg_frame - 1;
	my $end_frame = $curr_frame + $aln_len;

	my @curr_coords = ();
	for (my $m=0; $m<$ct_seqs; $m++) { # The 1st outer for-loop #
	    my $beg = $aln_begs->[$m];
	    ($beg == int ($beg)) or ($beg = $aln_begs->[$m] = int ($beg) + 1);
	    my $end = $aln_ends->[$m] = int ($aln_ends->[$m]) ;

	    my $len_in_aln = length (${$align->[$m]});
	    ($aln_len > $len_in_aln) and ($aln_len = $len_in_aln);
	    my $ct_gaps = count_spec_chars (${$align->[$m]}, @spec, 0);
	    my $seqlen = $len_in_aln - $ct_gaps;
	    unless ($seqlen == $end - $beg + 1) {
		my $seqlen2 = $end - $beg + 1;
		print STDERR "[CAUTION 'extract_specregions_maln'] The length of the $m th sequence embedded in the alignment ($seqlen) CLASHES with that expected from the boundary coordinates: $seqlen2 =  $end (end) - $beg (beg) + 1 !\n";
	    }

	    push @curr_coords, $beg - 1;
	}			# End of the 1st outer for-loop #

	my $begin_aln = ($indx_ref<0) ? $beg_frame : $aln_begs->[$indx_ref] ;
	my $end_aln = ($indx_ref<0) ? $end_frame : $aln_ends->[$indx_ref] ; 
	if ($rg_bounds->[0][0] < $begin_aln) {
	    my $leftmost = $rg_bounds->[0][0];
	    print STDERR "[ERROR 'extract_specregions_maln'] The leftmost boundary of the regions you desire ($rg_bounds->[0][0]) is UPSTREAM OF THE BEGINNING of the alignment ($begin_aln) regarding the $indx_ref th sequence !\n";
	    return (undef, undef, undef, undef);
	}

	if ($end_aln < $rg_bounds->[$#{$rg_bounds}][1]) {
	    my $rightmost = $rg_bounds->[$#{$rg_bounds}][1];
	    print STDERR "[ERROR 'extract_specregions_maln'] The rightmost boundary of the regions you desire ($rightmost) is DOWNSTREAM OF THE END of the alignment ($end_aln) regarding the $indx_ref th sequence !\n";
	    return (undef, undef, undef, undef);
	}


	my @sbalns = my @sb_frames = my @sb_coords = my @remnants = ();

	my @cp_rg_bounds = @{$rg_bounds};

	my $ref_coord = ($indx_ref<0) ? $curr_frame : $curr_coords[$indx_ref];

	while (my $rg_begend = shift @cp_rg_bounds) { # The 2nd outer while-loop #

	    my ($rg_beg, $rg_end) = @{$rg_begend};

	    ($rg_beg > $rg_end) and next; # Skip Null boundaries #

		# Extract the left flaking region #
	    my @left_flank = ();
	    for (1 .. $ct_seqs) { my $null_str = ''; push @left_flank, \$null_str; }

	    while ($ref_coord < $rg_beg) { # the 1st middle while-loop #
		$curr_frame++;

		my @site = ();
		for (my $m=0; $m<$ct_seqs; $m++) { # The 1st inner for-loop #
		    my $char = substr (${$align->[$m]}, 0, 1, '');
		    push @site, \$char;
		    ($char eq $char_gap) or ($curr_coords[$m]++);
		}			# End of the 1st inner for-loop #

		$ref_coord = ($indx_ref<0) ? $curr_frame : $curr_coords[$indx_ref] ;

		if ($ref_coord < $rg_beg) { # Still in the left-flanking region #
		    for (my $m=0; $m<$ct_seqs; $m++) { ${$left_flank[$m]} .= ${$site[$m]}; }
		} elsif ($ref_coord == $rg_beg) { # We reached a region to be extracted #
		    push @sbalns, \@site;
		    my @bd_coords = ();
		    for (my $m=0; $m<$ct_seqs; $m++) { # The 2nd inner for-loop #
			my $beg_coord =  my $end_coord = $curr_coords[$m];
			(${$site[$m]} eq $char_gap) and ($beg_coord++);
			push @bd_coords, [$beg_coord, $end_coord];
		    }				# End of the 2nd inner for-loop #
		    push @sb_coords, \@bd_coords;
		    push @sb_frames, [$curr_frame, $curr_frame];
		    last;
		} else { # Normally, this cannot happen #
		    print STDERR "[ERROR 'extract_specregions_maln'] The coordinate ($ref_coord) EXCEEDED THE LEFT_BOUNDARY ($rg_beg) of the region to be extracted !!\n";
		    return (undef, undef, undef, undef);
		}

	    }			# End of the 1st middle while-loop #

	    push @remnants, \@left_flank;

		# Extract the region to be extracted #

	    my $curr_sbaln = $sbalns[$#sbalns];
	    my $curr_bdcoords = $sb_coords[$#sb_coords];
	    my $curr_sbframe = $sb_frames[$#sb_frames];

	    while ($ref_coord < $rg_end) { # The 2nd middle while-loop #
		$curr_frame++;
		my @site = ();
		for (my $m=0; $m<$ct_seqs; $m++) { # The 3rd inner for-loop #
		    my $char = substr (${$align->[$m]}, 0, 1, '');
		    ${$curr_sbaln->[$m]} .= $char;
		    ($char eq $char_gap) or ($curr_coords[$m]++);
		}			# End of the 3rd inner for-loop #

		$ref_coord = ($indx_ref<0) ? $curr_frame : $curr_coords[$indx_ref] ;

		($ref_coord == $rg_end) or next;

		$curr_sbframe->[1] = $curr_frame;
		for (my $m=0; $m<$ct_seqs; $m++) { # The 4th inner for-loop # 
		    $curr_bdcoords->[$m][1] = $curr_coords[$m];
		}			# End of the 4th inner for-loop #
		last;
	    }			# End of the 2nd middle while-loop #

	}			# End of the 2nd outer while-loop #


		# Put the rightmost flanking region into the set of remnants #
	push @remnants, $align;

	return (\@sbalns, \@sb_frames, \@sb_coords, \@remnants);

}		# End of the subroutine 'extract_specregions_maln' #


# mask_site:
#	This satellinte subroutine of 'mask_spec_regions'
#	masks a site of an alignment in a manner specified by the input arguments.
#	The subroutine NEVER maskes gaps, because it may confound the
#	coordinate frame.
#
# INPUT: (\@site, $char_gap, $char_mask, $indx_ref, $fl_all, $fl_caseignore), where
#	$site[$m] gives the residue (or gap) of the $m th sequence
#	residing in the site in question;
#	$indx_ref specifies the sequence to be masked when $indx_ref >= 0,
#	$indx_ref < 0 orders that ALL sequences to be masked;
#	$fl_all = True indicates that ALL sequences should be masked;
#	$fl_caseignore = True ignores the differences  between lowercase
#	and uppercase letters,
#		= False respects the differences.
#
# OUTPUT: \@masked_site,
#	which is the masked version of @site.
#
sub mask_site (\@$$$$$) { 

	my ($site, $char_gap, $char_mask,
		$indx_ref, $fl_all, $fl_caseignore) = @_;

	my $uc_char_gap = uc $char_gap;
	my @masked_site = @{$site}; 

	unless ($fl_all or ($indx_ref< 0)) { # Mask ONLY SPECIFIED Sequence #
	    my $char_ref = $masked_site[$indx_ref];
	    unless ( ($char_ref eq $char_gap) or
		($fl_caseignore and (uc ($char_ref) eq $uc_char_gap)) ) {
		$masked_site[$indx_ref] = $char_mask;
	     }
	    return \@masked_site;
	}

		# Mask ALL residues #

	my $ct_seq = @masked_site;

	for (my $m=0; $m<$ct_seq; $m++) { # The main for-loop #
	    my $char = $masked_site[$m];
	    unless ( ($char eq $char_gap) or
		($fl_caseignore and (uc ($char) eq $uc_char_gap)) ) {
		$masked_site[$m] = $char_mask;
	    }
	}			# end of the main for-loop #

	return \@masked_site;

}		# end of the subroutine 'mask_site' #


# mask_spec_regions:
#	This satellite subroutine of 'examine_tgt_regions_pwaln'
#	masks the regions of the input alignment
#	that are EXPLICITLY specified by the input list of boundaries.
#
# 	NOTE that this subroutine eats up the input alignment.
#
# INPUT: (\@align, $beg_frame, $end_frame, \@beg_coords, \@end_coords, $indx_ref,
#		\@masked_rgs, $char_gap, $char_mask, $fl_all), where
#	${$align[$m]} is the $m th sequence embedded in the alignment;
#	$beg/end_frame gives the frame coordinate of the beginning/ending
#	site of the alignment;
#	$beg/end_coords[$m] is the beginning/ending coordinate of the $m th sequence;
#	$indx_ref provides the 'reference coordinate frame'  of the masked regions.
#	$indx_ref >= 0 appoints the $indx_ref th sequence as a reference,
#	$indx_ref < 0 refers to the alignment frame ;
#	$aln_beg/end is the beginning/end of the alignment in the coordinate system
#	specified by $indx_ref;
#	@{$masked_rgs[$r]} = ($rg_beg, $rg_end) is the beginning/end of the $r th region that is to be masked,
#	in the coordinate system specified by $indx_ref;
#	When $fl_all = 1, ALL sequences are masked in the region.
#	        = 0 ONLY the REFERENCE sequence is masked (if $indx_ref >=0).
#	(When $indx_ref < 0, ALL sequences are masked regardless of the value of $fl_all.)
#
# OUTPUT: (\@masked_aln, \@masked_frame, \@masked_coords), where
#	${$masked_aln[$m]} is the $m th sequence embedded in the masked alignment;
#	@{$masked_frame[$r]} = ($fr_beg, $fr_end) is the frame coordinates of the
#	beginning and ending of the $r th region that are masked;
#	@{$masked_coords[$r]->[$m]} = ($rg_sbbeg, $rg_sbend) is the beginning/end
#	coordinate of the $r th region in the $m th sequence;
#
sub mask_spec_regions (\@$$\@\@$\@$$$) {

	my ($align, $beg_frame, $end_frame, $beg_coords, $end_coords, $indx_ref,
		$masked_rgs, $char_gap, $char_mask, $fl_all) = @_;

	my $ct_seqs = @{$align};
	($ct_seqs>0) or (return ([], [], []));
	my $ct_rgs = @{$masked_rgs};
	($ct_rgs>0) or (return ($align, [], []));
		# It does NOT have to mask  ANY region 

 	my ($aln_beg, $aln_end) = ($indx_ref < 0) ? ($beg_frame, $end_frame) :
		($beg_coords->[$indx_ref], $end_coords->[$indx_ref] ) ;
	my $min_seqlen = length ${$align->[0]};
	for (my $m = 1; $m<$ct_seqs; $m++) { # The 1st for-loop #
	    my $seqlen = length ${$align->[$m]};
	    ($min_seqlen > $seqlen) and ($min_seqlen = $seqlen);
	}			# End of the 1st for-loop #

	my $len_frame = $min_seqlen;
	if ($indx_ref >= 0) {
	    $len_frame = length ${$align->[$indx_ref]} ;
	    my @gap = ($char_gap);
	    my $ct_gap = count_spec_chars (${$align->[$indx_ref]}, @gap, 1) ;
	    $len_frame -= $ct_gap;
	}

	unless ($len_frame == $aln_end - $aln_beg + 1) {
	    my $len_frame2 = $aln_end - $aln_beg + 1;
	    print STDERR "[ERROR 'mask_spec_regions'] The length of the reference frame ($len_frame) CLASHES with that expected from the boundaries:  $len_frame2 = $aln_end (end) - $aln_beg (begin) + 1 !\n";
	    return (undef, undef, undef) ;
	}
	my $leftmost = $masked_rgs->[0][0];
	my $rightmost = $masked_rgs->[$#{$masked_rgs}][1];
	if ($leftmost < $aln_beg) {
	    print STDERR "[ERROR 'mask_spec_regions'] The leftmost boundary of the masked region is UPSTREAM OF THE BEGINNING of the alignment !\n";
	    return (undef, undef, undef) ;
	}
	if ($aln_end < $rightmost ) {
	    print STDERR "[ERROR 'mask_spec_regions'] The rightmost boundary of the masked region is DOWNSTREAM OF THE END of the alignment !\n";
	    return (undef, undef, undef) ;
	}

	my $curr_frame = $beg_frame - 1;
	my @curr_coords = ();
	foreach  my $beg (@{$beg_coords}) { push @curr_coords, $beg - 1; }

	my $ref_coord = ($indx_ref < 0) ? $curr_frame : $curr_coords[$indx_ref];
	my @cp_masked_rgs = @{$masked_rgs};

		## Initialize the output ##
	my @masked_aln = my @masked_frame = my @masked_coords = ();
	for (1 .. $ct_seqs) { my $null_str = ''; push @masked_aln, \$null_str; }

	while (my $masked_rg = shift @cp_masked_rgs) { # The 2nd outer while-loop
	    my ($masked_beg, $masked_end) = @{$masked_rg};

	    ($masked_beg > $masked_end) and next; # Skip Null Regions #


		# Process the preceding region #

	    while ($ref_coord < $masked_beg) { # The 1st middle while-loop #
		$curr_frame++;
		my @site = ();
		for (my $m=0; $m<$ct_seqs; $m++) { # The 1st inner for-loop #
		    my $char = substr (${$align->[$m]}, 0, 1, '');
		    push @site, $char;
		    ($char eq $char_gap) or ($curr_coords[$m]++);
		}			# End of the 1st inner for-loop #

		$ref_coord = ($indx_ref<0) ? $curr_frame : $curr_coords[$indx_ref];

		if ($ref_coord < $masked_beg) { # Still in the left-flanking region #
		    for (my $m=0; $m<$ct_seqs; $m++) { ${$masked_aln[$m]} .= $site[$m]; }

		} elsif ($ref_coord == $masked_beg) { # We've reached a region to be masked #
		    my $masked_site = mask_site (@site, $char_gap, $char_mask, $indx_ref, $fl_all, 1);

		    my @bd_coords = ();
		    for (my $m=0; $m<$ct_seqs; $m++) { # The 2nd inner for-loop #
			${$masked_aln[$m]} .= $masked_site->[$m];
			my $beg_coord = my $end_coord = $curr_coords[$m];
			($site[$m] eq $char_gap) and ($beg_coord++);
			push @bd_coords, [$beg_coord, $end_coord];
		    }				# End of the 2nd inner for-loop #
		    push @masked_coords, \@bd_coords;
		    push @masked_frame, [$curr_frame, $curr_frame];
		    last;

		} else { # Normally, this cannot happen #
		    print STDERR "[ERROR 'mask_spec_regions'] The coordinate ($ref_coord) EXCEEDED THE LEFT BOUDNARY ($masked_beg) of the region to be masked !!\n";
		    return (undef, undef, undef);
		}
	    }				# End of the 1st middle while-loop #

		# Mask the major region #

	    my $curr_bdcoords = $masked_coords[$#masked_coords];
	    my $curr_msframe = $masked_frame[$#masked_frame];

	    while ($ref_coord < $masked_end) { # The 2nd middle while-loop # 
		$curr_frame++;
		my @site = ();
		for (my $m=0; $m<$ct_seqs; $m++) { # The 3rd inner for-loop #
		    my $char = substr (${$align->[$m]}, 0, 1, '');
		    push @site, $char;
		    ($char eq $char_gap) or ($curr_coords[$m]++) ;
		}			# End of the 3rd inner for-loop #

		my $masked_site = mask_site (@site, $char_gap, $char_mask, $indx_ref, $fl_all, 1);
		for (my $m=0; $m<$ct_seqs; $m++) { ${$masked_aln[$m]} .= $masked_site->[$m]; }

		$ref_coord = ($indx_ref<0) ? $curr_frame : $curr_coords[$indx_ref] ;
		($ref_coord == $masked_end) or next;

		$curr_msframe->[1] = $curr_frame;
		for (my $m=0; $m<$ct_seqs; $m++) { # The 5th inner for-loop #
		    $curr_bdcoords->[$m][1] = $curr_coords[$m];
		}			# End of the 5th inner for-loop #
		last;
	    }			# End of the 2nd middle while-loop #

	}				# End of the 2nd outer while-loop

		# Graft the rightmost flanking region onto the masked alignment # 
	for (my $m=0; $m<$ct_seqs; $m++) { ${$masked_aln[$m]} .= ${$align->[$m]}; }

	return (\@masked_aln, \@masked_frame, \@masked_coords);

}		# End of the subroutine 'mask_spec_regions' #


# mask_unspec_regions:
#	This subroutine masks regions NOT SPECIFIED by the input arguments.
#	NOTE that this subroutine EATS UP the input alignment.
#
# INPUT: (\@align, $beg_frame, \@begs, \@ends, $indx_ref, \@unmasked,
#		$char_gap, $char_mask, $fl_all), where
#	${$align[$m]} is the $m th sequence embedded in the alignment;
#	$beg_frame is the beginning coordinate of the alignment frame;
#	$begs[$m] and $ends[$m] gives the start and end coordinates of the $m th sequence in the alignment;
#	@{$unmasked[$r]} = ($um_beg, $um_end) is the $r th region that should be
#	kept UNmasked, in terms of the $indx_ref th sequence coordinates
#	(or the alignment frame if $indx_ref < 0).
#	This subroutine DOES NOT CARE whether the specified unmasked regions
#	sticks out of the entire alignment or not;
#	$fl_all = 1 if ALL sequences are to be masked,
#		= 0 if only the reference sequence is to be masked
#			(when $indx_ref>=0).
#	When $indx_ref < 0, ALL sequences are masked unconditionally.
#
# OUTPUT: (\@masked_aln, \@frames_unmasked, \@coords_unmasked), where
#	@masked_aln stores sequences embedded in the masked alignment;
#	@{$frames_unmasked[$r]} = ($fbeg, $fend) gives the frame of the $r th unmasked region;
#	@{$coords_unmasked[$r]->[$m]} = ($sbbeg, $sbend) is
#	the $rh th unmasked region in terms of the $m th sequence coordinate;
#	they are empty if the corresponding region is not included in 
#	the aligned regions.
#
sub mask_unspec_regions (\@$\@\@$\@$$$) {

	my ($align, $beg_frame, $begs, $ends, $indx_ref,
		$unmasked, $char_gap, $char_mask, $fl_all) = @_;

	($indx_ref < 0) and ($fl_all = 1);
	my $ct_seqs = @{$align};
	($ct_seqs>0) or (return ([], [], []));

	my $curr_frame = ($beg_frame == int $beg_frame) ?  $beg_frame -1 : int $beg_frame ;
	my @masked_aln = my @curr_coords = ();
	my $minlen = length ${$align->[0]};
	for (my $m=0; $m<$ct_seqs; $m++) { # The 1st for-loop #
	    my $init = '';
	    push @masked_aln , \$init;
	    my $len = length ${$align->[$m]};
	    ($minlen > $len) and ($minlen = $len);
	    my $beg = $begs->[$m];
	    push @curr_coords, ($beg == int $beg) ? $beg - 1 : int $beg ;
	}			# End of the 1st for-loop #

	my $end_frame = $beg_frame + $minlen - 1;

	my @frames_um = my @coords_um = ();

	my @cp_umrgs = @{$unmasked};

	while (my $um_rg = shift @cp_umrgs) { # The 2nd outer while-loop #

	    my ($um_beg, $um_end) = @{$um_rg};

	    my $curr_coord = ($indx_ref< 0) ? $curr_frame : $curr_coords[$indx_ref] ;
	    my @rg_coords = ();
	    my @rg_frame = ();
	    if ($curr_coord < $um_beg) {
		# The current site is on the left of the 'unmasked region'

		while ($curr_frame < $end_frame) { # The 1st middle while-loop #
		    $curr_frame++;
		    my @tmp_site = ();
		    for (my $m=0; $m<$ct_seqs; $m++) { # the 1st inner for-loop #
			my $site = substr (${$align->[$m]}, 0, 1, '');
			push @tmp_site, $site;
			($site ne $char_gap) and ($curr_coords[$m]++);
		    }				# End of the 1st inner for-loop #
		    $curr_coord = ($indx_ref<0) ?
			$curr_frame : $curr_coords[$indx_ref];
		    if ($curr_coord < $um_beg) {
			my $masked_site = mask_site (@tmp_site, $char_gap, $char_mask, $indx_ref, $fl_all, 1);
			for (my $m=0; $m<$ct_seqs; $m++) { ${$masked_aln[$m]} .= $masked_site->[$m]; }
		    } elsif ($curr_coord == $um_beg) {
			for (my $m=0; $m<$ct_seqs; $m++) {# The 3rd inner for-loop
			    ${$masked_aln[$m]} .= $tmp_site[$m];
			    my $curr_beg = ($tmp_site[$m] eq $char_gap) ? $curr_coords[$m] + 1 : $curr_coords[$m];
			    push @rg_coords, [$curr_beg, $curr_coords[$m]];
			}			# End of the 3rd inner for-loop # 
			@rg_frame = ($curr_frame, $curr_frame);
			last;

		    } else {
			print STDERR "[ERROR 'mask_unspec_regions'] an UNEXPECTED RESULT: current coordinate ($curr_coord) EXCEEDED the beginning of the right-neighboring unmasked region ($um_beg) while scanning from the left !\n\n";
			return undef;
		    }
		}	# End of the 1st middle while-loop #
	    }

	    if ($curr_coord < $um_end) {
		# The current site is in the midst of the 'unmasked region' 
		if ((@rg_frame == 0) and ($curr_frame < $end_frame)) {
		    @rg_frame = ($curr_frame+1, $curr_frame+1);
		    for (my $m=0; $m<$ct_seqs; $m++) { # The 2nd middle for-loop #
			my $next_beg = ($char_gap ne substr (${$align->[$m]}, 0, 1) ) ?
				$curr_coords[$m] + 1 : $curr_coords[$m];
			push @rg_coords, [$curr_coords[$m]+1, $next_beg]; 
		    }				# end of the 2nd middle for-loop #
		}

		while ($curr_frame < $end_frame) { # The 3rd middle while-loop #
		    $curr_frame++;
		    my @tmp_site = ();
		    for (my $m=0; $m<$ct_seqs; $m++) { # the 4th inner for-loop #
			my $site = substr (${$align->[$m]}, 0, 1, '');
			push @tmp_site, $site;
			($site ne $char_gap) and ($curr_coords[$m]++);
		    }				# End of the 4th inner for-loop #
		    $curr_coord = ($indx_ref<0) ?
			$curr_frame : $curr_coords[$indx_ref];
		    if ($curr_coord > $um_end) {
			print STDERR "[ERROR 'mask_unspec_regions'] an UNEXPECTED RESULT: current coordinate ($curr_coord) EXCEEDED the end of the unmasked region ($um_end) while scanning its inside !\n\n";
			return undef;
		    } else {
				## Bug FIXED just after the creation of
				## this subroutine (on Dec 25 (Tue), 2007)
			for (my $m=0; $m<$ct_seqs; $m++) { ${$masked_aln[$m]} .= $tmp_site[$m]; }
			##my $masked_site = mask_site (@tmp_site, $char_gap, $char_mask, $indx_ref, $fl_all, 1); 
			##for (my $m=0; $m<$ct_seqs; $m++) { ${$masked_aln[$m]} .= $masked_site->[$m]; }
			($curr_coord == $um_end) and last;
		    }
		}	# End of the 3rd middle while-loop #

		for (my $m=0; $m<$ct_seqs; $m++) { $rg_coords[$m]->[1] = $curr_coords[$m]; }
		$rg_frame[1] = $curr_frame;
	    }

		# The current site is now on the right of the 'unmasked region' # 
		# ($curr_coord >= $um_end)

	    push @frames_um, \@rg_frame;
	    push @coords_um, \@rg_coords;

	}			# End of the 2nd outer while-loop # 

		# Mask the remaining (downstream) regions #

	while ($curr_frame < $end_frame) { # The 3rd outer while-loop #
	    $curr_frame++;
	    my @tmp_site = ();
	    for (my $m=0; $m<$ct_seqs; $m++) { push @tmp_site, substr (${$align->[$m]}, 0, 1, ''); }
	    my $masked_site = mask_site (@tmp_site, $char_gap, $char_mask, $indx_ref, $fl_all, 1);
	    for (my $m=0; $m<$ct_seqs; $m++) { ${$masked_aln[$m]} .= $masked_site->[$m]; }
	}			# End of the 3rd outer while-loop #

	return (\@masked_aln, \@frames_um, \@coords_um);

}			# End of the subroutine 'mask_unspec_regions' #


# examine_tgt_regions_pwaln:
#	This subroutine examines regions of a pairwise alignment
#	that are specified by a set of intervals in the coordinate of
#	a target sequence.
#	As for the UNspecified regions,
#	the subroutine removes the external regions,
#	and masks the internal residues in between the specified regions,
#	before calculating the score.
#
# INPUT: (\@pwaln, $indx_tgt, $frame_beg, \@aln_begs, \@aln_ends, \@regions, 
#	\%score_matrix, \@cmp_parameters), where
#	@pwaln = (\$qu_seq, \$sb_seq) is the sequences aligned;
#	$indx_tgt = -1, 0, and +1 if we use
#	the alignment frame, query sequence, and subject coordinates, respectively;
#	$frame_beg is the beginning coordinate of the alignment frame;
#	$aln_{begs/ends}[$m] is the beginning/ending coordinate of the sequence
#	${$pwaln[$m]} embeddded in the alignment;
#	@{$regions[$r]} = ($beg, $end) is the boundaries of the $r th region
#	in terms of the coordinate system specified by $indx_tgt;
#	@cmp_parameters = ($mtrx_delim, $gapopen, $gapext, $char_gap,
#			$lambda, $k_r2b, $char_mask);
#
# OUTPUT: (#{total_sites}, #{identical_res}, total_score, #{gaps}, #{res}_qu, #{res}_sb)
#	for the pairwise alignment with the flanking regions removed and
#	with the internal unspecified residues masked.
#
sub examine_tgt_regions_pwaln (\@$$\@\@\@\%\@) {

	my ($pwaln, $indx_tgt, $frame_beg, $aln_begs, $aln_ends, $regions,
		$score_matrix, $cmp_parameters) = @_;

	my ($mtrx_delim, $gopen, $gext, $char_gap, $lambda, $k_r2b, $char_mask)
		= @{$cmp_parameters};

	unless ((defined $pwaln) and (@{$pwaln}>1)) {
	    print STDERR "[ERROR 'examine_tgt_regions_pwaln'] The INPUT pairwise alignment is CRIPPLED !!\n";
	    return (undef undef, undef, undef, undef, undef);
	}
	(@{$regions}>0) or (return (0,0,0,0,0,0));

	my $left_bd = $regions->[0][0];
	my $right_bd = $regions->[$#{$regions}][1];
	my @extbd_rgs = ([$left_bd, $right_bd]);

	my $cp_quseq = ${$pwaln->[0]};
	my $cp_sbseq = ${$pwaln->[1]};
	my @cp_pwaln = (\$cp_quseq, \$cp_sbseq);

=for TESTING the script
	my $frame_end = $frame_beg - 1 + length ($cp_quseq);
	print STDERR "\n< Subroutine 'examine_tgt_regions_pwaln' >\n\n";
	print STDERR "{ Input algnment (frame = \[$frame_beg\,$frame_end\]) }\n\n";
	my @labels = ('query', 'sbjct');
	for (my $k=0; $k<2; $k++) { $labels[$k] .=  sprintf ("\[%s\,%s\]", $aln_begs->[$k], $aln_ends->[$k]); }
	pr_ODEN_input (@labels, @cp_pwaln, 60, *STDERR);
	my $str_regions = string_intvl_set (@{$regions}, 0, 1) ;
	print STDERR "\n{ target regions (index = $indx_tgt): ${$str_regions} }\n\n";
	print STDERR "  --- Now conduct 'extract_specregions_maln' ---\n\n";
=cut

	my ($sb_pwalns, $sbaln_frames, $sbaln_coords, $remnants)
		= extract_specregions_maln (@cp_pwaln, $indx_tgt, $frame_beg,
			@{$aln_begs}, @{$aln_ends}, @extbd_rgs, $char_gap);

	unless ((defined $sb_pwalns) and (@{$sb_pwalns}==1)) {
	    print STDERR "[ERROR 'examine_tgt_regions_pwaln'] The subroutine 'extract_specregions_maln' FAILED !\n";
	    return (undef, undef, undef, undef, undef, undef);
	}

=for TESTING the script
	printf STDERR "\n{ The resulting trimmed alignment (frame = \[%s\,%s\])}\n\n",
		@{$sbaln_frames->[0]};
	my @labels2 = ('query', 'sbjct');
	for (my $k=0; $k<2; $k++) { $labels2[$k] .= sprintf ("\[%s\,%s\]", @{$sbaln_coords->[0][$k]} ); }
	pr_ODEN_input (@labels2, @{$sb_pwalns->[0]}, 60, *STDERR);
	print STDERR "\n";
	
=cut

	(undef, undef, my $masked_regions) = compare_interval_sets (@{$regions}, @extbd_rgs) ;
	my $sbaln_begframe = $sbaln_frames->[0][0];
	my $sbaln_endframe = $sbaln_frames->[$#{$sbaln_frames}][1];
	my @sbaln_begs = my @sbaln_ends = ();
	foreach my $bd_coords (@{$sbaln_coords->[0]}) {
	    push @sbaln_begs, $bd_coords->[0];
	} 
	foreach my $bd_coords (@{$sbaln_coords->[$#{$sbaln_coords}]}) {
	    push @sbaln_ends, $bd_coords->[1];
	}

=for TESTING the script
	my $str_mask_regions = string_intvl_set (@{$masked_regions}, 0, 1);
	print STDERR "\n --- Now conduct 'mask_spec_regions' ---\n\n";
	print STDERR "{ Regions to be masked (frame = $indx_tgt): ${$str_mask_regions} }\n\n";
=cut

	my ($masked_pwaln, $masked_frame, $masked_coords)
	  = mask_spec_regions (@{$sb_pwalns->[0]}, $sbaln_begframe, $sbaln_endframe,
		@sbaln_begs, @sbaln_ends, $indx_tgt,
		@{$masked_regions}, $char_gap, $char_mask, 1);

=for TESTING the script
	my $str_masked_frame = string_intvl_set (@{$masked_frame}, 0, 1);
	print STDERR "{ Final masked alignment (masked frames = ${$str_masked_frame}) }\n\n";
	for (my $k=0; $k<2; $k++) { $labels2[$k] .= '/'; }
	foreach my $masked_bd (@{$masked_coords}) { 
	  for (my $k=0; $k<2; $k++) { $labels2[$k] .= sprintf ("\[%s\,%s\]", @{$masked_bd->[$k]}); }
	}
	pr_ODEN_input (@labels2, @{$masked_pwaln}, 60, *STDERR);
	print STDERR "\n";
=cut

	my $info_pwaln_score = score_pairalign (${$masked_pwaln->[0]}, ${$masked_pwaln->[1]},
		%{$score_matrix}, $mtrx_delim, $gopen, $gext, $char_gap) ;

	unless ((defined $info_pwaln_score) and (@{$info_pwaln_score}>5)) {
	    print STDERR "[ERROR 'examine_tgt_regions_pwaln'] 'score_pairailgn' FAILED !\n";
	    return (undef, undef, undef, undef, undef, undef);
	}

=for TESTING the subroutine
	print STDERR "\n === The subroutine 'examine_tgt_regions_pwaln' now ENDED ===\n\n";
=cut

	my ($totct_sites, $ct_res_qu, $ct_res_sb, $ct_id, $ct_gap, $tot_score)
		= @{$info_pwaln_score};

	return ($totct_sites, $ct_id, $tot_score, $ct_gap, $ct_res_qu, $ct_res_sb);

}		# End of the subroutine 'examine_tgt_regions_pwaln' #


# cnct_examine_tgt_regions_pwaln:
#	This subroutine first extracts regions of a pairwise alignment
#	that are specified by a set of intervals represented
#	in the coordinate of a target sequence.
#	Then it concatenates the extracted sub-alignments
#	and calculates the score of the resulting 'spliced' alignment.
#
# INPUT: (\@pwaln, $indx_tgt, $frame_beg, \@aln_begs, \@aln_ends, \@regions, 
#	\%score_matrix, \@cmp_parameters), where
#	@pwaln = (\$qu_seq, \$sb_seq) is the sequences aligned;
#	$indx_tgt = -1, 0, and +1 if we use
#	the alignment frame, query sequence, and subject coordinates, respectively;
#	$frame_beg is the beginning coordinate of the alignment frame;
#	$aln_{begs/ends}[$m] is the beginning/ending coordinate of the sequence
#	${$pwaln[$m]} embeddded in the alignment;
#	@{$regions[$r]} = ($beg, $end) is the boundaries of the $r th region
#	in terms of the coordinate system specified by $indx_tgt;
#	@cmp_parameters = ($mtrx_delim, $gapopen, $gapext, $char_gap,
#			$lambda, $k_r2b, $char_mask);
#
# OUTPUT: (#{total_sites}, #{identical_res}, total_score, #{gaps}, #{res}_qu, #{res}_sb)
#	for the pairwise alignment with the flanking regions removed and
#	with the internal unspecified residues masked.
#
sub cnct_examine_tgt_regions_pwaln (\@$$\@\@\@\%\@) {

	my ($pwaln, $indx_tgt, $frame_beg, $aln_begs, $aln_ends, $regions,
		$score_matrix, $cmp_parameters) = @_;

	my ($mtrx_delim, $gopen, $gext, $char_gap, $lambda, $k_r2b, $char_mask)
		= @{$cmp_parameters};

	unless ((defined $pwaln) and (@{$pwaln}>1)) {
	    print STDERR "[ERROR 'cnct_examine_tgt_regions_pwaln'] The INPUT pairwise alignment is CRIPPLED !!\n";
	    return (undef undef, undef, undef, undef, undef);
	}
	(@{$regions}>0) or (return (0,0,0,0,0,0));

	my $left_bd = $regions->[0][0];
	my $right_bd = $regions->[$#{$regions}][1];
	my @extbd_rgs = ([$left_bd, $right_bd]);

	my $cp_quseq = ${$pwaln->[0]};
	my $cp_sbseq = ${$pwaln->[1]};
	my @cp_pwaln = (\$cp_quseq, \$cp_sbseq);

=for TESTING the script
	my $frame_end = $frame_beg - 1 + length ($cp_quseq);
	print STDERR "\n< Subroutine 'cnct_examine_tgt_regions_pwaln' >\n\n";
	print STDERR "{ Input algnment (frame = \[$frame_beg\,$frame_end\]) }\n\n";
	my @labels = ('query', 'sbjct');
	for (my $k=0; $k<2; $k++) { $labels[$k] .=  sprintf ("\[%s\,%s\]", $aln_begs->[$k], $aln_ends->[$k]); }
	pr_ODEN_input (@labels, @cp_pwaln, 60, *STDERR);
	my $str_regions = string_intvl_set (@{$regions}, 0, 1) ;
	print STDERR "\n{ target regions (index = $indx_tgt): ${$str_regions} }\n\n";
	print STDERR "  --- Now conduct 'extract_specregions_maln' ---\n\n";
=cut

	my ($sb_pwalns, $sbaln_frames, $sbaln_coords, $remnants)
		= extract_specregions_maln (@cp_pwaln, $indx_tgt, $frame_beg,
			@{$aln_begs}, @{$aln_ends}, @{$regions}, $char_gap);
			##@{$aln_begs}, @{$aln_ends}, @extbd_rgs, $char_gap);
			## --> REVISED on Wednesday, April 11, 2007 ##

	unless ((defined $sb_pwalns) and (@{$sb_pwalns}>0)) {
	    print STDERR "[ERROR 'cnct_examine_tgt_regions_pwaln'] The subroutine 'extract_specregions_maln' FAILED !\n";
	    return (undef, undef, undef, undef, undef, undef);
	}

	my $ct_pwalns = @{$sb_pwalns};

=for TESTING the script
	print STDERR "\n{ The extracted alignments }\n\n";
	for (my $r=0; $r<$ct_pwalns; $r++) {
	    my @labels2 = ('query', 'sbjct');
	    printf STDERR "( The $r th alignment (frame = \[%s\,%s\]) )\n\n",
		@{$sbaln_frames->[$r]};
	    for (my $k=0; $k<2; $k++) {
		$labels2[$k] .= sprintf ("\[%s\,%s\]", @{$sbaln_coords->[$r][$k]} );
	    }
	    pr_ODEN_input (@labels2, @{$sb_pwalns->[$r]}, 60, *STDERR);
	    print STDERR "\n";
	}
=cut

	my ($cnct_sb_pwalns, $cnct_sbaln_coords)
		= concatenate_alignments (@{$sb_pwalns}, @{$sbaln_coords}) ;

=for TESTING the script
	my $str_cnct_frames = string_intvl_set (@{$sbaln_frames}, 0, 1);
	print STDERR "{ Final concatenated alignment (frames = ${$str_cnct_frames}) }\n\n";
	my @labels3 = (
		'query' . ${$cnct_sbaln_coords->[0]},
		'sbjct' . ${$cnct_sbaln_coords->[1]}
		) ;
	pr_ODEN_input (@labels3, @{$cnct_sb_pwalns}, 60, *STDERR);
	print STDERR "\n";
=cut

	my $info_pwaln_score = score_pairalign (
		${$cnct_sb_pwalns->[0]}, ${$cnct_sb_pwalns->[1]},
		%{$score_matrix}, $mtrx_delim, $gopen, $gext, $char_gap) ;

	unless ((defined $info_pwaln_score) and (@{$info_pwaln_score}>5)) {
	    print STDERR "[ERROR 'cnct_examine_tgt_regions_pwaln'] 'score_pairailgn' FAILED !\n";
	    return (undef, undef, undef, undef, undef, undef);
	}

=for TESTING the subroutine
	print STDERR "\n === The subroutine 'cnct_examine_tgt_regions_pwaln' now ENDED ===\n\n";
=cut

	my ($totct_sites, $ct_res_qu, $ct_res_sb, $ct_id, $ct_gap, $tot_score)
		= @{$info_pwaln_score};

	return ($totct_sites, $ct_id, $tot_score, $ct_gap, $ct_res_qu, $ct_res_sb);

}		# End of the subroutine 'cnct_examine_tgt_regions_pwaln' #


1;	# a 'spell' which enables the module 'use'-able and 'require'-able #
