# Supplementary material for: Characterization of multiple sequence alignment errors using complete-likelihood score and position-shift map
Source: BMC Bioinformatics. 2016 Mar 18;17:133. doi: 10.1186/s12859-016-0945-5 (PMC4799563; doi:10.1186/s12859-016-0945-5)
Supplement: Additional file 2: — The ZIP archive of a package that contains the original versions of Perl modules and scripts used for creating the simulated and reconstructed MSAs and for analyzing these MSAs. It also contains a README file that describes how to use the modules and scripts. (The modules and scripts will run on a Mac OS X terminal. And it will probably run on other UNIX platforms, although we have not tested whether they indeed do.) The package also contains the Dawg control files that were used for the simulations. The latest version of the package (“ComplLiMment_P.verxxx”) can be found in the ‘lolipog’ directory at the FTP repository of the Bioinformatics Organization [85]. (ZIP 4746 kb) [file 12859_2016_945_MOESM2_ESM.zip › additional_file_2/ComplLiMment_P.ver0.6.1.2/MyPerlModules_LOLIPOG/MyMalnManipu_UH.pm]

package MyMalnManipu_UH;
#
###################################################################################
#	FA_LOLIPOG_P: A package to calculate First-Approximate LOg-LIkelihood for the Pattern Of Gaps,
#		as well as the first-approximate perfect score (described below),
#		of a given MSA (almost exclusively via Perl modules and scripts).
#
#	Version 0.3: Copyright (C) 2013 Kiyoshi Ezawa
#
#    This package is free software: you can redistribute it and/or modify
#    it under the terms of the GNU General Public License as published by
#    the Free Software Foundation, either version 3 of the License, or
#    (at your option) any later version.
#
#    This package is distributed in the hope that it will be useful,
#    but WITHOUT ANY WARRANTY; without even the implied warranty of
#    MERCHANTABILITY or FITNESS FOR A PARTICULAR PURPOSE.  See the
#    GNU General Public License for more details.
#
#    You should have received a copy of the GNU General Public License, "GNU_GPL.txt",
#    along with this package.  If not, see <http://www.gnu.org/licenses/>.
#
#    The author can be contacted by e-mailing to <kezawa dot ezawa3 at gmail dot com>
#    (replace " dot " and " at " with "." and "@", respectively).
###################################################################################
#
# MyMalnManipu_UH.pm:
#	This package consists of subroutines that are intended for
#	Giddy Landan's MSA improvement project.
#
# {MyMalnManipu.pm:
#	This module manipulates multiple or pairwise alignments
#	in a more sophisticated manner than the module "MyMalnIO.pm".
# }
#
#

use strict;
use warnings;
use Exporter;

our @ISA = qw( Exporter);

our @EXPORT_OK =  qw(
	div_msa_by_gappatterns cls_blcs_by_patterns

	examine_patterns_di_tri_chrm
	sort_patterns_di_tri_chrm

	readin_score_matrix reduce_score_mtrx
	cluster_chars_upgma_like group_chars_by_sim 
	repaint_alignment
	chop_aln_via_len make_segid2segaln

	sop_lin_score_msa sum_gap_open_penalties

	msa2len_grps
	map_parsim_length_states

	compact_msa_gapinfo
	min_pairwise_indels make_indel_matrix
	map_incmpl_parsim_gap_states

	msa2column_set
	count_respairs_in_aln
	matrix_dist_extJC_via_effct
	extract_aln_mtrx
	extract_aln_mtrx2

	compare_2msa_respairs
	raw_cmp_2msa_respairs
	);

use MyFile_manipu qw( open_input_file2 open_output_file );
use MyArrayManipu qw( group_equal_measures multiple_sort compare_arrays );
use MyBin_Oper qw(
	bitwise_or_numarrays bitwise_xor_numarrays
	count_binary_states
	sbset2numrep_binstring match_bin_arrays
	);

use MyMalnManipu_pep qw( smpl_compare_seq_pair );
use MyNucSeq qw( print_fasta );

use MyTaxonomy qw( fetch_ext_offsprings_nr );
use MyTreeManipu_II qw();
use MyTreeManipu_III qw( make_node2abs_depth );
use MyTreeMap_II qw(
	map_parsim_states_sankoff_clm locate_parsim_changes
	);

use MyPhyl_Partitions qw( upper_bound_eff_count );

=comment out for the moment
use MyMalnManipu qw(
	pad_5p_end pad_3p_end merge_pad_align rm_gapcolumn rm_gapcolumn_codon
	assign_number map_resnum2alncoord separate_nogap_sites separate_resnum
	compare_malign diff_malign construct_blocks block_starts_ends
	monosite_picker id_indicator id_indicator_aa print_block_maln equiv_columns
        trim_diff_maln maln_identities block_maln_identities
	block_maln_id_distribution id_sliding_window bl_id_sliding_window
	average_id_proportions pick_poor_windows pick_bl_poor_windows
	mask_frames compl_mask_frames extract_bl_selected_frames select_in_phase
        select_unamb_frames sel_complete_codon_frames sel_codon_frames_in_ref
	extract_codon_alignment extract_codon_aln_with_ref pr_in_oden_dec
	chop_alignment);
=cut

our $DENOM_BIN = 32; ### The unit length of pieces into which the binary string will be divided.

our $TOP_NODE = $MyTreeManipu_II::TOP_NODE;
our $INDX_LENGTH = $MyTreeManipu_II::INDX_LENGTH;
our $INDX_STAT = $MyTreeMap_II::INDX_STAT;


sub cluster_by_patterns (\@);

# cluster_by_patterns:
#	This subroutine clusters entries with the same pattern.
#
# INPUT: (\@patterns), where
#	@{$patterns[$b]} is an array of 32-bit binary numbers representing a gap pattern
#	of the $b th block
#	('1' for an ungapped subsequence, and '0' for a gap);
#
# OUTPUT: (\@cls_patterns, \@cls_indices), where
#	@{$cls_patterns[$c]} is the gap pattern of the $c th concatenated block;
#	@{$cls_indices[$c]} lists the indices of the blocks that contribute to the $c th concatenated block.
#
#	The subroutine returns (undef, undef) if it failed on the way.
#
sub cluster_by_patterns (\@) {

	my ($patterns) = @_;
	my $ct_blcs = @{$patterns};
	if ($ct_blcs == 0) { return ([], []); }

		## Add the patterns for the blocks their own indices,
		## then sort the patterns.

	my $size_pattern = scalar (@{$patterns->[0]});
	my @indices_srt = (0 .. $size_pattern);
	my @methods_srt = ();
	for (@indices_srt) { push @methods_srt, '+'; }

	my @patterns_indx = ();
	for (my $b = 0; $b < $ct_blcs; $b++) { # The 1st for-loop #
	    push @{$patterns->[$b]}, $b;
	    push @patterns_indx, $patterns->[$b];
	}				# End of the 1st for-loop #

	my $std_patterns_indx = multiple_sort (@patterns_indx, @indices_srt, @methods_srt);

		## After clustering the blocks with the same patterns,
		## extract the indices that were added before,
		## and record the pattern for each cluster.
	pop @indices_srt;
	pop @methods_srt;
	my $cls_patterns_indx = group_equal_measures (@{$std_patterns_indx}, @indices_srt, @methods_srt);

	my @cls_patterns = my @cls_indices = ();
	foreach my $class (@{$cls_patterns_indx}) { # The 2nd for-loop #
	    my @indices = ();
	    foreach my $pattern_indx (@{$class}) { # Inner foreach-loop #
		my $indx = pop @{$pattern_indx};
		push @indices, $indx;
	    }				# End of the inner foreach-loop #
	    push @cls_patterns, $class->[0];
	    push @cls_indices, \@indices;
	}				# End of the 2nd for-loop #

	return (\@cls_patterns, \@cls_indices);

}	# End of the subroutine 'cluster_by_patterns' #


# div_msa_by_gappatterns:
#	This subroutine divides an MSA into blocks,
#	each consisting of contigous sites with the same gap pattern.
#
#	NOTE that the subroutine chews up the input alignment.
#
# INPUT: (\@in_msa, $gap), where
#	${$in_msa[$k]} is the $k th sequence embedded in the input MSA;
#	$gap is a character denoting a gap.
#
# OUTPUT: (\@blocks, \@gp_patterns), where
#	${$blocks->[$b][$k]} is the $k th subsequence (or string of gaps) in the $b th block;
#	@{$gp_patterns->[$b]} is an array of 32-bit binary numbers,
#	representing a gap pattern of the $b th block.
#	The status of the $k th sequence is represented by the ($k % 32) th bit
#	of the int ($k /32) th element
#	('1' for an ungapped sequence, '0' for a gap).
#
#	It returns (undef, undef) if the process failed.
#
sub div_msa_by_gappatterns (\@$) {

	my ($in_msa, $gap) = @_;

	my $ct_seqs = @{$in_msa};
	unless ($ct_seqs>0) {
	    print STDERR "[ERROR 'div_msa_by_gappatterns'] NO INPUT SEQUENCE: $! !\n\n";
	    return (undef, undef);
	}

	my $len_seq = length ${$in_msa->[0]};

	my @blocks = my @gp_patterns = ();

	for (my $l=0; $l<$len_seq; $l++) { # The outer for-loop #

	    my @chars = my @pattern = ();
	    for (my $k=0; $k<$ct_seqs; $k++) { # The 1st inner for-loop #
		my $char = substr (${$in_msa->[$k]}, 0, 1, '');
		push @chars, $char;

		my $bit = ($char eq $gap) ? 0 : 1;

		my $qtnt = int($k/$DENOM_BIN);
		my $mod = $k % $DENOM_BIN;

		if ($mod > 0) { # Append a bit #
		   ##$pattern[$qtnt] = $pattern[$qtnt] << 1; # Rewritten as below
		   $pattern[$qtnt] <<= 1;
		   $pattern[$qtnt] += $bit;
		} else {
		    push @pattern, $bit;
		}
	    }				# End of the 1st inner for-loop #

	    if (@blocks == 0) { # The 1st column #
		my @column = ();
		foreach my $char (@chars) { push @column, \$char; }
		push @blocks, \@column;
		push @gp_patterns, \@pattern;
		next;
	    }

	    my $last_pattern = $gp_patterns[$#gp_patterns];

	    my $if_match = match_bin_arrays (@pattern, @{$last_pattern});
	    unless (defined $if_match) {
		print STDERR "[ERROR 'div_msa_by_gappatterns'] 'match_bin_arrays' FAILED at the $l th  site: $! !\n\n";
		return (undef, undef);
	    }

	    unless ($if_match) { # Renew the block #
		my @column = ();
		foreach my $char (@chars) { push @column, \$char; }
		push @blocks, \@column;
		push @gp_patterns, \@pattern;
		next;
	    }

		# Incorporate the column into the last block #

	    my $last_block = $blocks[$#blocks];
	    for (my $k=0; $k<$ct_seqs; $k++) { ${$last_block->[$k]} .= $chars[$k]; }

	}		# End of the outer for-loop #

	return (\@blocks, \@gp_patterns);

}	# End of the subroutine 'div_msa_by_gappatterns' #


# cls_blcs_by_patterns:
#	This subroutine clusters blocks of the same pattern.
#	Then concatenate the blocks in each cluster.
#
# INPUT: (\@blocks, \@patterns), where
#	${$blocks[$b]->[$k]} is the $k th subsequence (or string of gaps) in the $b th block;
#	@{$patterns[$b]} is an array of 32-bit binary numbers representing a gap pattern
#	of the $b th block
#	('1' for an ungapped subsequence, and '0' for a gap);
#
# OUTPUT: (\@cls_blocks, \@cls_patterns, \@cls_indices), where
#	${$cls_blocks[$c]->[$k]} is the $k th subsequence in the $c th concatenated block of the same pattern;
#	@{$cls_patterns[$c]} is the gap pattern of the $c th concatenated block;
#	@{$cls_indices[$c]} lists the indices of the blocks that contribute to the $c th concatenated block.
#
#	The subroutine returns (undef, undef, undef) if it failed on the way.
#
sub cls_blcs_by_patterns (\@\@) {

	my ($blocks, $patterns) = @_;

	my $ct_blcs = @{$blocks};
	unless ($ct_blcs == @{$patterns}) {
	    print STDERR "[ERROR 'cls_blcs_by_patterns'] The number of patterns (", scalar (@{$patterns}), ") CLASHES with the number of blocks ($ct_blcs): $! !\n\n";
	    return (undef, undef, undef);
	}
	unless ($ct_blcs > 0) {
	    return ([], [], []);
	}

	my ($cls_patterns, $cls_indices) = cluster_by_patterns (@{$patterns});
	unless (defined $cls_patterns) {
	    print STDERR "[ERROR 'cls_blcs_by_patterns'] The subroutine 'cluster_by_patterns' FAILED: $! !\n\n";
	    return (undef, undef, undef);
	}

	my $ct_cls = @{$cls_patterns};
	unless ($ct_cls>0) {
	    return ([], [], []);
	}
	my $ct_seqs = @{$blocks->[0]};

		## Concatenate the blocks in each cluster ##

	my @cls_blocks = ();
	foreach my $indices (@{$cls_indices}) { # Outer foreach-loop #
	    my @cnct = ();
	    foreach (1..$ct_seqs) { my $tmp = ''; push @cnct, \$tmp; }
	    foreach my $indx (@{$indices}) { # Middle foreach-loop #
		my $block = $blocks->[$indx];
		for (my $k=0; $k<$ct_seqs; $k++) { ${$cnct[$k]} .= ${$block->[$k]}; }
	    }			# End of the middle foreach-loop #
	    push @cls_blocks, \@cnct;
	}		# End of the outer foreach-loop #

	return (\@cls_blocks, $cls_patterns, $cls_indices);

}	# End of the subroutine 'classify_blcs_by_patterns' #


# examine_patterns_di_tri_chrm:
#	This satellite subroutine of 'sort_patterns_di_tri_chrm'
#	does the actual job of examining the patterns in the alignment.
#
#	NOTE that the subroutine eats up the input alignment.
#
# INPUT: (\@align), where
#	${$align[$k]} is the $k th sequence in the alignment.
#
# OUTPUT: (\@mono_sites, \@raw_di_sites, \@raw_tri_sites, \%others), where
#	@mono_sites is a list of the positions of 1-character sites;
#	@{$raw_di_sites[$j]} = ($position, @bin) is the information on the $j th
#	site with a two-character pattern.
#	@bin is an array of 32-bit numbers representing the binary pattern,
#	which is a (#{sequences} - 1)-bit string where '0' means being identical to the last character and '1' means being different from the last character,
#	and @positions is the list of positions;
#	@{$raw_tri_sites[$k]} = ($position, @bin_1, @bin_2) is the information on the $k th three-character pattern.
#	@bin_1, @bin_2 are the 'elementary' binary patterns compatible with the three-character pattern (in numerically ascending order). The 'elementary' here means that the 3rd binary pattern is given by the binary operation (@bin_1 | @bin_2) ;
#	%others = (#{characters} => \@positions, ...).
#
#	NOTE: The site position in the alignment starts with 0.
#
sub examine_patterns_di_tri_chrm (\@) {

	my ($align) = @_;

	my $ct_seqs = @{$align};
	unless ($ct_seqs>0) {
	    print STDERR "[ERROR 'examine_patterns_di_tri_chrm'] An ILLEGAL INPUT: NO SEQUENCES in the alignment: $! !\n\n";
	    return (undef, undef, undef, undef);
	}

	my $len_seq = length ${$align->[0]};
	my $ct_digits = $ct_seqs - 1;  

	my $size_numrep = int (($ct_digits - 1)/$DENOM_BIN) + 1;
	my @indices_srt = (0 .. $size_numrep - 1);
	my @methods_srt = ();
	for (1 .. $size_numrep) { push @methods_srt, '+'; }

	my @mono_sites = my @raw_di_sites = my @raw_tri_sites = ();
	my %others;

	for (my $l=0; $l<$len_seq; $l++) { # Outer for-loop #

	    my $ref_char = substr (${$align->[$ct_digits]}, 0, 1, '');
	    my %char2seq; # ($character => \@seq_nums, ...) for the characters different from that in the last sequence.
			  #  NOTE that the sequence number starts with 0, and excludes the last sequence.

	    for (my $k=0; $k < $ct_digits; $k++) { # Inner for-loop # 
		my $char = substr (${$align->[$k]}, 0, 1, '');
		($char eq $ref_char) and next; # Skip if the sequence has the same character as the last sequence 
		(defined $char2seq{$char}) or ($char2seq{$char} = []);
		push @{$char2seq{$char}}, $k;
	    }				# End of the inner for-loop #

	    my @chars = keys %char2seq;
	    my $ct_chars = 1 + scalar (@chars) ;
	    if ($ct_chars > 3) {

		(defined $others{$ct_chars}) or ($others{$ct_chars} = []); 
		push @{$others{$ct_chars}}, $l;

	    } elsif ($ct_chars == 1) { # Mono-color sites

		push @mono_sites, $l;

	    } elsif ($ct_chars == 2) { # Di-color sites

		my $char = $chars[0];
		my $bin = sbset2numrep_binstring (@{$char2seq{$char}}, $ct_digits, $DENOM_BIN);
		unless (defined $bin) {
		    print STDERR "[ERROR 'examine_patterns_di_tri_chrm'] The subroutine 'sbset2numrep_binstring' FAILED for the character '$char': $! !\n";
		    return (undef, undef, undef, undef);
		}
		push @raw_di_sites, [$l, @{$bin}];

	    } else { # Tri-color sites #

		my ($char1, $char2) = @chars;

		my $bin1 = sbset2numrep_binstring (@{$char2seq{$char1}}, $ct_digits, $DENOM_BIN);
		unless (defined $bin1) {
		    print STDERR "[ERROR 'examine_patterns_di_tri_chrm'] The subroutine 'sbset2numrep_binstring' FAILED for the character '$char1': $! !\n";
		    return (undef, undef, undef, undef);
		}
		my $bin2 = sbset2numrep_binstring (@{$char2seq{$char2}}, $ct_digits, $DENOM_BIN);
		unless (defined $bin2) {
		    print STDERR "[ERROR 'examine_patterns_di_tri_chrm'] The subroutine 'sbset2numrep_binstring' FAILED for the character '$char2': $! !\n";
		    return (undef, undef, undef, undef);
		}

		my $sgn = compare_arrays (@{$bin1}, @{$bin2}, @indices_srt, @methods_srt);
		if ($sgn > 0) { # @{$bin1} < @{$bin2} should always hold #
		    ($bin1, $bin2) = ($bin2, $bin1);
		}

		push @raw_tri_sites, [$l, @{$bin1}, @{$bin2}];
	    }

	}			# End of the outer for-loop #

	return (\@mono_sites, \@raw_di_sites, \@raw_tri_sites, \%others);

}	# End of the subroutine 'examine_patterns_di_tri_chrm' #


# sort_patterns_di_tri_chrm:
#	This subroutine examines the patterns of the columns
#	in an alignment, and enumerates the two-color and three-color
#	patterns and the sites that take such patterns.
#
#	NOTE that the subroutine eats up the input alignment.
#
# INPUT: (\@align), where
#	${$align[$k]} is the $k th sequence in the alignment.
#
# OUTPUT: (\@mono_sites, \@di_sites, \@tri_sites, \%others), where
#	@mono_sites is a list of the positions of 1-character sites;
#	@{$di_sites[$j]} = (\@bin, \@positions) is the information on the $j th
#	two-character pattern.
#	@bin is an array of 32-bit numbers representing the binary pattern,
#	which is a (#{sequences} - 1)-bit string where '0' means being identical to the last character and '1' means being different from the last character,
#	and @positions is the list of positions;
#	@{$tri_sites[$k]} = (\@bin_1, \@bin_2, \@bin_3, \@positions) is the information on the $k th three-character pattern.
#	@bin_1, @bin_2, and @bin_3 are the binary patterns compatible with the three-character pattern (in numerically ascending order);
#	%others = (#{characters} => \@positions, ...).
#
#	NOTE: The site position in the alignment starts with 0.
#
sub sort_patterns_di_tri_chrm (\@) {

	my ($align) = @_;

	my $ct_seqs = @{$align};
	unless ($ct_seqs>0) {
	    print STDERR "[ERROR 'sort_patterns_di_tri_chrm'] An ILLEGAL INPUT: NO SEQUENCES in the alignment: $! !\n\n";
	    return (undef, undef, undef, undef);
	}

	my $len_seq = length ${$align->[0]};
	my $ct_digits = $ct_seqs - 1;  

	my $size_numrep = int (($ct_digits - 1) /$DENOM_BIN) + 1;
	
=for DEBUGGING the subroutine
	print STDERR "\n< Subroutine 'sort_patterns_di_tri_chrm' >\n\n";
	print STDERR "[ Inputs ]\n\n";
	print STDERR "Sequence length =  $len_seq .\n";
	print STDERR "#{sequences} = $ct_seqs .\n\n";
	print STDERR "size of numerical representation = $size_numrep .\n\n";
=cut

	# @{$raw_di_sites->[$j]} = ($position, @bin) is the information on the $j th
	# site with a two-character pattern.
	# @bin is an array of 32-bit numbers representing the binary pattern,
	# which is a (#{sequences} - 1)-bit string where '0' means being identical to the last character and '1' means being different from the last character,
	# and @positions is the list of positions;
	# @{$raw_tri_sites->[$k]} = ($position, @bin_1, @bin_2) is the information on the $k th three-character pattern.
	# @bin_1, @bin_2 are the 'elementary' binary patterns compatible with the three-character pattern (in numerically ascending order). The 'elementary' here means that the 3rd binary pattern is given by the binary operation (@bin_1 | @bin_2) ;
	#
	my ($mono_sites, $raw_di_sites, $raw_tri_sites, $others)
		= examine_patterns_di_tri_chrm (@{$align}); 
	unless (defined $mono_sites) {
	    print STDERR "[ERROR 'sort_patterns_di_tri_chrm'] The subroutine 'examine_patterns_di_tri_chrm' FAILED: $! !\n\n";
	    return (undef, undef, undef, undef);
	}

=for DEBUGGING the subroutine
	print STDERR "[ Output of 'examine_patterns_di_tri_chrm' ]\n\n";
	print STDERR '@{$raw_di_sites} = (', "\n";
	foreach my $info (@{$raw_di_sites}) {
	    print STDERR "\t\[", join (', ', @{$info}), "\],\n";
	}
	print STDERR "\t\) .\n\n";

	print STDERR '@{$raw_tri_sites} = (', "\n";
	foreach my $info (@{$raw_tri_sites}) {
	    print STDERR "\t\[", join (', ' , @{$info}), "\],\n";
	}
	print STDERR "\t\) .\n\n";
=cut

		# Sort and compile the set of di-color sites #

=for DEBUGGING the subroutine
	print STDERR "\n --- Now I will sort and subdivide the set of di-color sites ...\n\n";
=cut

		## A BUG FIXED on March 31 (Wed), 2010 ##
	my @indices_srt_di = (1 .. $size_numrep);
	##my @indices_srt_di = (1 .. $ct_digits);

	my @methods_srt_di = ();
	for (@indices_srt_di) { push @methods_srt_di, '+'; }

	my $std_raw_di_sites = multiple_sort (@{$raw_di_sites}, @indices_srt_di, @methods_srt_di);
	unless (defined $std_raw_di_sites) {
	    print STDERR "[ERROR 'sort_patterns_di_tri_chrm'] The subroutine 'multiple_sort' FAILED on the raw set of di-color sites: $! !\n";
	    return (undef, undef, undef, undef);
	}
	my $grpd_raw_di_sites = group_equal_measures (@{$std_raw_di_sites}, @indices_srt_di, @methods_srt_di);
	unless (defined $grpd_raw_di_sites) {
	    print STDERR "[ERROR 'sort_patterns_di_tri_chrm'] The subroutine 'group_equal_measures' FAILED on the sorted raw set of di-color sites: $! !\n";
	    return (undef, undef, undef, undef);
	}

=for DEBUGGING the subroutine
	print STDERR "\n --- Now I will compile the set of di-color sites ...\n\n";
=cut
	my @di_sites = ();
	foreach my $group (@{$grpd_raw_di_sites}) { # 1st outer foreach-loop #

	    my @bin = @{$group->[0]}[@indices_srt_di];

	    my @positions = ();
	    foreach my $site_info (@{$group}) { push @positions, $site_info->[0]; }
	    my @std_positions = sort {$a <=> $b} @positions;

	    push @di_sites, [\@bin, \@std_positions];

	}			# End of the 1st outer foreach-loop #


		# Sort and compile the set of tri-color sites #

=for DEBUGGING the subroutine
	print STDERR "\n --- Now I will sort and subdivide the set of tri-color sites ...\n\n";
=cut

		## A BUG FIXED on March 31 (Wed), 2010 ##
	my @indices_srt_tri = (1 .. 2 * $size_numrep);
	##my @indices_srt_tri = (1 .. 2 * $ct_digits);

	my @methods_srt_tri = ();
	for (@indices_srt_tri) { push @methods_srt_tri, '+'; }

	my $std_raw_tri_sites = multiple_sort (@{$raw_tri_sites}, @indices_srt_tri, @methods_srt_tri);
	unless (defined $std_raw_tri_sites) {
	    print STDERR "[ERROR 'sort_patterns_di_tri_chrm'] The subroutine 'multiple_sort' FAILED on the raw set of tri-color sites: $! !\n";
	    return (undef, undef, undef, undef);
	}
	my $grpd_raw_tri_sites = group_equal_measures (@{$std_raw_tri_sites}, @indices_srt_tri, @methods_srt_tri);
	unless (defined $grpd_raw_tri_sites) {
	    print STDERR "[ERROR 'sort_patterns_di_tri_chrm'] The subroutine 'group_equal_measures' FAILED on the sorted raw set of tri-color sites: $! !\n";
	    return (undef, undef, undef, undef);
	}

=for DEBUGGING the subroutine
	print STDERR "\n --- Now I will compile the the set of tri-color sites ...\n\n";
=cut

		## A BUG FIXED on March 31 (Wed), 2010 ##
	my @indices_di2 = (1+$size_numrep .. 2 * $size_numrep);
	##my @indices_di2 = (1+$ct_digits .. 2 * $ct_digits);

	my @tri_sites = ();
	foreach my $group (@{$grpd_raw_tri_sites}) { # 2nd outer foreach-loop #

	    my @bin1 = @{$group->[0]}[@indices_srt_di];
	    my @bin2 = @{$group->[0]}[@indices_di2];
	    my $bin3 = bitwise_or_numarrays (@bin1, @bin2);
	    unless (defined $bin3) {
		print STDERR "[ERROR 'sort_patterns_di_tri_chrm'] The subroutine 'bitwise_or_numarrays' FAILED while compiling the set of tri-color sites: $! !\n";
		return (undef, undef, undef, undef);
	    }

	    my @positions = ();
	    foreach my $site_info (@{$group}) { push @positions, $site_info->[0]; }
	    my @std_positions = sort {$a <=> $b} @positions;

	    push @tri_sites, [\@bin1, \@bin2, $bin3, \@std_positions];

	}			# End of the 2nd outer foreach-loop #

=for DEBUGGING the subroutine
	print STDERR "\n --- 'sort_patterns_di_tri_chrm' ENDED ---\n\n";
=cut

	return ($mono_sites, \@di_sites, \@tri_sites, $others);

}	# End of the subroutine 'sort_patterns_di_tri_chrm' #


# readin_score_matrix:
#	This subroutine reads in a score matrix in the BLAST package.
#
# INPUT: (\$infile, $comment), where
#	$comment is the character to mark the beginning of a comment line.
#
# OUTPUT: (\@characters, \@score_mtrx), where
#	@characters lists all possible characters;
#	$score_mtrx[$i]->[$j] is the score for the pair $characters[$i] and $characters[$j].
#
sub readin_score_matrix (\$$) {

	my ($infile, $comment) = @_;
	local $/ = "\n";

	my $fh_tmp;
	unless ( open ($fh_tmp, "< ${$infile}" ) ) {
	    print STDERR "[ERROR 'readin_score_matrix'] CanNOT OPEN the input file '${$infile}: $! !\n";
	    return (undef, undef);
	}

	my @chars = ();
	while (my $in = <$fh_tmp>) { # 1st round #
	    ($in =~ m/\S/) or next;
	    ($in =~  m/^\s*$comment/o) and next;
	    @chars = split ' ', $in;
	    last;
	}		#  end of the 1st round #

	my @score_mtrx = ();
	while (my $in = <$fh_tmp>) { # 2nd round #
	    ($in =~ m/\S/) or next;
	    ($in =~  m/^\s*$comment/o) and next;
	    my @row = split /\s+/, $in;
	    ($row[0] =~ m/^[a-zA-Z\*]$/) and (shift @row);
	    push @score_mtrx, \@row;
	}		# end of the 2nd round #
	close ($fh_tmp);

	return (\@chars, \@score_mtrx);

}	# End of the subroutine 'readin_score_matrix' #


# reduce_score_mtrx:
#	This subroutine reduces the score matrix by
#	(i) removing those elements concerning unnecessary characters, and by
#	(ii) retaining only the lower-triangular part of the matrix.
#
# INPUT: (\@score_mtrx, \@characters, \@excluded), where
#	$score_mtrx[$i]->[$j] is the score for the pair $characters[$i] and $characters[$j];
#	@characters lists all possible characters;
#	@excluded lists the characters to be excluded.
#
# OUTPUT: (\@rdcd_chars, \@rdcd_score_mtrx), where
#	@rdcd_chars lists the characters excluding those in @excluded;
#	$[$i]->[$j] (0 <= $j < $i < scalar (@rdcd_chars) ) is the reduced score matrix.
#
sub reduce_score_mtrx (\@\@\@) {

	my ($score_mtrx, $chars, $excl) = @_;

	my $ct_chars = @{$chars};
	my %excl;
	foreach my $char (@{$excl}) { $excl{$char} = 1; }

		# Sort out necessary and unnecessary characters #
	my %excl_indices; # = ($indx => 1, ...) for the indices to be excluded
	my @rdcd_chars = ();
	for (my $i = 0; $i < $ct_chars; $i++) { # The 1st round #
	    my $char = $chars->[$i];
	    if (defined $excl{$char}) {
		$excl_indices{$i} = 1;
	    } else {
		push @rdcd_chars, $char;
	    }
	}			# End of the 1st round #

		# Process the score matrix #
	my @rdcd_mtrx = ();
	for (my $i=0; $i<$ct_chars; $i++) { # The 2nd round #

	    (defined $excl_indices{$i}) and next; # Skip the row to be excluded #
	    my $row = $score_mtrx->[$i];

	    my @rdcd_row = ();
	    for (my $j=0; $j<$i; $j++) { # Inner for-loop #
		(defined $excl_indices{$j}) and next; # Skip the column to be excluded #
		push @rdcd_row, $row->[$j];
	    }			# End of the inner for-loop #

	    push @rdcd_mtrx, \@rdcd_row;
	}			# End of the 2nd round #

	return (\@rdcd_chars, \@rdcd_mtrx);

}	# End of the subroutine 'reduce_score_mtrx' #


# cluster_chars_upgma_like:
#	This subroutine clusters characters using a UPGMA-like algorithm.
#	NOTE that it clusters the taxa with the LARGEST score,
#	not those with the smallest score as in the phylogenetic tree construction.
#
#	ALGORITHM:
#	(i) Compare ALL scores, and
#	cluster the pair with the LARGEST score,
#	creating a new node at the mid-point between the two taxa (= characters).
#	(NOTE that the score will be defined between the new clusters,
#	not between the new nodes);
#
#	(ii) Update the score matrix by replacing the clustered pair of taxa
#	with a new taxon defined by the clustered pair.
#	The score between two clusters (A and B) is given by:
#	scr (A,B) = Sum_(i,j) scr (i, j) / #{pairs with defined distances},
#	where the summation is taken across the pairs (i,j) with i in A, j in B.
#	In the actual calculation, the update of the score is performed as:
#	scr (A, B1+B2) = [#{pairs}_(A, B1) * scr (A, B1) + #{pairs}_(A, B2) * scr (A, B2)] / #{pairs}_(A,B) ,
#	where the cluster B is formed by merging the 2 clusters B1 and B2,
#	and #{pairs}_(A, B) is the number of exterior taxon pairs under the taxon pair (A, B).
#	NOTE the equation
#	#{pairs}_(A, B} = #{pairs}_(A, B1) + #{pairs}_(A, B2) ;
#
#	(iii) Iterate (i) and (ii) untill we are left with a taxon
#	consisting of ALL characters.
#
#
# INPUT: (\@chars, \@score_mtrx), 
#	$chars[$i] is the $i th character ($i=0, ..., #{char} -1);
#	$score_mtrx[$i]->[$j] (0<=$j< $i) is the score between
#	$chars[$i] and $chars[$j].
#	The element $score_mtrx[0] is the reference to an empty array;
#
# OUTPUT: (\%name2nodeid, \%nodeid2char, \%node2pa, \%node2chi, \%br_attr, \%node_attr, \%node2ct_pairs), where
#	%name2nodeid = ($name => $node_id, ...) for $TOP_NODE and exterior nodes corresponding to the characters;
#	%nodeid2char = ($node_ID => $char, ...) for exterior nodes;
#	%node2pa = ($node_ID => $parent_ID, ...) ;
#	%node2chi = ($node_ID => \@child_IDs, ...) ;
#	%br_attr = ($ID of the nearest downstream node => [$length, $bootstrap (=undef)], ...);
#	%node_attr = ($node_ID => ['level' from the bottom], ...) for INTERIOR nodes ;
#	%node2ct_pairs = ($node_id => #{pairs of exterior nodes} under the 2 sister clusters, ...) for interior nodes.
#
#	CONVENTION for the NODE IDs:
#	The node ID $i+1 is assigned to the character $chars[$i] ($i = 0, ... #{taxa}-1),
#	then each interior taxon (or node) is assigned with a node ID that begins with $ct_chars,
#	and that is incremented by 1 as a new taxon (=cluster) is created.
#
sub cluster_chars_upgma_like (\@\@) {

	my ($chars, $score_mtrx) = @_;

	my $ct_chars = @{$chars};
	unless ($ct_chars>0) {
	    print STDERR "[ERROR 'cluster_chars_upgma_like'] ILLEGAL INPUT: NO TAXA are supplied: $! !\n";
	    return (undef, undef, undef, undef, undef, undef, undef);
	}

	unless ($ct_chars == @{$score_mtrx}) {
	    print STDERR "\n[ERROR 'cluster_chars_upgma_like'] ILLEGAL INPUT: The number of ROWS (", scalar (@{$score_mtrx}), ") CLASHES with the number of CHARACTERS ($ct_chars) : $! !\n";
	    return (undef, undef, undef, undef, undef, undef);
	}

		# Initialize the setting #
	my @mtrx_ct_pairs = ();
	my %nodeid2char;
	for (my $i=0; $i<$ct_chars; $i++) { # The preliminary outer for-loop #
	    $nodeid2char{$i+1} = $chars->[$i];
	    my @row_ct_pairs = ();
	    for (my $j = 0; $j<$i; $j++) { push @row_ct_pairs, 1; }
	    push @mtrx_ct_pairs, \@row_ct_pairs;
	}			# End of the preliminary outer for-loop #
	my @sbjct_nodes = (1 .. $ct_chars); # list of subject nodes in exactly the same order as in the score matrix
	my $max_nodeid = $ct_chars;

	my @score_mtrx = @{$score_mtrx};

	my %node2pa; my %node2chi; my %br_attr; my %node2ct_pairs;

	my %node2level; # ($node_ID => 'level' from the bottom, ...), for INTERIOR nodes.


	while (1) { # The main outer while-loop #

	    my $ct_sbjcts = @sbjct_nodes;

		# Search for the closest pair #

	    my @hs_pair = (); # = ($indx_node1, $indx_node2, $score), where $indx_node1/2 is the index in the score matrix, of the highest-scoring pair.
	    for (my $i=0; $i<$ct_sbjcts; $i++) { # The 1st middle for-loop #
		my $row_scores = $score_mtrx[$i];
		for (my $j=0; $j<$i; $j++) { # inner for-loop #
		    my $score = $row_scores->[$j];

			# Skip pairs with undefined or unavailable distances #
		    ## (defined $score) or next;

		    unless (@hs_pair>0) { # 'Initialize' the highest-scoring pair
			@hs_pair = ($i, $j, $score);
			next;
		    }
		    ($score > $hs_pair[2]) or next; # No need to update

			# Update the highest-scoring pair #
		     @hs_pair = ($i, $j, $score);
		
		}			# End of the inner for-loop #
	    }				# End of the 1st middle for-loop #

	    (@hs_pair>0) or last; # We cannot cluster the nodes any more. #

		# Cluster the highest-scoring pair #

	    my ($i, $j, $score) = @hs_pair;
	    $max_nodeid++;

	    $node2ct_pairs{$max_nodeid} = $mtrx_ct_pairs[$i]->[$j];

	    ##my @clustered = @sbjct_nodes[$i,$j];
	    my @clustered = @sbjct_nodes[$j,$i]; # Just for a better visualization

	    $node2chi{$max_nodeid} = \@clustered;
	    $node2level{$max_nodeid} = $score/2; ## REVISED on Apr 21 (Wed), 2010 ##

	    foreach my $nodeid (@clustered) { # The 2nd middle foreach-loop #
		$node2pa{$nodeid} = $max_nodeid;

		   ## REVISED on Apr 21 (Wed), 2010 ## 
		my $br_len  = $score/2;
		my $level = $node2level{$nodeid};
		(defined $level) and ($br_len -= $level);
		##my $br_len = my $level = $score/2;
		##$node2level{$nodeid} = $level;
		##my $children = $node2chi{$nodeid};
		##((defined $children) and (@{$children}>0))
		##    and ($br_len -= $node2level{$children->[0]});
		my @attr = ();
		$attr[$INDX_LENGTH] = $br_len;
		$br_attr{$nodeid} = \@attr;
	    }			# End of the 2nd middle foreach-loop #

	    unless ($ct_sbjcts > 2) { # We do not have the subjects to cluster any longer.
		@sbjct_nodes = ($max_nodeid);
		last;
	    }

		# Update the subject nodes &
		# matrices for scores & #{pairs} #

	    my @new_sbjct_nodes = my @new_score_mtrx = my @new_mtrx_ct_pairs = ();

	    my @mgd_row_scores = my @mgd_row_ct_pairs = ();
		# merged information on the $i th and $j th subjects #

	    for (my $k=0; $k< $ct_sbjcts; $k++) { # The 3rd middle for-loop #
		(($k == $i) or ($k == $j)) and next; # skip the clustered subjects #

			# squeeze pairs of remaining taxa into the new arrays #

		push @new_sbjct_nodes, $sbjct_nodes[$k];

		my $row_scores = $score_mtrx[$k];
		my $row_ct_pairs = $mtrx_ct_pairs[$k];
		my @new_row_scores = my @new_row_ct_pairs = ();
		for (my $l=0; $l<$k; $l++) { # The inner for-loop #
		    (($l == $i) or ($l == $j)) and next; # Skip the clustered subjects

		    push @new_row_scores, $row_scores->[$l];
		    push @new_row_ct_pairs, $row_ct_pairs->[$l];
		}			# End of the inner for-loop #

		push @new_score_mtrx, \@new_row_scores;
		push @new_mtrx_ct_pairs, \@new_row_ct_pairs;

			# pairs containing a new (merged) taxon #

		my $score1 = ($k>$i) ? $score_mtrx[$k]->[$i] : $score_mtrx[$i]->[$k];
		my $ct1 = ($k > $i) ? $mtrx_ct_pairs[$k]->[$i] : $mtrx_ct_pairs[$i]->[$k];
		my $score2 = ($k>$j) ? $score_mtrx[$k]->[$j] : $score_mtrx[$j]->[$k];
		my $ct2 = ($k>$j) ? $mtrx_ct_pairs[$k]->[$j] : $mtrx_ct_pairs[$j]->[$k];
		my $sum_ct = $ct1 + $ct2;
		push @mgd_row_ct_pairs, $sum_ct;
		##if ($sum_ct>0) {
		   my $sum_score = ($ct1>0) ? $ct1 * $score1 : 0;
		   ($ct2>0) and ($sum_score += $ct2 * $score2);
		   push @mgd_row_scores, $sum_score/$sum_ct;
		##} else {
		    ##push @mgd_row_scores, undef;
		##}

	    }			# End of the 3rd middle for-loop #

		# Finish updating the arrays #

	    push @new_sbjct_nodes, $max_nodeid;
	    push @new_score_mtrx, \@mgd_row_scores;
	    push @new_mtrx_ct_pairs, \@mgd_row_ct_pairs;

	    @sbjct_nodes = @new_sbjct_nodes;
	    @score_mtrx = @new_score_mtrx;
	    @mtrx_ct_pairs = @new_mtrx_ct_pairs;

	}	# End of the main outer while-loop #

		#  Create a hash %name2nodeid for each of the remaining subject nodes,
		# which will be the top-node of a tree made of nodes connected to it.

	my @set_name2nodeid = ();
	foreach my $topnode_id (@sbjct_nodes) { # The trailing foreach-loop #
	    my %name2nodeid = ($TOP_NODE => $topnode_id); 
	    my @curr_nodes = ($topnode_id);
	    while (@curr_nodes>0) { # The middle while-loop #
	        my @child_nodes = ();
		foreach my $nodeid (@curr_nodes) { # inner foreach-loop #

		    my $name = $nodeid2char{$nodeid};
		    (defined $name) and ($name2nodeid{$name} = $nodeid);

		    my $children = $node2chi{$nodeid};
		    (defined $children) and (push @child_nodes, @{$children});
		}			# End of the inner foreach-loop #

		@curr_nodes = @child_nodes;
	    }			# End of the middle while-loop #

	    push @set_name2nodeid, \%name2nodeid;
	}			# End of the trailing foreach-loop #

	unless (1 == @set_name2nodeid) {
	    print STDERR "[ERROR 'cluster_chars_upgma_like'] ANOMALOOUS NUMBER (", scalar (@sbjct_nodes), ") of finally remained nodes: ", join (', ', @sbjct_nodes), " : $! !\n";
	    return (undef, undef, undef, undef, undef, undef, undef);
	}

	my $name2nodeid = $set_name2nodeid[0];
	my %node_attr;
	foreach my $node (keys %node2level) { # The 2nd trailing foreach-loop #
	    my $level = $node2level{$node};
	    (defined $level)  or next;
	    my @attr = ();
	    $attr[$INDX_LENGTH] = $level;
	    $node_attr{$node} = \@attr;
	}				# End of the 2nd trailing foreach-loop #

	return ($name2nodeid, \%nodeid2char, \%node2pa, \%node2chi, \%br_attr, \%node_attr, \%node2ct_pairs);

}	# End of the subroutine 'cluster_chars_upgma_like' #


# group_chars_by_sim:
#	This subroutine groups the characters into clusters consisting of members
#	whose 'similarity levels' are higher than or equal to the specified threshold.
#	If a character is NOT 'similar' enough to any other characters,
#	it comprizes a single-member cluster.
#
# INPUT: ($topnode_id, \%node2chi, \%nodeid2char, \%node_attr, $indx_level, $thrsh), where
#	$topnode_id is the top node of the clustering (tree);
#	%node2chi = ($node_id => \@children, ...) for the interior nodes;
#	%nodeid2char = ($node_id => $character, ...) for the exterior nodes;
#	%node_attr = ($node_id => $attr, ...) for the interior nodes,
#	where $attr->[$indx_level], or $attr if $indx_level is undefined,
#	gives the similarity level assigned to the node;
#	$thrsh is the threshold of the similarity level.
#
# OUTPUT: \@clusters, where
#	@{$clusters[$k]} = ($sbtopnode_id, \@chars) for the $k th cluster,
#	with $sbtopnode_id is the top node (or the 'last common ancestor') of the cluster,
#	and @chars lists the characters belonging to the cluster.
#
sub group_chars_by_sim ($\%\%\%$$) {

	my ($topnode_id, $node2chi, $nodeid2char, $node_attr, $indx_level, $thrsh) = @_;

	my @clusters = ();

	my @subjects = ($topnode_id);

	while (@subjects > 0) { # Outer while-loop #

	    my @new_subjects = ();
	    foreach my $id_sb (@subjects) { # Middle foreach-loop #
		my $attr = $node_attr->{$id_sb};
		unless (defined $attr) {
		    my $char = $nodeid2char->{$id_sb};
		    unless (defined $char) {
			print STDERR "[ERROR 'group_chars_by_sim'] The interior node '$id_sb' does NOT have the LEVEL defined: $! !\n";
			return undef;
		    }
			# This should be the exterior node #
		    push @clusters, [$id_sb, [$char]];
		    next;
		}
		    # Interior node #
		my $level = (defined $indx_level) ? $attr->[$indx_level] : $attr ;
		if ($level >= $thrsh) {
			# The cluster satisfies the condition #
		    my $ext_nodes = fetch_ext_offsprings_nr ($id_sb, %{$node2chi});
		    my @chars = ();
		    foreach my $node (@{$ext_nodes}) { # Inner foreach-loop #
			my $char = $nodeid2char->{$node};
			unless (defined $char) {
			    print STDERR "[ERROR 'group_chars_by_sim'] NO CHARACTER is assigned to the exterior offspring '$node' of the  node '$id_sb': $! !\n";
			    return undef;
			}
			push @chars, $char;
		    }				# End of the inner foreach-loop #
		    push @clusters, [$id_sb, \@chars];
		    next;
		}

			# Keep the child nodes for the next subjects #
		my $children = $node2chi->{$id_sb};
		unless (defined $children) {
		    print STDERR "[ERROR 'group_chars_by_sim'] The EXTERIOR NODE '$id_sb' has a LEVEL ($level) assigned ... It's impossible : $! !!\n";
		    return undef;
		}
		push @new_subjects, @{$children};

	    }			# End of the middle foreach-loop #

		# Update the set of subjects #
	    @subjects = @new_subjects;

	}		# End of the outer while-loop #

	return \@clusters;

}	# End of the subroutine 'group_chars_by_sim' #


# repaint_alignment:
#	This subroutine 'repaint' the input alignment
#	using a transformation code from the old character set
#	to the new character set.
#	It keeps a character intact if it is NOT in the transformation code.
#
#	NOTE that the subroutine chews up the input alignment.
#
# INPUT: (\@in_aln, \%old2new), where
#	${$in_aln[$k]} is the $k th sequence in the input alignment;
#	%old2new = ($old_character => $new_character, ...)
#	gives the transformation code
#	from the old character set to the new character set;
#
# OUTPUT: \@out_aln,
#	which  stores the alignment after transformation.
#
sub repaint_alignment (\@\%) {

	my ($in_aln, $old2new) = @_;
	my $ct_seqs = @{$in_aln};

	my @out_aln = ();

	for (my $k=0; $k<$ct_seqs; $k++) { # Outer for-loop #

	    my $old_seq = $in_aln->[$k];
	    my $len = length ${$old_seq};
	    my $new_seq = '';
	    for (my $l=0; $l <$len; $l++) { # Inner for-loop #
		my $old_char = substr (${$old_seq}, 0, 1, '');
		my $new_char = $old2new->{$old_char};

		  # Keep the old character intact if it is NOT in the transfer code #
		(defined $new_char) or ($new_char = $old_char);

		$new_seq .= $new_char;
	    }			# End of the inner for-loop #

	    push @out_aln, \$new_seq;
	}		# End of the outer for-loop #

	return \@out_aln;

}	# End of the subroutine 'repaint_alignment' #


# chop_aln_via_len:
#	This subroutine chops an input alignment into segments
#	according to the input information on the segment lengths.
#	It checks if the total segment length equals the input alignment length
#	and dies otherwise.
#	NOTE that the subroutine eats up the input alignment.
#	(CREATED on Oct 1 (Fri), 2010)
#
# INPUT: (\@inaln, \@seglens, $indx_seglen), where
#	${$inaln[$k]} is the $k th sequence embedeed in the input alignment;
#	$seglens[$s]->[$indx_seglen], or $seglens[$s] if $indx_segaln is undefined,
#	gives the length of the $s th segment.
#
# OUTPUT: \@list_segaln, where
#	${$list_segaln[$s]->[$k]} is the part of the $k th sequence
#	embedded in the $s th segment of the input alignment.
#
sub chop_aln_via_len (\@\@$) {

	my ($inaln, $seglens, $indx_seglen) = @_;

	my $ct_sequences = @{$inaln};
	unless ($ct_sequences>0) {
	    print STDERR "[ERROR 'chop_aln_via_len'] NO SEQUENCES in the input alignment: $! !\n";
	    return undef;
	}
	my $ct_segs = @{$seglens};
	unless ($ct_segs>0) {
	    print STDERR "[ERROR 'chop_aln_via_len'] There are NO SEGMENTS that the alignment will be chopped into: $! !\n";
	    return undef;
	}

		# Check if the two alignment lengths are consistent with each other #
	my $len_full_aln = length ${$inaln->[0]};
	my $tot_seglen = 0;
	foreach my $seginfo (@{$seglens}) {$tot_seglen += (defined $indx_seglen) ? $seginfo->[$indx_seglen] : $seginfo; }
	unless ($len_full_aln == $tot_seglen) {
	    print STDERR "[ERROR 'chop_aln_via_len'] The total length of the segments ($tot_seglen) CLASHes with the length of the full alignment ($len_full_aln): $! !\n";
	    return undef;
	}

		## Chop the input alignment into segments of specified lengths ##
	my @list_segaln = ();

	foreach my $seginfo (@{$seglens}) { # Main foreach-loop #
	    my $seglen = (defined $indx_seglen) ? $seginfo->[$indx_seglen] : $seginfo ;
	    my @segaln = ();
	    foreach my $seq (@{$inaln}) { # Inner foreach-loop #
		my $sbseq = substr (${$seq}, 0, $seglen, '');
		push @segaln, \$sbseq;
	    }			# End of the inner foreach-loop #

	    push @list_segaln, \@segaln;
	}			# End of the main foreach-loop #

	return \@list_segaln;

}	# End of the subroutine 'chop_aln_via_len' #


# make_segid2segaln:
#	This subroutine chops an input alignment into segments
#	according to the input information on the segment lengths.
#	Then makes a hash table associating each segment ID to the corresponding segment alignment.
#	NOTE that this subroutine eats up the input alignment.
#	(CREATED on Oct 1 (Fri), 2010)
#
# INPUT: (\@inaln, \@segids, $indx_segid, \@seglens, $indx_seglen), where
#	${$inaln[$k]} is the $k th sequence embedeed in the input alignment;
#	$segids[$s]->[$indx_segid], or $segids[$s] if $indx_segid is undefined,
#	gives the ID of the $s th segment;
#	$seglens[$s]->[$indx_seglen], or $seglens[$s] if $indx_segaln is undefined,
#	gives the length of the $s th segment.
#
# OUTPUT: \%segid2segaln, where
#	%segid2segaln = ($segment_ID => \@segaln, ...) with
#	${$segaln[$k]} is a part of the $k th sequence 
#	embedded in the segment of the alignment.
#
sub make_segid2segaln (\@\@$\@$) {

	my ($inaln, $segids, $indx_segid, $seglens, $indx_seglen) = @_;

	my $ct_sequences = @{$inaln};
	unless ($ct_sequences>0) {
	    print STDERR "[ERROR 'make_segid2segaln'] NO SEQUENCES in the input alignment: $! !\n";
	    return undef;
	}
	my $ct_segs = @{$segids};
	unless ($ct_segs>0) {
	    print STDERR "[ERROR 'make_segid2segaln'] There are NO SEGMENTS that the alignment will be chopped into: $! !\n";
	    return undef;
	}
	unless ($ct_segs == @{$seglens}) {
	    print STDERR "[ERROR 'make_segid2segaln'] The number of segment IDs ($ct_segs) CLASHes with the number of segment lengths (", scalar (@{$seglens}), "): $! !\n";
	    return undef;
	}

	my $list_segaln = chop_aln_via_len (@{$inaln}, @{$seglens}, $indx_seglen);
	unless (defined $list_segaln) {
	    print STDERR "[ERROR 'make_segid2segaln'] 'chop_aln_via_len' FAILED: $! !\n";
	    return undef;
	}
	unless ($ct_segs == @{$list_segaln}) {
	    print STDERR "[ERROR 'make_segid2segaln'] The number of segments (", scalar (@{$list_segaln}), ") output by 'chop_aln_via_len' CLASHes with the number of segment IDs ($ct_segs): $! !\n";
	    return undef;
	}

	my %segid2segaln;
	for (my $s=0; $s<$ct_segs; $s++) { # Main for-loop #
	    my $segid = (defined $indx_segid) ? $segids->[$s][$indx_segid] : $segids->[$s];
	    my $segaln = $list_segaln->[$s];
	    $segid2segaln{$segid} = $segaln;
	}		# End of the main for-loop #

	return \%segid2segaln;

}	# End of the subroutine 'make_segid2segaln' #


# sop_lin_score_msa:
#	This subroutine calculates the sum-of-pair (SOP) score of
#	a multiple sequence alignment (MSA) in a linear gap penalty scheme.
#
#	NOTE that this subroutine EATS UP the input alignment.
#
#	ALGORITHM:
#	In a linear gap penalty scheme, the SOP score can be calculated
#	as the summation of the contributions from the respective columns.
#	For each column, the score is calculated as:
#	Score(column) = Sum_{1<=n<n'<=N} f(c(n)) * f(c(n'))
#	= Sum_{1<=c<=C} f(c) * (f(c) -1)/2 * S(c,c)  + Sum_{1<=c<c'<=C} f(c)* f(c') * S(c,c'),
#	where n, n' (=1,...,N) label the sequences in the alignment,
#	 c, c' (=1,..,C) label the characters (including a gap '-'),
#	and S(c,c') is the score between the characters c and c'.
#	Whe regard S(-, -) = 0, and S(-, N) = - $gext_pen  here.
#
# INPUT: (\@in_align, \@sc_mtrx, \%char2indx, $gap, $gext_pen), where
#	${$in_align->[$n]} is the $n th sequence embedded in the input alignment;
#	$sc_mtrx[$c]->[$d] (0<=$d<=$c < $C) is the score between the $d th and $c th characters;
#	%char2indx = ($character => $index, ...) tells us where the character is in the scoring matrix. We ASSUME that $character is given in an upper-case letter;
#	$gap is the character representing a gap;
#	$gext_pen is the gap-extension penalty.
#
# OUTPUT: $sop_score, which is the SOP score of the MSA
#	under the specified scoring scheme.
#
sub sop_lin_score_msa (\@\@\%$$) {

	my ($in_align, $sc_mtrx, $char2indx, $gap, $gext_pen) = @_;

	my $ct_seqs = @{$in_align};
	unless ($ct_seqs>0) {
	    print STDERR "[ERROR 'sop_lin_score_msa'] NO SEQUENCE in the input alignment: $! !\n";
	    return undef;
	}

	my $aln_len = length ${$in_align->[0]};
	unless ($aln_len>0) {
	    print STDERR "[ERROR 'sop_lin_score_msa'] NO COLUMNS in the input alignment: $! !\n";
	    return undef;
	}

	my $sop_score = 0;

	for (my $l=0; $l<$aln_len; $l++) { # Main outer for-loop #

	    my %indx2ct; # ($index_char => #{characters}, ...)
	    my $ct_gaps = 0;

	    for (my $n=0; $n<$ct_seqs; $n++) { # 1st middle for-loop #
		my $char = substr (${$in_align->[$n]}, 0, 1, '');
		if ($char eq $gap) {
		    $ct_gaps++;
		    next;
		}

		$char = uc $char;
		my $indx = $char2indx->{$char};
		unless (defined $indx) {
		    print STDERR "[ERROR 'sop_lin_score_msa'] The character '$char' in the $l th site of the $n th sequence is NOT in the list : $! !\n";
		    return undef;
		}
		if (defined $indx2ct{$indx}) {
		    $indx2ct{$indx}++;
		} else {
		    $indx2ct{$indx} = 1;
		}
		
	    }			# End of the 1st middle for-loop #

		# First, count the gap-extension penalty #

	     my $sop_score_clm = - $ct_gaps * ($ct_seqs - $ct_gaps);

		# Then sum the scores between characters #

	     my @indices = sort {$a <=> $b} keys %indx2ct;
	     my $ct_indx = @indices;
	     for (my $c1=0; $c1<$ct_indx; $c1++) { # 2nd middle for-loop #

		my $indx1 = $indices[$c1];
		my $ct1 = $indx2ct{$indx1};

		my $row_score = $sc_mtrx->[$indx1];

		$sop_score_clm += $row_score->[$indx1] * $ct1 * ($ct1-1)/2 ;

		for (my $c2=0; $c2<$c1; $c2++) { # Inner for-loop #
		    my $indx2 = $indices[$c2];
		    my $ct2 = $indx2ct{$indx2};
		    $sop_score_clm += $row_score->[$indx2] * $ct1 * $ct2 ;
		}			# End of the inner for-loop #

	     }				# End of the 2nd middle for-loop #

	      $sop_score += $sop_score_clm;

	}			# End of the main outer for-loop #

	return $sop_score;


}	# End of the subroutine 'sop_lin_score_msa' #


# sum_gap_open_penalties:
#	This subroutine calculates the summation of gap-opening penalties
#	in an input MSA using a numerical array representation of gap patterns.
#	It assumes that the columns franking the MSA have no gap.
#
#	ALGORITHM:
#	Consider two consecutive blocks A and B.
#	Assume there are Ngr sequences with gaps in A and residues in B,
#	Nrg sequences with residues in A and gaps in B,
#	Nrr sequences with residues in both A and B,
#	and Ngg sequences with gaps in both A and B.
#	And the total is N = Ngr + Nrg + Nrr + Ngg.
#	Then, the total gap penalty imposed on this junction is:
#	$go_pen/2 * (Nrg * (Ngg + Nrr) + Ngr * (Ngg + Nrr) + 2 * Nrg * Ngr)
#	= $go_pen/2 * (Nrg * (N - Nrg) + Ngr * (N-Ngr)).
#	This might actually be an over-counting, I will think about it later.
#
#	At both edges, we impose the penalty of $go_pen/2 * Nr * Ng.
#
#	Nrg and Ngr are counted as follows:
#	NA := Nrr + Nrg = #{'1' in A},
#	NB := Nrr + Ngr = #{'1' in B},
#	N^ := Nrg + Ngr = #{'1' in (A ^ B)}.
#	So using a trigonometric relationship,
#	Nrg = (NA - NB + N^)/2,
#	Ngr = (NB - NA + N^)/2.
# 
#
# INPUT: (\@gap_patterns, $ct_seqs, $bin_denom, $go_pen), where
#	@{$gap_patterns->[$b]} gives the numerical array representation of
#	the binary string representing a gap pattern in the $b th block
#	of the input MSA. In the binary string, '1' and '0' represent
#	an ungapped residue and a gap, respectively ;
#	$ct_seqs is the number of sequences in the input MSA;
#	$bin_denom is the unit of bits into which the binary string is split;
#	$go_pen is the gap-opening penalty.
#
# OUTPUT: $sum_gop, which is the summation of the gap-opening penalties
#	imposed on the input MSA.
#
sub sum_gap_open_penalties (\@$$$) {

	my ($gap_patterns, $ct_seqs, $bin_denom, $go_pen) = @_;

	unless ($ct_seqs>0) {
	    print STDERR "[ERROR 'sum_gap_open_penalties'] NO SEQUENCES in the input alignment: $! !\n";
	    return undef;
	}
	my $ct_blks = @{$gap_patterns};
	unless ($ct_blks>0) {
	    print STDERR "[ERROR 'sum_gap_open_penalties'] NO BLOCKS in the input alignment: $! !\n";
	    return undef;
	}


	my $pattern_a = $gap_patterns->[0];
	my ($cmpl_a, $na) = count_binary_states (@{$pattern_a}, $ct_seqs, $bin_denom);

	my $sum_gop = - $go_pen/2 * $cmpl_a * $na;

	for (my $b=1; $b<$ct_blks; $b++) { # Main for-loop #

	    my $pattern_b = $gap_patterns->[$b];
	    my $a_xor_b = bitwise_xor_numarrays (@{$pattern_a}, @{$pattern_b});

	    my ($cmpl_b, $nb) = count_binary_states (@{$pattern_b}, $ct_seqs, $bin_denom);
	    my ($cmpl_xor, $n_xor) = count_binary_states (@{$a_xor_b}, $ct_seqs, $bin_denom);

	    my $nrg = ($na - $nb + $n_xor)/2;
	    my $ngr = ($nb - $na + $n_xor)/2;

	    $sum_gop -= $go_pen/2 * ($nrg *($ct_seqs - $nrg) + $ngr * ($ct_seqs - $ngr));

	    $pattern_a = $pattern_b;
	    ($cmpl_a, $na) = ($cmpl_b, $nb);
	}			# End of the main for-loop #

	$sum_gop -= $go_pen/2 * $cmpl_a * $na;

	return $sum_gop;

}	# End of the subroutine 'sum_gap_open_penalties' #


# msa2len_grps:
#	This subroutine receives an MSA,
#	and classifies the sequences into length groups.
#	It assumes that the input alignment contains only residues or gaps.
#
# INPUT: (\@align, $gap), where
#	${$align[$k]} is the $k th sequence embedded in the input alignment;
#	$gap is the character specifying a gap.
#
# OUTPUT: \@len_grps, where
#	@{$len_grps[$g]} = [$seqlen, \@indices] is for the $g th sequence group
#	(in descending order of the sequence length), with
#	@indices containing the indices of the sequences with that length.
#
sub msa2len_grps (\@$) {

	my ($align, $gap) = @_;

	my $ct_seqs = @{$align};
	unless ($ct_seqs>0) {
	    print STDERR "[ERROR 'msas2len_grps'] NO SEQUENCE in the input alignment: $! !\n";
	    return undef;
	}

	my %len2indices; # ($length => \@indices, ...)

	for (my $k=0; $k<$ct_seqs; $k++) { # Main for-loop #
	    my $seq = $align->[$k];
	    my $cp_seq = ${$seq};

	    my $len_seq = length $cp_seq;
	    my $ct_gaps = 0;
	    for (my $l=0; $l<$len_seq; $l++) { # Inner for-loop #
		my $char = substr ($cp_seq, 0, 1, '');
		($char eq $gap) and ($ct_gaps++);
	    }			 # End of the inner for-loop #
	    $len_seq -= $ct_gaps;

	    my $indices = $len2indices{$len_seq};
	    (defined $indices) or ($indices = $len2indices{$len_seq} = []);
	    push @{$indices}, $k;
	}		# End of the main for-loop #

	my @len_grps = ();

	foreach my $len (sort {$b <=> $a} keys %len2indices) { # Trailing foreach-loop #
	    push @len_grps, [$len, $len2indices{$len}];
	}			# End of the trailing foreach-loop #

	return \@len_grps;

}	# End of the subroutine 'msa2len_grps' #


# map_parsim_length_states:
#	This subroutine maps onto the nodes the length states
#	that give the parsimonious changes along the tree.
#	The subroutine was made by using the framework of 'map_parsim_states_sankoff_1clm'
#	in the module 'MyTreeMap_II.pm'.
#	(CREATED on Oct 13 (Wed), 2010)
#
# map_parsim_states_sankoff_1clm:
#	This variant of 'map_parsim_states_sankoff_msa' specializes in
#	handling just a single column in a MSA,
#	namely comparing just a single trait across taxa.
#
# map_parsim_states_sankoff_msa:
#	This subroutine performs Sankoff's parsimony algorithm on a MSA,
#	and serially find a set of parsimonious maps of states onto nodes for
#	each of the columns in the input MSA.
#
#	NOTE that this subroutine eats up the input MSA.
#
# INPUT: ($topnode_id, \%node2children, \%node2parent, \%name2id, \@seqnames, \@len_grps, $fl_full_mode), where
#	%node2children = ($node_id => \@children, ...) for the interior nodes;
#	%node2parent = ($node_id => $parent_id, ...) for the non-top nodes;
#	%name2id = ($seqname => $node_id, ...) for the exterior nodes and the top node;
#	$seqnames[$k] is the name of the $k th sequence in the input MSA;
#	@{$len_grps[$g]} = ($length, \@seq_indices) is for the $g th length group,
#	with @seq_indices containing the indices of the sequences with that length;
#	$fl_full_mode = 1 if you want the full mode,
#			= 0 if the brief mode is enough.
#
# OUTPUT: \@set_node2parsstat, where
#	%{$set_node2parsstat[$opt]} = ($node_id => \@state_info, ...) for the $opt th
#	option of the parsimonious states of the clumn mapped onto the nodes,
#	with
#	@state_info = ($state, $sum_penal), where
#	$state is the length state on the node,
#	$sum_penal is the minimum summation of the penalties (= #{length changes}, NOT the total changed length) across the subtree under the node.
#	If $fl_full_mode = 1, the information on ALL the nodes is given.
#	If $fl_full_mode = 0, ONLY the information on the TOP node  is given.
#
sub map_parsim_length_states ($\%\%\%\@\@$) {

	my ($topnode_id, $node2ch, $node2pa, $name2id, $seqnames, $len_grps, $fl_full_mode) = @_;

	my $ct_seqs = @{$seqnames};
	unless ($ct_seqs>0) {
	    print STDERR "[ERROR 'map_parsim_length_states'] NO SEQUENCE in the input MSA: $! !\n";
	    return undef;
	}

	my $ct_states = @{$len_grps};
	unless ($ct_states>0) {
	    print STDERR "[ERROR 'map_parsim_length_states'] NO LENGTH STATES in the input: $! !\n";
	    return undef;
	}
	my @state_list = my @pen_mtrx = ();
	for (my $i=0; $i<$ct_states; $i++) {
	    push @state_list, $len_grps->[$i][0]; 
	    my @row = ();
	    for (my $j=0; $j<$ct_states; $j++) { push @row, ($i == $j) ? 0 : 1; }
	    push @pen_mtrx, \@row;
	}

=for DEBUGGING the subroutine
	print STDERR "\n< Subroutine 'map_parsim_length_states' (#{sequences} = $ct_seqs; #{states} = $ct_states) >\n\n";
	print STDERR join ("\t", '#State_ID', 'State', 'seq,indices'), "\n\n";
	for (my $i=0; $i<$ct_states; $i++) {
	    my $state = $state_list[$i];
	    my $cnct_indices = join (',', @{$len_grps->[$i][1]});
	    print STDERR join ("\t", $i, $state, $cnct_indices), "\n";
	}
	print STDERR "\n\n";
=cut

		# Prepare auxiliary arrays/hashes #

	# %{$node2depth} = ($node_id => #{nodes from the top node to itself}, ...);
	my $node2depth = make_node2abs_depth ($topnode_id, %{$node2ch});
	unless (defined $node2depth) {
	    print STDERR "[ERROR 'map_parsim_length_states'] The subroutine 'make_node2abs_depth' FAILED : $! !\n";
	    return undef;
	}

		# Because $index should equal to the index for the array @{$len_grps},
		# this array is unnecessary any more.
	##my %state2indx; # ($state => $index in @state_list, ...)
	##for (my $i = 0; $i<$ct_states; $i++) { $state2indx{$state_list[$i]} = $i; }

	my @node_ids; # $node_ids[$k] is the exterior node ID corresponding to the $k th sequence in @{$msa}
	for (my $k=0; $k<$ct_seqs; $k++) { # The 2nd preliminary for-loop #
	    my $name = $seqnames->[$k];
	    my $node_id = $name2id->{$name};
	    unless (defined $node_id) {
		print STDERR "[ERROR 'map_parsim_length_states'] NODE ID is UNDEFINED for the $k th sequence (name: $name): $! !\n";
		return undef;
	    }
	    $node_ids[$k] = $node_id;
	}			# End of the 2nd preliminary for-loop #

		## Main Process ##

	my %exnode2state_indx; # ($node_id => $index of the state, ...) for the exterior nodes
	for (my $g = 0; $g < $ct_states; $g++) {  # The 1st main for-loop #
	    my ($state, $seq_indices) = @{$len_grps->[$g]};

	    ### my $indx = $state2indx{$state}; ## Actually $indx = $g must hold !!

	    foreach my $seq_indx (@{$seq_indices}) { # Inner foreach-loop #
	        my $node_id = $node_ids[$seq_indx];
	        $exnode2state_indx{$node_id} = $g;
	    }				# End of the inner foreach-loop #
	}				# End of the 1st main for-loop #

=for DEBUGGING the subroutine
	print STDERR '%exnode2state_indx = (', "\n";
	print STDERR "#Node_ID => index of the state\n\n";
	foreach my $node (sort {$a <=> $b} keys %exnode2state_indx) {
	    print STDERR $node, '  =>  ', $exnode2state_indx{$node}, ",\n";
	}
	print STDERR ")\n\n";
=cut

	my $set_node2parsstat =  map_parsim_states_sankoff_clm (%{$node2ch}, %{$node2pa}, %{$node2depth}, %exnode2state_indx, @pen_mtrx, $fl_full_mode) ;
	unless (defined $set_node2parsstat) {
	    print STDERR "[ERROR 'map_parsim_length_states'] 'map_marsim_states_sankoff_msa' FAILED: $! !\n";
	    return undef;
	}
	my $ct_sets = @{$set_node2parsstat};

=for DEBUGGING the subroutine
	print STDERR "\n\n --- 'map_parsim_states_sankoff_clm' found $ct_sets sets of parsimonious states ...\n\n";
=cut

		## Translate the character index back to the character ##

	for (my $s = 0; $s<$ct_sets; $s++) { # The 2nd main for-loop #
	    my $node2parsstat = $set_node2parsstat->[$s];

=for DEBUGGING the subroutine
	print STDERR "[ The $s th set (before state-conversion) ]\n\n";
	print STDERR join ("\t", '#Node_ID', 'State', '#{changes}'), "\n\n";
	foreach my $nodeid (sort {$a <=> $b} keys %{$node2parsstat}) {
	    print STDERR join ("\t", $nodeid, @{$node2parsstat->{$nodeid}}), "\n";
	}
	print STDERR "\n\n";
=cut

	    foreach my $nodeid (keys %{$node2parsstat}) { # The inner foreach-loop #
		my $parsstat = $node2parsstat->{$nodeid};
		my $state_indx = $parsstat->[0];
		my $state = $state_list[$state_indx];
		unless (defined $state) {
		    print STDERR "[ERROR 'map_parsim_length_states'] NO LENGH STATE CORRESPONDs to the state index '$state_indx' for the node ID $nodeid: $! !\n";
		    return undef;
		}
		$parsstat->[0] = $state;
	    }			# End of the inner foreach-loop #
	}			# End of the 2nd main for-loop #

=for DEBUGGING the subroutine
	print STDERR "\n=== 'map_parsim_length_states' ENDED !! ===\n\n";
=cut

	return $set_node2parsstat;

}	# End of the subroutine 'map_parsim_length_states' #


# compact_msa_gapinfo:
#	This subroutine constructs a 'compactified' representation
#	of gaps out of an input MSA.
#	The compactified representation is constructed as follows:
#	(1) Divide the input MSA into blocks of contiguous columns with the same gap pattern;
#	(2) In each block, a sequence is represented by a character of $ungap or $gap
#	   if the sequence in that block is ungapped or consists only of gaps, respectively;
#	(3) Concatenate the contributions from all blocks to each sequence;
#	(4) Also record the lengths of the blocks.
#
# INPUT: (\@in_msa, $gap, $ungap), where
#	${$in_msa[$k]} is the $k th sequence embedded in the input MSA;
#	$gap is a character denoting a gap in the MSA;
#	$ungap will represent an ungapped segment in the output.
#
# OUTPUT: (\@gaprep_seqs, \@block_lengths), where
#	$gaprep_seqs[$k] is the compact representation of gaps in the $k th sequence,
#	which is a concatenated string of $gap (or a stretch of gaps) or $ungap (for an ungapped segment) representing each block;
#	$block_lengths[$b] is the length of the $b th block.
#
#	It returns (undef, undef) if the process failed.
#
sub compact_msa_gapinfo (\@$$) {

	my ($in_msa, $gap, $ungap) = @_;

	my $ct_seqs = @{$in_msa};
	unless ($ct_seqs>0) {
	    print STDERR "[ERROR 'compact_msa_gapinfo'] NO INPUT SEQUENCE: $! !\n\n";
	    return (undef, undef);
	}

	my $len_seq = length ${$in_msa->[0]};
	unless ($len_seq>0) {
	    print STDERR "[ERROR 'compact_msa_gapinfo'] The input sequence has a ZERO LENGTH: $! !\n\n";
	    return (undef, undef);
	}

		# Copy the sequences #
	my @cp_msa = ();
	foreach my $seq (@{$in_msa}) { # Preliminary foreach-loop # 
	    my $cp_seq = ${$seq};
	    push @cp_msa, \$cp_seq;
	}			# End of the preliminary foreach-loop #


	my @gaprep_seqs = my @bl_lens = ();

	my $last_gap_pattern; # gap pattern of the last column

	for (my $l=0; $l<$len_seq; $l++) { # The outer for-loop #

	    my @clm_gp_pattern = ();
	    for (my $k=0; $k<$ct_seqs; $k++) { # The 1st inner for-loop #

		my $char = substr (${$cp_msa[$k]}, 0, 1, '');
		push @clm_gp_pattern, (($char eq $gap) ? $gap : $ungap);

	    }				# End of the 1st inner for-loop #

	    unless (defined $last_gap_pattern) { # The 1st column #
		push @bl_lens, 1;
		@gaprep_seqs = @clm_gp_pattern;
		$last_gap_pattern = join ('', @clm_gp_pattern);
		next;
	    }

	    my $gap_pattern = join ('', @clm_gp_pattern);

	    if ($gap_pattern eq $last_gap_pattern) { # Renew the block #
		    # Just increase the length of the last block by 1 #
		$bl_lens[$#bl_lens]++;
		next;
	    }

		# Create a new block #

	    for (my $k=0; $k<$ct_seqs; $k++) { # the 2nd inner for-loop #
		$gaprep_seqs[$k] .= $clm_gp_pattern[$k];
	    }			# End of the 2nd inner for-loop #
	    push @bl_lens, 1;

		# Update the last gap pattern #
	    $last_gap_pattern = $gap_pattern;

	}		# End of the outer for-loop #

	return (\@gaprep_seqs, \@bl_lens);

}	# End of the subroutine 'compact_msa_gapinfo' #


# min_pairwise_indels:
#	This subroutine receives two gap states and
#	outputs the minimum list of insertions and deletions
#	required to transfer from the 1st sequence to the 2nd one.
#	The ALGORITHM is the following:
#	(1) Divide the string pair into blocks of different gap patterns;
#	(2) If the two blocks are only separated by a block consisting only of gaps,
#	they are merged together.
#	(3) The pattern ($gap, $ungap) is regarded as the insertion,
#	    and the pattern ($ungap, $gap) is regarded as the deletion.
#
# INPUT: (\$gapstat1, \$gapstat2, $gap), where
#	$gapstat1 and $gapstat2 are the gap states of the 1st and the 2nd sequences,
#	each made by concatenating $gap (for a stretch of gaps) and
#	$ungap (or an ungapped stretch) that represent a block;
#	$gap is a character representing a stretch of gaps along a block.
#
# OUTPUT: (\@list_ins, \@list_del), where
#
#	@{$list_ins[$i]} = (list of the indices (0-based) specifying the blocks
#	that comprise the $i th insertion from $gapstat1 to $gapstat2);
#
#	@{$list_del[$d]} = (list of indices (0-based) specifying the blocks
#	that comprise the $d th deletion from $gapstat1 to $gapstat2);
#
sub min_pairwise_indels (\$\$$) {

	my ($rf_gapstat1, $rf_gapstat2, $gap) = @_;

		# Make copies of gap states, so that the originals won't be lost. #
	my $gapstat1 = ${$rf_gapstat1};
	my $gapstat2 = ${$rf_gapstat2};
	my $ct_blocks = length $gapstat1;

		## First Step: Divide the gap state pair into
		## clusters of blocks with the same gap patterns

	my @block_clusters = ();
		# element = [$if_gap1, $if_gap2, \@block_indices]
		# with $if_gap1/2 = 1 when the block is occupied by gaps , = 0 otherwise,
		# @block_indices contains the indices of contiguous blocks (possibly separated by gap-only blocks) with the same gap pattern.

	for (my $b = 0; $b<$ct_blocks; $b++) { # 1st for-loop #

	    my $char1 = substr ($gapstat1, 0, 1, '');
	    my $char2 = substr ($gapstat2, 0, 1, '');

	    my $if_gap1 = ($char1 eq $gap) ? 1 : 0;
	    my $if_gap2 = ($char2 eq $gap) ? 1 : 0;

	    $if_gap1 and $if_gap2 and next; # Skip gap-only blocks

		# The 1st block #
	    unless (@block_clusters>0) {
		push @block_clusters, [$if_gap1, $if_gap2, [$b]];
		next;
	    }

	    my $last_cluster = $block_clusters[$#block_clusters];
	    my ($lif_gap1, $lif_gap2, $last_indices) = @{$last_cluster};

	    if (($if_gap1 == $lif_gap1) and ($if_gap2 == $lif_gap2)) {
		# Incorporate the block into the last cluster #
		push @{$last_indices}, $b;
	    } else {
		# create a new cluster #
		push @block_clusters, [$if_gap1, $if_gap2, [$b]];
	    }
	}			# End of the 1st for-loop #

		## Second Step: Sort the clusters into insertions and deletions ##

	my @list_ins = my @list_del = ();
	foreach my $cluster (@block_clusters) { # 2nd foreach-loop #
	    my ($if_gap1, $if_gap2, $indices) = @{$cluster};
	    if ($if_gap1) {
		$if_gap2 or (push @list_ins, $indices); # 1: gap, 2: ungap
	    } elsif ($if_gap2) {
			# 1: ungap, 2: gap
		push @list_del, $indices;
	    }
	}			# End of the 2nd foreach-loop #

	return (\@list_ins, \@list_del);

}	# End of the subroutine 'min_pairwise_indels' #


# make_indel_matrix:
#	This subroutine receives a list of gap states,
#	and makes three matrices to represent minimum indels required for
#	the transition between two gap states in the list.
#
# INPUT: (\@gapstates, $gap), where
#	@gapstates lists gap states, each of which is a concatenated string
#	of $gap (for a stretch of a gap) or $ungap (for ungapped stretch of residues)
#	representing a block.
#
# OUTPUT: (\@minct_indels, \@ins, \@del), where
#	$minct_indels[$i]->[$j] (0 <= $i, $j < $ct_states)
#	gives the minimum number of indels required from the $i th to the $j th gap state;
#	@{$ins[$i]->[$j]} (0 <= $j < $i < $ct_states) lists the
#	clusters of blocks inserted from the $i th gap state to the $j th one;
#	@{$del[$i]->[$j]} (0 <= $j < $i < $ct_states) lists the
#	clusters of blocks deleted from the $i th gap state to the $j th one.
#	(See the description of 'min_pairwise_indels' for more details
#	on the list of clusters of inserted/deleted blocks.)
#
sub make_indel_matrix (\@$) {

	my ($gapstates, $gap) = @_;

	my $ct_states = @{$gapstates};

	my @minct_indels = my @ins = my @del = ();
	for (1 .. $ct_states) { push @minct_indels, []; }

	for (my $i=0; $i<$ct_states; $i++) {  # Outer for-loop #
	    my $gapstat1 = $gapstates->[$i];

	    $minct_indels[$i]->[$i] = 0;

	    my @row_ins = my @row_del = (); 
	    for (my $j=0; $j<$i; $j++) { # Inner for-loop #
		my $gapstat2 = $gapstates->[$j];

		if ($gapstat1 eq $gapstat2) { # If the two states happen to be identical
		    $row_ins[$j] = [];
		    $row_del[$j] =  [];
		    $minct_indels[$i]->[$j] = $minct_indels[$j]->[$i] = 0;
		}
		my ($list_ins, $list_del) = min_pairwise_indels ($gapstat1, $gapstat2, $gap);
		unless (defined $list_ins) {
		    print STDERR "[ERROR 'make_indel_matrix'] The subroutine 'min_pairwise_indels' FAILED on the $i th row \@ $j th column: $! !\n";
		    return (undef, undef, undef);
		}

		my $ct_indels = scalar (@{$list_ins}) + scalar (@{$list_del});
		$row_ins[$j] = $list_ins;
		$row_del[$j] = $list_del;
		$minct_indels[$i]->[$j] = $minct_indels[$j]->[$i] = $ct_indels;

	    }			# End of the inner for-loop #

	    $ins[$i] = \@row_ins;
	    $del[$i] = \@row_del;
	}			# End of the outer for-loop #

	return (\@minct_indels, \@ins, \@del);

}		# End of the subroutine 'make_indel_matrix' #


# map_incmpl_parsim_gap_states:
#	This subroutine receives an output of 'compact_msa_gapinfo'
#	and maps gap states onto the tree under an 'imcomplete' Sankoff parsimony algorithm,
#	which means we seek the parsimonious indel scenarios ONLY WITHIN the set
#	of gap patterns observed in the MSA.
#
#	This subroutine was made by using the framework of 'map_parsim_length_states'.
#	(CREATED on Oct 14 (Thu), 2010) 
#
# INPUT: ($topnode_id, \%node2children, \%node2parent, \%name2id, \@seqnames, \@gaprep_seqs, $gap, $fl_full_mode), where
#	%node2children = ($node_id => \@children, ...) for the interior nodes;
#	%node2parent = ($node_id => $parent_id, ...) for the non-top nodes;
#	%name2id = ($seqname => $node_id, ...) for the exterior nodes and the top node;
#	$seqnames[$k] is the name of the $k th sequence in the input MSA;
#
#	$gaprep_seqs[$k] is the compact representation of gaps in the $k th sequence,
#	which is a concatenated string of $gap (or a stretch of gaps) or $ungap (for an ungapped segment) representing each block;
#	$gap is a character representing a stretch of gaps (in a block of a particular gap pattern in MSA);	
#
#	$fl_full_mode = 1 if you want the full mode,
#			= 0 if the brief mode is enough.
#
# OUTPUT: (\@set_node2gapstat, \@ins, \@del, \@list_gapstates), where
#	%{$set_node2gapstat[$opt]} = ($node_id => \@state_info, ...) for the $opt th
#	option of the 'incomplete' parsimonious gap states mapped onto the nodes,
#	with
#	@state_info = ($state, $sum_penal), where
#	$state is the gap state on the node,
#	$sum_penal is the minimum summation of the penalties (= #{indel events}) across the subtree under the node.
#	If $fl_full_mode = 1, the information on ALL the nodes is given.
#	If $fl_full_mode = 0, ONLY the information on the TOP node  is given;
#
#	@{$ins/del[$i]->[$j][$c]} (0 <= $j < $i < $ct_states) gives the 
#	indices specifying the blocks comprising $c th insertion/deletion event
#	from $list_gapstates[$i] to $list_gapstates]$j];
#
#	@list_gapstates non-redundantly lists all the gap states observed in the MSA.
#
sub map_incmpl_parsim_gap_states ($\%\%\%\@\@$$) {

	my ($topnode_id, $node2ch, $node2pa, $name2id, $seqnames, $gaprep_seqs, $gap, $fl_full_mode) = @_;

	my $ct_seqs = @{$seqnames};
	unless ($ct_seqs>0) {
	    print STDERR "[ERROR 'map_incmpl_parsim_gap_states'] NO SEQUENCE in the input MSA: $! !\n";
	    return (undef, undef, undef, undef);
	}
	unless (@{$gaprep_seqs} == $ct_seqs) {
	    print STDERR "[ERROR 'map_incmpl_parsim_gap_states'] The number of gap representations of sequences (", scalar (@{$gaprep_seqs}), ") CLASHES with the number of sequence IDs ($ct_seqs): $! !\n";
	    return (undef, undef, undef, undef); 
	}

	my %gapstat2indices; # ($gap_state => \@indices in @{$gaprep_seqs}, ...)
	for (my $k=0; $k<$ct_seqs; $k++) {
	    my $gapstat = $gaprep_seqs->[$k];
	    my $indices = $gapstat2indices{$gapstat};
	    (defined $indices) or ($indices = $gapstat2indices{$gapstat} = []);
	    push @{$indices}, $k;
	}
	my @list_gapstates = sort keys %gapstat2indices;
	my $ct_states = @list_gapstates;

	my ($pen_mtrx, $ins, $del) = make_indel_matrix (@list_gapstates, $gap);
	unless (defined $pen_mtrx) {
	    print STDERR "[ERROR 'map_incmpl_parsim_gap_states'] The subroutine 'make_indel_matrix' FAILED: $! !\n";
	    return (undef, undef, undef, undef);
	}

=for DEBUGGING the subroutine
	print STDERR "\n< Subroutine 'map_incmpl_parsim_gap_states' (#{sequences} = $ct_seqs; #{states} = $ct_states) >\n\n";
	print STDERR join ("\t", '#State_ID', 'gap_state', 'seq,indices'), "\n\n";
	for (my $i=0; $i<$ct_states; $i++) {
	    my $state = $list_gapstates[$i];
	    my $cnct_indices = join (',', $gapstat2indices{$state});
	    print STDERR join ("\t", $i, $state, $cnct_indices), "\n";
	}
	print STDERR "\n\n";
=cut

		# Prepare auxiliary arrays/hashes #

	# %{$node2depth} = ($node_id => #{nodes from the top node to itself}, ...);
	my $node2depth = make_node2abs_depth ($topnode_id, %{$node2ch});
	unless (defined $node2depth) {
	    print STDERR "[ERROR 'map_incmpl_parsim_gap_states'] The subroutine 'make_node2abs_depth' FAILED : $! !\n";
	    return (undef, undef, undef);
	}

	my @node_ids; # $node_ids[$k] is the exterior node ID corresponding to the $k th sequence in @{$msa}
	for (my $k=0; $k<$ct_seqs; $k++) { # The 2nd preliminary for-loop #
	    my $name = $seqnames->[$k];
	    my $node_id = $name2id->{$name};
	    unless (defined $node_id) {
		print STDERR "[ERROR 'map_incmpl_parsim_gap_states'] NODE ID is UNDEFINED for the $k th sequence (name: $name): $! !\n";
		return undef;
	    }
	    $node_ids[$k] = $node_id;
	}			# End of the 2nd preliminary for-loop #

		## Main Process ##

	my %exnode2state_indx; # ($node_id => $index of the state, ...) for the exterior nodes
	for (my $g = 0; $g < $ct_states; $g++) {  # The 1st main for-loop #

	    my $state = $list_gapstates[$g];
	    my $seq_indices = $gapstat2indices{$state};
	    ##my ($state, $seq_indices) = @{$len_grps->[$g]};

	    foreach my $seq_indx (@{$seq_indices}) { # Inner foreach-loop #
	        my $node_id = $node_ids[$seq_indx];
	        $exnode2state_indx{$node_id} = $g;
	    }				# End of the inner foreach-loop #
	}				# End of the 1st main for-loop #

=for DEBUGGING the subroutine
	print STDERR '%exnode2state_indx = (', "\n";
	print STDERR "#Node_ID => index of the state\n\n";
	foreach my $node (sort {$a <=> $b} keys %exnode2state_indx) {
	    print STDERR $node, '  =>  ', $exnode2state_indx{$node}, ",\n";
	}
	print STDERR ")\n\n";
=cut

	my $set_node2gapstat =  map_parsim_states_sankoff_clm (%{$node2ch}, %{$node2pa}, %{$node2depth}, %exnode2state_indx, @{$pen_mtrx}, $fl_full_mode) ;
	unless (defined $set_node2gapstat) {
	    print STDERR "[ERROR 'map_incmpl_parsim_gap_states'] 'map_marsim_states_sankoff_msa' FAILED: $! !\n";
	    return undef;
	}
	my $ct_sets = @{$set_node2gapstat};

=for DEBUGGING the subroutine
	print STDERR "\n\n --- 'map_parsim_states_sankoff_clm' found $ct_sets sets of 'incomplete' parsimonious gap states ...\n\n";
=cut

		## Translate the state index back to the gap state ##

	for (my $s = 0; $s<$ct_sets; $s++) { # The 2nd main for-loop #
	    my $node2gapstat = $set_node2gapstat->[$s];

=for DEBUGGING the subroutine
	print STDERR "[ The $s th set (before state-conversion) ]\n\n";
	print STDERR join ("\t", '#Node_ID', 'State', '#{changes}'), "\n\n";
	foreach my $nodeid (sort {$a <=> $b} keys %{$node2gapstat}) {
	    print STDERR join ("\t", $nodeid, @{$node2gapstat->{$nodeid}}), "\n";
	}
	print STDERR "\n\n";
=cut

	    foreach my $nodeid (keys %{$node2gapstat}) { # The inner foreach-loop #
		my $gapstat_info = $node2gapstat->{$nodeid};
		my $state_indx = $gapstat_info->[0];
		my $state = $list_gapstates[$state_indx];
		##my $state = $state_list[$state_indx];
		unless (defined $state) {
		    print STDERR "[ERROR 'map_incmpl_parsim_gap_states'] NO GAP STATE CORRESPONDs to the state index '$state_indx' for the node ID $nodeid: $! !\n";
		    return undef;
		}
		$gapstat_info->[0] = $state;
	    }			# End of the inner foreach-loop #

	}			# End of the 2nd main for-loop #

=for DEBUGGING the subroutine
	print STDERR "\n=== 'map_incmpl_parsim_gap_states' ENDED !! ===\n\n";
=cut

	return ($set_node2gapstat, $ins, $del, \@list_gapstates);
	##return $set_node2parsstat;

}	# End of the subroutine 'map_incmpl_parsim_gap_states' #


# msa2column_set:
#	This subroutine converts an input alignment, which is a set of embedded sequences,
#	into a set of columns in the alignment, in which each column is represented as
#	a concatenated string of characters.
#	NOTE that this subroutine eats up the input alignment.
#
# INPUT: \@align, where
#	${$align[$k]} is the $k th sequence embedded in the input alignment.
#
# OUTPUT: \@set_columns, where
#	$set_columns[$l] is a string made by concatenating ALL the characters
#	in the $l th column.
#
#	The subroutine returns undef if the process failed.
#
sub msa2column_set (\@) {

	my ($align) = @_;

	my $ct_seqs = @{$align};
	unless ($ct_seqs>0) {
	    print STDERR "[ERROR 'msa2column_set'] NO SEQUENCES in the input MSA: $! !\n";
	    return undef;
	}

	my $aln_len = length ${$align->[0]};
	($aln_len >0) or (return []);

	my @set_columns = ();

	for (my $l=0; $l<$aln_len; $l++) { # The main outer for-loop #

	    my $column = '';
	    for (my $k=0; $k<$ct_seqs; $k++) {
		my $char = substr (${$align->[$k]}, 0, 1, '');
		$column .= $char;
	    }
	    push @set_columns, $column;
	}			# End of the main outer for-loop #

	return \@set_columns;

}	# End of the subroutine 'msa2column_set' #


# count_respairs_in_aln:
#	This subroutine counts the number of residue pairs
#	in a multiple alignment.
#	The total number of residue pairs is just a summation over columns
#	of the number of residue pairs in each column.
#	The number of residue pairs in a column is calculated as:
#	$ct * ($ct - 1) /2, where $ct is the number of residues (excluding gaps) in the column.
#
#	NOTE that this subroutine eats up the input alignment.
#	(CREATED on Feb 9 (Wed), 2011)
#
# INPUT: (\@in_aln, $gap), where
#	${$in_aln[$k]} is the $k th sequence embedded in the input alignment;
#	$gap is the character representing a gap.
#
# OUTPUT: ($totct_respairs, \@ct_respairs_clm), where
#	$totct_respairs is the total number of residue pairs in the alignment;
#	$ct_respairs_clm[$l] is the number of residue pairs in the $l th column.
#
sub count_respairs_in_aln (\@$) {

	my ($in_aln, $gap) = @_;

	my $ct_seqs = @{$in_aln};
	($ct_seqs>0) or (return (0, []));
	my $len_aln = length ${$in_aln->[0]};
	($len_aln>0) or (return (0, []));

	unless ($ct_seqs>1) {
	    my @tmp = ();
	    for (1 .. $len_aln) { push @tmp, 0; }
	    return (0, \@tmp);
	}

	my $totct_rps = 0;
	my @ct_rps_clm = (); 

	for (my $l=0; $l<$len_aln; $l++) { # Outer for-loop #

	    my $ct_res = 0;
	    for (my $k=0; $k<$ct_seqs; $k++) { # Inner for-loop #

		my $char = substr (${$in_aln->[$k]}, 0, 1, '');
		($char eq $gap) or ($ct_res++);
	    }			# End of the inner for-loop #
	    my $ct_rps = $ct_res * ($ct_res - 1) /2;
	    $totct_rps += $ct_rps;
	    push @ct_rps_clm, $ct_rps;

	}	# End of the outer for-loop #

	return ($totct_rps, \@ct_rps_clm);

}		# End of the subroutine 'count_respairs_in_aln' #


# matrix_dist_extJC_via_effct:
#	This revised version of the subroutine 'matrix_dist_extJC'
#	(in the module 'MyMalnManipu_pep.pm') uses effective counts
#	of observed substitutions, instead of raw counts as the predecessor used.
#	(CREATED on June 29 (Tue), 2010)
#
#	ALGORITHM:
#	When we observed r substitutions out of N sites,
#	the effective count r_eff is calculated as N * p_eff,
#	where $p_eff satisfies the following equation:
#
#	I_$p_eff (r+1, N-r+1) = P0 * I_B (r+1, N-r+1) + (1 - P0) * I_A (r+1, N-r+1) ,
#
#	where I_p (x,y) = int_0^p dt t**(x-1) * (1-t)**(y-1) is the incomplete beta function
#	(see 'upper_bound_eff_count' in the module 'MyPhyl_Partitions.pm' for derivation).
#
#	Here the theoretical probability p of substitutions are required to be within the range
#	A <= p <= B (in the extended JC model, A = 0 and B = 1 - 1/$c),
#	and P0 is the probability that the substiution probability p falls within A <= p < $p_eff
#	under the uniform prior across A <= p <= B.
#	If we take P0 = 1/2, $p_eff gives the median of the possible values of p.
#
# matrix_dist_extJC:
#	This subroutine constructs a matrix of pairwise distances
#	between peptide sequences in a MSA using an extended JC model.
#	It ignores sites containing gaps.
#	The extended JC dstance $d between sequences with the p-distance $p is:
#	$d = - ($c -1)/$c  * log (1 - $c/($c-1) * $p),
#	where $c is the number of possible characters.
#	When $c = infinity, it should approach the Poisson distance (- log (1 - $p) ).
#	When $c = 4, it is the ordinary Jukes-Cantor model.
#
#	[We set an 'upper-bound' $d_up of the distance. 
#	If ($p > ($c - 1)/$c) or $d > $d_up,
#	the distance is automatically set to be $d_up.]
#	--- became Obsolete on June 29 (Tue), 2010, because the 'effective count' method
#	naturally restricts $p within the open interval (0, 1 - 1/$c).
#
#	The subroutine was made from the framework of 'matrix_gamma_dist'.
#	(CREATED on June 24 (Thu), 2010)
#
# INPUT: (\@align, $gap, $c, \@parameters), where
#	${$align[$k]} is the $k th sequence embedded in the alignment;
#	$c is the number of possible characters, which should be >= 2;
#	@parameters = ($tgt_prb, $resol, $maxite), with
#	$tgt_prb corresponding to P0 in the above description,
#	$resol being the resolution you desire for the numerical solution for the inverse incomplete beta,
#	and $maxite being the maximum iteration count for the inverse incomplete beta.
#
# OUTPUT: (\@mtrx_dist, \@mtrx_effct_diffs, \@mtrx_ct_diffs, \@mtrx_ct_sites), where
#	$mtrx_dist[$i]->[$j] (0 <= $j < $i <= $ct_seqs - 1) is the distance between the $i th and $j th sequences;
#	$mtrx_effct_diffs[$i]->[$j] is the effective number of sites different between the $i th and the $j th sequences;
#	$mtrx_ct_diffs[$i]->[$j] is the observed number of sites different between the $i th and the $j th sequences;
#	$mtrx_ct_sites[$i]->[$j] is the number of sites containing NO gaps in the alignment between the $i th and $j th sequences. It is undef if the alignment has NO effective sites.
#
sub matrix_dist_extJC_via_effct (\@$$\@) {

	my ($align, $gap, $c, $parameters) = @_;

	unless ($c>=2) {
	    print STDERR "[ERROR 'matrix_dist_extJC_via_effct'] ILLEGAL INPUT: The number of possible characters ($c) is LESS THAN 2: $! !\n";
	    return (undef, undef, undef, undef);
	}

	my $ct_seqs = @{$align};
	($ct_seqs>0) or (return ([], [], [], []));

	my $len = length ${$align->[0]};
	unless ($len>0) {
	    print STDERR "[ERROR 'matrix_dist_extJC_via_effct'] NO SITES in the alignment !\n";
	    return (undef, undef, undef, undef);
	}

	my ($tgt_prb, $resol,  $maxite) = @{$parameters};

	my ($p_lw, $p_up) = (0, 1 - 1/$c);

	my @mtrx_dist = my @mtrx_effct_diffs = my @mtrx_ct_diffs = my @mtrx_ct_sites  = ();
	for (my $i=0; $i<$ct_seqs; $i++) { # Outer for-loop #

	    my @row_dist = my @row_effct_diffs = my @row_ct_diffs = my @row_ct_sites = ();
	    for (my $j=0; $j<$i; $j++) {  # Inner for-loop #
		my ($ct_sites, $ct_diff) = smpl_compare_seq_pair (${$align->[$i]}, ${$align->[$j]}, $gap);
		unless (defined $ct_sites) {
		    print STDERR "[ERROR 'matrix_dist_extJC_via_effct'] The subroutine 'smpl_compare_seq_pair' FAILED between the $i th sequence and the $j th sequence in the alignment: $! !\n";
		    return (undef, undef, undef, undef);
		}
		   ## ADDED in creation of 'matrix_dist_extJC_via_effct' (on June 29 (Tue), 2010) ##
		unless ($ct_sites>0) {
		    print STDERR "[ERROR 'matrix_dist_extJC_via_effct'] NO non-gapped SITES in the alignment between the $i th sequence and the $j th sequence: $! !\n";
		    return (undef, undef, undef, undef);
		}
		my ($effct_diff, $error_x, $error_y, $itect) = upper_bound_eff_count ($ct_sites, $ct_diff, $tgt_prb, $p_lw, $p_up, $resol, $maxite);
		unless (defined $effct_diff) {
		    print STDERR "[ERROR 'matrix_dist_extJC_via_effct'] The subroutine 'upper_bound_eff_count' FAILED on the sequence pair \($i, $j\): $! !\n";
		    return (undef, undef, undef, undef);
		}
		
		push @row_effct_diffs, $effct_diff;

		push @row_ct_sites, $ct_sites;
		push @row_ct_diffs, $ct_diff;


		   ## REVISED in creation of 'matrix_dist_extJC_via_effct' (on June 29 (Tue), 2010) ##
		my $p = $effct_diff/$ct_sites;
		my $dist = - ($c -1)/$c * log (1 - $c/($c -1) * $p) ;

=for the predecessor 'matrix_dist_extJC'
		if ($ct_sites == 0) {
		    push @row_dist, undef;
		    next;
		}
		if ($ct_diff == 0) {
		    push @row_dist, 0;
		    next;
		}
		my $p = $ct_diff/$ct_sites;
		my $dist = ($c * $ct_diff < ($c -1) * $ct_sites) ? 
			- ($c -1)/$c * log (1 - $c/($c -1) * $p) : undef;
		((defined $dist) and ($dist < $d_up)) or ($dist = $d_up); # Force the distance  equal to the upper bound in an unacceptable situation
=cut

		push @row_dist, $dist;
	    }			# End of the inner for-loop #

	    push @mtrx_ct_sites, \@row_ct_sites;
	    push @mtrx_ct_diffs, \@row_ct_diffs;
	    push @mtrx_effct_diffs, \@row_effct_diffs;
	    push @mtrx_dist, \@row_dist;
	}			# End of the outer for-loop #

	return (\@mtrx_dist, \@mtrx_effct_diffs, \@mtrx_ct_diffs, \@mtrx_ct_sites);

}		# End of the subroutine 'matrix_dist_extJC_via_effct' #


# extract_aln_mtrx:
#	This subroutine extracts an input alignment
#	written in a text matrix format.
#
# INPUT: \$tmpinfile,
#
# OUTPUT: \@seqaln, where
#	${$seqaln[$k]} is the $k th sequence embedded in the alignment.
#
sub extract_aln_mtrx (\$) {

	my ($tmpinfile) = @_;
	local $/ = "\n";

	my $fh_tmpin = open_input_file2 (${$tmpinfile});
	unless (defined $fh_tmpin) {
	    print STDERR "[ERROR 'extract_aln_mtrx'] 'open_input_file2' FAILED on the input file '${$tmpinfile}': $! !\n";
	    return undef;
	}
	my @seqaln = ();

	while (my $tmpin = <$fh_tmpin>) { # Main while-loop #
	    ($tmpin =~ m/\S/) or next;
	    $tmpin =~ s/\n$//;
	    push @seqaln, \$tmpin;
	}			# End of the main while-loop #
	close ($fh_tmpin);

	return \@seqaln;

}	# End of the subroutine 'extract_aln_mtrx' #


# extract_aln_mtrx2:
#	This revised version copes with a new format
#	which records multiple MSAs,
#	each prepended by a header starting with '#'.
#	(CREATED on Jan 20 (Thu), 2011)
#
# extract_aln_mtrx:
#	This subroutine extracts an input alignment
#	written in a text matrix format.
#
# INPUT: \$tmpinfile,
#
# OUTPUT: \@seqaln, where
#	${$seqaln[$k]} is the $k th sequence embedded in the alignment.
#
sub extract_aln_mtrx2 (\$) {

	my ($tmpinfile) = @_;
	local $/ = "\n";

	my $fh_tmpin = open_input_file2 (${$tmpinfile});
	unless (defined $fh_tmpin) {
	    print STDERR "[ERROR 'extract_aln_mtrx2'] 'open_input_file2' FAILED on the input file '${$tmpinfile}': $! !\n";
	    return undef;
	}
	my @seqaln = ();

	my $ct_header = 0;
	while (my $tmpin = <$fh_tmpin>) { # Main while-loop #
	    ($tmpin =~ m/\S/) or next;

	    if ($tmpin =~ m/^\#/) { # ADDED in creation of 'extract_aln_mtrx2'
		$ct_header++;
		($ct_header > 1) ? last : next ;
	    }

	    $tmpin =~ s/\n$//;
	    push @seqaln, \$tmpin;
	}			# End of the main while-loop #
	close ($fh_tmpin);

	return \@seqaln;

}	# End of the subroutine 'extract_aln_mtrx2' #


# compare_2msa_respairs:
#	This subroutine compares two MSAs at the residue-pair level
#	using Dr. Giddy Landan's program 'msa_set_score'.
#
# INPUT: (\@msa1, \@msa2, \$exec_cmp_2msa, \$tmp_work), where
#	${$msa1->[$k]} and ${$msa2->[$k]} are the $k th sequence embedded
#	in the 1st MSA and the 2nd MSA, respectively;
#	$exec_cmp_2msa is the ABSOLUTE path to the executable file comparing two MSAs;
#	$tmp_work is the path to the temporary working file.
#
# OUTPUT: ($ct_respairs, $tot_respair_score, $ct_clms, $tot_clm_score), where
#	$ct_respairs is the number of residue pairs scored in the 1st MSA;
#	$tot_respair_score is the total residue pair scores,
#	which is basically the number of residue pairs correctly reproduced in the 2nd MSA;
#	$ct_clms is the number of columns scored in the 1st MSA;
#	$tot_clm_score is the total column scores,
#	which is basically the number of columns correctly reproduced in the 2nd MSA.
#
sub compare_2msa_respairs (\@\@\$\$) {

	my ($msa1, $msa2, $exec_cmp_2msa, $tmp_work) = @_;

	my $dis_len = 60; # Maximum length of the sequence displayed in a line

	my $ct_seqs = @{$msa1};
	unless (@{$msa2} == $ct_seqs) {
	    print STDERR "[ERROR 'compare_2msa_respairs'] ILLEGAL INPUT: The two MSAs have CONFLICTING NUMBER OF SEQUENCES: $ct_seqs for MSA1, and ", scalar (@{$msa2}), " for MSA2: $! !\n";
	    return (undef, undef, undef, undef);
	}

=for TESTING the subroutine
	unless (( -f ${$exec_cmp_2msa} ) and ( -x ${$exec_cmp_2msa} )) {
	    print STDERR "[ERROR 'compare_2msa_respairs'] CanNOT FIND the executable file '${$exec_cmp_2msa}': $!  !\n";
	    return (undef, undef, undef, undef);
	}
=cut

	unless ( -d ${$tmp_work} ) {
	    unless (0 == system ("mkdir -p ${$tmp_work}" ) ) {
		print STDERR "[ERROR 'compare_2msa_respairs'] FAILED to CREATE the temporary working directory '${$tmp_work}': $? : $! !\n";
		return (undef, undef, undef, undef);
	    }
	}
	unless (( -r ${$tmp_work} ) and ( -w ${$tmp_work} )) {
	    unless (0 == system ("chmod u+rw ${$tmp_work}") ) {
		print STDERR "[ERROR 'compare_2msa_respairs'] FAILED to CHANGE permission MODES of the directory'${$tmp_work}': $? : $! !\n";
		return (undef, undef, undef, undef);
	    }
	}

	(my $orig_dir = ` pwd `) =~ s/\s+$//;

	unless ( chdir ${$tmp_work} ) {
	    print STDERR "[ERROR 'compare_2msa_respairs'] FAILED to change the directory to '${$tmp_work}': $! !\n";
	    return (undef, undef, undef, undef);
	}

	my @tmp_seqids = ();
	for (my $k=0; $k<$ct_seqs; $k++) { push @tmp_seqids, sprintf ("seq%04d", $k); }

	my $infile1 = 'msa1.fasta';
	my $infile2 = 'msa2.fasta';
	my $out_pref = 'out';
	my $outfile1 = join ('_', $out_pref, 'res_pair.scr');
	my $outfile2 = join ('_', $out_pref, 'col_col.scr');
	my $logfile = 'logfile.txt';

		# Prepare input MSA files #

	my $fh_out1 = open_output_file ($infile1, 0);
	unless (defined $fh_out1) {
	    print STDERR "[ERROR 'compare_2msa_respairs'] 'open_output_file' FAILED on the 1st input MSA file '$infile1': $! !\n";
	    return (undef, undef, undef, undef);
	}
	unless ( print_fasta (@tmp_seqids, @{$msa1}, $dis_len, *${$fh_out1}) ) {
	    print STDERR "[ERROR 'compare_2msa_respairs'] 'print_fasta' FAILED to output the 1st MSA: $! !\n";
	    return (undef, undef, undef, undef);
	}
	close ($fh_out1);

	my $fh_out2 = open_output_file ($infile2, 0);
	unless (defined $fh_out2) {
	    print STDERR "[ERROR 'compare_2msa_respairs'] 'open_output_file' FAILED on the 1st input MSA file '$infile2': $! !\n";
	    return (undef, undef, undef, undef);
	}
	unless ( print_fasta (@tmp_seqids, @{$msa2}, $dis_len, *${$fh_out2}) ) {
	    print STDERR "[ERROR 'compare_2msa_respairs'] 'print_fasta' FAILED to output the 2nd MSA: $! !\n";
	    return (undef, undef, undef, undef);
	}
	close ($fh_out2);

=for TESTING the subroutine
		# Run the program to compare the MSAs #

	unless (0 == system ( "(time ${$exec_cmp_2msa} $infile1 $out_pref -m $infile2) &> $logfile" ) ) {
	    print STDERR "[ERROR 'compare_2msa_respairs'] FAINED to RUN '${$exec_cmp_2msa}' (via 'system') to compare the two MSAs: $? : $! !\n";
	    return (undef, undef, undef, undef);
	}

	my @outputs = ();

	foreach my $outfile ($outfile1, $outfile2) { # Outer foreach-loop #
	    unless (( -f $outfile ) and ( -r $outfile )) {
		print STDERR "[ERROR 'compare_2msa_respairs'] Found NO readable output file '$outfile': $! !\n";
		return (undef, undef, undef, undef);
	    }
	    my $fh_in = open_input_file2 ($outfile);
	    unless (defined $fh_in) {
		print STDERR "[ERROR 'compare_2msa_respairs'] 'open_input_file2' FAILED on the output file '$outfile': $! !\n";
		return (undef, undef, undef, undef);
	    } 

	    my $ct_sbs = my $tot_score = 0;
	    while (my $in = <$fh_in>) { # Inner while-loop #
		($in =~ m/^\#/) and next;
		my @fields = split ' ', $in;
		(@fields > 1) or next;

		$ct_sbs++;
		my $score = $fields[$#fields];
		$tot_score += $score;
	    }			# End of the inner while-loop #
	    close ($fh_in);
	    push @outputs, $ct_sbs, $tot_score;
	}			# End of the outer foreach-loop #
=cut

	unless ( chdir $orig_dir ) {
	    print STDERR "[ERROR 'compare_2msa_respairs'] FAILED to get back to the original directory '$orig_dir': $! !\n";
	    return (undef, undef, undef, undef);
	}

	my ($ct_respairs, $tot_respair_score, $ct_clms, $tot_clm_score) = (20, 10, 10, 5); ## For TESTING the script ###
	##my ($ct_respairs, $tot_respair_score, $ct_clms, $tot_clm_score) = @outputs;

		### RESTART FROM HERE ###

	return  ($ct_respairs, $tot_respair_score, $ct_clms, $tot_clm_score) ;

}	# End of the subroutine 'compare_2msa_respairs' #


# raw_cmp_2msa_respairs:
#	This subroutine conducts Dr. Giddy Landan's program
#	that compares two MSAs at the residue-pair level.
#	Then it appends the raw output files to a set of specified
#	output files.
#	(CREATED on May 2 (Mon), 2011)
#
# compare_2msa_respairs:
#	This subroutine compares two MSAs at the residue-pair level
#	using Dr. Giddy Landan's program 'msa_set_score'.
#
# [INPUT: (\@msa1, \@msa2, \$exec_cmp_2msa, \$tmp_work), where] -- for the predecessor 'compare_2msa_respairs'
# INPUT: (\@msa1, \@msa2, \$exec_cmp_2msa, \$tmp_work, \@fh_outs, $tmpout_pref, $header), where
#	${$msa1->[$k]} and ${$msa2->[$k]} are the $k th sequence embedded
#	in the 1st MSA and the 2nd MSA, respectively;
#	$exec_cmp_2msa is the ABSOLUTE path to the executable file comparing two MSAs;
#	$tmp_work is the path to the temporary working directory;
#	*${$fh_outs[$i]} is the file-handle for the $i th output file;
#	$tmpout_pref is the prefix of the names of the temporary output files;
#	$header is the header of each record.
#	(Each of the record ends with "\n#END\n" in the temporary file.
#	In the output file, a further "\n" will be appended);
#
# [OUTPUT: ($ct_respairs, $tot_respair_score, $ct_clms, $tot_clm_score), where
#	$ct_respairs is the number of residue pairs scored in the 1st MSA;
#	$tot_respair_score is the total residue pair scores,
#	which is basically the number of residue pairs correctly reproduced in the 2nd MSA;
#	$ct_clms is the number of columns scored in the 1st MSA;
#	$tot_clm_score is the total column scores,
#	which is basically the number of columns correctly reproduced in the 2nd MSA.] --- for the predecessor 'compare_2msa_respairs'
# OUTPUT: 1 if the process succeeded,
#	  0 if it failed.
#
##sub compare_2msa_respairs (\@\@\$\$) {
##	my ($msa1, $msa2, $exec_cmp_2msa, $tmp_work) = @_;
#
sub raw_cmp_2msa_respairs (\@\@\$\$\@$$) {

	my ($msa1, $msa2, $exec_cmp_2msa, $tmp_work, $fh_outs, $tmpout_pref, $header) = @_;

	my $dis_len = 60; # Maximum length of the sequence displayed in a line

		# ADDED in creation of 'raw_cmp_2msa_respairs' on May 5 (Thu), 2011 #
	my @tmpout_suffs = qw( col_col.scr msa.scr res_pair.scr res_pair_col.scr res_pair_res.scr res_pair_seq.scr res_pair_seq_pair.scr );
	my $ct_outs = @{$fh_outs};
	unless ($ct_outs == @tmpout_suffs) {
	    print STDERR "[ERROR 'raw_cmp_2msa_respairs'] ILLEGAL INPUT: The number ($ct_outs) of output file-handles CLASHES with what it is supposed to be (", scalar (@tmpout_suffs), "): $! !\n";
	    return 0;
	}

	my $ct_seqs = @{$msa1};
	unless (@{$msa2} == $ct_seqs) {
	    print STDERR "[ERROR 'raw_cmp_2msa_respairs'] ILLEGAL INPUT: The two MSAs have CONFLICTING NUMBER OF SEQUENCES: $ct_seqs for MSA1, and ", scalar (@{$msa2}), " for MSA2: $! !\n";
	    return 0;
	}

=for TESTING the subroutine
	unless (( -f ${$exec_cmp_2msa} ) and ( -x ${$exec_cmp_2msa} )) {
	    print STDERR "[ERROR 'raw_cmp_2msa_respairs'] CanNOT FIND the executable file '${$exec_cmp_2msa}': $!  !\n";
	    ##return (undef, undef, undef, undef);
	    return 0;
	}
=cut

	unless ( -d ${$tmp_work} ) {
	    unless (0 == system ("mkdir -p ${$tmp_work}" ) ) {
		print STDERR "[ERROR 'raw_cmp_2msa_respairs'] FAILED to CREATE the temporary working directory '${$tmp_work}': $? : $! !\n";
		return 0;
	    }
	}
	unless (( -r ${$tmp_work} ) and ( -w ${$tmp_work} )) {
	    unless (0 == system ("chmod u+rw ${$tmp_work}") ) {
		print STDERR "[ERROR 'raw_cmp_2msa_respairs'] FAILED to CHANGE permission MODES of the directory'${$tmp_work}': $? : $! !\n";
		return 0;
	    }
	}

	(my $orig_dir = ` pwd `) =~ s/\s+$//;

	unless ( chdir ${$tmp_work} ) {
	    print STDERR "[ERROR 'raw_cmp_2msa_respairs'] FAILED to change the directory to '${$tmp_work}': $! !\n";
	    return 0;
	}

	my @tmp_seqids = ();
	for (my $k=0; $k<$ct_seqs; $k++) { push @tmp_seqids, sprintf ("seq%04d", $k); }

	my $infile1 = 'msa1.fasta';
	my $infile2 = 'msa2.fasta';
	my @tmpoutfiles = ();
	foreach my $suff (@tmpout_suffs) { push @tmpoutfiles, join ('_', $tmpout_pref, $suff); }
=for the predecessor 'raw_cmp_2msa_respairs'
	my $out_pref = 'out';
	my $outfile1 = join ('_', $out_pref, 'res_pair.scr');
	my $outfile2 = join ('_', $out_pref, 'col_col.scr');
=cut
	my $logfile = 'logfile.txt';

		## Prepare input MSA files ##

	my $fh_tmpin1 = open_output_file ($infile1, 0);
	unless (defined $fh_tmpin1) {
	    print STDERR "[ERROR 'raw_cmp_2msa_respairs'] 'open_output_file' FAILED on the 1st input MSA file '$infile1': $! !\n";
	    return 0;
	}
	unless ( print_fasta (@tmp_seqids, @{$msa1}, $dis_len, *${$fh_tmpin1}) ) {
	    print STDERR "[ERROR 'raw_cmp_2msa_respairs'] 'print_fasta' FAILED to output the 1st MSA: $! !\n";
	    return 0;
	}
	close ($fh_tmpin1);

	my $fh_tmpin2 = open_output_file ($infile2, 0);
	unless (defined $fh_tmpin2) {
	    print STDERR "[ERROR 'raw_cmp_2msa_respairs'] 'open_output_file' FAILED on the 1st input MSA file '$infile2': $! !\n";
	    return 0;
	}
	unless ( print_fasta (@tmp_seqids, @{$msa2}, $dis_len, *${$fh_tmpin2}) ) {
	    print STDERR "[ERROR 'raw_cmp_2msa_respairs'] 'print_fasta' FAILED to output the 2nd MSA: $! !\n";
	    return 0;
	}
	close ($fh_tmpin2);

=for TESTING the subroutine
		# Run the program to compare the MSAs #

	unless (0 == system ( "(time ${$exec_cmp_2msa} $infile1 $tmpout_pref -m $infile2) &> $logfile" ) ) {
	    print STDERR "[ERROR 'raw_cmp_2msa_respairs'] FAINED to RUN '${$exec_cmp_2msa}' (via 'system') to compare the two MSAs: $? : $! !\n";
	    return 0;
	}

		# Transfer the temporary outputs to the corresponding output files #

	for (my $i=0; $i<$ct_outs; $i++) { # Outer for-loop #

	    my $tmpoutfile = $tmpoutfiles[$i];

	    unless (( -f $tmpoutfile ) and ( -r $tmpoutfile )) {
		print STDERR "[ERROR 'raw_cmp_2msa_respairs'] Found NO readable temporary output file '$tmpoutfile': $! !\n";
		return 0;
	    }
	    my $fh_tmpin = open_input_file2 ($tmpoutfile);
	    unless (defined $fh_tmpin) {
		print STDERR "[ERROR 'raw_cmp_2msa_respairs'] 'open_input_file2' FAILED on the temporary output file '$tmpoutfile': $! !\n";
		return 0;
	    } 

	    my $fh_out = $fh_outs->[$i];

	    print $fh_out $header, "\n"; # Print out the header #

	    while (my $tmpin = <$fh_tmpin>) {  print $fh_out $tmpin; }

	    close ($fh_tmpin);

	    print $fh_out "\n";
	}			# End of the outer for-loop #
=cut

	unless ( chdir $orig_dir ) {
	    print STDERR "[ERROR 'raw_cmp_2msa_respairs'] FAILED to get back to the original directory '$orig_dir': $! !\n";
	    return 0;
	}

	return 1;

=for the predecessor 'compare_2msa_respairs'
	my ($ct_respairs, $tot_respair_score, $ct_clms, $tot_clm_score) = (20, 10, 10, 5); ## For TESTING the script ###
	##my ($ct_respairs, $tot_respair_score, $ct_clms, $tot_clm_score) = @outputs;
	return  ($ct_respairs, $tot_respair_score, $ct_clms, $tot_clm_score) ;
=cut

}	# End of the subroutine 'raw_cmp_2msa_respairs' #


1;   # a 'spell' which enables the module 'use'-able and 'require'-able #
