# Supplementary material for: Characterization of multiple sequence alignment errors using complete-likelihood score and position-shift map
Source: BMC Bioinformatics. 2016 Mar 18;17:133. doi: 10.1186/s12859-016-0945-5 (PMC4799563; doi:10.1186/s12859-016-0945-5)
Supplement: Additional file 2: — The ZIP archive of a package that contains the original versions of Perl modules and scripts used for creating the simulated and reconstructed MSAs and for analyzing these MSAs. It also contains a README file that describes how to use the modules and scripts. (The modules and scripts will run on a Mac OS X terminal. And it will probably run on other UNIX platforms, although we have not tested whether they indeed do.) The package also contains the Dawg control files that were used for the simulations. The latest version of the package (“ComplLiMment_P.verxxx”) can be found in the ‘lolipog’ directory at the FTP repository of the Bioinformatics Organization [85]. (ZIP 4746 kb) [file 12859_2016_945_MOESM2_ESM.zip › additional_file_2/ComplLiMment_P.ver0.6.1.2/MyPerlModules_LOLIPOG/MyMisc.pm]

package MyMisc;
#
###################################################################################
#	FA_LOLIPOG_P: A package to calculate First-Approximate LOg-LIkelihood for the Pattern Of Gaps,
#		as well as the first-approximate perfect score (described below),
#		of a given MSA (almost exclusively via Perl modules and scripts).
#
#	Version 0.3: Copyright (C) 2013 Kiyoshi Ezawa
#
#    This package is free software: you can redistribute it and/or modify
#    it under the terms of the GNU General Public License as published by
#    the Free Software Foundation, either version 3 of the License, or
#    (at your option) any later version.
#
#    This package is distributed in the hope that it will be useful,
#    but WITHOUT ANY WARRANTY; without even the implied warranty of
#    MERCHANTABILITY or FITNESS FOR A PARTICULAR PURPOSE.  See the
#    GNU General Public License for more details.
#
#    You should have received a copy of the GNU General Public License, "GNU_GPL.txt",
#    along with this package.  If not, see <http://www.gnu.org/licenses/>.
#
#    The author can be contacted by e-mailing to <kezawa dot ezawa3 at gmail dot com>
#    (replace " dot " and " at " with "." and "@", respectively).
###################################################################################
#
# MyMisc.pm : a module for subroutines that are convenient
#	but not classified into any specific categories
#	defined by my modules.
#
use strict;
use warnings;
use Exporter;

our @ISA = qw(Exporter);
our @EXPORT_OK = qw(
	ordinal_suffix construct_label2indx
	count_spec_chars
	indices_relv_elements elements_in_intvls
	exact_match_strings string_intvl_set convert_string2intvls
	enumerate_indx_combinations
	);


# ordinal_suffix:
#	This subroutine makes a suffix for an ordinal number,
#	like 'st' for 1st, 'nd' for 2nd, etc.
#
# INPUT: $cardinal, which is an integer.
#
# OUTPUT: $ord_suffix.
#
sub ordinal_suffix ($) {

	my ($cardinal) = @_;

	unless ($cardinal  == int $cardinal) {
	    print STDERR "ILLEGAL INPUT for 'ordinal_suffix': $cardinal.\n";
	    return undef;
	}

	$cardinal = sprintf "%d", $cardinal; # We cannot be too careful.

	my ($last) = ($cardinal =~ m/(\d)$/ );
	my ($sec_last) = ($cardinal =~ m/(\d)\d$/ );

	if ($last == 1) {
	   return ((defined $sec_last) and ($sec_last ==1)) ? 'th' : 'st' ;
	} elsif ($last == 2) {
	   return ((defined $sec_last) and ($sec_last ==1)) ? 'th' : 'nd' ;
	} elsif ($last == 3) {
	   return ((defined $sec_last) and ($sec_last ==1)) ? 'th' : 'rd' ;
	} else {
	    return 'th';
	}

	print STDERR "Some ERROR has occurred in 'ordinal_suffix'.\n";

	return undef;

}	# End of the subroutine 'ordinal_suffix' #


# construct_label2indx:
#	This subroutine constructs a hash table
#	that associates each label
#	to a list of corresponding indices in the input array .
#
# INPUT: (\@array, $indx_label), where
#	$array[$m]->[$indx_label] (or $array[$m] if $indx_label < 0)
#	gives a label that specifies the $m th element.
#
# OUTPUT: \%label2indx, where
#	%label2indx = ($label => [a list of indices], ...).
#
sub construct_label2indx (\@$) {

	my ($array, $indx_label) = @_;
	my $ct_ele = @{$array};

	my %label2indx;

	for (my $k=0; $k<$ct_ele; $k++ ) { # The outer for-loop #
	    my $label = ($indx_label < 0) ?
		$array->[$k] : $array->[$k][$indx_label] ;
	    if (defined $label2indx{$label}) {
		push @{$label2indx{$label}}, $k;
	    } else {
		$label2indx{$label} = [$k];
	    }
	}			# End of the outer for-loop #

	return \%label2indx;

}		# End of the subroutine 'construct_label2indx' #


# count_spec_chars:
#	This subroutine counts specified characters in the input string.
#
# INPUT: (\$string, \@spec_chars, $fl_caseignore), where
#	@spec_chars stores the characters to be counted;
#	$fl_caseignore = 1 if you ignore the differences
#		between upper- and lower- case letters,
#			=0 if the differences matter.
#
# OUTPUT: $ct_characters.
#
sub count_spec_chars (\$\@$) { 

	my ($string, $spec_chars, $fl_caseignore) = @_;

	my %spec_chars;
	foreach my $char (@{$spec_chars}) { # The 1st foreach-loop # 
	    ($fl_caseignore) and ($char = uc $char);
	     $spec_chars{$char} = 1;
	}			# End of the 1st foreach-loop # 

	my $cp_string = ($fl_caseignore) ? uc (${$string}) : ${$string} ;
	my $len = length $cp_string;

	my $ct_chars = 0;
	for (my $l=0; $l<$len; $l++) {
	   my $char = substr ($cp_string, 0, 1, '');
	   (defined $spec_chars{$char}) and ($ct_chars++);
	}

	return $ct_chars;

}		# End of the subroutine 'count_spec_chars' #


# indices_relv_elements:
#	This subroutine enumerates the indices of relevant elements contained in an input array,
#
# INPUT: (\@relv_labels, \@in_labels), where
#	@in_labels is the input set of labels;
#	@relv_labels = (a set of labels for the element we want).
#
# OUTPUT: \@relv_indices, where
#	@relv_indices is the set of indies for relevant elements.
#
sub indices_relv_elements (\@\@) {

	my ($relv_labels, $in_labels) = @_;

	my $ct_els = @{$in_labels};
	($ct_els>0) or (return []);

	my %label2relv; 
	foreach my $label (@{$relv_labels}) { $label2relv{$label} = 1; }

	my @relv_indices = ();
	for (my $m=0; $m<$ct_els; $m++) { # The main for-loop #
	    (defined $label2relv{$in_labels->[$m]}) and (push @relv_indices, $m);
	}			# End of the main for-loop #

	return \@relv_indices;

}		# end of the subroutine 'indices_relv_elements' #


# elements_in_intvls:
#	This subroutine exaimes whether each element in an inpu array
#	falls into a set of intervals or not.
#
# INPUT: (\@array, $indx, \@intvls, $indx_beg, $indx_end, $fl_leq, $fl_req), where
#	$array[$m]->[$indx] (or $array[$m] if $indx <0 or $indx = undef)
#	is the quantity used to see if
#	the $m th element is included in the set of intervals;
#	($beg_intvl, $end_intvl) = @{$intvls[$k]}[$indx_beg, $indx_end]
#	gives the boundaries of the $k th interval;
#	$fl_leq/req = 1 if the equation for the left/right boundary
#		also indicates that the element reside in the interval,
#		    = 0 otherwise.
#	The subroutine ASSUMES that @array and @intvls are appropriately sorted
#	beforehand, and the intervals do NOT overlap with one another.
#
# OUTPUT: (\@in_intvls, \@out_intvls), where
#	@in_intvls is a list of indices in @array
#	that reside in the set of intervals;
#	@out_intvls is a list of indices that lie out of the set.
#
sub elements_in_intvls (\@$\@$$$$) {

	my ($array, $indx, $intvls, $indx_beg, $indx_end, $fl_leq, $fl_req) = @_;

	my $ct_els = @{$array};
	my @intvls = @{$intvls};
	(@intvls >0) or (return ([], [0.. $ct_els-1]) ); # no elements cannot be in the intervals.

	my @in_intvls = my @out_intvls = ();

	my $pres_intvl = shift @intvls;
	my ($beg_intvl, $end_intvl) = @{$pres_intvl}[$indx_beg, $indx_end];

	OUTER:
	for (my $m=0; $m<$ct_els; $m++) { # The outermost for-loop #

	    my $quantity = ((defined $indx) and ($indx >=0) ) ?
			$array->[$m][$indx] : $array->[$m] ;

		# skip intervals while they are on the left of the element.
	    while ( ($quantity > $end_intvl) or
		(($fl_req == 0) and ($quantity == $end_intvl)) ) {
				# the inner while-loop #

		$pres_intvl = shift @intvls;
		unless (defined $pres_intvl) { # we've run out of intervals
		    push @out_intvls, ($m .. $ct_els-1);
		    last OUTER;
		}

		($beg_intvl, $end_intvl) = @{$pres_intvl}[$indx_beg, $indx_end];

	    }			# End of the inner while-loop #

	    if ( ($quantity < $beg_intvl) or
		 (($fl_leq == 0) and ($quantity == $beg_intvl)) ) {
		   # the element is on the left of the interval #

		push @out_intvls, $m;
		next;
	     }

	    if ( ($quantity < $end_intvl) or
		 (($fl_req >0) and ($quantity == $end_intvl)) ) {
		# the element is in the interval #

		push @in_intvls, $m;
		next;
	    }
	}			# End of the outermost for-loop #

	return (\@in_intvls, \@out_intvls);

}		# end of the subroutine 'elements_in_intvls' #


# exact_match_strings;
#	This subroutine examine whether a 'query' string ('words')
#	exactly matches a part of the 'subject' string.
#	NOTE that this subroutine chews the subject from the upstream.
#
# INPUT: ($query, \$sbjct, $fl_bwords), where
#	$query is the 'query' string;
#	$sbjct is the 'subject' string;
#	$fl_bwords = 1 if we limit the start of $query to the starts of words,
#		   = 0 if we search everywhere.
#
# OUTPUT: \@start_pos, where
#	@start_pos stores starting positions if $query exists (counting from 1).
#	It is empty it $query does NOT exist.
#
sub exact_match_strings ($\$$) {

	my ($query, $sbjct, $fl_bwords) = @_;

	my $len_qu = length $query;
	my $len_sb = length ${$sbjct};
	my $up_limit = $len_sb - $len_qu + 1;
	my $first = substr ($query, 0, 1, '');
		# NOTE that we have removed the 1st character from the query.
	my @start_pos = ();

=for debugging the subroutine
	print STDERR "\n < 'exact_match_strings' >\n\n";
=cut

	OUTER_EXACT:
	for (my $i=0; $i<$up_limit; $i++) { # The outer for-loop #

	    if ($fl_bwords) {
		my ($spacer) = (${$sbjct} =~ m/^(\W+)/);
		if (defined $spacer) {
		    my $len_sp = length ($spacer);
		    $i += $len_sp;
		    substr (${$sbjct}, 0, $len_sp, '');
		}
	    }

=for debugging the subroutine
	    print STDERR "Start: ", $i+1, "\n";
	    print STDERR "'${$sbjct}'\n\n";
=cut
	    my $char = substr (${$sbjct}, 0, 1, '');
	    if ($char eq $first) {
		my $rest = ($len_qu >1) ? substr (${$sbjct}, 0, $len_qu -1) : '';
		($query eq $rest) and (push @start_pos, $i+1);
	    }

	   if ($fl_bwords) {
		my ($wfrag) = (${$sbjct} =~ m/^(\w+)/);
		if (defined $wfrag) {
		     my $len_frag = length ($wfrag);
		     $i += $len_frag;
		     substr (${$sbjct}, 0, $len_frag, '');
		}
	   }
	}			# end of the outer for-loop #

	return \@start_pos;

}		# end of the subroutine 'exact_match_strings' #


# string_intvl_set:
#	This subroutine makes a string showing a set of intervals.
#
# INPUT: (\@intvl_set, $indx_beg, $indx_end), where
#	@{$intvl_set[$r]}[$indx_beg, $indx_end] = ($beg, $end)
#	gives the boundaries of the $r th interval.
#
# OUTPUT: \$string_intvl_set, where
#	$string_intvl_set = "[$beg1,$end1][$beg2,$end2]...".
#
sub string_intvl_set (\@$$) {

	my ($intvl_set, $indx_beg, $indx_end) = @_;

	my $string = '';

	foreach my $intvl (@{$intvl_set}) { $string .= sprintf ("\[%s\,%s\]", @{$intvl}[$indx_beg, $indx_end] ); }

	return \$string;

}		# End of the subroutine 'string_intvl_set' #


# convert_string2intvls:
#	This subroutine is an 'inverse function' of 'string_intvl_set',
#	and makes a set of intervals out of the string representing one.
#
# INPUT: \$string, which follows the format
#	"[$beg1,$end1][$beg2,$end2]...".
#
# OUTPUT: \@intvl_set, where
#	@{$intvl_set[$r]} = ($beg, $end) gives the boundaries of the $r th interval.
#
#	NOTE that it doesn't care about any consistency of the intervals
#	(, or even whether $beg and $end are numbers or not).
#
sub convert_string2intvls (\$) {

	my ($string) = @_;
	$string = ${$string};

	$string =~ s/^\s*\[\s*//;
	$string =~ s/\s*\]\s*$//;

	my @bd_pairs = split /\s*\]\[\s*/, $string;

	my @intvl_set = ();

	while (my $bd_pair = shift @bd_pairs) {
	    my ($beg, $end) = split /\s*\,\s*/, $bd_pair;
	    unless (defined $end) {
		print STDERR "[ERROR 'convert_string2intvls'] Found an ANOMALOUS 'BOUNDARY  PAIR': '$bd_pair' !\n";
		return undef;
	    }

	    push  @intvl_set, [$beg, $end];
	}

	return \@intvl_set ;

}			# End of the subroutine 'convert_string2intvls' #


# enumerate_indx_combinations:
#	This subroutine returns all possible combinations
#	of the indices that an array of arrays can take.
#
# INPUT: \@array_of_arrays, where
#	@{$array_of_arrays[$k]} is the $k th array.
#
# OUTPUT: \@set_indx_combi, where
#	$set_indx_combi[$p]->[$k] gives the index for the $k th array
#	in the $p th combination.
#	It is undef if the $k th array is empty or undefined.
#
sub enumerate_indx_combinations (\@) {

	my ($array_of_arrays) = @_;

	my $ct_arrays = @{$array_of_arrays};
	my @set_indx_combi = ([]);

	for (my $k=0; $k<$ct_arrays; $k++) { # Main for-loop #
	    my $array = $array_of_arrays->[$k];
	    unless ((defined $array) and (@{$array}>0)) {
		foreach my $combi (@set_indx_combi) { $combi->[$k] = undef; }
		next;
	    }

	    my $size_array = @{$array};
	    my @new_set_indx_combi = ();
	    foreach my $combi (@set_indx_combi) { # Middle foreach-loop #
		for (my $i=0; $i<$size_array; $i++) { # Inner foreach-loop #
		    my @cp_combi = @{$combi};
		    $cp_combi[$k] = $i;
		    push @new_set_indx_combi, \@cp_combi; 
		}			# End of the inner foreach-loop #
	    }				# End of the middle foreach-loop #

		# Update the set #
		@set_indx_combi = @new_set_indx_combi;
	}			# End of the main for-loop #

	return \@set_indx_combi;

}	# End of the subroutine 'enumerate_indx_combinations' #


1;	# a spell to enable the subroutines to be used as modules #
