# Supplementary material for: Characterization of multiple sequence alignment errors using complete-likelihood score and position-shift map
Source: BMC Bioinformatics. 2016 Mar 18;17:133. doi: 10.1186/s12859-016-0945-5 (PMC4799563; doi:10.1186/s12859-016-0945-5)
Supplement: Additional file 2: — The ZIP archive of a package that contains the original versions of Perl modules and scripts used for creating the simulated and reconstructed MSAs and for analyzing these MSAs. It also contains a README file that describes how to use the modules and scripts. (The modules and scripts will run on a Mac OS X terminal. And it will probably run on other UNIX platforms, although we have not tested whether they indeed do.) The package also contains the Dawg control files that were used for the simulations. The latest version of the package (“ComplLiMment_P.verxxx”) can be found in the ‘lolipog’ directory at the FTP repository of the Bioinformatics Organization [85]. (ZIP 4746 kb) [file 12859_2016_945_MOESM2_ESM.zip › additional_file_2/ComplLiMment_P.ver0.6.1.2/MyPerlModules_LOLIPOG/MyNucSeq.pm]

package MyNucSeq;
#
###################################################################################
#	FA_LOLIPOG_P: A package to calculate First-Approximate LOg-LIkelihood for the Pattern Of Gaps,
#		as well as the first-approximate perfect score (described below),
#		of a given MSA (almost exclusively via Perl modules and scripts).
#
#	Version 0.3: Copyright (C) 2013 Kiyoshi Ezawa
#
#    This package is free software: you can redistribute it and/or modify
#    it under the terms of the GNU General Public License as published by
#    the Free Software Foundation, either version 3 of the License, or
#    (at your option) any later version.
#
#    This package is distributed in the hope that it will be useful,
#    but WITHOUT ANY WARRANTY; without even the implied warranty of
#    MERCHANTABILITY or FITNESS FOR A PARTICULAR PURPOSE.  See the
#    GNU General Public License for more details.
#
#    You should have received a copy of the GNU General Public License, "GNU_GPL.txt",
#    along with this package.  If not, see <http://www.gnu.org/licenses/>.
#
#    The author can be contacted by e-mailing to <kezawa dot ezawa3 at gmail dot com>
#    (replace " dot " and " at " with "." and "@", respectively).
###################################################################################
#
# MyNucSeq.pm: This module performs variuos manipulation on nucleotide sequences.
#
# Revised on Aug 9 (Sat), 2003: I enables the subroutine "reverse_traslation" to return
#				the original length of the relevant cDNA.
#
# REVISED on Sep 21 (Tue), 2004 : The subroutine can now properly take account of the
#			existence of selenocysteins (coded with 'U').

use strict;
use warnings;
use Exporter;
#use MyMalnIO qw(pairwise_difference);

our @ISA = qw( Exporter);
our @EXPORT = qw( );
our @EXPORT_OK = qw(
		sub_sequence extract_multisites_sglseq
		retrieve_correspondence sequential_fastacmd
		batch_fastacmd sgl_fastacmd revcom
		dna2peptide translate_frame translate_codon_aln
		reverse_translation back_translate_pepseq reverse_translation_smart
		back_translate_pepseq_lenient reverse_translation_smart_lenient
		pepaln2codonaln pepaln2codonaln_lite pepaln2codonaln_rg_lite
		print_sequence print_subsequence print_fasta
		pr_multifasta_sbseqs mask_seq_regions pr_mask_multifasta
		);

use MyArrayManipu qw( merge_integer_intervals compare_interval_sets );
use MyFile_manipu qw( open_input_file );

sub print_sequence (\$$\*);

our %GENETIC_CODE = (
    
    'TCA' => 'S',    # Serine
    'TCC' => 'S',    # Serine
    'TCG' => 'S',    # Serine
    'TCT' => 'S',    # Serine
    'TCN' => 'S',    # Serine # ambiguous third base 
    'TCY' => 'S',    # Serine # ambiguous third base (pyrimidine)
    'TCR' => 'S',    # Serine # ambiguous third base (purine)
    'TTC' => 'F',    # Phenylalanine
    'TTT' => 'F',    # Phenylalanine
    'TTY' => 'F',    # Phenylalanine # ambiguous third base (pyrimidine)
    'TTA' => 'L',    # Leucine
    'TTG' => 'L',    # Leucine
    'TTR' => 'L',    # Leucine # ambiguous third base (purine )
    'TAC' => 'Y',    # Tyrosine
    'TAT' => 'Y',    # Tyrosine
    'TAY' => 'Y',    # Tyrosine # ambiguous third base (pyrimidine)
    #'TAA' => '_',    # Stop
    'TAA' => '*',    # Stop
    #'TAG' => '_',    # Stop
    'TAG' => '*',    # Stop
    'TAR' => '*',    # Stop # ambiguous third base (purine)
    'TGC' => 'C',    # Cysteine
    'TGT' => 'C',    # Cysteine
    'TGY' => 'C',    # Cysteine # ambiguous third base (pyrimidine)
    #'TGA' => '_',    # Stop
    'TGA' => '*',    # Stop
    'TGG' => 'W',    # Tryptophan
    'CTA' => 'L',    # Leucine
    'CTC' => 'L',    # Leucine
    'CTG' => 'L',    # Leucine
    'CTT' => 'L',    # Leucine
    'CTN' => 'L',    # Leucine  # ambiguous 3rd base
    'CTR' => 'L',    # Leucine  # ambiguous 3rd base (purine)
    'CTY' => 'L',    # Leucine  # ambiguous 3rd base (pyrimidine)
    'CCA' => 'P',    # Proline
    'CCC' => 'P',    # Proline
    'CCG' => 'P',    # Proline
    'CCT' => 'P',    # Proline
    'CCN' => 'P',    # Proline # ambiguous 3rd base
    'CCY' => 'P',    # Proline # ambiguous 3rd base (pyrimidine)
    'CCR' => 'P',    # Proline # ambiguous 3rd base (purine)
    'CAC' => 'H',    # Histidine
    'CAT' => 'H',    # Histidine
    'CAY' => 'H',    # Histidine # ambiguous 3rd base (pyrimidine)
    'CAA' => 'Q',    # Glutamine
    'CAG' => 'Q',    # Glutamine
    'CAR' => 'Q',    # Glutamine # ambiguous 3rd base (purine)
    'CGA' => 'R',    # Arginine
    'CGC' => 'R',    # Arginine
    'CGG' => 'R',    # Arginine
    'CGT' => 'R',    # Arginine
    'CGN' => 'R',    # Arginine # ambiguous 3rd base
    'CGR' => 'R',    # Arginine # ambiguous 3rd base (purine)
    'CGY' => 'R',    # Arginine # ambiguous 3rd base (pyrimidine)
    'ATA' => 'I',    # Isoleucine
    'ATC' => 'I',    # Isoleucine
    'ATT' => 'I',    # Isoleucine
    'ATY' => 'I',    # Isoleucine # ambiguous 3rd base (pyrimidine)
    'ATG' => 'M',    # Methionine
    'ACA' => 'T',    # Threonine
    'ACC' => 'T',    # Threonine
    'ACG' => 'T',    # Threonine
    'ACT' => 'T',    # Threonine
    'ACN' => 'T',    # Threonine # ambiguous 3rd base
    'ACY' => 'T',    # Threonine # ambiguous 3rd base (pyrimidine) 
    'ACR' => 'T',    # Threonine # ambiguous 3rd base (purine)
    'AAC' => 'N',    # Asparagine
    'AAT' => 'N',    # Asparagine
    'AAY' => 'N',    # Asparagine # ambiguous 3rd base (pyrimidine)
    'AAA' => 'K',    # Lysine
    'AAG' => 'K',    # Lysine
    'AAR' => 'K',    # Lysine # ambiguous 3rd base (purine)
    'AGC' => 'S',    # Serine
    'AGT' => 'S',    # Serine
    'AGY' => 'S',    # Serine # ambiguous 3rd base (pyrimidine)
    'AGA' => 'R',    # Arginine
    'AGG' => 'R',    # Arginine
    'AGR' => 'R',    # Arginine # ambiguous 3rd base (purine)
    'GTA' => 'V',    # Valine
    'GTC' => 'V',    # Valine
    'GTG' => 'V',    # Valine
    'GTT' => 'V',    # Valine
    'GTN' => 'V',    # Valine # ambigous 3rd base
    'GTY' => 'V',    # Valine # ambigous 3rd base (pyrimidine) 
    'GTR' => 'V',    # Valine # ambigous 3rd base (purine)
    'GCA' => 'A',    # Alanine
    'GCC' => 'A',    # Alanine
    'GCG' => 'A',    # Alanine
    'GCT' => 'A',    # Alanine
    'GCN' => 'A',    # Alanine # ambigous 3rd base
    'GCY' => 'A',    # Alanine # ambigous 3rd base (pyrimidine)
    'GCR' => 'A',    # Alanine # ambigous 3rd base (purine)
    'GAC' => 'D',    # Aspartic Acid
    'GAT' => 'D',    # Aspartic Acid
    'GAY' => 'D',    # Aspartic Acid # ambiguous 3rd base (pyrimidine)
    'GAA' => 'E',    # Glutamic Acid
    'GAG' => 'E',    # Glutamic Acid
    'GAR' => 'E',    # Glutamic Acid # ambigous 3rd base (purine)
    'GGA' => 'G',    # Glycine
    'GGC' => 'G',    # Glycine
    'GGG' => 'G',    # Glycine
    'GGT' => 'G',    # Glycine
    'GGN' => 'G',    # Glycine # ambiguous 3rd base (pyrimidine)
    'GGY' => 'G',    # Glycine # ambiguous 3rd base (purine)
    'GGR' => 'G',    # Glycine # ambiguous 3rd base
    '---' => '-'     # codon gap
    );


# sub_sequence:
#	This subroutine just extracts a sub-sequence of the input sequence.
#
# INPUT: (\$in_seq, $start_in, $beg_sbseq, $end_sbseq, $fl_stop), where
#	$in_seq is the input sequence that begins with the coordinate = $start_in;
#	$beg_sbseq and $end_sbseq are the coordinates of the start and end positions
#	of the subsequences to be extracted, in the same frame as given by $start_in;
#	$fl_stop = true if you have to consider the possibility of missing last stop character.
#	         = false otherwise
#
# OUTPUT: \$sbseq, which is the subsequence extracted.
#
sub sub_sequence (\$$$$$) {

	my ($in_seq, $start_in, $beg_sbseq, $end_sbseq, $fl_stop) = @_;

	if ($beg_sbseq < $start_in) {
	    print STDERR "[ERROR 'sub_sequence'] The start of the subsequence ($beg_sbseq) is UPSTREAM of the start of the input ($start_in) !\n";
	    return undef;
	}
	if ($beg_sbseq > $end_sbseq) {
	    print STDERR "[ERROR 'sub_sequence'] The start of the subsequence ($beg_sbseq) is DOWNSTREAM of its end ($end_sbseq) !\n";
	    return undef;
	}

	my $cp_inseq = ${$in_seq};
	my $end_inseq = $start_in + length ($cp_inseq) - 1;
	if ($end_sbseq > $end_inseq) {
	    if ($fl_stop and ($end_sbseq == $end_inseq + 1)) {
		$end_inseq++;
		$cp_inseq .='*';
	    } else {
		print STDERR "[ERROR 'sub_sequence'] The end of the subsequence ($end_sbseq) is DOWNSTREAM of the end of the input ($end_inseq) !\n";
		return undef;
	    }
	}
	
	($beg_sbseq>$start_in) and substr ($cp_inseq, 0, $beg_sbseq - $start_in, ''); # Remove unnecessary upstream region #

	my $sbseq = substr ($cp_inseq, 0, $end_sbseq - $beg_sbseq + 1);

	return \$sbseq;

}		#  End of the subroutine 'sub_sequence' #

# extract_multisites_sglseq:
#	This subroutine extracts multiple sites from a single sequence
#	embedded in an alignment.
#	We ASSUME that the coordinates in @framecoords are arranged in numerically
#	increasing order.
#
# INPUT: (\$seq_embd, \@framecoords, $coord_base), where
#	$seq_embd is a sequence possibly embedded in an alignment;
#	@framecoords gives the alignment frame coordinate (instead of the residue number
#	or sequence coordinate (not counting gaps));
#	$coord_base gives the base (or the starting coordinate)
#	of the aligment coordinate system that @framecoords follow.
#	($coord_base = 1 for 1-based, 0 for 0-based).
#
# OUTPUT: \@extracted_sites,  where
#	$extracted_sites[$k] is the $framecoords[$k] th site in the alignment.
#
#	The subroutine returns undef if some process failed.
#
sub extract_multisites_sglseq (\$\@$) {

	my ($seq_embd, $framecoords, $coord_base) = @_;

	my $ct_coords = @{$framecoords};
	($ct_coords>0) or (return []);
	my $aln_len = length ${$seq_embd};

	my ($beg_frame, $end_frame) = @{$framecoords}[0, $ct_coords-1];

		## A BUG FIXED on July 2 (Wed), 2008 ##
	unless ((0 <= $beg_frame) and ($end_frame <= $aln_len + $coord_base -1)) {
	##unless ((0 <= $beg_frame) and ($end_frame < $aln_len)) {
		print STDERR "[ERROR 'extract_multisites_sglseq'] ILLEGAL INPUT: (beg_frame, end_frame) = ($beg_frame, $end_frame) vs alignment length = $aln_len : $!\n";
		return undef;
	}
	my $cp_seq_embd = ${$seq_embd};

	my @extracted_sites = ();

		## REVISED on June 28 (Sat), 2008 ##
		## (It now can cope with more general cases, instead of only 0-based cases.) ##
	my $last_coord = $coord_base -1;
	##my $last_coord = -1;
	for (my $k=0; $k<$ct_coords; $k++) { # The main for-loop #
	    my $pres_coord = $framecoords->[$k];


		## A BUG FIXED on July 2 (Wed), 2008 ##
	    unless ($pres_coord <= $aln_len + $coord_base -1) {
	    ##unless ($pres_coord < $aln_len) {
		print STDERR "[ERROR 'extract_multisites_sglseq'] Found an alignment COORDINATE ($pres_coord) NOT LESS THAN the alignment length ($aln_len) : $! !\n";
		return undef;
	    }
	    my $left_margin = $pres_coord-1 -$last_coord;
	    unless ($left_margin >=0) {
		print STDERR "[ERROR 'extract_multisites_sglseq'] NEGATIVE LEFT MARGIN ($left_margin):  present coordinate = $pres_coord vs last coordinate = $last_coord : $! !\n";
		return undef;
	    }
	    ($left_margin>0) and (substr ($cp_seq_embd, 0, $left_margin, '') );
	    my $site = substr ($cp_seq_embd, 0, 1, '');
	    push @extracted_sites, $site;

	    $last_coord = $pres_coord;
	}		# End of the main for-loop #

	return \@extracted_sites;

}		# End of the subroutine 'extract_multisites_sglseq' #


# retrieve_correspondence: This subroutine reads in correspondence table between peptides and cDNAs,
#			and stores the information into  a hash. 
#
sub retrieve_correspondence (\$\%$) {

	my ($rf_intable, $rf_pep2cdna, $pre_species) = @_;

	my $filename = ` ls ${$rf_intable}* `;
	(defined $filename) or die "File ${$rf_intable}\* does NOT exist: $!\n";

	if ($filename =~ m/\.gz$/ ) {

		open (IN, " gunzip -c ${$rf_intable}.gz | ") or die "\nCannot folk or open ${$rf_intable}.gz: $!\n";
	} else {
		 open (IN, "< ${$rf_intable}") or die "\nCannot open ${$rf_intable}: $!\n";
	}

	while (my $in = <IN>) {

		#my ($pep_id) = ( $in =~ m/^($pre_species\d+)/o );
		my ($pep_id, $prefix) = ( $in =~ m/^(([A-Z]+)\d+)/ );
		(defined $pep_id) or next;
		($prefix eq  $pre_species) or next;
		my @fields = split ' ', $in;
		my @cdna_ids = @fields[5..$#fields];
		$rf_pep2cdna->{$pep_id} = \@cdna_ids;
	}
	close (IN);

}				# end of the subroutine retrieve_correspondence #


# sequential_fastacmd:
#	This subroutine conducts 'fastacmd' in the BLAST package
#	in a sequential manner to retrieve a set of sequences.
#	It carefully checks the status of the output file.
#
#	NOTE:
#	BE SURE TO CHECK the availability of $exec_fastacmd and $db_seqs
#	before using this subroutine.
#
# INPUT: (\$exec_fastacmd, \$outfile, \$db_seqs, \@list_seqs, $fl_update), where
#	@list_seqs stores the IDs of the sequences to be retrieved;
#	$fl_update = 1 if you construct the output file from scratch,
#	    = 0 if you just append the sequences to a pre-exinting file, if any.
#
# OUTPUT: #{headers} if the process succeeded,
#	  0 if it failed.
#
sub sequential_fastacmd (\$\$\$\@$) { 

	my ($exec_fastacmd, $outfile, $db_seqs, $list_seqs, $fl_update) = @_;

	my $ct_seqs = @{$list_seqs};

	unless ($ct_seqs>0) {
	   print STDERR "[ERROR 'sequential_fastacmd'] The list contains NO SEQUENCES to be retrieved !\n";
	   return 0;
	}

	if ($fl_update and ( -f ${$outfile} )) {
	    unless (0 == system ("mv ${$outfile} ${$outfile}.bk") ) {
		print STDERR "[ERROR 'sequential_fastacmd'] FAILED to rename the pre-existing sequence file '${$outfile}' by appending the suffix '.bk': $? !\n";
		return 0;
	    }
	}

	for (my $m=0; $m<$ct_seqs; $m++) { # The main for-loop #
	    my $seqid = $list_seqs->[$m];

	    unless (0 == system ("${$exec_fastacmd} -d ${$db_seqs} -s $seqid >> ${$outfile}") ) {
		print STDERR "[ERROR 'sequential_fastacmd'] FAILED to retrieve the sequence '$seqid' via 'fastacmd': $? !\n\n"; 
		return 0;
	    }
	}			# End of the main for-loop #

	unless (( -f ${$outfile} ) and ( -r ${$outfile} )) {
	    print STDERR "[ERROR 'sequential_fastacmd'] CANNOT FIND a readable sequence file '${$outfile}': $? !\n\n";
	    return 0;
	}


		# Check the number of sequences retrieved #
	local $/ = "\n"; 
	my $fh_tmp = open_input_file (${$outfile});
	my $ct_header = 0;
	while (my $in = <$fh_tmp>) { ($in =~ m/^\>/) and ($ct_header++); }
	close ($fh_tmp);

	if ($fl_update) {
	    unless ($ct_header == $ct_seqs) {
		print STDERR "[ERROR 'sequential_fastacmd'] The number of headers ($ct_header) CLASHES with that of the sequences to be retrieved ($ct_seqs) : $! !\n";
		return 0;
	    }
	}

	return $ct_header;

}		# End of the subroutine 'sequential_fastacmd' #


# batch_fastacmd : This subroutine fetches sequences specified by a list of sequence IDs,
#			using the NCBI software "fastacmd".
#
sub batch_fastacmd (\@\$) {

	my ($rf_seqIDs, $rf_database) = @_;
	my @list_cdna = ();

	foreach my $seqID (@{$rf_seqIDs}) {

		my $sequence = `fastacmd -d ${$rf_database}  -s $seqID `;
		#my ($seq_ID) = ($sequence =~ m/^\>(\S+)/ );
		#(defined $sequence) or next;
		($sequence) or next;
		$sequence =~ s/^[^\n]+\n//;
		$sequence =~ s/\s+//g; 	# remove all while spaces #

		#my $seq_len = length $sequence;
		#print "Subject:\t$seqID(length=$seq_len)\n\n";

		push @list_cdna, [$seqID, \$sequence];
	}

	return \@list_cdna;

}			# end of the subroutine batch_fastacmd #


# sgl_fastacmd: This subroutine's main purpose is to fetch a single sequence via 'fastacmd'
#		while saving the memory space as much as possible.
#
# OUTPUT: (\$sequence, $length, \$headeer_description)
#
sub sgl_fastacmd ($\$\$) {

	my ($seqid, $database, $exec_dir) = @_;
	local $/ = "\n";

		## REVISED on Monday, April 23, 2007 ##
	my $fh;
	unless ( open ($fh, "${$exec_dir}/fastacmd -d ${$database} -s $seqid |") ) {
	    print STDERR "\n[ERROR 'sgl_fastacmd'] Cannot fork '${$exec_dir}/fastacmd -d ${$database} -s $seqid': $!\n";
	    return (undef, undef, undef);
	}
	##open (my $fh, "${$exec_dir}/fastacmd -d ${$database} -s $seqid |")
	##	or die "\nCannot fork ${$exec_dir}/fastacmd -d ${$database} -s $seqid: $!\n";

	my $header = <$fh>;
	until (!(defined $header) or ($header =~ m/^\>/ ) ) { $header = <$fh>; }

	(defined $header) or ($header = 'NO SEQUENCE');

	my ($seqid2) = ($header =~ m/^\>(\S+)/ );
	unless (defined $seqid2) {
		print STDERR "[ERROR 'sgl_fastacmd'] Unusual output of 'fastacmd'?: $header \n";
		close ($fh);
		return (undef, undef, \$header); 
	}
	$seqid2 =~ s/^lcl\|// ;
	unless ($seqid eq $seqid2) {
		print STDERR "[ERROR 'sgl_fastacmd'] Discrepancy in the input ID ($seqid) and the output ID ($seqid2).\n";
		close ($fh);
		return (undef, undef, \$header);
	}

	(undef, my $desc) = split /\s+/, $header, 2;

	my $seq = '';
	my $len = 0;
	while (my $in = <$fh> ) {

		$in =~ tr/\ \t\n//d ;
		$seq .= $in;
		$len += length ($in);
	}
	close ($fh);

	return (\$seq, $len, \$desc);

}		# end of the subroutine sgl_fastacmd #


# revcom: A subroutine to compute the reverse complement of DNA sequence
#
sub revcom (\$) {

    my($rf_dna) = @_;

    # First reverse the sequence
    my $revcom = reverse ${$rf_dna};

    # Next, complement the sequence, dealing with upper and lower case
    # A->T, T->A, C->G, G->C, R(purine) -> Y(pyrimidine), Y->R
    #$revcom =~ tr/ACGTacgt/TGCAtgca/;
    $revcom =~ tr/ACGTRYacgtry/TGCAYRtgcayr/;

    return \$revcom;
}

# dna2peptide: A subroutine to translate DNA sequence into a peptide
#
sub dna2peptide  (\$) {

    my($rf_dna) = @_;

		# copy the original string,
		# and convert lower-case letters into capital ones #
	my $cp_dna = uc ${$rf_dna};
		# Initialize variables
	my $protein = '';
	my $times = int (length($cp_dna)/3);

    # Translate each three-base codon to an amino acid, and append to a protein 
    #for(my $i=0; $i < (length($cp_dna) - 2) ; $i += 3) {
        #$protein .= codon2aa( substr($cp_dna,$i,3) );
    #}

	for (my $i=0; $i<$times; $i++) {

		my $codon = substr( $cp_dna, 0 , 3, '');

		#$codon = uc $codon; # convert lower-case letters to capital ones #
		my $aa = $GENETIC_CODE{$codon};
		$protein .= (defined $aa) ? $aa : 'X';
	}

    return \$protein;

}			# end of the subroutine dna2peptide #


# translate_frame: A subroutine to translate a frame of DNA (or RNA )
#
sub translate_frame (\$$$) {

	my($rf_seq, $start, $end) = @_;

	my $cp_seq = ${$rf_seq}; # copy the original string #

	
	#$cp_seq =~ s/\s+//g;	# remove white spaces #
	$cp_seq =~ tr/Uu/Tt/;	# convert an RNA sequence to an equvalent DNA sequence #

	my $len = length ($cp_seq);

    # To make the subroutine easier to use, you won't need to specify
    #  the end point-it will just go to the end of the sequence
    #  by default.
    #unless($end) {
    #    $end = length($cp_seq);
    #}

	($start > 1) and substr ($cp_seq, 0, $start -1, ''); # trim the extra foreend #

	if ($end and ($end < $len) and ($end >= $start) ) {

		$cp_seq = substr($cp_seq, 0, $end - $start +1);

	}


    # Finally, calculate and return the translation
        #return dna2peptide ( substr ( $seq, $start - 1, $end -$start + 1) );
        return dna2peptide ($cp_seq);

}				# end of the subroutine translate_frame #


# translate_codon_aln: This subroutine translates codon alignments into peptide alignments.
#			Whether all the padded sequences have the same length or not,
#			The subroutine translates each of the sequences as long  as possible
#			from the alignment start to the end.
#
# PREREQUISITE: The codon alignments are all "in phase".
#
sub translate_codon_aln (\@) {

	my ($codon_aln) = @_;

	my $ct_seq = @{$codon_aln};
	$ct_seq or (return []);

	my @translated = ();

	foreach my $nuc_seq (@{$codon_aln}) {
		my $end = 3 * int (length (${$nuc_seq}) / 3) ;
		my $pep_seq = translate_frame (${$nuc_seq}, 1, $end);
		push @translated, $pep_seq;
	}

	return \@translated;

}		# end of the subroutine translate_codon_aln #


# rm_ambig_sites_aa: This subroutine removes sites including ambiguous sites
#		from the list output by "pairwise_difference".
#
sub rm_ambig_sites_aa (\@) {

	my ($rf_difflist) = @_;

	@{$rf_difflist} or (return $rf_difflist);

	my @output = ();

	foreach my $rf_site (@{$rf_difflist}) {

		("$rf_site->[1]$rf_site->[2]" =~ m/BUZX/i ) or (push @output, $rf_site) ;
	}

	return \@output;
}			# end of the subroutine rm_ambig_sites #


# exact_match: This subroutine compares two sequences,
#		and returns 1 if they exactly match (except ambiguities),
#		and returns 0 otherwise .
#
sub exact_match (\$\$) {

	my ($rf_seq1, $rf_seq2) = @_;

	my $seq1 = uc ${$rf_seq1};	# a minor revision on Sep 3 (Wed), 2003 #
	my $seq2 = uc ${$rf_seq2};	# a minor revision on Sep 3 (Wed), 2003 #
	my $len1 = length ($seq1);
	my $len2 = length ($seq2);

	($len1 == $len2) or (return 0);

	for (1..$len1) {

		my $char1 = substr($seq1, 0, 1, '');
		my $char2 = substr($seq2, 0, 1, '');

		if ($char1 eq $char2) {  next; 
		} elsif ( ($char1 eq '*') and ( uc($char2)  eq 'U') ) { next;
		} elsif ( ( uc($char1) eq 'U') and ($char2 eq '*') ) { next;
		} elsif ( "$char1$char2" =~ m/[BZX]/) { next;
		} else {
			return 0;
		} 
		 

	}

	return 1;

}			# end of the subroutine exact_match #


# embed_peptide: Given a peptide sequence and
#		 a (translated) candidate of its origainal cDNA sequence (and a frame),
#		this subroutine seeks to embed the peptide into the translated cDNA,
#		and returns the start and end positions of the coding region
#		in the UNTRANSLATED cNDA.
#
# REVISED on Sep 21 (Tue), 2004 : The subroutine can now properly take account of the
#			existence of selenocysteins (coded with 'U').
#
sub embed_peptide(\$\$$) {

	my ($rf_peptide, $rf_tr_cdna, $frame) = @_;

	$frame or ($frame = 1);
	my $cp_pep = ${$rf_peptide};
	my $len_pep = length ($cp_pep);
	my $cp_tr_cdna = ${$rf_tr_cdna};
	#my $len_tr_cdna = length ($cp_tr_cdna);
	my $len_margin  = length ($cp_tr_cdna)  - $len_pep;
	($len_margin < 0) and (return (undef, undef) );

		# we require the beginning position to be positive #
	my $begin = ($frame < 0) ? -$frame: $frame;

	my $subject = substr($cp_tr_cdna, 0, $len_pep, '');
	my $fl_succeed = 0;
	#my $ct_stop = ($cp_pep =~ tr/Xx*// );
	my $ct_stop = ($cp_pep =~ tr/XxuU*// ); # REVISED on  Sep 21 (Tue), 2004 #

	while(1) {			# an infinite whlie loop #

		my $sb_ct = ($subject =~ tr/*// );
	   if ($sb_ct <= $ct_stop ) {

		if ( exact_match ($cp_pep, $subject) ) { 

			$fl_succeed = 1;
			last;
		}

		#my @dummy = ();
		#my ($rf_difflist , undef) = pairwise_difference ($cp_pep, $subject, @dummy);
		#unless (@{$rf_difflist}) {
		#  	$fl_succeed = 1;
		#	last;
		#}

		#$rf_difflist = rm_ambig_sites_aa(@{$rf_difflist});
		#unless (@{$rf_difflist}) {
		#	 $fl_succeed = 1;
		#	 last;
		#}
	    }

		$len_margin or last;

			# advance the frame by 3 #
		substr($subject, 0, 1, '');
		$subject .= substr($cp_tr_cdna, 0, 1, '');
		$begin += 3;
		$len_margin--;

	}				# end of the infinite while loop #

	if ($fl_succeed) {
		my $end = $begin + 3* $len_pep-1 ;
		return ($begin, $end);
	} else {
		return (undef, undef);
	}

}			# end of the subroutine embed_peptide #

# reverse_translation: Given a peptide sequence and a set of candidates for its cDNA counterpart,
#			this subroutine examines which is the authentic counterpart,
#			and returns its ID and "reverse translated" sequences.
#
# INPUT: \$pep_seq, [ [cdnaID, \$cdna_seq]_1, [cdna_ID, \$cdna_seq]_2, ... ],
# OUTPUT: (authentic_cdna_ID, \$reverse_translated_seq, begin_pos, end_pos).
#
# (begin_pos < 0 and end_pos < 0 when reverse complement was used )
#
sub reverse_translation (\$\@) {

	my ($rf_pep, $rf_cdna_list) = @_;

	@{$rf_cdna_list} or (return (undef, undef, undef, undef) );

	foreach my $i (1..3) {			# outer foreach #
		foreach my $rf_cdna (@{$rf_cdna_list}) {# inner foreach #

			my $rf_tr_cdna = translate_frame (${$rf_cdna->[1]}, $i, undef);
			my ($begin, $end) = embed_peptide(${$rf_pep},${$rf_tr_cdna},$i);
			(defined $begin ) or next;

			my $orig_len = (${$rf_cdna->[1]} =~ tr/a-zA-Z// );
			my $sub_cdna = substr (${$rf_cdna->[1]}, 0, $end);
			($begin >  1) and  substr ($sub_cdna, 0, $begin -1, '');

			return ($rf_cdna->[0], \$sub_cdna, $begin, $end, $orig_len);

		}					# end of the inner foreach #
	}					# end of the outer foreach #

	# if the true cnda has not been found yet, try the reverse translation #

	foreach my $i (1..3) {			# outer foreach #
		foreach my $rf_cdna (@{$rf_cdna_list}) {# inner foreach #

			my $revcom = revcom (${$rf_cdna->[1]});
			my $rf_tr_cdna = translate_frame (${$revcom}, $i, undef);
			my ($begin, $end) = embed_peptide(${$rf_pep}, ${$rf_tr_cdna}, $i);
			(defined $begin) or next;

			my $orig_len = (${$rf_cdna->[1]} =~ tr/a-zA-Z// ) ;
			my $sub_cdna = substr (${$revcom}, 0, $end);
			($begin >  1) and  substr ($sub_cdna, 0, $begin -1, '');

			return ($rf_cdna->[0], \$sub_cdna, -$begin, -$end, $orig_len);

		}					# end of the inner foreach #
	}					# end of the outer foreach #

	return (undef, undef, undef, undef, undef);

}			# end of the subroutine reverse_translation #


# back_translate_pepseq: This subroutine tries to 'back-translate' a peptide sequence (the 0th argument)
#			by using a cDNA sequence received as the 1st argument.
#
# INPUT: (\$pep_sequence, \$cdna_sequence)
# OUTPUT: (\$back_translated_peptide_sequence, start_coding_on_cDNA, end_coding_on_cDNA, list_unusual).
#
# PREREQUISITE: The peptide and cDNA sequences do NOT contain extra characters,
#		like white spaces or anything other than alphabets, stop '*', and gap '-' .
#		
# CAUTION: Although this subroutine leaves the input peptide sequence intact,
#	 it DOES BITE OFF the left end of the input cDNA sequence.
#
sub back_translate_pepseq (\$\$) {

	my ($pep_seq, $cdna_seq) = @_;

	my $pep_len = length (${$pep_seq});
	my $max_start = length (${$cdna_seq}) - 3 * $pep_len + 1; 

	OUTER:
	for (my $start=1; $start <= $max_start; $start++) {

		my $cp_cdna = ${$cdna_seq};

			# A revision accompanying the bug fix
			# around the rear end of the loop,
			# both made on Tuesday, July 4, 2006
		($start>1) and substr ($cp_cdna, 0, $start-1, '');

		my $cp_pep = ${$pep_seq};
		my $bt_pep = '';
		my @unusual = (); # element = [pos_aa, aa, pos_codon_1st_char, codon]

		for (my $l = 0; $l < $pep_len; $l++) { 

			my $aa = uc substr ($cp_pep, 0, 1, '');
			my $codon = uc substr ($cp_cdna, 0, 3, '');
			$codon =~ tr/U/T/;

			my $coded_aa = $GENETIC_CODE{$codon};
			(defined $coded_aa) or ($coded_aa = 'X');

			if ($coded_aa eq $aa) {
				$bt_pep .= $codon;

			} elsif ( ($aa eq 'U') and ($codon eq 'TGA') ) { 
				$bt_pep .= $codon;
				push @unusual, [$l+1, $aa, $start + 3 * $l, $codon];

			} elsif ( ($aa eq 'X') and ($codon =~ m/[YRN]$/ ) ) { # withhold the judgement #
				$bt_pep .= $codon;
				push @unusual, [$l+1, $aa, $start + 3 * $l, $codon];

			} elsif ( ($codon =~ m/[KMSWBDHV]$/ ) and ( $aa =~ m/[LIVSPTARG]/ ) ) { # withhold the judgement #
				$bt_pep .= $codon;
				push @unusual, [$l+1, $aa, $start + 3 * $l, $codon];

			} elsif ( ($codon =~ m/^[^ATGC\-]/ ) and ($aa =~ m/[LRBZ]/ ) ) { # withhold the judgement #
				$bt_pep .= $codon;
				push @unusual, [$l+1, $aa, $start + 3 * $l, $codon];

			} else {  # failure #
					# A bug-fix on Tuesday, July 4, 2006
				##substr (${$cdna_seq}, 0, 1, '');  # bite off the left end
				next OUTER;
			}
		}

		## succeeded in the back-translation ##

		return (\$bt_pep, $start, $start + 3 * $pep_len -1, \@unusual);
		
	}

		## Failed to back-translate the cDNA ##

	return (undef, undef, undef, undef);

}		# end of the subroutine back_translate_pepseq #


# reverse_translation_smart: This subroutine does essentially the same job as 'reverse_translation',
#			in a cleverer manner.
#
# reverse_translation: Given a peptide sequence and a set of candidates for its cDNA counterpart,
#			this subroutine examines which is the authentic counterpart,
#			and returns its ID and "reverse translated" sequences.
#
# INPUT: \$pep_seq, [ [cdnaID, \$cdna_seq]_1, [cdna_ID, \$cdna_seq]_2, ... ],
# OUTPUT: (authentic_cdna_ID, \$reverse_translated_seq, begin_pos, end_pos).
#
# (begin_pos < 0 and end_pos < 0 when reverse complement was used )
#
sub reverse_translation_smart (\$\@) {

	my ($rf_pep, $rf_cdna_list) = @_;

	@{$rf_cdna_list} or (return (undef, undef, undef, undef, undef, undef) );

	foreach my $rf_cdna (@{$rf_cdna_list} ) {

		my $cdna_id = $rf_cdna->[0];
		(my $cp_cdna_seq = ${$rf_cdna->[1]}) =~ tr/\ \t\n//d; # remove white spaces
		my $orig_len = length $cp_cdna_seq ;

		my ($rf_btpep, $begin, $end, $unusual)
			 = back_translate_pepseq (${$rf_pep}, $cp_cdna_seq);

		(defined $rf_btpep) and
			(return  ($cdna_id, $rf_btpep, $begin, $end, $orig_len, $unusual) );
	}

	# if a cnda counterpart has not been found yet, try the reverse translation #

	foreach my $rf_cdna (@{$rf_cdna_list}) {

		my $cdna_id = $rf_cdna->[0];
		my $revcom =  revcom ( ${$rf_cdna->[1]});
		${$revcom} =~ tr/\ \t\n//d;
		my $orig_len = length ${$revcom};

		my ($rf_btpep, $begin, $end, $unusual)
			 = back_translate_pepseq (${$rf_pep}, ${$revcom}); 

		(defined $rf_btpep) and 
			( return ($cdna_id, $rf_btpep, -$begin, -$end, $orig_len, $unusual) );
	}

		# found no cDNA counterpart #

	return (undef, undef, undef, undef, undef, undef) ;

}		# end of the subroutine reverse_translation_smart #


# back_translate_pepseq_lenient:
#	This subroutine tries to 'back-translate' a peptide sequence (the 0th argument)
#	by using a cDNA sequence received as the 1st argument.
#	The subroutine is a revised version of 'back_translate_pepseq'
#	forged by making some of the conditions less strict.
#	(1: Selenocystein vs '*', 2: Tryptophan vs '*')
#
# INPUT: (\$pep_sequence, \$cdna_sequence)
# OUTPUT: (\$back_translated_peptide_sequence, start_coding_on_cDNA, end_coding_on_cDNA, list_unusual).
#
# PREREQUISITE: The peptide and cDNA sequences do NOT contain extra characters,
#		like white spaces or anything other than alphabets, stop '*', and gap '-' .
#		
# CAUTION: Although this subroutine leaves the input peptide sequence intact,
#	 it DOES BITE OFF the left end of the input cDNA sequence.
#
sub back_translate_pepseq_lenient (\$\$) {

	my ($pep_seq, $cdna_seq) = @_;

	my $pep_len = length (${$pep_seq});
	my $max_start = length (${$cdna_seq}) - 3 * $pep_len + 1; 

	OUTER:
	for (my $start=1; $start <= $max_start; $start++) {

		my $cp_cdna = ${$cdna_seq};

			# A revision accompanying the bug fix
			# around the rear end of the loop,
			# both made on Tuesday, July 4, 2006
		($start>1) and substr ($cp_cdna, 0, $start-1, '');

		my $cp_pep = ${$pep_seq};
		my $bt_pep = '';
		my @unusual = (); # element = [pos_aa, aa, pos_codon_1st_char, codon]

		for (my $l = 0; $l < $pep_len; $l++) { 

			my $aa = uc substr ($cp_pep, 0, 1, '');
			my $codon = uc substr ($cp_cdna, 0, 3, '');
			$codon =~ tr/U/T/;

			my $coded_aa = $GENETIC_CODE{$codon};
			(defined $coded_aa) or ($coded_aa = 'X');

			if ($coded_aa eq $aa) {
				$bt_pep .= $codon;

			} elsif ( ($aa eq 'U') and ($codon eq 'TGA') ) { # REVISED on Dec 19 (Sun), 2004 #
			##} elsif ( ($aa eq 'U') and ($coded_aa eq '*') ) {  # -- returned to the original on the same day #
				$bt_pep .= $codon;
				push @unusual, [$l+1, $aa, $start + 3 * $l, $codon];

			##} elsif ( ($aa eq 'W') and ($coded_aa eq '*') ) {  # ADDED on Dec 19 (Sun), 2004 #
			##	$bt_pep .= $codon; 				# --- disabled again on the same day #
			##	push @unusual, [$l+1, $aa, $start + 3 * $l, $codon];

			} elsif ( ($aa eq 'X') and ($codon =~ m/[YRN]$/ ) ) { # withhold the judgement #
				$bt_pep .= $codon;
				push @unusual, [$l+1, $aa, $start + 3 * $l, $codon];

			} elsif ( ($codon =~ m/[KMSWBDHV]$/ ) and ( $aa =~ m/[LIVSPTARG]/ ) ) { # withhold the judgement #
				$bt_pep .= $codon;
				push @unusual, [$l+1, $aa, $start + 3 * $l, $codon];

			} elsif ( ($codon =~ m/^[^ATGC\-]/ ) and ($aa =~ m/[LRBZ]/ ) ) { # withhold the judgement #
				$bt_pep .= $codon;
				push @unusual, [$l+1, $aa, $start + 3 * $l, $codon];

			} else {  # failure #
					# A bug fixed on Tuesday, July 4, 2006 #
				##substr (${$cdna_seq}, 0, 1, '');  # bite off the left end
				next OUTER;
			}
		}

		## succeeded in the back-translation ##

		return (\$bt_pep, $start, $start + 3 * $pep_len -1, \@unusual);
		
	}

		## Failed to back-translate the cDNA ##

	return (undef, undef, undef, undef);

}		# end of the subroutine back_translate_pepseq_lenient #


# reverse_translation_smart_lenient:
#	This subroutine is a revised version of 'reverse_translation_smart',
#	and makes some of the conditions less strict than the predecessor.
#
# reverse_translation_smart:
#	This subroutine does essentially the same job as 'reverse_translation',
#	in a cleverer manner.
#
# reverse_translation: Given a peptide sequence and a set of candidates for its cDNA counterpart,
#			this subroutine examines which is the authentic counterpart,
#			and returns its ID and "reverse translated" sequences.
#
# INPUT: \$pep_seq, [ [cdnaID, \$cdna_seq]_1, [cdna_ID, \$cdna_seq]_2, ... ],
# OUTPUT: (authentic_cdna_ID, \$reverse_translated_seq, begin_pos, end_pos).
#
# (begin_pos < 0 and end_pos < 0 when reverse complement was used )
#
sub reverse_translation_smart_lenient(\$\@) {

	my ($rf_pep, $rf_cdna_list) = @_;

	@{$rf_cdna_list} or (return (undef, undef, undef, undef, undef, undef) );

	foreach my $rf_cdna (@{$rf_cdna_list} ) {

		my $cdna_id = $rf_cdna->[0];
		(my $cp_cdna_seq = ${$rf_cdna->[1]}) =~ tr/\ \t\n//d; # remove white spaces
		my $orig_len = length $cp_cdna_seq ;

		my ($rf_btpep, $begin, $end, $unusual)
			 = back_translate_pepseq_lenient (${$rf_pep}, $cp_cdna_seq);

		(defined $rf_btpep) and
			(return  ($cdna_id, $rf_btpep, $begin, $end, $orig_len, $unusual) );
	}

	# if a cnda counterpart has not been found yet, try the reverse translation #

	foreach my $rf_cdna (@{$rf_cdna_list}) {

		my $cdna_id = $rf_cdna->[0];
		my $revcom =  revcom ( ${$rf_cdna->[1]});
		${$revcom} =~ tr/\ \t\n//d;
		my $orig_len = length ${$revcom};

		my ($rf_btpep, $begin, $end, $unusual)
			 = back_translate_pepseq_lenient (${$rf_pep}, ${$revcom}); 

		(defined $rf_btpep) and 
			( return ($cdna_id, $rf_btpep, -$begin, -$end, $orig_len, $unusual) );
	}

		# found no cDNA counterpart #

	return (undef, undef, undef, undef, undef, undef) ;

}		# end of the subroutine reverse_translation_smart_lenient #


# pepaln2codonaln: This subroutine constructs an alignment of codon sequences
#		using the alignment of peptide counterparts as a template.
#
sub pepaln2codonaln (\@\@\@) {

	my ($rf_pepaln, $rf_pepIDs, $rf_cDNAs) = @_;

	unless (@{$rf_pepaln} == @{$rf_cDNAs}) {

		print STDERR "The number of peptide aligned sequences does NOT agree with that of cDNA sequences\!\n";
		return (undef, undef, 1);
	}
	@{$rf_cDNAs} or (return ([], [], 0) );

	my @codonaln = ();
	my @pepIDs = ();
	my $ct_failure = 0;

	OUTER:
	for (my $i=0; $i<@{$rf_pepaln}; $i++) { # the outer for #

		my $emd_peptide = ${$rf_pepaln->[$i]};
		my $cDNA = ${$rf_cDNAs->[$i][1]};	# BEWARE of the magic number '1' #
		my $emd_codonseq = '';
		my $emd_pep_len = length $emd_peptide;
		my $gap_ct = ($emd_peptide =~ tr/-//);
		my $pep_len = $emd_pep_len - $gap_ct ;
		my $cdna_len = length $cDNA;
		unless ($cdna_len == 3*$pep_len) {
			print STDERR "Discrepancy between peptide length ($pep_len) and cDNA length ($cdna_len) for $rf_pepIDs->[$i] \!\n";
			return (undef, undef, 1);			
		}

		#for (1 .. $emd_pep_len) {	# the inner for #
		for (my $i=0; $i <$emd_pep_len; $i++) { # the inner for 

			my $aa = substr($emd_peptide, 0, 1, '');
			$aa = uc $aa;

			if ($aa eq '-') {# outer if-else #

				$emd_codonseq .= '---';
				next;
			} else {

				my $codon = substr($cDNA, 0, 3, '');
				$codon = uc $codon;
				$codon =~ tr/U/T/;
				my $coded_aa = $GENETIC_CODE{$codon};
				(defined $coded_aa) or ($coded_aa = 'X');

				if ( ($coded_aa eq $aa) or ( ($codon eq 'TGA') and ($aa eq 'U') ) or ($coded_aa eq 'X' ) or ($aa =~ m/[BZX]/ )  ) { # inner if-else #

					$emd_codonseq .= $codon;
				} else {
					printf STDERR "The peptide sequence $rf_pepIDs->[$i] is NOT a proper translation of its cDNA counterpart ($aa vs $coded_aa (codon: $codon) for the site %d in the peptide alignment)  \!\n", $i +1;
					$ct_failure++;
					#$emd_codonseq .= 'NNN';
					$emd_codonseq .= $codon;

				}		# end of the inner if-else #
			}		# end of the outer if-else #

		}				# end of the inner for #

		push @codonaln, \$emd_codonseq;
		push @pepIDs, $rf_pepIDs->[$i];

	}					# end of the outer for #

	return (\@codonaln, \@pepIDs, $ct_failure);

}			# end of the subroutine pepaln2codonaln #


# pepaln2codonaln_lite: This subroutine constructs an alignment of codon sequences
#		using the alignment of peptide counterparts as a template.
#		 Unlike 'pepaln2codonaln', this subroutine is intended to consume
#		as little memory space as  possible.
#		For this purpose, it chews up the input peptide sequences, so BEWARE!!
#
# REMEMBER: sub sgl_fastacmd  ($seqid, $database, $exec_dir) = @_;
#
sub pepaln2codonaln_lite (\@\@\@\$) {

	my ($rf_pepaln, $rf_pepIDs, $rf_databases, $exec_dir) = @_;

	my $ct_seq = @{$rf_pepaln};
	unless ($ct_seq == @{$rf_pepIDs}) {

		print STDERR "The number of peptide aligned sequences does NOT agree with that of peptide IDs\!\n";
		return (undef, undef, 1);
	}

	my @databases = @{$rf_databases};

	if ($ct_seq >  @databases ) {  # assume the remaining sequences can be retrieved by the last database
		my $last_db = $databases[$#databases];
		for (my $i=@databases; $i <$ct_seq; $i++) { push @databases, $last_db; }
	}

	my @codonaln = ();
	my @pepIDs = ();
	my $ct_failure =0;

	OUTER:
	for (my $i=0; $i<$ct_seq; $i++) { # the outer for #

		my $emd_peptide = $rf_pepaln->[$i];
		my $pepid = $rf_pepIDs->[$i];
		my ($cDNA, $cdna_len, undef) = sgl_fastacmd ($pepid, ${$databases[$i]}, ${$exec_dir});
		unless (defined $cDNA) {
			print STDERR "Failed to retrieve the cDNA counterpart of the peptide $pepid .\n";
			return (undef, undef, $ct_failure + 1);
		}

		my $emd_codonseq = '';
		my $emd_pep_len = length ${$emd_peptide};
		my $gap_ct = (${$emd_peptide} =~ tr/-//);
		my $pep_len = $emd_pep_len - $gap_ct ;

		unless ($cdna_len == 3*$pep_len) {
			print STDERR "Discrepancy between peptide length ($pep_len) and cDNA length ($cdna_len) for $pepid \!\n";
			return (undef, undef, $ct_failure +1);			
		}

		for (my $i=0; $i<$emd_pep_len; $i++) {	# the inner for #

			my $aa = substr(${$emd_peptide}, 0, 1, '');
			$aa = uc $aa;

			if ($aa eq '-') {# outer if-else #

				$emd_codonseq .= '---';
				next;
			} else {

				my $codon = substr(${$cDNA}, 0, 3, '');
				$codon = uc $codon;
				$codon =~ tr/U/T/;
				my $coded_aa = $GENETIC_CODE{$codon};
				(defined $coded_aa) or ($coded_aa = 'X');

				if ( ($coded_aa eq $aa) or ( ($codon eq 'TGA') and ($aa eq 'U') ) or ($coded_aa eq 'X' ) or ($aa =~ m/[BZX]/ )  ) { # inner if-else #

					$emd_codonseq .= $codon;
				} else {
					printf STDERR "The peptide sequence $pepid is NOT a proper translation of its cDNA counterpart ($aa vs $coded_aa (codon $codon) for the site %d in the peptide alignment) \!\n", $i +1;
					$ct_failure++;
					$emd_codonseq .= $codon;

				}		# end of the inner if-else #
			}		# end of the outer if-else #

		}				# end of the inner for #

		push @codonaln, \$emd_codonseq;
		push @pepIDs, $pepid;
	}					# end of the outer for #

	return (\@codonaln, \@pepIDs, $ct_failure);

}			# end of the subroutine pepaln2codonaln_lite #


# pepaln2codonaln_rg_lite:
#	This subroutine constructs an alignment of codon SUB sequences
#	using the REGIONAL alignment of peptide counterparts as a template.
#	 Unlike 'pepaln2codonaln', this subroutine is intended to consume
#	as little memory space as  possible.
#	For this purpose, it chews up the input peptide sequences, so BEWARE!!
#
# INPUT: (\@pepaln, \@pepids, \@databases, \%id2region, \$exec_dir), where
#	${$pepaln[i-1}} = the i-th peptide (sub)sequence embedded in the regional alignment,
#	${$pepids[i-1}} = the ID of the i-th peptide (stored in the database)
#	${$databases[i-1]} = the database storing the i-th peptide
#	%id2region = (peptide ID => [begin_coord, end_coord]
#		of the cDNA subsequence which are to be used in the alignment, ...)
#
# OUTPUT: (\@bt_pepaln, \@pepids, \%pepid2cdnalen, $ct_failure), where
#	@bt_pepaln stores the cDNA alignment produced by back-translation,
#	%pepid2cdnalen = (peptide ID => FULL LENGTH of the cDNA counterpart stored in the database, ...)
#
# REMINDER: sub sgl_fastacmd  ($seqid, $database, $exec_dir) = @_;
#
sub pepaln2codonaln_rg_lite (\@\@\@\%\$) {

	my ($rf_pepaln, $rf_pepIDs, $rf_databases, $id2region, $exec_dir) = @_;

	my $ct_seq = @{$rf_pepaln};
	unless ($ct_seq == @{$rf_pepIDs}) {
	   print STDERR "The number of peptide aligned sequences does NOT agree with that of peptide IDs\!\n";
	   return (undef, undef, 1);
	}

	my @databases = @{$rf_databases};

	if ($ct_seq >  @databases ) {  # assume the remaining sequences can be retrieved by the last database
	   my $last_db = $databases[$#databases];
	   for (my $i=@databases; $i <$ct_seq; $i++) { push @databases, $last_db; }
	}

	my @codonaln = ();
	my @pepIDs = ();
	my $ct_failure =0;
	my %pepid2cdnalen;

	OUTER:
	for (my $i=0; $i<$ct_seq; $i++) { # the outer for #

		my $emd_peptide = $rf_pepaln->[$i];
		my $pepid = $rf_pepIDs->[$i];
		my ($cDNA, $cdna_len, undef) = sgl_fastacmd ($pepid, ${$databases[$i]}, ${$exec_dir});
		unless (defined $cDNA) {
			print STDERR "Failed to retrieve the cDNA counterpart of the peptide $pepid .\n";
			return (undef, undef, undef, $ct_failure + 1);
		}

		my $emd_codonseq = '';
		my $emd_pep_len = length ${$emd_peptide};
		my $gap_ct = (${$emd_peptide} =~ tr/-//);
		my $pep_len = $emd_pep_len - $gap_ct ;


			## The part added to process REGIONAL (FRAGMENTAL) alignments ##
		$pepid2cdnalen{$pepid}  = $cdna_len;

		my $cdna_region = $id2region->{$pepid};
		if ((defined $cdna_region) and ($cdna_region->[0] ne 'NA') ) {
		    my ($beg_reg, $end_reg) = @{$cdna_region};
		    ( (defined $end_reg) and ($end_reg ne 'NA') ) or ($end_reg = $cdna_len);

		    if ($end_reg > $cdna_len) {
			print STDERR "ILLEGAL INPUT for 'pepaln2codonaln_rg_lite': the end coordiate of the region ($end_reg) exceeds the cDNA length ($cdna_len) for $pepid \!\n";
			return (undef, undef, undef, $ct_failure+1);
		    }

		    ($beg_reg > 1) and (substr (${$cDNA}, 0, $beg_reg -1, '') );

		    my $diff = $cdna_len - $end_reg;
		    ($diff > 0) and (substr (${$cDNA}, -$diff, $diff, '') );

			# replace the cDNA length with the length of
			# the sub-sequence to be used for the back translation
		    $cdna_len =  $end_reg - $beg_reg + 1;
		}
			## END of the added part ##

		unless ($cdna_len == 3*$pep_len) {
			print STDERR "ILLEGAL INPUT for 'pepaln2codonaln_rg_lite': a discrepancy between peptide length ($pep_len) and cDNA length ($cdna_len) for $pepid \!\n";
			return (undef, undef, undef, $ct_failure +1);			
		}

		for (my $i=0; $i<$emd_pep_len; $i++) {	# the inner for #

			my $aa = substr(${$emd_peptide}, 0, 1, '');
			$aa = uc $aa;

			if ($aa eq '-') {# outer if-else #

				$emd_codonseq .= '---';
				next;
			} else {

				my $codon = substr(${$cDNA}, 0, 3, '');
				$codon = uc $codon;
				$codon =~ tr/U/T/;
				my $coded_aa = $GENETIC_CODE{$codon};
				(defined $coded_aa) or ($coded_aa = 'X');

				if ( ($coded_aa eq $aa) or ( ($codon eq 'TGA') and ($aa eq 'U') ) or ($coded_aa eq 'X' ) or ($aa =~ m/[BZX]/ )  ) { # inner if-else #

					$emd_codonseq .= $codon;
				} else {
					printf STDERR "[CAUTION: 'pepaln2codonaln_rg_lite'] The peptide sequence $pepid is NOT a proper translation of its cDNA counterpart ($aa vs $coded_aa (codon $codon) for the site %d in the peptide alignment) \!\n", $i +1;
					$ct_failure++;
					$emd_codonseq .= $codon;

				}		# end of the inner if-else #
			}		# end of the outer if-else #

		}				# end of the inner for #

		push @codonaln, \$emd_codonseq;
		push @pepIDs, $pepid;
	}					# end of the outer for #

	return (\@codonaln, \@pepIDs, \%pepid2cdnalen, $ct_failure);

}			# end of the subroutine pepaln2codonaln_rg_lite #


# print_sequence: This subroutine prints out a sequence.
#
sub print_sequence (\$$\*) {

	my ($rf_seq, $line_len, $fh) = @_;

	my $cp_seq = ${$rf_seq};	# copy the original sequence #

	my $seq_len = length ($cp_seq);
	my $times = int ($seq_len/$line_len);
	my $residue = $seq_len % $line_len;

	for (my $i=0; $i<$times; $i++) {
	#foreach my $i (0..$times) {

		my $subseq = substr ($cp_seq, 0, $line_len, '');
		print $fh "$subseq\n";
	}

	$residue and (print $fh "$cp_seq\n");

	return 1;
}				# end of the subroutine print_sequence #


# print_subsequence:
#	This subroutine prints out a subregion of a sequence.
#
# INPUT: (\$seq, $beg_coord, $end_coord, $dis_len, \*${$fh}), where
#	$beg_coord and $end_coord are coordinates of the region in the frame
#	where the beginning of $seq is 1.
#	$dis_len is the maximum length of the sequence displayed in a line.
#
# OUTPUT: 1 if the subroutine succeeded,
#	   0 if it failed.
#
sub print_subsequence (\$$$$\*) {

	my ($seq, $beg_coord, $end_coord, $dis_len, $fh) = @_;

	my $len_end_margin = length (${$seq}) - $end_coord;
	my $len_beg_margin = $beg_coord - 1;

	if ($len_end_margin < 0) {
	    printf STDERR "ILLEGAL INPUT for 'print_subsequence': (length, end) = (%d, %d)\n", length (${$seq}), $end_coord;
	    return 0;
	}
	if ($len_beg_margin < 0) {
	    print STDERR "ILLEGAL INPUT for 'print_subsequence': beg = $beg_coord .\n";
	    return 0;
	}

	my $sbseq = ${$seq};
	($len_end_margin > 0) and
		substr ($sbseq, -$len_end_margin, $len_end_margin, '') ;
	($len_beg_margin > 0) and  substr ($sbseq, 0, $len_beg_margin, '') ;

	print_sequence ($sbseq, $dis_len, *${$fh});

}		# end of the subroutine 'print_subsequence' #


# print_fasta: This subroutine prints out multiple sequences in a fasta format.
#
sub print_fasta (\@\@$\*) {

	my ($rf_seqIDs, $rf_seqs, $dis_len, $fh) = @_;
	$dis_len or ($dis_len = 60);

	(@{$rf_seqIDs} == @{$rf_seqs}) or (return 0);

	for (my $i=0; $i<@{$rf_seqIDs}; $i++) {

		print $fh '>' . $rf_seqIDs->[$i] . "\n";
		unless (print_sequence (${$rf_seqs->[$i]}, $dis_len, *${$fh}) ) {
			print STDERR "Output of $rf_seqIDs->[$i] failed.\n";
			return 0;
		}
	}

	return 1;
}			# end of the subroutine print_fasta #


# pr_multifasta_sbseqs:
#	This subroutine first retrieves sequences in the input list,
#	then trims them if necessary,
#	and finally prints them out in a multi-FASTA format.
#
# INPUT: (\@info_seqs, \$outfile, \$exec_dir, $dis_len, $width_margin), where
#	@{$info_seqs[$k]} = ($seq_id, $seq_len, \$input_db, \@intervals)
#	for the $k th sequence, with
#	@{$intervals[$m]} = ($beg, $end) for the $m th interval.
#	$seq_len and \@intervals can be undefined;
#	$exec_dir specifies the directory where the executive program is located;
#	$width_margin is the maximum width of the margin
#	it can take beyond the specified boundaries.
#
# OUTPUT: \@out_intervals, where
#	@{$out_intervals[$k]} = ($beg_out, $end_out) for the $k th sequence.
#
sub pr_multifasta_sbseqs (\@\$\$$$) {

	my ($info_seqs, $outfile, $exec_dir, $dis_len, $width_margin) = @_;

	($width_margin < 0) and ($width_margin = 0);

	my $fh_out;
	unless (open ($fh_out, "> ${$outfile}") ) {
	    print STDERR "[ERROR 'pr_multifasta_sbseqs'] FAILED to open the file: '${$outfile}' !\n";
	    return undef;
	}

	my @out_intervals = ();

	foreach my $seqinfo (@{$info_seqs}) { # The outer foreach-loop #
	    my ($seqid, $seqlen, $input_db, $intervals) = @{$seqinfo};
	    my $ct_intvls = (defined $intervals) ? scalar (@{$intervals}) : 0;

	    my ($seq, $seqlen2, $header) = sgl_fastacmd ($seqid, ${$input_db}, ${$exec_dir});

	    if ((defined $seqlen) and ($seqlen != $seqlen2)) {
		print STDERR "[CAUTION 'pr_multifasta_sbseqs'] The stated sequence length ($seqlen) CLASHES with the measured one ($seqlen2) for the sequence '$seqid', we will trust the latter !\n";
		$seqlen = $seqlen2;
	    }
	    my ($leftbd, $rightbd) = ($ct_intvls>0) ? @{$intervals->[0]} : (1, $seqlen) ;
	    for (my $m=1; $m<$ct_intvls; $m++) { # The inner foreach-loop #
		my ($beg, $end) = @{$intervals->[$m]};
		($beg < $leftbd) and ($leftbd = $beg);
		($rightbd < $end) and ($rightbd = $end);
	    }				# End of the foreach-loop #

		# Take account of the margins #
	    $leftbd = ($leftbd - $width_margin > 1) ? $leftbd - $width_margin : 1 ;
	    $rightbd = ($rightbd + $width_margin < $seqlen) ? $rightbd + $width_margin : $seqlen ;

		# Trim the sequences #
	    ($leftbd > 1) and ( substr (${$seq}, 0, $leftbd - 1, '') );
	    ($rightbd < $seqlen) and ( substr (${$seq}, $rightbd - $seqlen, $seqlen - $rightbd, '') );

	     (($leftbd>1) or ($rightbd < $seqlen)) and ($seqid .= "   \[$leftbd\,$rightbd\]  (org_len = $seqlen)" );
	     print $fh_out "> $seqid", "\n";
	     print_sequence (${$seq}, $dis_len, *${$fh_out});

	     push @out_intervals, [$leftbd, $rightbd];

	}			# end of the outer foreach-loop #

	close ($fh_out);

	return \@out_intervals;

}		# End of the subroutine 'pr_multifasta_sbseqs' #


# mask_seq_regions:
#	This subroutine masks regions that are NOT in the specified list.
#	NOTE that it eats up the input sequence.
#
# INPUT: (\$seq, $fr_beg, $fr_end, \@intact_intvls, $indx_beg, $indx_end, $char_mask), where
#	$fr_beg/end is the beginning/ending coordinate of the entire sequence;
#	@{$intact_intvls[$m]}[$indx_beg, $indx_end] = ($beg, $end)
#	is for the $m th interval that will NOT be masked.
#
# OUTPUT: \$masked_seq.
#
sub mask_seq_regions (\$$$\@$$$) {

	my ($seq, $fr_beg, $fr_end, $intact_intvls,
		$indx_beg, $indx_end, $char_mask) = @_;

	my $seq_len = length ${$seq};

	unless ($seq_len == $fr_end - $fr_beg + 1) {
	    print STDERR "[ERROR 'mask_seq_regions'] The input sequence (length $seq_len) does NOT FIT IN the framework \[$fr_beg\,$fr_end\] !\n";
	    return undef;
	}

	my $masked_seq = '';
	my $exp_beg = $fr_beg ; # Expected beginning of the next interval
				# if there is no gap.

	foreach my $intvl (@{$intact_intvls}) { # The main foreach-loop #
	    my ($beg, $end) = @{$intvl}[$indx_beg, $indx_end];
	    if (($beg>$fr_end) or ($end > $fr_end)) {
		print STDERR "[ERROR 'mask_seq_regions'] ILLEGAL INPUT: THe interval \[$beg\,$end\] WEND BEYOND the right boundary ($fr_end) !\n";
		return undef;
	    }

	    my $left_margin = $beg - $exp_beg;

	    if ($left_margin<0) {
		printf STDERR "[ERROR 'mask_seq_regions'] Found an OVERLAPPING pair of INTERVALS:  last_end = %d,  curr_beg = $beg !\n";
		return undef;
	    } elsif ($left_margin >0) {
		$masked_seq .= $char_mask x $left_margin;
		substr (${$seq}, 0, $left_margin, '');
	    }

	    my $len_intvl = $end - $beg + 1;
	    if ($len_intvl <=0) {
		print STDERR "[ERROR 'mask_seq_regions'] Found an NON-POSITIVE INTERVAL: \[$beg\,$end\] !\n\n";
		return undef;
	    }

	    $masked_seq .= substr (${$seq}, 0, $len_intvl, '');

	    $exp_beg = $end + 1;
	}				# End of the main foreach-loop #

	my $right_margin = ($fr_end + 1 - $exp_beg);
	($right_margin>0) and ($masked_seq .= $char_mask x $right_margin);

	return \$masked_seq;

}		# End of the subroutine 'mask_seq_regions' #


# pr_mask_multifasta:
#	This subroutine first retrieves sequences in the input list,
#	then masks irrelevant regions,
#	and finally prints them out in a multi-FASTA format.
#
# INPUT: (\@info_seqs, \$outfile, \$exec_dir, $dis_len, $width_margin, $char_mask), where
#	@{$info_seqs[$k]} = ($seq_id, $seq_len, \$input_db, \@intervals)
#	for the $k th sequence, with
#	@{$intervals[$m]} = ($beg, $end) for the $m th interval.
#	$seq_len and \@intervals can be undefined;
#	$exec_dir specifies the directory where the executive program is located;
#	$width_margin is the width of the margin
#	it can go beyond the specified boundaries.
#
# OUTPUT: \@out_intervals, where
#	@{$out_intervals[$k]->[$m]} = ($beg_out, $end_out)
#	for the $m th interval of the $k th sequence.
#
sub pr_mask_multifasta (\@\$\$$$$) {

	my ($info_seqs, $outfile, $exec_dir, $dis_len, $width_margin, $char_mask) = @_;

	($width_margin < 0) and ($width_margin = 0);

	my $fh_out;
	unless (open ($fh_out, "> ${$outfile}") ) {
	    print STDERR "[ERROR 'pr_multifasta_sbseqs'] FAILED to open the file: '${$outfile}' !\n";
	    return undef;
	}

	my @out_intervals = ();

	foreach my $seqinfo (@{$info_seqs}) { # The outer foreach-loop #
	    my ($seqid, $seqlen, $input_db, $intervals) = @{$seqinfo};
	    my $ct_intvls = (defined $intervals) ? scalar (@{$intervals}) : 0;

	    my ($seq, $seqlen2, $header) = sgl_fastacmd ($seqid, ${$input_db}, ${$exec_dir});

	    if ((defined $seqlen) and ($seqlen != $seqlen2)) {
		print STDERR "[CAUTION 'pr_mask_multifasta'] The stated sequence length ($seqlen) CLASHES with the measured one ($seqlen2) for the sequence '$seqid', we will trust the latter !\n";
		$seqlen = $seqlen2;
	    }

		# Take account of the margins #
	    my @ext_intvls = ();
	    for (my $m=0; $m<$ct_intvls; $m++) { # The inner foreach-loop #
		my ($beg, $end) = @{$intervals->[$m]};
		push @ext_intvls, [$beg - $width_margin, $end + $width_margin];
	    }				# End of the foreach-loop #

		# Remove overlaps #

	    my $novlp_intvls = merge_integer_intervals (@ext_intvls, 0, 1);

		# Trim the regions to fit in the original framework [1, $seqlen] #
	    my @frame = ([1, $seqlen]);
	    (my $trimmed_intvls, undef, undef)
		= compare_interval_sets (@{$novlp_intvls}, @frame);

		# Mask the sequence #

	    my $masked_seq = mask_seq_regions (${$seq}, 1, $seqlen,
			 @{$trimmed_intvls}, 0, 1, $char_mask);

	    unless (defined $masked_seq) {
		print STDERR "[ERROR 'pr_mask_multifasta'] 'mask_seq_regions' FAILED for the sequence '$seqid' !\n";
		return undef;
	    }

	    my $leftbd = $trimmed_intvls->[0][0];
	    my $rightbd = $trimmed_intvls->[$#{$trimmed_intvls}][1];
	    my $ct_trimmed_intvls = @{$trimmed_intvls};
	    if (($ct_trimmed_intvls>1) or ($leftbd>1) or ($rightbd < $seqlen)) {
		my ($begs , $ends) = @{$trimmed_intvls->[0]};
		for (my $k=1; $k<$ct_trimmed_intvls; $k++) {
		    $begs .= ':' . $trimmed_intvls->[$k][0];
		    $ends .= ':' . $trimmed_intvls->[$k][1];
		}
		$seqid .= "   \[$begs\,$ends\]  (org_len = $seqlen)";
	     }

	     print $fh_out "> $seqid", "\n";
	     print_sequence (${$masked_seq}, $dis_len, *${$fh_out});

	     push @out_intervals, [$leftbd, $rightbd];

	}			# end of the outer foreach-loop #

	close ($fh_out);

	return \@out_intervals;

}		# End of the subroutine 'pr_mask_multifasta' #


1;		# a "spell" which makes the module "use"-able and "require"-able #
