# Supplementary material for: Characterization of multiple sequence alignment errors using complete-likelihood score and position-shift map
Source: BMC Bioinformatics. 2016 Mar 18;17:133. doi: 10.1186/s12859-016-0945-5 (PMC4799563; doi:10.1186/s12859-016-0945-5)
Supplement: Additional file 2: — The ZIP archive of a package that contains the original versions of Perl modules and scripts used for creating the simulated and reconstructed MSAs and for analyzing these MSAs. It also contains a README file that describes how to use the modules and scripts. (The modules and scripts will run on a Mac OS X terminal. And it will probably run on other UNIX platforms, although we have not tested whether they indeed do.) The package also contains the Dawg control files that were used for the simulations. The latest version of the package (“ComplLiMment_P.verxxx”) can be found in the ‘lolipog’ directory at the FTP repository of the Bioinformatics Organization [85]. (ZIP 4746 kb) [file 12859_2016_945_MOESM2_ESM.zip › additional_file_2/ComplLiMment_P.ver0.6.1.2/MyPerlModules_LOLIPOG/MyPAML_parser.pm]

package MyPAML_parser;
#
###################################################################################
#	FA_LOLIPOG_P: A package to calculate First-Approximate LOg-LIkelihood for the Pattern Of Gaps,
#		as well as the first-approximate perfect score (described below),
#		of a given MSA (almost exclusively via Perl modules and scripts).
#
#	Version 0.3: Copyright (C) 2013 Kiyoshi Ezawa
#
#    This package is free software: you can redistribute it and/or modify
#    it under the terms of the GNU General Public License as published by
#    the Free Software Foundation, either version 3 of the License, or
#    (at your option) any later version.
#
#    This package is distributed in the hope that it will be useful,
#    but WITHOUT ANY WARRANTY; without even the implied warranty of
#    MERCHANTABILITY or FITNESS FOR A PARTICULAR PURPOSE.  See the
#    GNU General Public License for more details.
#
#    You should have received a copy of the GNU General Public License, "GNU_GPL.txt",
#    along with this package.  If not, see <http://www.gnu.org/licenses/>.
#
#    The author can be contacted by e-mailing to <kezawa dot ezawa3 at gmail dot com>
#    (replace " dot " and " at " with "." and "@", respectively).
###################################################################################
#
# MyPAML_parser.pm:
#	This module manipulates various inputs/outputs of programs
#	in the 'PAML' package.
#

use strict;
use warnings;

use Exporter;

our @ISA = qw(Exporter);

##sub rec_fillin_boot (\@\$);
#sub rec_prod_boot (\@\@);

use MyFile_manipu qw(
	open_input_file open_output_file
	);
use MyArrayManipu qw(
	compare_interval_sets
	);
	## diff_array union_array nr_array

use MyTreeManipu_II qw( br_output_tree );
	## input_tree_file read_tree_file input_subtree copy_tree
	## make_node2children make_node2parent
	## move_topnode segregate_subset_nodes
	## resolve_multipartite
use MyMalnIO qw(
	pr_phylip_aln pr_ODEN_input_lite
	);
	## extract_clw pr_clustal_like_lite_aa
use MyMalnManipu_suppl qw(
	extract_gap_blocks pad_concate_blocks
	gap_indicator splice_blocks_in_aln
	);
	## rm_spec_sites 
use MyTreeMap qw(
	bch_infer_gapstat_on_nodes
	);
	## fractionate_by_ndepth assign_node2closest_exoffs
	## initialize_node2inout assign_node2bival_states

=set aside for later use
use MyArrayManipu_num qw( union_nmarray );
use MyTaxonomy qw(
	fetch_ext_offsprings fetch_all_offsprings
	);
	## fetch_ancestry fetch_last_common_ancestor_ov2 fetch_common_ancestors
use MyTreeManipu_IV qw(
	remove_trivial_nodes
	);
	## rm_external_node construct_neat_subtree
use MyTreeManipu_II_spe qw(
	input_ext_tree_file
	);
use MyMalnManipu_pep_spe qw( init_consv_hashes );
=cut

our @EXPORT_OK = qw(
	readin_evol_model
	retrieve_aa_freqs preprocess_aln_paml
	prepare_paml_ctrl extract_ancestral_paml
	extract_topseq_paml pr_ancestral_paml
	reconstruct_topnode_paml
	parse_yn00_output
	) ;


our $TOP_NODE = $MyTreeManipu_II::TOP_NODE;
our $INDX_LENGTH = $MyTreeManipu_II::INDX_LENGTH;
our $INDX_BOOT = $MyTreeManipu_II::INDX_BOOT;

	## Amino acids in the order of being recorded in the data file of a substitution model ##
our @AMINO_ACIDS = qw( A R N D C Q E G H I L K M F P S T W Y V );
our $CT_AAS = @AMINO_ACIDS;

# readin_evol_model:
#	This subroutine reads in an evolutionary model
#	stored in the "dat/" sub-directory of the PAML package.
#
# INPUT: \$datafile.
#
# OUTPUT: (\@aa_freqs, \@pre_score), where
#	$aa_freqs[$i] is the frequency of $AMINO_ACiDS[$i];
#	$pre_score->[$i][$j] (0 <= $j < $i < $CT_AAs) is
#	the ($i, $j) th component of the symmetric matrix S_ij (= S_ji).
#
sub readin_evol_model (\$) {

	my ($datafile) = @_;
	local $/ = "\n"; # Use the newline character as an input-record separator #

	my $fh_tmp = open_input_file (${$datafile});
	unless (defined $fh_tmp) {
	    print STDERR "[ERROR 'readin_evol_model'] 'open_input_file' FAILED on the data file '${$datafile}': $! !\n";
	    return (undef, undef);
	}

###=for DEBUGGING the subroutine
	print STDERR "\n< Subroutine 'readin_evol_model' >\n\n";
	print STDERR "[ The 1st while-loop ]\n\n";
###=cut

	my @pre_score = ([]);
	<$fh_tmp>;# Skip the 1st line
	while (my $in = <$fh_tmp>) { # The 1st while-loop #
###=for DEBUGGING the subroutine
	    print STDERR "Input:\n";
	    print STDERR $in, "\n";
###=cut
		# Revised for DEBUGGING #
	    ($in =~ m/\S/) or last;
	    ##$in =~ s/\n$//;
	    ##($in =~ m/^$/) and last;

	    my @row = split ' ', $in; # Get all non-white-space fields separated by white spaces.
	    push @pre_score, \@row;
	}		# End of the 1st while-loop #

###=for DEBUGGING the subroutine
	print STDERR "\n[ The 2nd while-loop ]\n\n";
###=cut

	my @aa_freqs = ();
	while (my $in = <$fh_tmp>) { # The 2nd while-loop #
###=for DEBUGGING the subroutine
	    print STDERR "Input:\n";
	    print STDERR $in, "\n";
###=cut
	    ($in =~ m!^//!) and last; # End of the data part #
	    my @elements = split ' ', $in;
	    (@elements>0) or next;
	    push @aa_freqs, @elements;
	} 		 # End of the 2nd while-loop #

###=for DEBUGGING the subroutine
	print STDERR "\n\n --- 'readin_evol_model' ENDED ---\n\n";
###=cut

	return (\@aa_freqs, \@pre_score);

}	# End of the subroutine 'readin_evol_model' #


# retrieve_aa_freqs:
#	This subroutine retrieves the frequencies of the amino acids
#	from the PAML data file of a substitution model.
#
#	According to the format of PAML data file,
#	the 2nd chunk provides the amino-acid frequencies
#	in a specified order. So this subroutine fetches them.
#
# INPUT: (\$datafile, \%aa2freq), where
#	%aa2freq = ($amino_acid (a single captal letter) => $frequency, ...)
#
# OUTPUT: 1 if the subroutine succeeded,
#	  0 if it failed.
#
sub retrieve_aa_freqs (\$\%) {

	my ($datafile, $aa2freq) = @_;
	local $/ = "\n"; # Use blank lines as input-record-separators

	my $fh_tmp = open_input_file (${$datafile});
	unless (defined $fh_tmp) {
	    print STDERR "[ERROR 'retrieve_aa_freqs'] 'open_input_file' FAILED on the data file '${$datafile}': $! !\n";
	    return 0;
	}

	(my $matrix = <$fh_tmp>) =~ s/^\s+//;
	while (my $line = <$fh_tmp>) { # 1st while-loop #
	    ($line =~ m/\S/) or last;
	    $matrix .= $line;
	}		# End of the 1st while-loop #

	my $list_aa_freqs = '';
	while (my $line = <$fh_tmp>) { # 2nd while-loop #
	    ($line =~ m/\S/) or last;
	    $list_aa_freqs .= $line;
	}		# End of the 2nd while-loop #
	
	close ($fh_tmp);

=for DEBUGGING the subroutine
	print STDERR "\n{ subroutine 'retrieve_aa_freqs' }\n\n";
	print STDERR "\$matrix = \n";
	print STDERR "'$matrix' .\n\n";
	print STDERR " \$list_aa_freqs = \n";
	print STDERR "'$list_aa_freqs' .\n\n";
=cut

	my @aa_freqs = split /\s+/, $list_aa_freqs;
	unless (@aa_freqs == $CT_AAS) {
	    print STDERR "[ERROR 'retrieve_aa_freqs'] The number of frequencies (", scalar (@aa_freqs), ") CLASHES with the number of amino acids ($CT_AAS): $! !\n";
	    return 0;
	}

	for (my $i = 0; $i < $CT_AAS; $i++) { $aa2freq->{$AMINO_ACIDS[$i]} = $aa_freqs[$i]; }

	return 1;

}	# End of the subroutine 'retrieve_aa_freqs' #


# preprocess_aln_paml:
#	This subroutine pre-processes the input alignment for PAML
#	so as to reduce the times where the program falls into 'error's.
#	NOTE that this subroutine chews up the input sequences.
#
# INPUT: (\@seqs, \%replace), where
#	${$seqs[$k]} is the $k th sequence in the alignment;
#	%replace = ($to_be_replaced => $to_replace, ...) .
#
# OUTPUT: \@prepro_seqs, where
#	${$prepro_seqs[$k]} is the $k th sequence after the preprocessing.
#
sub preprocess_aln_paml (\@\%) {

	my ($seqs, $replace) = @_;

	my @prepro_seqs = ();

	foreach my $seq (@{$seqs}) { # The outer foreach-loop #
	    my $pp_seq = '';
	    my $len = length ${$seq};
	    for (my $l=0; $l<$len; $l++) { # The inner for-loop #
		my $char = substr (${$seq}, 0, 1, '');
		my $repl = $replace->{$char};
		$pp_seq .= (defined $repl) ? $repl : $char;
	    }			# End of the inner for-loop #

	    push @prepro_seqs, \$pp_seq;

	}			# End of the outer foreach-loop #

	return \@prepro_seqs;

}	# End of the subroutine 'preprocess_aln_paml' #


# prepare_paml_ctrl:
#	This subroutine prepares a control file for a program in the PAML package,
#	by revising a template in a manner specified by the input hash.
#
# INPUT: (\$template, \$outfile, \%revisions), where
#	$template is the path pointing to a template of the control file;
#	$outfile is the path of the control file to be used;
#	%revisions = ($variable => $value, ...)
#	lists variables you want to modify compared to the template.
#
# OUTPUT: 1 if the subroutine succeeded,
#	  0 if it failed.
#
sub prepare_paml_ctrl (\$\$\%) {

	my ($template, $outfile, $revisions) = @_;
	local $/ = "\n";

		# If there is no revision, just copy the template #
	unless (0 < scalar keys %{$revisions}) {
	   if (system ("cp ${$template} ${$outfile}") ) {
	        return 1;
	   } else {
		print STDERR "[ERROR 'prepare_paml_ctrl'] 'system (cp ${$template} ${$outfile})' FAILED !\n";
		return 0;
	   }
	}

	my $fh_in = open_input_file (${$template});
	unless (defined $fh_in) {
	    print STDERR "[ERROR 'prepare_paml_ctrl'] FAILED to open the template:\n";
	    print STDERR "    '${$template}' !\n\n";
	    return 0;
	}
	my $fh_out = open_output_file (${$outfile}, 0);
	unless (defined $fh_out) {
	   close ($fh_in);
	   print STDERR "[ERROR 'prepare_paml_ctrl'] FAILED to open the output file:\n";
	   print STDERR "     '${$outfile}' !\n\n";
	   return 0;
	}

	my %already; # ( $variable => 1, ...) for the variables already modified #

	while (my $line = <$fh_in>) { # The main while-loop #

	    if ($line =~ m/^\s*\*/) { # keep comment lines
		print $fh_out $line ;
		next;
	    }
	    my ($spaces, $variable, $value) = ($line =~ m/^(\s*)(\S+)\s+\=\s+(\S+)/ );

		# leave the line intact if no change is required #
	    unless ((defined $variable) and (defined $value)
		   and (defined $revisions->{$variable})) {
		print $fh_out $line;
		next;
	    }

	    $already{$variable} = 1;

		# leave the line intact if the variable is expected to remain the same #
	    if ($revisions->{$variable} eq $value) {
		print $fh_out $line;
		next;
	    }

		# Modify the parameter as specified #
	    print $fh_out '*', $line;
	    print $fh_out $spaces, $variable, ' = ', $revisions->{$variable}, "\n";

	}			# End of the main while-loop #

	close ($fh_in);

		## Specify the remaining variables ##

	print $fh_out "\n", '* The remaining variables to be fixed', "\n\n"; 

	foreach my $variable (sort keys %{$revisions}) { # The subsidiary foreach-loop #
	    (defined $already{$variable}) and next;
	    
	     printf $fh_out "%12s = %s\n", $variable, $revisions->{$variable}; 

	}			# End of the subsidiary foreach-loop #

	close ($fh_out);

	return 1;

}	# end of the subroutine 'prepare_paml_ctrl' #


# extract_ancestral_paml:
#	This subroutine extracts information on ancestral states
#	from an 'rst' file output by 'baseml' or 'codeml'.
#	This subroutine reads in output for an input tree.
#
# INPUT: (\*${$fh_in}, $fl_full_anc), where
#	$fh_in is the filehandle for inputting
#	an 'rst' file produced by 'baseml' or 'codeml' of PAML;
#	$fl_full_anc = 1 if you want to extract distributions for ALL ancestral sequences,
#		     = 0 if you want to extract only distributions for the TOP sequence.
#	
# OUTPUT: (\$viewtree, \%prob_distri, \%reconst_seq, $next_tree_signpost), where
#	$viewtree is the input tree in the format readable by TreeView;
#	%prob_distri = ($node_label => \$prob_distri, ...) for the internal nodes,
#	with $prob_distri being a string (chunk) representing probability distributions of states on the node for sites;
#	%reconst_seq = ($node_label => \$seq, ...) for the internal nodes,
#	 with $seq being a DNA (or peptide) sequence reconstructed for the node;
#	$next_tree_signpost = undef if we are reading the final tree.
#
sub extract_ancestral_paml (\*$) {

	my ($fh_in, $fl_full_anc) = @_;
	local $/ = "\n";

	while (my $in = <$fh_in>) { # The 1st while-loop #
	    ($in =~ m/^tree\s+with\s+node\s+labels\s+for\s+Rod\s+Page/ ) and last;
	}		# End of the 1st while-loop #

		# Read in the input tree with ancestral nodes labelled #
	my $viewtree = '';
	while (my $in = <$fh_in>) { # The 2nd while-loop #
	   ($in =~ m/^\s*$/) and last;
	    $viewtree .= $in;
	}		# End of the 2nd while-loop #

	my ($top_label) = ($viewtree =~ m/(\d+)\s*\;\s*$/);
	unless (defined $top_label) {
	    print STDERR "[ERROR 'extract_ancestral_paml'] Found NO LABEL for TOP NODE !\n";
	    my $next_tree_signpost;
	    while (my $in = <$fh_in>) { # The innerwhile-loop #
		if ($in =~ m/^TREE\s+\#/) {
		    $next_tree_signpost = $in;
		    last;
		}
	    }			# End of the inner while-loop #
	    return ($viewtree, undef, undef, $next_tree_signpost);
	}

	while (my $in = <$fh_in>) { # The 3rd while-loop #
	   ($in =~ m/^\(1\)\s+Marginal\s+reconstruction\s+of\s+ancestral\s+sequences/) and last;
	}		# End of the 3rd while-loop #


		# Read in the probability distributions #
	my %prob_distri;
	while (my $in = <$fh_in>) { # The 4th while-loop #

	   ($in =~ m/^List\s+of\s+extant\s+and\s+reconstructed\s+sequences/) and last;

	   my ($nlabel) = ($in =~ m/^Prob\s+distribution\s+at\s+node\s+([^\s\,]+)\,\s+by\s+site/ ) ;
	    (defined $nlabel) or next;
	    ($fl_full_anc or ($nlabel eq $top_label)) or next;

	    for (1..3) { <$fh_in>; } # Skip the next 3 lines

	    my $pr_dist = '';
	    while (my $in = <$fh_in>) {
		($in =~ m/^\s*$/) and last;
		$pr_dist .= $in;
	    }
	    $prob_distri{$nlabel} = \$pr_dist;

	}		# End of the 4th while-loop #

	<$fh_in>; # skip a line

		# Read in the reconstructed sequences #
	my %reconst_seq;
	while (my $in = <$fh_in>) { # The 5th while-loop #
	    ($in =~ m/^\s*$/) and last;

	     my ($nlabel) = ($in =~ m/^node\s+\#(\d+)/ );
	     (defined $nlabel) or next;

	     $in =~ s/^node\s+\#\d+\s+//; # Remove header part
	     $in =~ s/\s+//g;	# Remove white spaces #

	     $reconst_seq{$nlabel} = \$in;

	}		# End of the 5th while-loop #

		# Read in the signpost for the next tree #
	my $next_tree_signpost;
	while (my $in = <$fh_in>) { # The 6th while-loop #
	    if ($in =~ m/^TREE\s+\#/) {
		$next_tree_signpost = $in;
		last;
	    }
	}			# End of the 6th while-loop #

	return (\$viewtree, \%prob_distri, \%reconst_seq, $next_tree_signpost);

}	# end of the subroutine 'extract_ancestral_paml' #


# extract_topseq_paml:
#	This subroutine extracts the topnode sequence reconstructed by
#	a PAML program.
#
# INPUT: (\$viewtree, \%reconstruct_seq), where
#	$viewtree is the input tree in the format readable by TreeView;
#	%reconst_seq = ($node_label => \$seq, ...) for the internal nodes,
#	 with $seq being a DNA (or peptide) sequence reconstructed for the node.
#
# OUTPUT: ($topnode_label, \$seq_topnode), where
#	$seq_topnode is the reconstructed topnode sequence.
#
sub extract_topseq_paml (\$\%) {

	my ($viewtree, $reconst_seq) = @_;

	my ($topnode_label) = (${$viewtree} =~ m/(\d+)\s*\;\s*$/);
	unless (defined $topnode_label) {
	    print STDERR "[ERROR 'extract_topseq_paml'] NO TOPNODE LABEL found in the tree:\n";
	    print STDERR ${$viewtree}, "\n";
	}

	my $seq_topnode = $reconst_seq->{$topnode_label};

	return ($topnode_label, $seq_topnode);

}	# end of the subroutine 'extract_topseq_paml' #


# pr_ancestral_paml:
#	This subroutine prints out information on ancestral states
#	extracted by 'extract_ancestral_states' following the format
#	of the original 'rst' file.
#
# INPUT: (\*${$fh_out}, $tree_signpost, \$viewtree, \%prob_distri, \%reconst_seq), where
#	$viewtree is the input tree in the format readable by TreeView;
#	%prob_distri = ($node_label => \$prob_distri, ...) for the internal nodes,
#	with $prob_distri being a string (chunk) representing probability distributions of states on the node for sites;
#	%reconst_seq = ($node_label => \$seq, ...) for the internal nodes,
#	 with $seq being a DNA (or peptide) sequence reconstructed for the node;
#
# OUTPUT: 1 if the subroutine succeeded,
#	  0 if it failed.
#
sub pr_ancestral_paml (\*$\$\%\%) {

	my ($fh_out, $tree_signpost, $viewtree, $prob_distri, $reconst_seq) = @_;

	print $fh_out $tree_signpost, "\n";
	print $fh_out "tree with node labels for Rod Page's TreeView\n";
	print $fh_out ${$viewtree}, "\n";

	print $fh_out "(1) Marginal reconstruction of ancestral sequences\n\n";
	print $fh_out "Prob distribs at nodes, those with p < 0.001 not listed\n\n";

	foreach my $nlabel (sort {$a <=> $b} keys %{$prob_distri}) { # The 1st foreach-loop #
	    print $fh_out "Prob distribution at node $nlabel, by site\n\n";
	    printf $fh_out "%7s%7s%s:\n\n", 'Site', 'Freq', 'Data';
	    unless (defined $prob_distri->{$nlabel}) {
		print STDERR "[CAUTION 'pr_ancestral_paml'] UNDEFINED distribution for the ancestral node '$nlabel' !\n";
	        printf $fh_out "\n\n";
		next;
	    }
	    printf $fh_out ${$prob_distri->{$nlabel}};
	    printf $fh_out "\n\n";
	}		# End of the 1st foreach-loop #

	print $fh_out "List of extant and reconstructed sequences\n\n";

	foreach my $nlabel (sort {$a <=> $b} keys %{$reconst_seq}) { # The 2nd foreach-loop #
	     printf $fh_out "node \#%-12s", $nlabel;
	     my $seq = $reconst_seq->{$nlabel};
	     unless (defined $seq) {
		print STDERR "[ERROR 'pr_ancestral_paml'] UNDEFINED sequence for the ancestral node '$nlabel' !\n";
		print $fh_out  "\n";
		next;
	     }
	     print $fh_out ${$seq};
	     print $fh_out  "\n";
	}		# End of the 2nd foreach-loop #

	print $fh_out "\n\n";

	return 1;

}	# end of the subroutine 'pr_ancestral_paml' #


# reconstruct_topnode_paml:
#	This subroutine reconstructs the sequence on the top node
#	of a gene tree from the multiple alignment of the external nodes.
#	It infers the gap/nongap state by using parsimony principle,
#	and infers the resdue state using the PAML package.
#
# INPUT: (\@seqids, \@seqs, \@tree, \$workdir, $fl_clock, \@paml_params, \@aln_params), where
#	$seqids[$k] is the ID of the $k th sequence;
#	${$seqs[$k]} is the $k th sequence;
#	@tree = (\%node2chi, \%node2pa, \%id2name, \%name2id, \%br_attr), with
#	%node2chi = ($node_id => [children], ...) for the internal nodes;
#	%node2pa = ($node_id => $parent_id, ...) for the nodes;
#	%id2name = ($node_id => $node_name, ...) for the external nodes,
#	NOTE that the $node_name should be identical to one of the IDs stored in @seqids;
#	%name2id = ($node_name => $node_id, ...) for the external nodes;
#	%br_attr = ($node_id => \@attr, ...) with @attr is the attribute of the branch just above the node, and
#	$attr[$INDX_LENGTH] is its branch length;
#
#	$workdir is the path of the directory where the program(s) of PAML is(are) conducted;
#	$fl_clock = 1 if the molecular clock is assumed,
#		  = 0 otherwise;
#
#	@paml_params = ($fl_peptide, $fl_full_anc, \$path_matrix,
#	\$template, \%common_revisions, \%replace, \$exec_paml), with
#	    $fl_peptide = 1 if dealing with peptide sequences,
#		    = 0 if nucleotide sequences are handled;
#	    $fl_full_anc = 1 if print out the distributions of all ancestral states,
#			 = 0 if print out only the distributions of the top state;
#	    $template is the path to the template of the control file;
#	    %common_revisions is the revisions that are common
#		in this sesseion of the program;
#	    %replace = ($to_be_replaced => $to_replace, ...)
#		for characters to be taken care of
#		before feeding the alignment into the PAML program;
#	    $exec_paml is the path to the executable
#		PAML program to be used;
#
#	@aln_params = ($dis_len, $gap, $non_gap), with
#	    $dis_len is the maximum sequence length to be displayed in one line;
#	    $gap and $non_gap are charecters to represent a gap and a non-gap state, respectively.
#
# OUTPUT: (\$seq_topnode, $tmp_log, $abbr_reconstruct, \$distri_topnode), where
#	$seq_topnode is the inferred sequence of the top node;
#	$tmp_log is the name of the log file for the PAML program;
#	$abbr_reconstruct is the name of the file storing abbreviated output of 
#	the ancestral reconstruction;
#	$distri_topnode is a string (chunk) giving the state distributions
#	for all sites dominated by non-gap residues.
#
sub reconstruct_topnode_paml (\@\@\@\$$\@\@) {

	my ($seqids, $seqs, $tree, $workdir, $fl_clock,
		$paml_params, $aln_params) = @_;

	my ($node2chi, $node2pa, $id2name, $name2id, $br_attr) = @{$tree};
	my ($fl_pep, $fl_full_anc, $path_matrix, $template,
		$common_revisions, $replace, $exec_paml) = @{$paml_params};
	my ($dis_len, $gap, $non_gap) = @{$aln_params};

	my $ct_seqs = @{$seqs};
	($ct_seqs>0) or (return (undef, undef, undef, undef));

	my $aln_len = length (${$seqs->[0]});
	my @cp_seqs = ();
	foreach my $seq (@{$seqs}) { my $cp = ${$seq}; push @cp_seqs, \$cp; }

	my $topnode_id = $name2id->{$TOP_NODE};
	my $tmp_inaln = 'input.aln';
	my $tmp_intree = 'intree.ph';
	my $tmp_control = $fl_pep ? 'codeml.ctl' : 'baseml.ctl';
	my $tmp_log = 'log_paml.txt';
	my $in_reconst = 'rst';
	my $abbr_reconst = 'abbr_reconst.txt';

	my %revisions = %{$common_revisions}; # Used for revising the control file of PAML
	$revisions{'seqfile'} = $tmp_inaln;
	$revisions{'treefile'} = $tmp_intree;
	($fl_clock>0) and ($revisions{'clock'} = 1);

		## Infer the gap/nongap state of the top node ##

	my @dummy = ();
	# @{$gap_blocks->[$k]} = ($start, $end, \@blstart_seq, \@blend_seq, \@pattern, $sbalign)
	#  for the $k th block of the sites with the same phylogenetic distribution of gaps.
	#
	my $gap_blocks = extract_gap_blocks (@cp_seqs, 1, @dummy, $gap);
	my $ct_blocks = @{$gap_blocks};

	# %{$gapstat_wt_on_nodes->[$k]} = ($node_id => \@status, ...) for the $k th block,
	# with @{$status[$p]} = [$state, $weight, $min_change, $ct_chi] for the $p th state.
	#
	my $gapstat_wt_on_nodes = bch_infer_gapstat_on_nodes (@{$gap_blocks}, @{$seqids},
		%{$node2chi}, %{$node2pa}, %{$name2id}, $gap, $non_gap);

	my @top_gap_blcs = (); # element = [$start, $end] of the block where the top node is occupied by gaps.

	for (my $k=0; $k<$ct_blocks; $k++) { # The 2nd for-loop #
	    my ($start, $end, $pattern) = @{$gap_blocks->[$k]}[0,1,4];
	    my $fl_gap = 0;
	    if (2 * scalar (@{$pattern}) >= $ct_seqs) { # If a majority of the genes are occupied by gaps # 
		$fl_gap = 1;
	    } else { # If the gap is likely to be the parsimonious state of the top node

		my $top_status = $gapstat_wt_on_nodes->[$k]{$topnode_id};
		my %stat2minch;
		foreach my $info (@{$top_status}) { # The inner foreach-loop #
		    my ($stat, $minch) = @{$info}[0,2];
		    $stat2minch{$stat} = $minch;
		}				# End of the inner foreach-loop #

		if (defined (my $gap_minch = $stat2minch{$gap})) {
		    if (defined (my $ng_minch = $stat2minch{$non_gap})) {
		        ($gap_minch <= $ng_minch) and ($fl_gap = 1);
		    } else {
		        $fl_gap =1;
		    }
		}
	    }
	    $fl_gap or next;

	    my $last_block = (@top_gap_blcs>0) ? $top_gap_blcs[$#top_gap_blcs] : undef;
	    if ((defined $last_block) and ($last_block->[1] + 1 >= $start)) {
		($last_block->[1] < $end) and ($last_block->[1] = $end);
	    } else {
		push @top_gap_blcs, [$start, $end];
	    }
	}			# End of the 2nd for-loop #

	my @frame = ([1, $aln_len]);

	(undef, undef, my $top_ng_blcs) = compare_interval_sets (@top_gap_blcs, @frame);

	my ($spl_aln_ng_blcs, $aln_gap_blcs) = splice_blocks_in_aln (@{$seqs}, @{$top_ng_blcs}, 1);

	$spl_aln_ng_blcs = preprocess_aln_paml (@{$spl_aln_ng_blcs}, %{$replace});

=for TESTING the subroutine
	print STDERR "\n<Alignments of gap blocks for '${$workdir}' >\n\n";
	for (my $k=0; $k< @{$aln_gap_blcs}; $k++) {
	    printf STDERR "{ The %s th gap: \[%d, %d\] }\n\n", $k+1, @{$top_gap_blcs[$k]};
	    my $aln = $aln_gap_blcs->[$k];
	    pr_ODEN_input_lite (@{$seqids}, @{$aln}, $dis_len, *STDERR);
	    print STDERR "\n";
	}
	print STDERR "\n\n";
=cut

		## Make a working directory ##
	(my $org_dir = ` pwd `) =~ s/\s+$//;
	unless ( -d ${$workdir} ) {
	    system ("mkdir -p ${$workdir}");
	}
	unless (( -r ${$workdir} ) and ( -w ${$workdir} )) {
	    system ("chmod u+rw ${$workdir}");
	}

		## Copy the substitution matrix into the working directory ##
	unless ( system ("cp ${$path_matrix} ${$workdir}") == 0) {
	    print STDERR "[ERROR 'reconstruct_topnode_paml'] Can't copy the matrix '${$path_matrix}' into the working directory '${$workdir}': $?\n";
	    return (undef, undef, undef);
	}
		## Go into the working directory ##
	unless (chdir ${$workdir}) {
	   print STDERR "[ERROR 'reconstruct_topnode_paml'] Can't cd to '${$workdir}': $!\n";
	    return (undef, undef, undef, undef);
	}

		
		## Print out (the nongap part of) the input alignment ##
	my $fh_inaln = open_output_file ($tmp_inaln, 0);
	print $fh_inaln ' ' x 5, $ct_seqs, ' ' x 5 , length (${$spl_aln_ng_blcs->[0]}),
		' ' x 5, 'I',  "\n\n"; # Interleaved format #
	unless ( pr_phylip_aln (@{$seqids}, @{$spl_aln_ng_blcs}, $dis_len, *${$fh_inaln}) ) {
	    print STDERR "[ERROR 'reconstruct_topnode_paml'] FAILED to print out the input alignment !\n";
	    close ($fh_inaln);
	    (chdir $org_dir) or ( print STDERR "[ERROR 'reconstruct_topnode_paml'] Can't cd to '$org_dir': $!\n");
	    return (undef, undef, undef, undef);
	}
	close ($fh_inaln);

		## Make a hash that only stores branch lengths ##
	my %br_lens;
	foreach my $node (keys %{$br_attr}) { # The 1st foreach-loop #
	    my $len = $br_attr->{$node}[$INDX_LENGTH]; 
	    (defined $len) or next;
	    ($len < 0) and ($len = 0);
	    my @tmp = ();
	    $tmp[$INDX_LENGTH] = $len;
	    $br_lens{$node} = \@tmp;
	}		# End of the 1st foreach-loop #

		## Print out the input gene tree ##
	my $fh_intree = open_output_file ($tmp_intree, 0);
	unless ( br_output_tree ($topnode_id, %{$node2chi}, %{$id2name}, %br_lens, *${$fh_intree}, 0,0) ) {
	    print STDERR "[ERROR 'reconstruct_topnode_paml'] FAILED to print out the input tree !\n";
	    close ($fh_intree);
	    (chdir $org_dir) or (print STDERR "[ERROR 'reconstruct_topnode_paml'] Can't cd to '$org_dir': $!\n");
	    return (undef, undef, undef, undef);
	}
	close  ($fh_intree);

		## Prepare the control file necessary to run a PAML program ##
	unless ( prepare_paml_ctrl (${$template}, $tmp_control, %revisions) ) {
	    print STDERR "[ERROR 'reconstruct_topnode_paml'] 'prepare_paml_ctrl' FAILED !\n";
	    (chdir $org_dir) or (print STDERR "[ERROR 'reconstruct_topnode_paml'] Can't cd to '$org_dir': $!\n");
	    return (undef, undef, undef, undef);
	}

		## Run a PAML program ##
	unless ( system ("${$exec_paml} > $tmp_log 2>&1") == 0) {
	    print STDERR "[ERROR 'reconstruct_topnode_paml'] 'system ( \"${$exec_paml}\") FAILED: $?\n";
	    (chdir $org_dir) or (print STDERR "[ERROR 'reconstruct_topnode_paml'] Can't cd to '$org_dir': $!\n");
	    return (undef, $tmp_log, undef, undef);
	}

	unless ( ( -f $in_reconst) and ( -r $in_reconst )) {
	    print STDERR "[ERROR 'reconstruct_topnode_paml'] Found NO OUTPUT FILE of ANCESTRAL RSTORATION '$in_reconst'!\n";
	    (chdir $org_dir) or (print STDERR "[ERROR 'reconstruct_topnode_paml'] Can't cd to '$org_dir': $!\n");
	    return (undef, $tmp_log, undef, undef);
	}

		## Extract main information on the reconstructed states
		## from the PAML output

	local $/ = "\n"; # Use a Line Feed as an input record separator
	my $fh_inrst = open_input_file ($in_reconst);
	my $tree_signpost;
	while (my $in = <$fh_inrst>) {
	    ($in =~ m/^TREE\s+\#/) or next;
	    $tree_signpost = $in;
	    last;
	}
	my ($viewtree, $prob_distri, $reconst_seq, $next_tree_signpost)
	    = extract_ancestral_paml (*${$fh_inrst}, $fl_full_anc);
	close ($fh_inrst);
	unless (defined $viewtree) {
	    print STDERR "[ERROR 'reconstruct_topnode_paml'] NO ENTRIES found in the PAML reconstruction file '$in_reconst' !\n";
	    (chdir $org_dir) or (print STDERR "[ERROR 'reconstruct_topnode_paml'] Can't cd to '$org_dir': $!\n");
	    return (undef, $tmp_log, undef, undef);
	}

		## Extract the (truncated) sequence on the top node ##
	my ($label_topnode, $trct_seq_topnode)
		 = extract_topseq_paml (${$viewtree}, %{$reconst_seq});
	my $distri_topnode = $prob_distri->{$label_topnode};
	##my $out_distri = $fl_full_anc ? $prob_distri : {$label_topnode => $distri_topnode};
	my $out_distri = $prob_distri;

		## Output the extracted information ##
	my $fh_abrst = open_output_file ($abbr_reconst, 0);
	unless ( pr_ancestral_paml (*${$fh_abrst}, $tree_signpost, ${$viewtree}, %{$out_distri}, %{$reconst_seq}) ) {
	    print STDERR "[ERROR 'reconstruct_topnode_paml'] 'pr_ancestral_paml' FAILED on the output file '$abbr_reconst'!\n";
	    (chdir $org_dir) or (print STDERR "[ERROR 'reconstruct_topnode_paml'] Can't cd to '$org_dir': $!\n");
	    return (undef, $tmp_log, undef, $distri_topnode);
	}
	close ($fh_abrst);


=for TESTING the subroutine
	print STDERR "\n{The Topnode State}\n";
	print STDERR ${$trct_seq_topnode}, "\n\n";
=cut

=for TESTING the subroutine
	my $gap_topnode = gap_indicator (@top_gap_blcs, 1, $aln_len, $gap, $non_gap);
		## Return to the original directory ##
	unless (chdir $org_dir) {
	    print STDERR "[ERROR 'reconstruct_topnode_paml'] Can't cd to '$org_dir': $!\n";
	    (chdir $org_dir) or (print STDERR "[ERROR 'reconstruct_topnode_paml'] Can't cd to '$org_dir': $!\n");
	    return (undef, $tmp_log, $abbr_reconst, $distri_topnode);
	}
	return ($gap_topnode, $tmp_log, undef, $distri_topnode);
=cut

		## Return to the original directory ##
	unless (chdir $org_dir) {
	    print STDERR "[ERROR 'reconstruct_topnode_paml'] Can't cd to '$org_dir': $!\n";
	    return (undef, $tmp_log, $abbr_reconst);
	}

	   ## Put a Finishing Touch
	   ## by padding spaces between alignment blocks with gaps

	my $cp_trct_seq_topnode = ${$trct_seq_topnode};
	my $full_seq_topnode
	   = pad_concate_blocks ($cp_trct_seq_topnode, @{$top_ng_blcs}, 1, $aln_len, $gap);

	return ($full_seq_topnode, $tmp_log, $abbr_reconst, $distri_topnode);

}		# End of the subroutine 'reconstruct_topnode_paml' #


# parse_yn00_output:
#	This subroutine reads in an main output file of the program 'yn00'
#	in the PAML package, then it extracts 2 sets of information on the
#	dN dS values for all pairs, one estimated by Nei & Gojobori's method
#	and the other by Yang & Nielsen's method.
#	In order to save as much memory as possible,
#	it will just read in the lower triangular part
#	of the matrix.
#
# INPUT: (\*${$fh_in}, $fl_init), where
#	$fh_in is the filehandle to the main output file of 'yn00'.
#	$fl_init = 1 if the input file records more than 1 alignment
#	   AND if you have just opened the input file,
#	       = 0 otherwise.
#
# OUTPUT: (\@seqnames, \@dnds_ng, \@dnds_yn, $fl_eof), where
#	$seqnames[$i] is the name of the $i th sequence;
#	@{$dnds_ng[$i]->[$j]} = ($dN_dS_ration, $dN, $dS),
#	with (0 <= $j < $i < #{sequences}),
#	 is the dN dS information between the $i th and the $j th sequences
#	 that is estimated via the Nei-Gojobori method,
#	@{$dnds_yn[$i]->[$j]} = ($ct_syn, $ct_non, $t, $kappa, $omega, $dN, $se_dN, $dS, $se_dS),
#	with (0 <= $j < $i < #{sequences}),
#	is the dN dS information between the $i th and the $j th sequences
#	that is estimated via the Yang-Nielsen method.
#	Here I will give definitions of some unfamiliar quantities:
#	$t = #{nucleotide substitutions}/#{codons},
#	$kappa = {transition rate}/{transversion rate},
#	$omega = $dN/$dS;
#	$fl_eof = 1 if we reached the END OF FILE,
#		= 0 if we have not read in the entire file yet.
#
#	NOTE that $dists_ng[0] and $dists_yn[0] are references to empty arrays.
#
sub parse_yn00_output (\*$) {

	my ($fh_in, $fl_init) = @_;
	local $/ = "\n";

=for DEBUGGING the subroutine
	print STDERR "\n< Subroutine 'parse_yn00_output' >\n\n"; 
=cut

	my $in ;
	if ($fl_init) {
		# Skip the header part #
	    while ($in = <$fh_in>) { ($in =~ m/^Data\s+set/) and last; }
	    (defined $in) or (return (undef, undef, undef, 1));
=for DEBUGGING the subroutine
	    $in =~ s/\s+$//;
	    print STDERR "We are now at:\n";
	    print STDERR "'$in' .\n\n";
=cut
	}

	my @seqnames = my @dists_ng = my @dists_yn = ();

	   ## Look for the title line of the estimations via Nei & Gojobori's method ##
	while ($in = <$fh_in>) { # The 2nd while-loop #
	    if ($in =~ m/^Data\s+set/) {
		print STDERR "[ERROR 'parse_yn00_output'] We have reached the end of the entry while looking for dN dS estimates via Nei & Gojobori's method.\n\n";
		return (undef, undef, undef, 0);
	    }
	    ($in =~ m/^Nei\s+\&\s+Gojobori/) and last;
	}		# End of the 2nd while-loop #
	unless (defined $in) {
	    print STDERR "[ERROR 'parse_yn00_output'] We have reached the END OF FILE while looking for dN dS estimates via Nei & Gojobori's method.\n\n";
	    return (undef, undef, undef, 1);
	}

=for DEBUGGING the subroutine
	$in =~ s/\s+$//;
	print STDERR "We are now at:\n";
	print STDERR "'$in' .\n\n";
=cut

		# Read in Nei & Gojobori's estimates #
	my $ct_seqs = 0;
	while ($in = <$fh_in>) {  # The 3rd while-loop #
	    ($in =~ m/\S/) or last;
	    if ($in =~ m/^Data\s+set/) {
		print STDERR "[ERROR 'parse_yn00_output'] We have reached the end of the entry while reading in dN dS estimates via Nei & Gojobori's method.\n\n";
		return (undef, undef, undef, 0);
	    }
	    ($in =~ m/^NOTE:/) and next; # Skip the note #

	    $in =~ s/\s+$//;
	    $in =~ s/\)$//;
	    my ($seqname, $values) = split /\s+/, $in, 2;
	    push @seqnames, $seqname;
	    $ct_seqs++;
	    unless ((defined $values) and ($values =~ m/\S/)) {
		push @dists_ng, [];
		next;
	    }

	    my @values = split /\)\s+/, $values;
	    my @dnds = ();
	    foreach my $item (@values) {	# The 1st inner foreach-loop #
		(@dnds<$ct_seqs) or last;

		my ($ratio, $dn, $ds) = split /[\(\s]+/, $item;
		unless (defined $ds) {
		    print STDERR "[ 'parse_yn00_output'] I've encountered an ANOMALOSU RECORD: $item !\n";
		    push @dnds, [$ratio, $dn, 'NA'];
		    next;
		}
		push @dnds, [$ratio, $dn, $ds];
	    }				# End of the 1st inner foreach-loop #
	    push @dists_ng, \@dnds;
	}			# End of the 3rd while-loop #
	unless (defined $in) {
	    print STDERR "[ERROR 'parse_yn00_output'] We have reached the END OF FILE before we finish reading in dN dS estimates via Nei & Gojobori's method.\n\n";
	    return (undef, undef, undef, 1);
	}

=for DEBUGGING the subroutine
	print STDERR " --- Finished reading in the estimates via Nei & Gojobori's method --\n\n";
	print STDERR "[ dN dS estimates ]\n\n";
	print STDERR join ("\t", 'Sequence1', 'Sequence2', 'dN/dS', 'dN', 'dS'), "\n\n";
	for (my $i=0; $i<$ct_seqs; $i++) { # the outer temporary for-loop #
	    my $seq1 = $seqnames[$i];
	    for (my $j=0; $j<$i; $j++) { # the inner temporary for-loop #
		my $seq2 = $seqnames[$j];
		my $values = $dists_ng[$i]->[$j];
		print STDERR join ("\t", $seq1, $seq2, @{$values}), "\n";
	    }			# end of the inner temporary for-loop #
	    print STDERR "\n";
	}		# end of the outer temporary for-loop #
	print STDERR "\n";
=cut

	   ## Look for the title line of the estimations via Yang & Nielsen's method ##
	while ($in = <$fh_in>) { # The 4th while-loop #
	    if ($in =~ m/^Data\s+set/) {
		print STDERR "[ERROR 'parse_yn00_output'] We have reached the end of the entry while looking for the title of dN dS estimates via Yang & Nielsen's method.\n\n";
		return (undef, undef, undef, 0);
	    }
	    ($in =~ m/^Estimation\s+by\s+the\s+method\s+of\s+Yang\s+\&\s+Nielsen/) and last;
	}		# End of the 4th while-loop #

=for DEBUGGING the subroutine
	if (defined $in) {
	    $in =~ s/\s+$//;
	    print STDERR "We are now at:\n";
	    print STDERR "'$in' .\n\n"; 
	}
=cut
	while ($in = <$fh_in>) { # The 5th while-loop #
	    if ($in =~ m/^Data\s+set/) {
		print STDERR "[ERROR 'parse_yn00_output'] We have reached the end of the entry while looking for labels of dN dS estimates via Yang & Nielsen's method.\n\n";
		return (undef, undef, undef, 0);
	    }
	    ($in =~ m/^seq\.\s+seq\./) and last;
	}		# End of the 5th while-loop #
	unless (defined $in) {
	    print STDERR "[ERROR 'parse_yn00_output'] We have reached the END OF FILE while looking for the header parts for the dN dS estimates via Yang & Nielsen's method.\n\n";
	    return (undef, undef, undef, 1);
	}
=for DEBUGGING the subroutine
	$in =~ s/\s+$//;
	print STDERR "We are now at:\n";
	print STDERR "'$in' .\n\n";
=cut
	$in = <$fh_in>; # skip a blank line separating the labels and main contents

	@dists_yn = ([]);
	while ($in = <$fh_in>) { # The 6th while-loop #
	    ($in =~ m/\S/) or last;
	    if ($in =~ m/^Data\s+set/) {
		print STDERR "[ERROR 'parse_yn00_output'] We have reached the end of the entry while reading in dN dS estimates via Yang & Nielsen's method.\n\n";
		return (undef, undef, undef, 0);
	    }
	    my @fields = split ' ', $in;
	    (@fields<13) and next;
	    my $indx1 = $fields[0] -1;
	    my $indx2 = $fields[1] -1;
	    my $size = @dists_yn;
	    unless ($size>$indx1) {
		for (my $k=$size; $k<=$indx1; $k++) { $dists_yn[$k] = []; }
	    }
	    my @info = @fields[2..7, 9,10,12];
	    $dists_yn[$indx1]->[$indx2] = \@info;
	}		# End of the 6th while-loop #

	unless (defined $in) {
	   unless ((@dists_yn == $ct_seqs) and (@{$dists_yn[$ct_seqs-1]} == $ct_seqs-1)) {
		print STDERR "[ERROR 'parse_yn00_output'] We have reached the END OF FILE before we finish reading in dN dS estimates via Nei & Gojobori's method.\n\n";
		return (undef, undef, undef, 1);
	   }
	}

		# Discard the trailing information #
	while ($in = <$fh_in>) { ($in =~ m/^Data\s+set/) and last; }
	my $fl_eof = (defined $in) ? 0 : 1;

=for DEBUGGING the subroutine
	print STDERR "\n=== the subroutine 'parse_yn00_output' FINISHED ===\n\n";
=cut

	return (\@seqnames, \@dists_ng, \@dists_yn, $fl_eof);

}		# End of the subroutine 'parse_yn00_output' #

1;	# a "spell" which makes the module "use"-able and/or "require"-able #
