# Supplementary material for: Characterization of multiple sequence alignment errors using complete-likelihood score and position-shift map
Source: BMC Bioinformatics. 2016 Mar 18;17:133. doi: 10.1186/s12859-016-0945-5 (PMC4799563; doi:10.1186/s12859-016-0945-5)
Supplement: Additional file 2: — The ZIP archive of a package that contains the original versions of Perl modules and scripts used for creating the simulated and reconstructed MSAs and for analyzing these MSAs. It also contains a README file that describes how to use the modules and scripts. (The modules and scripts will run on a Mac OS X terminal. And it will probably run on other UNIX platforms, although we have not tested whether they indeed do.) The package also contains the Dawg control files that were used for the simulations. The latest version of the package (“ComplLiMment_P.verxxx”) can be found in the ‘lolipog’ directory at the FTP repository of the Bioinformatics Organization [85]. (ZIP 4746 kb) [file 12859_2016_945_MOESM2_ESM.zip › additional_file_2/ComplLiMment_P.ver0.6.1.2/MyPerlModules_LOLIPOG/MyPBS_UH.pm]

package MyPBS_UH;
#
###################################################################################
#	FA_LOLIPOG_P: A package to calculate First-Approximate LOg-LIkelihood for the Pattern Of Gaps,
#		as well as the first-approximate perfect score (described below),
#		of a given MSA (almost exclusively via Perl modules and scripts).
#
#	Version 0.3: Copyright (C) 2013 Kiyoshi Ezawa
#
#    This package is free software: you can redistribute it and/or modify
#    it under the terms of the GNU General Public License as published by
#    the Free Software Foundation, either version 3 of the License, or
#    (at your option) any later version.
#
#    This package is distributed in the hope that it will be useful,
#    but WITHOUT ANY WARRANTY; without even the implied warranty of
#    MERCHANTABILITY or FITNESS FOR A PARTICULAR PURPOSE.  See the
#    GNU General Public License for more details.
#
#    You should have received a copy of the GNU General Public License, "GNU_GPL.txt",
#    along with this package.  If not, see <http://www.gnu.org/licenses/>.
#
#    The author can be contacted by e-mailing to <kezawa dot ezawa3 at gmail dot com>
#    (replace " dot " and " at " with "." and "@", respectively).
###################################################################################
#
# MyPBS_UH.pm:
#	This module produces shell script to be submitted via PBS in the UH cluster systerm,
#	and manipulates various inputs/outputs of the PBS-submitted scripts.
#	It was made by revising the module 'MyGridEngine.pm'.
#
# MyGridEngine.pm:
#	This module produces shell script to be submitted via Grid Engine,
#	and manipulates various inputs/outputs of the GridEngine-submitted scripts.
#

use strict;
use warnings;

use Exporter;

our @ISA = qw(Exporter);

use MyFile_manipu qw(
	open_input_file open_output_file
	);
use MyArrayManipu qw(
	compare_interval_sets
	);
	## diff_array union_array nr_array

=probably unnecessary
use MyTreeManipu_II qw( br_output_tree );
	## input_tree_file read_tree_file input_subtree copy_tree
	## make_node2children make_node2parent
	## move_topnode segregate_subset_nodes
	## resolve_multipartite
use MyMalnIO qw(
	pr_phylip_aln pr_ODEN_input_lite
	);
	## extract_clw pr_clustal_like_lite_aa
use MyMalnManipu_suppl qw(
	extract_gap_blocks pad_concate_blocks
	gap_indicator splice_blocks_in_aln
	);
	## rm_spec_sites 
use MyTreeMap qw(
	bch_infer_gapstat_on_nodes
	);
	## fractionate_by_ndepth assign_node2closest_exoffs
	## initialize_node2inout assign_node2bival_states
=cut

=keep the following just in case
use MyArrayManipu_num qw( union_nmarray );
use MyTaxonomy qw(
	fetch_ext_offsprings fetch_all_offsprings
	);
	## fetch_ancestry fetch_last_common_ancestor_ov2 fetch_common_ancestors
use MyTreeManipu_IV qw(
	remove_trivial_nodes
	);
	## rm_external_node construct_neat_subtree
use MyTreeManipu_II_spe qw(
	input_ext_tree_file
	);
use MyMalnManipu_pep_spe qw( init_consv_hashes );
=cut

our @EXPORT_OK = qw(
	combine_pbs_options prepare_pbs_script
	) ;


##our $TOP_NODE = $MyTreeManipu_II::TOP_NODE;
##our $INDX_LENGTH = $MyTreeManipu_II::INDX_LENGTH;
##our $INDX_BOOT = $MyTreeManipu_II::INDX_BOOT;


# combine_pbs_options:
#	This subroutine collects PBS options from the template,
#	and combines them with the new PBS options to be imposed.
#	Basically, original options are kept as they are,
#	as long as they don't clash with the new settings.
#	When they do, the latter replaces the former.
#	Finally, new options not specified in the old setting
#	are appended.
#
#	The subroutine was made by revising 'combine_ge_options'
#	in the module 'MyGridEngine.pm'.
#
# INPUT: (\$template, \@new_options), where
#	$template is the path to the template of a shell script for PBS ;
#	@new_options = ([$option (with a hyphen prepended), $value], ...)
#	to be used for the submitted script. If the option is just a flag
#	and takes no value, $value is an empty string;
#
# OUTPUT: \@cmb_options, which follows the same format as @new_options,
#	stores the result of combining old and new options. 
#
sub combine_pbs_options (\$\@) {

	my ($template, $new_options) = @_;
	local $/ = "\n";

	my %new_options; # ($option => $new_value, ...) for the new options
	my %replaced; # ($option => $old_value, ...) for the options replaced

	foreach my $element (@{$new_options}) { $new_options{$element->[0]} = $element->[1]; }

		# Compare the old options with the new ones #

	my @cmb_options = ();
	my $fh_in = open_input_file (${$template});
	while (my $in = <$fh_in>) { # The main while-loop #

		## REVISED in revision to 'combine_pbs_options' ##
	    ($in =~ s/^\#PBS\s+//) or next; 
	    ##($in =~ s/^\#\$\s+//) or next; 

	    $in =~ s/\s+$//;
	    my ($option, $value) = split /\s+/, $in, 2;
	    (defined $value) or ($value = '');
	    my $new_value = $new_options{$option};

	    if (defined $new_value) {
		if (defined $replaced{$option}) {
		    print STDERR "[CAUTION 'combine_pbs_options'] The option '$option' has already been used !\n";
		    next;
		}
		push @cmb_options, [$option, $new_value];
		$replaced{$option} = $value;

	    } elsif (($option eq '-j') and (defined $new_options{'-e'})) {
		if (defined $replaced{'-e'}) {
		    print STDERR "[CAUTION 'combine_pbs_options'] The option '-e', which clashes with '-j', has already been used !\n";
		    next;
		}
		push @cmb_options, ['-e', $new_options{'-e'}];
		$replaced{'-e'} = "-j $value";

	    } elsif (($option eq '-e') and (defined $new_options{'-j'})) {
		if (defined $replaced{'-j'}) {
		    print STDERR "[CAUTION 'combine_pbs_options'] The option '-j', which clashes with '-e', has already been used !\n";
		    next;
		}
		push @cmb_options, ['-j', $new_options{'-j'}];
		$replaced{'-j'} = "-e $value";

	    } else {
		push @cmb_options, [$option, $value];
	    }
	}			# End of the main while-loop #
	close ($fh_in);

		# Append the new options not replaced the old one yet #

	foreach my $element (@{$new_options}) {
	    (defined $replaced{$element->[0]}) and next;
	    push @cmb_options, $element;
	}

	return \@cmb_options;

}			# End of the subroutine 'combine_pbs_options'


# prepare_pbs_script:
#	This subroutine prepares a shell script to be submitted via PBS,
#	by revising a template in a manner specified by the input hash and array.
#
#	The subroutine was made by revising 'prepare_ge_script' in the module 'MyGridEngine.pm'.
#
# prepare_ge_script:
#	This subroutine prepares a shell script to be submitted via GridEngine,
#	by revising a template in a manner specified by the input hash and array.
#
# INPUT: (\$template, \$outfile, \@options, \%revisions), where
#	$template is the path pointing to a template of the control file;
#	$outfile is the path of the control file to be used;
#	@options = ( [$option (with a hyphen prepended), $value], ...)
#	to be used for the script.
#	Basically, the options in the template are kept as long as they clash with
#	what are contained in @options;
#	%revisions = ($variable => $value, ...)
#	lists variables you want to modify compared to the template.
#	We ASSUME that the assignment lines do NOT begin with white spaces,
#	but simply takes the form '{variable}=value' from the beginning of the line.
#
# OUTPUT: 1 if the subroutine succeeded,
#	  0 if it failed.
#
sub prepare_pbs_script (\$\$\@\%) {

	my ($template, $outfile, $options, $revisions) = @_;
	local $/ = "\n";

	my $cmb_pbs_options = combine_pbs_options (${$template}, @{$options});

	my $fh_in = open_input_file (${$template});
	unless (defined $fh_in) {
	    print STDERR "[ERROR 'prepare_pbs_script'] FAILED to open the template:\n";
	    print STDERR "    '${$template}' !\n\n";
	    return 0;
	}

	my $fh_out = open_output_file (${$outfile}, 0);
	unless (defined $fh_out) {
	   close ($fh_in);
	   print STDERR "[ERROR 'prepare_pbs_script'] FAILED to open the output file:\n";
	   print STDERR "     '${$outfile}' !\n\n";
	   return 0;
	}

		# Print out the header part #
	my $reserved;
	while (my $in = <$fh_in>) { # The 1st while-loop # 
	    unless ($in =~ m/^\#/) {
		($in =~ m/\S/) and ($reserved = $in);
		last;
	    }
		## REVISED in revision to 'prepare_pbs_script' ##
	    if ($in =~ m/^\#PBS/) {
		my ($option)= ($in =~ m/^\#PBS\s+(\S+)/);
		if ((defined $option) and ($option eq $cmb_pbs_options->[0][0])) {
			# Replace the old option with the new one, if available
		    my $new_option = shift @{$cmb_pbs_options};
		    print $fh_out join (' ', '#PBS', @{$new_option}), "\n";
		}
		next; # Skip the old option #
	    }
	    ##($in =~ m/^\#\$/) and next; # Skip the old option #

	    print $fh_out $in;
	}			# End of the 1st while-loop #

		## REVISED in revision to 'prepare_pbs_script' ##
	print $fh_out '#', "\n";
	##print $fh_out "\n";

		# Print out combined options #
	foreach my $info (@{$cmb_pbs_options}) { # The 2nd foreach-loop #
	    my ($option, $value) = @{$info};
	    ($value ne '') and ($option .= ' ' . $value );

		## REVISED in revision to 'prepare_pbs_script' ##
	    print $fh_out '#PBS' . ' '  . $option, "\n";
	    ##print $fh_out '#$' . ' '  . $option, "\n";
	}			# End of the 2nd foreach-loop #

	print $fh_out "\n"; ## ADDED in revision to 'prepare_pbs_script' ##


		# Modify the parameter section #

	my %already; # ( $variable => 1, ...) for the variables already modified #

	while (1) { # The main while-loop #
	    my $line;
	    if (defined $reserved) {
		$line = $reserved;
		$reserved = undef;
	    } else {
		$line = <$fh_in>;
		(defined $line) or last;
	    }

		## REVISED in revision to 'prepare_pbs_script' ##
	    ($line =~ m/^\#PBS/) and next; ## Skip the old PBS options #
	    ## ($line =~ m/^\#\$/) and next; ## Skip the old GE options #

	    if (uc ($line) =~ m/END\s+OF\s+(?:THE\s+)?PARAMETER\s+SETTING\s+BY\s+THE\s+USER/) {
		$reserved = $line;
		last;
	    }

	    my ($variable, $value) = ($line =~ m/^(\w+)\=(\S*)/ );

		# leave the line intact if no change is required #
	    unless ((defined $variable) and (defined $value)
		   and (defined $revisions->{$variable})) {
		print $fh_out $line;
		next;
	    }

	    $already{$variable} = 1;

	    if ( (($value =~ m/^\'/) and ($value =~ m/\'$/)) or
		 (($value =~ m/^\"/) and ($value =~ m/\"$/)) ) {
		substr ($value, 0, 1, '');
		substr ($value, -1, 1, '');
	    }

	    my $new_value = $revisions->{$variable};

		# leave the line intact if the variable is expected to remain the same #
	    if ($new_value eq $value) {
		print $fh_out $line;
		next;
	    }

		# Modify the parameter as specified #
	    print $fh_out '##', ' ' ,  $line;
	    ($new_value =~ m/^\d+$/) or ($new_value = "'$new_value'");
	    print $fh_out $variable, '=', $new_value, "\n\n";

	}			# End of the main while-loop #

		## Specify the remaining variables ##

	print $fh_out "\n", '    # The remaining variables to be fixed', "\n\n"; 

	my @additional = ();
	foreach my $variable (sort keys %{$revisions}) { # The subsidiary foreach-loop #
	    (defined $already{$variable}) and next;
	    
	     printf $fh_out "%s=%s\n", $variable, $revisions->{$variable}; 
	     push @additional, $variable;

	}			# End of the subsidiary foreach-loop #
	print $fh_out "\n";

	if (defined $reserved) {
	    print $fh_out $reserved;
	} elsif (@additional>0) {
	    print STDERR "[WARNING 'prepare_pbs_script'] It may have been too late specifying the additional variables :\n";
	    print STDERR ' ' x 5, join (', ', @additional), " .\n\n";
	}

		## Print out the remaining part until the end of the script file ##
	while (my $line = <$fh_in>) { print $fh_out $line; }

	close ($fh_in);
	close ($fh_out);

	return 1;

}	# end of the subroutine 'prepare_pbs_script' #


1;	# a "spell" which makes the module "use"-able and/or "require"-able #
