# Supplementary material for: Characterization of multiple sequence alignment errors using complete-likelihood score and position-shift map
Source: BMC Bioinformatics. 2016 Mar 18;17:133. doi: 10.1186/s12859-016-0945-5 (PMC4799563; doi:10.1186/s12859-016-0945-5)
Supplement: Additional file 2: — The ZIP archive of a package that contains the original versions of Perl modules and scripts used for creating the simulated and reconstructed MSAs and for analyzing these MSAs. It also contains a README file that describes how to use the modules and scripts. (The modules and scripts will run on a Mac OS X terminal. And it will probably run on other UNIX platforms, although we have not tested whether they indeed do.) The package also contains the Dawg control files that were used for the simulations. The latest version of the package (“ComplLiMment_P.verxxx”) can be found in the ‘lolipog’ directory at the FTP repository of the Bioinformatics Organization [85]. (ZIP 4746 kb) [file 12859_2016_945_MOESM2_ESM.zip › additional_file_2/ComplLiMment_P.ver0.6.1.2/MyPerlModules_LOLIPOG/MyPertProb_locMSA_dawg_smpl.pm]

package MyPertProb_locMSA_dawg_smpl;
#
###################################################################################
#	FA_LOLIPOG_P: A package to calculate First-Approximate LOg-LIkelihood for the Pattern Of Gaps,
#		as well as the first-approximate perfect score (described below),
#		of a given MSA (almost exclusively via Perl modules and scripts).
#
#	Version 0.6: Copyright (C) 2015 Kiyoshi Ezawa
#
#    This package is free software: you can redistribute it and/or modify
#    it under the terms of the GNU General Public License as published by
#    the Free Software Foundation, either version 3 of the License, or
#    (at your option) any later version.
#
#    This package is distributed in the hope that it will be useful,
#    but WITHOUT ANY WARRANTY; without even the implied warranty of
#    MERCHANTABILITY or FITNESS FOR A PARTICULAR PURPOSE.  See the
#    GNU General Public License for more details.
#
#    You should have received a copy of the GNU General Public License, "GNU_GPL.txt",
#    along with this package.  If not, see <http://www.gnu.org/licenses/>.
#
#    The author can be contacted by e-mailing to <kezawa dot ezawa3 at gmail dot com>
#    (replace " dot " and " at " with "." and "@", respectively).
###################################################################################
#
# MyPertProb_locMSA_dawg_smpl.pm:
#	This Perl module is a collection of subroutines
#	that perform perturbation calculations of the probability
#	of a given SAMPLE local multiple sequence alignment (MSA),
#	under Dawg's indel model (Cartwright 2005) with the space- and time-homogeneous indel rates.
#	
#	It was created by taking advantage of some subroutines in 'MyPertProb_locPWA_dawg.pm'.
#
#	[CREATION STARTED on May 8 (Fri), 2015, ENDED on ...]
#
# MyPertProb_locPWA_dawg.pm:
#	This Perl module is a collection of subroutines
#	that perform perturbation calculations of the probability
#	of a given local pairwise sequence alignment (PWA),
#	under Dawg's indel model (Cartwright 2005) with the space- and time-homogeneous indel rates.
#	(Creation STARTED on April 28 (Tue), 2015, ENDED on ...)
#

use strict;
use warnings;

use MyArrayManipu_num qw( diff_nmarray log_sum_exp );
	## union_nmarray

use MyPertProb_locPWA_dawg qw(
	mfac_null_2events
	mfac_asites_vs_dgaps_1event  mfac_asites_vs_dgaps_2events
	mfac_agaps_vs_dsites_1event  mfac_agaps_vs_dsites_2events
	mfac_asites_nhom_dsites_2events  mfac_asites_nhom_dsites_3events
	);


=set aside for later use
use MyTreeManipu_II qw(
		);
	## input_tree_file read_tree_file br_output_tree

use MyArrayManipu qw( diff_array union_array nr_array);

use MyMalnIO qw( pr_ODEN_input );

use MyTaxonomy qw(
	fetch_ancestry 
	fetch_last_common_ancestor_ov2
	fetch_common_ancestors
		);
	## fetch_ext_offsprings fetch_all_offsprings
	## fetch_ext_offsprings_br

use MyTreeManipu_III qw(
	make_node2abs_depth make_node2ct_exoffs
	);

use MyTreeMap_II qw(
	locate_parsim_changes
	);
use MyTreeMap_D qw(
	map_parsim_states_dollo_msa
	);
	# ct_presext_dollo_bu map_node2parsstat_dollo_td
	# map_parsim_states_dollo_clm
	# map_parsim_states_dollo_1clm
=cut

use Exporter;

our @ISA = qw(Exporter);

our @EXPORT_OK = qw(
	mfac_lone_dsites_vs_ddgaps_2events_3rd
	mfac_dgaps2_nested_in_dgaps3_2events
	mfac_dgaps2_nested_in_dgaps3_3events
	);


	# This specifies the level of tests on the main subroutines,
	# 'xxx', ...
	# (0, Nothing; 1, brief; 2, a bit detailed; 3, quite detailed; 5, very detailed)
##our $TEST_LEVEL = 1;
##our $TEST_LEVEL = 2;
##our $TEST_LEVEL = 3;
our $TEST_LEVEL = 5;

	# This specifies the level of tests on the primary satellite subroutines,
	# 'cal_lnlk1_indel_scn_cls', ...
	# (0, Nothing; 1, brief; 2, a bit detailed; 3, quite detailed; 5, very detailed)
##our $TEST_LEVEL1 = 1;
##our $TEST_LEVEL1 = 2;
##our $TEST_LEVEL1 = 3;
our $TEST_LEVEL1 = 5;

	### DEFINITIONS of the SUBROUTINES ###


	## (I) Fundamental subroutines that give basic functions necessary for the practical perturbation calculations. ##

# F_e_neg:
#	This basic subroutine calculates the basic function:
#	F_e- (x,t) := \int_{0}^{t} dt1 exp(-x*t)
#		= (1 - exp(-x*t))/x if x,
#		= 0, := t if x == 0.
#	It is defined in Eq.(SR-8B.2) in Supplementary Results 8B.
#
#	[CREATED on April 28 (Tue), 2015.] ... IMPORTED from 'MyPertProb_locPWA_dawg.pm'.
#
# INPUT: ($x, $t), both of which are real numbers.
#
# OUTPUT: $f_en = F_e- (x,t).
#
sub F_e_neg ($$) {

	my ($x, $t) = @_;

	my $f_en = ($x == 0) ? $t : (1 - exp (-$x*$t))/$x ;

	return $f_en;

}	# End of the subroutine 'F_e_neg'. #


	## (II) Main subroutines that perform the practical perturbation calculations on sample local MSAs. ##


# mfac_lone_dsites_vs_ddgaps_2events_3rd:
#	This subroutine calculates the portion of the multiplication factor contributed by the "3rd type" of the 2-event (next-parsimonious) local indel history.
#	The history is supposed to be consistent with a run of $n_D1 (= Delta L^{D1}) sites in the sequence 1
#	aligned with a run of gaps in each of sequences 2 and 3, all in between a pair of PASs, (i.e., the local MSA in case (III)).
#	And the history is considered under a 3-OTU tree whose internal node is regarded as the root.
#
#	The subroutine uses the formula, Eq.(VI-3.13') in Results VI.
#
#	[CREATED on May 8 (Fri), 2015.]
#
# INPUT: ($n_D1, \@set_params1, \@set_params2, \@set_params3), where
#
#	$n_D1 is the number of sites that sequence 1 has in between the PASs.
#
#	@set_params1/2/3 = ($b1/2/3, $lambda_I1/2/3, $lambda_D1/2/3, \@freqs_I1/2/3, \@freqs_D1/2/3, $cutoff_I1/2/3, $cutoff_D1/2/3)
#	are indel model parameters along the branch between the root and sequence 1/2/3,
#	with
#	$b1/2/3 is the branch length,
#	$lambda_I1/2/3 and $lambda_D1/2/3 are the total insertion rate and the total deletion rate, respectively, per unit branch length and per site;
#	$freqs_I1/2/3[$l] ($l=1,...,$cutoff_I1/2/3) is the relative frequency of $l-residue insertions;
#	$freqs_D1/2/3[$l] ($l=1,...,$cutoff_D1/2/3) is the relative frequency of $l-residue deletions.
#
# OUTPUT: $mfac_3rd, which is the portion of the multiplication factor we desire.
#
#	The subroutine returns undef if it encounters an error.
#
sub mfac_lone_dsites_vs_ddgaps_2events_3rd ($\@\@\@) {

	my ($n_D1, $set_params1, $set_params2, $set_params3) = @_;

	my ($b1, $lambda_I1, $lambda_D1, $freqs_I1, $freqs_D1, $cutoff_I1, $cutoff_D1) = @{$set_params1};
	my ($b2, $lambda_I2, $lambda_D2, $freqs_I2, $freqs_D2, $cutoff_I2, $cutoff_D2) = @{$set_params2};
	my ($b3, $lambda_I3, $lambda_D3, $freqs_I3, $freqs_D3, $cutoff_I3, $cutoff_D3) = @{$set_params3};

	unless (($n_D1 <= $cutoff_D2) and ($n_D1 <= $cutoff_D3)) { # In this case, the 3rd type local history canNOT contribute a probability.
	    return 0;
	}

	my $prob_b1 = exp ( -($lambda_I1 + $lambda_D1) * $n_D1 * $b1 );
	my $prob_b2 = $lambda_D2 * $freqs_D2->[$n_D1] * (1 - exp (-($lambda_I2 + $lambda_D2) * $n_D1 * $b2)) /(($lambda_I2 + $lambda_D2)*$n_D1) ;
	my $prob_b3 = $lambda_D3 * $freqs_D3->[$n_D1] * (1 - exp (-($lambda_I3 + $lambda_D3) * $n_D1 * $b3)) /(($lambda_I3 + $lambda_D3)*$n_D1) ;

	my $mfac_3rd = $prob_b1 * $prob_b2 * $prob_b3 ;

	return $mfac_3rd ;

}	# End of the subroutine 'mfac_lone_dsites_vs_ddgaps_2events_3rd'. #


# tld_mu_P_msa_E:
#	This satellite subroutine of 'mfac_dgaps2_nested_in_dgaps3_2events'
#	calculates the \tilde{\mu}_P[(E)], which is the multiplication factor contributed by
#	a history consisting of an insertion along branch 1 and a deletion along branch 3.
#	The root state in this case is identical to that of sequence 2, i.e., [L, 1,...,i, j,...,\Delta L^{D1}, R].
#
#	The portion is calculated according to Eq.(SR-9.2b') in Supplementary Results.
#
#	[CREATED on May 9 (Sat), 2015.]
#
# INPUT: ($n_D1, $i, $j, \@set_params1, \@set_params2, \@set_params3), where
#
#	$n_D1 is the number of sites that sequence 1 has in between the PASs;
#	Sequence 2 has a run of gaps flanked by the sites homologous to the $i th and the $j th sites in sequence 1.
#	(And sequence 3 has a run of gaps aligned with the whole run of $n_D1 sites in sequence 1.)
#
#	@set_params1/2/3 = ($b1/2/3, $lambda_I1/2/3, $lambda_D1/2/3, \@freqs_I1/2/3, \@freqs_D1/2/3, $cutoff_I1/2/3, $cutoff_D1/2/3)
#	are indel model parameters along the branch between the root and sequence 1/2/3,
#	with
#	$b1/2/3 is the branch length,
#	$lambda_I1/2/3 and $lambda_D1/2/3 are the total insertion rate and the total deletion rate, respectively, per unit branch length and per site;
#	$freqs_I1/2/3[$l] ($l=1,...,$cutoff_I1/2/3) is the relative frequency of $l-residue insertions;
#	$freqs_D1/2/3[$l] ($l=1,...,$cutoff_D1/2/3) is the relative frequency of $l-residue deletions.
#
# OUTPUT: $tmu_P_E, which is the multiplication factor we desire.
#
#	The subroutine returns undef if it encounters an error.
#
sub tld_mu_P_msa_E ($$$\@\@\@) {

	my ($n_D1, $i, $j, $set_params1, $set_params2, $set_params3) = @_;

	my ($b1, $lambda_I1, $lambda_D1, $freqs_I1, $freqs_D1, $cutoff_I1, $cutoff_D1) = @{$set_params1};
	my ($b2, $lambda_I2, $lambda_D2, $freqs_I2, $freqs_D2, $cutoff_I2, $cutoff_D2) = @{$set_params2};
	my ($b3, $lambda_I3, $lambda_D3, $freqs_I3, $freqs_D3, $cutoff_I3, $cutoff_D3) = @{$set_params3};

	my $l_I1 = $j - $i - 1;
	my $l_D3 = $n_D1 - $l_I1;

	unless (($l_I1 > 0) and ($l_D3 > 0)) {
	    print STDOUT "[ERROR 'tld_mu_P_msa_E'] (A) NEGATIVE INDEL LENGTH(S) found: (l_I1, l_D3) = ($l_I1, $l_D3): $! !\n\n";
	    return undef;
	} 

	unless (($l_I1 <= $cutoff_I1) and ($l_D3 <= $cutoff_D3)) { # This history has the occurrence probability = ZERO under the given indel model.
	   return 0;
	}

	my $lambda1 = $lambda_I1 + $lambda_D1;
	my $mu_P_I1 = $lambda_I1 * $freqs_I1->[$l_I1] * (1 - exp (-$lambda1 * $l_I1 * $b1)) /($lambda1 * $l_I1) ;

	my $lambda3 = $lambda_I3 + $lambda_D3;
	my $mu_P_D3 = $lambda_D3 * $freqs_D3->[$l_D3] * (exp ($lambda3 * $l_D3 * $b3) - 1) /($lambda3 * $l_D3);

	my $tmu_P_E = $mu_P_I1 * $mu_P_D3 ;

	return $tmu_P_E ;

}	# End of the subroutine 'tld_mu_P_msa_E'. #


# tld_mu_P_msa_F:
#	This satellite subroutine of 'mfac_dgaps2_nested_in_dgaps3_2events'
#	calculates the \tilde{\mu}_P[(F)], which is the multiplication factor contributed by
#	a history consisting of a deletion along branch 2 and a deletion along branch 3.
#	The root state in this case is identical to that of sequence 1, i.e., [L, 1, ..., \Delta L^{D1}, R].
#
#	The portion is calculated according to Eq.(SR-9.2c') in Supplementary Results.
#
#	[CREATED on May 9 (Sat), 2015.]
#
# INPUT: ($n_D1, $i, $j, \@set_params1, \@set_params2, \@set_params3), where
#
#	$n_D1 is the number of sites that sequence 1 has in between the PASs;
#	Sequence 2 has a run of gaps flanked by the sites homologous to the $i th and the $j th sites in sequence 1.
#	(And sequence 3 has a run of gaps aligned with the whole run of $n_D1 sites in sequence 1.)
#
#	@set_params1/2/3 = ($b1/2/3, $lambda_I1/2/3, $lambda_D1/2/3, \@freqs_I1/2/3, \@freqs_D1/2/3, $cutoff_I1/2/3, $cutoff_D1/2/3)
#	are indel model parameters along the branch between the root and sequence 1/2/3,
#	with
#	$b1/2/3 is the branch length,
#	$lambda_I1/2/3 and $lambda_D1/2/3 are the total insertion rate and the total deletion rate, respectively, per unit branch length and per site;
#	$freqs_I1/2/3[$l] ($l=1,...,$cutoff_I1/2/3) is the relative frequency of $l-residue insertions;
#	$freqs_D1/2/3[$l] ($l=1,...,$cutoff_D1/2/3) is the relative frequency of $l-residue deletions.
#
# OUTPUT: $tmu_P_F, which is the multiplication factor we desire.
#
#	The subroutine returns undef if it encounters an error.
#
sub tld_mu_P_msa_F ($$$\@\@\@) {

	my ($n_D1, $i, $j, $set_params1, $set_params2, $set_params3) = @_;

	my ($b1, $lambda_I1, $lambda_D1, $freqs_I1, $freqs_D1, $cutoff_I1, $cutoff_D1) = @{$set_params1};
	my ($b2, $lambda_I2, $lambda_D2, $freqs_I2, $freqs_D2, $cutoff_I2, $cutoff_D2) = @{$set_params2};
	my ($b3, $lambda_I3, $lambda_D3, $freqs_I3, $freqs_D3, $cutoff_I3, $cutoff_D3) = @{$set_params3};

	my $l_D2 = $j - $i - 1;
	my $l_D3 = $n_D1;

	unless (($l_D2 > 0) and ($l_D3 > 0)) {
	    print STDOUT "[ERROR 'tld_mu_P_msa_F'] (A) NEGATIVE INDEL LENGTH(S) found: (l_D2, l_D3) = ($l_D2, $l_D3): $! !\n\n";
	    return undef;
	} 

	unless (($l_D2 <= $cutoff_D2) and ($l_D3 <= $cutoff_D3)) { # This history has the occurrence probability = ZERO under the given indel model.
	   return 0;
	}

	my $lambda1 = $lambda_I1 + $lambda_D1;
	my $lambda2 = $lambda_I2 + $lambda_D2;
	my $lambda3 = $lambda_I3 + $lambda_D3;

	my $mu_P_D2 = $lambda_D2 * $freqs_D2->[$l_D2] * (exp ($lambda2 * $l_D2 * $b2) - 1) /($lambda2 * $l_D2) ;

	my $mu_P_D3 = $lambda_D3 * $freqs_D3->[$l_D3] * (exp ($lambda3 * $l_D3 * $b3) - 1) /($lambda3 * $l_D3);

	my $tmu_P_F = exp (-($lambda1*$b1 + $lambda2*$b2 + $lambda3*$b3) * $l_D2) * $mu_P_D2 * $mu_P_D3 ;

	return $tmu_P_F ;

}	# End of the subroutine 'tld_mu_P_msa_F'. #


# mfac_dgaps2_nested_in_dgaps3_2events:
#	This subroutine calculates the portion of the multiplication factor contributed by the 2-event (parsimonious) local indel histories.
#	The histories are suppposed to be consistent with a run of $n_D1 gaps in sequence 3 and a run of ($j - $i-1) gaps in sequence 2;
#	the latter is nested in the former, in between a pair of PASs. This local MSA belongs to case (IV).
#	And the histories are considered under a 3-OTU tree whose internal node is regarded as the root.
#	
#	The subroutine uses the formula, Eq.(SR-9.2a) supplemented with Eqs.(SR-92b',2c').
#
#	[CREATED on May 8 (Fri), 2015.]
#
#
# INPUT: ($n_D1, $i, $j, \@set_params1, \@set_params2, \@set_params3), where
#
#	$n_D1 is the number of sites that sequence 1 has in between the PASs;
#	Sequence 2 has a run of gaps flanked by the sites homologous to the $i th and the $j th sites in sequence 1.
#	(And sequence 3 has a run of gaps aligned with the whole run of $n_D1 sites in sequence 1.)
#
#	@set_params1/2/3 = ($b1/2/3, $lambda_I1/2/3, $lambda_D1/2/3, \@freqs_I1/2/3, \@freqs_D1/2/3, $cutoff_I1/2/3, $cutoff_D1/2/3)
#	are indel model parameters along the branch between the root and sequence 1/2/3,
#	with
#	$b1/2/3 is the branch length,
#	$lambda_I1/2/3 and $lambda_D1/2/3 are the total insertion rate and the total deletion rate, respectively, per unit branch length and per site;
#	$freqs_I1/2/3[$l] ($l=1,...,$cutoff_I1/2/3) is the relative frequency of $l-residue insertions;
#	$freqs_D1/2/3[$l] ($l=1,...,$cutoff_D1/2/3) is the relative frequency of $l-residue deletions.
#
# OUTPUT: ($mfac_2ev, \@components), where
#	$mfac_2ev is the portion of the multiplication factor we desire;
#	@components stores the components of $mfac_2ev.
#
#	The subroutine returns undef if it encounters an error.
#
sub mfac_dgaps2_nested_in_dgaps3_2events ($$$\@\@\@) {

	my ($n_D1, $i, $j, $set_params1, $set_params2, $set_params3) = @_;

	unless (($n_D1 > 1) and (0 <= $i) and ($i+1 < $j) and ($j <= $n_D1+1)) {
	    print STDOUT "[ERROR 'mfac_dgaps2_nested_in_dgaps3_2events'] ILLEGAL INPUT: ", '($n_D1, $i, $j) = ', "($n_D1, $i, $j) : $! !\n\n";
	    return (undef, undef); 
	}

	unless (($i != 0) or ($j != $n_D1+1)) {
	    print STDOUT "[ERROR 'mfac_dgaps2_nested_in_dgaps3_2events'] ILLEGAL INPUT: ", '($n_D1, $i, $j) = ', "($n_D1, $i, $j) : $! !\n\n";
	    return (undef, undef); 
	}


	my $tmu_P_E = tld_mu_P_msa_E ($n_D1, $i, $j, @{$set_params1}, @{$set_params2}, @{$set_params3}) ;

	unless (defined $tmu_P_E) {
	    print STDOUT "[ERROR 'mfac_dgaps2_nested_in_dgaps3_2events'] The subroutine 'tld_mu_P_msa_E' FAILED: $! !\n\n";
	    return (undef, undef);
	}

	my $tmu_P_F = tld_mu_P_msa_F ($n_D1, $i, $j, @{$set_params1}, @{$set_params2}, @{$set_params3}) ;

	unless (defined $tmu_P_F) {
	    print STDOUT "[ERROR 'mfac_dgaps2_nested_in_dgaps3_2events'] The subroutine 'tld_mu_P_msa_F' FAILED: $! !\n\n";
	    return (undef, undef);
	}

	my $mfac_2ev = $tmu_P_E + $tmu_P_F ;
	my @components = ($tmu_P_E, $tmu_P_F);

	return ($mfac_2ev, \@components) ;


}	# End of the subroutine 'mfac_dgaps2_nested_in_dgaps3_2events'. #


# tld_mu_P_msa_G12:
#	This satellite subroutine of 'mfac_dgaps2_nested_in_dgaps3_3events'
#	calculates the \tilde{\mu}_P[(G-1)] + \tilde{\mu}_P[(G-2)], which is the portion of the multiplication factor
#	contributed by the 3-event histories each of which consists of a two-event history equivalent to an insertion along branch 1
#	and a deletion along branch 3.
#	The root state in this case is identical to that of sequence 2, i.e., [L, 1,...,i, j,...,\Delta L^{D1}, R].
#
#	The portion is calculated according to Eq.(SR-9.4a,b) in Supplementary Results.
#
#	[CREATED on May 9 (Sat), 2015.]
#
# INPUT: ($n_D1, $i, $j, \@set_params1, \@set_params2, \@set_params3), where
#
#	$n_D1 is the number of sites that sequence 1 has in between the PASs;
#	Sequence 2 has a run of gaps flanked by the sites homologous to the $i th and the $j th sites in sequence 1.
#	(And sequence 3 has a run of gaps aligned with the whole run of $n_D1 sites in sequence 1.)
#
#	@set_params1/2/3 = ($b1/2/3, $lambda_I1/2/3, $lambda_D1/2/3, \@freqs_I1/2/3, \@freqs_D1/2/3, $cutoff_I1/2/3, $cutoff_D1/2/3)
#	are indel model parameters along the branch between the root and sequence 1/2/3,
#	with
#	$b1/2/3 is the branch length,
#	$lambda_I1/2/3 and $lambda_D1/2/3 are the total insertion rate and the total deletion rate, respectively, per unit branch length and per site;
#	$freqs_I1/2/3[$l] ($l=1,...,$cutoff_I1/2/3) is the relative frequency of $l-residue insertions;
#	$freqs_D1/2/3[$l] ($l=1,...,$cutoff_D1/2/3) is the relative frequency of $l-residue deletions.
#
# OUTPUT: $tmu_P_G12, which is the multiplication factor we desire.
#
#	The subroutine returns undef if it encounters an error.
#
sub tld_mu_P_msa_G12 ($$$\@\@\@) {

	my ($n_D1, $i, $j, $set_params1, $set_params2, $set_params3) = @_;

	my ($b1, $lambda_I1, $lambda_D1, $freqs_I1, $freqs_D1, $cutoff_I1, $cutoff_D1) = @{$set_params1};
	my ($b2, $lambda_I2, $lambda_D2, $freqs_I2, $freqs_D2, $cutoff_I2, $cutoff_D2) = @{$set_params2};
	my ($b3, $lambda_I3, $lambda_D3, $freqs_I3, $freqs_D3, $cutoff_I3, $cutoff_D3) = @{$set_params3};

	my $l_I1 = $j - $i - 1;
	my $l_D3 = $n_D1 - $l_I1;

	unless (($l_I1 > 0) and ($l_D3 > 0)) {
	    print STDOUT "[ERROR 'tld_mu_P_msa_G12'] (A) NEGATIVE INDEL LENGTH(S) found: (l_I1, l_D3) = ($l_I1, $l_D3): $! !\n\n";
	    return undef;
	} 

	unless (($l_I1 <= 2* $cutoff_I1) and ($l_D3 <= $cutoff_D3)) { # This history has the occurrence probability = ZERO under the given indel model.
	   return 0;
	}

	my $lambda1 = $lambda_I1 + $lambda_D1;
	my $lambda3 = $lambda_I3 + $lambda_D3;

	my ($tmu_P_I1_2ev, $components_I1_2ev) = mfac_agaps_vs_dsites_2events ($l_I1, $b1, $lambda_I1, $lambda_D1, @{$freqs_I1}, @{$freqs_D1}, $cutoff_I1, $cutoff_D1);
	unless (defined $tmu_P_I1_2ev) {
	    print STDOUT "[ERROR 'tld_mu_P_msa_G12'] Subroutine 'mfac_agaps_vs_dsites_2events' FAILED : $! !\n\n";
	    return undef;
	}
	##my $mu_P_I1 = $lambda_I1 * $freqs_I1->[$l_I1] * (1 - exp (-$lambda1 * $l_I1 * $b1)) /($lambda1 * $l_I1) ;

	my $mu_P_D3 = $lambda_D3 * $freqs_D3->[$l_D3] * (exp ($lambda3 * $l_D3 * $b3) - 1) /($lambda3 * $l_D3);

	my $tmu_P_G12 = $tmu_P_I1_2ev * $mu_P_D3 ;

	return $tmu_P_G12 ;

}	# End of the subroutine 'tld_mu_P_msa_G12'. #


# tld_mu_P_msa_G34:
#	This satellite subroutine of 'mfac_dgaps2_nested_in_dgaps3_3events'
#	calculates the \tilde{\mu}_P[(G-3)] + \tilde{\mu}_P[(G-4)], which is the portion of the multiplication factor
#	contributed by the 3-event histories each of which consists of an insertion along branch 1
#	and a 2-event history equivalent to a deletion along branch 3.
#	The root state in this case is identical to that of sequence 2, i.e., [L, 1,...,i, j,...,\Delta L^{D1}, R].
#
#	The portion is calculated according to Eq.(SR-9.4c,d) in Supplementary Results.
#
#	[CREATED on May 9 (Sat), 2015.]
#
# INPUT: ($n_D1, $i, $j, \@set_params1, \@set_params2, \@set_params3), where
#
#	$n_D1 is the number of sites that sequence 1 has in between the PASs;
#	Sequence 2 has a run of gaps flanked by the sites homologous to the $i th and the $j th sites in sequence 1.
#	(And sequence 3 has a run of gaps aligned with the whole run of $n_D1 sites in sequence 1.)
#
#	@set_params1/2/3 = ($b1/2/3, $lambda_I1/2/3, $lambda_D1/2/3, \@freqs_I1/2/3, \@freqs_D1/2/3, $cutoff_I1/2/3, $cutoff_D1/2/3)
#	are indel model parameters along the branch between the root and sequence 1/2/3,
#	with
#	$b1/2/3 is the branch length,
#	$lambda_I1/2/3 and $lambda_D1/2/3 are the total insertion rate and the total deletion rate, respectively, per unit branch length and per site;
#	$freqs_I1/2/3[$l] ($l=1,...,$cutoff_I1/2/3) is the relative frequency of $l-residue insertions;
#	$freqs_D1/2/3[$l] ($l=1,...,$cutoff_D1/2/3) is the relative frequency of $l-residue deletions.
#
# OUTPUT: $tmu_P_G34, which is the multiplication factor we desire.
#
#	The subroutine returns undef if it encounters an error.
#
sub tld_mu_P_msa_G34 ($$$\@\@\@) {

	my ($n_D1, $i, $j, $set_params1, $set_params2, $set_params3) = @_;

	my ($b1, $lambda_I1, $lambda_D1, $freqs_I1, $freqs_D1, $cutoff_I1, $cutoff_D1) = @{$set_params1};
	my ($b2, $lambda_I2, $lambda_D2, $freqs_I2, $freqs_D2, $cutoff_I2, $cutoff_D2) = @{$set_params2};
	my ($b3, $lambda_I3, $lambda_D3, $freqs_I3, $freqs_D3, $cutoff_I3, $cutoff_D3) = @{$set_params3};

	my $l_I1 = $j - $i - 1;
	my $l_D3 = $n_D1 - $l_I1;

	unless (($l_I1 > 0) and ($l_D3 > 0)) {
	    print STDOUT "[ERROR 'tld_mu_P_msa_G34'] (A) NEGATIVE INDEL LENGTH(S) found: (l_I1, l_D3) = ($l_I1, $l_D3): $! !\n\n";
	    return undef;
	} 

	unless (($l_I1 <= $cutoff_I1) and ($l_D3 <= 2 * $cutoff_D3)) { # This history has the occurrence probability = ZERO under the given indel model.
	   return 0;
	}

	my $lambda1 = $lambda_I1 + $lambda_D1;
	my $lambda3 = $lambda_I3 + $lambda_D3;

	my $mu_P_I1 = $lambda_I1 * $freqs_I1->[$l_I1] * (1 - exp (-$lambda1 * $l_I1 * $b1)) /($lambda1 * $l_I1) ;

	my ($tmu_P_D3_2ev, $components_D3_2ev) = mfac_asites_vs_dgaps_2events ($l_D3, $b3, $lambda_I3, $lambda_D3, @{$freqs_I3}, @{$freqs_D3}, $cutoff_I3, $cutoff_D3);
	unless (defined $tmu_P_D3_2ev) {
	    print STDOUT "[ERROR 'tld_mu_P_msa_G34'] Subroutine 'mfac_asites_vs_dgaps_2events' FAILED: $! !\n\n";
	    return undef;
	}
	##my $mu_P_D3 = $lambda_D3 * $freqs_D3->[$l_D3] * (exp ($lambda3 * $l_D3 * $b3) - 1) /($lambda3 * $l_D3);

	my $tmu_P_G34 = $mu_P_I1 * $tmu_P_D3_2ev ;

	return $tmu_P_G34 ;

}	# End of the subroutine 'tld_mu_P_msa_G34'. #


# tld_mu_P_msa_H12:
#	This satellite subroutine of 'mfac_dgaps2_nested_in_dgaps3_3events'
#	calculates the \tilde{\mu}_P[(H-1)] + \tilde{\mu}_P[(H-2)], which is the portion of the multiplication factor contributed by
#	the 3-event histories each of which consists of a 2-event history equivalent to a deletion along branch 2
#	and a deletion along branch 3.
#	The root state in this case is identical to that of sequence 1, i.e., [L, 1, ..., \Delta L^{D1}, R].
#
#	The portion is calculated according to Eq.(SR-9.4e,f) in Supplementary Results.
#
#	[CREATED on May 9 (Sat), 2015.]
#
# INPUT: ($n_D1, $i, $j, \@set_params1, \@set_params2, \@set_params3), where
#
#	$n_D1 is the number of sites that sequence 1 has in between the PASs;
#	Sequence 2 has a run of gaps flanked by the sites homologous to the $i th and the $j th sites in sequence 1.
#	(And sequence 3 has a run of gaps aligned with the whole run of $n_D1 sites in sequence 1.)
#
#	@set_params1/2/3 = ($b1/2/3, $lambda_I1/2/3, $lambda_D1/2/3, \@freqs_I1/2/3, \@freqs_D1/2/3, $cutoff_I1/2/3, $cutoff_D1/2/3)
#	are indel model parameters along the branch between the root and sequence 1/2/3,
#	with
#	$b1/2/3 is the branch length,
#	$lambda_I1/2/3 and $lambda_D1/2/3 are the total insertion rate and the total deletion rate, respectively, per unit branch length and per site;
#	$freqs_I1/2/3[$l] ($l=1,...,$cutoff_I1/2/3) is the relative frequency of $l-residue insertions;
#	$freqs_D1/2/3[$l] ($l=1,...,$cutoff_D1/2/3) is the relative frequency of $l-residue deletions.
#
# OUTPUT: $tmu_P_H12, which is the multiplication factor we desire.
#
#	The subroutine returns undef if it encounters an error.
#
sub tld_mu_P_msa_H12 ($$$\@\@\@) {

	my ($n_D1, $i, $j, $set_params1, $set_params2, $set_params3) = @_;

	my ($b1, $lambda_I1, $lambda_D1, $freqs_I1, $freqs_D1, $cutoff_I1, $cutoff_D1) = @{$set_params1};
	my ($b2, $lambda_I2, $lambda_D2, $freqs_I2, $freqs_D2, $cutoff_I2, $cutoff_D2) = @{$set_params2};
	my ($b3, $lambda_I3, $lambda_D3, $freqs_I3, $freqs_D3, $cutoff_I3, $cutoff_D3) = @{$set_params3};

	my $l_D2 = $j - $i - 1;
	my $l_D3 = $n_D1;

	unless (($l_D2 > 0) and ($l_D3 > 0)) {
	    print STDOUT "[ERROR 'tld_mu_P_msa_H12'] (A) NEGATIVE INDEL LENGTH(S) found: (l_D2, l_D3) = ($l_D2, $l_D3): $! !\n\n";
	    return undef;
	} 

	unless (($l_D2 <= 2*$cutoff_D2) and ($l_D3 <= $cutoff_D3)) { # This history has the occurrence probability = ZERO under the given indel model.
	   return 0;
	}

	my $lambda1 = $lambda_I1 + $lambda_D1;
	my $lambda2 = $lambda_I2 + $lambda_D2;
	my $lambda3 = $lambda_I3 + $lambda_D3;

	my ($tmu_P_D2_2ev, $components_D2_2ev) = mfac_asites_vs_dgaps_2events ($l_D2, $b2, $lambda_I2, $lambda_D2, @{$freqs_I2}, @{$freqs_D2}, $cutoff_I2, $cutoff_D2);
	unless (defined $tmu_P_D2_2ev) {
	    print STDOUT "[ERROR 'tld_mu_P_msa_H12'] Subroutine 'mfac_asites_vs_dgaps_2events' FAILED: $! !\n\n";
	    return undef; 
	}
	##my $mu_P_D2 = $lambda_D2 * $freqs_D2->[$l_D2] * (exp ($lambda2 * $l_D2 * $b2) - 1) /($lambda2 * $l_D2) ;

	my $mu_P_D3 = $lambda_D3 * $freqs_D3->[$l_D3] * (exp ($lambda3 * $l_D3 * $b3) - 1) /($lambda3 * $l_D3);

	my $tmu_P_H12 = exp (-($lambda1*$b1 + $lambda2*$b2 + $lambda3*$b3) * $l_D2) * $tmu_P_D2_2ev * $mu_P_D3 ;

	return $tmu_P_H12 ;

}	# End of the subroutine 'tld_mu_P_msa_H12'. #


# tld_mu_P_msa_H34:
#	This satellite subroutine of 'mfac_dgaps2_nested_in_dgaps3_3events'
#	calculates the \tilde{\mu}_P[(H-3)] + \tilde{\mu}_P[(H-4)], which is the portion of the multiplication factor contributed by
#	the 3-event histories each of which consists of a deletion along branch 2
#	and a 2-event history equivalent to a deletion along branch 3.
#	The root state in this case is identical to that of sequence 1, i.e., [L, 1, ..., \Delta L^{D1}, R].
#
#	The portion is calculated according to Eq.(SR-9.4g,h) in Supplementary Results.
#
#	[CREATED on May 9 (Sat), 2015.]
#
# INPUT: ($n_D1, $i, $j, \@set_params1, \@set_params2, \@set_params3), where
#
#	$n_D1 is the number of sites that sequence 1 has in between the PASs;
#	Sequence 2 has a run of gaps flanked by the sites homologous to the $i th and the $j th sites in sequence 1.
#	(And sequence 3 has a run of gaps aligned with the whole run of $n_D1 sites in sequence 1.)
#
#	@set_params1/2/3 = ($b1/2/3, $lambda_I1/2/3, $lambda_D1/2/3, \@freqs_I1/2/3, \@freqs_D1/2/3, $cutoff_I1/2/3, $cutoff_D1/2/3)
#	are indel model parameters along the branch between the root and sequence 1/2/3,
#	with
#	$b1/2/3 is the branch length,
#	$lambda_I1/2/3 and $lambda_D1/2/3 are the total insertion rate and the total deletion rate, respectively, per unit branch length and per site;
#	$freqs_I1/2/3[$l] ($l=1,...,$cutoff_I1/2/3) is the relative frequency of $l-residue insertions;
#	$freqs_D1/2/3[$l] ($l=1,...,$cutoff_D1/2/3) is the relative frequency of $l-residue deletions.
#
# OUTPUT: $tmu_P_H34, which is the multiplication factor we desire.
#
#	The subroutine returns undef if it encounters an error.
#
sub tld_mu_P_msa_H34 ($$$\@\@\@) {

	my ($n_D1, $i, $j, $set_params1, $set_params2, $set_params3) = @_;

	my ($b1, $lambda_I1, $lambda_D1, $freqs_I1, $freqs_D1, $cutoff_I1, $cutoff_D1) = @{$set_params1};
	my ($b2, $lambda_I2, $lambda_D2, $freqs_I2, $freqs_D2, $cutoff_I2, $cutoff_D2) = @{$set_params2};
	my ($b3, $lambda_I3, $lambda_D3, $freqs_I3, $freqs_D3, $cutoff_I3, $cutoff_D3) = @{$set_params3};

	my $l_D2 = $j - $i - 1;
	my $l_D3 = $n_D1;

	unless (($l_D2 > 0) and ($l_D3 > 0)) {
	    print STDOUT "[ERROR 'tld_mu_P_msa_H34'] (A) NEGATIVE INDEL LENGTH(S) found: (l_D2, l_D3) = ($l_D2, $l_D3): $! !\n\n";
	    return undef;
	} 

	unless (($l_D2 <= $cutoff_D2) and ($l_D3 <= 2 * $cutoff_D3)) { # This history has the occurrence probability = ZERO under the given indel model.
	   return 0;
	}

	my $lambda1 = $lambda_I1 + $lambda_D1;
	my $lambda2 = $lambda_I2 + $lambda_D2;
	my $lambda3 = $lambda_I3 + $lambda_D3;

	my $mu_P_D2 = $lambda_D2 * $freqs_D2->[$l_D2] * (exp ($lambda2 * $l_D2 * $b2) - 1) /($lambda2 * $l_D2) ;

	my ($tmu_P_D3_2ev, $components_D3_2ev) = mfac_asites_vs_dgaps_2events ($l_D3, $b3, $lambda_I3, $lambda_D3, @{$freqs_I3}, @{$freqs_D3}, $cutoff_I3, $cutoff_D3);
	unless (defined $tmu_P_D3_2ev) {
	    print STDOUT "[ERROR 'tld_mu_P_msa_H34'] Subroutine 'mfac_asites_vs_dgaps_2events'] FAILED: $! !\n\n";
	    return undef;
	}
	##my $mu_P_D3 = $lambda_D3 * $freqs_D3->[$l_D3] * (exp ($lambda3 * $l_D3 * $b3) - 1) /($lambda3 * $l_D3);

	my $tmu_P_H34 = exp (-($lambda1*$b1 + $lambda2*$b2 + $lambda3*$b3) * $l_D2) * $mu_P_D2 * $tmu_P_D3_2ev ;

	return $tmu_P_H34 ;

}	# End of the subroutine 'tld_mu_P_msa_H34'. #


# tld_mu_P_msa_I:
#	This satellite subroutine of 'mfac_dgaps2_nested_in_dgaps3_3events'
#	calculates the \tilde{\mu}_P[(I)],
#	which is the portion of the multiplication factor contributed by
#	the 3-event histories each of which consists of an insertion along branch 1,
#	a deletion along branch 2, and a deletion along branch 3. 
#	The root state in case (I) is of the form: [L, 1,...,i', j',... \Delta L^{D1}, R]
#	(with i <= i' , i'+2 <= j' <= j, but with (i', j') neq (i, j)).
#	
#	It was created by modifying the obsolete subroutine 'tld_mu_P_msa_I_J'.
#
#	[CREATED as a consequence of the correction of Section SR-9 of Supplementary Results (on May 11 (Mon), 2015).]
#
# tld_mu_P_msa_I_J:
#	This satellite subroutine of 'mfac_dgaps2_nested_in_dgaps3_3events'
#	calculates the \tilde{\mu}_P[(I)] = \tilde{\mu}_P[(J)],
#	each of which is the portion of the multiplication factor contributed by
#	the 3-event histories each of which consists of an insertion along branch 1,
#	a deletion along branch 2, and a deletion along branch 3. 
#	The root state in case (I) is of the form: [L, 1,...,i', j,... \Delta L^{D1}, R] (with i+1 <= i' <= j-2).
#	The root state in case (J) is of the form: [L, 1,...,i, j',... \Delta L^{D1}, R] (with i+2 <= j' <= j-1).
#
#	The portion is calculated according to Eq.(SR-9.4i,j) in Supplementary Results.
#
#	[CREATED on May 9 (Sat), 2015.]
#
# INPUT: ($n_D1, $i, $j, \@set_params1, \@set_params2, \@set_params3), where
#
#	$n_D1 is the number of sites that sequence 1 has in between the PASs;
#	Sequence 2 has a run of gaps flanked by the sites homologous to the $i th and the $j th sites in sequence 1.
#	(And sequence 3 has a run of gaps aligned with the whole run of $n_D1 sites in sequence 1.)
#
#	@set_params1/2/3 = ($b1/2/3, $lambda_I1/2/3, $lambda_D1/2/3, \@freqs_I1/2/3, \@freqs_D1/2/3, $cutoff_I1/2/3, $cutoff_D1/2/3)
#	are indel model parameters along the branch between the root and sequence 1/2/3,
#	with
#	$b1/2/3 is the branch length,
#	$lambda_I1/2/3 and $lambda_D1/2/3 are the total insertion rate and the total deletion rate, respectively, per unit branch length and per site;
#	$freqs_I1/2/3[$l] ($l=1,...,$cutoff_I1/2/3) is the relative frequency of $l-residue insertions;
#	$freqs_D1/2/3[$l] ($l=1,...,$cutoff_D1/2/3) is the relative frequency of $l-residue deletions.
#
# OUTPUT: $tmu_P_I, which is the multiplication factor we desire.
#
#	The subroutine returns undef if it encounters an error.
#
sub tld_mu_P_msa_I ($$$\@\@\@) {

	my ($n_D1, $i, $j, $set_params1, $set_params2, $set_params3) = @_;

	my ($b1, $lambda_I1, $lambda_D1, $freqs_I1, $freqs_D1, $cutoff_I1, $cutoff_D1) = @{$set_params1};
	my ($b2, $lambda_I2, $lambda_D2, $freqs_I2, $freqs_D2, $cutoff_I2, $cutoff_D2) = @{$set_params2};
	my ($b3, $lambda_I3, $lambda_D3, $freqs_I3, $freqs_D3, $cutoff_I3, $cutoff_D3) = @{$set_params3};

	my $l_D2 = $j - $i - 1;
	my $l_D3 = $n_D1;
	##my $l_I1 = $j - $i - 1;
	##my $l_D3 = $n_D1 - $l_I1;

	unless (($l_D2 > 0) and ($l_D3 > 0)) {
	    print STDOUT "[ERROR 'tld_mu_P_msa_I'] (A) NEGATIVE INDEL LENGTH(S) found: (l_D2, l_D3) = ($l_D2, $l_D3): $! !\n\n";
	    return undef;
	} 

	unless (($l_D2 <= $cutoff_I1 + $cutoff_D2) and ($l_D3 <= $cutoff_I1 + $cutoff_D3)) { # In this case, no histories of this type can contribute non-zero probabilities.
	##unless (($l_I1 <= $cutoff_I1 + $cutoff_D2) and ($l_D3 <= $cutoff_D3)) { # In this case, no histories of this type can contribute non-zero probabilities.
	    return 0;
	}

	my $lambda1 = $lambda_I1 + $lambda_D1;
	my $lambda2 = $lambda_I2 + $lambda_D2;
	my $lambda3 = $lambda_I3 + $lambda_D3;

	my $lambda_t = $lambda1 * $b1 + $lambda2 * $b2 + $lambda3 * $b3 ;

	my $tmu_P_I = 0;

	for (my $k=1; $k <= $l_D2 - 1; $k++) { # Main for-loop (over $k = $jp - $ip -1).
	##for (my $k=1; $k <= $j-$i-2; $k++) { # Main for-loop (over $k = $ip - $i = $j - $jp).

	    my $l_I1p = $k;
	    my $l_D2p = $l_D2 - $k;
	    my $l_D3p = $l_D3 - $k;
	    ##my $l_I1p = $l_I1 - $k;
	    ##my $l_D2p = $k;
	    ##my $l_D3p = $l_D3 + $k;

	    (($l_I1p <= $cutoff_I1) and ($l_D2p <= $cutoff_D2) and ($l_D3p <= $cutoff_D3)) or next; # History cannot contribute a probability unless it satisfies these conditions.

	    my $mu_I1 = $lambda_I1 * $freqs_I1->[$l_I1p] * (1 - exp (-$lambda1 * $l_I1p * $b1)) /($lambda1*$l_I1p) ;
	    my $mu_D2 = $lambda_D2 * $freqs_D2->[$l_D2p] * (exp ($lambda2 * $l_D2p * $b2) - 1) /($lambda2*$l_D2p) ;
	    my $mu_D3 = $lambda_D3 * $freqs_D3->[$l_D3p] * (exp ($lambda3 * $l_D3p * $b3) - 1) /($lambda3*$l_D3p) ;

	    my $exp = exp (-$lambda_t * $l_D2p) ;
	    ##my $exp = exp (-$lambda_t * $k) ;

		# MODIFIED as a consequence of the correction of Section SR-9 of Supplementary Results (on May 11 (Mon), 2015). #
	    $tmu_P_I += ($j - $i - $k) * $exp * $mu_I1 * $mu_D2 * $mu_D3 ; # Take account of the number of histories with the identical probability. #
	    ##$tmu_P_I += $exp * $mu_I1 * $mu_D2 * $mu_D3 ;


	}		# End of the main for-loop (over $k= $jp - $ip - 1). #


	return $tmu_P_I ;

}	# End of the subroutine 'tld_mu_P_msa_I'. #


=DISABLED as a consequence of the correction of Section SR-9 of Supplementary Results (on May 11 (Mon), 2015). #

# tld_mu_P_msa_I_J:
#	This satellite subroutine of 'mfac_dgaps2_nested_in_dgaps3_3events'
#	calculates the \tilde{\mu}_P[(I)] = \tilde{\mu}_P[(J)],
#	each of which is the portion of the multiplication factor contributed by
#	the 3-event histories each of which consists of an insertion along branch 1,
#	a deletion along branch 2, and a deletion along branch 3. 
#	The root state in case (I) is of the form: [L, 1,...,i', j,... \Delta L^{D1}, R] (with i+1 <= i' <= j-2).
#	The root state in case (J) is of the form: [L, 1,...,i, j',... \Delta L^{D1}, R] (with i+2 <= j' <= j-1).
#
#	The portion is calculated according to Eq.(SR-9.4i,j) in Supplementary Results.
#
#	[CREATED on May 9 (Sat), 2015.]
#
# INPUT: ($n_D1, $i, $j, \@set_params1, \@set_params2, \@set_params3), where
#
#	$n_D1 is the number of sites that sequence 1 has in between the PASs;
#	Sequence 2 has a run of gaps flanked by the sites homologous to the $i th and the $j th sites in sequence 1.
#	(And sequence 3 has a run of gaps aligned with the whole run of $n_D1 sites in sequence 1.)
#
#	@set_params1/2/3 = ($b1/2/3, $lambda_I1/2/3, $lambda_D1/2/3, \@freqs_I1/2/3, \@freqs_D1/2/3, $cutoff_I1/2/3, $cutoff_D1/2/3)
#	are indel model parameters along the branch between the root and sequence 1/2/3,
#	with
#	$b1/2/3 is the branch length,
#	$lambda_I1/2/3 and $lambda_D1/2/3 are the total insertion rate and the total deletion rate, respectively, per unit branch length and per site;
#	$freqs_I1/2/3[$l] ($l=1,...,$cutoff_I1/2/3) is the relative frequency of $l-residue insertions;
#	$freqs_D1/2/3[$l] ($l=1,...,$cutoff_D1/2/3) is the relative frequency of $l-residue deletions.
#
# OUTPUT: $tmu_P_I_J, which is the multiplication factor we desire.
#
#	The subroutine returns undef if it encounters an error.
#
sub tld_mu_P_msa_I_J ($$$\@\@\@) {

	my ($n_D1, $i, $j, $set_params1, $set_params2, $set_params3) = @_;

	my ($b1, $lambda_I1, $lambda_D1, $freqs_I1, $freqs_D1, $cutoff_I1, $cutoff_D1) = @{$set_params1};
	my ($b2, $lambda_I2, $lambda_D2, $freqs_I2, $freqs_D2, $cutoff_I2, $cutoff_D2) = @{$set_params2};
	my ($b3, $lambda_I3, $lambda_D3, $freqs_I3, $freqs_D3, $cutoff_I3, $cutoff_D3) = @{$set_params3};

	my $l_I1 = $j - $i - 1;
	my $l_D3 = $n_D1 - $l_I1;

	unless (($l_I1 > 0) and ($l_D3 > 0)) {
	    print STDOUT "[ERROR 'tld_mu_P_msa_I_J'] (A) NEGATIVE INDEL LENGTH(S) found: (l_I1, l_D3) = ($l_I1, $l_D3): $! !\n\n";
	    return undef;
	} 

	unless (($l_I1 <= $cutoff_I1 + $cutoff_D2) and ($l_D3 <= $cutoff_D3)) { # In this case, no histories of this type can contribute non-zero probabilities.
	    return 0;
	}

	my $lambda1 = $lambda_I1 + $lambda_D1;
	my $lambda2 = $lambda_I2 + $lambda_D2;
	my $lambda3 = $lambda_I3 + $lambda_D3;

	my $lambda_t = $lambda1 * $b1 + $lambda2 * $b2 + $lambda3 * $b3 ;

	my $tmu_P_I_J = 0;

	for (my $k=1; $k <= $j-$i-2; $k++) { # Main for-loop (over $k = $ip - $i = $j - $jp).

	    my $l_I1p = $l_I1 - $k;
	    my $l_D2p = $k;
	    my $l_D3p = $l_D3 + $k;

	    (($l_I1p <= $cutoff_I1) and ($l_D2p <= $cutoff_D2) and ($l_D3p <= $cutoff_D3)) or next; # History cannot contribute a probability unless it satisfies these conditions.

	    my $mu_I1 = $lambda_I1 * $freqs_I1->[$l_I1p] * (1 - exp (-$lambda1 * $l_I1p * $b1)) /($lambda1*$l_I1p) ;
	    my $mu_D2 = $lambda_D2 * $freqs_D2->[$l_D2p] * (exp ($lambda2 * $l_D2p * $b2) - 1) /($lambda2*$l_D2p) ;
	    my $mu_D3 = $lambda_D3 * $freqs_D3->[$l_D3p] * (exp ($lambda3 * $l_D3p * $b3) - 1) /($lambda3*$l_D3p) ;

	    my $exp = exp (-$lambda_t * $k) ;

	    $tmu_P_I_J += $exp * $mu_I1 * $mu_D2 * $mu_D3 ;


	}		# End of the main for-loop (over $k= $ip - $i = $j - $jp). #


	return $tmu_P_I_J ;

}	# End of the subroutine 'tld_mu_P_msa_I_J'. #

=cut # END of "DISABLED as a consequence of the correction of Section SR-9 of Supplementary Results (on May 11 (Mon), 2015)." #


# tld_mu_P_msa_J:
#	The subroutine was re-labeled as a consequence of the correction of Section SR-9 of Supplementary Results
#	(on May 11 (Mon), 2015).
#
# tld_mu_P_msa_K:
#	This satellite subroutine of 'mfac_dgaps2_nested_in_dgaps3_3events'
#	calculates the \tilde{\mu}_P[(K (=> now J))], which is the portion of the multiplication factor contributed by
#	the 3-event histories each of which consists of a deletion along branch 1,
#	a deletion along branch 2, and a deletion along branch 3. 
#	The root state in this case is of the form: [L, 1,...,k, v'1,...,v'l, k+1,... \Delta L^{D1}, R]
#	(with i <= k <= j-1; l=1,...,min{L_{D1}^{CO}}, L_{D2}^{CO} - (j-i-1), L_{D3}^{CO} - \Delta L^{D1}}).
#
#	The portion is calculated according to Eq.(SR-9.4k) in Supplementary Results.
#
#	[CREATED on May 9 (Sat), 2015.]
#
# INPUT: ($n_D1, $i, $j, \@set_params1, \@set_params2, \@set_params3), where
#
#	$n_D1 is the number of sites that sequence 1 has in between the PASs;
#	Sequence 2 has a run of gaps flanked by the sites homologous to the $i th and the $j th sites in sequence 1.
#	(And sequence 3 has a run of gaps aligned with the whole run of $n_D1 sites in sequence 1.)
#
#	@set_params1/2/3 = ($b1/2/3, $lambda_I1/2/3, $lambda_D1/2/3, \@freqs_I1/2/3, \@freqs_D1/2/3, $cutoff_I1/2/3, $cutoff_D1/2/3)
#	are indel model parameters along the branch between the root and sequence 1/2/3,
#	with
#	$b1/2/3 is the branch length,
#	$lambda_I1/2/3 and $lambda_D1/2/3 are the total insertion rate and the total deletion rate, respectively, per unit branch length and per site;
#	$freqs_I1/2/3[$l] ($l=1,...,$cutoff_I1/2/3) is the relative frequency of $l-residue insertions;
#	$freqs_D1/2/3[$l] ($l=1,...,$cutoff_D1/2/3) is the relative frequency of $l-residue deletions.
#
# [ OUTPUT: $tmu_P_K, which is the multiplication factor we desire.] --- OBSOLETE as of May 11 (Mon), 2015. 
# OUTPUT: $tmu_P_J, which is the multiplication factor we desire.
#
#	The subroutine returns undef if it encounters an error.
#
##sub tld_mu_P_msa_K ($$$\@\@\@) {...} # OBSOLETE as of May 11 (Mon), 2015. #
sub tld_mu_P_msa_J ($$$\@\@\@) {

	my ($n_D1, $i, $j, $set_params1, $set_params2, $set_params3) = @_;

	my ($b1, $lambda_I1, $lambda_D1, $freqs_I1, $freqs_D1, $cutoff_I1, $cutoff_D1) = @{$set_params1};
	my ($b2, $lambda_I2, $lambda_D2, $freqs_I2, $freqs_D2, $cutoff_I2, $cutoff_D2) = @{$set_params2};
	my ($b3, $lambda_I3, $lambda_D3, $freqs_I3, $freqs_D3, $cutoff_I3, $cutoff_D3) = @{$set_params3};

	my $l_D2 = $j - $i - 1;
	my $l_D3 = $n_D1;

	unless (($l_D2 > 0) and ($l_D3 > 0)) {
	    print STDOUT "[ERROR 'tld_mu_P_msa_J'] (A) NEGATIVE INDEL LENGTH(S) found: (l_D2, l_D3) = ($l_D2, $l_D3): $! !\n\n";
	    return undef;
	} 

	if ($i > $j-1) { # In this case, there is no position where exessive sutes can be inserted.
	    return 0;
	}

	my $cutoff = ($cutoff_D1 < $cutoff_D2 - $l_D2) ? $cutoff_D1 : $cutoff_D2 - $l_D2 ;
	($cutoff > $cutoff_D3 - $l_D3) and ($cutoff = $cutoff_D3 - $l_D3); 

	unless ($cutoff > 0) { # In this case, no history of this type can contribute a probability.
	    return 0;
	}

	my $lambda1 = $lambda_I1 + $lambda_D1;
	my $lambda2 = $lambda_I2 + $lambda_D2;
	my $lambda3 = $lambda_I3 + $lambda_D3;

	my $lambda_t = $lambda1 * $b1 + $lambda2 * $b2 + $lambda3 * $b3 ;

	my $tmu_P_J = 0;

	for (my $l=1; $l <= $cutoff; $l++) { # Main for-loop (over the excessive length, $l). 

	    my $l_D1p = $l;
	    my $l_D2p = $l_D2 + $l;
	    my $l_D3p = $l_D3 + $l;

	    my $mu_D1 = $lambda_D1 * $freqs_D1->[$l_D1p] * (exp ($lambda1 * $l_D1p * $b1) - 1) /($lambda1*$l_D1p) ;
	    my $mu_D2 = $lambda_D2 * $freqs_D2->[$l_D2p] * (exp ($lambda2 * $l_D2p * $b2) - 1) /($lambda2*$l_D2p) ;
	    my $mu_D3 = $lambda_D3 * $freqs_D3->[$l_D3p] * (exp ($lambda3 * $l_D3p * $b3) - 1) /($lambda3*$l_D3p) ;

	    my $exp = exp (-$lambda_t * $l_D2p) ;

	    $tmu_P_J += $exp * $mu_D1 * $mu_D2 * $mu_D3 ;


	}		# End of the main for-loop (over the excessive length, $l).

	$tmu_P_J *= ($j - $i) ; # Multiply it by the number of possible positions where the run of excessive sites are inserted.


	return $tmu_P_J ;

}	# End of the subroutine 'tld_mu_P_msa_J'. #


		### RESTART FROM HERE ###


# mfac_dgaps2_nested_in_dgaps3_3events:
#	This subroutine calculates the portion of the multiplication factor contributed by the 3-event (i.e., next-parsimonious) local indel histories.
#	The histories are suppposed to be consistent with a run of $n_D1 gaps in sequence 3 and a run of ($j - $i-1) gaps in sequence 2;
#	the latter is nested in the former, in between a pair of PASs. This local MSA belongs to case (IV).
#	And the histories are considered under a 3-OTU tree whose internal node is regarded as the root.
#	
#	The subroutine uses the formula, Eq.(SR-9.3) supplemented with Eqs.(SR-9.4a-k).
#
#	[CREATED on May 9 (Sat), 2015.]
#
#
# INPUT: ($n_D1, $i, $j, \@set_params1, \@set_params2, \@set_params3), where
#
#	$n_D1 is the number of sites that sequence 1 has in between the PASs;
#	Sequence 2 has a run of gaps flanked by the sites homologous to the $i th and the $j th sites in sequence 1.
#	(And sequence 3 has a run of gaps aligned with the whole run of $n_D1 sites in sequence 1.)
#
#	@set_params1/2/3 = ($b1/2/3, $lambda_I1/2/3, $lambda_D1/2/3, \@freqs_I1/2/3, \@freqs_D1/2/3, $cutoff_I1/2/3, $cutoff_D1/2/3)
#	are indel model parameters along the branch between the root and sequence 1/2/3,
#	with
#	$b1/2/3 is the branch length,
#	$lambda_I1/2/3 and $lambda_D1/2/3 are the total insertion rate and the total deletion rate, respectively, per unit branch length and per site;
#	$freqs_I1/2/3[$l] ($l=1,...,$cutoff_I1/2/3) is the relative frequency of $l-residue insertions;
#	$freqs_D1/2/3[$l] ($l=1,...,$cutoff_D1/2/3) is the relative frequency of $l-residue deletions.
#
# OUTPUT: ($mfac_3ev, \@components), where
#	$mfac_3ev is the portion of the multiplication factor we desire;
#	@components stores the components of $mfac_3ev.
#
#	The subroutine returns undef if it encounters an error.
#
sub mfac_dgaps2_nested_in_dgaps3_3events ($$$\@\@\@) {

	my ($n_D1, $i, $j, $set_params1, $set_params2, $set_params3) = @_;

	unless (($n_D1 > 1) and (0 <= $i) and ($i+1 < $j) and ($j <= $n_D1+1)) {
	    print STDOUT "[ERROR 'mfac_dgaps2_nested_in_dgaps3_3events'] ILLEGAL INPUT: ", '($n_D1, $i, $j) = ', "($n_D1, $i, $j) : $! !\n\n";
	    return (undef, undef); 
	}

	unless (($i != 0) or ($j != $n_D1+1)) {
	    print STDOUT "[ERROR 'mfac_dgaps2_nested_in_dgaps3_3events'] ILLEGAL INPUT: ", '($n_D1, $i, $j) = ', "($n_D1, $i, $j) : $! !\n\n";
	    return (undef, undef); 
	}


	my $tmu_P_G12 = tld_mu_P_msa_G12 ($n_D1, $i, $j, @{$set_params1}, @{$set_params2}, @{$set_params3}) ;

	unless (defined $tmu_P_G12) {
	    print STDOUT "[ERROR 'mfac_dgaps2_nested_in_dgaps3_3events'] The subroutine 'tld_mu_P_msa_G12' FAILED: $! !\n\n";
	    return (undef, undef);
	}

	my $tmu_P_G34 = tld_mu_P_msa_G34 ($n_D1, $i, $j, @{$set_params1}, @{$set_params2}, @{$set_params3}) ;

	unless (defined $tmu_P_G34) {
	    print STDOUT "[ERROR 'mfac_dgaps2_nested_in_dgaps3_3events'] The subroutine 'tld_mu_P_msa_G34' FAILED: $! !\n\n";
	    return (undef, undef);
	}

	my $tmu_P_H12 = tld_mu_P_msa_H12 ($n_D1, $i, $j, @{$set_params1}, @{$set_params2}, @{$set_params3}) ;

	unless (defined $tmu_P_H12) {
	    print STDOUT "[ERROR 'mfac_dgaps2_nested_in_dgaps3_3events'] The subroutine 'tld_mu_P_msa_H12' FAILED: $! !\n\n";
	    return (undef, undef);
	}

	my $tmu_P_H34 = tld_mu_P_msa_H34 ($n_D1, $i, $j, @{$set_params1}, @{$set_params2}, @{$set_params3}) ;

	unless (defined $tmu_P_H34) {
	    print STDOUT "[ERROR 'mfac_dgaps2_nested_in_dgaps3_3events'] The subroutine 'tld_mu_P_msa_H34' FAILED: $! !\n\n";
	    return (undef, undef);
	}

		# MODIFIED accompanying the correction of Section SR-9 of Supplementary Results (on May 11 (Mon), 2015). #
		#
	my $tmu_P_I = tld_mu_P_msa_I ($n_D1, $i, $j, @{$set_params1}, @{$set_params2}, @{$set_params3}) ;
	##my $tmu_P_I = my $tmu_P_J = tld_mu_P_msa_I_J ($n_D1, $i, $j, @{$set_params1}, @{$set_params2}, @{$set_params3}) ;

	unless (defined $tmu_P_I) {
	    print STDOUT "[ERROR 'mfac_dgaps2_nested_in_dgaps3_3events'] The subroutine 'tld_mu_P_msa_I' FAILED: $! !\n\n";
	    return (undef, undef);
	}

		# MODIFIED accompanying the correction of Section SR-9 of Supplementary Results (on May 11 (Mon), 2015). #
		#
	my $tmu_P_J = tld_mu_P_msa_J ($n_D1, $i, $j, @{$set_params1}, @{$set_params2}, @{$set_params3}) ;
	##my $tmu_P_K = tld_mu_P_msa_K ($n_D1, $i, $j, @{$set_params1}, @{$set_params2}, @{$set_params3}) ;

	unless (defined $tmu_P_J) {
	    print STDOUT "[ERROR 'mfac_dgaps2_nested_in_dgaps3_3events'] The subroutine 'tld_mu_P_msa_J' FAILED: $! !\n\n";
	    return (undef, undef);
	}

		# MODIFIED accompanying the correction of Section SR-9 of Supplementary Results (on May 11 (Mon), 2015). #
		#
	my $mfac_3ev = $tmu_P_G12 + $tmu_P_G34 + $tmu_P_H12 + $tmu_P_H34 + $tmu_P_I + $tmu_P_J;
	my @components = ($tmu_P_G12, $tmu_P_G34, $tmu_P_H12, $tmu_P_H34, $tmu_P_I, $tmu_P_J);
	##my $mfac_3ev = $tmu_P_G12 + $tmu_P_G34 + $tmu_P_H12 + $tmu_P_H34 + $tmu_P_I + $tmu_P_J + $tmu_P_K ;
	##my @components = ($tmu_P_G12, $tmu_P_G34, $tmu_P_H12, $tmu_P_H34, $tmu_P_I, $tmu_P_J, $tmu_P_K);

	return ($mfac_3ev, \@components) ;


}	# End of the subroutine 'mfac_dgaps2_nested_in_dgaps3_3events'. #


1;	# a "spell" which makes the module "use"-able and/or "require"-able #
