# Supplementary material for: Characterization of multiple sequence alignment errors using complete-likelihood score and position-shift map
Source: BMC Bioinformatics. 2016 Mar 18;17:133. doi: 10.1186/s12859-016-0945-5 (PMC4799563; doi:10.1186/s12859-016-0945-5)
Supplement: Additional file 2: — The ZIP archive of a package that contains the original versions of Perl modules and scripts used for creating the simulated and reconstructed MSAs and for analyzing these MSAs. It also contains a README file that describes how to use the modules and scripts. (The modules and scripts will run on a Mac OS X terminal. And it will probably run on other UNIX platforms, although we have not tested whether they indeed do.) The package also contains the Dawg control files that were used for the simulations. The latest version of the package (“ComplLiMment_P.verxxx”) can be found in the ‘lolipog’ directory at the FTP repository of the Bioinformatics Organization [85]. (ZIP 4746 kb) [file 12859_2016_945_MOESM2_ESM.zip › additional_file_2/ComplLiMment_P.ver0.6.1.2/MyPerlModules_LOLIPOG/MyPertProb_locPWA_dawg.pm]

package MyPertProb_locPWA_dawg;
#
###################################################################################
#	FA_LOLIPOG_P: A package to calculate First-Approximate LOg-LIkelihood for the Pattern Of Gaps,
#		as well as the first-approximate perfect score (described below),
#		of a given MSA (almost exclusively via Perl modules and scripts).
#
#	Version 0.6: Copyright (C) 2015 Kiyoshi Ezawa
#
#    This package is free software: you can redistribute it and/or modify
#    it under the terms of the GNU General Public License as published by
#    the Free Software Foundation, either version 3 of the License, or
#    (at your option) any later version.
#
#    This package is distributed in the hope that it will be useful,
#    but WITHOUT ANY WARRANTY; without even the implied warranty of
#    MERCHANTABILITY or FITNESS FOR A PARTICULAR PURPOSE.  See the
#    GNU General Public License for more details.
#
#    You should have received a copy of the GNU General Public License, "GNU_GPL.txt",
#    along with this package.  If not, see <http://www.gnu.org/licenses/>.
#
#    The author can be contacted by e-mailing to <kezawa dot ezawa3 at gmail dot com>
#    (replace " dot " and " at " with "." and "@", respectively).
###################################################################################
#
# MyPertProb_locPWA_dawg.pm:
#	This Perl module is a collection of subroutines
#	that perform perturbation calculations of the probability
#	of a given local pairwise sequence alignment (PWA),
#	under Dawg's indel model (Cartwright 2005) with the space- and time-homogeneous indel rates.
#	(Creation STARTED on April 28 (Tue), 2015, ENDED on ...)
#

use strict;
use warnings;

use MyArrayManipu_num qw( diff_nmarray log_sum_exp );
	## union_nmarray

=set aside for later use
use MyTreeManipu_II qw(
		);
	## input_tree_file read_tree_file br_output_tree

use MyArrayManipu qw( diff_array union_array nr_array);

use MyMalnIO qw( pr_ODEN_input );

use MyTaxonomy qw(
	fetch_ancestry 
	fetch_last_common_ancestor_ov2
	fetch_common_ancestors
		);
	## fetch_ext_offsprings fetch_all_offsprings
	## fetch_ext_offsprings_br

use MyTreeManipu_III qw(
	make_node2abs_depth make_node2ct_exoffs
	);

use MyTreeMap_II qw(
	locate_parsim_changes
	);
use MyTreeMap_D qw(
	map_parsim_states_dollo_msa
	);
	# ct_presext_dollo_bu map_node2parsstat_dollo_td
	# map_parsim_states_dollo_clm
	# map_parsim_states_dollo_1clm
=cut

use Exporter;

our @ISA = qw(Exporter);

our @EXPORT_OK = qw(
	mfac_null_2events
	mfac_asites_vs_dgaps_1event
	mfac_asites_vs_dgaps_2events tld_mu_P_pwa_a tld_mu_P_pwa_b
	mfac_agaps_vs_dsites_1event
	mfac_agaps_vs_dsites_2events tld_mu_P_pwa_c tld_mu_P_pwa_d 
	mfac_asites_nhom_dsites_2events tld_mu_P_pwa_e tld_mu_P_pwa_fg

	mfac_asites_nhom_dsites_3events
	tld_mu_P_pwa_h tld_mu_P_pwa_i1_and_i2 tld_mu_P_pwa_i3
	tld_mu_P_pwa_j1_and_j2 tld_mu_P_pwa_j3p4_and_j5p6 tld_mu_P_pwa_j7p8
	tld_mu_P_pwa_k tld_mu_P_pwa_l1_and_l2 tld_mu_P_pwa_l3
	tld_mu_P_pwa_m1_and_m2 tld_mu_P_pwa_m3p4_and_m5p6 tld_mu_P_pwa_m7p8

	coeff_quad_asites_vs_dgaps
	coeff_quad_agaps_vs_dsites
	coeff_quad_asites_nhom_dsites
	);


	# This specifies the level of tests on the main subroutines,
	# 'xxx', ...
	# (0, Nothing; 1, brief; 2, a bit detailed; 3, quite detailed; 5, very detailed)
##our $TEST_LEVEL = 1;
##our $TEST_LEVEL = 2;
##our $TEST_LEVEL = 3;
our $TEST_LEVEL = 5;

	# This specifies the level of tests on the primary satellite subroutines,
	# 'cal_lnlk1_indel_scn_cls', ...
	# (0, Nothing; 1, brief; 2, a bit detailed; 3, quite detailed; 5, very detailed)
##our $TEST_LEVEL1 = 1;
##our $TEST_LEVEL1 = 2;
##our $TEST_LEVEL1 = 3;
our $TEST_LEVEL1 = 5;

	### DEFINITIONS of the SUBROUTINES ###


	## (I) Fundamental subroutines that give basic functions necessary for the practical perturbation calculations. ##

# F_e_neg:
#	This basic subroutine calculates the basic function:
#	F_e- (x,t) := \int_{0}^{t} dt1 exp(-x*t)
#		= (1 - exp(-x*t))/x if x,
#		= 0, := t if x == 0.
#	It is defined in Eq.(SR-8B.2) in Supplementary Results 8B.
#	[CREATED on April 28 (Tue), 2015.]
#
# INPUT: ($x, $t), both of which are real numbers.
#
# OUTPUT: $f_en = F_e- (x,t).
#
sub F_e_neg ($$) {

	my ($x, $t) = @_;

	my $f_en = ($x == 0) ? $t : (1 - exp (-$x*$t))/$x ;

	return $f_en;

}	# End of the subroutine 'F_e_neg'. #


# I_3hatM:
#	This basic subroutine calculates the basic function (defined in Eq.(SR-8B.5b) in Supplementary Results):
#	I_{3\hat{M}} (l1,l2, l3; t, lamba)
#	:= \int_{0}^{t}dt1 \int_{t1}^{t}dt2 \int_{t2}^{t}dt3 exp[-lambda*l1*(t-t1) -lambda*l2*(t-t2) - lambda*l3*(t-t3)].
#
#	(Here t := t_F - t_I, lambda := lambda_I + lambda_D. The "lx" is short for "delta_lx.")
#
#	[CREATED on April 28 (Tue), 2015.]
#
# INPUT: ($l1, $l2, $l3, $t, $lambda),
#	all of which are real numbers.
#	And all except $t are non-zero.
#
# OUTPUT: $i_3hm = I_{3\hat{M}} ($l1, $l2, $l3; $t, $lambda),
#	or undef if we encounter an error.
#
sub I_3hatM ($$$$$) {

	my ($l1, $l2, $l3, $t, $lambda) = @_;

	unless (($l1 != 0) and ($l2 != 0) and ($l3 != 0)) {
	    print STDERR "[ERROR 'I_3hatM'] ILLEGAL INPUT: (l1, l2, l3) = ($l1, $l2, $l3): $! !\n\n";
	    return undef;
	}

	unless ($lambda != 0) {
	    print STDERR "[ERROR 'I_3hatM'] ILLEGAL INPUT: lambda = $lambda: $! !\n\n";
	    return undef;
	}

	my $l23 = $l2+$l3;

	if ($l23 == 0) {
	    my $l12 = $l1+$l2;
	    my $i_3hm = ((1-exp(-$lambda*$l1*$t))/($lambda*$l1) - F_e_neg ($lambda*$l12, $t))/($l3*$l2) ;
	    ##my $i_3hm = ((1-exp(-$lambda*$l1*$t))/($lambda*$l1) - F_e_neg ($lambda*$l23, $t))/($l3*$l2) ; # A BUG fixed on May 4 (Mon), 2014. #
	    $i_3hm -=  (1-(1+$lambda*$l1*$t)*exp(-$lambda*$l1*$t)) /($lambda*$l1) /($l3*$l1) ;
	    ##$i_3hm -=  (1-(1+$lambda*$l1*$t))*exp(-$lambda*$l1*$t) /($lambda*$l1) /($l3*$l1) ; # A BUG fixed on May 4 (Mon), 2014. #
	    $i_3hm /= $lambda*$lambda ;

	    return $i_3hm ;
	}

	my $l12 = $l1+$l2;
	my $l123 = $l12 + $l3;

	my $i_3hm = (1-exp(-$lambda*$l1*$t))/($lambda*$l1) /($l2*$l23) ;
	$i_3hm -= F_e_neg ($lambda*$l12, $t) /($l3*$l2) ;
	$i_3hm += F_e_neg ($lambda*$l123, $t) /($l3*$l23) ;
	$i_3hm /= $lambda*$lambda;

	return $i_3hm ;

}	# End of the subroutine 'I_3hatM'. #


# I_hatM_pls_2hatM:
#	This basic subroutine calculates the basic function (defined in Eq.(SR-8B.6b) in Supplementary Results):
#	I_{\hat{M}+2\hat{M}} (l1, {l2, l3}; t, lambda)
#	:= \int_{0}^{t}dt1 [ exp(-lambda*l1*(t-t1)) * \int_{t1}^{t}dt2 exp(-lambda*l2*(t-t2)) * \int_{t1}^{t}dt3 exp(-lambda*l3*(t-t3)) ].
#
#	(Here t := t_F - t_I, lambda := lambda_I + lambda_D. The "lx" is short for "delta_lx.")
#
#	[CREATED on Aprit 29 (Wed), 2015.]
#
# INPUT: ($l1, $l2, $l3, $t, $lambda),
#	all of which are real numbers.
#	And all except $t are non-zero.
#
# OUTPUT: $i_hm_2hm = I_{\hat{M}+2\hat{M}} ($l1, {$l2, $l3}; $t, $lambda),
#	or undef if we encounter an error.
#
sub I_hatM_pls_2hatM ($$$$$) {

	my ($l1, $l2, $l3, $t, $lambda) = @_;

	unless (($l1 != 0) and ($l2 != 0) and ($l3 != 0)) {
	    print STDOUT "[ERROR 'I_hatM_pls_2hatM'] ILLEGAL INPUT: (l1, l2, l3) = ($l1, $l2, $l3): $! !\n\n";
	    return undef;
	}

	unless ($lambda != 0) {
	    print STDOUT "[ERROR 'I_hatM_pls_2hatM'] ILLEGAL INPUT: lambda = $lambda: $! !\n\n";
	    return undef;
	}

	my $l12 = $l1 + $l2;
	my $l13 = $l1 + $l3;
	my $l123 = $l12 + $l3;

	my $i_hm_2hm = (1-exp(-$lambda*$l1*$t))/($lambda*$l1);
	$i_hm_2hm += F_e_neg ($lambda*$l123, $t);
	$i_hm_2hm -= F_e_neg ($lambda*$l12, $t);
	$i_hm_2hm -= F_e_neg ($lambda*$l13, $t);

	$i_hm_2hm /= $lambda*$lambda*$l2*$l3;

	return $i_hm_2hm;

}	# End of the subroutine 'I_hatM_pls_2hatM'. #


# I_2hatM_pls_hatM:
#	This basic subroutine calculates the basic function (defined in Eq.(SR-8B.7b) in Supplementary Results):
#	I_{2\hat{M}+\hat{M}} ({l1, l2}, l3; t, lambda)
#	:= \int_{0}^{t}dt3 [ exp(-lambda*l3*(t-t3)) * \int_{0}^{t3}dt1 exp(-lambda*l1*(t-t1)) * \int_{0}^{t3}dt2 exp(-lambda*l2*(t-t2))] .
#
#	(Here t := t_F - t_I, lambda := lambda_I + lambda_D. The "lx" is short for "delta_lx.")
#	The calculation is based on the identity, Eq.(SR-8B.7b').
#
#	[CREATED on April 29 (Wed), 2015.]
#
# INPUT: ($l1, $l2, $l3, $t, $lambda),
#	all of which are real numbers.
#	And all except $t are non-zero.
#
# OUTPUT: $i_hm_2hm = I_{\hat{M}+2\hat{M}} ($l1, {$l2, $l3}; $t, $lambda),
#	or undef if we encounter an error.
#
sub I_2hatM_pls_hatM ($$$$$) {

	my ($l1, $l2, $l3, $t, $lambda) = @_;

	unless (($l1 != 0) and ($l2 != 0) and ($l3 != 0)) {
	    print STDOUT "[ERROR 'I_2hatM_pls_hatM'] ILLEGAL INPUT: (l1, l2, l3) = ($l1, $l2, $l3): $! !\n\n";
	    return undef;
	}

	unless ($lambda != 0) {
	    print STDOUT "[ERROR 'I_2hatM_pls_hatM'] ILLEGAL INPUT: lambda = $lambda: $! !\n\n";
	    return undef;
	}

	my $i_2hatM_hatM = I_hatM_pls_2hatM (-$l3, -$l2, -$l1, $t, $lambda);

	unless (defined $i_2hatM_hatM) {
	    print STDOUT "[ERROR 'I_2hatM_pls_hatM'] The subroutine, 'I_hatM_pls_2hatM', FAILED: $! !\n\n";
	    return undef;
	}

	$i_2hatM_hatM *= exp (-$lambda*($l1+$l2+$l3)*$t) ;

	return $i_2hatM_hatM ;

}	# End of the subroutine 'I_2hatM_pls_hatM'. #


	## (II) 2nd-grade subroutines that calculate each term of the practical perturbation calculations. ##

# mu_P_3events_gnl:
#	This subroutine calculates the contribution from a general triple-indel history
#	(defined in Eq.(SR-8B.5a) in Supplementary Results):
#	\mu_P (l1, l2, l3; t) := \mu_P [([\hat{M}_1, \hat{M}_2, \hat{M}_3], [t_I, t_F]) | (s^A, t_I) ]|_{Dawg}
#		= r(l1)*r(l2)*r(l3)*I_{3\hat{M}}(l1, l2, l3; t, lambda) .
#
#	(Here t := t_F - t_I, lambda := lambda_I + lambda_D. The "lx" is short for "delta_lx.")
#
#	[CREATED on April 29 (Wed), 2015.] 
#
# INPUT: ($l1, $l2, $l3, $t, $lambda_I, $lambda_D, \@freq_I, \@freq_D), where
#	$l1, $l2, $l3, $t, $lambda_I and $lambda_D are real numbers.
#	Out of them, $l1, $l2, $l3, $lambda_I and $lambda_D are non-zero.
#	$freq_I[$l] ($l>0) is the relative frequency of $l-residue insertions;
#	$freq_D[$l] ($l>0) is the relative frequency of $l-residue deletions.
#
# OUTPUT: $mu_p = \mu_P ($l1, $l2, $l3; $t) with the parameters $lambda_I, $lambda_D, \@freq_I and \@freq_D.
#	Or undef if we encounter an error.
#
sub mu_P_3events_gnl ($$$$$$\@\@) {

	my ($l1, $l2, $l3, $t, $lambda_I, $lambda_D, $freq_I, $freq_D) = @_;

	unless (($l1 != 0) and ($l2 != 0) and ($l3 != 0)) {
	    print STDOUT "[ERROR 'mu_P_3events_gnl'] ILLEGAL INPUT: (l1, l2, l3) = ($l1, $l2, $l3): $! !\n\n";
	    return undef;
	}

	unless (($lambda_I != 0) and ($lambda_D != 0)) {
	    print STDOUT "[ERROR 'mu_P_3events_gnl'] ILLEGAL INPUT: (lambda_I, lambda_D) = ($lambda_I, $lambda_D): $! !\n\n";
	    return undef;
	}

	my $lambda = $lambda_I+$lambda_D;
	my $mu_P_3events = I_3hatM ($l1, $l2, $l3, $t, $lambda) ;

	unless (defined $mu_P_3events) {
	    print STDOUT "[ERROR 'mu_P_3events_gnl'] The subroutine 'I_3hatM' FAILED: $! !\n\n";
	    return undef;
	}

	$mu_P_3events *= ($l1 > 0) ? $lambda_I * $freq_I->[$l1] : $lambda_D * $freq_D->[-$l1] ;
	$mu_P_3events *= ($l2 > 0) ? $lambda_I * $freq_I->[$l2] : $lambda_D * $freq_D->[-$l2] ; 
	$mu_P_3events *= ($l3 > 0) ? $lambda_I * $freq_I->[$l3] : $lambda_D * $freq_D->[-$l3] ; 

	return $mu_P_3events ;

}	# End of the subroutine 'mu_P_3events_gnl'. #


# mu_P_3events_S23:
#	This subroutine calculates the contribution from a pair of general triple-indel histories
#	(defined in Eq.(SR-8B.6a) in Supplementary Results):
#	\mu_P^{(S23)} (l1, l2, l3; t)
#	:= \mu_P [([\hat{M}_1, \hat{M}_2, \hat{M}_3], [t_I, t_F]) | (s^A, t_I) ]|_{Dawg}
#	   + \mu_P [([\hat{M}_1, \hat{M'}_3, \hat{M'}_2], [t_I, t_F]) | (s^A, t_I) ]|_{Dawg}
#
#		= r(l1)*r(l2)*r(l3)*I_{\hat{M}+2\hat{M}}(l1, {l2, l3}; t, lambda) .
#
#	(Here t := t_F - t_I, lambda := lambda_I + lambda_D. The "lx" is short for "delta_lx.")
#
#	[CREATED on April 29 (Wed), 2015.] 
#
# INPUT: ($l1, $l2, $l3, $t, $lambda_I, $lambda_D, \@freq_I, \@freq_D), where
#	$l1, $l2, $l3, $t, $lambda_I and $lambda_D are real numbers.
#	Out of them, $l1, $l2, $l3, $lambda_I and $lambda_D are non-zero.
#	$freq_I[$l] ($l>0) is the relative frequency of $l-residue insertions;
#	$freq_D[$l] ($l>0) is the relative frequency of $l-residue deletions.
#
# OUTPUT: $mu_p = \mu_P^{(S23)} ($l1, $l2, $l3; $t) with the parameters $lambda_I, $lambda_D, \@freq_I and \@freq_D.
#	Or undef if we encounter an error.
#
sub mu_P_3events_S23 ($$$$$$\@\@) {

	my ($l1, $l2, $l3, $t, $lambda_I, $lambda_D, $freq_I, $freq_D) = @_;

	unless (($l1 != 0) and ($l2 != 0) and ($l3 != 0)) {
	    print STDOUT "[ERROR 'mu_P_3events_S23'] ILLEGAL INPUT: (l1, l2, l3) = ($l1, $l2, $l3): $! !\n\n";
	    return undef;
	}

	unless (($lambda_I != 0) and ($lambda_D != 0)) {
	    print STDOUT "[ERROR 'mu_P_3events_S23'] ILLEGAL INPUT: (lambda_I, lambda_D) = ($lambda_I, $lambda_D): $! !\n\n";
	    return undef;
	}

	my $lambda = $lambda_I+$lambda_D;
	my $mu_P_3events = I_hatM_pls_2hatM ($l1, $l2, $l3, $t, $lambda) ;

	unless (defined $mu_P_3events) {
	    print STDOUT "[ERROR 'mu_P_3events_S23'] The subroutine 'I_hatM_pls_2hatM' FAILED: $! !\n\n";
	    return undef;
	}

	$mu_P_3events *= ($l1 > 0) ? $lambda_I * $freq_I->[$l1] : $lambda_D * $freq_D->[-$l1] ;
	$mu_P_3events *= ($l2 > 0) ? $lambda_I * $freq_I->[$l2] : $lambda_D * $freq_D->[-$l2] ; 
	$mu_P_3events *= ($l3 > 0) ? $lambda_I * $freq_I->[$l3] : $lambda_D * $freq_D->[-$l3] ; 

	return $mu_P_3events ;

}	# End of the subroutine 'mu_P_3events_S23'. #


# mu_P_3events_S12:
#	This subroutine calculates the contribution from a pair of general triple-indel histories
#	(defined in Eq.(SR-8B.7a) in Supplementary Results):
#	\mu_P^{(S12)} (l1, l2, l3; t)
#	:= \mu_P [([\hat{M}_1, \hat{M}_2, \hat{M}_3], [t_I, t_F]) | (s^A, t_I) ]|_{Dawg}
#	   + \mu_P [([\hat{M'}_2, \hat{M'}_1, \hat{M}_3], [t_I, t_F]) | (s^A, t_I) ]|_{Dawg}
#
#		= r(l1)*r(l2)*r(l3)*I_{\hat{M}+2\hat{M}}(l1, {l2, l3}; t, lambda) .
#
#	(Here t := t_F - t_I, lambda := lambda_I + lambda_D. The "lx" is short for "delta_lx.")
#
#	[CREATED on April 29 (Wed), 2015.] 
#
# INPUT: ($l1, $l2, $l3, $t, $lambda_I, $lambda_D, \@freq_I, \@freq_D), where
#	$l1, $l2, $l3, $t, $lambda_I and $lambda_D are real numbers.
#	Out of them, $l1, $l2, $l3, $lambda_I and $lambda_D are non-zero.
#	$freq_I[$l] ($l>0) is the relative frequency of $l-residue insertions;
#	$freq_D[$l] ($l>0) is the relative frequency of $l-residue deletions.
#
# OUTPUT: $mu_p = \mu_P^{(S12)} ($l1, $l2, $l3; $t) with the parameters $lambda_I, $lambda_D, \@freq_I and \@freq_D.
#	Or undef if we encounter an error.
#
sub mu_P_3events_S12 ($$$$$$\@\@) {

	my ($l1, $l2, $l3, $t, $lambda_I, $lambda_D, $freq_I, $freq_D) = @_;

	unless (($l1 != 0) and ($l2 != 0) and ($l3 != 0)) {
	    print STDOUT "[ERROR 'mu_P_3events_S12'] ILLEGAL INPUT: (l1, l2, l3) = ($l1, $l2, $l3): $! !\n\n";
	    return undef;
	}

	unless (($lambda_I != 0) and ($lambda_D != 0)) {
	    print STDOUT "[ERROR 'mu_P_3events_S12'] ILLEGAL INPUT: (lambda_I, lambda_D) = ($lambda_I, $lambda_D): $! !\n\n";
	    return undef;
	}

	my $lambda = $lambda_I+$lambda_D;
	my $mu_P_3events = I_2hatM_pls_hatM ($l1, $l2, $l3, $t, $lambda) ;

	unless (defined $mu_P_3events) {
	    print STDOUT "[ERROR 'mu_P_3events_S12'] The subroutine 'I_2hatM_pls_hatM' FAILED: $! !\n\n";
	    return undef;
	}

	$mu_P_3events *= ($l1 > 0) ? $lambda_I * $freq_I->[$l1] : $lambda_D * $freq_D->[-$l1] ;
	$mu_P_3events *= ($l2 > 0) ? $lambda_I * $freq_I->[$l2] : $lambda_D * $freq_D->[-$l2] ; 
	$mu_P_3events *= ($l3 > 0) ? $lambda_I * $freq_I->[$l3] : $lambda_D * $freq_D->[-$l3] ; 

	return $mu_P_3events ;

}	# End of the subroutine 'mu_P_3events_S12'. #


	## (III) Main subroutines that perform the practical perturbation calculations. ##


# mfac_null_2events:
#	This subroutine calculates the portion of the multiplication factor of the region between two adjacent
#	preserved ancestral sites (PASs) contributed by the 2-event (next-parsimonious) local indel histories (given in Eq.(VI-2.2a) of the main Results):
#	   \sum_{l=1}^{min{L_I^{CO}, L_D^{CO}}} \mu_P [([\hat{M}_I(1,l), \hat{M}_D(2, l+1)], [t_I, t_F]) | (s^A, t_I) ].
#
#	It uses the formula, Eq.(VI-2.2b') in Results VI.
#
#	[CREATED on April 29 (Wed), 2015.]
#
# INPUT: ($t, $lambda_I, $lambda_D, \@freq_I, \@freq_D, $cutoff_I, $cutoff_D), where
#	$t, $lambda_I and $lambda_D are real numbers.
#	Out of them, $lambda_I and $lambda_D are non-zero.
#	$freq_I[$l] ($l>0) is the relative frequency of $l-residue insertions;
#	$freq_D[$l] ($l>0) is the relative frequency of $l-residue deletions;
#	$cutoff_I and $cutoff_D are the cut-off lengths for insertions and deletions, respectively.
#
# OUTPUT: $mfac_2ev, which is the portion of the multiplcation factor we desire.
#	Or undef if we encounter an error.
#
sub mfac_null_2events ($$$\@\@$$) {

	my ($t, $lambda_I, $lambda_D, $freq_I, $freq_D, $cutoff_I, $cutoff_D) = @_;

	unless (($lambda_I != 0) and ($lambda_D != 0)) {
	    print STDOUT "[ERROR 'mfac_null_2events'] ILLEGAL INPUT: (lambda_I, lambda_D) = ($lambda_I, $lambda_D): $! !\n\n";
	    return undef;
	}

	my $lambda = $lambda_I+$lambda_D;

	my $mfac_2ev = 0;

	my $cutoff = ($cutoff_I < $cutoff_D) ? $cutoff_I : $cutoff_D ;

	for (my $l=1; $l<= $cutoff; $l++) { # Main for-loop (over $l). #

	    my $mu_P = exp(-$lambda * $l * $t) - 1 + $lambda * $l * $t ;
	    $mu_P *= $freq_I->[$l] * $freq_D->[$l] /$l /$l ;

	    $mfac_2ev += $mu_P ;
	}			# End of the main for-loop (over $l). #

	$mfac_2ev *= $lambda_I * $lambda_D /($lambda*$lambda) ;

	return $mfac_2ev ;

}	# End of the subroutine 'mfac_null_2events'. #


# mfac_asites_vs_dgaps_1event:
#	This subroutine calculates the the portion of the multiplicatiion factor for a run of $n_A (= Delta L^A) ancestral sites aligned with a run of gaps in the descendant sequence, contributed by the 1-event (parsimonious) local indel history.
#	The portion is calculated according to Eq.(VI-2.4') of the main Results.
#
#	[CREATED on April 29 (Wed), 2015.]
#
# INPUT: ($n_A, $t, $lambda_I, $lambda_D, \@freq_D, $cutoff_D), where
#	$n_A (>0) (denoted as '\Delta L^A in the paper) is the number of ancestral sites in the run aligned with the descendant gaps;
#	$t, $lambda_I and $lambda_D are real numbers.
#	Out of them, $lambda_I and $lambda_D are non-zero;
#	$freq_D[$l] ($l>0) is the relative frequency of $l-residue deletions;
#	$cutoff_D is the cutoff length for deletions.
#
# OUTPUT: $mfac_1ev, which is the portion we desire.
#	Or undef if we encounter an error.
#
sub mfac_asites_vs_dgaps_1event ($$$$\@$) {

	my ($n_A, $t, $lambda_I, $lambda_D, $freq_D, $cutoff_D) = @_;

	unless ($n_A > 0) {
	    print STDOUT "[ERROR 'mfac_asites_vs_dgaps_1event'] ILLEGAL INPUT: n_A = $n_A: $! !\n\n";
	    return undef;
	}

	unless (($lambda_I != 0) and ($lambda_D != 0)) {
	    print STDOUT "[ERROR 'mfac_asites_vs_dgaps_1event'] ILLEGAL INPUT: (lambda_I, lambda_D) = ($lambda_I, $lambda_D): $! !\n\n";
	    return undef;
	}

	if ($n_A > $cutoff_D) { # This history cannot contribute a probability.
	   return 0;
	}

	my $lambda = $lambda_I+$lambda_D;

	my $mfac_1ev = exp($lambda * $n_A * $t) - 1;
	$mfac_1ev *= $lambda_D * $freq_D->[$n_A] /$lambda /$n_A ;

	return $mfac_1ev ;

}	# End of the subroutine 'mfac_asites_vs_dgaps_1event'. #


# tld_mu_P_pwa_a:
#	This satellite subroutine of 'mfac_asites_vs_dgaps_2events'
#	calculates the \tilde{\mu}_P[(a)], which is a sum of contributions from histories consisting of 2 deletions each.
#	The portion is calculated according to Eqs.(VI-2.5b,d') of the main Results.
#
#	[CREATED on April 29 (Wed), 2015.]
#
# INPUT: ($n_A, $t, $lambda_I, $lambda_D, \@freq_I, \@freq_D, $cutoff_I, $cutoff_D), where
#	$n_A (>0) (denoted as "\Delta L^A" in the paper) is the number of ancestral sites aligned with gaps in the run;
#	$t, $lambda_I and $lambda_D are real numbers.
#	Out of them, $lambda_I and $lambda_D are non-zero.
#	$freq_I[$l] ($l>0) is the relative frequency of $l-residue insertions;
#	$freq_D[$l] ($l>0) is the relative frequency of $l-residue deletions;
#	$cutoff_I and $cutoff_D are the cut-off lengths for insertions and deletions, respectively.
#
# OUTPUT: $tmu_P_a, which is the portion of the multiplcation factor we desire.
#	Or undef if we encounter an error.
#
sub tld_mu_P_pwa_a ($$$$\@\@$$) {

	my ($n_A, $t, $lambda_I, $lambda_D, $freq_I, $freq_D, $cutoff_I, $cutoff_D) = @_;

	unless ($n_A > 0) {
	    print STDOUT "[ERROR 'tld_mu_P_pwa_a'] ILLEGAL INPUT: n_A = $n_A : $! !\n\n";
	    return undef;
	}

	unless (($lambda_I != 0) and ($lambda_D != 0)) {
	    print STDOUT "[ERROR 'tld_mu_P_pwa_a'] ILLEGAL INPUT: (lambda_I, lambda_D) = ($lambda_I, $lambda_D): $! !\n\n";
	    return undef;
	}

	if ($n_A > 2 * $cutoff_D ) { # No history of this type can contribute a probability.
	    return 0;
	}

	my $lambda = $lambda_I+$lambda_D;

	my $tmu_P_a = 0;

	my $cutoff = $n_A -1;
	##my $cutoff = ($cutoff_I < $cutoff_D) ? $cutoff_I : $cutoff_D ;

	for (my $l=1; $l<= $cutoff; $l++) { # Main for-loop (over $l). #

	    my $l2 = $n_A - $l;

	    (($l > $cutoff_D) or ($l2 > $cutoff_D)) and next; # This history cannot contribute a probability.

	    my $mu_P = (exp ($lambda * $n_A * $t) - 1) /$n_A ;
	    $mu_P -= (exp ($lambda * $l * $t) -1) /$l ;
	    $mu_P *= $freq_D->[$l] * $freq_D->[$l2] /$l2 ;

	    $tmu_P_a += ($n_A - $l + 1) * $mu_P ;
	}			# End of the main for-loop (over $l). #

	$tmu_P_a *= $lambda_D * $lambda_D /($lambda*$lambda) ;

	return $tmu_P_a ;

}	# End of the subroutine 'tld_mu_P_pwa_a'. #


# tld_mu_P_pwa_b:
#	This satellite subroutine of 'mfac_asites_vs_dgaps_2events'
#	calculates the \tilde{\mu}_P[(b)], which is a sum of contributions from histories each of which consists of an insertion and a subsequent deletion.
#	The portion is calculated according to Eqs.(VI-2.5c,e') of the main Results.
#
#	[CREATED on April 29 (Wed), 2015.]
#
# INPUT: ($n_A, $t, $lambda_I, $lambda_D, \@freq_I, \@freq_D, $cutoff_I, $cutoff_D), where
#	$n_A (>0) (denoted as "\Delta L^A" in the paper) is the number of ancestral sites aligned with gaps in the run;
#	$t, $lambda_I and $lambda_D are real numbers.
#	Out of them, $lambda_I and $lambda_D are non-zero.
#	$freq_I[$l] ($l>0) is the relative frequency of $l-residue insertions;
#	$freq_D[$l] ($l>0) is the relative frequency of $l-residue deletions;
#	$cutoff_I and $cutoff_D are the cut-off lengths for insertions and deletions, respectively.
#
# OUTPUT: $tmu_P_b, which is the portion of the multiplcation factor we desire.
#	Or undef if we encounter an error.
#
sub tld_mu_P_pwa_b ($$$$\@\@$$) {

	my ($n_A, $t, $lambda_I, $lambda_D, $freq_I, $freq_D, $cutoff_I, $cutoff_D) = @_;

	unless ($n_A > 0) {
	    print STDOUT "[ERROR 'tld_mu_P_pwa_b'] ILLEGAL INPUT: n_A = $n_A : $! !\n\n";
	    return undef;
	}

	unless (($lambda_I != 0) and ($lambda_D != 0)) {
	    print STDOUT "[ERROR 'tld_mu_P_pwa_b'] ILLEGAL INPUT: (lambda_I, lambda_D) = ($lambda_I, $lambda_D): $! !\n\n";
	    return undef;
	}

	if ($n_A > $cutoff_D) { # This type of histories cannot contribute the probabilities.
	    return undef;
	}

	my $lambda = $lambda_I+$lambda_D;

	my $tmu_P_b = 0;

	my $cutoff = ($cutoff_I < $cutoff_D - $n_A) ? $cutoff_I : $cutoff_D - $n_A ;

	for (my $l=1; $l<= $cutoff; $l++) { # Main for-loop (over $l). #

	    my $l2 = $n_A + $l;

	    my $mu_P = (exp ($lambda * $n_A * $t) - 1) /$n_A ;
	    $mu_P -= (1 - exp (- $lambda * $l * $t)) /$l ;
	    $mu_P *= $freq_I->[$l] * $freq_D->[$l2] /$l2 ;

	    $tmu_P_b += ($n_A + 1) * $mu_P ;
	}			# End of the main for-loop (over $l). #

	$tmu_P_b *= $lambda_I * $lambda_D /($lambda*$lambda) ;

	return $tmu_P_b ;

}	# End of the subroutine 'tld_mu_P_pwa_b'. #


# mfac_asites_vs_dgaps_2events:
#	This subroutine calculates the the portion of the multiplicatiion factor for a run of $n_A (= \Delta L^A) ancestral sites aligned with a run of gaps in the descendant sequence, contributed by the 2-event (next-parsimonious) local indel histories.
#	The portion is calculated according to Eq.(VI-2.5a) of the main Results.
#
#	[CREATED on April 29 (Wed), 2015.]
#
# INPUT: ($n_A, $t, $lambda_I, $lambda_D, \@freq_I, \@freq_D, $cutoff_I, $cutoff_D), where
#	$n_A (>0) (denoted as "\Delta L^A" in the paper) is the number of ancestral sites aligned with gaps in the run;
#	$t, $lambda_I and $lambda_D are real numbers.
#	Out of them, $lambda_I and $lambda_D are non-zero.
#	$freq_I[$l] ($l>0) is the relative frequency of $l-residue insertions;
#	$freq_D[$l] ($l>0) is the relative frequency of $l-residue deletions;
#	$cutoff_I and $cutoff_D are the cut-off lengths for insertions and deletions, respectively.
#
# OUTPUT: ($mfac_2ev, \@components), where
#	$mfac_2ev is the portion of the multiplcation factor we desire;
#	@components stores the components of $mfac_2ev.
#
#	The subroutine returns undef if it encounters an error.
#
sub mfac_asites_vs_dgaps_2events ($$$$\@\@$$) {

	my ($n_A, $t, $lambda_I, $lambda_D, $freq_I, $freq_D, $cutoff_I, $cutoff_D) = @_;

	my $tmu_P_a = tld_mu_P_pwa_a ($n_A, $t, $lambda_I, $lambda_D, @{$freq_I}, @{$freq_D}, $cutoff_I, $cutoff_D);

	unless (defined $tmu_P_a) {
	    print STDOUT "[ERROR 'mfac_asites_vs_dgaps_2events'] The subroutine 'tld_mu_P_pwa_a' FAILED: $! !\n\n";
	    return (undef, undef);
	}

	my $tmu_P_b = tld_mu_P_pwa_b ($n_A, $t, $lambda_I, $lambda_D, @{$freq_I}, @{$freq_D}, $cutoff_I, $cutoff_D);

	unless (defined $tmu_P_b) {
	    print STDOUT "[ERROR 'mfac_asites_vs_dgaps_2events'] The subroutine 'tld_mu_P_pwa_b' FAILED: $! !\n\n";
	    return (undef, undef);
	}

	my $mfac_2ev = $tmu_P_a + $tmu_P_b ;
	my @components = ($tmu_P_a, $tmu_P_b);

	return ($mfac_2ev, \@components) ;

}	# End of the subroutine 'mfac_asites_vs_dgaps_2events'. #


# mfac_agaps_vs_dsites_1event:
#	This subroutine calculates the the portion of the multiplicatiion factor for a run of $n_D (= Delta L^D) descendant sites aligned with a run of gaps in the ancestral sequence, contributed by the 1-event (parsimonious) local indel history.
#	The portion is calculated according to Eq.(SR-8A.1') of Supplementary Results.
#
#	[CREATED on April 30 (Thr), 2015.]
#
# INPUT: ($n_D, $t, $lambda_I, $lambda_D, \@freq_I, $cutoff_I), where
#	$n_D (>0) (denoted as '\Delta L^D in the paper) is the number of descendant sites in the run aligned with the ancestral gaps;
#	$t, $lambda_I and $lambda_D are real numbers.
#	Out of them, $lambda_I and $lambda_D are non-zero;
#	$freq_I[$l] ($l>0) is the relative frequency of $l-residue insertions;
#	$cutoff_I is the cutoff length for insertions.
#
# OUTPUT: $mfac_1ev, which is the portion we desire.
#	Or undef if we encounter an error.
#
sub mfac_agaps_vs_dsites_1event ($$$$\@$) {

	my ($n_D, $t, $lambda_I, $lambda_D, $freq_I, $cutoff_I) = @_;

	unless ($n_D > 0) {
	    print STDOUT "[ERROR 'mfac_agaps_vs_dsites_1event'] ILLEGAL INPUT: n_D = $n_D: $! !\n\n";
	    return undef;
	}

	unless (($lambda_I != 0) and ($lambda_D != 0)) {
	    print STDOUT "[ERROR 'mfac_agaps_vs_dsites_1event'] ILLEGAL INPUT: (lambda_I, lambda_D) = ($lambda_I, $lambda_D): $! !\n\n";
	    return undef;
	}

	if ($n_D > $cutoff_I) { # This history cannot contribute to the probability.
	    return 0;
	}

	my $lambda = $lambda_I+$lambda_D;

	my $mfac_1ev = 1- exp( - $lambda * $n_D * $t) ;
	$mfac_1ev *= $lambda_I * $freq_I->[$n_D] /$lambda /$n_D ;

	return $mfac_1ev ;

}	# End of the subroutine 'mfac_agaps_vs_dsites_1event'. #


# tld_mu_P_pwa_c:
#	This satellite subroutine of 'mfac_agaps_vs_dsites_2events'
#	calculates the \tilde{\mu}_P[(c)], which is a sum of contributions from histories each of which consists of two insertions.
#	The portion is calculated according to Eqs.(SR-8A.2b,d') of Supplementary Results.
#
#	[CREATED on April 30 (Thr), 2015.]
#
# INPUT: ($n_D, $t, $lambda_I, $lambda_D, \@freq_I, \@freq_D, $cutoff_I, $cutoff_D), where
#	$n_D (>0) (denoted as "\Delta L^D" in the paper) is the number of descendant sites aligned with gaps in the run;
#	$t, $lambda_I and $lambda_D are real numbers.
#	Out of them, $lambda_I and $lambda_D are non-zero.
#	$freq_I[$l] ($l>0) is the relative frequency of $l-residue insertions;
#	$freq_D[$l] ($l>0) is the relative frequency of $l-residue deletions;
#	$cutoff_I and $cutoff_D are the cut-off lengths for insertions and deletions, respectively.
#
# OUTPUT: $tmu_P_c, which is the portion of the multiplcation factor we desire.
#	Or undef if we encounter an error.
#
sub tld_mu_P_pwa_c ($$$$\@\@$$) {

	my ($n_D, $t, $lambda_I, $lambda_D, $freq_I, $freq_D, $cutoff_I, $cutoff_D) = @_;

	unless ($n_D > 0) {
	    print STDOUT "[ERROR 'tld_mu_P_pwa_c'] ILLEGAL INPUT: n_D = $n_D : $! !\n\n";
	    return undef;
	}

	unless (($lambda_I != 0) and ($lambda_D != 0)) {
	    print STDOUT "[ERROR 'tld_mu_P_pwa_c'] ILLEGAL INPUT: (lambda_I, lambda_D) = ($lambda_I, $lambda_D): $! !\n\n";
	    return undef;
	}

	if ($n_D > 2*$cutoff_I) { # Any history of this type cannot contribute a probability.
	    return 0;
	}
	

	my $lambda = $lambda_I+$lambda_D;

	my $tmu_P_c = 0;

	my $cutoff = $n_D -1;
	##my $cutoff = ($cutoff_D < $cutoff_I - $n_D) ? $cutoff_D : $cutoff_I - $n_D ;

	for (my $l=1; $l<= $cutoff; $l++) { # Main for-loop (over $l). #

	    my $l1 = $n_D - $l;
	    my $l2 = $l;

	    (($l1 > $cutoff_I) or ($l2 > $cutoff_I)) and next; # This history cannot contribute.

	    my $mu_P = (1 - exp (- $lambda * $l1 * $t)) /$l1 ;
	    $mu_P -= (1 - exp (- $lambda * $n_D * $t)) /$n_D ;
	    $mu_P *= $freq_I->[$l1] * $freq_I->[$l2] /$l2 ;

	    $tmu_P_c += ($n_D - $l + 1) * $mu_P ;
	}			# End of the main for-loop (over $l). #

	$tmu_P_c *= $lambda_I * $lambda_I /($lambda*$lambda) ;

	return $tmu_P_c ;

}	# End of the subroutine 'tld_mu_P_pwa_c'. #


# tld_mu_P_pwa_d:
#	This satellite subroutine of 'mfac_agaps_vs_dsites_2events'
#	calculates the \tilde{\mu}_P[(d)], which is a sum of contributions from histories each of which consists of an insertion and a subsequent deletion.
#	The portion is calculated according to Eqs.(SR-8A.2c,e') of Supplementary Results.
#
#	[CREATED on April 30 (Thr), 2015.]
#
# INPUT: ($n_D, $t, $lambda_I, $lambda_D, \@freq_I, \@freq_D, $cutoff_I, $cutoff_D), where
#	$n_D (>0) (denoted as "\Delta L^D" in the paper) is the number of descendant sites aligned with gaps in the run;
#	$t, $lambda_I and $lambda_D are real numbers.
#	Out of them, $lambda_I and $lambda_D are non-zero.
#	$freq_I[$l] ($l>0) is the relative frequency of $l-residue insertions;
#	$freq_D[$l] ($l>0) is the relative frequency of $l-residue deletions;
#	$cutoff_I and $cutoff_D are the cut-off lengths for insertions and deletions, respectively.
#
# OUTPUT: $tmu_P_d, which is the portion of the multiplcation factor we desire.
#	Or undef if we encounter an error.
#
sub tld_mu_P_pwa_d ($$$$\@\@$$) {

	my ($n_D, $t, $lambda_I, $lambda_D, $freq_I, $freq_D, $cutoff_I, $cutoff_D) = @_;

	unless ($n_D > 0) {
	    print STDOUT "[ERROR 'tld_mu_P_pwa_d'] ILLEGAL INPUT: n_D = $n_D : $! !\n\n";
	    return undef;
	}

	unless (($lambda_I != 0) and ($lambda_D != 0)) {
	    print STDOUT "[ERROR 'tld_mu_P_pwa_d'] ILLEGAL INPUT: (lambda_I, lambda_D) = ($lambda_I, $lambda_D): $! !\n\n";
	    return undef;
	}

	if ($n_D > $cutoff_I) { # In this case, there can be no histories resulting in the pattern.
	   return 0;
	}

	my $lambda = $lambda_I+$lambda_D;

	my $tmu_P_d = 0;

	my $cutoff = ($cutoff_D < $cutoff_I - $n_D) ? $cutoff_D : $cutoff_I - $n_D ;

	for (my $l=1; $l<= $cutoff; $l++) { # Main for-loop (over $l). #

	    my $l1 = $n_D + $l;
	    my $l2 = $l;

	    my $mu_P = (1 - exp (- $lambda * $n_D * $t)) /$n_D ;
	    $mu_P -= (1 - exp (- $lambda * $l1 * $t)) /$l1 ;
	    $mu_P *= $freq_I->[$l1] * $freq_D->[$l2] /$l2 ;

	    $tmu_P_d += ($n_D + 1) * $mu_P ;
	}			# End of the main for-loop (over $l). #

	$tmu_P_d *= $lambda_I * $lambda_D /($lambda*$lambda) ;

	return $tmu_P_d ;

}	# End of the subroutine 'tld_mu_P_pwa_d'. #


# mfac_agaps_vs_dsites_2events:
#	This subroutine calculates the the portion of the multiplicatiion factor for a run of $n_D (= \Delta L^D) descendant sites aligned with a run of gaps in the ancestral sequence, contributed by the 2-event (next-parsimonious) local indel histories.
#	The portion is calculated according to Eq.(SR-8A.2a) of Supplementary Results.
#
#	[CREATED on April 30 (Thr), 2015.]
#
# INPUT: ($n_D, $t, $lambda_I, $lambda_D, \@freq_I, \@freq_D, $cutoff_I, $cutoff_D), where
#	$n_D (>0) (denoted as "\Delta L^D" in the paper) is the number of descendant sites aligned with gaps in the run;
#	$t, $lambda_I and $lambda_D are real numbers.
#	Out of them, $lambda_I and $lambda_D are non-zero.
#	$freq_I[$l] ($l>0) is the relative frequency of $l-residues insertions;
#	$freq_D[$l] ($l>0) is the relative frequency of $l-residues deletions;
#	$cutoff_I and $cutoff_D are the cut-off lengths for insertions and deletions, respectively.
#
# OUTPUT: ($mfac_2ev, \@components), where
#	$mfac_2ev is the portion of the multiplcation factor we desire;
#	@components stores the compoenents of $mfac_2ev.
#
#	The subroutine returns undef if it encounters an error.
#
sub mfac_agaps_vs_dsites_2events ($$$$\@\@$$) {

	my ($n_D, $t, $lambda_I, $lambda_D, $freq_I, $freq_D, $cutoff_I, $cutoff_D) = @_;

	my $tmu_P_c = tld_mu_P_pwa_c ($n_D, $t, $lambda_I, $lambda_D, @{$freq_I}, @{$freq_D}, $cutoff_I, $cutoff_D);

	unless (defined $tmu_P_c) {
	    print STDOUT "[ERROR 'mfac_agaps_vs_dsites_2events'] The subroutine 'tld_mu_P_pwa_c' FAILED: $! !\n\n";
	    return undef;
	}

	my $tmu_P_d = tld_mu_P_pwa_d ($n_D, $t, $lambda_I, $lambda_D, @{$freq_I}, @{$freq_D}, $cutoff_I, $cutoff_D);

	unless (defined $tmu_P_d) {
	    print STDOUT "[ERROR 'mfac_agaps_vs_dsites_2events'] The subroutine 'tld_mu_P_pwa_d' FAILED: $! !\n\n";
	    return undef;
	}

	my $mfac_2ev = $tmu_P_c + $tmu_P_d ;
	my @components = ($tmu_P_c, $tmu_P_d) ;

	return ($mfac_2ev, \@components) ;

}	# End of the subroutine 'mfac_agaps_vs_dsites_2events'. #


# tld_mu_P_pwa_e:
#	This satellite subroutine of 'mfac_asites_nhom_dsites_2events'
#	calculates \tilde{\mu}_P[(e)], which is a sum of contributions from histories each of which consists of a deletion and a subsequent insertion.
#	The portion is calculated according to Eqs.(SR-8B.1b,e') of Supplementary Results.
#
#	[CREATED on April 30 (Thr), 2015.]
#
# INPUT: ($n_A, $n_D, $t, $lambda_I, $lambda_D, \@freq_I, \@freq_D, $cutoff_I, $cutoff_D), where
#	$n_A (>0) (denoted as "\Delta L^A" in the paper) is the number of ancestral sites between PASs;
#	$n_D (>0) (denoted as "\Delta L^D" in the paper) is the number of descendant sites between PASs;
#	$t, $lambda_I and $lambda_D are real numbers.
#	Out of them, $lambda_I and $lambda_D are non-zero.
#	$freq_I[$l] ($l>0) is the relative frequency of $l-residue insertions;
#	$freq_D[$l] ($l>0) is the relative frequency of $l-residue deletions;
#	$cutoff_I and $cutoff_D are the cut-off lengths for insertions and deletions, respectively.
#
# OUTPUT: $mu_P, which is the portion of the multiplcation factor we desire.
#	Or undef if we encounter an error.
#
sub tld_mu_P_pwa_e ($$$$$\@\@$$) {

	my ($n_A, $n_D, $t, $lambda_I, $lambda_D, $freq_I, $freq_D, $cutoff_I, $cutoff_D) = @_;

	unless (($n_A > 0) and ($n_D > 0)) {
	    print STDOUT "[ERROR 'tld_mu_P_pwa_fg'] ILLEGAL INPUT: (n_A, n_D) = ($n_A, $n_D) : $! !\n\n";
	    return undef;
	}

	unless (($lambda_I != 0) and ($lambda_D != 0)) {
	    print STDOUT "[ERROR 'tld_mu_P_pwa_fg'] ILLEGAL INPUT: (lambda_I, lambda_D) = ($lambda_I, $lambda_D): $! !\n\n";
	    return undef;
	}

	if (($n_D > $cutoff_I) or ($n_A > $cutoff_D)) { # In this case, there can be no histories to result in this configuration.
	   return 0;
	}

	my $lambda = $lambda_I+$lambda_D;

	my $mu_P1 = (exp($lambda * $n_A * $t) - 1) /($lambda * $n_A) ;

	my $mu_P2 = F_e_neg ($lambda * ($n_D - $n_A), $t) ;
	unless (defined $mu_P2) {
	    print STDOUT "[ERROR 'tld_mu_P_pwa_fg'] The subroutine 'F_e_neg' FAILED: $! !\n\n";
	    return undef;
	}

	my $mu_P = $mu_P1 - $mu_P2 ;
	$mu_P *= $lambda_D * $freq_D->[$n_A] * $lambda_I * $freq_I->[$n_D] /($lambda * $n_D) ;

	return $mu_P ;

}	# End of the subroutine 'tld_mu_P_pwa_e'. #


# tld_mu_P_pwa_fg:
#	This satellite subroutine of 'mfac_asites_nhom_dsites_2events'
#	calculates \tilde{\mu}_P[(f)] = \tilde{\mu}_P [(g)], which is a sum of contributions from histories each of which consists of an insertion and a subsequent deletion.
#	The portion is calculated according to Eqs.(SR-8B.1c,d,f',g') of Supplementary Results.
#
#	[CREATED on April 30 (Thr), 2015.]
#
# INPUT: ($n_A, $n_D, $t, $lambda_I, $lambda_D, \@freq_I, \@freq_D, $cutoff_I, $cutoff_D), where
#	$n_A (>0) (denoted as "\Delta L^A" in the paper) is the number of ancestral sites between PASs;
#	$n_D (>0) (denoted as "\Delta L^D" in the paper) is the number of descendant sites between PASs;
#	$t, $lambda_I and $lambda_D are real numbers.
#	Out of them, $lambda_I and $lambda_D are non-zero.
#	$freq_I[$l] ($l>0) is the relative frequency of $l-residue insertions;
#	$freq_D[$l] ($l>0) is the relative frequency of $l-residue deletions;
#	$cutoff_I and $cutoff_D are the cut-off lengths for insertions and deletions, respectively.
#
# OUTPUT: $tmu_P_fg, which is the portion of the multiplcation factor we desire.
#	Or undef if we encounter an error.
#
sub tld_mu_P_pwa_fg ($$$$$\@\@$$) {

	my ($n_A, $n_D, $t, $lambda_I, $lambda_D, $freq_I, $freq_D, $cutoff_I, $cutoff_D) = @_;

	unless (($n_A > 0) and ($n_D > 0)) {
	    print STDOUT "[ERROR 'tld_mu_P_pwa_fg'] ILLEGAL INPUT: (n_A, n_D) = ($n_A, $n_D) : $! !\n\n";
	    return undef;
	}

	unless (($lambda_I != 0) and ($lambda_D != 0)) {
	    print STDOUT "[ERROR 'tld_mu_P_pwa_fg'] ILLEGAL INPUT: (lambda_I, lambda_D) = ($lambda_I, $lambda_D): $! !\n\n";
	    return undef;
	}

	if (($n_D > $cutoff_I) or ($n_A > $cutoff_D)) { # In this case, there can be no histories to result in this configuration.
	   return 0;
	}

	my $lambda = $lambda_I+$lambda_D;

	my $mu_P0 = F_e_neg ($lambda * ($n_D - $n_A), $t) ;
	unless (defined $mu_P0) {
	    print STDOUT "[ERROR 'tld_mu_P_pwa_fg'] The subroutine 'F_e_neg' FAILED: $! !\n\n";
	    return undef;
	}

	my $tmu_P_fg = 0;

	my $cutoff = ($cutoff_I - $n_D < $cutoff_D - $n_A) ? $cutoff_I - $n_D : $cutoff_D - $n_A ;

	for (my $l=0; $l<= $cutoff; $l++) { # Main for-loop (over $l). #

	    my $l1 = $n_D + $l;
	    my $l2 = $n_A + $l;

	    my $mu_P = $mu_P0;

	    $mu_P -= (1 - exp (- $lambda * $l1 * $t)) /($lambda * $l1) ;
	    ##$mu_P -= (1 - exp (- $lambda * $l1 * $t)) /$l1 ; # A BUG fixed on May 4 (Mon), 2014. #

	    $mu_P *= $freq_I->[$l1] * $freq_D->[$l2] /$l2 ;

	    $tmu_P_fg += $mu_P ;
	}			# End of the main for-loop (over $l). #

	$tmu_P_fg *= $lambda_I * $lambda_D /$lambda ;
	##$tmu_P_fg *= $lambda_I * $lambda_D /($lambda*$lambda) ; # A BUG fixed on May 4 (Mon), 2014. #

	return $tmu_P_fg ;

}	# End of the subroutine 'tld_mu_P_pwa_fg'. #


# mfac_asites_nhom_dsites_2events:
#	This subroutine calculates the the portion of the multiplicatiion factor for $n_A (= \Delta L^A) ancestral sites and non-homologous $n_D (= \Delta L^D) descendant sites between a pair of PASs, contributed by the 2-event (parsimonious) local indel histories.
#	The portion is calculated according to Eq.(SR-8B.1a) of Supplementary Results.
#
#	[CREATED on April 30 (Thr), 2015.]
#
# INPUT: ($n_A, $n_D, $t, $lambda_I, $lambda_D, \@freq_I, \@freq_D, $cutoff_I, $cutoff_D), where
#	$n_A (>0) (denoted as "\Delta L^A" in the paper) is the number of ancestral sites between PASs;
#	$n_D (>0) (denoted as "\Delta L^D" in the paper) is the number of descendant sites between PASs;
#	$t, $lambda_I and $lambda_D are real numbers.
#	Out of them, $lambda_I and $lambda_D are non-zero.
#	$freq_I[$l] ($l>0) is the relative frequency of $l-residues insertions;
#	$freq_D[$l] ($l>0) is the relative frequency of $l-residues deletions;
#	$cutoff_I and $cutoff_D are the cut-off lengths for insertions and deletions, respectively.
#
# OUTPUT: ($mfac_2ev, \@components), where
#	$mfac_2ev is the portion of the multiplcation factor we desire;
#	@components stores the components of $mfac_2ev . 
#
#	The subroutine returns undef if it encounters an error.
#
sub mfac_asites_nhom_dsites_2events ($$$$$\@\@$$) {

	my ($n_A, $n_D, $t, $lambda_I, $lambda_D, $freq_I, $freq_D, $cutoff_I, $cutoff_D) = @_;

	my $tmu_P_e = tld_mu_P_pwa_e ($n_A, $n_D, $t, $lambda_I, $lambda_D, @{$freq_I}, @{$freq_D}, $cutoff_I, $cutoff_D);

	unless (defined $tmu_P_e) {
	    print STDOUT "[ERROR 'mfac_asites_nhom_dsites_2events'] The subroutine 'tld_mu_P_pwa_e' FAILED: $! !\n\n";
	    return (undef, undef);
	}

	my $tmu_P_f = my $tmu_P_g = tld_mu_P_pwa_fg ($n_A, $n_D, $t, $lambda_I, $lambda_D, @{$freq_I}, @{$freq_D}, $cutoff_I, $cutoff_D);

	unless (defined $tmu_P_f) {
	    print STDOUT "[ERROR 'mfac_asites_nhom_dsites_2events'] The subroutine 'tld_mu_P_pwa_fg' FAILED: $! !\n\n";
	    return (undef, undef);
	}

	my $mfac_2ev = $tmu_P_e + $tmu_P_f + $tmu_P_g ;
	my @components = ($tmu_P_e, $tmu_P_f, $tmu_P_g) ;

	return ($mfac_2ev, \@components) ;

}	# End of the subroutine 'mfac_asites_nhom_dsites_2events'. #


# tld_mu_P_pwa_h:
#	This satellite subroutine of 'mfac_asites_nhom_dsites_3events'
#	calculates \tilde{\mu}_P[(h)], which is a sum of contributions from histories each of which consists of two successive deletions and a subsequent insertion.
#	The portion is calculated based on Eqs.(SR-8B.8a) of Supplementary Results.
#
#	[CREATED on April 30 (Thr), 2015.]
#
# INPUT: ($n_A, $n_D, $t, $lambda_I, $lambda_D, \@freq_I, \@freq_D, $cutoff_I, $cutoff_D), where
#	$n_A (>0) (denoted as "\Delta L^A" in the paper) is the number of ancestral sites between PASs;
#	$n_D (>0) (denoted as "\Delta L^D" in the paper) is the number of descendant sites between PASs;
#	$t, $lambda_I and $lambda_D are real numbers.
#	Out of them, $lambda_I and $lambda_D are non-zero.
#	$freq_I[$l] ($l>0) is the relative frequency of $l-residue insertions;
#	$freq_D[$l] ($l>0) is the relative frequency of $l-residue deletions;
#	$cutoff_I and $cutoff_D are the cut-off lengths for insertions and deletions, respectively.
#
# OUTPUT: $tmu_P_h, which is the portion of the multiplcation factor we desire.
#	Or undef if we encounter an error.
#
sub tld_mu_P_pwa_h ($$$$$\@\@$$) {

	my ($n_A, $n_D, $t, $lambda_I, $lambda_D, $freq_I, $freq_D, $cutoff_I, $cutoff_D) = @_;

	unless (($n_A > 0) and ($n_D > 0)) {
	    print STDOUT "[ERROR 'tld_mu_P_pwa_h'] ILLEGAL INPUT: (n_A, n_D) = ($n_A, $n_D) : $! !\n\n";
	    return undef;
	}

	unless (($lambda_I != 0) and ($lambda_D != 0)) {
	    print STDOUT "[ERROR 'tld_mu_P_pwa_h'] ILLEGAL INPUT: (lambda_I, lambda_D) = ($lambda_I, $lambda_D): $! !\n\n";
	    return undef;
	}

	if (($n_D > $cutoff_I) or ($n_A > 2*$cutoff_D)) { # In this case, there can be no histories to result in this configuration.
	   return 0;
	}

	my $lambda = $lambda_I+$lambda_D;

	my $tmu_P_h = 0;

	my $cutoff = ($n_A -1 < $cutoff_D) ? $n_A -1 : $cutoff_D ;
	##my $cutoff = ($cutoff_I - $n_D < $cutoff_D - $n_A) ? $cutoff_I - $n_D : $cutoff_D - $n_A ;

	for (my $l=1; $l<= $cutoff; $l++) { # Main outer for-loop (over $l). #

		my $l1 = - $l;
		my $l2 = -($n_A - $l);
		my $l3 = $n_D;

		(-$l2 > $cutoff_D) and next; # This history cannot contribute a probability.

		my $mu_P = mu_P_3events_gnl ($l1, $l2, $l3, $t, $lambda_I, $lambda_D, @{$freq_I}, @{$freq_D});
		unless (defined $mu_P) {
		    print STDOUT "[ERROR 'tld_mu_P_pwa_h'] The subroutine 'mu_P_3events_gnl' FAILED for l = $l : $! !\n\n";
		    return undef;
		}

		$tmu_P_h += ($n_A - $l + 1) * $mu_P ;

	}			# End of the main outer for-loop (over $l). #


	return $tmu_P_h ;

}	# End of the subroutine 'tld_mu_P_pwa_h'. #


# tld_mu_P_pwa_i1_and_i2:
#	This satellite subroutine of 'mfac_asites_nhom_dsites_3events'
#	calculates \tilde{\mu}_P[(i-1)] = \tilde{\mu}_P [(i-2)], which is a sum of contributions from histories each of which consists of a deletion, an insertion after that, and a deletion after that.
#	The portion is calculated based on Eqs.(SR-8B.8b,c) of Supplementary Results.
#
#	[CREATED on April 30 (Thr), 2015.]
#
# INPUT: ($n_A, $n_D, $t, $lambda_I, $lambda_D, \@freq_I, \@freq_D, $cutoff_I, $cutoff_D), where
#	$n_A (>0) (denoted as "\Delta L^A" in the paper) is the number of ancestral sites between PASs;
#	$n_D (>0) (denoted as "\Delta L^D" in the paper) is the number of descendant sites between PASs;
#	$t, $lambda_I and $lambda_D are real numbers.
#	Out of them, $lambda_I and $lambda_D are non-zero.
#	$freq_I[$l] ($l>0) is the relative frequency of $l-residue insertions;
#	$freq_D[$l] ($l>0) is the relative frequency of $l-residue deletions;
#	$cutoff_I and $cutoff_D are the cut-off lengths for insertions and deletions, respectively.
#
# OUTPUT: $tmu_P_i12, which is the portion of the multiplcation factor we desire.
#	Or undef if we encounter an error.
#
sub tld_mu_P_pwa_i1_and_i2 ($$$$$\@\@$$) {

	my ($n_A, $n_D, $t, $lambda_I, $lambda_D, $freq_I, $freq_D, $cutoff_I, $cutoff_D) = @_;

	unless (($n_A > 0) and ($n_D > 0)) {
	    print STDOUT "[ERROR 'tld_mu_P_pwa_i1_and_i2'] ILLEGAL INPUT: (n_A, n_D) = ($n_A, $n_D) : $! !\n\n";
	    return undef;
	}

	unless (($lambda_I != 0) and ($lambda_D != 0)) {
	    print STDOUT "[ERROR 'tld_mu_P_pwa_i1_and_i2'] ILLEGAL INPUT: (lambda_I, lambda_D) = ($lambda_I, $lambda_D): $! !\n\n";
	    return undef;
	}

	if (($n_D > $cutoff_I) or ($n_A > 2*$cutoff_D)) { # In this case, there can be no histories to result in this configuration.
	   return 0;
	}

	my $lambda = $lambda_I+$lambda_D;

	my $tmu_P_i12 = 0;

	my $cutoff = ($n_A -1 < $cutoff_D) ? $n_A -1 : $cutoff_D ;
	##my $cutoff = ($cutoff_I - $n_D < $cutoff_D - $n_A) ? $cutoff_I - $n_D : $cutoff_D - $n_A ;

	for (my $l=1; $l<= $cutoff; $l++) { # Main outer for-loop (over $l). #

	    my $ub = ($cutoff_I - $n_D < $cutoff_D - $n_A + $l) ? $cutoff_I - $n_D : $cutoff_D - $n_A + $l ;

	    for (my $lp=0; $lp <= $ub; $lp++) { # Main inner for-loop (over $lp). #

		my $l1 = - $l;
		my $l2 = $n_D + $lp;
		my $l3 = -($n_A -$l + $lp);

		(($l2 > $cutoff_I) or (-$l3 > $cutoff_D)) and next; # This history cannot contribute a probability.

		my $mu_P = mu_P_3events_gnl ($l1, $l2, $l3, $t, $lambda_I, $lambda_D, @{$freq_I}, @{$freq_D});
		unless (defined $mu_P) {
		    print STDOUT "[ERROR 'tld_mu_P_pwa_i1_and_i2'] The subroutine 'mu_P_3events_gnl' FAILED for (l, $lp) = ($l, $lp): $! !\n\n";
		    return undef;
		}

		$tmu_P_i12 += ($n_A - $l + 1) * $mu_P ;

	    }				# End of the main inner for-loop (over $lp). #
	}			# End of the main outer for-loop (over $l). #


	return $tmu_P_i12 ;

}	# End of the subroutine 'tld_mu_P_pwa_i1_and_i2'. #


# tld_mu_P_pwa_i3:
#	This satellite subroutine of 'mfac_asites_nhom_dsites_3events'
#	calculates \tilde{\mu}_P[(i-3)], which is a sum of contributions from histories each of which consists of a deletion, a subsequent insertion, and a deletion after that.
#	The portion is calculated based on Eqs.(SR-8B.8d) of Supplementary Results.
#
#	[CREATED on April 30 (Thr), 2015.]
#
# INPUT: ($n_A, $n_D, $t, $lambda_I, $lambda_D, \@freq_I, \@freq_D, $cutoff_I, $cutoff_D), where
#	$n_A (>0) (denoted as "\Delta L^A" in the paper) is the number of ancestral sites between PASs;
#	$n_D (>0) (denoted as "\Delta L^D" in the paper) is the number of descendant sites between PASs;
#	$t, $lambda_I and $lambda_D are real numbers.
#	Out of them, $lambda_I and $lambda_D are non-zero.
#	$freq_I[$l] ($l>0) is the relative frequency of $l-residue insertions;
#	$freq_D[$l] ($l>0) is the relative frequency of $l-residue deletions;
#	$cutoff_I and $cutoff_D are the cut-off lengths for insertions and deletions, respectively.
#
# OUTPUT: $tmu_P_i3, which is the portion of the multiplcation factor we desire.
#	Or undef if we encounter an error.
#
sub tld_mu_P_pwa_i3 ($$$$$\@\@$$) {

	my ($n_A, $n_D, $t, $lambda_I, $lambda_D, $freq_I, $freq_D, $cutoff_I, $cutoff_D) = @_;

	unless (($n_A > 0) and ($n_D > 0)) {
	    print STDOUT "[ERROR 'tld_mu_P_pwa_i3'] ILLEGAL INPUT: (n_A, n_D) = ($n_A, $n_D) : $! !\n\n";
	    return undef;
	}

	unless (($lambda_I != 0) and ($lambda_D != 0)) {
	    print STDOUT "[ERROR 'tld_mu_P_pwa_i3'] ILLEGAL INPUT: (lambda_I, lambda_D) = ($lambda_I, $lambda_D): $! !\n\n";
	    return undef;
	}

	if (($n_D > $cutoff_I) or ($n_A > $cutoff_D)) { # In this case, there can be no histories to result in this configuration.
	   return 0;
	}

	my $lambda = $lambda_I+$lambda_D;

	my $tmu_P_i3 = 0;

	##my $cutoff = ($n_A -1 < $cutoff_D) ? $n_A -1 : $cutoff_D ;
	my $cutoff = ($cutoff_I - $n_D < $cutoff_D ) ? $cutoff_I - $n_D : $cutoff_D ;

	for (my $l=1; $l<= $cutoff; $l++) { # Main outer for-loop (over $l). #

		my $l1 = - $n_A;
		my $l2 = $n_D + $l;
		my $l3 = -$l ;

		##(-$l2 > $cutoff_D) and next; # This history cannot contribute a probability.

		my $mu_P = mu_P_3events_gnl ($l1, $l2, $l3, $t, $lambda_I, $lambda_D, @{$freq_I}, @{$freq_D});
		unless (defined $mu_P) {
		    print STDOUT "[ERROR 'tld_mu_P_pwa_i3'] The subroutine 'mu_P_3events_gnl' FAILED for l = $l : $! !\n\n";
		    return undef;
		}

		$tmu_P_i3 += ($n_D + 1) * $mu_P ;

	}			# End of the main outer for-loop (over $l). #


	return $tmu_P_i3 ;

}	# End of the subroutine 'tld_mu_P_pwa_i3'. #


# tld_mu_P_pwa_j1_and_j2:
#	This satellite subroutine of 'mfac_asites_nhom_dsites_3events'
#	calculates \tilde{\mu}_P[(j-1)] = \tilde{\mu}_P [(j-2)], which is a sum of contributions from histories each of which consists of an insertion and a subsequent two successive deletions.
#	The portion is calculated based on Eqs.(SR-8B.8e,f) of Supplementary Results.
#
#	[CREATED on April 30 (Thr), 2015.]
#
# INPUT: ($n_A, $n_D, $t, $lambda_I, $lambda_D, \@freq_I, \@freq_D, $cutoff_I, $cutoff_D), where
#	$n_A (>0) (denoted as "\Delta L^A" in the paper) is the number of ancestral sites between PASs;
#	$n_D (>0) (denoted as "\Delta L^D" in the paper) is the number of descendant sites between PASs;
#	$t, $lambda_I and $lambda_D are real numbers.
#	Out of them, $lambda_I and $lambda_D are non-zero.
#	$freq_I[$l] ($l>0) is the relative frequency of $l-residue insertions;
#	$freq_D[$l] ($l>0) is the relative frequency of $l-residue deletions;
#	$cutoff_I and $cutoff_D are the cut-off lengths for insertions and deletions, respectively.
#
# OUTPUT: $tmu_P_j12, which is the portion of the multiplcation factor we desire.
#	Or undef if we encounter an error.
#
sub tld_mu_P_pwa_j1_and_j2 ($$$$$\@\@$$) {

	my ($n_A, $n_D, $t, $lambda_I, $lambda_D, $freq_I, $freq_D, $cutoff_I, $cutoff_D) = @_;

	unless (($n_A > 0) and ($n_D > 0)) {
	    print STDOUT "[ERROR 'tld_mu_P_pwa_j1_and_j2'] ILLEGAL INPUT: (n_A, n_D) = ($n_A, $n_D) : $! !\n\n";
	    return undef;
	}

	unless (($lambda_I != 0) and ($lambda_D != 0)) {
	    print STDOUT "[ERROR 'tld_mu_P_pwa_j1_and_j2'] ILLEGAL INPUT: (lambda_I, lambda_D) = ($lambda_I, $lambda_D): $! !\n\n";
	    return undef;
	}

	if (($n_D > $cutoff_I) and ($n_A > 2*$cutoff_D)) { # In this case, there can be no histories to result in this configuration.
	   return 0;
	}

	my $lambda = $lambda_I+$lambda_D;

	my $tmu_P_j12 = 0;

	my $cutoff = $cutoff_I - $n_D ;
	##my $cutoff = ($n_A -1 < $cutoff_D) ? $n_A -1 : $cutoff_D ;
	##my $cutoff = ($cutoff_I - $n_D < $cutoff_D - $n_A) ? $cutoff_I - $n_D : $cutoff_D - $n_A ;

	for (my $l=0; $l<= $cutoff; $l++) { # Main outer for-loop (over $l). #

	    my $lb = (1 > $n_A + $l - $cutoff_D) ? 1 : $n_A + $l - $cutoff_D ;
	    my $ub = ($cutoff_D < $n_A + $l -1) ? $cutoff_D : $n_A + $l -1 ;

	    for (my $lp= $lb; $lp <= $ub; $lp++) { # Main inner for-loop (over $lp). #

		my $l1 = $n_D + $l;
		my $l2 = - $lp;
		my $l3 = -($n_A + $l - $lp);

		##(($l2 > $cutoff_I) or (-$l3 > $cutoff_D)) and next; # This history cannot contribute a probability.

		my $mu_P = mu_P_3events_gnl ($l1, $l2, $l3, $t, $lambda_I, $lambda_D, @{$freq_I}, @{$freq_D});
		unless (defined $mu_P) {
		    print STDOUT "[ERROR 'tld_mu_P_pwa_j1_and_j2'] The subroutine 'mu_P_3events_gnl' FAILED for (l, $lp) = ($l, $lp): $! !\n\n";
		    return undef;
		}

		$tmu_P_j12 += ($n_A + $l - $lp + 1) * $mu_P ;

	    }				# End of the main inner for-loop (over $lp). #
	}			# End of the main outer for-loop (over $l). #


	return $tmu_P_j12 ;

}	# End of the subroutine 'tld_mu_P_pwa_j1_and_j2'. #


# tld_mu_P_pwa_j3p4_and_j5p6:
#	This satellite subroutine of 'mfac_asites_nhom_dsites_3events'
#	calculates \tilde{\mu}_P[(j-3)] + \tilde{\mu}_P [(j-4)] = \tilde{\mu}_P [(j-5)] + \tilde{\mu}_P [(j-6)],
#	which is a sum of two sums of contributions from histories each of which consists of an insertion and a subsequent two successive deletions.
#	The portion is calculated based on Eqs.(SR-8B.8g,h) of Supplementary Results.
#
#	[CREATED on April 30 (Thr), 2015.]
#
# INPUT: ($n_A, $n_D, $t, $lambda_I, $lambda_D, \@freq_I, \@freq_D, $cutoff_I, $cutoff_D), where
#	$n_A (>0) (denoted as "\Delta L^A" in the paper) is the number of ancestral sites between PASs;
#	$n_D (>0) (denoted as "\Delta L^D" in the paper) is the number of descendant sites between PASs;
#	$t, $lambda_I and $lambda_D are real numbers.
#	Out of them, $lambda_I and $lambda_D are non-zero.
#	$freq_I[$l] ($l>0) is the relative frequency of $l-residue insertions;
#	$freq_D[$l] ($l>0) is the relative frequency of $l-residue deletions;
#	$cutoff_I and $cutoff_D are the cut-off lengths for insertions and deletions, respectively.
#
# OUTPUT: $tmu_P_j3p4_j5p6, which is the portion of the multiplcation factor we desire.
#	Or undef if we encounter an error.
#
sub tld_mu_P_pwa_j3p4_and_j5p6 ($$$$$\@\@$$) {

	my ($n_A, $n_D, $t, $lambda_I, $lambda_D, $freq_I, $freq_D, $cutoff_I, $cutoff_D) = @_;

	unless (($n_A > 0) and ($n_D > 0)) { # MODIFIED to make the subroutine behave better (on May 4 (Mon), 2015). #
	##unless (($n_A > 0) and ($n_D > 1)) {
	    print STDOUT "[ERROR 'tld_mu_P_pwa_j3p4_and_j5p6'] ILLEGAL INPUT: (n_A, n_D) = ($n_A, $n_D) : $! !\n\n";
	    return undef;
	}

	unless (($lambda_I != 0) and ($lambda_D != 0)) {
	    print STDOUT "[ERROR 'tld_mu_P_pwa_j3p4_and_j5p6'] ILLEGAL INPUT: (lambda_I, lambda_D) = ($lambda_I, $lambda_D): $! !\n\n";
	    return undef;
	}

	if ($n_D == 1) {  # ADDED to make the subroutine behave better (on May 4 (Mon), 2015). #
	    return 0;
	}

	if (($n_A > $cutoff_D) or ($n_D > $cutoff_I)) { # In this case, there can be no histories to result in this configuration.
	   return 0;
	}

	my $lambda = $lambda_I+$lambda_D;

	my $tmu_P_j3p4_j5p6 = 0;

	my $cutoff = $cutoff_I - $n_D ;
	##my $cutoff = ($n_A -1 < $cutoff_D) ? $n_A -1 : $cutoff_D ;
	##my $cutoff = ($cutoff_I - $n_D < $cutoff_D - $n_A) ? $cutoff_I - $n_D : $cutoff_D - $n_A ;

	for (my $l=0; $l<= $cutoff; $l++) { # Main outer for-loop (over $l). #

	    my $lb = (0 > $l - $cutoff_D) ? 0 : $l - $cutoff_D ;
	    my $ub = ($cutoff_D - $n_A < $l -1) ? $cutoff_D - $n_A : $l -1 ;

	    for (my $lp= $lb; $lp <= $ub; $lp++) { # Main inner for-loop (over $lp). #

		my $l1 = $n_D + $l;
		my $l2 = -($n_A + $lp);
		my $l3 = - ($l - $lp);

		##(($l2 > $cutoff_I) or (-$l3 > $cutoff_D)) and next; # This history cannot contribute a probability.

		my $mu_P = mu_P_3events_S23 ($l1, $l2, $l3, $t, $lambda_I, $lambda_D, @{$freq_I}, @{$freq_D});
		unless (defined $mu_P) {
		    print STDOUT "[ERROR 'tld_mu_P_pwa_j3p4_and_j5p6'] The subroutine 'mu_P_3events_S23' FAILED for (l, $lp) = ($l, $lp): $! !\n\n";
		    return undef;
		}

		$tmu_P_j3p4_j5p6 += ($n_D - 1) * $mu_P ;

	    }				# End of the main inner for-loop (over $lp). #
	}			# End of the main outer for-loop (over $l). #


	return $tmu_P_j3p4_j5p6 ;

}	# End of the subroutine 'tld_mu_P_pwa_j3p4_and_j5p6'. #


# tld_mu_P_pwa_j7p8:
#	This satellite subroutine of 'mfac_asites_nhom_dsites_3events'
#	calculates \tilde{\mu}_P[(j-7)] + \tilde{\mu}_P [(j-8)],
#	which is a sum of two sums of contributions from histories each of which consists of an insertion and a subsequent two successive deletions.
#	The portion is calculated based on Eqs.(SR-8B.8i) of Supplementary Results.
#
#	[CREATED on May 1 (Fri), 2015.]
#
# INPUT: ($n_A, $n_D, $t, $lambda_I, $lambda_D, \@freq_I, \@freq_D, $cutoff_I, $cutoff_D), where
#	$n_A (>0) (denoted as "\Delta L^A" in the paper) is the number of ancestral sites between PASs;
#	$n_D (>0) (denoted as "\Delta L^D" in the paper) is the number of descendant sites between PASs;
#	$t, $lambda_I and $lambda_D are real numbers.
#	Out of them, $lambda_I and $lambda_D are non-zero.
#	$freq_I[$l] ($l>0) is the relative frequency of $l-residue insertions;
#	$freq_D[$l] ($l>0) is the relative frequency of $l-residue deletions;
#	$cutoff_I and $cutoff_D are the cut-off lengths for insertions and deletions, respectively.
#
# OUTPUT: $tmu_P_j7p8, which is the portion of the multiplcation factor we desire.
#	Or undef if we encounter an error.
#
sub tld_mu_P_pwa_j7p8 ($$$$$\@\@$$) {

	my ($n_A, $n_D, $t, $lambda_I, $lambda_D, $freq_I, $freq_D, $cutoff_I, $cutoff_D) = @_;

	unless (($n_A > 0) and ($n_D > 0)) {
	    print STDOUT "[ERROR 'tld_mu_P_pwa_j7p8'] ILLEGAL INPUT: (n_A, n_D) = ($n_A, $n_D) : $! !\n\n";
	    return undef;
	}

	unless (($lambda_I != 0) and ($lambda_D != 0)) {
	    print STDOUT "[ERROR 'tld_mu_P_pwa_j7p8'] ILLEGAL INPUT: (lambda_I, lambda_D) = ($lambda_I, $lambda_D): $! !\n\n";
	    return undef;
	}

	if (($n_D > $cutoff_I) and ($n_A > 2*$cutoff_D)) { # In this case, there can be no histories to result in this configuration.
	   return 0;
	}

	my $lambda = $lambda_I+$lambda_D;

	my $tmu_P_j7p8 = 0;

	my $cutoff = $cutoff_I - $n_D ;
	##my $cutoff = ($n_A -1 < $cutoff_D) ? $n_A -1 : $cutoff_D ;
	##my $cutoff = ($cutoff_I - $n_D < $cutoff_D - $n_A) ? $cutoff_I - $n_D : $cutoff_D - $n_A ;

	for (my $l=0; $l<= $cutoff; $l++) { # Main outer for-loop (over $l). #

	    my $lb = (1 - $l > $n_A - $cutoff_D) ? 1 - $l : $n_A - $cutoff_D ;
	    my $ub = ($cutoff_D - $l < $n_A -1) ? $cutoff_D - $l : $n_A - 1 ;

	    for (my $lp= $lb; $lp <= $ub; $lp++) { # Main inner for-loop (over $lp). #

		my $l1 = $n_D + $l;
		my $l2 = - ($l + $lp);
		my $l3 = -($n_A - $lp);

		my $lb2 = (0 > $lp) ? 0 : $lp ;
		my $ub2 = ($l+$lp < $n_A ) ? $l+$lp : $n_A ;

		($lb2 > $ub2) and next; # This history cannot contribute a probability.

		##(($l2 > $cutoff_I) or (-$l3 > $cutoff_D)) and next; # This history cannot contribute a probability.

		my $mu_P = mu_P_3events_S23 ($l1, $l2, $l3, $t, $lambda_I, $lambda_D, @{$freq_I}, @{$freq_D});
		unless (defined $mu_P) {
		    print STDOUT "[ERROR 'tld_mu_P_pwa_j7p8'] The subroutine 'mu_P_3events_S23' FAILED for (l, $lp) = ($l, $lp): $! !\n\n";
		    return undef;
		}

		$tmu_P_j7p8 += ($ub2 - $lb2 + 1) * $mu_P ;

	    }				# End of the main inner for-loop (over $lp). #
	}			# End of the main outer for-loop (over $l). #


	return $tmu_P_j7p8 ;

}	# End of the subroutine 'tld_mu_P_pwa_j7p8'. #


# tld_mu_P_pwa_k:
#	This satellite subroutine of 'mfac_asites_nhom_dsites_3events'
#	calculates \tilde{\mu}_P[(k)], which is a sum of contributions from histories each of which consists of a deletion and subsequent two successive insertions.
#	The portion is calculated based on Eqs.(SR-8B.8j) of Supplementary Results.
#
#	[CREATED on May 1 (Fri), 2015.]
#
# INPUT: ($n_A, $n_D, $t, $lambda_I, $lambda_D, \@freq_I, \@freq_D, $cutoff_I, $cutoff_D), where
#	$n_A (>0) (denoted as "\Delta L^A" in the paper) is the number of ancestral sites between PASs;
#	$n_D (>0) (denoted as "\Delta L^D" in the paper) is the number of descendant sites between PASs;
#	$t, $lambda_I and $lambda_D are real numbers.
#	Out of them, $lambda_I and $lambda_D are non-zero.
#	$freq_I[$l] ($l>0) is the relative frequency of $l-residue insertions;
#	$freq_D[$l] ($l>0) is the relative frequency of $l-residue deletions;
#	$cutoff_I and $cutoff_D are the cut-off lengths for insertions and deletions, respectively.
#
# OUTPUT: $tmu_P_k, which is the portion of the multiplcation factor we desire.
#	Or undef if we encounter an error.
#
sub tld_mu_P_pwa_k ($$$$$\@\@$$) {

	my ($n_A, $n_D, $t, $lambda_I, $lambda_D, $freq_I, $freq_D, $cutoff_I, $cutoff_D) = @_;

	unless (($n_A > 0) and ($n_D > 0)) {
	    print STDOUT "[ERROR 'tld_mu_P_pwa_k'] ILLEGAL INPUT: (n_A, n_D) = ($n_A, $n_D) : $! !\n\n";
	    return undef;
	}

	unless (($lambda_I != 0) and ($lambda_D != 0)) {
	    print STDOUT "[ERROR 'tld_mu_P_pwa_k'] ILLEGAL INPUT: (lambda_I, lambda_D) = ($lambda_I, $lambda_D): $! !\n\n";
	    return undef;
	}

	if (($n_D > 2*$cutoff_I) or ($n_A > $cutoff_D)) { # In this case, there can be no histories to result in this configuration.
	   return 0;
	}

	my $lambda = $lambda_I+$lambda_D;

	my $tmu_P_k = 0;

	my $cutoff = ($n_D -1 < $cutoff_I) ? $n_D -1 : $cutoff_I ;
	##my $cutoff = ($cutoff_I - $n_D < $cutoff_D - $n_A) ? $cutoff_I - $n_D : $cutoff_D - $n_A ;

	for (my $l=1; $l<= $cutoff; $l++) { # Main outer for-loop (over $l). #

		my $l1 = - $n_A;
		my $l2 = $l;
		my $l3 = $n_D - $l;

		($l3 > $cutoff_I) and next; # This history cannot contribute a probability.

		my $mu_P = mu_P_3events_gnl ($l1, $l2, $l3, $t, $lambda_I, $lambda_D, @{$freq_I}, @{$freq_D});
		unless (defined $mu_P) {
		    print STDOUT "[ERROR 'tld_mu_P_pwa_k'] The subroutine 'mu_P_3events_gnl' FAILED for l = $l : $! !\n\n";
		    return undef;
		}

		$tmu_P_k += ($l + 1) * $mu_P ;

	}			# End of the main outer for-loop (over $l). #


	return $tmu_P_k ;

}	# End of the subroutine 'tld_mu_P_pwa_k'. #


# tld_mu_P_pwa_l1_and_l2:
#	This satellite subroutine of 'mfac_asites_nhom_dsites_3events'
#	calculates \tilde{\mu}_P[(l-1)] = \tilde{\mu}_P [(l-2)], which is a sum of contributions from histories each of which consists of an insertion, a deletion after that, and an insertion after that.
#	The portion is calculated based on Eqs.(SR-8B.8k,l) of Supplementary Results.
#
#	[CREATED on May 1 (Fri), 2015.]
#
# INPUT: ($n_A, $n_D, $t, $lambda_I, $lambda_D, \@freq_I, \@freq_D, $cutoff_I, $cutoff_D), where
#	$n_A (>0) (denoted as "\Delta L^A" in the paper) is the number of ancestral sites between PASs;
#	$n_D (>0) (denoted as "\Delta L^D" in the paper) is the number of descendant sites between PASs;
#	$t, $lambda_I and $lambda_D are real numbers.
#	Out of them, $lambda_I and $lambda_D are non-zero.
#	$freq_I[$l] ($l>0) is the relative frequency of $l-residue insertions;
#	$freq_D[$l] ($l>0) is the relative frequency of $l-residue deletions;
#	$cutoff_I and $cutoff_D are the cut-off lengths for insertions and deletions, respectively.
#
# OUTPUT: $tmu_P_l12, which is the portion of the multiplcation factor we desire.
#	Or undef if we encounter an error.
#
sub tld_mu_P_pwa_l1_and_l2 ($$$$$\@\@$$) {

	my ($n_A, $n_D, $t, $lambda_I, $lambda_D, $freq_I, $freq_D, $cutoff_I, $cutoff_D) = @_;

	unless (($n_A > 0) and ($n_D > 0)) {
	    print STDOUT "[ERROR 'tld_mu_P_pwa_l1_and_l2'] ILLEGAL INPUT: (n_A, n_D) = ($n_A, $n_D) : $! !\n\n";
	    return undef;
	}

	unless (($lambda_I != 0) and ($lambda_D != 0)) {
	    print STDOUT "[ERROR 'tld_mu_P_pwa_l1_and_l2'] ILLEGAL INPUT: (lambda_I, lambda_D) = ($lambda_I, $lambda_D): $! !\n\n";
	    return undef;
	}

	if (($n_D > 2*$cutoff_I) or ($n_A > $cutoff_D)) { # In this case, there can be no histories to result in this configuration.
	   return 0;
	}

	my $lambda = $lambda_I+$lambda_D;

	my $tmu_P_l12 = 0;

	my $cutoff = $cutoff_D - $n_A;
	##my $cutoff = ($n_A -1 < $cutoff_D) ? $n_A -1 : $cutoff_D ;
	##my $cutoff = ($cutoff_I - $n_D < $cutoff_D - $n_A) ? $cutoff_I - $n_D : $cutoff_D - $n_A ;

	for (my $l=0; $l<= $cutoff; $l++) { # Main outer for-loop (over $l). #

	    my $lb = (1 > $n_D + $l - $cutoff_I) ? 1 : $n_D + $l - $cutoff_I ;
	    ##my $lb = (1 > $n_D + $l - $cutoff_I) ? 1 : $n_A + $l - $cutoff_I ; # A BUG fixed on May 4 (Mon), 2015. #

	    my $ub = ($n_D - 1 < $cutoff_I) ? $n_D - 1 : $cutoff_I ;

	    for (my $lp= $lb; $lp <= $ub; $lp++) { # Main inner for-loop (over $lp). #

		my $l1 = $n_D + $l - $lp;
		my $l2 = -($n_A + $l);
		my $l3 = $lp;

		##(($l2 > $cutoff_I) or (-$l3 > $cutoff_D)) and next; # This history cannot contribute a probability.

		my $mu_P = mu_P_3events_gnl ($l1, $l2, $l3, $t, $lambda_I, $lambda_D, @{$freq_I}, @{$freq_D});
		unless (defined $mu_P) {
		    print STDOUT "[ERROR 'tld_mu_P_pwa_l1_and_l2'] The subroutine 'mu_P_3events_gnl' FAILED for (l, lp) = ($l, $lp): $! !\n\n";
		    return undef;
		}

		$tmu_P_l12 += ($n_D - $lp + 1) * $mu_P ;

	    }				# End of the main inner for-loop (over $lp). #
	}			# End of the main outer for-loop (over $l). #


	return $tmu_P_l12 ;

}	# End of the subroutine 'tld_mu_P_pwa_l1_and_l2'. #


# tld_mu_P_pwa_l3:
#	This satellite subroutine of 'mfac_asites_nhom_dsites_3events'
#	calculates \tilde{\mu}_P[(l-3)], which is a sum of contributions from histories each of which consists of an insertion, a subsequent deletion, and an insertion after that.
#	The portion is calculated based on Eqs.(SR-8B.8m) of Supplementary Results.
#
#	[CREATED on May 1 (Fri), 2015.]
#
# INPUT: ($n_A, $n_D, $t, $lambda_I, $lambda_D, \@freq_I, \@freq_D, $cutoff_I, $cutoff_D), where
#	$n_A (>0) (denoted as "\Delta L^A" in the paper) is the number of ancestral sites between PASs;
#	$n_D (>0) (denoted as "\Delta L^D" in the paper) is the number of descendant sites between PASs;
#	$t, $lambda_I and $lambda_D are real numbers.
#	Out of them, $lambda_I and $lambda_D are non-zero.
#	$freq_I[$l] ($l>0) is the relative frequency of $l-residue insertions;
#	$freq_D[$l] ($l>0) is the relative frequency of $l-residue deletions;
#	$cutoff_I and $cutoff_D are the cut-off lengths for insertions and deletions, respectively.
#
# OUTPUT: $tmu_P_l3, which is the portion of the multiplcation factor we desire.
#	Or undef if we encounter an error.
#
sub tld_mu_P_pwa_l3 ($$$$$\@\@$$) {

	my ($n_A, $n_D, $t, $lambda_I, $lambda_D, $freq_I, $freq_D, $cutoff_I, $cutoff_D) = @_;

	unless (($n_A > 0) and ($n_D > 0)) {
	    print STDOUT "[ERROR 'tld_mu_P_pwa_l3'] ILLEGAL INPUT: (n_A, n_D) = ($n_A, $n_D) : $! !\n\n";
	    return undef;
	}

	unless (($lambda_I != 0) and ($lambda_D != 0)) {
	    print STDOUT "[ERROR 'tld_mu_P_pwa_l3'] ILLEGAL INPUT: (lambda_I, lambda_D) = ($lambda_I, $lambda_D): $! !\n\n";
	    return undef;
	}

	if (($n_D > $cutoff_I) or ($n_A > $cutoff_D)) { # In this case, there can be no histories to result in this configuration.
	   return 0;
	}

	my $lambda = $lambda_I+$lambda_D;

	my $tmu_P_l3 = 0;

	##my $cutoff = ($n_A -1 < $cutoff_D) ? $n_A -1 : $cutoff_D ;
	my $cutoff = ($cutoff_I < $cutoff_D - $n_A) ? $cutoff_I : $cutoff_D - $n_A ;

	for (my $l=1; $l<= $cutoff; $l++) { # Main outer for-loop (over $l). #

		my $l1 = $l;
		my $l2 = -($n_A + $l);
		my $l3 = $n_D ;

		##(-$l2 > $cutoff_D) and next; # This history cannot contribute a probability.

		my $mu_P = mu_P_3events_gnl ($l1, $l2, $l3, $t, $lambda_I, $lambda_D, @{$freq_I}, @{$freq_D});
		unless (defined $mu_P) {
		    print STDOUT "[ERROR 'tld_mu_P_pwa_i3'] The subroutine 'mu_P_3events_gnl' FAILED for l = $l : $! !\n\n";
		    return undef;
		}

		$tmu_P_l3 += ($n_A + 1) * $mu_P ;

	}			# End of the main outer for-loop (over $l). #


	return $tmu_P_l3 ;

}	# End of the subroutine 'tld_mu_P_pwa_l3'. #


# tld_mu_P_pwa_m1_and_m2:
#	This satellite subroutine of 'mfac_asites_nhom_dsites_3events'
#	calculates \tilde{\mu}_P[(m-1)] = \tilde{\mu}_P [(m-2)], which is a sum of contributions from histories each of which consists of two successive insertions and a subsequent deletion.
#	The portion is calculated based on Eqs.(SR-8B.8n,o) of Supplementary Results.
#
#	[CREATED on May 1 (Fri), 2015.]
#
# INPUT: ($n_A, $n_D, $t, $lambda_I, $lambda_D, \@freq_I, \@freq_D, $cutoff_I, $cutoff_D), where
#	$n_A (>0) (denoted as "\Delta L^A" in the paper) is the number of ancestral sites between PASs;
#	$n_D (>0) (denoted as "\Delta L^D" in the paper) is the number of descendant sites between PASs;
#	$t, $lambda_I and $lambda_D are real numbers.
#	Out of them, $lambda_I and $lambda_D are non-zero.
#	$freq_I[$l] ($l>0) is the relative frequency of $l-residue insertions;
#	$freq_D[$l] ($l>0) is the relative frequency of $l-residue deletions;
#	$cutoff_I and $cutoff_D are the cut-off lengths for insertions and deletions, respectively.
#
# OUTPUT: $tmu_P_m12, which is the portion of the multiplcation factor we desire.
#	Or undef if we encounter an error.
#
sub tld_mu_P_pwa_m1_and_m2 ($$$$$\@\@$$) {

	my ($n_A, $n_D, $t, $lambda_I, $lambda_D, $freq_I, $freq_D, $cutoff_I, $cutoff_D) = @_;

	unless (($n_A > 0) and ($n_D > 0)) {
	    print STDOUT "[ERROR 'tld_mu_P_pwa_m1_and_m2'] ILLEGAL INPUT: (n_A, n_D) = ($n_A, $n_D) : $! !\n\n";
	    return undef;
	}

	unless (($lambda_I != 0) and ($lambda_D != 0)) {
	    print STDOUT "[ERROR 'tld_mu_P_pwa_m1_and_m2'] ILLEGAL INPUT: (lambda_I, lambda_D) = ($lambda_I, $lambda_D): $! !\n\n";
	    return undef;
	}

	if (($n_A > $cutoff_D) or ($n_D > 2*$cutoff_I)) { # In this case, there can be no histories to result in this configuration.
	   return 0;
	}

	my $lambda = $lambda_I+$lambda_D;

	my $tmu_P_m12 = 0;

	my $cutoff = $cutoff_D - $n_A ;
	##my $cutoff = ($n_A -1 < $cutoff_D) ? $n_A -1 : $cutoff_D ;
	##my $cutoff = ($cutoff_I - $n_D < $cutoff_D - $n_A) ? $cutoff_I - $n_D : $cutoff_D - $n_A ;

	for (my $l=0; $l<= $cutoff; $l++) { # Main outer for-loop (over $l). #

	    my $lb = (1 > $n_D + $l - $cutoff_I) ? 1 : $n_D + $l - $cutoff_I ;
	    my $ub = ($cutoff_I < $n_D + $l -1) ? $cutoff_I : $n_D + $l -1 ;

	    for (my $lp= $lb; $lp <= $ub; $lp++) { # Main inner for-loop (over $lp). #

		my $l1 = $n_D + $l - $lp;
		my $l2 = $lp;
		my $l3 = -($n_A + $l);

		##(($l2 > $cutoff_I) or (-$l3 > $cutoff_D)) and next; # This history cannot contribute a probability.

		my $mu_P = mu_P_3events_gnl ($l1, $l2, $l3, $t, $lambda_I, $lambda_D, @{$freq_I}, @{$freq_D});
		unless (defined $mu_P) {
		    print STDOUT "[ERROR 'tld_mu_P_pwa_m1_and_m2'] The subroutine 'mu_P_3events_gnl' FAILED for (l, $lp) = ($l, $lp): $! !\n\n";
		    return undef;
		}

		$tmu_P_m12 += ($n_D + $l - $lp + 1) * $mu_P ;

	    }				# End of the main inner for-loop (over $lp). #
	}			# End of the main outer for-loop (over $l). #


	return $tmu_P_m12 ;

}	# End of the subroutine 'tld_mu_P_pwa_m1_and_m2'. #


# tld_mu_P_pwa_m3p4_and_m5p6:
#	This satellite subroutine of 'mfac_asites_nhom_dsites_3events'
#	calculates \tilde{\mu}_P[(m-3)] + \tilde{\mu}_P [(m-4)] = \tilde{\mu}_P [(m-5)] + \tilde{\mu}_P [(m-6)],
#	which is a sum of two sums of contributions from histories each of which consists of two successive insertions and a subsequent deletion.
#	The portion is calculated based on Eqs.(SR-8B.8p,q) of Supplementary Results.
#
#	[CREATED on May 1 (Fri), 2015.]
#
# INPUT: ($n_A, $n_D, $t, $lambda_I, $lambda_D, \@freq_I, \@freq_D, $cutoff_I, $cutoff_D), where
#	$n_A (>0) (denoted as "\Delta L^A" in the paper) is the number of ancestral sites between PASs;
#	$n_D (>0) (denoted as "\Delta L^D" in the paper) is the number of descendant sites between PASs;
#	$t, $lambda_I and $lambda_D are real numbers.
#	Out of them, $lambda_I and $lambda_D are non-zero.
#	$freq_I[$l] ($l>0) is the relative frequency of $l-residue insertions;
#	$freq_D[$l] ($l>0) is the relative frequency of $l-residue deletions;
#	$cutoff_I and $cutoff_D are the cut-off lengths for insertions and deletions, respectively.
#
# OUTPUT: $tmu_P_m3p4_m5p6, which is the portion of the multiplcation factor we desire.
#	Or undef if we encounter an error.
#
sub tld_mu_P_pwa_m3p4_and_m5p6 ($$$$$\@\@$$) {

	my ($n_A, $n_D, $t, $lambda_I, $lambda_D, $freq_I, $freq_D, $cutoff_I, $cutoff_D) = @_;

	unless (($n_A > 0) and ($n_D > 0)) {
	##unless (($n_A > 0) and ($n_D > 1)) { # A BUG fixed on May 4 (Mon), 2015. #
	    print STDOUT "[ERROR 'tld_mu_P_pwa_m3p4_and_m5p6'] ILLEGAL INPUT: (n_A, n_D) = ($n_A, $n_D) : $! !\n\n";
	    return undef;
	}

	unless (($lambda_I != 0) and ($lambda_D != 0)) {
	    print STDOUT "[ERROR 'tld_mu_P_pwa_m3p4_and_m5p6'] ILLEGAL INPUT: (lambda_I, lambda_D) = ($lambda_I, $lambda_D): $! !\n\n";
	    return undef;
	}

	if ($n_A == 1) { # ADDED to make the subroutine behave better (on May 4 (Mon), 2015).
	    return 0;
	}

	if (($n_A > $cutoff_D) or ($n_D > $cutoff_I)) { # In this case, there can be no histories to result in this configuration.
	   return 0;
	}

	my $lambda = $lambda_I+$lambda_D;

	my $tmu_P_m3p4_m5p6 = 0;

	my $cutoff = $cutoff_D - $n_A ;
	##my $cutoff = ($n_A -1 < $cutoff_D) ? $n_A -1 : $cutoff_D ;
	##my $cutoff = ($cutoff_I - $n_D < $cutoff_D - $n_A) ? $cutoff_I - $n_D : $cutoff_D - $n_A ;

	for (my $l=0; $l<= $cutoff; $l++) { # Main outer for-loop (over $l). #

	    my $lb = (0 > $l - $cutoff_I) ? 0 : $l - $cutoff_I ;
	    my $ub = ($cutoff_I - $n_D < $l -1) ? $cutoff_I - $n_D : $l -1 ;

	    for (my $lp= $lb; $lp <= $ub; $lp++) { # Main inner for-loop (over $lp). #

		my $l1 = $l - $lp;
		my $l2 = $n_D + $lp;
		my $l3 = -($n_A + $l);

		##(($l2 > $cutoff_I) or (-$l3 > $cutoff_D)) and next; # This history cannot contribute a probability.

		my $mu_P = mu_P_3events_S12 ($l1, $l2, $l3, $t, $lambda_I, $lambda_D, @{$freq_I}, @{$freq_D});
		unless (defined $mu_P) {
		    print STDOUT "[ERROR 'tld_mu_P_pwa_m3p4_and_m3p4'] The subroutine 'mu_P_3events_S12' FAILED for (l, $lp) = ($l, $lp): $! !\n\n";
		    return undef;
		}

		$tmu_P_m3p4_m5p6 += ($n_A - 1) * $mu_P ;

	    }				# End of the main inner for-loop (over $lp). #
	}			# End of the main outer for-loop (over $l). #


	return $tmu_P_m3p4_m5p6 ;

}	# End of the subroutine 'tld_mu_P_pwa_m3p4_and_m5p6'. #


# tld_mu_P_pwa_m7p8:
#	This satellite subroutine of 'mfac_asites_nhom_dsites_3events'
#	calculates \tilde{\mu}_P[(m-7)] + \tilde{\mu}_P [(m-8)],
#	which is a sum of two sums of contributions from histories each of which consists of two successive insertions and a subsequent deletion.
#	The portion is calculated based on Eqs.(SR-8B.8r) of Supplementary Results.
#
#	[CREATED on May 1 (Fri), 2015.]
#
# INPUT: ($n_A, $n_D, $t, $lambda_I, $lambda_D, \@freq_I, \@freq_D, $cutoff_I, $cutoff_D), where
#	$n_A (>0) (denoted as "\Delta L^A" in the paper) is the number of ancestral sites between PASs;
#	$n_D (>0) (denoted as "\Delta L^D" in the paper) is the number of descendant sites between PASs;
#	$t, $lambda_I and $lambda_D are real numbers.
#	Out of them, $lambda_I and $lambda_D are non-zero.
#	$freq_I[$l] ($l>0) is the relative frequency of $l-residue insertions;
#	$freq_D[$l] ($l>0) is the relative frequency of $l-residue deletions;
#	$cutoff_I and $cutoff_D are the cut-off lengths for insertions and deletions, respectively.
#
# OUTPUT: $tmu_P_m7p8, which is the portion of the multiplcation factor we desire.
#	Or undef if we encounter an error.
#
sub tld_mu_P_pwa_m7p8 ($$$$$\@\@$$) {

	my ($n_A, $n_D, $t, $lambda_I, $lambda_D, $freq_I, $freq_D, $cutoff_I, $cutoff_D) = @_;

	unless (($n_A > 0) and ($n_D > 0)) {
	    print STDOUT "[ERROR 'tld_mu_P_pwa_m7p8'] ILLEGAL INPUT: (n_A, n_D) = ($n_A, $n_D) : $! !\n\n";
	    return undef;
	}

	unless (($lambda_I != 0) and ($lambda_D != 0)) {
	    print STDOUT "[ERROR 'tld_mu_P_pwa_m7p8'] ILLEGAL INPUT: (lambda_I, lambda_D) = ($lambda_I, $lambda_D): $! !\n\n";
	    return undef;
	}

	if (($n_A > $cutoff_D) and ($n_D > 2*$cutoff_I)) { # In this case, there can be no histories to result in this configuration.
	   return 0;
	}

	my $lambda = $lambda_I+$lambda_D;

	my $tmu_P_m7p8 = 0;

	my $cutoff = $cutoff_D - $n_A ;
	##my $cutoff = ($n_A -1 < $cutoff_D) ? $n_A -1 : $cutoff_D ;
	##my $cutoff = ($cutoff_I - $n_D < $cutoff_D - $n_A) ? $cutoff_I - $n_D : $cutoff_D - $n_A ;

	for (my $l=0; $l<= $cutoff; $l++) { # Main outer for-loop (over $l). #

	    my $lb = (1 - $l > $n_D - $cutoff_I) ? 1 - $l : $n_D - $cutoff_I ;
	    my $ub = ($cutoff_I - $l < $n_D -1) ? $cutoff_I - $l : $n_D - 1 ;

	    for (my $lp= $lb; $lp <= $ub; $lp++) { # Main inner for-loop (over $lp). #

		my $l1 = $l + $lp;
		my $l2 = $n_D - $lp;
		my $l3 = -($n_A + $l);

		my $lb2 = (0 > $lp) ? 0 : $lp ;
		my $ub2 = ($l+$lp < $n_D ) ? $l+$lp : $n_D ;

		($lb2 > $ub2) and next; # This history cannot contribute a probability.

		##(($l2 > $cutoff_I) or (-$l3 > $cutoff_D)) and next; # This history cannot contribute a probability.

		my $mu_P = mu_P_3events_S12 ($l1, $l2, $l3, $t, $lambda_I, $lambda_D, @{$freq_I}, @{$freq_D});
		unless (defined $mu_P) {
		    print STDOUT "[ERROR 'tld_mu_P_pwa_m7p8'] The subroutine 'mu_P_3events_S12' FAILED for (l, $lp) = ($l, $lp): $! !\n\n";
		    return undef;
		}

		$tmu_P_m7p8 += ($ub2 - $lb2 + 1) * $mu_P ;

	    }				# End of the main inner for-loop (over $lp). #
	}			# End of the main outer for-loop (over $l). #


	return $tmu_P_m7p8 ;

}	# End of the subroutine 'tld_mu_P_pwa_m7p8'. #


##sub mu_P_3events_gnl ($$$$$$\@\@) {
##sub mu_P_3events_S23 ($$$$$$\@\@) {
##sub mu_P_3events_S12 ($$$$$$\@\@) {
##	my ($l1, $l2, $l3, $t, $lambda_I, $lambda_D, $freq_I, $freq_D) = @_;


	### RESTART FROM HERE !! ###


# mfac_asites_nhom_dsites_3events:
#	This subroutine calculates the the portion of the multiplicatiion factor for $n_A (= \Delta L^A) ancestral sites and non-homologous $n_D (= \Delta L^D) descendant sites between a pair of PASs, contributed by the 3-event (next-parsimonious) local indel histories.
#	The portion is calculated according to Eq.(SR-8C.3) of Supplementary Results.
#
#	[CREATED on April 30 (Thr), 2015.]
#
# INPUT: ($n_A, $n_D, $t, $lambda_I, $lambda_D, \@freq_I, \@freq_D, $cutoff_I, $cutoff_D), where
#	$n_A (>0) (denoted as "\Delta L^A" in the paper) is the number of ancestral sites between PASs;
#	$n_D (>0) (denoted as "\Delta L^D" in the paper) is the number of descendant sites between PASs;
#	$t, $lambda_I and $lambda_D are real numbers.
#	Out of them, $lambda_I and $lambda_D are non-zero.
#	$freq_I[$l] ($l>0) is the relative frequency of $l-residues insertions;
#	$freq_D[$l] ($l>0) is the relative frequency of $l-residues deletions;
#	$cutoff_I and $cutoff_D are the cut-off lengths for insertions and deletions, respectively.
#
# OUTPUT: ($mfac_3ev, \@components), where
#	$mfac_3ev which is the portion of the multiplcation factor we desire;
#	@components stores the components of $mfac_3ev.
#
#	The subroutine returns undef if it encounters an error.
#
sub mfac_asites_nhom_dsites_3events ($$$$$\@\@$$) {

	my ($n_A, $n_D, $t, $lambda_I, $lambda_D, $freq_I, $freq_D, $cutoff_I, $cutoff_D) = @_;


	my $tmu_P_h = tld_mu_P_pwa_h ($n_A, $n_D, $t, $lambda_I, $lambda_D, @{$freq_I}, @{$freq_D}, $cutoff_I, $cutoff_D);

	unless (defined $tmu_P_h) {
	    print STDOUT "[ERROR 'mfac_asites_nhom_dsites_3events'] The subroutine 'tld_mu_P_pwa_h' FAILED: $! !\n\n";
	    return (undef, undef);
	}

	my $tmu_P_i1 = my $tmu_P_i2 = tld_mu_P_pwa_i1_and_i2 ($n_A, $n_D, $t, $lambda_I, $lambda_D, @{$freq_I}, @{$freq_D}, $cutoff_I, $cutoff_D);

	unless (defined $tmu_P_i1) {
	    print STDOUT "[ERROR 'mfac_asites_nhom_dsites_3events'] The subroutine 'tld_mu_P_pwa_i1_and_i2' FAILED: $! !\n\n";
	    return (undef, undef);
	}

	my $tmu_P_i3 = tld_mu_P_pwa_i3 ($n_A, $n_D, $t, $lambda_I, $lambda_D, @{$freq_I}, @{$freq_D}, $cutoff_I, $cutoff_D);

	unless (defined $tmu_P_i3) {
	    print STDOUT "[ERROR 'mfac_asites_nhom_dsites_3events'] The subroutine 'tld_mu_P_pwa_i3' FAILED: $! !\n\n";
	    return (undef, undef);
	}

	my $tmu_P_j1 = my $tmu_P_j2 = tld_mu_P_pwa_j1_and_j2 ($n_A, $n_D, $t, $lambda_I, $lambda_D, @{$freq_I}, @{$freq_D}, $cutoff_I, $cutoff_D);

	unless (defined $tmu_P_j1) {
	    print STDOUT "[ERROR 'mfac_asites_nhom_dsites_3events'] The subroutine 'tld_mu_P_pwa_j1_and_j2' FAILED: $! !\n\n";
	    return (undef, undef);
	}

	my $tmu_P_j3p4 = my $tmu_P_j5p6 = tld_mu_P_pwa_j3p4_and_j5p6 ($n_A, $n_D, $t, $lambda_I, $lambda_D, @{$freq_I}, @{$freq_D}, $cutoff_I, $cutoff_D);

	unless (defined $tmu_P_j3p4) {
	    print STDOUT "[ERROR 'mfac_asites_nhom_dsites_3events'] The subroutine 'tld_mu_P_pwa_j3p4_and_j5p6' FAILED: $! !\n\n";
	    return (undef, undef);
	}

	my $tmu_P_j7p8 = tld_mu_P_pwa_j7p8 ($n_A, $n_D, $t, $lambda_I, $lambda_D, @{$freq_I}, @{$freq_D}, $cutoff_I, $cutoff_D);

	unless (defined $tmu_P_j7p8) {
	    print STDOUT "[ERROR 'mfac_asites_nhom_dsites_3events'] The subroutine 'tld_mu_P_pwa_j7p8' FAILED: $! !\n\n";
	    return (undef, undef);
	}

	my $tmu_P_k = tld_mu_P_pwa_k ($n_A, $n_D, $t, $lambda_I, $lambda_D, @{$freq_I}, @{$freq_D}, $cutoff_I, $cutoff_D);

	unless (defined $tmu_P_k) {
	    print STDOUT "[ERROR 'mfac_asites_nhom_dsites_3events'] The subroutine 'tld_mu_P_pwa_k' FAILED: $! !\n\n";
	    return (undef, undef);
	}

	my $tmu_P_l1 = my $tmu_P_l2 = tld_mu_P_pwa_l1_and_l2 ($n_A, $n_D, $t, $lambda_I, $lambda_D, @{$freq_I}, @{$freq_D}, $cutoff_I, $cutoff_D);

	unless (defined $tmu_P_l1) {
	    print STDOUT "[ERROR 'mfac_asites_nhom_dsites_3events'] The subroutine 'tld_mu_P_pwa_l1_and_l2' FAILED: $! !\n\n";
	    return (undef, undef);
	}

	my $tmu_P_l3 = tld_mu_P_pwa_l3 ($n_A, $n_D, $t, $lambda_I, $lambda_D, @{$freq_I}, @{$freq_D}, $cutoff_I, $cutoff_D);

	unless (defined $tmu_P_l3) {
	    print STDOUT "[ERROR 'mfac_asites_nhom_dsites_3events'] The subroutine 'tld_mu_P_pwa_l3' FAILED: $! !\n\n";
	    return (undef, undef);
	}

	my $tmu_P_m1 = my $tmu_P_m2 = tld_mu_P_pwa_m1_and_m2 ($n_A, $n_D, $t, $lambda_I, $lambda_D, @{$freq_I}, @{$freq_D}, $cutoff_I, $cutoff_D);

	unless (defined $tmu_P_m1) {
	    print STDOUT "[ERROR 'mfac_asites_nhom_dsites_3events'] The subroutine 'tld_mu_P_pwa_m1_and_m2' FAILED: $! !\n\n";
	    return (undef, undef);
	}

	my $tmu_P_m3p4 = my $tmu_P_m5p6 = tld_mu_P_pwa_m3p4_and_m5p6 ($n_A, $n_D, $t, $lambda_I, $lambda_D, @{$freq_I}, @{$freq_D}, $cutoff_I, $cutoff_D);

	unless (defined $tmu_P_m3p4) {
	    print STDOUT "[ERROR 'mfac_asites_nhom_dsites_3events'] The subroutine 'tld_mu_P_pwa_m3p4_and_m5p6' FAILED: $! !\n\n";
	    return (undef, undef);
	}

	my $tmu_P_m7p8 = tld_mu_P_pwa_m7p8 ($n_A, $n_D, $t, $lambda_I, $lambda_D, @{$freq_I}, @{$freq_D}, $cutoff_I, $cutoff_D);

	unless (defined $tmu_P_m7p8) {
	    print STDOUT "[ERROR 'mfac_asites_nhom_dsites_3events'] The subroutine 'tld_mu_P_pwa_m7p8' FAILED: $! !\n\n";
	    return (undef, undef);
	}


	my $mfac_3ev = $tmu_P_h + $tmu_P_i1 + $tmu_P_i2 + $tmu_P_i3
		+ $tmu_P_j1 + $tmu_P_j2 + $tmu_P_j3p4 + $tmu_P_j5p6 + $tmu_P_j7p8
		+ $tmu_P_k + $tmu_P_l1 + $tmu_P_l2 + $tmu_P_l3
		+ $tmu_P_m1 + $tmu_P_m2 + $tmu_P_m3p4 + $tmu_P_m5p6 + $tmu_P_m7p8 ;

	my @components = ($tmu_P_h, $tmu_P_i1, $tmu_P_i2, $tmu_P_i3,
		$tmu_P_j1, $tmu_P_j2, $tmu_P_j3p4, $tmu_P_j5p6, $tmu_P_j7p8,
		$tmu_P_k, $tmu_P_l1, $tmu_P_l2, $tmu_P_l3,
		$tmu_P_m1, $tmu_P_m2, $tmu_P_m3p4, $tmu_P_m5p6, $tmu_P_m7p8 ) ;

	return ($mfac_3ev, \@components);

}	# End of the subroutine 'mfac_asites_nhom_dsites_3events'. #


	## (IV) Subroutines to calculate the terms in the expansion of the probabilities in {total indel rate} * {time lapse}.

# coeff_quad_asites_vs_dgaps:
#	This subroutine calculates the coefficient of the quadratic term in {total indel rate} * {time lapse}
#	of the probability (normalized by that of case (i)) of a local PWA of case (ii),
#	that is, the case where a run of ancestral sites are aligned with a run of gaps in the descendant sequeunce.
#
#	The coefficient is calculated according to Eq.(VII-2.6b') of the main Results.
#
#	[CREATED on May 12 (Tue), 2015.]
#
# INPUT: ($n_A, $lambda_I, $lambda_D, \@freqs_I, \@freqs_D, $cutoff_I, $cutoff_D), where
#	$n_A (>0) (denoted as "\Delta L^A" in the paper) is the number of ancestral sites aligned with gaps in the run;
#	$lambda_I (total insertion rate) and $lambda_D (total deletion rate) are non-zero real numbers;
#	$freqs_I[$l] ($l>0) is the relative frequency of $l-residue insertions;
#	$freqs_D[$l] ($l>0) is the relative frequency of $l-residue deletions;
#	$cutoff_I and $cutoff_D are the cut-off lengths for insertions and deletions, respectively.
#
# OUTPUT: $coeff_quad, which is the coefficient we desire.
#
#	The subroutine returns undef if it encounters an error.
#
sub coeff_quad_asites_vs_dgaps ($$$\@\@$$) {

	my ($n_A, $lambda_I, $lambda_D, $freqs_I, $freqs_D, $cutoff_I, $cutoff_D) = @_;

	unless ($n_A > 0) {
	    print STDOUT "[ERROR 'coeff_quad_asites_vs_dgaps'] ILLEGAL INPUT: n_A = $n_A : $! !\n\n";
	    return undef;
	}

	unless (($lambda_I != 0) and ($lambda_D != 0)) {
	    print STDOUT "[ERROR 'coeff_quad_asites_vs_dgaps'] ILLEGAL INPUT: (lambda_I, lambda_D) = ($lambda_I, $lambda_D): $! !\n\n";
	    return undef;
	}

	if ($n_A > 2 * $cutoff_D ) { # No history of this type can contribute a probability.
	    return 0;
	}

	my $lambda = $lambda_I+$lambda_D;


		# Contributions from the histories of type 'deletion -> deletion'. #

	my $sum_prod1 = 0;

	my $lb1 = (1 > $n_A - $cutoff_D) ? 1 : $n_A - $cutoff_D ;
	my $ub1 = ($n_A -1 < $cutoff_D) ? $n_A - 1 : $cutoff_D ;

	for (my $l=$lb1; $l<= $ub1; $l++) { # 1st main for-loop (over $l). #

	    my $l2 = $n_A - $l;

	    ## (($l > $cutoff_D) or ($l2 > $cutoff_D)) and next; # This history cannot contribute a probability.

	    my $prod = $freqs_D->[$l] * $freqs_D->[$l2] ;

	    $sum_prod1 += ($n_A - $l + 1) * $prod ;

	}			# End of the 1st main for-loop (over $l). #


		# Contributions from the histories of type 'insertion -> deletion'. #

	my $sum_prod2 = 0;

	my $lb2 = 1 ;
	my $ub2 = ($cutoff_I < $cutoff_D - $n_A) ? $cutoff_I : $cutoff_D - $n_A ;

	for (my $l=$lb2; $l <= $ub2; $l++) { # 2nd main for-loop (over $l). #

	    my $l2 = $n_A + $l; 

	    my $prod = $freqs_I->[$l] * $freqs_D->[$l2];

	    $sum_prod2 += $prod ;

	}			# End of the 2nd main for-loop (over $l). #

	$sum_prod2 *= ($n_A+1);


		# Putting a finishing touch. #

	my $coeff_quad = - $n_A * $freqs_D->[$n_A] + $lambda_D * $sum_prod1 /$lambda  + $lambda_I * $sum_prod2 /$lambda;

	return $coeff_quad ;

}	# End of the subroutine 'coeff_quad_asites_vs_dgaps'. #


# coeff_quad_agaps_vs_dsites:
#	This subroutine calculates the coefficient of the quadratic term in {total indel rate} * {time lapse}
#	of the probability (normalized by that of case (i)) of a local PWA of case (iii),
#	that is, the case where a run of descendant sites are aligned with a run of gaps in the ancestral sequeunce.
#
#	The coefficient is calculated according to Eq.(VII-2.8b) of the main Results.
#
#	[CREATED on May 12 (Tue), 2015.]
#
# INPUT: ($n_D, $lambda_I, $lambda_D, \@freqs_I, \@freqs_D, $cutoff_I, $cutoff_D), where
#	$n_D (>0) (denoted as "\Delta L^D" in the paper) is the number of descendant sites aligned with gaps in the run;
#	$lambda_I (total insertion rate) and $lambda_D (total deletion rate) are non-zero real numbers;
#	$freqs_I[$l] ($l>0) is the relative frequency of $l-residue insertions;
#	$freqs_D[$l] ($l>0) is the relative frequency of $l-residue deletions;
#	$cutoff_I and $cutoff_D are the cut-off lengths for insertions and deletions, respectively.
#
# OUTPUT: $coeff_quad, which is the coefficient we desire.
#
#	The subroutine returns undef if it encounters an error.
#
sub coeff_quad_agaps_vs_dsites ($$$\@\@$$) {

	my ($n_D, $lambda_I, $lambda_D, $freqs_I, $freqs_D, $cutoff_I, $cutoff_D) = @_;

	unless ($n_D > 0) {
	    print STDOUT "[ERROR 'coeff_quad_agaps_vs_dsites'] ILLEGAL INPUT: n_D = $n_D : $! !\n\n";
	    return undef;
	}

	unless (($lambda_I != 0) and ($lambda_D != 0)) {
	    print STDOUT "[ERROR 'coeff_quad_agaps_vs_dsites'] ILLEGAL INPUT: (lambda_I, lambda_D) = ($lambda_I, $lambda_D): $! !\n\n";
	    return undef;
	}

	if ($n_D > 2 * $cutoff_I ) { # No history of this type can contribute a probability.
	    return 0;
	}

	my $lambda = $lambda_I+$lambda_D;


		# Contributions from the histories of type 'insertion -> insertion'. #

	my $sum_prod1 = 0;

	my $lb1 = (1 > $n_D - $cutoff_I) ? 1 : $n_D - $cutoff_I ;
	my $ub1 = ($n_D -1 < $cutoff_I) ? $n_D - 1 : $cutoff_I ;

	for (my $l=$lb1; $l<= $ub1; $l++) { # 1st main for-loop (over $l). #

	    my $l2 = $n_D - $l;

	    ## (($l > $cutoff_I) or ($l2 > $cutoff_I)) and next; # This history cannot contribute a probability.

	    my $prod = $freqs_I->[$l2] * $freqs_I->[$l] ;

	    $sum_prod1 += ($n_D - $l + 1) * $prod ;

	}			# End of the 1st main for-loop (over $l). #


		# Contributions from the histories of type 'insertion -> deletion'. #

	my $sum_prod2 = 0;

	my $lb2 = 1 ;
	my $ub2 = ($cutoff_D < $cutoff_I - $n_D) ? $cutoff_D : $cutoff_I - $n_D ;

	for (my $l=$lb2; $l <= $ub2; $l++) { # 2nd main for-loop (over $l). #

	    my $l2 = $n_D + $l; 

	    my $prod = $freqs_I->[$l2] * $freqs_D->[$l];

	    $sum_prod2 += $prod ;

	}			# End of the 2nd main for-loop (over $l). #

	$sum_prod2 *= ($n_D + 1);


		# Putting a finishing touch. #

	my $coeff_quad = - $n_D * $freqs_I->[$n_D] + $lambda_I * $sum_prod1 /$lambda  + $lambda_D * $sum_prod2 /$lambda;

	return $coeff_quad ;

}	# End of the subroutine 'coeff_quad_agaps_vs_dsites'. #


# coeff_quad_asites_nhom_dsites:
#	This subroutine calculates the coefficient of the quadratic term,  {total insertion rate} * {total deletion rate} * {time lapse}^2,
#	of the probability (normalized by that of case (i)) of a local PWA of case (iv),
#	that is, the case where a run of ancestral sites and a run of descendant sites,
#	which are NOT homologous to each other, are sandwiched by a pair of PASs.
#
#	The coefficient is calculated according to Eq.(VII-2.12) of the main Results.
#
#	[CREATED on May 12 (Tue), 2015.]
#
# INPUT: ($n_A, $n_D, $lambda_I, $lambda_D, \@freqs_I, \@freqs_D, $cutoff_I, $cutoff_D), where
#	$n_A (>0) (denoted as "\Delta L^A" in the paper) is the number of ancestral sites aligned with descdendant gaps in the run;
#	$n_D (>0) (denoted as "\Delta L^D" in the paper) is the number of descendant sites aligned with ancestral gaps in the run;
#	$lambda_I (total insertion rate) and $lambda_D (total deletion rate) are non-zero real numbers;
#	$freqs_I[$l] ($l>0) is the relative frequency of $l-residue insertions;
#	$freqs_D[$l] ($l>0) is the relative frequency of $l-residue deletions;
#	$cutoff_I and $cutoff_D are the cut-off lengths for insertions and deletions, respectively.
#
# OUTPUT: $coeff_quad, which is the coefficient we desire.
#
#	The subroutine returns undef if it encounters an error.
#
sub coeff_quad_asites_nhom_dsites ($$$$\@\@$$) {

	my ($n_A, $n_D, $lambda_I, $lambda_D, $freqs_I, $freqs_D, $cutoff_I, $cutoff_D) = @_;

	unless (($n_A > 0) and ($n_D > 0)) {
	    print STDOUT "[ERROR 'coeff_quad_asites_nhom_dsites'] ILLEGAL INPUT: (n_A, n_D) = ($n_A, $n_D) : $! !\n\n";
	    return undef;
	}

	unless (($lambda_I != 0) and ($lambda_D != 0)) {
	    print STDOUT "[ERROR 'coeff_quad_asites_nhom_dsites'] ILLEGAL INPUT: (lambda_I, lambda_D) = ($lambda_I, $lambda_D): $! !\n\n";
	    return undef;
	}

	if (($n_A > $cutoff_D) or ($n_D > $cutoff_I )) { # No history of this type can contribute a probability.
	    return 0;
	}

	##my $lambda = $lambda_I+$lambda_D;

	my $coeff_quad = 1/2 * $freqs_D->[$n_A] * $freqs_I->[$n_D] ;

	my $ub = ($cutoff_I - $n_D < $cutoff_D - $n_A) ? $cutoff_I - $n_D : $cutoff_D - $n_A ;

	for (my $l=0; $l <= $ub; $l++) { # The main for-loop (over $l). #

	    my $l1 = $n_D + $l;
	    my $l2 = $n_A + $l;

	    my $prod = $freqs_I->[$l1] * $freqs_D->[$l2];

	    $coeff_quad += $prod ;

	}			# End of the main for-loop (over $l). #

	return $coeff_quad ;

}	# End of the subroutine 'coeff_quad_asites_nhom_dsites'. #


1;	# a "spell" which makes the module "use"-able and/or "require"-able #
