# Supplementary material for: Characterization of multiple sequence alignment errors using complete-likelihood score and position-shift map
Source: BMC Bioinformatics. 2016 Mar 18;17:133. doi: 10.1186/s12859-016-0945-5 (PMC4799563; doi:10.1186/s12859-016-0945-5)
Supplement: Additional file 2: — The ZIP archive of a package that contains the original versions of Perl modules and scripts used for creating the simulated and reconstructed MSAs and for analyzing these MSAs. It also contains a README file that describes how to use the modules and scripts. (The modules and scripts will run on a Mac OS X terminal. And it will probably run on other UNIX platforms, although we have not tested whether they indeed do.) The package also contains the Dawg control files that were used for the simulations. The latest version of the package (“ComplLiMment_P.verxxx”) can be found in the ‘lolipog’ directory at the FTP repository of the Bioinformatics Organization [85]. (ZIP 4746 kb) [file 12859_2016_945_MOESM2_ESM.zip › additional_file_2/ComplLiMment_P.ver0.6.1.2/MyPerlModules_LOLIPOG/MyPertProb_locPWA_itr_dawg.pm]

package MyPertProb_locPWA_itr_dawg;
#
###################################################################################
#	FA_LOLIPOG_P: A package to calculate First-Approximate LOg-LIkelihood for the Pattern Of Gaps,
#		as well as the first-approximate perfect score (described below),
#		of a given MSA (almost exclusively via Perl modules and scripts).
#
#	Version 0.6: Copyright (C) 2015 Kiyoshi Ezawa
#
#    This package is free software: you can redistribute it and/or modify
#    it under the terms of the GNU General Public License as published by
#    the Free Software Foundation, either version 3 of the License, or
#    (at your option) any later version.
#
#    This package is distributed in the hope that it will be useful,
#    but WITHOUT ANY WARRANTY; without even the implied warranty of
#    MERCHANTABILITY or FITNESS FOR A PARTICULAR PURPOSE.  See the
#    GNU General Public License for more details.
#
#    You should have received a copy of the GNU General Public License, "GNU_GPL.txt",
#    along with this package.  If not, see <http://www.gnu.org/licenses/>.
#
#    The author can be contacted by e-mailing to <kezawa dot ezawa3 at gmail dot com>
#    (replace " dot " and " at " with "." and "@", respectively).
###################################################################################
#
# MyPertProb_locPWA_itr_dawg.pm:
#	This Perl module is a collection of subroutines,
#	which are components of the algorithm to perform an iterative calculation
#	of the probability of a given local pairwise sequence alignment (PWA),
#	under Dawg's indel model (Cartwright 2005) with the space- and time-homogeneous indel rates.
#
#	NOTE: In this module,
#	     the "probability" calculated ignores an overall exponential factor, exp (-(Delta^Dawg + 2)*$lambda* t),
#	      because it will be cancelled whenever the multiplication factors are calculated.
#
#	[Creation STARTED on April 28 (Tue), 2015, ENDED on May 8 (Fri), 2015]
#

use strict;
use warnings;

use MyArrayManipu_num qw( diff_nmarray log_sum_exp );
	## union_nmarray

use MyPertProb_locPWA_dawg qw(
	mfac_null_2events
	mfac_asites_vs_dgaps_1event
	mfac_asites_vs_dgaps_2events
	mfac_agaps_vs_dsites_1event
	mfac_agaps_vs_dsites_2events
	);

=set aside for later use
use MyTreeManipu_II qw(
		);
	## input_tree_file read_tree_file br_output_tree

use MyArrayManipu qw( diff_array union_array nr_array);

use MyMalnIO qw( pr_ODEN_input );

use MyTaxonomy qw(
	fetch_ancestry 
	fetch_last_common_ancestor_ov2
	fetch_common_ancestors
		);
	## fetch_ext_offsprings fetch_all_offsprings
	## fetch_ext_offsprings_br

use MyTreeManipu_III qw(
	make_node2abs_depth make_node2ct_exoffs
	);

use MyTreeMap_II qw(
	locate_parsim_changes
	);
use MyTreeMap_D qw(
	map_parsim_states_dollo_msa
	);
	# ct_presext_dollo_bu map_node2parsstat_dollo_td
	# map_parsim_states_dollo_clm
	# map_parsim_states_dollo_1clm
=cut

use Exporter;

our @ISA = qw(Exporter);

our @EXPORT_OK = qw(
	nearly_Simpson

	initialize_probs_case_ii
	composite_probs_since_1st_mut_case_ii
	finish_iter_calc_probs_case_ii

	initialize_probs_case_iii
	composite_probs_until_last_mut_case_iii
	finish_iter_calc_probs_case_iii
	);


	# This specifies the level of tests on the main subroutines,
	# 'xxx', ...
	# (0, Nothing; 1, brief; 2, a bit detailed; 3, quite detailed; 5, very detailed)
##our $TEST_LEVEL = 1;
##our $TEST_LEVEL = 2;
##our $TEST_LEVEL = 3;
our $TEST_LEVEL = 5;

	# This specifies the level of tests on the primary satellite subroutines,
	# 'cal_lnlk1_indel_scn_cls', ...
	# (0, Nothing; 1, brief; 2, a bit detailed; 3, quite detailed; 5, very detailed)
##our $TEST_LEVEL1 = 1;
##our $TEST_LEVEL1 = 2;
##our $TEST_LEVEL1 = 3;
our $TEST_LEVEL1 = 5;


	### DEFINITIONS of the SUBROUTINES ###

	## Basic subroutines. ##

# nearly_Simpson:
#	This satellite subroutine of 'finish_iter_calc_probs_case_ii/iii'
#	calculates an approximation of a 1D integral (divided by the minute time-interval),
#	by applying Simpson's rule to the bulk,
#	and by approximating a minor margin, if at all, via a trapezoid.
#
#	NOTE: It assumes that the integrands were evaluated at EQUI-SPACED time-points.
#
#	[CREATED on May 6 (Wed), 2015.]
#
# INPUT: \@integrands,
#	which stores integrands evaluated at equi-spaced time-points.
#
# OUTPUT: $near_simpson,
#	which is the weighted summation of the integrands
#	that approximates the integral divided by the minute time-interval.
#
sub nearly_Simpson (\@) {

	my ($integrands) = @_;

	my $count = @{$integrands};

	if ($count < 2) {
	    return 0; # In this case, the integration should be zero.
	} elsif ($count == 2) {
			# The simplest trapezoid. #
	    return ($integrands->[0] + $integrands->[1])/2 ;
	}

	my $near_simpson = 0;
	my $init = 0;
	my $fin = $count - 1;

	unless ($count % 2 ) { # If there are an even number of time-points.

	    my $left_margin  = $integrands->[0] + $integrands->[1];
	    my $right_margin = $integrands->[$count-2] + $integrands->[$count-1];

	    my $abs_left_margin = ($left_margin < 0) ? - $left_margin : $left_margin ;
	    my $abs_right_margin = ($right_margin < 0) ? - $right_margin : $right_margin ;

	    if ($abs_left_margin < $abs_right_margin) {
		$near_simpson = $left_margin /2;
		$init++;
	    } else {
		$near_simpson = $right_margin /2;
		$fin--;
	    }
	    $count--;
	}

	my $hf_count = int ($count/2);

	for (my $i=0; $i < $hf_count; $i++) { # Main for-loop (over pairs of integrands). #

	   my $even = $init + 2*$i;
	   my $odd  = $even + 1;
	   $near_simpson += (2* $integrands->[$even] + 4 * $integrands->[$odd])/3 ;

	}			# End of the main for-loop (over pairs of integrands). #

	$near_simpson += ($integrands->[$fin] - $integrands->[$init])/3 ;


	return $near_simpson ;

}	# End of the subroutine 'nearly_Simpson'. #


	## Practical subroutines. ##

# initialize_probs_case_ii:
#	This subroutine initializes the probabilities of local PWAs of cases (i) and (ii).
#	In case (i), there are no ancestral or descendnat sites in between two neighboring PASs (preserved ancestral sites).
#	In case (ii), there are some ancestral sites but no descendant sites in between two neighboring PASs.
#
#	[CREATED on May 6 (Wed), 2015.]
#
# INPUT: (\@probs, \@time_points, $ub_ct_ancsites, $init_ct_events, $lambda_I, $lambda_D, \@freqs_I, \@freqs_D, $cutoff_I, $cutoff_D), where
#
#	@probs will store the probabilities initialized here. More precisely,
#	$probs[$i_tp]->[$n_A] ($i_tp = 0, ..., $#time_points; $n_A = 0, ..., $ub_ct_ancsites) is the probability
#	that the sequence had $n_A sites in between the PASs at time $time_points[$i_tp] and that it has no sites in between the PASs at time $time_points[$#time_points];
#
#	@time_points stores the time-points that give the initial point of the time interval during which the probabilities will be calculated.
#	($time_points[$#time_points] gives the final point of the time interval.);
#
#	$ub_ct_ancsites (>= 0) is the upper-bound of #{ancestral sites between the PASs};
#	$init_ct_events (=0, 1, or 2) is the number of indels up to which each initial probability allows for;
#	
#	$lambda_I is the total rate (per unit time per site) of insertions;
#	$lambda_D is the total rate (per unit time per site) of deletions;
#	$freq_I[$l] ($l>0) is the relative frequency of $l-residue insertions;
#	$freq_D[$l] ($l>0) is the relative frequency of $l-residue deletions;
#	$cutoff_I and $cutoff_D are the cut-off lengths for insertions and deletions, respectively.
#
# OUTPUT: 1 if the subroutine successfully ended,
#	  0 if it failed.
#
sub initialize_probs_case_ii (\@\@$$$$\@\@$$) {

	my ($probs, $time_points, $ub_ct_ancsites, $init_ct_events, $lambda_I, $lambda_D, $freqs_I, $freqs_D, $cutoff_I, $cutoff_D) = @_;

	unless ($ub_ct_ancsites >= 0) {
	    print STDOUT "[ERROR 'initialize_probs_case_ii'] ILLEGAL INPUT: ", '$ub_ct_ancsites = ', $ub_ct_ancsites, " : $! !\n\n";
	    return 0;
	}
	unless (($init_ct_events == 0) or ($init_ct_events == 1) or ($init_ct_events == 2)) {
	    print STDOUT "[ERROR 'initialize_probs_case_ii'] ILLEGAL INPUT: ", '$init_ct_events = ', $init_ct_events, " : $! !\n\n";
	    return 0;
	}

	my $ct_tpts = @{$time_points};
	unless ($ct_tpts>1) {
	    print STDOUT "[ERROR 'initialize_probs_case_ii'] ILLEGAL INPUT: There are only $ct_tpts time-points: $! !\n\n";
	    return 0;
	}

    (print STDOUT "<< Subroutine 'initialize_probs_case_ii' >>\n\n") if ($TEST_LEVEL>0);

	my $time_init = $time_points->[0];
	my $time_fin = $time_points->[$ct_tpts-1];

   if ($TEST_LEVEL1>1) {
	print STDOUT "{Upper-bound of #{ancsites}} = $ub_ct_ancsites ,\n";
	print STDOUT "Initial#{events per history} = $init_ct_events ,\n";
	print STDOUT "#{time-points} = $ct_tpts ,\n";
	print STDOUT "{Final time} = $time_fin .\n\n";
   }

	my $lambda = $lambda_I + $lambda_D ;

	for (my $i_tp=0; $i_tp<$ct_tpts; $i_tp++) { # Main outer for-loop (over the time-points). #

	    my $time_init = $time_points->[$i_tp];
	    my $tlapse = $time_fin - $time_init ;

    (print STDOUT "   < The $i_tp th time-point (initial time = $time_init; time-lapse = $tlapse >\n\n") if ($TEST_LEVEL1 > 1);

	    my @array_probs = ();
	    $probs->[$i_tp] = \@array_probs;

		# First, initialize the probability with $n_A = 0. #

	    my $prob0 = 1;

	    if (($init_ct_events == 2) and ($tlapse > 0)) {
		my $mfac0_2ev = mfac_null_2events ($tlapse, $lambda_I, $lambda_D, @{$freqs_I}, @{$freqs_D}, $cutoff_I, $cutoff_D);
		unless (defined $mfac0_2ev) {
		    print STDOUT "[ERROR 'initialize_probs_case_ii'] 'mfac_null_2events' FAILED: $! !\n\n";
		    return 0;
		}

		$prob0 += $mfac0_2ev;
	    }

	    $array_probs[0] = $prob0;

		# Then, initialize the probabilities with $n_A > 0. #

	    for (my $n_A = 1; $n_A <= $ub_ct_ancsites; $n_A++) { # Main inner for-loop (over #{ancestral sites}). #

   (print STDOUT '      ($n_A = ', "$n_A)\n\n") if ($TEST_LEVEL1 > 2);

		if (($init_ct_events == 0) or ($tlapse == 0)) {
		    $array_probs[$n_A] = 0;
		    next;
		}

		my $mfac =  mfac_asites_vs_dgaps_1event ($n_A, $tlapse, $lambda_I, $lambda_D, @{$freqs_D}, $cutoff_D);

		unless (defined $mfac) {
		    print STDOUT "[ERROR 'initialize_probs_case_ii'] 'mfac_asites_vs_dgaps_1event' FAILED for ", '($n_A, $cutoff_D) = ', "($n_A, $cutoff_D) : $! !\n\n";
		    return 0;
		}

    (print STDOUT '         $mfac = ', "$mfac .\n\n") if ($TEST_LEVEL1 > 3);

		if ($init_ct_events == 2) {

		    my ($mfac_2ev, $components) = mfac_asites_vs_dgaps_2events ($n_A, $tlapse, $lambda_I, $lambda_D, @{$freqs_I}, @{$freqs_D}, $cutoff_I, $cutoff_D);
		    ##my $mfac_2ev = mfac_asites_vs_dgaps_2events ($n_A, $tlapse, $lambda_I, $lambda_D, @{$freqs_I}, @{$freqs_D}, $cutoff_I, $cutoff_D); # A BUG fixed on May 7 (Thu), 2015. #

		    unless (defined $mfac_2ev) {
			print STDOUT "[ERROR 'initialize_probs_case_ii'] 'mfac_asites_vs_dgaps_2events' FAILED for ", '($n_A, $cutoff_I, $cutoff_D) = ', "($n_A, $cutoff_I, $cutoff_D) : $! !\n\n";
			return 0;
		    }

		    $mfac += $mfac_2ev;

    (print STDOUT '         $mfac = ', "$mfac .\n\n") if ($TEST_LEVEL1 > 3);
		}


		$mfac *= exp (-$lambda * $n_A * $tlapse) ; 

    (print STDOUT '         $mfac = ', "$mfac .\n\n") if ($TEST_LEVEL1 > 3);

		$array_probs[$n_A] = $mfac ;
		##$array_probs[$n_A] = $mfac * exp (-$lambda * $n_A * $tlapse) ; 

	    }				# End of the main inner for-loop (over #{ancestral sites}). #

	}			# End of the main outer for-loop (over the time-points). #

    (print STDOUT "\n<< Subroutine 'initialize_probs_case_ii' Ended. >>\n\n") if ($TEST_LEVEL1>0);

	return 1;

}	# End of the subroutine 'initialize_probs_case_ii'. #


# composite_probs_since_1st_mut_case_ii:
#	This subroutine calculates the "composite probability densities" that
#	the sequence region (with each specified #{sites in between PASs})
#	experienced an indel event at each specified time-point and
#	that the sequence has no sites between the PASs at the final time-point
#	(i.e., for the histories in cases (i) and (ii)).
#
#	[CREATED on May 6 (Wed), 2015.]
#
# INPUT: (\@probs, $last_ub_ct_ancsites, $ub_ct_ancsites, $lambda_I, $lambda_D, \@freqs_I, \@freqs_D, $cutoff_I, $cutoff_D), where
#
#	@probs stores the probabilities initialized here. More precisely,
#	$probs[$i_tp]->[$n_A] ($i_tp = 0, ..., $#time_points; $n_A = 0, ..., $last_ub_ct_ancsites) is the probability
#	that the sequence had $n_A sites in between the PASs at the $i_tp th time-point
#	and that it has no sites in between the PASs at the final time-point;
#
#	$last_ub_ct_ancsites (>= 0) is the last (i.e., previous) upper-bound of #{ancestral sites between the PASs}.
#	(It must equal the upper-bound of @{$probs[$i_tp]} for all $i_tp.);
#	$ub_ct_ancsites (>= 0) is the present upper-bound of #{ancestral sites between the PASs}.
#	(It will become the upper-bound of @{$cmp_probs[$i_tp]} for all $i_tp.);
#	
#	$lambda_I is the total rate (per unit time per site) of insertions;
#	$lambda_D is the total rate (per unit time per site) of deletions;
#	$freq_I[$l] ($l>0) is the relative frequency of $l-residue insertions;
#	$freq_D[$l] ($l>0) is the relative frequency of $l-residue deletions;
#	$cutoff_I and $cutoff_D are the cut-off lengths for insertions and deletions, respectively.
#
# OUTPUT: \@cmp_probs, where
#	$cmp_probs[$i_tp]->[$n_A] is the "composite probability density" starting at the $i_tp th time-point
#	and with $n_A sites in between the PASs there.
#
#	The subroutine returns undef if it failed.
#
sub composite_probs_since_1st_mut_case_ii (\@$$$$\@\@$$) {

	my ($probs, $last_ub_ct_ancsites, $ub_ct_ancsites, $lambda_I, $lambda_D, $freqs_I, $freqs_D, $cutoff_I, $cutoff_D) = @_;

	unless (($ub_ct_ancsites >= 0) and ($last_ub_ct_ancsites >=0)) {
	    print STDOUT "[ERROR 'composite_probs_since_1st_mut_case_ii'] ILLEGAL INPUT: ", '($last_ub_ct_ancsites, $ub_ct_ancsites) = ', "($last_ub_ct_ancsites, $ub_ct_ancsites) : $! !\n\n";
	    return 0;
	}

	my $ct_tpts = @{$probs};
	unless ($ct_tpts>1) {
	    print STDOUT "[ERROR 'composite_probs_since_1st_mut_case_ii'] ILLEGAL INPUT: There are only $ct_tpts time-points: $! !\n\n";
	    return 0;
	}

    (print STDOUT "<< Subroutine 'composite_probs_since_1st_mut_case_ii' >>\n\n") if ($TEST_LEVEL>0);

   if ($TEST_LEVEL1>1) {
	print STDOUT "{OLD upper-bound of #{ancsites}} = $last_ub_ct_ancsites ,\n";
	print STDOUT "{New upper-bound of #{ancsites}} = $ub_ct_ancsites ,\n";
	print STDOUT "#{time-points} = $ct_tpts .\n\n";
   }

	my @cmp_probs = ();

	for (my $i_tp=0; $i_tp<$ct_tpts; $i_tp++) { # Main outer for-loop (over the time-points). #

    (print STDOUT "   < The $i_tp th time-point >\n\n") if ($TEST_LEVEL1 > 1);

	    my $array_probs = $probs->[$i_tp];

	    my @array_cmp_probs = ();
	    $cmp_probs[$i_tp] = \@array_cmp_probs;

	    for (my $n_A = 0; $n_A <= $ub_ct_ancsites; $n_A++) { # Main middle for-loop (over #{ancestral sites}). #


    (print STDOUT "     ( #{anc_sites} = $n_A )\n\n") if ($TEST_LEVEL1 > 2);

			# Sub-process 1: Summ over events starting with an insertion. #

		my $ub_I = ($cutoff_I < $last_ub_ct_ancsites - $n_A) ? $cutoff_I : $last_ub_ct_ancsites - $n_A; 

		my $cmp_prob_I = 0;

		for (my $l_I = 1; $l_I <= $ub_I; $l_I++) { # 1st inner for-loop (over insertion lengths). #

		    $cmp_prob_I += $freqs_I->[$l_I] * $array_probs->[$n_A + $l_I] ;

		}				# End of the 1st inner for-loop (over insertion lengths). #

		$cmp_prob_I *= ($n_A + 1) *$lambda_I ;

			# Sub-process 2: Summ over events starting with a deletion. #

		my $ub_D = ($cutoff_D < $n_A) ? $cutoff_D : $n_A ;

		my $cmp_prob_D = 0;

		for (my $l_D = 1; $l_D <= $ub_D; $l_D++) { # 2nd inner for-loop (over deletion lengths). #

			$cmp_prob_D += ($n_A - $l_D + 1) * $freqs_D->[$l_D] * $array_probs->[$n_A - $l_D] ;

		}				# End of the 2nd inner for-loop (over deletion lengths). #

		$cmp_prob_D *= $lambda_D ;

		$array_cmp_probs[$n_A] = $cmp_prob_I + $cmp_prob_D ;

	    }					# End of the main middle for-loop (over #{ancestral sites}). #

	}			# End of the main outer for-loop (over the time-points). #

    (print STDOUT "\n<< Subroutine 'composite_probs_since_1st_mut_case_ii' Ended. >>\n\n") if ($TEST_LEVEL1>0);

	return \@cmp_probs ;

}	# End of the subroutine 'composite_probs_since_1st_mut_case_ii'. #


# finish_iter_calc_probs_case_ii:
#	This subroutine calculates the right-hand side of the iteration equation, Eq.(VI-2.7),
#	by using the "composite probability densities" output by 'composite_probs_since_1st_mut_case_ii'.
#	When calculating each probability, it performs a numerical integration based on Sympson's rule.
#
#	NOTE: It is assumed that @time_points stores EQUI-SPACED time-points.
#
#	[CREATED on May 6 (Wed), 2015.]
#
# INPUT: (\@cmp_probs, $ub_ct_ancsites, \@time_points, $lambda), where
#	$cmp_probs[$i_tp]->[$n_A] ($i_tp = 0, 1, ..., $#time_points; $n_A = 0, ..., $ub_ct_ancsites)
#	is the "composite probability density" starting at the $i_tp th time-point
#	and with $n_A sites in between the PASs there;
#
#	$ub_ct_ancsites is the upper-bound of #{ancestral sites between the PASs};
#
#	@time_points stores the time points.
#	Especially, $time_points[0] is the initial time, and $time_points[$#time_points] is the final time;
#
#	$lambda (= $lambda_I + $lambda_D) is the rate of the indel events (per unit time per site).
#
# OUTPUT: \@new_probs, where
#	@new_probs stores the probabilities calculated here. More precisely,
#	$new_probs[$i_tp]->[$n_A] ($i_tp = 0, ..., $#time_points; $n_A = 0, ..., $ub_ct_ancsites) is the probability
#	that the sequence had $n_A sites in between the PASs at the $i_tp th time-point (= $time_points[$i_tp])
#	and that it has no sites in between the PASs at the final time (= $time_points[$#time_points]).
#
#	The subroutine returns undef if it failed.
#
sub finish_iter_calc_probs_case_ii (\@$\@$) {

	my ($cmp_probs, $ub_ct_ancsites, $time_points, $lambda) = @_;

	my $ct_tpoints = @{$time_points};
	unless ($ct_tpoints>1) {
	    print STDOUT "[ERROR 'finish_iter_calc_probs_case_ii'] ILLEGAL INPUT: #{time_points} = $ct_tpoints : $! !\n\n";
	    return undef;
	}

	unless (@{$cmp_probs} == $ct_tpoints) {
	    my $size_cmp_probs = @{$cmp_probs};
	    print STDOUT "[ERROR 'finish_iter_calc_probs_case_ii'] ILLEGAL INPUT: The size of ", '@{$cmp_probs}', " (=$size_cmp_probs) CLASHES the number of time-points (=$ct_tpoints) : $! !\n\n";
	    return undef;
	}

	my $time_init = $time_points->[0];
	my $time_fin = $time_points->[$ct_tpoints-1];

	my $time_intvl = $time_fin - $time_init ;
	my $min_time_intvl = $time_intvl /($ct_tpoints -1);

   (print STDOUT "<< Subroutine 'finish_iter_calc_probs_case_ii' >>\n\n") if ($TEST_LEVEL1>0) ;

   if ($TEST_LEVEL1 > 1) {
	print STDOUT "#{time-points} = $ct_tpoints ,\n";
	print STDOUT "{Upper-bound of #{anc_sites}}  = $ub_ct_ancsites .\n\n";
	print STDOUT 'Time interval: [$time_init, $time_fin] = ', "[$time_init, $time_fin] .\n\n";
	print STDOUT '{Minute-time-interval} = ', $min_time_intvl , " .\n\n";
   }

	my @new_probs = ();

	for (my $i_tp = 0; $i_tp < $ct_tpoints; $i_tp++) { # Main outer for-loop (over time-points). #

	    ##my $array_cmp_probs = $cmp_probs->[$i_tp];

	    my @array_new_probs = ();
	    $new_probs[$i_tp] = \@array_new_probs;

	    my $tpoint = $time_points->[$i_tp];

   (print STDOUT "   < The $i_tp th time-point (time = $tpoint) >\n\n") if ($TEST_LEVEL1 > 1);

	    for (my $n_A = 0; $n_A <= $ub_ct_ancsites; $n_A++) { # Main middle for-loop (over #{ancestral sites}). #

   (print STDOUT "     ( #{ancestral sites} = $n_A )\n\n") if ($TEST_LEVEL1 > 2);

		my @integrands = ();
		for (my $j= $i_tp; $j < $ct_tpoints; $j++) { # Inner for-loop (over dummy time-points). #

		    my $cmp_prob = $cmp_probs->[$j][$n_A];
		    my $dtpoint = $time_points->[$j];

		    push @integrands, $cmp_prob * exp (-$lambda * $n_A * ($dtpoint - $tpoint) ) ;

		}				# End of the inner for-loop (over dummy time-points). # 

		my $near_simpson = nearly_Simpson (@integrands);
		unless (defined $near_simpson) {
		    print STDOUT "[ERROR 'finish_iter_calc_probs_case_ii'] 'nearly_Simpson' FAILED for ", '($i_tp, $n_A) = ', "($i_tp, $n_A) : $! !\n\n";
		    return undef;
		}

		$array_new_probs[$n_A] = $near_simpson * $min_time_intvl ;

		($n_A == 0) and ($array_new_probs[$n_A]++); # The "delta ($n_A, 0)" part.

	    }						# End of the main middle for-loop (over #{ancestral sites}). #

	}				# End of the main outer for-loop (over time-points). #

   (print STDOUT "<< Subroutine 'finish_iter_calc_probs_case_ii' Ended. >>\n\n") if ($TEST_LEVEL1>0) ;

	return \@new_probs ;

}	# End of the subroutine 'finish_iter_calc_probs_case_ii'. #


# initialize_probs_case_iii:
#	This subroutine initializes the probabilities of local PWAs of cases (i) and (iii).
#	In case (i), there are no ancestral or descendnat sites in between two neighboring PASs (preserved ancestral sites).
#	In case (iii), there are no ancestral sites but some descendant sites in between two neighboring PASs.
#
#	The subroutine was created by modifying 'initialize_probs_case_ii'.
#	[CREATED on May 7 (Thu), 2015.]
#
#
# initialize_probs_case_ii:
#	This subroutine initializes the probabilities of local PWAs of cases (i) and (ii).
#	In case (i), there are no ancestral or descendnat sites in between two neighboring PASs (preserved ancestral sites).
#	In case (ii), there are some ancestral sites but no descendant sites in between two neighboring PASs.
#
#	[CREATED on May 6 (Wed), 2015.]
#
# INPUT: (\@probs, \@time_points, $ub_ct_decsites, $init_ct_events, $lambda_I, $lambda_D, \@freqs_I, \@freqs_D, $cutoff_I, $cutoff_D), where
#
#	@probs will store the probabilities initialized here. More precisely,
#	$probs[$i_tp]->[$n_D] ($i_tp = 0, ..., $#time_points; $n_A = 0, ..., $ub_ct_decsites) is the probability
#	that the sequence had no sites in between the PASs at time $time_points[0]
#	and that it had $n_D sites in between the PASs at time $time_points[$i_tp].
#
#	@time_points stores the time-points that give the final point of the time interval during which the probabilities will be calculated.
#	($time_points[0] gives the initial point of the time interval.);
#
#	$ub_ct_decsites (>= 0) is the upper-bound of #{descendant sites between the PASs};
#	$init_ct_events (=0, 1, or 2) is the number of indels up to which each initial probability allows for;
#	
#	$lambda_I is the total rate (per unit time per site) of insertions;
#	$lambda_D is the total rate (per unit time per site) of deletions;
#	$freq_I[$l] ($l>0) is the relative frequency of $l-residue insertions;
#	$freq_D[$l] ($l>0) is the relative frequency of $l-residue deletions;
#	$cutoff_I and $cutoff_D are the cut-off lengths for insertions and deletions, respectively.
#
# OUTPUT: 1 if the subroutine successfully ended,
#	  0 if it failed.
#
sub initialize_probs_case_iii (\@\@$$$$\@\@$$) {

	my ($probs, $time_points, $ub_ct_decsites, $init_ct_events, $lambda_I, $lambda_D, $freqs_I, $freqs_D, $cutoff_I, $cutoff_D) = @_;

	unless ($ub_ct_decsites >= 0) {
	    print STDOUT "[ERROR 'initialize_probs_case_iii'] ILLEGAL INPUT: ", '$ub_ct_decsites = ', $ub_ct_decsites, " : $! !\n\n";
	    return 0;
	}
	unless (($init_ct_events == 0) or ($init_ct_events == 1) or ($init_ct_events == 2)) {
	    print STDOUT "[ERROR 'initialize_probs_case_iii'] ILLEGAL INPUT: ", '$init_ct_events = ', $init_ct_events, " : $! !\n\n";
	    return 0;
	}

	my $ct_tpts = @{$time_points};
	unless ($ct_tpts>1) {
	    print STDOUT "[ERROR 'initialize_probs_case_iii'] ILLEGAL INPUT: There are only $ct_tpts time-points: $! !\n\n";
	    return 0;
	}

    (print STDOUT "<< Subroutine 'initialize_probs_case_iii' >>\n\n") if ($TEST_LEVEL>0);

	my $time_init = $time_points->[0];
	my $time_fin = $time_points->[$ct_tpts-1];

   if ($TEST_LEVEL1>1) {
	print STDOUT "{Upper-bound of #{decsites}} = $ub_ct_decsites ,\n";
	print STDOUT "Initial#{events per history} = $init_ct_events ,\n";
	print STDOUT "#{time-points} = $ct_tpts ,\n";
	print STDOUT "{Initial time} = $time_init .\n\n";
	##print STDOUT "{Final time} = $time_fin .\n\n";
   }

	my $lambda = $lambda_I + $lambda_D ;

	for (my $i_tp=0; $i_tp<$ct_tpts; $i_tp++) { # Main outer for-loop (over the time-points). #

	    my $time_fin = $time_points->[$i_tp];
	    my $tlapse = $time_fin - $time_init ;

    (print STDOUT "   < The $i_tp th time-point (final time = $time_fin; time-lapse = $tlapse >\n\n") if ($TEST_LEVEL1 > 1);

	    my @array_probs = ();
	    $probs->[$i_tp] = \@array_probs;

		# First, initialize the probability with $n_D = 0. #

	    my $prob0 = 1;

	    if (($init_ct_events == 2) and ($tlapse > 0)) {
		my $mfac0_2ev = mfac_null_2events ($tlapse, $lambda_I, $lambda_D, @{$freqs_I}, @{$freqs_D}, $cutoff_I, $cutoff_D);
		unless (defined $mfac0_2ev) {
		    print STDOUT "[ERROR 'initialize_probs_case_iii'] 'mfac_null_2events' FAILED: $! !\n\n";
		    return 0;
		}

		$prob0 += $mfac0_2ev;
	    }

	    $array_probs[0] = $prob0;

		# Then, initialize the probabilities with $n_D > 0. #

	    for (my $n_D = 1; $n_D <= $ub_ct_decsites; $n_D++) { # Main inner for-loop (over #{descendant sites}). #

   (print STDOUT '      ($n_D = ', "$n_D)\n\n") if ($TEST_LEVEL1 > 2);

		if (($init_ct_events == 0) or ($tlapse == 0)) {
		    $array_probs[$n_D] = 0;
		    next;
		}

		my $mfac =  mfac_agaps_vs_dsites_1event ($n_D, $tlapse, $lambda_I, $lambda_D, @{$freqs_I}, $cutoff_I);

		unless (defined $mfac) {
		    print STDOUT "[ERROR 'initialize_probs_case_iii'] 'mfac_agaps_vs_dsites_1event' FAILED for ", '($n_D, $cutoff_I) = ', "($n_D, $cutoff_I) : $! !\n\n";
		    return 0;
		}

    (print STDOUT '         $mfac = ', "$mfac .\n\n") if ($TEST_LEVEL1 > 3);

		if ($init_ct_events == 2) {

			# MODIFIED in creation of 'initialize_probs_case_iii'. #
		    my ($mfac_2ev, $components) = mfac_agaps_vs_dsites_2events ($n_D, $tlapse, $lambda_I, $lambda_D, @{$freqs_I}, @{$freqs_D}, $cutoff_I, $cutoff_D);

		    ##my ($mfac_2ev, $components) = mfac_asites_vs_dgaps_2events ($n_A, $tlapse, $lambda_I, $lambda_D, @{$freqs_I}, @{$freqs_D}, $cutoff_I, $cutoff_D);
		    ####my $mfac_2ev = mfac_asites_vs_dgaps_2events ($n_A, $tlapse, $lambda_I, $lambda_D, @{$freqs_I}, @{$freqs_D}, $cutoff_I, $cutoff_D); # A BUG fixed on May 7 (Thu), 2015. #

		    unless (defined $mfac_2ev) {
			print STDOUT "[ERROR 'initialize_probs_case_iii'] 'mfac_agaps_vs_dsites_2events' FAILED for ", '($n_D, $cutoff_I, $cutoff_D) = ', "($n_D, $cutoff_I, $cutoff_D) : $! !\n\n";
			return 0;
		    }

		    $mfac += $mfac_2ev;

    (print STDOUT '         $mfac = ', "$mfac .\n\n") if ($TEST_LEVEL1 > 3);
		}


		##$mfac *= exp (-$lambda * $n_A * $tlapse) ;  # DISABLED, because initially there were NO sites in between the PASs.

    (print STDOUT '         $mfac = ', "$mfac .\n\n") if ($TEST_LEVEL1 > 3);

		$array_probs[$n_D] = $mfac ;
		##$array_probs[$n_A] = $mfac * exp (-$lambda * $n_A * $tlapse) ;  # A relic of the predecessor, 'initialize_probs_case_ii'. #

	    }				# End of the main inner for-loop (over #{descendant sites}). #

	}			# End of the main outer for-loop (over the time-points). #

    (print STDOUT "\n<< Subroutine 'initialize_probs_case_iii' Ended. >>\n\n") if ($TEST_LEVEL1>0);

	return 1;

}	# End of the subroutine 'initialize_probs_case_iii'. #


# composite_probs_until_last_mut_case_iii:
#	This subroutine calculates the "composite probability densities"
#	that the sequence had no sites between the PASs at the initial time-point
#	and that the sequence region experienced an indel event at each specified time-point,
#	ending up with a specified #{sites in between PASs}
#	(i.e., the "densities" for the histories in cases (i) and (iii)).
#
#	The subroutine was created by modifying the predecessor, 'composite_probs_since_1st_mut_case_ii'.
#
#	[CREATED on May 7 (Thu), 2015.]
#
# composite_probs_since_1st_mut_case_ii:
#	This subroutine calculates the "composite probability densities" that
#	the sequence region (with each specified #{sites in between PASs})
#	experienced an indel event at each specified time-point and
#	that the sequence has no sites between the PASs at the final time-point
#	(i.e., for the histories in cases (i) and (ii)).
#
#	[CREATED on May 6 (Wed), 2015.]
#
# INPUT: (\@probs, $last_ub_ct_decsites, $ub_ct_decsites, $lambda_I, $lambda_D, \@freqs_I, \@freqs_D, $cutoff_I, $cutoff_D), where
#
#	@probs stores the probabilities initialized here. More precisely,
#	$probs[$i_tp]->[$n_D] ($i_tp = 0, ..., $#time_points; $n_D = 0, ..., $last_ub_ct_decsites) is the probability
#	that the sequence had no sites in between the PASs at the initial time-point
#	and that it had $n_D sites in between the PASs at the $i_tp th time-point;
#
#	$last_ub_ct_decsites (>= 0) is the last (i.e., previous) upper-bound of #{descendant sites between the PASs}.
#	(It must equal the upper-bound of @{$probs[$i_tp]} for all $i_tp.);
#	$ub_ct_decsites (>= 0) is the present upper-bound of #{descendant sites between the PASs}.
#	(It will become the upper-bound of @{$cmp_probs[$i_tp]} for all $i_tp.);
#	
#	$lambda_I is the total rate (per unit time per site) of insertions;
#	$lambda_D is the total rate (per unit time per site) of deletions;
#	$freq_I[$l] ($l>0) is the relative frequency of $l-residue insertions;
#	$freq_D[$l] ($l>0) is the relative frequency of $l-residue deletions;
#	$cutoff_I and $cutoff_D are the cut-off lengths for insertions and deletions, respectively.
#
# OUTPUT: \@cmp_probs, where
#	$cmp_probs[$i_tp]->[$n_A] is the "composite probability density" ending at the $i_tp th time-point
#	and with $n_D sites in between the PASs there.
#
#	The subroutine returns undef if it failed.
#
sub composite_probs_until_last_mut_case_iii (\@$$$$\@\@$$) {

	my ($probs, $last_ub_ct_decsites, $ub_ct_decsites, $lambda_I, $lambda_D, $freqs_I, $freqs_D, $cutoff_I, $cutoff_D) = @_;

	unless (($ub_ct_decsites >= 0) and ($last_ub_ct_decsites >=0)) {
	    print STDOUT "[ERROR 'composite_probs_until_last_mut_case_iii'] ILLEGAL INPUT: ", '($last_ub_ct_decsites, $ub_ct_decsites) = ', "($last_ub_ct_decsites, $ub_ct_decsites) : $! !\n\n";
	    return 0;
	}

	my $ct_tpts = @{$probs};
	unless ($ct_tpts>1) {
	    print STDOUT "[ERROR 'composite_probs_until_last_mut_case_iii'] ILLEGAL INPUT: There are only $ct_tpts time-points: $! !\n\n";
	    return 0;
	}

    (print STDOUT "<< Subroutine 'composite_probs_until_last_mut_case_iii' >>\n\n") if ($TEST_LEVEL>0);

   if ($TEST_LEVEL1>1) {
	print STDOUT "{OLD upper-bound of #{decsites}} = $last_ub_ct_decsites ,\n";
	print STDOUT "{New upper-bound of #{decsites}} = $ub_ct_decsites ,\n";
	print STDOUT "#{time-points} = $ct_tpts .\n\n";
   }

	my @cmp_probs = ();

	for (my $i_tp=0; $i_tp<$ct_tpts; $i_tp++) { # Main outer for-loop (over the time-points). #

    (print STDOUT "   < The $i_tp th time-point >\n\n") if ($TEST_LEVEL1 > 1);

	    my $array_probs = $probs->[$i_tp];

	    my @array_cmp_probs = ();
	    $cmp_probs[$i_tp] = \@array_cmp_probs;

	    for (my $n_D = 0; $n_D <= $ub_ct_decsites; $n_D++) { # Main middle for-loop (over #{descendant sites}). #


    (print STDOUT "     ( #{dec_sites} = $n_D )\n\n") if ($TEST_LEVEL1 > 2);

			# Sub-process 1: Summ over events ending with a deletion. #

		my $ub_D = ($cutoff_D < $last_ub_ct_decsites - $n_D) ? $cutoff_D : $last_ub_ct_decsites - $n_D; 

		my $cmp_prob_D = 0;

		for (my $l_D = 1; $l_D <= $ub_D; $l_D++) { # 1st inner for-loop (over deletion lengths). #

		    $cmp_prob_D += $array_probs->[$n_D + $l_D] * $freqs_D->[$l_D] ;

		}				# End of the 1st inner for-loop (over deletion lengths). #

		$cmp_prob_D *= ($n_D + 1) * $lambda_D ;

			# Sub-process 2: Summ over events ending with an insertion. #

		my $ub_I = ($cutoff_I < $n_D) ? $cutoff_I : $n_D ;

		my $cmp_prob_I = 0;

		for (my $l_I = 1; $l_I <= $ub_I; $l_I++) { # 2nd inner for-loop (over insertion lengths). #

			$cmp_prob_I += ($n_D - $l_I + 1) * $array_probs->[$n_D - $l_I] * $freqs_I->[$l_I] ;

		}				# End of the 2nd inner for-loop (over insertion lengths). #

		$cmp_prob_I *= $lambda_I ;

		$array_cmp_probs[$n_D] = $cmp_prob_I + $cmp_prob_D ;

	    }					# End of the main middle for-loop (over #{descendant sites}). #

	}			# End of the main outer for-loop (over the time-points). #

    (print STDOUT "\n<< Subroutine 'composite_probs_until_last_mut_case_iii' Ended. >>\n\n") if ($TEST_LEVEL1>0);

	return \@cmp_probs ;

}	# End of the subroutine 'composite_probs_until_last_mut_case_iii'. #


# finish_iter_calc_probs_case_iii:
#	This subroutine calculates the right-hand side of the iteration equation, Eq.(SR-8C.2),
#	by using the "composite probability densities" output by 'composite_probs_since_1st_mut_case_iii'.
#	When calculating each probability, it performs a numerical integration based on Sympson's rule.
#
#	The subroutine was created by modifying the predecessor, 'finish_iter_calc_probs_case_ii'.
#
#	[CREATED on May 7 (Thu), 2015.]
#
# finish_iter_calc_probs_case_ii:
#	This subroutine calculates the right-hand side of the iteration equation, Eq.(VI-2.7),
#	by using the "composite probability densities" output by 'composite_probs_since_1st_mut_case_ii'.
#	When calculating each probability, it performs a numerical integration based on Sympson's rule.
#
#	NOTE: It is assumed that @time_points stores EQUI-SPACED time-points.
#
#	[CREATED on May 6 (Wed), 2015.]
#
# INPUT: (\@cmp_probs, $ub_ct_decsites, \@time_points, $lambda), where
#	$cmp_probs[$i_tp]->[$n_D] ($i_tp = 0, 1, ..., $#time_points; $n_D = 0, ..., $ub_ct_decsites)
#	is the "composite probability density" ending at the $i_tp th time-point
#	and with $n_D sites in between the PASs there;
#
#	$ub_ct_decsites is the upper-bound of #{descendant sites between the PASs};
#
#	@time_points stores the time points.
#	Especially, $time_points[0] is the initial time, and $time_points[$#time_points] is the final time;
#
#	$lambda (= $lambda_I + $lambda_D) is the rate of the indel events (per unit time per site).
#
# OUTPUT: \@new_probs, where
#	@new_probs stores the probabilities calculated here. More precisely,
#	$new_probs[$i_tp]->[$n_D] ($i_tp = 0, ..., $#time_points; $n_D = 0, ..., $ub_ct_ancsites) is the probability
#	that the sequence had no sites in between the PASs at the initial time (= $time_points[0]),
#	and that it had $n_D sites in between the PASs at the $i_tp th time-point (= $time_points[$i_tp]).
#
#	The subroutine returns undef if it failed.
#
sub finish_iter_calc_probs_case_iii (\@$\@$) {

	my ($cmp_probs, $ub_ct_decsites, $time_points, $lambda) = @_;

	my $ct_tpoints = @{$time_points};
	unless ($ct_tpoints>1) {
	    print STDOUT "[ERROR 'finish_iter_calc_probs_case_iii'] ILLEGAL INPUT: #{time_points} = $ct_tpoints : $! !\n\n";
	    return undef;
	}

	unless (@{$cmp_probs} == $ct_tpoints) {
	    my $size_cmp_probs = @{$cmp_probs};
	    print STDOUT "[ERROR 'finish_iter_calc_probs_case_iii'] ILLEGAL INPUT: The size of ", '@{$cmp_probs}', " (=$size_cmp_probs) CLASHES the number of time-points (=$ct_tpoints) : $! !\n\n";
	    return undef;
	}

	my $time_init = $time_points->[0];
	my $time_fin = $time_points->[$ct_tpoints-1];

	my $time_intvl = $time_fin - $time_init ;
	my $min_time_intvl = $time_intvl /($ct_tpoints -1);

   (print STDOUT "<< Subroutine 'finish_iter_calc_probs_case_iii' >>\n\n") if ($TEST_LEVEL1>0) ;

   if ($TEST_LEVEL1 > 1) {
	print STDOUT "#{time-points} = $ct_tpoints ,\n";
	print STDOUT "{Upper-bound of #{dec_sites}}  = $ub_ct_decsites .\n\n";
	print STDOUT 'Time interval: [$time_init, $time_fin] = ', "[$time_init, $time_fin] .\n\n";
	print STDOUT '{Minute-time-interval} = ', $min_time_intvl , " .\n\n";
   }

	my @new_probs = ();

	for (my $i_tp = 0; $i_tp < $ct_tpoints; $i_tp++) { # Main outer for-loop (over time-points). #

	    ##my $array_cmp_probs = $cmp_probs->[$i_tp];

	    my @array_new_probs = ();
	    $new_probs[$i_tp] = \@array_new_probs;

	    my $tpoint = $time_points->[$i_tp];

   (print STDOUT "   < The $i_tp th time-point (time = $tpoint) >\n\n") if ($TEST_LEVEL1 > 1);

	    for (my $n_D = 0; $n_D <= $ub_ct_decsites; $n_D++) { # Main middle for-loop (over #{descendant sites}). #

   (print STDOUT "     ( #{descendant sites} = $n_D )\n\n") if ($TEST_LEVEL1 > 2);

		my @integrands = ();
		for (my $j= 0; $j <= $i_tp; $j++) { # Inner for-loop (over dummy time-points). #

		    my $cmp_prob = $cmp_probs->[$j][$n_D];
		    my $dtpoint = $time_points->[$j];

		    push @integrands, $cmp_prob * exp (-$lambda * $n_D * ($tpoint - $dtpoint) ) ;

		}				# End of the inner for-loop (over dummy time-points). # 

		my $near_simpson = nearly_Simpson (@integrands);
		unless (defined $near_simpson) {
		    print STDOUT "[ERROR 'finish_iter_calc_probs_case_iii'] 'nearly_Simpson' FAILED for ", '($i_tp, $n_D) = ', "($i_tp, $n_D) : $! !\n\n";
		    return undef;
		}

		$array_new_probs[$n_D] = $near_simpson * $min_time_intvl ;

		($n_D == 0) and ($array_new_probs[$n_D]++); # The "delta ($n_D, 0)" part.

	    }						# End of the main middle for-loop (over #{descendant sites}). #

	}				# End of the main outer for-loop (over time-points). #

   (print STDOUT "<< Subroutine 'finish_iter_calc_probs_case_iii' Ended. >>\n\n") if ($TEST_LEVEL1>0) ;

	return \@new_probs ;

}	# End of the subroutine 'finish_iter_calc_probs_case_iii'. #


1;	# a "spell" which makes the module "use"-able and/or "require"-able #
