# Supplementary material for: Characterization of multiple sequence alignment errors using complete-likelihood score and position-shift map
Source: BMC Bioinformatics. 2016 Mar 18;17:133. doi: 10.1186/s12859-016-0945-5 (PMC4799563; doi:10.1186/s12859-016-0945-5)
Supplement: Additional file 2: — The ZIP archive of a package that contains the original versions of Perl modules and scripts used for creating the simulated and reconstructed MSAs and for analyzing these MSAs. It also contains a README file that describes how to use the modules and scripts. (The modules and scripts will run on a Mac OS X terminal. And it will probably run on other UNIX platforms, although we have not tested whether they indeed do.) The package also contains the Dawg control files that were used for the simulations. The latest version of the package (“ComplLiMment_P.verxxx”) can be found in the ‘lolipog’ directory at the FTP repository of the Bioinformatics Organization [85]. (ZIP 4746 kb) [file 12859_2016_945_MOESM2_ESM.zip › additional_file_2/ComplLiMment_P.ver0.6.1.2/MyPerlModules_LOLIPOG/MyPhyl_Partitions.pm]

package MyPhyl_Partitions;
#
###################################################################################
#	FA_LOLIPOG_P: A package to calculate First-Approximate LOg-LIkelihood for the Pattern Of Gaps,
#		as well as the first-approximate perfect score (described below),
#		of a given MSA (almost exclusively via Perl modules and scripts).
#
#	Version 0.3: Copyright (C) 2013 Kiyoshi Ezawa
#
#    This package is free software: you can redistribute it and/or modify
#    it under the terms of the GNU General Public License as published by
#    the Free Software Foundation, either version 3 of the License, or
#    (at your option) any later version.
#
#    This package is distributed in the hope that it will be useful,
#    but WITHOUT ANY WARRANTY; without even the implied warranty of
#    MERCHANTABILITY or FITNESS FOR A PARTICULAR PURPOSE.  See the
#    GNU General Public License for more details.
#
#    You should have received a copy of the GNU General Public License, "GNU_GPL.txt",
#    along with this package.  If not, see <http://www.gnu.org/licenses/>.
#
#    The author can be contacted by e-mailing to <kezawa dot ezawa3 at gmail dot com>
#    (replace " dot " and " at " with "." and "@", respectively).
###################################################################################
#
# MyPhyl_Partitions.pm:
#	This module contains subroutines that perform various
#	partition manipulations related to phylogenetic reconstruction.
#
#	This module mainly uses the representation of a partition
#	by  a (#{sequences}-1)-bit binary string
#	with '0' and '1' on the $k th bit ($k starting with 0)
#	representing that the $k th sequence has the same/different state
#	as/than the (#{sequences}-1)-th sequence.
#
#	Very frequently, a binary string is represented
#	with a numerical array, whose element each represents
#	a piece of the string with a specified unit length (usually 32 bits).
#

use strict;
use warnings;

use MyBin_Oper qw(
	bitwise_or_numarrays bitwise_and_numarrays
	bitwise_xor_numarrays
	select_by_bin_value count_binary_states
	sbset2numrep_binstring
	make_monobit_pattern match_bin_arrays
	);
use MyArrayManipu qw(
	binsearch_array
	);
	# diff_array
 	## union_array nr_array compare_arrays
	## union_array

use MyArrayManipu_num qw( rescale_confining_vector );

use MyLinearAlgebra qw(
	solve_lin_eq_lu
	);

use MySpecFunc qw( betai );
use MyInverseFunc qw( inv_betai_nwt inv_betai_lvr2 );

use MyTaxonomy qw( fetch_ancestry );
use MyTreeManipu_II qw();
	## br_draw_subtree
use MyTreeManipu_III qw( make_node2abs_depth );

=set aside for potential use
use MyFile_manipu qw(
	open_input_file
	);
use MyProbDistri qw(
	cum_gaussian
	);
use MyTaxonomy qw(
	fetch_ext_offsprings_nr
	fetch_common_ancestors
	);
	## fetch_ancestry
	## fetch_last_common_ancestor fetch_last_common_ancestor_ov2
	## fetch_all_offsprings
use MyTreeMap qw(
	fractionate_by_ndepth
	);
	## assign_gnode2sp_lca
	## fetch_splca_comps assign_gnode2sp_lca_comp
=cut

use Exporter;

our @ISA = qw(Exporter);

our @EXPORT_OK = qw(
	check_partition_compatibility
	bch_check_partition_compatibility
	search_partial_complements_in
	search_partial_complements_out
	cal_trio_cladewise_prob
	trio_cladewise_prob_nr
	upper_bound_eff_count
	partition_hierarchy
	partition_hierarchy2tree
	make_branch2partition
	) ;

our $TOP_NODE = $MyTreeManipu_II::TOP_NODE;

sub trio_cladewise_prob_nr ($$$$$\@);
sub upper_bound_eff_count ($$$$$$$);
sub fetch_solitary_node (\@$$\@\%);
sub child_nodes_of_partition (\@\@\@$$$\@\%\%);


# check_partition_compatibility:
#	This subroutine checks if the two partitions are compatible or not.
#	If the partitions are compatible,
#	it also checks whether they equal each other and,
#	if not, which includes the other.
#
#	The subroutine regards '1' as 'present'.
#	The subroutine REQUIRES that the two input partitions 
#	are represented by the binary strings of the same size.
#
# INPUT: (\@numrep1, \@numrep2, \@numrep_null), where
#	@numrep1/2 is the numerical array representation of the 1st/2nd binary string;
#	@numrel_null is the 'null partition' (binary string consisting only of '0's)
#	in the same numerical array representation;
#
# OUTPUT: ($fl_cmpt, $sgn_incl), where
#	$fl_compt = 1 if the two partitions are compatible,
#		  = 0 if they are incompatible;
#	$sgn_incl = -1 if @numrep1 is included in @numrep2,
#		 = +1 if @numrep1 includes @numrep2,
#		 = 0 if @numrep1 equals @numrep2,
#		 = undef if the two partitions are
#			either non-overlapping ($fl_compt = 1)
#			or incompatible ($fl_compt = 0).
#
#	The subroutine returns (undef, undef) if the process failed.
#
sub check_partition_compatibility (\@\@\@) {

	my ($numrep1, $numrep2, $numrep_null) = @_;

	my $if_match = match_bin_arrays (@{$numrep1}, @{$numrep2});
	unless (defined $if_match) {
	    print STDERR "[ERROR 'check_partition_compatibility'] The subroutine 'match_bin_arrays' FAILED on the arrays:\n";
	     print STDERR '@{$numrep1} = (', join (', ', @{$numrep1}),
		')  and  @{$numrep2} = (', join (', ', @{$numrep2}), "): $! !\n\n";
	    return (undef, undef);
	}

	($if_match) and (return (1, 0)); # The two partitions equal each other. #

	my $numrep_and = bitwise_and_numarrays (@{$numrep1}, @{$numrep2});
	unless (defined $numrep_and) {
	    print STDERR "[ERROR 'check_partition_compatibility'] The subroutine 'bitwise_and_numarrays' FAILED on the arrays:\n";
	     print STDERR '@{$numrep1} = (', join (', ', @{$numrep1}),
		')  and  @{$numrep2} = (', join (', ', @{$numrep2}), "): $! !\n\n";
	    return (undef, undef);
	}

	my $if_match0 = match_bin_arrays (@{$numrep_null}, @{$numrep_and});
	unless (defined $if_match0) {
	    print STDERR "[ERROR 'check_partition_compatibility'] The subroutine 'match_bin_arrays' FAILED on the arrays:\n";
	     print STDERR '@{$numrep_null} = (', join (', ', @{$numrep_null}),
		')  and  @{$numrep_and} = (', join (', ', @{$numrep_and}), "): $! !\n\n";
	}
	($if_match0) and (return (1, undef)); # @{$numrep1} does NOT overlap with @{$numrep2}.

	my $if_match1 = match_bin_arrays (@{$numrep1}, @{$numrep_and});
	unless (defined $if_match1) {
	    print STDERR "[ERROR 'check_partition_compatibility'] The subroutine 'match_bin_arrays' FAILED on the arrays:\n";
	     print STDERR '@{$numrep1} = (', join (', ', @{$numrep1}),
		')  and  @{$numrep_and} = (', join (', ', @{$numrep_and}), "): $! !\n\n";
	    return (undef, undef);
	}
	($if_match1) and (return (1, -1)); # @{$numrep1} is included in @{$numrep2}.

	my $if_match2 = match_bin_arrays (@{$numrep2}, @{$numrep_and});
	unless (defined $if_match1) {
	    print STDERR "[ERROR 'check_partition_compatibility'] The subroutine 'match_bin_arrays' FAILED on the arrays:\n";
	     print STDERR '@{$numrep2} = (', join (', ', @{$numrep2}),
		')  and  @{$numrep_and} = (', join (', ', @{$numrep_and}), "): $! !\n\n";
	    return (undef, undef);
	}
	($if_match2) and (return (1, 1)); # @{$numrep2} is included in @{$numrep1}.

	return (0, undef); # The two partitions are incompatible with each other.

}	# End of the subroutine 'check_partition_compatibility' #


# bch_check_partition_compatibility:
#	This subroutine checks the compatibility of a bunch of partitions,
#	by performing 'check_partition_compatibility' many times.
#
# INPUT: (\@set_partitions, $indx_numrep, $size_bin, $denom, \@indices_rlv), where
#	@{$set_partitions[$k]->[$indx_numrep]} when $indx_numrep is defined,
#	or @{$set_partitions[$k]} otherwise,
#	gives the numerical representation of the $k th partition;
#	$size_bin is the size of the binary strings that represent the partitions;
#	$denom is the unit length of pieces into which binary strings are divided;
#	@indices_rlv lists only indices of relevant entries;
#
# OUTPUT: (\@non_ovlp, \@smaller, \@larger, \@identical, \@incompatible), where 
#	@{$non_ovlp[$k]} lists the indices of the partitions that do NOT overlap with the $indices_rlv[$k] th partition;
#	@{$smaller[$k]} lists the indices of the partitions included in the $indices_rlv[$k] th partition (excluding the identical ones);
#	@{$larger[$k]} lists the indices of the partitions including the $indices_rlv[$k] th partition (excluding the identical ones);
#	@{$identical[$k]} lists the indices of the partitions identical to the $indices_rlv[$k] th partition;
#	@{$incompatible[$k]} lists the indices of the partitions incompatible with the $indices_rlv[$k] th partition.
#
#	The subroutine returns (undef, undef, undef, undef) if the process failed.
#
sub bch_check_partition_compatibility (\@$$$\@) {

	my ($set_partitions, $indx, $size_bin, $denom, $indices_rlv) = @_;

	my $ct_ptits = @{$set_partitions};
	my $ct_rlv = @{$indices_rlv};
	unless ($ct_ptits >= $ct_rlv) {
	    print STDERR "[ERROR 'bch_check_partition_compatibility'] ILLEGAL INPUT: The number of relevant entries ($ct_rlv) EXCEEDS the number of partitions ($ct_ptits): $! !\n";
	    return (undef, undef, undef, undef, undef);
	}
	($ct_rlv>0) or (return ([], [], [], [], []));

		# Create a null partition (corresponding to  monomorphic sites) #
	my $numrep_null = make_monobit_pattern (0, $size_bin, $denom);
	unless (defined $numrep_null) {
	    print STDERR "[ERROR 'bch_check_partition_compatibility'] 'make_monobit_pattern' FAILED to create a numerical array representing $size_bin '0's in the unit of $denom bits: $! !\n";
	    return (undef, undef, undef, undef, undef);
	}

		# Initialize the output #
	my @non_ovlp = my @smaller = my @larger = my @identical = my @incompatible = ();
	foreach my $set (\@non_ovlp, \@smaller, \@larger, \@identical, \@incompatible) {
	     for (1 .. $ct_rlv) { push @{$set}, []; }
	}

		# Check compatibility and inclusion between the partitions #

	for (my $i=0; $i<$ct_rlv-1; $i++) { # Outer for-loop #
	    my $indx1 = $indices_rlv->[$i];
	    my $partition1 = $set_partitions->[$indx1];
	    my $numrep1 = (defined $indx) ? $partition1->[$indx] : $partition1;

	    for (my $j=$i+1; $j<$ct_rlv; $j++) { # Inner for-loop # 
		my $indx2 = $indices_rlv->[$j];
		my $partition2 = $set_partitions->[$indx2];
		my $numrep2 = (defined $indx) ? $partition2->[$indx] : $partition2;

		my ($fl_cmpt, $sgn_incl) = check_partition_compatibility (@{$numrep1}, @{$numrep2}, @{$numrep_null});
		unless (defined $fl_cmpt) {
		    print STDERR "[ERROR 'bch_check_partition_compatibility'] The subroutine 'check_partition_compatibility' FAILED on the $i th and $j th partitions: $! !\n\n";
		    return (undef, undef, undef, undef);
		}
		if ($fl_cmpt) {
		    if (!(defined $sgn_incl)) {
			# The $i th partition does NOT overlap with the $j th one.
			push @{$non_ovlp[$i]}, $indx2;
			push @{$non_ovlp[$j]}, $indx1;

		    } elsif ($sgn_incl < 0) {
			# The $i th partition is included in the $j th one.
			push @{$larger[$i]}, $indx2;
			push @{$smaller[$j]}, $indx1;

		    } elsif ($sgn_incl > 0) {
			# The $j th partition is included in the $i th one.
			push @{$larger[$j]}, $indx1;
			push @{$smaller[$i]}, $indx2;

		    } else {
			# The $i th partition equals to the $j th one.
			push @{$identical[$i]}, $indx2;
			push @{$identical[$j]}, $indx1;
		    }

		} else {
			# The $i th and $j th partitions are incompatible. #
		    push @{$incompatible[$i]}, $indx2;
		    push @{$incompatible[$j]}, $indx1;
		}
	    }				# End of the inner for-loop #

	}		# End of the outer for-loop #


		# Finish the output #

	foreach my $set (\@non_ovlp, \@smaller, \@larger, \@identical, \@incompatible) { # Outer foreach-loop #
	    for (my $i=0; $i<$ct_rlv; $i++) { # Inner for-loop #
		my @std_entries = sort {$a <=> $b} @{$set->[$i]};
		$set->[$i] = \@std_entries;
	    }			# End of the inner for-loop #
	}				# End of the outer foreach-loop # 

	return (\@non_ovlp, \@smaller, \@larger, \@identical, \@incompatible) ;

}	# End of the subroutine 'bch_check_partition_compatibility' #


# search_partial_complements_in:
#	This subroutine looks for the partial complement (A - B) of each partition (B)
#	that are included in the reference partition (A).
#	The searches are conducted for the references listed in @indices_rlv.
#
#	[Algorithm]
#	(A - B) is given by a bitwise operation A ^ B.
#	So, all we have to do is to conduct a binary search for A ^ B in the set of partitions inclluded in the reference partition A.
#
#	REQIREMENTS:
#	To efficiently conduct binary searchs,
#	the subroutine require @set_partitions and @indices_rlv
#	already sorted in ascending numerical order.
#
# INPUT: (\@smaller, \@set_partitions, $indx_numrep, $size_bin, $denom, \@indices_rlv), where
#	@{$smaller[$k]} lists the indices of the partitions included in the $indices_rlv[$k] th partition (excluding the identical ones);
#	@{$set_partitions[$k]->[$indx_numrep]} when $indx_numrep is defined,
#	or @{$set_partitions[$k]} otherwise,
#	gives the numerical representation of the $k th partition;
#	$size_bin is the size of the binary strings that represent the partitions;
#	$denom is the unit length of pieces into which binary strings are divided;
#	@indices_rlv lists only indices of relevant entries;
#
# OUTPUT: \@part_cmpl_smaller, where
#	$part_cmpl_smaller[$k]->[$l] is the index of the partial complement of $smaller[$k]->[$l] within the $indices_rlv[$k] th partition.
#
#	The subroutine returns undef if the process failed.
#
sub search_partial_complements_in (\@\@$$$\@) {

	my ($smaller, $set_partitions, $indx_numrep, $size_bin, $denom, $indices_rlv) = @_;

		## Handle exceptional cases ##
	my $ct_ptits = @{$set_partitions};
	my $ct_rlv = @{$indices_rlv};
	unless ($ct_ptits >= $ct_rlv) {
	    print STDERR "[ERROR 'search_partial_complements_in'] ILLEGAL INPUT: The number of relevant entries ($ct_rlv) EXCEEDS the number of partitions ($ct_ptits): $! !\n";
	    return undef;
	}
	unless ($ct_rlv == @{$smaller}) {
	    print STDERR "[ERROR 'search_partial_complements_in'] ILLEGAL INPUT: The size (", scalar (@{$smaller}), ") of the input array \@\{\$smaller\} CLASHES with the number ($ct_rlv) of relevant partitions: $! !\n";
	    return undef;
	}
	($ct_rlv>0) or (return []);

		## Prepare arrays necessary for binary searches ##
	my $first_partition = $set_partitions->[0];
	my $first_numrep = (defined $indx_numrep) ? $first_partition->[$indx_numrep] : $first_partition;
	my $size_numrep = @{$first_numrep};
	my @indices_sch = (0 .. $size_numrep -1);
	my @methods_sch = ();
	for (1 .. $size_numrep) { push @methods_sch, '+'; }

	my @part_cmpl_smaller = ();

		## Main Process: Search for partial complements ##

	for (my $k=0; $k<$ct_rlv; $k++) { # Outer for-loop #
	    my $indx_ref = $indices_rlv->[$k];
	    my $partition_ref = $set_partitions->[$indx_ref];
	    my $numrep_ref = (defined $indx_numrep) ? $partition_ref->[$indx_numrep] : $partition_ref;

	    my $indices_smaller = $smaller->[$k];
	    my $ct_smaller = @{$indices_smaller};
	    my @indices_cmpl = ();
	    my $ct_potential = $ct_smaller - 1;
	    for (my $j=0; $j<$ct_smaller; $j++) { # Inner for-loop #
		($ct_potential > 0) or last; # We ran out of potential complements. 
		(defined $indices_cmpl[$j]) and next; # Skip if the complement is already known.

		my $indx_sml = $indices_smaller->[$j];
		my $partition_sml = $set_partitions->[$indx_sml];
		my $numrep_sml = (defined $indx_numrep) ? $partition_sml->[$indx_numrep] : $partition_sml;
		my $numrep_cmpl = bitwise_xor_numarrays (@{$numrep_ref}, @{$numrep_sml});
		unless (defined $numrep_cmpl) {
		    print STDERR "[ERROR 'search_partial_complements_in'] The subroutine 'bitwise_xor_numarrays' FAILED for the $j th partition included in the $indx_ref th partition : $! !\n";
		    return undef;
		}
		my ($fl_exist, $indx2_cmpl, $indx_cmpl) = binsearch_array (@{$numrep_cmpl}, @{$set_partitions}, $indx_numrep, @{$indices_smaller}, @indices_sch, @methods_sch);
		unless (defined $fl_exist) {
		    print STDERR "[ERROR 'search_partial_complements_in'] The subroutine 'binsearch_arrays' FAILED for the $j th partition included in the $indx_ref th partition: $! !\n";
		    return undef;
		}

		if ($fl_exist) {
		    $indices_cmpl[$j] = $indx_cmpl;
		    $indices_cmpl[$indx2_cmpl] = $indx_sml;
		    $ct_potential -= 2;
		}

	    }			# End of the inner for-loop #

	    push  @part_cmpl_smaller, \@indices_cmpl;

	}		# End of the outer for-loop #

	return \@part_cmpl_smaller;

}	# End of the subroutine 'search_partial_complements_in' #


# search_partial_complement_out:
#	This subroutine looks for the partial complement (C - A) of each partition (C)
#	that includes the reference partition (A),
#	as well as for the partial complement (D + A) of each partition (D)
#	that does NOT overlap with the reference partition (A).
#	The searches are conducted for the references listed in @indices_rlv.
#
#	[Algorithm]
#	(C - A) is given by C ^ A, and (D + A) is given by D | A.
#	All we have to do is to conduct a binary search for C ^ A in the set of partitions NOT overlapping with A,
#	as well as a binary search for D | A in the set of partitions that include A.
#
#	REQIREMENTS:
#	To efficiently conduct binary searchs,
#	the subroutine require @set_partitions and @indices_rlv
#	already sorted in ascending numerical order.
#
# INPUT: (\@non_ovlp, \@larger, \@set_partitions, $indx_numrep, $size_bin, $denom, \@indices_rlv), where
#	@{$non_ovlp[$k]} lists the indices of the partitions that do NOT overlap with the $indices_rlv[$k] th partition;
#	@{$larger[$k]} lists the indices of the partitions including the $indices_rlv[$k] th partition (excluding the identical ones);
#	@{$set_partitions[$k]->[$indx_numrep]} when $indx_numrep is defined,
#	or @{$set_partitions[$k]} otherwise,
#	gives the numerical representation of the $k th partition;
#	$size_bin is the size of the binary strings that represent the partitions;
#	$denom is the unit length of pieces into which binary strings are divided;
#	@indices_rlv lists only indices of relevant entries;
#
# OUTPUT:  (\@part_cmpl_novlp, \@part_cmpl_larger), where
#	$part_cmpl_novlp[$k]->[$l] is the index of the partial complement of $non_ovlp[$k]->[$l] within (the complement of) the $indices_rlv[$k] th partition;
#	$part_cmpl_larger[$k]->[$l] is the index of the partial complement of $larger[$k]->[$l] within (the complement of) the $indices_rlv[$k] th partition. 
#
#	The subroutine returns (undef, undef) if the process failed.
#
sub search_partial_complements_out (\@\@\@$$$\@) {

	my ($non_ovlp, $larger, $set_partitions, $indx_numrep, $size_bin, $denom, $indices_rlv) = @_;

	my $ct_ptits = @{$set_partitions};
	my $ct_rlv = @{$indices_rlv};
	unless ($ct_ptits >= $ct_rlv) {
	    print STDERR "[ERROR 'search_partial_complements_out'] ILLEGAL INPUT: The number of relevant entries ($ct_rlv) EXCEEDS the number of partitions ($ct_ptits): $! !\n";
	    return (undef, undef);
	}
	unless ($ct_rlv == @{$non_ovlp}) {
	    print STDERR "[ERROR 'search_partial_complements_out'] ILLEGAL INPUT: The size (", scalar (@{$non_ovlp}), ") of the input array \@\{\$smaller\} CLASHES with the number ($ct_rlv) of relevant partitions: $! !\n";
	    return undef;
	}
	unless ($ct_rlv == @{$larger}) {
	    print STDERR "[ERROR 'search_partial_complements_out'] ILLEGAL INPUT: The size (", scalar (@{$larger}), ") of the input array \@\{\$smaller\} CLASHES with the number ($ct_rlv) of relevant partitions: $! !\n";
	    return undef;
	}
	($ct_rlv>0) or (return ([], []));

		## Prepare arrays necessary for binary searches ##
	my $first_partition = $set_partitions->[0];
	my $first_numrep = (defined $indx_numrep) ? $first_partition->[$indx_numrep] : $first_partition;
	my $size_numrep = @{$first_numrep};
	my @indices_sch = (0 .. $size_numrep -1);
	my @methods_sch = ();
	for (1 .. $size_numrep) { push @methods_sch, '+'; }


		## Main Process: Search for Partial Complements ##

	my @part_cmpl_novlp = my @part_cmpl_larger = ();

	for (my $k = 0; $k<$ct_rlv; $k++) { # Outer for-loop # 

	    my $indx_ref = $indices_rlv->[$k];
	    my $partition_ref = $set_partitions->[$indx_ref];
	    my $numrep_ref = (defined $indx_numrep) ? $partition_ref->[$indx_numrep] : $partition_ref;

	    my $indices_larger = $larger->[$k];
	    my $ct_larger = @{$indices_larger};
	    my $indices_novlp = $non_ovlp->[$k];
	    my $ct_novlp = @{$indices_novlp};
	    my @indices_cmpl_novlp = my @indices_cmpl_larger = ();
	    my $ct_potential = $ct_novlp;
	    for (my $j=0; $j<$ct_larger; $j++) { # Inner for-loop #
		($ct_potential > 0) or last; # We ran out of potential complements. 

		my $indx_lrg = $indices_larger->[$j];
		my $partition_lrg = $set_partitions->[$indx_lrg];
		my $numrep_lrg = (defined $indx_numrep) ? $partition_lrg->[$indx_numrep] : $partition_lrg;
		my $numrep_cmpl = bitwise_xor_numarrays (@{$numrep_ref}, @{$numrep_lrg});
		unless (defined $numrep_cmpl) {
		    print STDERR "[ERROR 'search_partial_complements_out'] The subroutine 'bitwise_xor_numarrays' FAILED for the $j th partition that include the $indx_ref th partition : $! !\n";
		    return undef;
		}
		my ($fl_exist, $indx2_cmpl, $indx_cmpl) = binsearch_array (@{$numrep_cmpl}, @{$set_partitions}, $indx_numrep, @{$indices_novlp}, @indices_sch, @methods_sch);
		unless (defined $fl_exist) {
		    print STDERR "[ERROR 'search_partial_complements_out'] The subroutine 'binsearch_arrays' FAILED for the $j th partition that include the $indx_ref th partition: $! !\n";
		    return undef;
		}

		if ($fl_exist) {
		    $indices_cmpl_larger[$j] = $indx_cmpl;
		    $indices_cmpl_novlp[$indx2_cmpl] = $indx_lrg;
		    $ct_potential--;
		}

	    }			# End of the inner for-loop #

	    push  @part_cmpl_larger, \@indices_cmpl_larger;
	    push @part_cmpl_novlp, \@indices_cmpl_novlp;

	}		# End of the outer for-loop #

	return (\@part_cmpl_novlp, \@part_cmpl_larger);

}	# End of the subroutine 'search_partial_complements_out'


# cal_trio_cladewise_prob:
#	This subroutine calculates the probability Lambda (C) that the members in a clade (C)
#	have the same character that is different from the character of their LCA.
#	(More precisely, the ratio of such a probability to the probability Theta (C) that all the members have the same character as their LCA.)
#	The subroutine uses a Newton-Raphson algorithm to solve the
#	ML-like equations for the trios of clades, each of which consists of
#	3 non-overlapping clades that combine to form the entire set of OTUs.
#
#	REVISED on April 23 (Fri), 2010:
#	Now the subroutine correctly deals with exterior nodes that are NOT expected by any means
#	to have a pair of partially complementary partitions (that would combine to give the partition in question).
#
# INPUT: ($totct_effsites, $ct_mono_sites, \@set_partitions, $indx_sites, \@indices_rlv, \@list_compatible, \@list_part_cmpl, \%exterior, \@parameters), where
#	@{$set_partitions->[$j][$indx_sites]} if $indx_sites is  defined,
#	@{$set_partitions->[$j]} otherwise, is the list of positions of sites that show the $j th partition;
#	@indices_rlv lists the indices of the partitions relevant for this session;
#	$list_compatible[$k]->[$l] is the index of the $l th partition that is compatible with the $indices_rlv[$k] th partition in @set_partitions;  
#	$list_part_cmpl[$k]->[$l] is the index of the partition that is the partial complement of $list_compatlble[$k]->[$l] regarding the $indices_rlv[$k] th partition.
#	It is undef if there is no such partition in the MSA;
#	%exterior = ($indx => 1, ...) for the partitions that are exterior and 
#	are NOT by any means expected to have a pair of partially complementary partitions;
#	@parameters = ($thrsh_prob, $ct_stat, $eps1, $eps2, $max_ite, $eps_betai, $maxite_betai)
#	is a set of parameters necessary for the calculation.
#	Especially, $ct_stat gives the (effective) number of possible states.
#	$eps1 gives the accuracy of the numerical solution we want.
#	$eps2 is the threshold value of the difference in F_i (R_1, R_2, R_3)
#	under which the iteration should stop.
#	$max_ite is the maximum number of iteration steps you specify;
#	$eps_betai is the resolution of both $x and $y required for the inverse incomplete beta function;
#	$maxite_betai is the maximum number of iteration steps for the inverse incomplete beta function;
#
# OUTPUT: \@cladewise_prob, where
#	@{$cladewise_prob[$k]} = @list_tri_clwise_prb lists the information on
#	the cladewise probabilities on all the existing pairs of partial complementar partitions, as well as the most frequent lone partition, both regarding the $indices_rlv[$k] th partition;
#	@{$list_tri_clwise_prb[$i]} = ($indx_ptit1, $indx_ptit2 (undef for a lone partition), $effct_sb, $effct_ptit1, $effct_ptit2, $ratio_sb, $ratio_ptit1, $ratio_ptit2, $prb_siml, $del1, $del2, $ct_ite)
#	for the pair giving the $i th largest $prb_siml, which is the probability that
#	the simultaneous changes in 2 clades result in the $indx_rlv[$k] th partition.
#	$indx_ptit1/2 is the index of the partition 1/2, which is partially complement with each other regarding the subject partition (the $indx_rlv[$k] th partiton);
#	$effct_sb/ptit1/ptit2 is the 'effective count' of the subject partition/partition1/partition2;
#	$ratio_sb/ptit1/ptit2 is the ratio Lambda (C) / Theda (C) for the subject partition/partition1/partition2.
#	$prb_siml is the probability of simultaneous changes in the two clades giving partitions 1 and 2.
#	$del1 is the absolute magnitude of the increment,
#	$del2 is the absolute magnitude of the equation functions,
#	$ct_ite is the number of iterations.
#
#	REVISED on April 23 (Fri), 2010:
#	@{$cladewise_prob[$k]} = ([undef, undef, $effct_sb, 0, 0, $effct_sb/$ct_mono_sites/($ct_stat-1), 0, 0, 0, 0, 0, 0]) if the $indx_rlv[$k] th partition is the exterior partition theoretically incapable of having a pair of partially complementary partitions.
#
#	The subroutine returns undef if it failed.
#
sub cal_trio_cladewise_prob ($$\@$\@\@\@\%\@) {

		## REVISED on April 23 (Fri), 2010 ##
	my ($totct_effsites, $ct_mono_sites, $set_ptit, $indx_sites,
	$indices_rlv, $list_cmpt, $list_pt_cmpl, $exterior, $parameters) = @_;
	##my ($totct_effsites, $ct_mono_sites, $set_ptit, $indx_sites,
	##$indices_rlv, $list_cmpt, $list_pt_cmpl, $parameters) = @_;

	unless (($totct_effsites>0) and ($ct_mono_sites>0) and ($totct_effsites>$ct_mono_sites)) {
	    print STDERR "[ERROR 'cal_trio_cladewise_prob'] ILLEGAL INPUT: (\$totct_effsites, \$ct_mono_sites) = ($totct_effsites, $ct_mono_sites) : $! !\n";
	    return undef;
	}

	my $ct_rlv = @{$indices_rlv};

	unless ($ct_rlv <= @{$set_ptit}) {
	    print STDERR "[ERROR 'cal_trio_cladewise_prob'] ILLEGAL INPUT: The number of relevant partitions ($ct_rlv) EXCEEDS that of partitions (", scalar (@{$set_ptit}), "): $! !\n";
	    return undef;
	}
	unless ($ct_rlv == @{$list_cmpt}) {
	    print STDERR "[ERROR 'cal_trio_cladewise_prob'] ILLEGAL INPUT: The size of the list of compatible  partitions (", scalar (@{$list_cmpt}), ") is NOT EQUAL TO the number of the relevant partitions ($ct_rlv): $! !\n";
	    return undef;
	}
	unless ($ct_rlv == @{$list_pt_cmpl}) {
	    print STDERR "[ERROR 'cal_trio_cladewise_prob'] ILLEGAL INPUT: The size of the list of partially complementary  partitions (", scalar (@{$list_pt_cmpl}), ") is NOT EQUAL TO the number of the relevant partitions ($ct_rlv): $! !\n";
	    return undef;
	}

	my ($thrsh_prob, $ct_stat, $eps1, $eps2, $max_ite, $eps_betai, $maxite_betai) = @{$parameters};
	my $prb_mono = $ct_mono_sites/$totct_effsites;

	my ($p_lw, $p_up) = (0, 1 - 1/$ct_stat);

		## REVISED on Apr 15 (Thr), 2010 ##
	my ($effct_0, $error_x, $error_y, $itect) = upper_bound_eff_count ($totct_effsites, 0, $thrsh_prob, $p_lw, $p_up, $eps_betai, $maxite_betai);
	## upper_bound_eff_count ($totct_sites, $ct_obs, $tgt_prb, $p_lw, $p_up, $resol, $maxite) 

	my @cladewise_prob = (); 
	for (my $k=0; $k<$ct_rlv; $k++) { # Outer for-loop #
	    my $indx_sb = $indices_rlv->[$k];
	    my $ptit_sb = $set_ptit->[$indx_sb];
	    my $sites_sb = (defined $indx_sites) ? $ptit_sb->[$indx_sites] : $ptit_sb;
	    my $ct_sites_sb = @{$sites_sb};

	    ##my ($effct_sb, $error_x1, $error_y1, $itect1) = upper_bound_eff_count ($totct_effsites, $ct_sites_sb, $thrsh_prob, $p_lw, $p_up, $eps_betai, $maxite_betai); ## Pending a revision ???
	    my $effct_sb = $ct_sites_sb; ## Subject for future revision ?? ##

		    ## The subject canNOT by any means have
		    ## a pair of partially complementary partitions.
		    ## (ADDED on April 23 (Fri), 2010)
	    if (defined $exterior->{$indx_sb}) {
		push @cladewise_prob, [[undef, undef, $effct_sb, 0, 0, $effct_sb/$ct_mono_sites/($ct_stat -1), 0, 0, 0, 0, 0, 0]];
		next;
	    }

	    my $indices_cmpt = $list_cmpt->[$k];
	    my $ct_cmpt = @{$indices_cmpt};

	    my @largest_lone = (); # element = [$indx_cmpt, undef, $effct_sb, $effct_cmpt, $effct_0], where $effct_0 is the effective count when the MSA has no such site.

	    unless ($ct_cmpt>0) {
		   ## REVISED on Apr 15 (Thr), 2010 ##
		my @curr_trio = (undef, undef, $effct_sb, $effct_0, $effct_0);
		push @largest_lone, \@curr_trio;
		##push @cladewise_prob, [];
		##next;
	    }
	    my $indices_pt_cmpl = $list_pt_cmpl->[$k];

			# Pair up the compatible partitions #
	    my %already; # = ($indx => 1, ...) for the entries already appeared
	    my @pairs = (); # element = [$indx_cmpt, $indx_pt_cmpl, $effct_sb, $effct_cmpt, $effct_pt_cmpl, $ratio_sb, $ratio_cmpt, $ratio_pt_cmpl]

	    for (my $j=0; $j<$ct_cmpt; $j++) { # The 1st inner for-loop #

		my $indx_cmpt = $indices_cmpt->[$j];
		(defined $already{$indx_cmpt}) and next; # Skip the pair already examined
		$already{$indx_cmpt} = 1;

		my $ptit_cmpt = $set_ptit->[$indx_cmpt];
		my $sites_cmpt = (defined $indx_sites) ?
			$ptit_cmpt->[$indx_sites] : $ptit_cmpt;
		my $ct_sites_cmpt = @{$sites_cmpt};

		    ## REVISED on Apr 15 (Thr), 2010 ##
	        my ($effct_cmpt, $error_x1, $error_y1, $itect1) = upper_bound_eff_count ($totct_effsites, $ct_sites_cmpt, $thrsh_prob, $p_lw, $p_up, $eps_betai, $maxite_betai);
		unless (defined $effct_cmpt) {
		    print STDERR "[CAUTION 'cal_trio_cladewise_prob'] 'upper_bound_eff_count' FAILED on the $j th partition compatible with the $k th partition: $! !\n";
		}
		((defined $effct_cmpt) and ($effct_cmpt>$ct_sites_cmpt)) or ($effct_cmpt = $ct_sites_cmpt);
		##my $effct_cmpt = $ct_sites_cmpt; ## Subject for future revision ?? ##

		my $indx_pt_cmpl = $indices_pt_cmpl->[$j];

		if (defined $indx_pt_cmpl) {
			# MSA has the partially complementary partition #

		    $already{$indx_pt_cmpl} = 1;
		    my $ptit_pt_cmpl = $set_ptit->[$indx_pt_cmpl];
		    my $sites_pt_cmpl = (defined $indx_sites) ?
			$ptit_pt_cmpl->[$indx_sites] : $ptit_pt_cmpl;
		    my $ct_sites_pt_cmpl = @{$sites_pt_cmpl};

			## REVISED on Apr 15 (Thr), 2010 ##
		    my ($effct_pt_cmpl, $error_x1, $error_y1, $itect1) = upper_bound_eff_count ($totct_effsites, $ct_sites_pt_cmpl, $thrsh_prob, $p_lw, $p_up, $eps_betai, $maxite_betai);
		    unless (defined $effct_pt_cmpl) {
			print STDERR "[CAUTION 'cal_trio_cladewise_prob'] 'upper_bound_eff_count' FAILED on the partial complement of the $j th partition compatible with the $k th partition: $! !\n";
		    }
		    ((defined $effct_pt_cmpl) and ($effct_pt_cmpl>$ct_sites_pt_cmpl)) or ($effct_pt_cmpl = $ct_sites_pt_cmpl);
		    ##my $effct_pt_cmpl = $ct_sites_pt_cmpl; ## Subject for future revision ?? ##
		    my ($ratio_sb, $ratio_cmpt, $ratio_pt_cmpl, $delta1, $delta2, $ct_ite)
		     = trio_cladewise_prob_nr ($totct_effsites, $ct_mono_sites, $effct_sb, $effct_cmpt, $effct_pt_cmpl, @{$parameters});
		    unless (defined $ratio_sb) {
			print STDERR "[ERROR 'cal_trio_cladewise_prob'] 'trio_cladewise_prob_nr' FAILED on the $j th partition trio ($indx_sb, $indx_cmpt, $indx_pt_cmpl), which is compatible with the $k th partition : $! !\n";
			return undef;
		    }
		    my $prb_simul = ($ct_stat - 1)*$prb_mono * $ratio_cmpt * $ratio_pt_cmpl;
		    push @pairs, [$indx_cmpt, $indx_pt_cmpl, $effct_sb, $effct_cmpt, $effct_pt_cmpl, $ratio_sb, $ratio_cmpt, $ratio_pt_cmpl, $prb_simul, $delta1, $delta2, $ct_ite];
		    next;
		}

		my @curr_trio = ($indx_cmpt, undef, $effct_sb, $effct_cmpt, $effct_0);
		unless (@largest_lone > 0) {
		    push @largest_lone, \@curr_trio;
		    next;
		}
		my $largest_effct_cmpt = $largest_lone[0]->[3];
		if ($effct_cmpt <  $largest_effct_cmpt) {
		   next; # Just discard the current one
		} elsif ($effct_cmpt > $largest_effct_cmpt) {
		    @largest_lone = (\@curr_trio); # Update the list of largest lone partitions #
		} else {
		    push @largest_lone, \@curr_trio; # Add the current one to the list of largest lone partitions #
		}
	    }				# End of the 1st inner for-loop #

	    if (@largest_lone>0) {
		my ($effct_cmpt, $effct_pt_cmpl) = @{$largest_lone[0]}[3, 4];
		my ($ratio_sb, $ratio_cmpt, $ratio_pt_cmpl, $delta1, $delta2, $ct_ite) = 
		  trio_cladewise_prob_nr ($totct_effsites, $ct_mono_sites, $effct_sb, $effct_cmpt, $effct_pt_cmpl, @{$parameters});
		unless (defined $ratio_sb) {
		    print  STDERR "[ERROR 'cal_trio_cladewise_prob'] The subroutine 'trio_cladewise_prob_nr' FAILED on the largest 'lone' partitions compatible with the $k th partition ($indx_sb): $! !\n";
		    return undef;
		}
		my $prb_simul = ($ct_stat - 1) * $prb_mono * $ratio_cmpt * $ratio_pt_cmpl;
		foreach my $element (@largest_lone) { # 2nd inner for-loop #
		    @{$element}[5..11] = ($ratio_sb, $ratio_cmpt, $ratio_pt_cmpl, $prb_simul, $delta1, $delta2, $ct_ite);
		    push @pairs, $element;
		}			# End of the 2nd inner for-loop #
	    }

	    my @std_pairs = sort { $b->[8] <=> $a->[8] } @pairs;
	    push @cladewise_prob, \@std_pairs;
	    
	}		# End of the outer for-loop #

	return \@cladewise_prob;

}	# End of the subroutine 'cal_trio_cladewise_prob' #


# trio_cladewise_prob_nr:
#	This subroutine inputs information on a trio of partitions
#	represented by 3 non-overlapping clades C_1, C_2, and C_3
#	that are combined to form the entire set of OTUs.
#	Then, using the Neweton-Raphson method,
#	it numerically solves 3 simultaneous non-linear equations
#	for the ratios R_i := Lambda (C_i) / Theta (C_i) for the 3 clades C_i (i=1,2,3).
#	Here Lambda (C) is the probability that all members of the clade C have the same state
#	that is different from the state of their LCA,
#	and Theta (C) is the probability that all members of the clade C have the same state as their LCA.
#
#	EQUATIONS:
#	R_1 + R_2 * R_3 + (ct_stat - 2) * R_1 * R_2 * R_3 
#		= L_1 / ((ct_stat - 1) *L_0 ) * { 1 + (ct_stat -1)* R_1 * R_2 * R_3 },
#	and its two cyclic couterparts,
#	where R_i (i=1,2,3) are the ratio as explained above,
#	ct_stat is the (effective) number of possible states,
#	L_i (i=1,2,3) are the likelihood of observing the partition i,
#	and L_0 is the likelihood of observing a mono-character site.
#	L_i (or L_0) could be represented as effct_i / totct_sites,
#	where effct_i is the effective count of the partition i,
#	and totct_sites is the total number of available sites.
#
#	These equations can be rewritten as:
#	0 = F_1 (R_1, R_2, R_3) := R_1 + R_2*R_3 + (ct_stat - 2)*R_1*R_2*R_3
#	     - effct_1/((ct_stat-1)*effct_0) * {1 + (ct_stat -1)* R_1*R_2*R_3}
#	and its two cyclic counterparts.
#
# INPUT: ($totct_sites, $effct_mono, $effct_ptit1, $effct_ptit2, $effct_ptit3, \@parameters), where
#	$effct_mono is the effective number of mono-character sites in the MSA;
#	$effct_ptit1/2/3 is the 'effective number' of the partition 1/2/3 in the MSA.
#	(The 'effective number' may be either the actual number or the upper-limit or
#	any other kind of number that represents the frequency of the partition);
#	@parameters = ($thrsh_prob, $ct_stat, $eps1, $eps2, $max_ite)
#	is a set of parameters necessary for the calculation.
#	Especially, $ct_stat gives the (effective) number of possible states.
#	$eps1 gives the accuracy of the numerical solution we want.
#	$eps2 is the threshold for the value of the finction  F_i (R_1, R_2, R_3)
#	under which the iteration should stop.
#	$max_ite is the maximum number of iteration steps you specify.
#
# OUTPUT: ($ratio_1, $ratio_2, $ratio_3, $delta1, $delta2, $ite), where
#	$ratio_i = Lambda (C_i) / Theta (C_i) as explained above;
#	$delta1 is the sum of the absolute differences in the solution ($ratio_1/2/3)
#	between the current and the last steps;
#	$delta2 is the sum of the absolute values of the equation functions (F_1/2/3)
#	in the current step;
#	$ite is the number of iterations.
#
sub trio_cladewise_prob_nr ($$$$$\@) {

	my ($totct_sites, $effct_mono, $effct_1, $effct_2, $effct_3, $parameters) = @_;
	my ($thrsh_prob, $ct_stat, $eps1, $eps2, $max_ite) = @{$parameters};

	unless (($totct_sites>0) and ($effct_mono>0) and ($totct_sites > $effct_mono)) {
	    print STDERR "[ERROR 'trio_cladewise_prob_nr'] ILLEGAL INPUT: (\$totct_sites, \$ct_mono_sites) = ($totct_sites, $effct_mono): $! !\n";
	    return (undef, undef, undef, undef, undef, undef); 
	}
	unless ($ct_stat>1) {
	    print STDERR "[ERROR 'trio_cladewise_prob_nr'] ILLEGAL INPUT: \$ct_stat = $ct_stat <= 1: $! !\n";
	    return (undef, undef, undef, undef, undef, undef); 
	}

	my $prb_mono = $effct_mono / $totct_sites;

		# Boundaries for the probabilities #
	my @lower = (0,0,0); my @upper = (1,1,1);

		## Initialize the unknown variables
		## and pre-calculate some coefficients 
	my $r1 = my $j1 = $effct_1/$effct_mono/($ct_stat -1);
	my $r2 = my $j2 = $effct_2/$effct_mono/($ct_stat -1);
	my $r3 = my $j3 = $effct_3/$effct_mono/($ct_stat -1);

	my $s1 = $ct_stat -2 - $effct_1/$effct_mono; # = $ct_stat -2 - $j1 *($ct_stat -1)
	my $s2 = $ct_stat -2 - $effct_2/$effct_mono; # = $ct_stat -2 - $j2 *($ct_stat -1)
	my $s3 = $ct_stat -2 - $effct_3/$effct_mono; # = $ct_stat -2 - $j3 *($ct_stat -1)

	my ($delta1, $delta2);

	my $ite = 0;
	while ($ite <= $max_ite) { # The main while-loop #
	    my $f1 = $r1 + $r2 *$r3 + $s1 *$r1 *$r2 *$r3 - $j1;
	    my $f2 = $r2 + $r3 *$r1 + $s2 *$r1 *$r2 *$r3 - $j2;
	    my $f3 = $r3 + $r1 *$r2 + $s3 *$r1 *$r2 *$r3 - $j3;

	    $delta2 = 0;
	    foreach my $f ($f1, $f2, $f3) { $delta2 += ($f > 0) ?  $f : -$f; }
	    if ($delta2 < $eps2) {
		return ($r1, $r2, $r3, $delta1, $delta2, $ite +1/2);
	    }
	 
	    $ite++;

		# Make coefficient matrices
	    my @grad = ();
	    $grad[0] = [1 + $s1 *$r2 *$r3, $r3 + $s1 *$r1 *$r3, $r2 + $s1 *$r1 *$r2];
	    $grad[1] = [$r3 + $s2 *$r2 *$r3, 1 + $s2 *$r1 *$r3, $r1 + $s2 *$r1 *$r2];
	    $grad[2] = [$r2 + $s3 *$r2 *$r3, $r1 + $s3 *$r1 *$r3, 1 + $s3 *$r1 *$r2];
	    my @intcep = (-$f1, -$f2, -$f3);

		# Solve for the increments in the unknown variables #
	    my $delta_r = solve_lin_eq_lu (@grad, @intcep);
	    unless (defined $delta_r) {
		print STDERR "[ERROR 'trio_cladewise_prob_nr'] The subroutine 'solve_lin_eq_lu' FAILED at the $ite th step : $! !\n";
		return (undef, undef, undef, undef, undef, undef); 
	    }

		# If necessary,  rescale the increment vector
		# in order to confine the probabilities within [0, 1].
	    my @base = ($prb_mono * $r1, $prb_mono * $r2, $prb_mono * $r3);
	    my @vec = ();
	    foreach my $x (@{$delta_r}) { push @vec, $prb_mono * $x; }
	    my $scale = rescale_confining_vector (@vec, @base, @lower, @upper);
	    unless (defined $scale) {
		print STDERR "[ERROR 'trio_cladewise_prob_nr'] The subroutine 'rescale_confining_vector' FAILED at the $ite th step: $! !\n";
		return (undef, undef, undef, undef, undef, undef); 
	    }
	    unless ($scale == 1) {
		for (my $i=0; $i<3; $i++) { $delta_r->[$i] *= $scale; } 
	    }

		# Update the unkown variables #
	    $r1 += $delta_r->[0];
	    $r2 += $delta_r->[1];
	    $r3 += $delta_r->[2];

	    $delta1 = 0;
	    foreach my $x (@{$delta_r}) { $delta1 += ($x > 0) ? $x : - $x; }
	    if ($delta1 < $eps1) {
		   # Re-evaluate the total magnitude of the equation functions #
	        my $f1 = $r1 + $r2 *$r3 + $s1 *$r1 *$r2 *$r3 - $j1;
	        my $f2 = $r2 + $r3 *$r1 + $s2 *$r1 *$r2 *$r3 - $j2;
	        my $f3 = $r3 + $r1 *$r2 + $s3 *$r1 *$r2 *$r3 - $j3;
	        $delta2 = 0;
	        foreach my $f ($f1, $f2, $f3) { $delta2 += ($f > 0) ?  $f : -$f; }

		return ($r1, $r2, $r3, $delta1, $delta2, $ite);
	    }

	}		# End of the main while-loop #

	print STDERR "[CAUTION 'trio_cladewise_prob_nr'] The iteration reached the maximum number $max_ite, whereas the numerical solution has not converged yet: $! !\n";

	return ($r1, $r2, $r3, $delta1, $delta2, $ite);

}	# End of the subroutine 'trio_cladewise_prob_nr' #


# upper_bound_eff_count:
#	This is a satellite subroutine of the subroutine 'cal_trio_cladewise_prob'.
#	It calculates, under a specified condition,
#	the upper-bound of the effective count of patterns that actually were observed $ct_obs times.
#
#	THEORY:
#	Under a binomial distribution with the Bernoulli probability of p and the total sample size of N,
#	the probability that we observe r sites with the pattern in question is:
#	 Prob (X = r | p, N)_bin
#	      = C(N, r) * p ** r * (1 - p)**(N - r),
#	 where  C(N, r) := N!/(N - r)!r!) .
#
#	Assuming a uniform prior for $p: 
#	Prob ( p < Y < p + dp) = dp/(B-A)   for 0<= A < p < B <= 1,
#
#	The joint probability, given the sample size N, is given as:
#
#	Prob (p < Y < p + dp, X = r | N)
#		= dp/(B-A) * C(N, r) * p ** r * (1 - p) ** (N-r). -- (1)
#
#	The posterior probability that we observe r sites with the pattern is:
#	Prob (X = r | N) = C(N, r)/(B-A) * Int_A^B dp p ** r * (1-p)**(N-r). -- (2)
#
#	Using Bayes' theorem, the posterior probability for the Bernoulli probablity parameter,
#	provided that we observe r sites in question, is:
#	Prob ( p < Y < p + dp | X = r, N) = Prob (p < Y < p+dp, X = r | N) /Prob (X = r| N)
#	= dp * p**r * (1-p)**(N-r) / [ Int_A^B dp p**r * (1-p)**(N-r) ] . --- (3)
#
#	When we want to achieve a target probability P0 by integrating the above posterior probability
#	over the interval A < p < pM, we get the following equation for pM:
#
#	P0 = Int_A^pM dp * p ** r * (1-p)**(N-r) / [ Int_A^B dp p**r * (1-p)**(N-r) ]
#	    = [I_pM (r+1, N-r+1) - I_A (r+1, N-r+1) / [I_B (r+1, N-r+1) - I_A (r+1, N-r+1)],
#	where I_x (a, b) is the incomplete beta function.
#	This can be rearranged as:
#
#	I_pM (r+1, N-r+1) = P0 * I_B (r+1, N-r+1) + (1 - P0)* I_A (r+1, N-r+1). -- (4)
#
#	This equation (4) can be numerically solved for pM using 'inv_betai_nwt' or 'inv_betai_lvr2'.
#
# INPUT: ($totct_sites, $ct_obs, $tgt_prb, $p_lw, $p_up, $resol, $maxite), where
#	$totct_sites, corresponding to N above, is the total number of sites that can be used in the alignment;
#	$ct_obs, corresponding to r above, is the number of sites that are observed to have a particular pattern;
#	$tgt_prb, corresponding to P0 above, is the probability that
#	the Bernoulli probability p resides in the interval [$p_lw, $p_M];
#	$p_lw and $p_up, respectively corresponding to A and B above, are
#	the lower bound and upper bound of the Bernoulli probability you want to impose;
#	$resol is the resolution you desire for the numerical solution for the inverse incomplete beta;
#	$maxite is the maximum iteration count for the inverse incomplete beta.
#
# OUTPUT: ($effct, $error_x, $error_y, $itect),
#	$effct is the 'effective count', which equals $totct_sites * {upper bound of Bernoulli probability given by the solution of equation (4) above};
#	$error_x is the magnitude of the error in the solution for x;
#	$error_y is the magnitude of the error in the beta function;
#	$itect is the count of iterations, it is $maxite + {iteration count}
#	when 'inv_betai_lvr2' is used.
#
#	The subroutine returns (undef, undef, undef, undef) if it failed.
#
sub upper_bound_eff_count ($$$$$$$) {

	my ($totct_sites, $ct_obs, $tgt_prb, $p_lw, $p_up, $resol, $maxite) = @_;

	unless ((0 <= $p_lw) and ($p_lw < $p_up) and ($p_up <=1)) {
	    print STDERR "[ERROR 'upper_bound_eff_count'] ILLEGAL INTERVAL: (\$p_lw, \$p_up) = ($p_lw,  $p_up): $! !\n";
	    return undef;
	}
	unless ((0 <= $tgt_prb) and ($tgt_prb <=1)) {
	    print STDERR "[ERROR 'upper_bound_eff_count'] ILLEGAL TARGET PROBABILITY: \$tgt_prb = $tgt_prb is NOT in the interval \[0, 1\]: $! !\n";
	    return undef;
	}

	my $a = $ct_obs +1;
	my $b = $totct_sites - $ct_obs +1;

	my $betai_lw = ($p_lw == 0) ? 0 : betai ($a, $b, $p_lw);
	unless (defined $betai_lw) {
	    print STDERR "[ERROR 'upper_bound_eff_count'] 'betai' FAILED for the lower bound ($p_lw) of the Bernoulli probability interval \[$p_lw, $p_up\]: $! !\n";
	    return (undef, undef, undef, undef);
	}
	my $betai_up = ($p_up == 1) ? 1 : betai ($a, $b, $p_up);
	unless (defined $betai_up) {
	    print STDERR "[ERROR 'upper_bound_eff_count'] 'betai' FAILED for the upper bound ($p_up) of the Bernoulli probability interval \[$p_lw, $p_up\]: $! !\n";
	    return (undef, undef, undef, undef);
	}

	my $y = $tgt_prb * $betai_up + (1 - $tgt_prb) * $betai_lw;

	my ($px, $itect, $error_x, $error_y)
	    = inv_betai_nwt ($a, $b, $y, $maxite, $resol, $resol);
	unless (defined $px) {
	    print STDERR "[ERROR 'upper_bound_eff_count'] 'inv_betai_nwt' FAILED for (\$a, \$b, \$y) = ($a, $b, $y): $! !\n";
	    return (undef, undef, undef, undef);
	}
	unless ((defined $error_x) and ($error_x <= $resol) and (defined $error_y) and ($error_y <= $resol)) {
	     # Try a binary search as a substitute #
	    my ($px2, $itect2, $error_x2, $error_y2)
		= inv_betai_lvr2 ($a, $b, $y, $maxite, $maxite, $resol, $resol);
	    unless (defined $px2) {
		print STDERR "[ERROR 'upper_bound_eff_count'] 'inv_betai_lvr2' FAILED for (\$a, \$b, \$y) = ($a, $b, $y): $! !\n";
	    }
	    if ($error_y2 < $error_y) {
		($px, $itect, $error_x, $error_y)
		   = ($px2, $maxite + $itect2, $error_x2, $error_y2);
	    }
	}

	my $effct = $totct_sites * $px;

	return ($effct, $error_x, $error_y, $itect);

}	# End of the subroutine 'upper_bound_eff_count' #


# partition_hierarchy:
#	This subroutine constructs a hierarchical structure
#	in a set of partitions,
#	with the aid of inclusion relaionships among them.
#
#	THEORY:
#	Because the number of included partitions will
#	decrease as you go down the hierarchy,
#	you can establish the hierarchical relationship easily
#	if you process the partitions in the decreasing order
#	of the number of included partitions.
#
# INPUT: (\%indx2pres, \@smaller, \@indices_rlv), where
#	%indx2pres = ($indx_ptit => 1, ...)
#	for the partitions contained in	the set in question;
#	@{$smaller[$k]} lists the indices of the partitions included in the $indices_rlv[$k] th partition (excluding the identical ones);
#	@indices_rlv lists the indices of the partitions relevant for the current session.
#
# OUTPUT: (\@indices_top, \%ptit2children), where
#	@indices_top lists the indices of the partitions NOT included in any other partitions;
#	%ptit2children = ($indx_ptit => \@children, ...)
#	 for the partitions contained in the set in question.
#	@children lists the indices of the 'children',
#	or immediately included partitions,
#	which are the partitions included in the subject partition
#	but NOT in any other partitions included in the subject.
#
sub partition_hierarchy (\%\@\@) {

	my ($indx2pres, $smaller, $indices_rlv) = @_;

	my $ct_rlv = @{$indices_rlv};
	unless ($ct_rlv == @{$smaller}) {
	    print STDERR "[ERROR 'partition_hierarchy'] ILLEGAL INPUT: The size of \@\$smaller (", scalar (@{$smaller}), ") CLASHES with the number of relevant partitions ($ct_rlv): $! !\n";
	    return (undef, undef);
	}

	my %ptit2included; # For only partitions contained in the set in question #
	my %ptit2ct_incl;
	for (my $k=0; $k<$ct_rlv; $k++) { # 1st for-loop #
	    my $indx_sb = $indices_rlv->[$k];
	    (defined $indx2pres->{$indx_sb}) or next; # Skip partitions NOT in the set 
	    my @included = ();
	    foreach my $indx_sml (@{$smaller->[$k]}) { (defined $indx2pres->{$indx_sml}) and (push @included, $indx_sml); }
	    $ptit2included{$indx_sb} = \@included;
	    $ptit2ct_incl{$indx_sb}  = scalar (@included);
	}			# End of the 1st for-loop #

	my %ptit2children;
	my %included;
	foreach my $indx_sb (keys %ptit2included) { # 2nd foreach-loop #

	    my @std_included =sort { $ptit2ct_incl{$b} <=> $ptit2ct_incl{$a} }
			@{$ptit2included{$indx_sb}} ;
	    my %indirect; # ($indx => 1, ...) for indirectly included partitions
	    my @children = ();
	    foreach my $indx (@std_included) { # 2nd inner foreach-loop #
		(defined $indirect{$indx}) and next; # Skip indirect offsprings
		$included{$indx} = 1;
		push @children, $indx;
		my $indirect_ptits = $ptit2included{$indx};
		foreach my $indx_ind (@{$indirect_ptits}) { $indirect{$indx_ind} = 1; }
	    }				# End of the 2nd inner foreach-loop #

	    $ptit2children{$indx_sb} = \@children;

	}			# End of the 2nd foreach-loop #

	my @indices_top = ();
	foreach my $indx (sort { $ptit2ct_incl{$b} <=> $ptit2ct_incl{$a} } keys %ptit2ct_incl) {
	    (defined $included{$indx}) or (push @indices_top, $indx);
	}

	return (\@indices_top, \%ptit2children);

}	# End of the subroutine 'partition_hierarchy' #


# fetch_solitary_node:
#	This satellite subroutine of 'partition_hierarchy2tree'
#	examines if a partition splits a single exterior node from the rest or not,
#	and, if it does, returns the ID of the exterior node separated.
#
# INPUT: (\@numrep, $size_bin, $denom, \@seqnames, \%seqname2nodeid), where
#	@numrep is the numerical array representation of the input partition;
#	$size_bin is the length of the binary string representing the partition;
#	$denom is the unit length (in bits) which the binary string is cut into;
#	@seqnames lists the sequence names;
#	%seqname2nodeid = ($seqname => $node_id, ...) for  exterior nodes.
#
# OUTPUT: $node_id if the input partition separates a single sequence,
#	  -1 otherwise.
#
#	The subroutine returns undef if failed.
#
sub fetch_solitary_node (\@$$\@\%) {

	my ($numrep, $size_bin, $denom, $seqnames, $seqname2nodeid) = @_;

	my ($ct_0, $ct_1) = count_binary_states (@{$numrep}, $size_bin, $denom) ;

	if ($ct_1 == 1) { # The partition separates only one sequence #

	    my $separated = select_by_bin_value (1, @{$seqnames}, @{$numrep}, $denom);

	    unless ((defined $separated) and (@{$separated} == 1)) {
		my @separated = (defined $separated) ? @{$separated} : ('undef') ;
		print STDERR  "[ERROR 'fetch_solitary_node'] 'select_by_bin_value' FAILED: The partition, which should separate one and only one sequence, separates the following: ", join (', ', @separated), " : $! !\n";
		return undef;
	    }
	    my $name_solo = $separated->[0];
	    my $id_solo = $seqname2nodeid->{$name_solo};

	    return $id_solo;

	} else {	# The partition separates more than one sequence #
	    return -1 ;
	}

}	# End of the subroutine 'fetch_solitary_node' #


# child_nodes_of_partition:
#	This satellite subroutine of 'partition_hierarchy2tree'
#	enumerates child nodes of a partition, both interior and exterior.
#	It also marks the partitions corresponding to (the upstream of) exterior nodes.
#
# INPUT: (\@numrep_ptit, \@ch_ptits, \@set_ptits, $indx_numrep, $size_bin, $denom, \@seqnames, \%seqname2nodeid, \%ext_ptits), where
#	@numrep_ptit is the numerical representation of the subject partition;
#	@ch_ptits lists the indices of the child partitions of the subject;
#	@{$set_partitions[$k]->[$indx_numrep]} when $indx_numrep is defined,
#	or @{$set_partitions[$k]} otherwise,
#	gives the numerical representation of the $k th partition;
#	$size_bin is the length of the binary string representing the partition;
#	$denom is the unit length of pieces into which binary strings are divided;
#	@seqnames lists the names of the sequences except the last one;
#	%seqname2nodeid = ($seq_name => $node_id, ...) for the exterior nodes;
#	%ext_ptits = ($indx_ptit => $nodeid, ...) for the partitions corresponding to
#	(the upstream of) the exterior nodes;
#
# OUTPUT: \@child_nodes,
#	which lists the IDs of the child nodes.
#	The exterior nodes will be assigned pre-specified node IDs,
#	and the interior nodes will be assigned the node ID equaling 1 + {index of the partition}.
#
sub child_nodes_of_partition (\@\@\@$$$\@\%\%) {

	my ($numrep_ptit, $ch_ptits, $set_ptits, $indx_numrep, $size_bin,
		$denom, $seqnames, $seqname2nodeid, $ext_ptits) = @_;

	my $numrep_rest_ch = $numrep_ptit;

	my @child_nodes = ();
	foreach my $indx_ch (@{$ch_ptits}) { # 2nd foreach-loop #
	    my $info_ch = $set_ptits->[$indx_ch];
	    my $numrep_ch = (defined $indx_numrep) ? $info_ch->[$indx_numrep] : $info_ch ;

		# Subtract the exterior nodes separated by the child partition
		# from those separated by the parent
	    $numrep_rest_ch = bitwise_xor_numarrays (@{$numrep_rest_ch}, @{$numrep_ch}) ;

	    if (defined $ext_ptits->{$indx_ch}) {
		    # Already known to be (the upstream of) an exterior node #
		push @child_nodes, $ext_ptits->{$indx_ch};
		next;
	    }

	    my $id_solo = fetch_solitary_node (@{$numrep_ch}, $size_bin, $denom, @{$seqnames}, %{$seqname2nodeid}) ;
	    unless (defined $id_solo) {
		print STDERR "[ERROR 'child_nodes_of_partition'] 'fetch_solitary_node' FAILED on the child partition $indx_ch : $! !\n";
		return undef;
	    }

	    if ($id_solo < 0) {
		    # The partition corresponds to (the upstream of) an interior node
		push @child_nodes, 1 + $indx_ch ;

	    } else {
		    # The partition corresponds to (the upstream of) an exterior node
		push @child_nodes, $id_solo ;
		$ext_ptits->{$indx_ch} = $id_solo;
	    }

	}			# End of the 2nd foreach-loop #

	my $seqs_rest_ch = select_by_bin_value (1, @{$seqnames}, @{$numrep_rest_ch}, $denom);
	foreach my $seqname (@{$seqs_rest_ch}) {
	    my $id_extnode = $seqname2nodeid->{$seqname};
	    push @child_nodes, $id_extnode;
	}

	return \@child_nodes;

}	# End of the subroutine 'child_nodes_of_partition' #


# partition_hierarchy2tree:
#	This subroutine constructs a tree
#	based on a  hierarchical relationship
#	among partitions that are compatible with each other.
#	This subroutine uses the numerical array representation of
#	a binary string representing a partition, where
#	'1' denotes a different character than the last sequence,
#	and '0' denotes the same character as the last sequence.
#
#	ALGORITHM:
#	The tree is constructed in the following way:
#	(1) First deal with the top node.
#	The top node here is defined as the node on top of all the partitions and the sequence entries.
#	So, consider the top partitions as children of the top node.
#	And, those sequences, including $last_seq, that do NOT belong to the top partitions
#	are also regarded as children of the top node;
#	(2) Then, examine each of other partitions.
#	The set of child nodes consists of child  partitions and
#	those sequences included in the subject partition but not in the child partitions;
#	(3) When conducting (1) or (2), we have to assign node IDs to partitions and sequences.
#	IDs for the sequences, namely the exterior nodes, are assigned uniquely, and easily,
#	according to the scheme explained below.
#	However, we have to be careful when assigning a node ID to a partition.
#	(a) If the partition splits 2 or more sequences (from $last_seq), it is judged as (the upstream of) an interior node;
#	(b) If the partition splits only one sequence (from $last_seq), it is judged as (the upstream of) an exterior node.
#
# INPUT: (\@top_ptits, \%ptit2children, \@set_partitions, $indx_numrep, $denom, \@seqnames, $last_seq), where
#	@top_ptits lists the indices of the top partitions;
#	%ptit2children = ($indx_partition => \@children,...)
#	for the partitions in a set of compatible partitions, where
#	@children lists the indices of 'children', which are directly included in $indx_partition;
#	@{$set_partitions[$k]->[$indx_numrep]} when $indx_numrep is defined,
#	or @{$set_partitions[$k]} otherwise,
#	gives the numerical representation of the $k th partition;
#	$denom is the unit length of pieces into which binary strings are divided;
#	@seqnames lists the names of the sequences except the last one;
#	$last_seq is the name of the last sequence, which gives the reference for the other sequences.
#
# OUTPUT: (\%node2children, \%nodeid2seqname, \%seqname2nodeid, \%ext_ptits), where
#	%node2children = ($node_id => \@children, ...) for the interior nodes,
#	where {ID of an interior node} = 1 + {index of the corresponding partition};
#	%nodeid2seqname = ($node_id => $sequence_name, ...)  for the exterior nodes,
#	where {ID of an exterior  node} = $topnode_id + 1 + {index of the corresponding sequence entry}.
#	%seqname2nodeid = ($sequence_name => $node_id, ...) for the exterior nodes and the top node,
#	with $topnode_id = 1 + scalar (@set_partitions) being used here;
#	%ext_ptits = ($indx_partition => $node_id, ...) for the partitions in %ptit2children
#	each of which splits only exterior nodes.
#
sub partition_hierarchy2tree (\@\%\@$$\@$) {

	my ($top_ptits, $ptit2children, $set_ptits, $indx_numrep, $denom, $seqnames, $last_seq) = @_;

		# Preliminary Processes #
	my $ct_ptits = @{$set_ptits};
	my $topnode_id = 1 + $ct_ptits;
	my $size_bin = @{$seqnames}; # This equals #{sequences} - 1
	my $last_ext_id = $topnode_id + 1 + $size_bin;

	my %nodeid2seqname = ($last_ext_id => $last_seq);
	my %seqname2nodeid = ($TOP_NODE => $topnode_id, $last_seq => $last_ext_id);
	for (my $i = 0; $i< $size_bin; $i++) { # 1st for-loop #
	    my $seqname = $seqnames->[$i];
	    my $nodeid = $topnode_id + 1 + $i;
	    $nodeid2seqname{$nodeid} = $seqname;
	    $seqname2nodeid{$seqname} = $nodeid;
	}			# End of the 1st for-loop #

	my %node2children;
	my %ext_ptits; # ($indx_ptit => $node_id, ...) for partitions immediately upstream of the exterior nodes #

		# Enumerate the children of the top node #

	my $ptit_top_node = make_monobit_pattern (1, $size_bin, $denom);

	my $children_top = child_nodes_of_partition (@{$ptit_top_node}, @{$top_ptits}, @{$set_ptits}, $indx_numrep, $size_bin, $denom, @{$seqnames}, %seqname2nodeid, %ext_ptits);
	unless (defined $children_top) {
	    print STDERR "[ERROR 'partition_hierarchy2tree'] 'child_nodes_of_partition' FAILED on the top node: $! !\n";
	    return (undef, undef, undef, undef);
	}
	push @{$children_top}, $last_ext_id; # Include the node corresponding to $last_seq
	$node2children{$topnode_id} = $children_top;

	foreach my $indx_ptit (keys %{$ptit2children}) { # Outer foreach-loop #

	    my $info_ptit = $set_ptits->[$indx_ptit];
	    my $numrep_ptit = (defined $indx_numrep) ? $info_ptit->[$indx_numrep] : $info_ptit ; 
	    my $ch_ptits = $ptit2children->{$indx_ptit};
	    unless (@{$ch_ptits}>0) {
		(defined $ext_ptits{$indx_ptit}) and next; # Already known to be (the upstream of) an exterior node --> There should be no child nodes #
	    }
	    my $ch_nodes = child_nodes_of_partition (@{$numrep_ptit}, @{$ch_ptits}, @{$set_ptits}, $indx_numrep, $size_bin, $denom, @{$seqnames}, %seqname2nodeid, %ext_ptits) ;
	    unless (defined $ch_nodes) {
		print STDERR "[ERROR 'partition_hierarchy2tree'] 'child_nodes_of_partition' FAILED on the partition '$indx_ptit': $! !\n";
		return (undef, undef, undef, undef);
	    }
	    if (@{$ch_nodes} ==1) {
		my $ch_node = $ch_nodes->[0];
		if (defined $nodeid2seqname{$ch_node}) {
			# The partition is (immediately upstream of) an exterior node #
		    $ext_ptits{$indx_ptit} = $ch_node;
		    next;
		} else {
		    print STDERR "[ERROR 'partition_hierarchy2tree'] It's IMPOSSIBLE !! The partition '$indx_ptit' is immediately UPSTREAM OF A SINGLE INTEROIR NODE '$ch_node' : $! !\n\n";
		    return (undef, undef, undef, undef);
		}
	    }

	    my $id_node = 1 + $indx_ptit;
	    $node2children{$id_node} = $ch_nodes;

	}					# End of the outer foreach-loop #

	return (\%node2children, \%nodeid2seqname, \%seqname2nodeid, \%ext_ptits);

}	# End of the  subroutine 'partition_hierarchy2tree' #


# make_branch2partition:
#	This subroutine is a gateway of the conversion from the tree
#	(using the parent-child relationship of the nodes)
#	to the set of partitions.
#	It constructs a hash table associating each branch with 
#	the numerical representation of the correponding partition.
#	As the above subroutines, '1'/'0' represents that the entry has a character
#	different from/same as that in the last sequence entry.
#	Accordingly, a partition is represented as a binary string of length (#{sequences} -1),
#	which in turn is represented by an array of non-negative integers.
#
#	ALGORITHM:
#	It assigns partitions to nodes in a bottom-up manner.
#	First, exterior nodes are assigned a partition,
#	represented by a binary string with '1' at only the bit corresponding to the sequence,
#	except the last sequence, which is represented by a binary string consiting only of '1'.
#	Then, while climing up the tree,
#	(i) if a node is NOT the ancestor of the last sequence, it is represented by
#	the OR operations over the binary strings of its children;
#	(ii) an ancestor of the last sequence is represented by
#	{the binary string of a children which also is an ancestor of the last sequence}
#	XOR {the OR operations over the binary strings of the other children}.
#	This will continue until it reaches the top node,
#	which will be assigned nothing,
#	because the top node does NOT correspond to any branch.
#	
#
# INPUT: (\%node2pa, \%node2ch, \%name2id, \@seqnames, $denom_bin), where
#	%node2pa = ($node_id => $parent_id, ...) for the nodes except the top node;
#	%node2ch = ($node_id => \@child_ids, ...) for the interior nodes;
#	%name2id = ($node_name => $node_id, ...) for the exterior nodes and the top node;
#	@seqnames lists the sequence names;
#	$denom_bin is the unit length of pieces into which binary strings are divided;
#
# OUTPUT: \%br2partition = ($node_id => \@numrep_partition, ...)
#	  for the nodes each immediately below the branch in question.
#
sub make_branch2partition (\%\%\%\@$) {

	my ($node2pa, $node2ch, $name2id, $seqnames, $denom_bin) = @_;

	my $ct_seqs = @{$seqnames};
	unless ($ct_seqs>1) {
	    print STDERR "[ERROR 'make_branch2partitions'] ILLEGAL INPUT: The number of sequences ($ct_seqs) is TOO SMALL to define non-trivial partitions: $! !\n";
	    return undef;
	}

		## Prepare auxiliary variables ##

	my $bin_size = $ct_seqs - 1;

	my $topnode_id = $name2id->{$TOP_NODE};
	my $node2depth = make_node2abs_depth ($topnode_id, %{$node2ch});

	my %nodeid2indx; # ($node_id => $index, ...) for the exterior nodes.
	for (my $k=0; $k<$ct_seqs; $k++) { # 1st preliminary for-loop #
	    my $name = $seqnames->[$k];
	    my $node_id = $name2id->{$name};
	    $nodeid2indx{$node_id} = $k;
	}			# End of the 1st preliminary for-loop #

=for DEBUGGING the subroutine
	print STDERR "< 'make_branch2partition' >\n\n";
	print STDERR '%nodeid2indx = (', "\n";
	foreach my $id (sort {$nodeid2indx{$a} <=> $nodeid2indx{$b}} keys %nodeid2indx) {
		my $indx = $nodeid2indx{$id};
		my $name = $seqnames->[$indx];
		print STDERR "\t$id  => $indx ($name)\,\n";
	}
	print STDERR "\t).\n\n";
=cut

	my $lastseq_name = $seqnames->[$#{$seqnames}];
	my $lastseq_nodeid = $name2id->{$lastseq_name};
	unless (defined $lastseq_nodeid) {
	    print STDERR "[ERROR 'make_branch2partitions'] ILLEGAL INPUT: The last sequence (name: $lastseq_name) does NOT HAVE a NODE ID: $! !\n";
	    return undef;
	}
	my $ancestry_lastseq = fetch_ancestry ($lastseq_nodeid, %{$node2pa});
	my %if_anc_lastseq;
	foreach my $nodeid (@{$ancestry_lastseq}) { $if_anc_lastseq{$nodeid} = 1; }

		## Main Process ##
	my %br2partition;

	my @std_nodeids = sort { $node2depth->{$b} <=> $node2depth->{$a} } keys %{$node2depth};
	foreach my $nodeid (@std_nodeids) { # Main foreach-loop #
	    ($nodeid == $topnode_id) and last;

	    my $indx = $nodeid2indx{$nodeid};
	    if (defined $indx) {
		# The node is an exterior node #
		if ($indx == $bin_size) {
			# The last sequence #
		   my $numrep_ptit = make_monobit_pattern (1, $bin_size, $denom_bin);
		   $br2partition{$nodeid} = $numrep_ptit;
		} else {
			# Otherwise #
		   my @sbset = ($indx);
		   my $numrep_ptit = sbset2numrep_binstring (@sbset, $bin_size, $denom_bin);
		   $br2partition{$nodeid} = $numrep_ptit;
		}
		next;
	    }

		# The node must be an interior node #

	    my $children = $node2ch->{$nodeid};
	    unless ((defined $children) and (@{$children}>0)) {
		print STDERR "[ERROR 'make_branch2partitions'] The 'interior' node $nodeid does NOT have any CHILD NODES: $! !\n";
		return undef;
	    }

	    my $numrep_ptit_last_ch;
	    my $numrep_ptit_sbjct = make_monobit_pattern (0, $bin_size, $denom_bin);
	    foreach my $ch_id (@{$children}) { # Inner foreach-loop #
		my $numrep_ptit_ch = $br2partition{$ch_id};
		unless (defined $numrep_ptit_ch) {
		    print STDERR "[ERROR 'make_branch2partitions'] The child node '$ch_id' of the node '$nodeid' is NOT ASSIGNED a PARTITION: $! !\n";
		    return undef;
		}

		if (defined $if_anc_lastseq{$ch_id}) {
			# The child is an ancestor of the last sequence #
		    $numrep_ptit_last_ch = $numrep_ptit_ch;
		} else {
			# Otherwise #
		    $numrep_ptit_sbjct = bitwise_or_numarrays (@{$numrep_ptit_sbjct}, @{$numrep_ptit_ch});
		}
	    }			# End of the inner foreach-loop #

	    if (defined $numrep_ptit_last_ch) {
		# 'Merge' the partition for the children
		# which is an ancestor of the last sequence
		# and the composite partition of the other chldren.

		$numrep_ptit_sbjct = bitwise_xor_numarrays (@{$numrep_ptit_last_ch}, @{$numrep_ptit_sbjct});
	    }

	    $br2partition{$nodeid} = $numrep_ptit_sbjct;

	}			# End of the main foreach-loop #

=for DEBUGGING the subroutine
	print STDERR " --- 'make_branch2partition' ENDED --- \n\n";
=cut

	return \%br2partition;

}	# End of the subroutine 'make_branch2partition' #


1;	# a "spell" which makes the module "use"-able and/or "require"-able #
