# Supplementary material for: Characterization of multiple sequence alignment errors using complete-likelihood score and position-shift map
Source: BMC Bioinformatics. 2016 Mar 18;17:133. doi: 10.1186/s12859-016-0945-5 (PMC4799563; doi:10.1186/s12859-016-0945-5)
Supplement: Additional file 2: — The ZIP archive of a package that contains the original versions of Perl modules and scripts used for creating the simulated and reconstructed MSAs and for analyzing these MSAs. It also contains a README file that describes how to use the modules and scripts. (The modules and scripts will run on a Mac OS X terminal. And it will probably run on other UNIX platforms, although we have not tested whether they indeed do.) The package also contains the Dawg control files that were used for the simulations. The latest version of the package (“ComplLiMment_P.verxxx”) can be found in the ‘lolipog’ directory at the FTP repository of the Bioinformatics Organization [85]. (ZIP 4746 kb) [file 12859_2016_945_MOESM2_ESM.zip › additional_file_2/ComplLiMment_P.ver0.6.1.2/MyPerlModules_LOLIPOG/MyReadAlnProbIngredients.pm]

package MyReadAlnProbIngredients;
#
###################################################################################
#	FA_LOLIPOG_P: A package to calculate First-Approximate LOg-LIkelihood for the Pattern Of Gaps,
#		as well as the first-approximate perfect score (described below),
#		of a given MSA (almost exclusively via Perl modules and scripts).
#
#	Version 0.6: Copyright (C) 2015 Kiyoshi Ezawa
#
#    This package is free software: you can redistribute it and/or modify
#    it under the terms of the GNU General Public License as published by
#    the Free Software Foundation, either version 3 of the License, or
#    (at your option) any later version.
#
#    This package is distributed in the hope that it will be useful,
#    but WITHOUT ANY WARRANTY; without even the implied warranty of
#    MERCHANTABILITY or FITNESS FOR A PARTICULAR PURPOSE.  See the
#    GNU General Public License for more details.
#
#    You should have received a copy of the GNU General Public License, "GNU_GPL.txt",
#    along with this package.  If not, see <http://www.gnu.org/licenses/>.
#
#    The author can be contacted by e-mailing to <kezawa dot ezawa3 at gmail dot com>
#    (replace " dot " and " at " with "." and "@", respectively).
###################################################################################
#
# MyReadAlnProbIngredients.pm:
#	This package is a collection of subroutines
#	that read in sets of pre-computed ingredients, including the multiplication factors,
#	for the probability of an alignment,
#	and those that assign appropriate ingredients according to the pre-computed ones.
#
#	[CREATION STARTED on May 17 (Sun), 2015, ENDED on May xx (yyy), 2015.]
#

use strict;
use warnings;

use MyFile_manipu qw(
	open_input_file2
	construct_label2indx const_indices_from_labels tfm_labels2indices tfm_labels2indices_gen
	);


use MyArrayManipu_num qw( diff_nmarray log_sum_exp binsearch_num );
	## union_nmarray

use MyTreeManipu_II qw(
		);
	## input_tree_file read_tree_file br_output_tree
	##make_node2children
	## input_subtree copy_tree
	## output_tree draw_subtree topo_subtree
	## shift_topnode move_topnode segregate_subset_nodes
	## sum_branch_lengths intra_lineage_distance inter_node_distance
	## fetch_boot_series extract_hidden_bootstrap
	## resolve_multipartite


use Exporter;

our @ISA = qw(Exporter);

our @EXPORT_OK = qw(
	readin_delta_del
	assign_br2log_mfacs
	);


	# This specifies the level of tests on the main subroutines,
	# 'xxx', ...
	# (0, Nothing; 1, brief; 2, a bit detailed; 3, quite detailed; 5, very detailed)
our $TEST_LEVEL = 1;
##our $TEST_LEVEL = 2;
##our $TEST_LEVEL = 3;
##our $TEST_LEVEL = 5;

	# This specifies the level of tests on the primary satellite subroutines,
	# 'xxx', ...
	# (0, Nothing; 1, brief; 2, a bit detailed; 3, quite detailed; 5, very detailed)
our $TEST_LEVEL1 = 1;
##our $TEST_LEVEL1 = 2;
##our $TEST_LEVEL1 = 3;
##our $TEST_LEVEL1 = 5;


our $TOP_NODE = $MyTreeManipu_II::TOP_NODE;
our $INDX_LENGTH = $MyTreeManipu_II::INDX_LENGTH;
our $INDX_BOOT = $MyTreeManipu_II::INDX_BOOT;


	### 5 important hash tables that are used in this Module
	### in order to describe a tree
#
# %node2parent = (node_ID => parent_ID, ...)  # top_node_ID => undef
# %node2children = (node_ID => [a list of child ID's], ...) # external_node_ID => undef
# %name2id = (node_name => node_ID, ...) # including $TOP_NODE => top_node_ID
# %id2name = (node_ID => node_name, ...)  # NOT including top_node_ID => $TOP_NODE,
#					 # because we can always identify the top-node by
#					# checking if $node2parent{$node_id} is defined or not.
#
# %branch_attributes = (ID of the nearest downstream node => [length, bootstrap, ...], ...)
#	--- swapped when the top node is shifted.


	### DEFINITIONS of the SUBROUTINES ###

# readin_delta_del:
#	This subroutine reads a file recording the factor, '$delta_del',
#	which is essential for the calculation of the exit rate of an entire sequence.
#
# INPUT: \$infile, where
#	$infile is the path to the input file.
#
# OUTPUT: $delta_del.
#
sub readin_delta_del (\$) {

	my ($infile) = @_;
	local $/ = "\n"; # Use the newline as an input-record-separator. #

	my $fh_in = open_input_file2 (${$infile});
	unless (defined $fh_in) {
	    print STDOUT "[ERROR 'readin_delta_del'] Subroutine 'open_input_file2' FAILED: $! !\n";
	    return undef;
	}

	my $delta_del;

	while (my $in = <$fh_in>) { # Main while-loop #

	    ($delta_del) = ($in =~ m/^Delta_del\s*\=\s*(\S+)/);
	    (defined $delta_del) and last;

	}	# End of the main while-loop. #
	close ($fh_in);

	unless (defined $delta_del) {
	    print STDOUT "[ERROR 'readin_delta_del'] I could NOT FIND the delta_del in the file '${$infile}': $! !\n";
	    return undef;
	}

	return $delta_del;

}	# End of the subroutine 'readin_delta_del'. #


# readin_sgl_sitect_vs_flds:
#	This satelite subroutine of 'assign_br2log_mfacs' reads in a file in the following format:
#
#	* [Possible comments]
#	*
#
#	[Corner_label]	[label_field]_1	[label_field]_2	...
#	
#	[Site_count]_1	{cells ...}
#	[Site_count]_2	{cells ...}
#	...
#
#	The, it stores the results in a matrix.
#
# INPUT: \$infile, where
#	$infile is the path to the input file.
#
# OUTPUT: (\@labels_fld, \@matrix), where
#
#	$labels_fld[$indx_fld] is the label for the $indx_fld th field. ($indx_fld is 0-based);
#
#	$matrix[$indx_fld]->[$site_count] is the value in the cell, which is at the $indx_fld th field
#	in the column for $site_count subject sites.
#
sub readin_sgl_sitect_vs_flds (\$) {

	my ($infile) = @_;
	local $/ = "\n"; # Use newline characters as input-record-separators.

	my $fh_in = open_input_file2 (${$infile}) ;
	unless (defined $fh_in) {
	    print STDOUT "[ERROR 'readin_sgl_sitect_vs_flds'] 'open_input_file2' FAILED on '${$infile}': $! !\n\n";
	    return (undef, undef);
	}

	my $header ;

	while (my $in = <$fh_in>) { # Preliminary while-loop. #
	    ($in  =~ m/^\S/) or next;
	    ($in =~ m/^\*/) and next;
	    ($header = $in) =~ s/\s+$//;
	    last;
	}			# End of the preliminary while-loop. #

	my @labels_fld = split /\t/, $header;
	my $corner = shift @labels_fld;

	my $ct_flds = @labels_fld;

		# Initialize the main output. #
	my @matrix = ();
	for (1..$ct_flds) { push @matrix, []; }


		# Read and store the main content. # 

	while (my $in = <$fh_in>) { # Main while-loop (over input lines). # 

	   ($in =~ m/^\S/) or next;
	   $in =~ s/\s+$//;

	    my @flds = split /\t/, $in;
	    (@flds > $ct_flds) or next;

	    my $sitect = shift @flds;
	    unless (($sitect =~ m/^\d+$/) and ($sitect>0)) {
		print STDOUT "[ERROR 'reading_sgl_sitect_vs_flds'] Encountered an ANOMALOUS site-count (=$sitect) in the input line:\n";
		print STDOUT " '$in' : $! !\n\n";
		return (undef, undef);

	    }

	    for (my $i=0; $i<$ct_flds; $i++) { # Main inner for-loop (over fields). #

		my $fld = $flds[$i];
		($fld eq 'log(zero)') and ($fld = undef);

		$matrix[$i]->[$sitect] = $fld ;

	    }				# End of the main inner for-loop (over fields). #

	}			# End of the main while-loop (over input lines). #

	close ($fh_in);


	return (\@labels_fld, \@matrix);

}	# End of the subroutine 'readin_sgl_sitect_vs_flds'. #


# readin_dbl_sitects_vs_flds:
#	This satelite subroutine of 'assign_br2log_mfacs' reads in a file in the following format:
#
#	* [Possible comments]
#	*
#
#	[Corner_label]	[label_field]_1	[label_field]_2	...
#	
#	[Count_siteAs:count_siteBs]_1	{cells ...}
#	[Count_siteAs:count_siteBs]_2	{cells ...}
#	...
#
#	The, it stores the results in a matrix.
#
# INPUT: \$infile, where
#	$infile is the path to the input file.
#
# OUTPUT: (\@labels_fld, @threeD_array), where
#
#	$labels_fld[$indx_fld] is the label for the $indx_fld th field. ($indx_fld is 0-based);
#
#	$threeD_array[$indx_fld]->[$ct_siteAs][$ct_siteBs] is the value in the cell, which is at the $indx_fld th field
#	in the column for the pair of cite-counts, "$ct_siteAs:$ct_siteBs".
#
sub readin_dbl_sitects_vs_flds (\$) {

	my ($infile) = @_;
	local $/ = "\n"; # Use newline characters as input-record-separators.

	my $fh_in = open_input_file2 (${$infile}) ;
	unless (defined $fh_in) {
	    print STDOUT "[ERROR 'readin_dbl_sitects_vs_flds'] 'open_input_file2' FAILED on '${$infile}': $! !\n\n";
	    return (undef, undef);
	}

	my $header ;

	while (my $in = <$fh_in>) { # Preliminary while-loop. #
	    ($in  =~ m/^\S/) or next;
	    ($in =~ m/^\*/) and next;
	    ($header = $in) =~ s/\s+$//;
	    last;
	}			# End of the preliminary while-loop. #

	my @labels_fld = split /\t/, $header;
	my $corner = shift @labels_fld;

	my $ct_flds = @labels_fld;

		# Initialize the main output. #
	my @threeD_array = ();
	for (1..$ct_flds) { push @threeD_array, []; }


		# Read and store the main content. # 

	while (my $in = <$fh_in>) { # Main while-loop (over input lines). # 

	   ($in =~ m/^\S/) or next;
	   $in =~ s/\s+$//;

	    my @flds = split /\t/, $in;
	    (@flds > $ct_flds) or next;

	    my $pair_cts = shift @flds;
	    my ($ct_siteAs, $ct_siteBs) = ($pair_cts =~ m/^(\d+)\:(\d+)$/);

	    unless ((defined $ct_siteAs) and (defined $ct_siteBs)) {
		print STDOUT "[ERROR 'reading_dbl_sitects_vs_flds'] Encountered an ANOMALOUS site-count pair (=$pair_cts) in the input line:\n";
		print STDOUT " '$in' : $! !\n\n";
		return (undef, undef);

	    }

	    for (my $i=0; $i<$ct_flds; $i++) { # Main inner for-loop (over fields). #

		my $fld = $flds[$i];
		($fld eq 'log(zero)') and ($fld = undef);

		my $array = $threeD_array[$i]->[$ct_siteAs];
		(defined $array) or ($array = $threeD_array[$i]->[$ct_siteAs] = []);
 		$array->[$ct_siteBs] = $fld;

	    }				# End of the main inner for-loop (over fields). #

	}			# End of the main while-loop (over input lines). #

	close ($fh_in);


	return (\@labels_fld, \@threeD_array);

}	# End of the subroutine 'readin_dbl_sitects_vs_flds'. #


# mk_num1Darray_linear:
#	This satellite subroutine of 'assign_br2log_mfacs'
#	creates a 1D array of numbers out of a set of 1D arrays	via linear interpolation.
#
#	[CREATED on May 18 (Mon), 2015.]
#
# INPUT: ($sbjct_fld, \@set_flds, \@set_1Darrays), where 
#
#	$sbjct_fld is the value of the subject field;
#
#	@set_flds stores the field values at which 1D arrays are available.
#	It is ASSUMED that the values in @set_flds are sorted in ASCENDING ORDER;
#
#	@{$set_1Darrays[$indx_fld]} is the 1D array associated with the field value $set_flds[$indx_fld].
#
# OUTPUT: \@out_1Darray, where
#	@out_1Darray is the 1D array created by the linear interpolation.
#
sub mk_num1Darray_linear ($\@\@) {

	my ($sbjct_fld, $set_flds, $set_1Darrays) = @_;

   (print STDOUT "  < Subroutine 'mk_num1Darray_linear' >\n\n") if ($TEST_LEVEL1>0) ;

	unless (@{$set_flds}>0) {
	    print STDOUT "[ERROR 'mk_num1Darray_linear'] ILLEGAL INPUT: EMPTY SET of FIELDS: $! !\n";
	    return undef;
	}
	my $ct_flds = @{$set_flds};
	unless ($ct_flds == @{$set_1Darrays}) {
	    my $ct_arrays = @{$set_1Darrays};
	    print STDOUT "[ERROR 'mk_num1Darray_linear'] ILLEGAL INPUT: The NUMBER OF AVAILABLE ARRAYS (=$ct_arrays) CLASHES with the NUMBER of FIELDS (=$ct_flds): $! !\n";
	    return undef;
	}

   if ($TEST_LEVEL1>1) {
	print STDOUT "  [ Inputs ]\n\n";
	print STDOUT '   $sbjct_fld = ', $sbjct_fld, " ;\n";
	print STDOUT '   @{$set_flds} = (', join (', ', @{$set_flds}), ") .\n\n";
   }

	if ($sbjct_fld <= 0) { # In this case, set all multiplication factors zero (i.e., their logarithms 'undef') !!
	    my $ct_els = @{$set_1Darrays->[0]};
	    my @out_1Darray = ();
	    for (my $k=0; $k<$ct_els; $k++) { $out_1Darray[$k] = undef; }
	    return \@out_1Darray ;
	}

	my $indx_num;
	my @indices_rlv = (0 .. $ct_flds -1);
	my ($if_exist, $indx2_qu, $indx_qu) = binsearch_num ($sbjct_fld, @{$set_flds}, $indx_num, @indices_rlv);
	unless (defined $if_exist) {
	    print STDOUT "[ERROR 'mk_num1Darray_linear'] Subroutine 'binsearch_num' FAILED: $! !\n";
	    return undef;
	}

   if ($TEST_LEVEL1>1) {
	print STDOUT "   [ Output of 'binsearch_num' ]\n\n";
	print STDOUT '   ($if_exist, $indx2_qu, $indx_qu) = ', "($if_exist, $indx2_qu, $indx_qu) .\n\n"; 
   }

	if ($if_exist) { # If the $sbjct_fld is in @{$set_flds}.

	    my $out_1Darray = $set_1Darrays->[$indx_qu];

	    return $out_1Darray ;
	}

	if ($indx_qu == $ct_flds -1) { # The $sbjct_fld is LARGER than ANY fields in @{$set_flds}.

		# We do NOT expect this situation!! #

	    print STDOUT "[ERROR 'mk_num1Darray_linear'] UNEXPECTED!! ... The subject (=$sbjct_fld) is LARGER THAN ANY FIELDS in the set: $! !\n\n";
	    return undef;

	}

	if ($indx_qu < 0) { # The $sbjct_fld is SMALLER than ANY fields in @{$set_flds}.

		# In this case, assume that the (original, non-logarithm)  multiplication factor is proportional to the smallest one. #

	    my $fld_smallest = $set_flds->[0];
	    my $smallest = $set_1Darrays->[0];
	    my $ct_els = @{$smallest};

	    my @out_1Darray = ();

	    my $diff = log ($sbjct_fld) - log ($fld_smallest) ;

	    for (my $i=0; $i<$ct_els; $i++) { # 1st main for-loop (over elements of the array). #
		my $element = $smallest->[$i];
		if (defined $element) {
		    $out_1Darray[$i] = $element + $diff ;
		} else {
		    $out_1Darray[$i] = undef;
		}
	    }				# End of the 1st main for-loop (over elements of the array). #

	    return \@out_1Darray ;
	    
	}

		# The normal situation we consider. #

	my $fld_lb = $set_flds->[$indx_qu]; # Lower-bound.
	my $fld_ub = $set_flds->[$indx_qu+1]; # Upper-bound.
	##my $fld_ub = $set_flds->[$indx_qu]; # Upper-bound. # A BUG fixed on May 18 (Mon), 2015.

	my $array_lb = $set_1Darrays->[$indx_qu]; # Lower-bound.
	my $array_ub = $set_1Darrays->[$indx_qu+1]; # Upper-bound.

	my $wgt_ub = ($sbjct_fld - $fld_lb) /($fld_ub - $fld_lb) ;
	##my $wgt_ub = (log ($sbjct_fld) - log ($fld_lb)) /(log($fld_ub) - log($fld_lb)) ;

	my $wgt_lb = 1 - $wgt_ub ;

	my $ct_els_lb = @{$array_lb};
	my $ct_els_ub = @{$array_ub};
	my $ct_els = ($ct_els_lb < $ct_els_ub) ? $ct_els_lb : $ct_els_ub ;

	my @out_1Darray = ();

	for (my $i=0; $i<$ct_els; $i++) { # 2nd main for-loop (over elements of the output array).

	    my $el_lb = $array_lb->[$i];
	    my $el_ub = $array_ub->[$i];

	    my $element = ((defined $el_lb) and (defined $el_ub)) ? $wgt_lb * $el_lb + $wgt_ub * $el_ub : undef ;

	    $out_1Darray[$i] = $element;

	}			# End of the 2nd may for-loop (over elements of the output array). #

   (print STDOUT "  < Subroutine 'mk_num1Darray_linear' ENDED />\n\n") if ($TEST_LEVEL1>0) ;

	return \@out_1Darray ;

}	# End of the subroutine 'mk_num1Darray_linear'. #


# mk_num2Darray_linear:
#	This satellite subroutine of 'assign_br2log_mfacs'
#	creates a 2D array of numbers out of a set of 2D arrays via linear interpolation.
#
#	[CREATED on May 18 (Mon), 2015.]
#
# INPUT: ($sbjct_fld, \@set_flds, \@set_2Darrays), where 
#
#	$sbjct_fld is the value of the subject field;
#
#	@set_flds stores the field values at which 1D arrays are available.
#	It is ASSUMED that the values in @set_flds are sorted in ASCENDING ORDER;
#
#	@{$set_2Darrays[$indx_fld]} is the 2D array associated with the field value $set_flds[$indx_fld].
#
# OUTPUT: \@out_2Darray, where
#	@out_2Darray is the 2D array created by the linear interpolation.
#
sub mk_num2Darray_linear ($\@\@) {

	my ($sbjct_fld, $set_flds, $set_2Darrays) = @_;

   (print STDOUT "  < Subroutine 'mk_num2Darray_linear' >\n\n") if ($TEST_LEVEL1>0);

	unless (@{$set_flds}>0) {
	    print STDOUT "[ERROR 'mk_num2Darray_linear'] ILLEGAL INPUT: EMPTY SET of FIELDS: $! !\n";
	    return undef;
	}
	my $ct_flds = @{$set_flds};
	unless ($ct_flds == @{$set_2Darrays}) {
	    my $ct_arrays = @{$set_2Darrays};
	    print STDOUT "[ERROR 'mk_num1Darray_linear'] ILLEGAL INPUT: The NUMBER OF AVAILABLE ARRAYS (=$ct_arrays) CLASHES with the NUMBER of FIELDS (=$ct_flds): $! !\n";
	    return undef;
	}

   if ($TEST_LEVEL1>1) {
	print STDOUT "  [ Inputs ]\n\n";
	print STDOUT '   $sbjct_fld = ', $sbjct_fld, " ;\n";
	print STDOUT '   @{$set_flds} = (', join (', ', @{$set_flds}), ") .\n\n";
   }

	if ($sbjct_fld <= 0) { # In this case, set all multiplication factors zero (i.e., their logarithms 'undef') !!

	    my $ct_rows = @{$set_2Darrays->[0]};

	    ##my $ct_clms = @{$set_2Darrays->[0][0]}; # A BUG fixed on May 22 (Fri), 2015.

	    my @out_2Darray = ();
	    for (my $i=0; $i<$ct_rows; $i++) {

			# ADDED to FIX the BUG above on May 22 (Fri), 2015. #
		my $in_row = $set_2Darrays->[0][$i];
		(defined $in_row) or next; # Skip in this case (most likely when $i=0). #
		my $ct_clms = @{$in_row};

		my @out_row = ();
		for (my $j=0; $j <$ct_clms; $j++) { $out_row[$j] = undef; }

		$out_2Darray[$i] = \@out_row;
	    }

	    return \@out_2Darray ;
	}

	my $indx_num;
	my @indices_rlv = (0 .. $ct_flds -1);
	my ($if_exist, $indx2_qu, $indx_qu) = binsearch_num ($sbjct_fld, @{$set_flds}, $indx_num, @indices_rlv);
	unless (defined $if_exist) {
	    print STDOUT "[ERROR 'mk_num2Darray_linear'] Subroutine 'binsearch_num' FAILED: $! !\n";
	    return undef;
	}

   if ($TEST_LEVEL1>1) {
	print STDOUT "   [ Output of 'binsearch_num' ]\n\n";
	print STDOUT '   ($if_exist, $indx2_qu, $indx_qu) = ', "($if_exist, $indx2_qu, $indx_qu) .\n\n"; 
   }

	if ($if_exist) { # If the $sbjct_fld is in @{$set_flds}.

	    my $out_2Darray = $set_2Darrays->[$indx_qu];

	    return $out_2Darray ;
	}

	if ($indx_qu == $ct_flds -1) { # The $sbjct_fld is LARGER than ANY fields in @{$set_flds}.

		# We do NOT expect this situation!! #

	    print STDOUT "[ERROR 'mk_num2Darray_linear'] UNEXPECTED!! ... The subject (=$sbjct_fld) is LARGER THAN ANY FIELDS in the set: $! !\n\n";
	    return undef;

	}

	if ($indx_qu < 0) { # The $sbjct_fld is SMALLER than ANY fields in @{$set_flds}.

		# In this case, assume that the (original, non-logarithm)  multiplication factor is proportional to the smallest one. #

	    my $fld_smallest = $set_flds->[0];
	    my $smallest = $set_2Darrays->[0];
	    my $ct_rows = @{$smallest};

	    my @out_2Darray = ();

	    my $diff = log ($sbjct_fld) - log ($fld_smallest) ;

	    for (my $i=0; $i<$ct_rows; $i++) { # 1st main for-loop (over rows of the 2D array). #

		my $row = $smallest->[$i];

		(defined $row) or next; # Skip in this case (most likely when $i =0). # A DEBUGGING MEASURE on May 22 (Fri), 2015. #

		my $ct_clms = @{$row};

		my @out_row = ();

		for (my $j=0; $j<$ct_clms; $j++) { # 1st inner for-loop (over columns). #

		    my $element = $row->[$j];

		    if (defined $element) {
			$out_row[$j] = $element + $diff;
		    } else {
			$out_row[$j] = undef;
		    }
		}			# End of the 1st inner for-loop (over columns). #

		$out_2Darray[$i] = \@out_row ;

	    }				# End of the 1st main for-loop (over rows of the 2D array). #

	    return \@out_2Darray ;
	    
	}

		# The normal situation we consider. #

	my $fld_lb = $set_flds->[$indx_qu]; # Lower-bound.
	my $fld_ub = $set_flds->[$indx_qu+1]; # Upper-bound.
	##my $fld_ub = $set_flds->[$indx_qu]; # Upper-bound. # A BUG fixed on May 18 (Mon), 2015.

	my $array2D_lb = $set_2Darrays->[$indx_qu]; # Lower-bound.
	my $array2D_ub = $set_2Darrays->[$indx_qu+1]; # Upper-bound.

	my $wgt_ub = ($sbjct_fld - $fld_lb) /($fld_ub - $fld_lb) ;
	##my $wgt_ub = (log ($sbjct_fld) - log ($fld_lb)) /(log($fld_ub) - log($fld_lb)) ;

	my $wgt_lb = 1 - $wgt_ub ;

	my $ct_rows_lb = @{$array2D_lb};
	my $ct_rows_ub = @{$array2D_ub};
	my $ct_rows = ($ct_rows_lb < $ct_rows_ub) ? $ct_rows_lb : $ct_rows_ub ;

	my @out_2Darray = ();

	for (my $i=0; $i<$ct_rows; $i++) { # 2nd main for-loop (over rows of the output 2D array).

	    my $row_lb = $array2D_lb->[$i];
	    my $row_ub = $array2D_ub->[$i];

	    ((defined $row_lb) and (defined $row_ub)) or next; # Skip in this case (most likely when $i=0). #

	    my $ct_clms_lb = @{$row_lb};
	    my $ct_clms_ub = @{$row_ub};
	    my $ct_clms = ($ct_clms_lb < $ct_clms_ub) ? $ct_clms_lb : $ct_clms_ub ; 

	    my @out_row = ();

	    for (my $j=0; $j<$ct_clms; $j++) { # 2nd inner for-loop (over columns of the output 2D array). #

		my $el_lb = $row_lb->[$j];
		my $el_ub = $row_ub->[$j];
		my $element = ((defined $el_lb) and (defined $el_ub)) ? $wgt_lb * $el_lb + $wgt_ub * $el_ub : undef ;

		$out_row[$j] = $element ;

	    }				# End of the 2nd inner for-loop (over columns of the output 2D array). #

	    $out_2Darray[$i] = \@out_row ;

	}			# End of the 2nd may for-loop (over rows of the output 2D array). #

   (print STDOUT "  < Subroutine 'mk_num2Darray_linear' ENDED />\n\n") if ($TEST_LEVEL1>0);

	return \@out_2Darray ;

}	# End of the subroutine 'mk_num2Darray_linear'. #


# assign_br2log_mfacs:
#	This subroutine first reads in pre-computed logarithmic multiplication factors
#	that are recorded in a set of input files.
#	Then it calculates the multiplication factors relevant for each of the branches.
#
#	[CREATION STARTED on May 17 (Sun), 2015, ENDED on May 18 (Mon), 2015.]
#	
#
# INPUT: (\%br2attr, $totrate_indels, \$indir, \@infilenames), where
#
#	%br2attr = ($branch_ID => \@attr, ...) for all branches,
#	with $attr[$INDX_LENGTH] being the branch length;
#
#	$totrate_indels is the total rate of indels (per site per unit time);
#
#	$indir is the path to the input directory;
#
#	@infilenames stores the names of the input files storing multiplication factors at grid points.
#	More precisely,
#	@infilenames = (
#		# Factors for the region in the bulk of the PWA. #
#	$filename_as_dg, # For cases with some ancestral sites and no descendant sites in between a pair of PASs. 
#	$filename_ag_ds, # For cases with no ancestral sites and some descendant sites in between a pair of PASs.
#	$filename_as_ds, # For cases with some ancestral sites and some descendant sites in between a pair of PASs.
#
#		# Factors for the region on either boundary of the PWA. #
#	$filename_bd_as_dg, # Some ancestral sites and no descendant sites.
#	$filename_bd_ag_ds, # No ancestral sites and some descendant sites.
#	$filename_bd_as_as, # Some ancestral sites and some descendant sites.
#	);
#
# OUTPUT: \%br2log_mfacs, where
#
#	%br2log_mfacs = ($branch_id => \@setset_log_mfacs, ...) assigns the multiplication factors into each branch, with
#
#	@setset_log_mfacs = (\@log_mfacs_ins, \@log_mfacs_del, \@log_mfacs_pair, \@log_mfacs_ins_bd, \@log_mfacs_del_bd, \@log_mfacs_pair_bd), with
#
#	$log_mfacs_ins/del[$l] ($l <= $cutoff_ins/del) being the logarithm of the multiplication factor for the single (effective) insertion/deletion of $l sites in the bulk of the MSA,
#
#	$log_mfacs_ins/del_bd[$l] ($l <= $cutoff_ins/del) being the logarithm of the multiplication factor for the single (effective) insertions/deletions of $l sites on either boundary of the MSA,
#
#	$log_mfacs_pair[$l_A]->[$l_D] ($l_A <= $cutoff_del and $l_D <= $cutoff_ins) being the logarithm of the multiplication factor for the pair of an (effective) insertion of $l_D sites and an (effective) deletion of $l_A sites in the bulk of the MSA,
#
#	$log_mfacs_pair_bd[$l_A]->[$l_D] ($l_A <= $cutoff_del and $l_D <= $cutoff_ins) being the logarithm of the multiplication factor for the pair of an (effective) insertion of $l_D sites and an (effective) deletion of $l_A sites on either boundary of the MSA.
#
#	The subroutine returns undef if it encounters an error.
#
sub assign_br2log_mfacs (\%$\$\@) {
##sub asign_br2log_mfacs (\%$\$\@) {...} # A BUG fixed on May 18 (Mon), 2015. #

	my ($br2attr, $totrate_indels, $indir, $infilenames) = @_;

		# First, read in the pre-computed multiplication factors. #

	my ($filename_as_dg, $filename_ag_ds, $filename_as_ds,
	   $filename_bd_as_dg, $filename_bd_ag_ds, $filename_bd_as_ds) = @{$infilenames};

   (print STDOUT "<< Subroutine 'assign_br2log_mfacs' >>\n\n") if ($TEST_LEVEL>0);

   if ($TEST_LEVEL>2) {
	print STDOUT "[ Inputs ]\n\n";
	print STDOUT '$totrate_indels = ', $totrate_indels , " .\n\n";
	print STDOUT '%{$br2attr} = ( # $br_ID => [attributes] ', "\n";

	foreach my $br (sort {$a <=> $b} keys %{$br2attr}) {
	    print STDOUT '              ', $br, ' => [', join (', ', @{$br2attr->{$br}}), "],\n";
	}
	print STDOUT '              )', " .\n\n";
   }

	# @{$set_e_indelcts_xxxx} stores the expected numbers of indels used for the computation of the multiplication factors recorded in "$filename_xxxx". #
	#
	# $mtrx_lmfacs_xxxx->[$indx_fld][$nsites] is the multiplication factor for the number of sites = $nsites, recorded in the field, $set_e_indelcts_xxxx->[$indx_fld].
	#
	# $threeD_lmfacs_(bd_)as_as->[$indx_fld][$n_A][$n_D] is the multiplication factor for $n_A ancestral sites and $n_D descendant sites, recorded in the fields, $set_e_indelcts_(bd_)as_as->[$indx_fld].
	#

	my $file_as_dg = "${$indir}/$filename_as_dg";
	my ($set_e_indelcts_as_dg, $mtrx_lmfacs_as_dg) = readin_sgl_sitect_vs_flds ($file_as_dg);
	unless (defined $mtrx_lmfacs_as_dg) {
	    print STDOUT "[ERROR 'assign_br2log_mfacs'] 'readin_sgl_sites_vs_flds' FAILED on the input file '$file_as_dg': $! !\n";
	    return undef;
	}

	my $file_ag_ds = "${$indir}/$filename_ag_ds";
	my ($set_e_indelcts_ag_ds, $mtrx_lmfacs_ag_ds) = readin_sgl_sitect_vs_flds ($file_ag_ds);
	unless (defined $mtrx_lmfacs_ag_ds) {
	    print STDOUT "[ERROR 'assign_br2log_mfacs'] 'readin_sgl_sites_vs_flds' FAILED on the input file '$file_ag_ds': $! !\n";
	    return undef;
	}

	my $file_bd_as_dg = "${$indir}/$filename_bd_as_dg";
	my ($set_e_indelcts_bd_as_dg, $mtrx_lmfacs_bd_as_dg) = readin_sgl_sitect_vs_flds ($file_bd_as_dg);
	unless (defined $mtrx_lmfacs_bd_as_dg) {
	    print STDOUT "[ERROR 'assign_br2log_mfacs'] 'readin_sgl_sites_vs_flds' FAILED on the input file '$file_bd_as_dg': $! !\n";
	    return undef;
	}

	my $file_bd_ag_ds = "${$indir}/$filename_bd_ag_ds";
	my ($set_e_indelcts_bd_ag_ds, $mtrx_lmfacs_bd_ag_ds) = readin_sgl_sitect_vs_flds ($file_bd_ag_ds);
	unless (defined $mtrx_lmfacs_bd_ag_ds) {
	    print STDOUT "[ERROR 'assign_br2log_mfacs'] 'readin_sgl_sites_vs_flds' FAILED on the input file '$file_bd_ag_ds': $! !\n";
	    return undef;
	}

	my $file_as_ds = "${$indir}/$filename_as_ds";
	my ($set_e_indelcts_as_ds, $threeD_lmfacs_as_ds) = readin_dbl_sitects_vs_flds ($file_as_ds);
	unless (defined $threeD_lmfacs_as_ds) {
	    print STDOUT "[ERROR 'assign_br2log_mfacs'] 'readin_dbl_sitects_vs_flds' FAILED on the input file '$file_as_ds': $! !\n";
	    return undef;
	}

	my $file_bd_as_ds = "${$indir}/$filename_bd_as_ds";
	my ($set_e_indelcts_bd_as_ds, $threeD_lmfacs_bd_as_ds) = readin_dbl_sitects_vs_flds ($file_bd_as_ds);
	unless (defined $threeD_lmfacs_bd_as_ds) {
	    print STDOUT "[ERROR 'assign_br2log_mfacs'] 'readin_dbl_sitects_vs_flds' FAILED on the input file '$file_bd_as_ds': $! !\n";
	    return undef;
	}


		# Now, assign log-multiplication factors to each branch according to the retrieved ones. #

	my %ect2log_mfacs; # = ($expected_count => \@setset_log_mfacs, ...) for the ones used thus far.
	my %br2log_mfacs; # = ($branch_ID => \@setset_log_mfacs).

	foreach my $br_id (sort keys %{$br2attr}) { # Main foreach-loop (over branches). #

	    my $attr = $br2attr->{$br_id};
	    my $blen = $attr->[$INDX_LENGTH];

	    my $e_indelct = $totrate_indels * $blen ; # Expected number of indels. #

   (print STDOUT "  [ Branch: $br_id (length = $blen; Exp#{indels} = $e_indelct) ]\n\n") if ($TEST_LEVEL>1);

	    if (defined $ect2log_mfacs{$e_indelct}) {# If the desired set already exists... #
		$br2log_mfacs{$br_id} = $ect2log_mfacs{$e_indelct};
		next;
	    }

			# Create the arrays of multiplication factors. #

	    my $log_mfacs_ins = mk_num1Darray_linear ($e_indelct, @{$set_e_indelcts_ag_ds}, @{$mtrx_lmfacs_ag_ds});
	    unless (defined $log_mfacs_ins) {
		print STDOUT "[ERROR 'assign_br2log_mfacs'] 'mk_num1Darray_linear' FAILED for the effective insertions in the bulk: $! !\n\n";
		return undef;
	    }

	    my $log_mfacs_del = mk_num1Darray_linear ($e_indelct, @{$set_e_indelcts_as_dg}, @{$mtrx_lmfacs_as_dg});
	    unless (defined $log_mfacs_ins) {
		print STDOUT "[ERROR 'assign_br2log_mfacs'] 'mk_num1Darray_linear' FAILED for the effective deletions in the bulk: $! !\n\n";
		return undef;
	    }

	    my $log_mfacs_ins_bd = mk_num1Darray_linear ($e_indelct, @{$set_e_indelcts_bd_ag_ds}, @{$mtrx_lmfacs_bd_ag_ds});
	    unless (defined $log_mfacs_ins) {
		print STDOUT "[ERROR 'assign_br2log_mfacs'] 'mk_num1Darray_linear' FAILED for the effective insertions on either PWA boundary: $! !\n\n";
		return undef;
	    }

	    my $log_mfacs_del_bd = mk_num1Darray_linear ($e_indelct, @{$set_e_indelcts_bd_as_dg}, @{$mtrx_lmfacs_bd_as_dg});
	    unless (defined $log_mfacs_ins) {
		print STDOUT "[ERROR 'assign_br2log_mfacs'] 'mk_num1Darray_linear' FAILED for the effective deletions on either PWA boundary: $! !\n\n";
		return undef;
	    }

	    my $log_mfacs_pair = mk_num2Darray_linear ($e_indelct, @{$set_e_indelcts_as_ds}, @{$threeD_lmfacs_as_ds});
	    unless (defined $log_mfacs_pair) {
		print STDOUT "[ERROR 'assign_br2log_mfacs'] 'mk_num2Darray_linear' FAILED for the pairs of effective insertions and effective deletions in the bulk: $! !\n\n";
		return undef;
	    }

	    my $log_mfacs_pair_bd = mk_num2Darray_linear ($e_indelct, @{$set_e_indelcts_bd_as_ds}, @{$threeD_lmfacs_bd_as_ds});
	    unless (defined $log_mfacs_pair) {
		print STDOUT "[ERROR 'assign_br2log_mfacs'] 'mk_num2Darray_linear' FAILED for the pairs of effective insertions and effective deletions in the bulk: $! !\n\n";
		return undef;
	    }

			### RESTART FROM HERE ### 

	# @setset_log_mfacs = (\@log_mfacs_ins, \@log_mfacs_del, \@log_mfacs_pair, \@log_mfacs_ins_bd, \@log_mfacs_del_bd, \@log_mfacs_pair_bd), with
	#
	# $log_mfacs_ins/del[$l] ($l <= $cutoff_ins/del) being the logarithm of the multiplication factor for the single (effective) insertion/deletion of $l sites in the bulk of the MSA,
	#
	# $log_mfacs_ins/del_bd[$l] ($l <= $cutoff_ins/del) being the logarithm of the multiplication factor for the single (effective) insertions/deletions of $l sites on either boundary of the MSA,
	#
	# $log_mfacs_pair[$l_A]->[$l_D] ($l_A <= $cutoff_del and $l_D <= $cutoff_ins) being the logarithm of the multiplication factor for the pair of an (effective) insertion of $l_D sites and an (effective) deletion of $l_A sites in the bulk of the MSA,
	#
	# $log_mfacs_pair_bd[$l_A]->[$l_D] ($l_A <= $cutoff_del and $l_D <= $cutoff_ins) being the logarithm of the multiplication factor for the pair of an (effective) insertion of $l_D sites and an (effective) deletion of $l_A sites on either boundary of the MSA.

	    my @setset_log_mfacs = ($log_mfacs_ins, $log_mfacs_del, $log_mfacs_pair, $log_mfacs_ins_bd, $log_mfacs_del_bd, $log_mfacs_pair_bd);

	    $br2log_mfacs{$br_id} = $ect2log_mfacs{$e_indelct} = \@setset_log_mfacs ;

	}				# End of the main foreach-loop (over branches). #

   (print STDOUT "\n<< Subroutine 'assign_br2log_mfacs' ENDED />>\n\n") if ($TEST_LEVEL>0);

	return \%br2log_mfacs ;

}	# End of the subroutine 'assign_br2log_mfacs'. #


1;	# a "spell" which makes the module "use"-able and/or "require"-able #
