# Supplementary material for: Characterization of multiple sequence alignment errors using complete-likelihood score and position-shift map
Source: BMC Bioinformatics. 2016 Mar 18;17:133. doi: 10.1186/s12859-016-0945-5 (PMC4799563; doi:10.1186/s12859-016-0945-5)
Supplement: Additional file 2: — The ZIP archive of a package that contains the original versions of Perl modules and scripts used for creating the simulated and reconstructed MSAs and for analyzing these MSAs. It also contains a README file that describes how to use the modules and scripts. (The modules and scripts will run on a Mac OS X terminal. And it will probably run on other UNIX platforms, although we have not tested whether they indeed do.) The package also contains the Dawg control files that were used for the simulations. The latest version of the package (“ComplLiMment_P.verxxx”) can be found in the ‘lolipog’ directory at the FTP repository of the Bioinformatics Organization [85]. (ZIP 4746 kb) [file 12859_2016_945_MOESM2_ESM.zip › additional_file_2/ComplLiMment_P.ver0.6.1.2/MyPerlModules_LOLIPOG/MyTreeManipu_II_dawg.pm]

package MyTreeManipu_II_dawg;
#
###################################################################################
#	FA_LOLIPOG_P: A package to calculate First-Approximate LOg-LIkelihood for the Pattern Of Gaps
#		of a given MSA (almost exclusively via Perl modules and scripts).
#
#	Version 0.5: Copyright (C) 2014 Kiyoshi Ezawa
#
#    This package is free software: you can redistribute it and/or modify
#    it under the terms of the GNU General Public License as published by
#    the Free Software Foundation, either version 3 of the License, or
#    (at your option) any later version.
#
#    This package is distributed in the hope that it will be useful,
#    but WITHOUT ANY WARRANTY; without even the implied warranty of
#    MERCHANTABILITY or FITNESS FOR A PARTICULAR PURPOSE.  See the
#    GNU General Public License for more details.
#
#    You should have received a copy of the GNU General Public License, "GNU_GPL.txt",
#    along with this package.  If not, see <http://www.gnu.org/licenses/>.
#
#    The author can be contacted by e-mailing to <kezawa dot ezawa3 at gmail dot com>
#    (replace " dot " and " at " with "." and "@", respectively).
###################################################################################
#
# MyTreeManipu_II_dawg.pm:
#	This package inputs/outputs trees in a modified Newick format used by Dawg, the molecular evolution simulator.
#	(CREATION STARTED on Feb 18 (Tue), 2014, ENDED on Feb xx (yyy), 2014)
#
# MyTreeManipu_II.pm: This package can process more general types of trees,
#	(i.e. NOT limited to binary trees with trichotomous top nodes).
#	It is also consistent with the format of the taxonomy tree which are handled by
#	the module 'MyTaxonomy.pm'.
#
# MyTreeManipu.pm: This package performs basic tree manipulations.
#
#  Subroutines whose substitutes are available in this module ('MyTreeManipu_II.pm')
#	or in 'MyTaxonomy.pm':
#   our @EXPORT = qw(retrieve_top_node confine_outgroup print_unrooted);
#   our @EXPORT_OK = qw(switch_topnode  print_subtree topo_unrooted topo_subtree
#		list_sequences fetch_node_series dist_nodes
#		    );
#
# Subroutines whose substitutes are not available yet:
#   our @EXPORT_OK = ( retrieve_bootstrap  prod_bootstrap );
#

use strict;
use warnings;
use MyArrayManipu qw( diff_array union_array );
use MyFile_manipu qw( open_input_file );
use MyTaxonomy qw( fetch_ancestry fetch_last_common_ancestor_ov2 fetch_common_ancestors
		 fetch_ext_offsprings fetch_all_offsprings );

use Exporter;

our @ISA = qw(Exporter);

##sub rec_fillin_boot (\@\$);
#sub rec_prod_boot (\@\@);


our @EXPORT_OK = qw(
	extract_sgltree_from_file_dawg
	input_tree_file_dawg read_tree_file_dawg input_subtree_dawg
	output_tree_dawg draw_subtree_dawg
	br_output_tree_dawg br_draw_subtree_dawg
	br_output_tree_sep_dawg br_draw_subtree_sep_dawg
		) ;
	## input_tree_with_nodeids 
	## topo_subtree

sub input_tree_file_dawg (\$\%\%\%\%\%\%\$);
sub read_tree_file_dawg (\$\$\%\%\%\%\%\%);
sub draw_subtree_dawg ($\%\%\%$$);
sub br_draw_subtree_dawg ($\%\%\%$$);
sub br_draw_subtree_sep_dawg ($\%\%\%$$$);

our $TOP_NODE = 'TOP_NODE';
our $INDX_LENGTH = 0;
our $INDX_BOOT = 1; # For the predecessor 'MyTreeManipu_II.pm'. # NOTE: IT should be used ONLY for exterior nodes. #
our $INDX_INTNODENAME = 1; # ADDED in creation of 'MyTreeManipu_II_dawg.pm'.

our $START_GROUP = '(';	# the symbol marking the start of the grouping of nodes.
our $END_GROUP = ')';  # the symbol marking the end of the grouping of nodes.


### 5 important hash tables which describe a tree ###
#
# %node2parent = (node_ID => parent_ID, ...)  # top_node_ID => undef
# %node2children = (node_ID => [a list of child ID's], ...) # external_node_ID => undef
# %name2id = (node_name => node_ID, ...) # including $TOP_NODE => top_node_ID
# %id2name = (node_ID => node_name, ...)  # NOT including top_node_ID => $TOP_NODE,
#					 # because we can always identify the top-node by
#					# checking if $node2parent{$node_id} is defined or not.
#
# [ %branch_attributes = (ID of the nearest downstream node => [length, bootstrap, ...], ...)
#	--- swapped when the top node is shifted.  ] --- for the predecessor 'MyTreeManipu_II.pm'.
#
#	# The following are for the package 'MyTreeManipu_II_dawg.pm'. #
#
# %branch_attributes = (ID of the nearest downstream node => [length, name_dw_node, ...], ...) .
#	--- for the branches.
#
# %name2id_intnode = ($node_name => $node_ID, ...) for the interior node (including the top node, which will be recoreded if $node_name ne $TOP_NODE). #
#


# extract_sgltree_from_file_dawg:
#	This slightly modified version of 'extract_sgltree_from_file' can correctly extract
#	all information described in the tree in the format specified by Dawg.
#	(This s a 'wrapper' of the new subroutine 'input_tree_file_dawg'.)
#	(CREATED on Feb 19 (Wed), 2014)
#
# extract_sgltree_from_file:
#	This subroutine is a sort of 'wrapper' of the subroutine 'input_tree_file',
#	and reads in a SINGLE TREE n the Newick format and stores the information.
#	If the comment-initiating 'word' is specified,
#	it removes lines starting with the word.
#
# [ INPUT: (\$infile, \%node2parent, \%node2children, \%name2id, \%id2name, \%branch_attributes, $comment), where ] --- for the predecessor 'extract_sgltree_from_file'.
# INPUT: (\$infile, \%node2parent, \%node2children, \%name2id, \%id2name, \%branch_attributes, \%name2id_intnode, \$topnode_name, $comment), where
#	the 1st argument is the path to the input tree file;
#	The 2nd to 7th arguments are hashes whose formats are described above.
#
# OUTPUT: 1 if the process succeeded,
#	  0 if it failed.
#
sub extract_sgltree_from_file_dawg (\$\%\%\%\%\%\%\$$) {

	##my ($infile, $node2pa, $node2chi, $name2id, $id2name, $br_attr, $comment) = @_;
	my ($infile, $node2pa, $node2chi, $name2id, $id2name, $br_attr, $name2id_intnode, $topnode_name, $comment) = @_;
	local $/ = "\n";

	my $fh = open_input_file (${$infile});
	unless (defined $fh) {
	    print STDOUT "[ERROR 'extract_sgltree_from_file_dawg'] FAILED TO OPEN the input tree file '${$infile}': $! !\n\n";
	    return 0;
	}
	my $len_comment = length $comment;
	my $intree = '';
	while (my $in = <$fh>) { # The main while-loop #

	    ($in =~ m/\S/) or next; # skip a blank line #
	    $in =~ s/^\s+//; # Remove preceding white spaces #

		# Skip a comment line #
	   ($len_comment <= length ($in)) and
		($comment eq substr ($in, 0, $len_comment)) and next;
	   $intree .= $in;
	}			# End of the main while-loop #
	close ($fh);

=for DEBUGGING the subroutine
	print STDERR "\n< Subroutine 'extract_sgltree_from_file' >\n\n";
	print STDERR "Input tree to be parsed by 'input_tree_file':\n\n";
	print STDERR $intree;
	print STDERR "\n";
=cut

	unless ( input_tree_file_dawg ($intree, %{$node2pa}, %{$node2chi}, %{$name2id}, %{$id2name}, %{$br_attr}, %{$name2id_intnode}, ${$topnode_name} ) ) {
	    print STDOUT "[ERROR 'extract_sgltree_from_file_dawg'] FAILED to perform the subroutine 'input_tree_file_dawg': $! !\n\n";
	    return 0;
	}

	return 1;

}		# End of the subroutine 'extract_sgltree_from_file_dawg' #


# input_tree_file_dawg:
#	This slightly modified version of 'input_tree_file' can handle
#	input tree in the format specified by Dawg, especially, can extract names of interior nodes.
#	(This is actually an I/O interface of the subroutine 'read_tree_file_dawg'.)
#	(CREATED on Feb 19 (Wed), 2014)
#
# input_tree_file:
#	This subroutine reads in a tree file and stores the information on a whole tree.
#	This is actually an I/O interface of the subroutine 'read_tree_file'.
#
# INPUT is supposed to start with the left parenthesis ('(') , and end with the semicolon ';',
# possibly with some comments written in alphabets,
# and children are supposed to be separated by the comma (',').
#
sub input_tree_file_dawg (\$\%\%\%\%\%\%\$) {

	##my ($input, $node2parent, $node2children, $name2id, $id2name, $branch_attributes) = @_; 
	my ($input, $node2parent, $node2children, $name2id, $id2name, $branch_attributes, $name2id_intnode, $topnode_name) = @_; 

		# MODIFIED in creation of 'input_tree_file_dawg'. #
	${$input} =~ s/\s*\;\s*$//; # remove a superfluous string trailing the main information

	my ($tmp_topnode_name) = (${$input} =~ m/\)\s*([^\)]+)$/); # Extract the name of the top node, if recorded at all.
	my $len_topnode_name = (defined $tmp_topnode_name) ? length ($tmp_topnode_name) : 0;
	($len_topnode_name>0) and ( substr (${$input}, - $len_topnode_name, $len_topnode_name, '') ); # Remove the top node name from the tree.
	${$input} =~ s/\s+$//; # Remove the white spaces remaining on the right-end of the tree.

	###${$input} =~ s/\s*\w*\s*\;\s*$//; # remove a superfluous string trailing the main information
	##${$input} =~ s/[^\)]*\;\s*$//; # remove a superfluous string trailing the main information

	my $ct_lpar = (${$input} =~ tr/(// );
	my $ct_rpar = (${$input} =~ tr/)// );

	unless ($ct_lpar == $ct_rpar) {
	    print STDOUT "[ERROR 'input_tree_file_dawg'] ILLEGAL INPUT: The number of left parentheses ($ct_lpar) CLASHES with that of right parentheses ($ct_rpar): $! !\n";
	    return 0;
	}

	unless (${$input} =~ s/^\s*\(\s*// ) { #  remove the left parenthesis at the beginning of the tree
		print STDOUT "[ERROR 'input_tree_file_dawg'] ILLEGAL input : Tree NOT BEGIN with '(':  $! !\n";
		print STDOUT "'${$input}' .\n";
		return 0;
	}

	my $node_id = 0;

	unless ( read_tree_file_dawg (${$input}, $node_id, %{$node2parent}, %{$node2children},
			%{$name2id}, %{$id2name}, %{$branch_attributes}, %{$name2id_intnode}) ) {

		print STDOUT "[ERROR 'input_tree_file_dawg'] 'read_tree_file_dawg' failed at the node ID $node_id: $! !\n";
		return 0;
	}

	$name2id->{$TOP_NODE} = $node_id;

	if (defined $branch_attributes->{$node_id}) {
		print STDOUT "[CAUTION 'input_tree_file_dawg'] The top_node (ID:$node_id) has somehow information on its 'upper branch', which CANNOT exist:\n";
		print STDOUT ' ' x 5 . '{' . join (', ' , @{$branch_attributes->{$node_id}} ) . "\} .\n";
		undef $branch_attributes->{$node_id};
	}

		## ADDED in creation of 'input_tree_file_dawg'. ##

	if ($len_topnode_name > 0) {
	    $name2id_intnode->{$tmp_topnode_name} = $node_id;
	    ${$topnode_name} = $tmp_topnode_name;
	}
	##($len_topnode_name > 0) and ($name2id_intnode->{$topnode_name} = $node_id);

	foreach my $nodeid (keys %{$branch_attributes}) { # Trailing foreach-loop (over nodes except the top node). #

	    my $ch = $node2children->{$nodeid};
	    ((defined $ch) and (@{$ch}>0)) or next; # Skip exterior nodes. #

	    my $attr = $branch_attributes->{$nodeid};
	    my $name = $attr->[$INDX_INTNODENAME];

	    (defined $name) and ($name2id_intnode->{$name} = $nodeid);

	}			# End of the trailing foreach-loop (over nodes except the top node). #

	return 1;

}		# End of the subroutine 'input_tree_file_dawg' #


# input_subtree_dawg:
#	This slightly revised version of the subroutine 'input_substree' was made
#	to retrieve the complete information from an output of the subroutine 'draw_subtree_dawg'.
#	(CREATED on Feb 19 (Wed), 2014)
#
# input_subtree: This subroutine was made to retrieve the complete information from an
#	output of the subroutine 'draw_subtree'.
#
sub input_subtree_dawg (\$) {

	my ($in_subtree) = @_;
	${$in_subtree} =~ s/\s*\;\s*$//;

	my ($dist, $boot) ;

	my ($appended) = (${$in_subtree} =~ m/([^\)]+)$/ );
	if (defined $appended) {
	    my $app_len = length ($appended);
	    substr (${$in_subtree}, - $app_len, $app_len, ';'); # remove the appended information from the input
	    $appended =~ s/^\s+//;
	}

	my %node2parent = my %node2children = my %name2nodeid = my %nodeid2name = my %branch_attributes = ();
	my %name2id_intnode; # ADDED in creation of 'input_subtree_dawg'. #
	my $topnode_name = ''; # ADDED in creation of 'input_subtree_dawg'. #

	unless ( input_tree_file_dawg (${$in_subtree},
		%node2parent, %node2children, %name2nodeid, %nodeid2name, %branch_attributes, %name2id_intnode, $topnode_name) ) {

		print STDOUT "[ERROR 'input_subtree_dawg'] 'input_tree_file' failed.\n";
		return (undef, undef, undef, undef, undef, undef, undef);
	}

	if ( (defined $appended) and (length ($appended) > 0) ) { # Modified in creation of 'input_subtree_dawg'. #
	##if ( defined $appended) {...} # For the predecessor 'input_subtree'.

			# when -bootlabel=node
		my ($bootstrap, $br_len) = split /\:/, $appended;

=for the predecessor 'input_subtree'
			# when -bootlabel=branch
		($bootstrap eq '') and ( ($br_len, $bootstrap) = ($appended =~ m/^\:([^\[]+)\[([^\]]+)\]/ ) );
=cut

			# when the branch has no bootstrap value displayed

		# MODIFIED to DEBUG the subroutine.
		if (!(defined $br_len) and ($appended =~ s/^\://)) {
		    $br_len = $appended;
		}
		##(defined $br_len) or ( ($br_len  = $appended) =~ s/^\:// ) ;

		( (defined $bootstrap) and ($bootstrap eq '') ) and (undef $bootstrap);

		((defined $br_len) and ($br_len =~ m/\S/)) or ($br_len = undef); # ADDED to DEBUG the subroutine (on Feb 21 (Fri), 2014).

		my $nodename = $bootstrap; # ADDED in creation of 'input_subtree_dawg'. #

		my $topnode = $name2nodeid{$TOP_NODE};

			# MODIFIED in creation of 'input_subtree_dawg'. #
		if (defined $br_len) { # The $topnode shoud NOT be the genuine top node.
		    my @attr = ();
		    $attr[$INDX_LENGTH] = $br_len;
		    if (defined $nodename) {
		       $attr[$INDX_INTNODENAME] = $nodename;
		       $name2id_intnode{$nodename} = $topnode;
		    }
		    $branch_attributes{$topnode} = \@attr;

		} elsif (defined $nodename) { # The node SHOULD be the genuine top node, with a particular name.
		    $topnode_name = $nodename;
		    $name2id_intnode{$nodename} = $topnode;
		}
		##$branch_attributes{$topnode} = [$br_len, $bootstrap];

	}

		# MODIFIED in creation of 'input_subtree_dawg'. #

	return (\%node2parent, \%node2children, \%name2nodeid, \%nodeid2name, \%branch_attributes, \%name2id_intnode, $topnode_name);
	##return (\%node2parent, \%node2children, \%name2nodeid, \%nodeid2name, \%branch_attributes);

}		# End of the subroutine 'input_subtree_dawg' #


# read_tree_file_dawg:
#	This revised version of the subroutine 'read_tree_file' can read
#	a (sub-)tree in the format specified by Dawg, and retrieve the names of interior nodes, if any.
#	(CREATED on Feb 19 (Wed), 2014)
#
# read_tree_file:
#	This subroutine reads in (a part of) a tree-file text
#	and stores the information on the 5 hash tables describing trees.
#
#	REVISED on July 13 (Tue), 2010:
#	The subroutine now can correctly read in significance or other information
#	associated with the exterior node, which was unreadable before the revision.
#
# INPUT is supposed to start with a left parenthesis ('(') ,
#	which must have been removed before being passed to this subroutine,
#	and end with a right parenthesis followed by a semicolon ';',
# 	possibly with some comments (in alphabets) in between,
#	and children are supposed to be separated by commas (',').
#
sub read_tree_file_dawg (\$\$\%\%\%\%\%\%) {

	##my ($input, $node_id, $node2parent, $node2children, $name2id, $id2name, $branch_attributes) = @_;
	my ($input, $node_id, $node2parent, $node2children, $name2id, $id2name, $branch_attributes, $name2id_intnode) = @_;

	my @children = ();

	#while (${$input} !~ m/^\)/ ) ) { # the outermost while #
	while ( !(${$input} =~ s/^\)\s*// ) ) { # the outermost while
				# --- continues untill it reaches the end of the group of nodes

	    if (${$input} =~ s/^\s*\(\s*// ) { # reading in a group of nodes #

		unless (read_tree_file_dawg (${$input}, ${$node_id}, %{$node2parent}, %{$node2children},
				%{$name2id}, %{$id2name}, %{$branch_attributes}, %{$name2id_intnode} ) ) {
			print STDOUT "[ERROR 'read_tree_file_dawg'] 'read_tree_file_dawg' ENDED at node ID  = ${$node_id}' : $! !\n";
			return 0; # error occurred #
		}

		push @children, ${$node_id};

	    } else { # reading in a single node (probably external) #

		my ($tmp) = (${$input} =~ m/^([^\,\)]+)/ );
		unless (defined $tmp)  {
			print STDOUT "[ERROR 'read_tree_file_dawg'] Unexpected input : '" . substr (${$input}, 0, 10) . "'...: $! \n";
			return 0;
		}

		substr (${$input}, 0, length ($tmp) , ''); # remove $tmp from the input

		$tmp =~ s/\s+$//;

		#my ($seqname, $br_len) = ($tmp =~ m/^([^\:]+)\:([^\:]+)/ );

			## REVISED on July 13 (Tue), 2010 ##
		my ($seqname, $br_attr) = split /\:/, $tmp, 2;
		##my ($seqname, $br_len) = split /\:/, $tmp;

		(defined $seqname) or ($seqname = $tmp);

		${$node_id}++;
		push @children, ${$node_id};
		$name2id->{$seqname} = ${$node_id};
		$id2name->{${$node_id}} = $seqname;

			## ADDED on July 13 (Tue), 2010 ##
		if ((defined $br_attr) and ($br_attr ne '')) {

			# when -bootlabel=node
		    my ($bootstrap, $br_len) = split /\:/, $br_attr;

			# when -bootlabel=branch
		    ((defined $br_len) and ($br_len =~ m/\d/)) or ( ($br_len, $bootstrap) = ($br_attr =~ m/^([^\[]*)\[([^\]]+)\]/ ) );

		    if (defined $br_len) {
			($br_len eq '')  and (undef $br_len);
		    } else {
				# Only a single attribute is recorded #
			$br_len = $br_attr;
		    }
		    ((defined $bootstrap) and ($bootstrap eq '')) and (undef $bootstrap);

		    my @attr = ();
		    (defined $br_len) and ($attr[$INDX_LENGTH] = $br_len);
		    (defined $bootstrap) and ($attr[$INDX_BOOT] = $bootstrap);
		    (@attr>0) and ($branch_attributes->{${$node_id} } = \@attr);
		}
		##(defined $br_len) and ($branch_attributes->{${$node_id} } = [$br_len, undef] );

	    }

	    ${$input} =~ s/^\,\s*//; # remove the comma delimiting this group from the following one

	}		# end of the outermost while #

	##${$input} =~ s/^\)\s*//;

	${$node_id}++; # The ID of the node that has just been read in.

	$node2children->{${$node_id}} = \@children;
	foreach my $child (@children) { $node2parent->{$child} = ${$node_id}; }
		
	my ($tmp) = (${$input} =~ m/^([^\,\)]+)/ ); # information belonging to the node in question, or its immediate upper branch 
	if ( defined $tmp) {

		substr (${$input}, 0, length ($tmp), '' ); # remove $tmp from the input
		$tmp =~ s/\s+$//;
			# when -bootlabel=node
		my ($bootstrap, $br_len) = split /\:/, $tmp;

=for the predecessor 'read_tree_file'
			# when -bootlabel=branch
		($bootstrap eq '') and ( ($br_len, $bootstrap) = ($tmp =~ m/^\:([^\[]+)\[([^\]]+)\]/ ) );
=cut

			# when the branch has no bootstrap value displayed
		(defined $br_len) or ( ($br_len  = $tmp) =~ s/^\:// ) ;
		( (defined $bootstrap) and ($bootstrap eq '') ) and (undef $bootstrap);

		my $nodename = $bootstrap; # ADDED in creation of 'read_tree_file_dawg'. #

			## REVISED on July 13 (Tue), 2010 ##
		my @attr = ();
		(defined $br_len) and ($attr[$INDX_LENGTH] = $br_len);

				# MODIFIED in creation of 'read_tree_file_dawg'. #
		(defined $nodename) and ($attr[$INDX_INTNODENAME] = $nodename);
		##(defined $bootstrap) and ($attr[$INDX_BOOT] = $bootstrap);

		(@attr>0) and ($branch_attributes->{${$node_id}} = \@attr);
		##$branch_attributes->{${$node_id}} = [$br_len, $bootstrap];

	}

	return 1;

}		# End of the subroutine 'read_tree_file_dawg' #


=for the predecessor 'MyTreeManipu_II.pm'.

# input_tree_with_nodeids:
#	This subroutine can read in a tree, possibly accompanied by
#	node IDs used in the previous analyses.
#	It ASSUMES that each node ID is given on the immediate right of
#	a cluster representing the node.
#
# INPUT: (\$in_tree, $fl_in_nodeid, \$reserve_nodeid), where
#	$in_tree is a chunk describing a tree;
#	$fl_in_nodeid = 1 if you use node IDs accompanying the input tree,
#			= 0 if you newly assign node IDs;
#	$reserve_nodeid is the ID reserved for  nodes whose input IDs are not assigned in the input tree.
#	It will be incremented by 1 before being used.
#
# OUTPUT: (\%node2pa, \%node2chi, \%name2id, \%id2name, \%br_attr), where
#	%node2pa = ($node_ID => $parent_ID, ...);
#	%node2chi = ($node_ID => \@child_IDs, ...);
#	%name2id = ($node_name => $node_ID, ...) for the nodes bearing names
#	(usually exterior nodes and the top node);
#	%id2name = ($node_ID => $node_name, ...) for the nodes bearing names
#	EXCLUDING the top node;
#	%br_attr = ($ID of the node immediatly downstream of the branch
#		=> \@attr, ...) with
#	($br_len, $boot) = @attr[$INDX_LEN, $INDX_BOOT].
#
sub input_tree_with_nodeids (\$$\$) {

	my ($in_tree, $fl_in_nodeid, $reserve_nodeid) = @_;

	my $input_topnode_id;

##=for DEBUGGING the subroutine
	print STDERR "\n< Subroutinen 'input_tree_with_nodeids' >\n\n";
	print STDERR "{ Raw input tree }\n\n";
	print STDERR ${$in_tree} , "\n";
##=cut

	if ($fl_in_nodeid) {
	    ($input_topnode_id) = (${$in_tree} =~ m/\{\s*([^\s\{\}]+)\s*\}\;\s*$/);
	    unless (defined $input_topnode_id) {
		print STDERR "[CAUTION 'input_tree_with_nodeids'] FAILED to extract topnode ID from the input tree: $! !\n";
		print STDERR ${$in_tree}, "\n";
		##return (undef, undef, undef, undef, undef);
	    }
	    ${$in_tree} =~ s/[^\)]+\;\s*$/\;/;
	}

	my %node2pa; my %node2chi; my %name2id; my %id2name; my %br_attr;
	unless ( input_tree_file (${$in_tree}, %node2pa, %node2chi, %name2id, %id2name, %br_attr) ) {
	    print STDERR "[ERROR 'input_tree_with_nodeids'] The subroutine 'input_tree_file' FAILED to read in the input tree: $!\n";
	    print STDERR ${$in_tree} , "\n";
	    return (undef, undef, undef, undef, undef);
	}

##=for DEBUGGING the subroutine
	print STDERR "\n{ 1st extracted information on the input tree }\n\n"; 
	print STDERR "\#Node_ID --> seq_name\n\n";
	foreach my $nodeid (sort {$a <=> $b} keys %id2name) {
	    print STDERR $nodeid, ' --> ', $id2name{$nodeid}, "\n";
	}
	print STDERR "\n\#Seq_name --> node_ID\n\n";
	foreach my $seqname (sort keys %name2id) {
	    print STDERR $seqname, ' --> ', $name2id{$seqname}, "\n";
	}
	print STDERR "\n\#Node_ID <-- parent_ID\n\n";
	foreach my $nodeid (sort {$a <=> $b} keys %node2pa) {
	    print STDERR $nodeid, ' <-- ', $node2pa{$nodeid}, "\n";
	}
	print STDERR "\n\#Node_ID --> \[IDs,of,children\]\n\n";
	foreach my $nodeid (sort {$a <=> $b} keys %node2chi) {
	    print STDERR $nodeid, ' --> [', join (',', @{$node2chi{$nodeid}}), ']', "\n";
	}
	print STDERR "\n#Dw_node_ID  --> \[branch,attributes\]\n\n";
	foreach my $nodeid (sort {$a <=> $b} keys %br_attr) {
	    print STDERR $nodeid, ' --> [', join (',', @{$br_attr{$nodeid}}), ']', "\n";
	}
	print STDERR "\n";
##=cut

	$fl_in_nodeid or (return (\%node2pa, \%node2chi, \%name2id, \%id2name, \%br_attr) );

		# Replace automatically assigned node IDs
		# with input node IDs

	my $old_topnode_id = $name2id{$TOP_NODE};

	my %in_id2name; my %in_br_attr;
	my %name2in_id;
	my %old_id2in_id; # ( $old_node_ID =>  $input_node_ID, ...)

	    ## Handle the case where the input topnode ID was not extracted ##
	    ## --> MOVED from below for DEBUGGING (on Sep 1 (Mon), 2008)
	unless (defined $input_topnode_id) {
	    print STDERR "[CAUTION 'input_tree_with_nodeids'] The TOP NODE (automatically assigned ID: $old_topnode_id) does NOT HAVE the corresponding INPUT ID: $! !\n";
	    ${$reserve_nodeid}++;
	    $input_topnode_id = ${$reserve_nodeid};
	    print STDERR "  --- So I will assign the new ID '$input_topnode_id' ...\n\n";
	}

		## Made from conditional to mandatory for DEBUGGING
		## (on Sep 1 (Mon), 2008)
	###if (defined $input_topnode_id) {
	    $name2in_id{$TOP_NODE} = $input_topnode_id;
	    (defined $old_topnode_id) and ($old_id2in_id{$old_topnode_id} = $input_topnode_id);
	###}

	   # Extract input node IDs from node names #
	foreach my $old_id (keys %id2name) { # The 1st foreach-loop #
	    my $old_name = $id2name{$old_id};
	    my ($in_name, $in_id) = split /\s*\{\s*/, $old_name;
	    unless (defined $in_id) {
		print STDERR "[CAUTION 'input_tree_with_nodeids'] FAILED to extract the INPUT ID out of the node name '$old_name' (automatically assigned ID: $old_id): $! !\n";
		next;
	    }
	    $in_id =~ s/\s*\}\s*$//;
	    $name2in_id{$in_name} = $in_id;
	    $in_id2name{$in_id} = $in_name;
	    my $attr = $br_attr{$old_id};
	    (defined $attr) and ($in_br_attr{$in_id} = $attr);
	    $old_id2in_id{$old_id} = $in_id;
	}			# End of the 1st foreach-loop #

	    # Extract input node IDs from branch attributes #
	foreach my $old_id (keys %br_attr) { # The 2nd foreach-loop #
	    my $old_attr = $br_attr{$old_id};
	    my ($old_brlen, $old_boot) = @{$old_attr}[$INDX_LENGTH, $INDX_BOOT];
	    my @new_attr = ();

		# The branch has aready been handled #
	    (defined $old_id2in_id{$old_id}) and next;

	    if ((defined $old_boot) and ($old_boot =~ s/^\s*\{\s*//)) {
		my ($in_id, $in_boot) = split /\s*\}\s*/, $old_boot;
		unless (defined $in_id) {
		    print STDERR "[ERROR 'input_tree_with_nodeids'] FAILED to extract the INPUT ID out of the bootstrap value '\{$old_boot' of the node with automatically assigned ID '$old_id': $! !\n";
		    return (undef, undef, undef, undef, undef);
		}
		$old_id2in_id{$old_id} = $in_id;
		$new_attr[$INDX_LENGTH] = $old_brlen;
		((defined $in_boot) and ($in_boot =~ m/\S/)) and ($new_attr[$INDX_BOOT] = $in_boot);
		((defined $new_attr[$INDX_LENGTH]) or (defined $new_attr[$INDX_BOOT])) and ($in_br_attr{$in_id} = \@new_attr);
		next;
	    }
	    if ((defined $old_brlen) and ($old_brlen =~ s/^\s*\{\s*//)) {
		my ($in_id, $in_brlen) = split /\s*\}\s*/, $old_brlen;
		unless (defined $in_id) {
		    print STDERR "[ERROR 'input_tree_with_nodeids'] FAILED to extract the INPUT ID out of the branch length '\{$old_brlen' of the node with automatically assigned ID '$old_id': $! !\n";
		    return (undef, undef, undef, undef, undef);
		}
		$old_id2in_id{$old_id} = $in_id;
		((defined $in_brlen) and ($in_brlen =~ m/\S/)) and ($new_attr[$INDX_LENGTH] = $in_brlen);
		((defined $old_boot) and ($old_boot =~ m/\S/)) and ($new_attr[$INDX_BOOT] = $old_boot);
		((defined $new_attr[$INDX_LENGTH]) or (defined $new_attr[$INDX_BOOT])) and ($in_br_attr{$in_id} = \@new_attr);
		next;
	    }

		# Somehow, the branch has  been left over #
	    print STDERR "[ERROR 'input_tree_with_nodeids'] The INPUT ID has NOT BEEN FOUND out of EITHER bootstrap value '$old_boot' OR branch length '$old_brlen' of the node with the automatically asigned ID '$old_id': $! !\n";
	    return (undef, undef, undef, undef, undef);

	}		# End of the 2nd foreach-loop #

	    ## Handle the case where the input topnode ID was not extracted ##
	    ## --> Moved upward, and current block has been changed to:
	    ## Handle the case in which a dummy top node is suspected
	    ## (on Sep 1 (Mon), 2008)

		## Double conditions were withdrawn on Sep 1 (Mon), 2008
	##unless (defined $input_topnode_id) {
	 ##  if (defined $old_topnode_id) {
			## A BUG FIXING MEASURE on July 17 (Thu), 2008 ##
		if ((2> scalar keys %id2name) and (0 == scalar keys %br_attr)) {
		    # In this case, the 'tree' must have originally consisted of just one node #
		     %node2pa=();
		     %node2chi = ();

			# Further fixed on Sep 1 (Mon), 2008 #
		     my ($sgl_node_id) = keys %in_id2name;
			# BUG fixed on July 17 (Thu), 2008 #
		     ##($input_topnode_id) = keys %in_id2name;
		     ##($input_topnode_id) = keys %id2name;

			## ADDED on Sep 1 (Mon) 2008
		     (defined $old_topnode_id) or ($old_topnode_id = 'NA');

			# Revised on Sep 1 (Mon), 2008 #
		     print STDERR "[CAUTION 'input_tree_with_nodeids'] The tree seems to consist of a single node '$sgl_node_id', and the \"Top node\" '$input_topnode_id' appear just dummy. So I will just dismiss the latter.\n\n";
		     ##print STDERR "[CAUTION 'input_tree_with_nodeids'] The tree seems to consist of a single node '$input_topnode_id', and the \"Top node\" '$old_topnode_id' appear just dummy. So I will just dismiss the latter.\n\n";

		    $input_topnode_id = $sgl_node_id;
			## Moved from below on Sep 1 (Mon), 2008
		    $name2in_id{$TOP_NODE} = $input_topnode_id;

##=MOVED UPWARD for DEBUGGING  (on Sep 1 (Mon), 2008)
		} else {
			# In this case, we consider that the top node ID was just forgotten to be displayed.
		    $input_topnode_id = $old_id2in_id{$old_topnode_id};
		    unless (defined $input_topnode_id) {
			print STDERR "[CAUTION 'input_tree_with_nodeids'] The TOP NODE (automatically assigned ID: $old_topnode_id) does NOT HAVE the corresponding INPUT ID: $! !\n";
			${$reserve_nodeid}++;
			$input_topnode_id = ${$reserve_nodeid};
			print STDERR "  --- So I will assign the new ID '$input_topnode_id' ...\n\n";
			$old_id2in_id{$old_topnode_id} = $input_topnode_id;
		    }
##=cut
		}
			## Moved upward on Sep 1 (Mon), 2008
		###$name2in_id{$TOP_NODE} = $input_topnode_id;
	##   }
	##}

	my %in_nodeid2pa;
	foreach my $old_id (keys %node2pa) { # The 3rd foreach-loop #
	    my $old_pa = $node2pa{$old_id};
	    my $in_id = $old_id2in_id{$old_id};
	    unless (defined $in_id) {
		print STDERR "[ERROR 'input_tree_with_nodeids'] CanNOT FIND the INPUT ID for the node with automatically assigned ID '$old_id' (and with parent '$old_pa'): $! !\n";
		return (undef, undef, undef, undef, undef);
	    }
	    my $in_pa = $old_id2in_id{$old_pa};
	    unless (defined $in_pa) {
		print STDERR "[ERROR 'input_tree_with_nodeids'] CanNOT FIND the INPUT ID for the parent (automatically assigned ID '$old_pa') of the node '$in_id'  (automatically assigned ID '$old_id'): $! !\n";
		return (undef, undef, undef, undef, undef);
	    }
	    $in_nodeid2pa{$in_id} = $in_pa;
	}			# End of the 3rd foreach-loop #

	my %in_nodeid2chi;
	foreach my $old_id (keys %node2chi) { # The 4th foreach-loop #
	    my $old_children = $node2chi{$old_id};
	    my $in_id = $old_id2in_id{$old_id};
	    unless (defined $in_id) {
		print STDERR "[ERROR 'input_tree_with_nodeids'] CanNOT FIND the INPUT ID for the node with automatically assigned ID '$old_id' (and with children ", join (' ', @{$old_children}), "): $! !\n";
		return (undef, undef, undef, undef, undef);
	    }
	    my @in_children = ();
	    foreach my $old_chi (@{$old_children}) { # The inner foreach-loop #
		my $in_chi = $old_id2in_id{$old_chi};
		unless (defined $in_chi) {
		     print STDERR "[ERROR 'input_tree_with_nodeids'] CanNOT FIND the INPUT ID for the child (automarically assigned ID '$old_chi') of the node '$in_id' (automatically assigned ID '$old_id'): $! !\n";
		    return (undef, undef, undef, undef, undef);
		}

		push @in_children, $in_chi;
	    }				# End of the inner foreach-loop #

	    $in_nodeid2chi{$in_id} = \@in_children;
	}			# End of the 4th foreach-loop #

##=for DEBUGGING the subroutine
	print STDERR "\n --- End of the subroutine 'input_tree_with_nodeids' ---\n\n";
##=cut

	return (\%in_nodeid2pa, \%in_nodeid2chi, \%name2in_id, \%in_id2name, \%in_br_attr);

}		# End of the subroutin 'input_tree_with_nodeids' #

=cut # END of "for the predecessor 'MyTreeManipu_II.pm'."


=for the predecessor 'MyTreeManipu_II.pm'.

# copy_tree: This subroutine copies 4 out of 6 hashes which describes a tree.
#	It does NOT copy either %id2name or %name2id_intnode, with the assumption that they will not change forever.
#
sub copy_tree (\%\%\%\%) {

	my ($node2parent, $node2children, $name2id, $branch_attributes) = @_;

	my %cp_node2parent = %{$node2parent};
	my %cp_node2children;
	foreach my $node (%{$node2children}) {
	    my $children = $node2children->{$node};
 	    (defined $children) or next;
	    my @cp_children = @{$children};
	    $cp_node2children{$node} = \@cp_children;
	}
	my %cp_name2id = %{$name2id};
	my %cp_br_attr;
	foreach my $node (%{$branch_attributes}) {
	    my $attributes = $branch_attributes->{$node};
	    (defined $attributes) or next;
	    my @cp_attributes = @{$attributes};
	    $cp_br_attr{$node} =  \@cp_attributes;
	}

	return (\%cp_node2parent, \%cp_node2children, \%cp_name2id, \%cp_br_attr) ;

}		# end of the subroutine copy_tree #

=cut


###=for the moment, comment out the following subroutines in order to test the script little by little

# output_tree_dawg:
#	This modified version of 'output_tree' can also output the names of interior nodes, if any.
#	(CREATED on Feb 19 (Wed), 2014)
#
# output_tree:
#	This subroutine outputs a part of a tree under a specified node into a filehandle.
#	It outputs the daughter nodes in the ascinding order of the sizes of subtrees under them.
#
# INPUT: ($node_id, \%node2children, \%id2name, \%branch_attributes, $name_topnode, $filehandle,
#	$option_bootlabel, $option_nodeid),
#	where $node_id is the ID of the node which is the top of the part of the tree being output,
#	$option_bootlabel = 1 if you dsiplay  bootstrap at the branch, =0 (or undef) at the node.
#	$option_nodeid = 1 if you display node ID, =0 (or undef) otherwise.
#
sub output_tree_dawg ($\%\%\%$\*$$) {

	my ($node_id, $node2children, $id2name, $branch_attributes, $name_topnode, $fh,
		$option_bootlabel, $option_nodeid) = @_;

	my $tree = draw_subtree_dawg ($node_id, %{$node2children}, %{$id2name},
		%{$branch_attributes}, $option_bootlabel, $option_nodeid);

=set aside to see if it is necessary.
		# ADDED in creation of 'output_tree_dawg'. #
	my $attr = $branch_attributes->{$node_id};
	my $nodename = $id2name->{$node_id};
	(defined $nodename) or ($nodename = (defined $attr) ? $attr->[$INDX_INTNODENAME] : '');
=cut

		# when the node is an external node #
	(defined $node2children->{$node_id}) or ( ${$tree} =  "( ${$tree} )" ) ;

		# When the node is a top-node. # (ADDED in creation of 'output_tree_dawg'.) #
	unless (defined $branch_attributes->{$node_id}) {
	    (defined $name_topnode) and (${$tree} .= $name_topnode);
	}

	print $fh ${$tree} . "\;\n" ;

	return 1;

}		# End of the subroutine 'output_tree_dawg' #


# draw_subtree_dawg:
#	This modified version of 'draw_subtree' can also output names of interior nodes, if any.
#	(CREATED on Feg 19 (Wed), 2014)
#
# draw_subtree:
#	This subroutine outputs a part of a tree under a specified node
#	in a string of the Newick format.
#	It outputs the daughter nodes in the ascinding order of
#	the sizes of subtrees under them.
#	So the tree gets more and more complex as
#	it moves from left to right.
#
# INPUT: ($node_id, \%node2children, \%id2name, \%branch_attributes,
#	$option_bootlabel, $option_nodeid),
#	where $node_id is the ID of the node which is the top of
#	the part of the tree being output,
#	$option_bootlabel = 1 if you display bootstrap value at the branch,
#			=0 (or undef) at the node. 
#	$option_nodeid = 1 if you display node ID, =0 (or undef) otherwise.
#
sub draw_subtree_dawg ($\%\%\%$$) {

	my ($node_id, $node2children, $id2name, $branch_attributes,
		$option_bootlabel, $option_nodeid) = @_;

	$option_bootlabel = 0; # Forcefully set it at zero. (ADDED in creation of 'draw_subtree_dawg'.)

	my $tree = '';

	my $children = $node2children->{$node_id};
	if (defined $children) {

	    $tree .= "( ";

	    my @children_info = (); # element = [node_ct, \$subtree];
	    foreach my $child (@{$children}) {
		my $nodes = fetch_all_offsprings ($child, %{$node2children});
		my $node_ct = (defined $nodes) ? @{$nodes} : 0;
		my $subtree =
		draw_subtree_dawg ($child, %{$node2children}, %{$id2name},
			%{$branch_attributes}, $option_bootlabel, $option_nodeid);
			push @children_info , [$node_ct, $subtree];
	    }

	    my @std_children = sort { $a->[0] <=> $b->[0] } @children_info;
	    my $ct_children = @std_children;
	    for (my $i=0; $i <$ct_children; $i++) {
		$i and ($tree .= ', ') ; 
		$tree .=  ${$std_children[$i]->[1]};
	    }

	    $tree .= " )" ;

		# a tentative revision on Nov 7 (Sun), 2004 #
	     $option_nodeid and ($tree .= "{$node_id}");
	     

	} else { # the $node_id is probably an external node #

	    my $nodename = $id2name->{$node_id};
	    unless (defined $nodename) {
		print STDERR "NO NAME for the external node ID $node_id.\n";
		$nodename = $node_id;
	    }
	    $tree .= ($option_nodeid ? ("$nodename" . "{$node_id}") : $nodename ) ;
	}

	my $upper_branch = $branch_attributes->{$node_id};

	if (defined $upper_branch) {

		# MODIFIED in creation of 'draw_subtree_dawg'. #
	    my ($br_len, $nodename) = @{$upper_branch}[$INDX_LENGTH, $INDX_INTNODENAME];
	    (defined $nodename) and ($tree .= $nodename);
	    (defined $br_len) and ($tree .=  ":$br_len");
=for the predecessor 'draw_subtree_dawg'.
	    my ($br_len, $boot) = @{$upper_branch}[$INDX_LENGTH, $INDX_BOOT];
	    if (defined $br_len) {
		if ($option_bootlabel) {
		    $tree .= (defined $boot) ? (":$br_len" . "[$boot]") : ":$br_len";
		} else {
		    $tree .= (defined $boot) ? "$boot:$br_len" : ":$br_len";
		}
	    }
=cut
	}

	return \$tree;

}		# End of the subroutine 'draw_subtree_dawg' #


# br_output_tree_dawg:
#	This modified version of 'br_output_tree' can output the names of interior nodes, if any.
#	(CREATED on Feb 19 (Wed), 2014)
#
# br_output_tree:
#	This subroutine outputs a part of a tree under a specified node
#	into a filehandle.
#	It outputs the daughter nodes just in the order they are stored in the
#	array @{$node2children->{$node_id}}.
#
# INPUT: ($node_id, \%node2children, \%id2name, \%branch_attributes, $name_topnode, $filehandle,
#	$option_bootlabel, $option_nodeid),
#	where $node_id is the ID of the node which is the top of the part of the tree being output,
#	$option_bootlabel = 1 if you dsiplay  bootstrap at the branch, =0 (or undef) at the node.
#	$option_nodeid = 1 if you display node ID, =0 (or undef) otherwise.
#
sub br_output_tree_dawg ($\%\%\%$\*$$) {

	my ($node_id, $node2children, $id2name, $branch_attributes, $name_topnode, $fh,
		$option_bootlabel, $option_nodeid) = @_;

	$option_bootlabel = 0; # Forcefully set it at Zero. (ADDED in creation of 'br_output_tree_dawg'.)

	my $tree = br_draw_subtree_dawg ($node_id, %{$node2children}, %{$id2name},
		%{$branch_attributes}, $option_bootlabel, $option_nodeid);

		# when the node is an external node #
	(defined $node2children->{$node_id}) or ( ${$tree} =  "( ${$tree} )" ) ;

		# When the node is the genuine top-node. # (ADDED in creation of 'br_output_tree_dawg'.) #
	unless (defined $branch_attributes->{$node_id}) {
	   (defined $name_topnode) and (${$tree} .= $name_topnode) ; 
	}

	print $fh ${$tree} . "\;\n" ;

	return 1;

}		# end of the subroutine 'br_output_tree_dawg' #


# br_draw_subtree_dawg:
#	This modified version of 'br_draw_subtree' can also output the names of interior nodes, if any.
#	(CREATED on Feb 19 (Wed), 2014)
#
# br_draw_subtree:
#	This subroutine outputs a part of a tree under a specified node
#	in a string of the Newick format.
#	It outputs the daughter nodes in the order
#	stored in the array @{$node2children->{$node_id}}.
#
# INPUT: ($node_id, \%node2children, \%id2name, \%branch_attributes,
#	$option_bootlabel, $option_nodeid),
#	where $node_id is the ID of the node which is the top of
#	the part of the tree being output,
#	$option_bootlabel = 1 if you display bootstrap value at the branch,
#			=0 (or undef) at the node. 
#	$option_nodeid = 1 if you display node ID, =0 (or undef) otherwise.
#
sub br_draw_subtree_dawg ($\%\%\%$$) {

	my ($node_id, $node2children, $id2name, $branch_attributes,
		$option_bootlabel, $option_nodeid) = @_;

	my $tree = '';

	my $children = $node2children->{$node_id};
	if (defined $children) {

	    $tree .= "( ";

	    my $ct_children = @{$children};
	    for (my $i=0; $i <$ct_children; $i++) {

		$i and ($tree .= ', ') ; 

		my $child = $children->[$i];
		my $subtree =
		br_draw_subtree_dawg ($child, %{$node2children}, %{$id2name},
		   %{$branch_attributes}, $option_bootlabel, $option_nodeid);
		$tree .=  ${$subtree};
	    }

	    $tree .= " )" ;

		# a tentative revision on Nov 7 (Sun), 2004 #
	     $option_nodeid and ($tree .= "{$node_id}");
	     

	} else { # the $node_id is probably an external node #

	    my $nodename = $id2name->{$node_id};
	    unless (defined $nodename) {
		print STDERR "[WANING 'br_draw_subtree'] NO NAME for the external node ID $node_id.\n";
		$nodename = $node_id;
	    }
	    $tree .= ($option_nodeid ? ("$nodename" . "{$node_id}") : $nodename ) ;
	}

	my $upper_branch = $branch_attributes->{$node_id};

	if (defined $upper_branch) {

	    my ($br_len, $nodename) = @{$upper_branch}[$INDX_LENGTH, $INDX_INTNODENAME];
	    (defined $nodename) and ($tree .= $nodename);
	    ((defined $br_len) and ($br_len =~ m/\S/)) and ($tree .= ":$br_len");
=for the predecessor 'br_draw_subtree_dawg'
	    my ($br_len, $boot) = @{$upper_branch}[$INDX_LENGTH, $INDX_BOOT];

		## REVISED on Thursday, Sep 21, 2006 ##
	    if ((defined $br_len) or (defined $boot)) {
		(defined $br_len) or ($br_len = '');
		if ($option_bootlabel) {
		    $tree .= (defined $boot) ? (":$br_len" . "[$boot]") : ":$br_len";
		} else {
		    $tree .= (defined $boot) ? "$boot:$br_len" : ":$br_len";
		}
	    }
=cut
	}

	return \$tree;

}		# End of the subroutine 'br_draw_subtree_dawg' #


# br_output_tree_sep_dawg:
#	This modified version of 'br_output_tree_sep' can also output the names of interior nodes, if any.
#	(CREATED on Feb 19 (Wed), 2014)
#
# br_output_tree_sep:
#	A revised version of 'br_output_tree' with the freedom of choice
#	of the 'separator' to delimit the nodes in the tree.
#
# br_output_tree:
#	This subroutine outputs a part of a tree under a specified node
#	into a filehandle.
#	It outputs the daughter nodes just in the ordered in the
#	array @{$node2children->{$node_id}}.
#
# INPUT: ($node_id, \%node2children, \%id2name, \%branch_attributes, $name_topnode, *${$filehandle},
#	$option_bootlabel, $option_nodeid, $separator),
#	where $node_id is the ID of the node which is the top of the part of the tree being output,
#	$option_bootlabel = 1 if you dsiplay  bootstrap at the branch, =0 (or undef) at the node.
#	$option_nodeid = 1 if you display node ID, =0 (or undef) otherwise.
#
sub br_output_tree_sep_dawg ($\%\%\%$\*$$$) {

	my ($node_id, $node2children, $id2name, $branch_attributes, $name_topnode, $fh,
		$option_bootlabel, $option_nodeid, $separator) = @_;

	$option_bootlabel = 0; # Forcefully set it at ZERO. (ADDED in creation of 'br_output_tree_sep_dawg'.)

	my $tree = br_draw_subtree_sep_dawg ($node_id, %{$node2children}, %{$id2name},
		%{$branch_attributes}, $option_bootlabel, $option_nodeid, $separator);

		# when the node is an external node #
	(defined $node2children->{$node_id}) or ( ${$tree} =  "($separator" . ${$tree} . "$separator)" ) ;

		# When the node is the top-node. # (ADDED in creation of 'br_output_tree_sep_dawg'.)
	unless (defined $branch_attributes->{$node_id}) {
	   (defined $name_topnode) and (${$tree} .= $name_topnode) ; 
	}

	print $fh ${$tree} . "\;\n" ;

	return 1;

}		# end of the subroutine 'br_output_tree_sep_dawg' #


# br_draw_subtree_sep_dawg:
#	This modified version of 'br_draw_subtree_sep' can also output
#	the names of interior nodes, if any.
#	(CREATED on Sep 19 (Wed), 2014)
#
# br_draw_subtree_sep:
#	A revised version of 'br_draw_subtree' with a freedom of choice
#	of the 'sepatator' that delimits the nodes in the output tree.
#
# br_draw_subtree:
#	This subroutine outputs a part of a tree under a specified node
#	in a string of the Newick format.
#	It outputs the daughter nodes in the order
#	stored in the array @{$node2children->{$node_id}}.
#
# INPUT: ($node_id, $node2children, $id2name, $branch_attributes,
#	$option_bootlabel, $option_nodeid, $separator),
#	where $node_id is the ID of the node which is the top of
#	the part of the tree being output,
#	$option_bootlabel = 1 if you display bootstrap value at the branch,
#			=0 (or undef) at the node. 
#	$option_nodeid = 1 if you display node ID, =0 (or undef) otherwise.
#	$separator specifies the separator that delimits the nodes in the output tree.
#
sub br_draw_subtree_sep_dawg ($\%\%\%$$$) {

	my ($node_id, $node2children, $id2name, $branch_attributes,
		$option_bootlabel, $option_nodeid, $separator) = @_;

	my $tree = '';

	my $children = $node2children->{$node_id};
	if (defined $children) {

	    $tree .= "($separator";

	    my $ct_children = @{$children};
	    for (my $i=0; $i <$ct_children; $i++) {

		$i and ($tree .= ',' . $separator) ; 

		my $child = $children->[$i];
		my $subtree =
		br_draw_subtree_sep_dawg ($child, %{$node2children}, %{$id2name},
		   %{$branch_attributes}, $option_bootlabel, $option_nodeid, $separator);
		$tree .=  ${$subtree};
	    }

	    $tree .= "$separator)" ;

		# a tentative revision on Nov 7 (Sun), 2004 #
	     $option_nodeid and ($tree .= "{$node_id}");
	     

	} else { # the $node_id is probably an external node #

	    my $nodename = $id2name->{$node_id};
	    unless (defined $nodename) {
		print STDERR "[WANING 'br_draw_subtree_sep_dawg'] NO NAME for the external node ID $node_id.\n";
		$nodename = $node_id;
	    }
	    $tree .= ($option_nodeid ? ("$nodename" . "{$node_id}") : $nodename ) ;
	}

		### RESTART FROM HERE ###

	my $upper_branch = $branch_attributes->{$node_id};

	if (defined $upper_branch) {

		# MODIFIED in creation of 'br_draw_subtree_sep_dawg'. #
	    my ($br_len, $nodename) = @{$upper_branch}[$INDX_LENGTH, $INDX_INTNODENAME];
	    (defined $nodename) and ($tree .= $nodename);
	    ((defined $br_len) and ($br_len =~ m/\S/)) and ($tree .= ":$br_len");
=for the predecessor 'br_draw_subtree_sep'.
	    my ($br_len, $boot) = @{$upper_branch}[$INDX_LENGTH, $INDX_BOOT];

			## REVISED  on Thursday, Sep 21, 2006 ##
	    if ((defined $br_len) or (defined $boot)) {
		(defined $br_len) or ($br_len = '');
		if ($option_bootlabel) {
		    $tree .= (defined $boot) ? (":$br_len" . "[$boot]") : ":$br_len";
		} else {
		    $tree .= (defined $boot) ? "$boot:$br_len" : ":$br_len";
		}
	    }
=cut
	}

	return \$tree;

}		# end of the subroutine 'br_draw_subtree_sep_dawg' #


=for the predecessor 'MyTreeManipu_II.pm'.

sub topo_subtree ($\%\%\%);

# topo_subtree: This subroutine returns the reference to  a string
#		which shows a simple tree in which each sequence name
#		is replaced by a  simple code indicating its source species.
#		It outputs the daughter nodes in the ascinding order of the sizes of subtrees under them.
#		So the tree gets more and more complex as it moves from left to right.
#
# INPUT: ($node_id, \%node2children, \%id2name, \%name2code),
#
sub topo_subtree ($\%\%\%) {

	my ($node_id, $node2children, $id2name, $name2code) = @_;

	my $topo = '';

	my $children = $node2children->{$node_id};
	if (defined $children) {

	    $topo .= "(";

	    my @children_info = (); # element = [node_ct, \$subtopo];
	    foreach my $child (@{$children}) {
		my $nodes = fetch_all_offsprings ($child, %{$node2children});
		my $node_ct = (defined $nodes) ? @{$nodes} : 0;
		my $subtopo =
		topo_subtree ($child, %{$node2children}, %{$id2name}, %{$name2code});
			push @children_info , [$node_ct, $subtopo];
	    }
	    my @std_children = sort { $a->[0] <=> $b->[0] } @children_info;
	    my $ct_children = @std_children;
	    for (my $i=0; $i <$ct_children; $i++) {
		$i and ($topo .= ',') ; 
		$topo .=  ${$std_children[$i]->[1]};
	    }

	    $topo .= ")" ;

	} else { # the $node_id is probably an external node #

	    my $nodename = $id2name->{$node_id};
	    unless (defined $nodename) {
		print STDERR "NO NAME for the external node ID $node_id.\n";
		$nodename = $node_id;
	    }
	    my $code  = $name2code->{$nodename};
	    unless (defined $code) {
		print STDERR "NO CODE for the external node ID $node_id.\n";
		$code = $node_id;
	    }
	    $topo .= $code;
	}

	return \$topo;

}		# end of the subroutine topo_subtree #

=cut  # END of "for the predecessor 'MyTreeManipu_II.pm'."


1;		# a "spell" which makes the module "use"-able and/or "require"-able #
