# Supplementary material for: Characterization of multiple sequence alignment errors using complete-likelihood score and position-shift map
Source: BMC Bioinformatics. 2016 Mar 18;17:133. doi: 10.1186/s12859-016-0945-5 (PMC4799563; doi:10.1186/s12859-016-0945-5)
Supplement: Additional file 2: — The ZIP archive of a package that contains the original versions of Perl modules and scripts used for creating the simulated and reconstructed MSAs and for analyzing these MSAs. It also contains a README file that describes how to use the modules and scripts. (The modules and scripts will run on a Mac OS X terminal. And it will probably run on other UNIX platforms, although we have not tested whether they indeed do.) The package also contains the Dawg control files that were used for the simulations. The latest version of the package (“ComplLiMment_P.verxxx”) can be found in the ‘lolipog’ directory at the FTP repository of the Bioinformatics Organization [85]. (ZIP 4746 kb) [file 12859_2016_945_MOESM2_ESM.zip › additional_file_2/ComplLiMment_P.ver0.6.1.2/MyPerlModules_LOLIPOG/MyTreeManipu_II_spe.pm]

package MyTreeManipu_II_spe;
#
###################################################################################
#	FA_LOLIPOG_P: A package to calculate First-Approximate LOg-LIkelihood for the Pattern Of Gaps
#		of a given MSA (almost exclusively via Perl modules and scripts).
#
#	Version 0.5: Copyright (C) 2014 Kiyoshi Ezawa
#
#    This package is free software: you can redistribute it and/or modify
#    it under the terms of the GNU General Public License as published by
#    the Free Software Foundation, either version 3 of the License, or
#    (at your option) any later version.
#
#    This package is distributed in the hope that it will be useful,
#    but WITHOUT ANY WARRANTY; without even the implied warranty of
#    MERCHANTABILITY or FITNESS FOR A PARTICULAR PURPOSE.  See the
#    GNU General Public License for more details.
#
#    You should have received a copy of the GNU General Public License, "GNU_GPL.txt",
#    along with this package.  If not, see <http://www.gnu.org/licenses/>.
#
#    The author can be contacted by e-mailing to <kezawa dot ezawa3 at gmail dot com>
#    (replace " dot " and " at " with "." and "@", respectively).
###################################################################################
#
# MyTreeManipu_II_spe.pm:
#	This module processes more special types of tree inputs and/or outputs.
#
# MyTreeManipu_II.pm: This package can process more general types of trees,
#	(i.e. NOT limited to binary trees with trichotomous top nodes).
#	It is also consistent with the format of the taxonomy tree which are handled by
#	the module 'MyTaxonomy.pm'.
#
# MyTreeManipu.pm: This package performs basic tree manipulations.
#
#  Subroutines whose substitutes are available in this module ('MyTreeManipu_II.pm')
#	or in 'MyTaxonomy.pm':
#   our @EXPORT = qw(retrieve_top_node confine_outgroup print_unrooted);
#   our @EXPORT_OK = qw(switch_topnode  print_subtree topo_unrooted topo_subtree
#		list_sequences fetch_node_series dist_nodes
#		    );
#
# Subroutines whose substitutes are not available yet:
#   our @EXPORT_OK = ( retrieve_bootstrap  prod_bootstrap );
#

use strict;
use warnings;
use MyArrayManipu qw( diff_array union_array );
use MyTaxonomy qw( fetch_ancestry fetch_last_common_ancestor_ov2 fetch_common_ancestors
		 fetch_ext_offsprings fetch_all_offsprings );
use MyTreeManipu_II qw( );

use Exporter;

our @ISA = qw(Exporter);

##sub rec_fillin_boot (\@\$);
#sub rec_prod_boot (\@\@);


our @EXPORT_OK = qw(
	replace_nodeids
	input_ext_tree_file read_ext_tree_file
	input_ext_subtree
			) ;
	## copy_tree
	## output_tree draw_subtree
	## br_output_tree br_draw_subtree topo_subtree
	## br_output_tree_sep br_draw_subtree_sep

sub read_ext_tree_file (\$\$\%\%\%\%\%\%);
## sub draw_subtree ($\%\%\%$$);
## sub br_draw_subtree ($\%\%\%$$);
## sub br_draw_subtree_sep ($\%\%\%$$$);

our $TOP_NODE = $MyTreeManipu_II::TOP_NODE;
our $INDX_LENGTH = $MyTreeManipu_II::INDX_LENGTH;
our $INDX_BOOT = $MyTreeManipu_II::INDX_BOOT;
## our $START_GROUP = '('; # the symbol marking the start of the grouping of nodes.
## our $END_GROUP = ')'; # the symbol marking the end of the grouping of nodes.


=Five important hash tables which describe a tree ###
#
# %node2parent = (node_ID => parent_ID, ...)  # top_node_ID => undef
# %node2children = (node_ID => [a list of child ID's], ...) # external_node_ID => undef
# %name2id = (node_name => node_ID, ...) # including $TOP_NODE => top_node_ID
# %id2name = (node_ID => node_name, ...)  # NOT including top_node_ID => $TOP_NODE,
#					 # because we can always identify the top-node by
#					# checking if $node2parent{$node_id} is defined or not.
#
# %branch_attributes = (ID of the nearest downstream node => [length, bootstrap, ...], ...)
#	--- swapped when the top node is shifted.
=cut


# replace_nodeids:
#	This subroutine replaces old node IDs with new ones.
#	If there is no new ID correspinding to an old ID,
#	it assigns a new ID that never disturbs the existing correspondence.
#
# INPUT: (\%node2parent, \%node2children, \%name2id, %id2name, %branch_attributes, %oldid2newid), where
#	%node2parent = ($node_id => $parent_id, ...);
#	%node2children = ($node_id => [a list of child IDs], ...);
#	%name2id = ($node_name => $node_id, ...);
#	%id2name = ($node_id => $node_name, ...);
#	%branch_attributes = ($node_id => [attributes of the branch immediately above the node], ...);
#	%oldid2newid = ($old_node_id => $new_node_id,...).
#
# OUTPUT: 1 if the subroutine succeeded,
#	  0 if it failed.
#
sub replace_nodeids (\%\%\%\%\%\%) {

	my ($node2pa, $node2chi, $name2id, $id2name, $br_attr, $oldid2newid) = @_;

		# Identify the maximum value of the new node ID #
	my $maxid = 0;
	foreach my $oldid (keys %{$oldid2newid}) { # The 1st foreach-loop #
	    my $newid = $oldid2newid->{$oldid};
	    ($maxid < $newid) and ($maxid = $newid);
	}			# End of the 1st foreach-loop #
	my $extra_id = $maxid + 1;

		# replace the values in %{$name2id} #
	foreach my $name (keys %{$name2id}) { # The 2nd foreach-loop #
	    my $id = $name2id->{$name};
	    my $newid = $oldid2newid->{$id};
	    unless (defined $newid) {
		$oldid2newid->{$id} = $newid = $extra_id;
		$extra_id++;
	    }
	    $name2id->{$name} = $newid;
	}				# End of the 2nd foreach-loop #

		# replace node IDs in the remaining hashes #
	my %new_node2pa; my %new_node2chi; my %new_id2name; my %new_br_attr;

		# %{$node2pa} #
	foreach my $node (keys %{$node2pa}) { # The 3rd foreach-loop #
	    my $parent = $node2pa->{$node};
	    my $newid = $oldid2newid->{$node};
	    unless (defined $newid) {
		$oldid2newid->{$node} = $newid = $extra_id;
		$extra_id++;
	    }
	    my $new_pa = $oldid2newid->{$parent};
	    unless (defined $new_pa) {
		$oldid2newid->{$parent} = $new_pa = $extra_id;
		$extra_id++;
	    }
	    $new_node2pa{$newid} = $new_pa;
	}				# End of the 3rd foreach-loop #
	%{$node2pa} = %new_node2pa;

		# %{$node2chi} #
	foreach my $node (keys %{$node2chi}) { # The 4th foreach-loop # 
	    my $newid = $oldid2newid->{$node};
	    unless (defined $newid) {
		$oldid2newid->{$node} = $newid = $extra_id;
		$extra_id++;
	    }
	    my $children = $node2chi->{$node};
	    my @new_children = ();
	    foreach my $ch (@{$children}) { # The inner foreach-loop #
		my $new_ch = $oldid2newid->{$ch};
		unless (defined $new_ch) {
		    $oldid2newid->{$ch} = $new_ch = $extra_id;
		    $extra_id++;
		}
		push @new_children, $new_ch;
	    }
	    $new_node2chi{$newid} = \@new_children;
	}				# End of the 4th foreach-loop #
	%{$node2chi} = %new_node2chi;

		# %{$id2name} #
	foreach my $id (keys %{$id2name}) { # The 5th foreach-loop #
	    my $name = $id2name->{$id};
	    (defined $name) or next;
	    my $newid = $oldid2newid->{$id};
	    unless (defined $newid) {
		$oldid2newid->{$id} = $newid = $extra_id;
		$extra_id++;
	    }
	    $new_id2name{$newid} = $name;
	}			# End of the 5th foreach-loop #
	%{$id2name} = %new_id2name;

		# %{$br_attr} #
	foreach my $id (keys %{$br_attr}) { # The 6th foreach-loop # 
	    my $attr = $br_attr->{$id};
	    (defined $attr) or next;
	    my $newid = $oldid2newid->{$id};
	    unless (defined $newid) {
		$oldid2newid->{$id} = $newid = $extra_id;
		$extra_id++;
	    }
	    $new_br_attr{$newid} = $attr;
	}			# End of the 6th foreach-loop #
	%{$br_attr} = %new_br_attr;

	return 1;

}		# end of the subroutine 'replace_nodeids' #


# input_ext_tree_file:
#	This subroutine reads in a tree file and stores the information on a whole tree.
#	This is actually an I/O interface of the subroutine 'read_tree_file'.
#
# INPUT is supposed to start with the left parenthesis ('(') , and end with the semicolon ';',
# possibly with some comments written in alphabets,
# and children are supposed to be separated by the comma (',').
#
# $fl_dis_nodeids = 1 if you want to use the node IDs displayed in the input tree,
#		  = 0 if you want to use the node ID assigned while reading in the tree.
#
# OUTPUT: \%nodeid2disid if the subroutine succeeded,
#	  undef if it failed,
#	where
#	%nodeid2disid = ($node_id assigned when read in => $node_id displayed in the input, ...).
#
sub input_ext_tree_file (\$\%\%\%\%\%$) {

	my ($input, $node2parent, $node2children, $name2id, $id2name,
		$branch_attributes, $fl_dis_nodeids) = @_; 

	${$input} =~ s/\;\s*$//; # remove trailing white spaces plus the ending mark of the tree.
	my ($top_info) = (${$input} =~ m/([^\)]+)$/ );
	if (defined $top_info) {
	    my $len_topinfo = length ($top_info);
	    substr (${$input}, -$len_topinfo, $len_topinfo, '');
	}

	unless (${$input} =~ s/^\s*\(\s*// ) { # remove the left parenthesis at the beginning of the tree
	    print STDERR "ILLEGAL input for 'input_tree_file' .\n";
	    return undef;
	}

	my $node_id = 0;

	my %nodeid2disid; # ($node_id read in => $node_id displayed in the input, ...)

	unless ( read_ext_tree_file (${$input}, $node_id, %{$node2parent}, %{$node2children},
			%{$name2id}, %{$id2name}, %{$branch_attributes}, %nodeid2disid) ) {

	    print STDERR "'read_tree_file' failed at the node ID $node_id .\n";
	    return undef;
	}

	$name2id->{$TOP_NODE} = $node_id;

	if (defined $branch_attributes->{$node_id}) {
		print STDERR "CAUTION: the top_node (ID:$node_id) has somehow information on its 'upper branch', which CANNOT exist:\n";
		print STDERR ' ' x 5 . '{' . join (', ' , @{$branch_attributes->{$node_id}} ) . "\} .\n";
		undef $branch_attributes->{$node_id};
	}

		## A Distinctive Addition to the predesessor 'input_ext_tree_file' ##
	my ($new_topid) = (defined $top_info) ? ($top_info =~ m/\{([^{}]+)\}/) : (undef);
	(defined $new_topid) and ($nodeid2disid{$node_id} = $new_topid);
	if ($fl_dis_nodeids) {
	    replace_nodeids (%{$node2parent}, %{$node2children}, %{$name2id}, %{$id2name}, %{$branch_attributes}, %nodeid2disid);
	}

	return \%nodeid2disid;

}		# end of the subroutine 'input_ext_tree_file' #


# input_ext_subtree: This subroutine was made to retrieve the complete information from an
#	output of the subroutine 'draw_subtree'.
#
sub input_ext_subtree (\$$) {

	my ($in_subtree, $fl_dis_nodeids) = @_;
	${$in_subtree} =~ s/\s*\;\s*$//;

	my ($dist, $boot) ;

		## REVISED from the predecessor 'input_ext_subtree' ##
	##my ($appended) = (${$in_subtree} =~ m/([^\)]+)$/ );
	my ($appended) = (${$in_subtree} =~ m/([^\)\}]+)$/ );
	if (defined $appended) {
	    my $app_len = length ($appended);
	    substr (${$in_subtree}, - $app_len, $app_len, ';'); # remove the appended information from the input
	}

	my %node2parent = my %node2children = my %name2nodeid = my %nodeid2name = my %branch_attributes = ();

	unless ( input_ext_tree_file (${$in_subtree},
		%node2parent, %node2children, %name2nodeid, %nodeid2name, %branch_attributes, $fl_dis_nodeids) ) {

		print STDERR "'input_tree_file' failed.\n";
		return (undef, undef, undef, undef, undef);
	}

	if ( defined $appended) {

			# when -bootlabel=node
		my ($bootstrap, $br_len) = split /\:/, $appended;

			# when -bootlabel=branch
		($bootstrap eq '') and ( ($br_len, $bootstrap) = ($appended =~ m/^\:([^\[]+)\[([^\]]+)\]/ ) );

			# when the branch has no bootstrap value displayed
		(defined $br_len) or ( ($br_len  = $appended) =~ s/^\:// ) ;
		( (defined $bootstrap) and ($bootstrap eq '') ) and (undef $bootstrap);

		my $topnode = $name2nodeid{$TOP_NODE};
		$branch_attributes{$topnode} = [$br_len, $bootstrap];
	}

	return (\%node2parent, \%node2children, \%name2nodeid, \%nodeid2name, \%branch_attributes );

}		# end of the subroutine 'input_ext_subtree' #


# read_ext_tree_file: This subroutine reads in (a part of) a extended tree-file text
#		and stores the information on the 5 hash tables describing trees.
#
# INPUT is supposed to start with a left parenthesis ('(') ,
#	which must have been removed before being passed to this subroutine,
#	and end with a right parenthesis followed by a semicolon ';',
# 	possibly with some comments (in alphabets) in between,
#	and children are supposed to be separated by commas (',').
#
# 	%nodeid2disid = ($node_id read in => $node_id displayed, ...)
#
sub read_ext_tree_file (\$\$\%\%\%\%\%\%) {

	my ($input, $node_id, $node2parent, $node2children, $name2id, $id2name, $branch_attributes, $nodeid2disid) = @_;

	my @children = ();

	#while (${$input} !~ m/^\)/ ) ) { # the outermost while #
	while ( !(${$input} =~ s/^\)\s*// ) ) { # the outermost while
			# --- continues untill it reaches the end of the group of nodes

	    if (${$input} =~ s/^\s*\(\s*// ) { # reading in a group of nodes #

		unless (read_ext_tree_file (${$input}, ${$node_id}, %{$node2parent}, %{$node2children},
				%{$name2id}, %{$id2name}, %{$branch_attributes}, %{$nodeid2disid} ) ) {
			return 0; # error occurred #
		}

		push @children, ${$node_id};

	    } else { # reading in a single node (probably external) #

		my ($tmp) = (${$input} =~ m/^([^\,\)]+)/ );
		unless (defined $tmp)  {
			print STDERR "Unexpected input : " . substr (${$input}, 0, 10) . "...\n";
			return 0;
		}

		substr (${$input}, 0, length ($tmp) , ''); # remove $tmp from the input

		$tmp =~ s/\s+$//;

		#my ($seqname, $br_len) = ($tmp =~ m/^([^\:]+)\:([^\:]+)/ );
		my ($seqname, $br_len) = split /\:/, $tmp;
		(defined $seqname) or ($seqname = $tmp);
		${$node_id}++;

			## An important addition to the predecessor 'read_tree_file' ##
		$seqname =~ s/\s+$//;
		if ($seqname =~ s/\}$//) {
		    my ($disid) = ($seqname =~ m/\{(\d+)$/ );
		    if (defined $disid) {
			my $len = length ($disid) + 1;
			substr ($seqname, - $len, $len, '');
			$nodeid2disid->{${$node_id}} = $disid;
		    } else {
			$seqname .= '}';
		    }
		}

		push @children, ${$node_id};
		$name2id->{$seqname} = ${$node_id};
		$id2name->{${$node_id}} = $seqname;

		

		(defined $br_len) and ($branch_attributes->{${$node_id} } = [$br_len, undef] );

	    }

	    ${$input} =~ s/^\,\s*//; # remove the comma delimiting this group from the following one

	}		# end of the outermost while #

	##${$input} =~ s/^\)\s*//;

	${$node_id}++; # The ID of the node that has just been read in.

	$node2children->{${$node_id}} = \@children;
	foreach my $child (@children) { $node2parent->{$child} = ${$node_id}; }
		
	my ($tmp) = (${$input} =~ m/^([^\,\)]+)/ ); # information belonging to the immediate upper branch 
	if (defined $tmp) {

	    substr (${$input}, 0, length ($tmp), '' ); # remove $tmp from the input
	    $tmp =~ s/\s+$//;

		## An important addition to the predecessor 'read_tree_file' ##
	    if ($tmp =~ s/^\{//) {
		my ($disid) = ($tmp =~ m/^(\d+)\}/ );
		if (defined $disid) {
	  	   substr ($tmp, 0, length ($disid) + 1, '');
		   $nodeid2disid->{${$node_id}} = $disid;
		} else {
		   $tmp = '{' . $tmp;
		}
	    }

	    	# when -bootlabel=node
	    my ($bootstrap, $br_len) = split /\:/, $tmp;

	    	# when -bootlabel=branch
	    ($bootstrap eq '') and ( ($br_len, $bootstrap) = ($tmp =~ m/^\:([^\[]+)\[([^\]]+)\]/ ) );

	    	# when the branch has no bootstrap value displayed
	    (defined $br_len) or ( ($br_len  = $tmp) =~ s/^\:// ) ;
	    ( (defined $bootstrap) and ($bootstrap eq '') ) and (undef $bootstrap);

	    $branch_attributes->{${$node_id}} = [$br_len, $bootstrap];
	}

	return 1;

}		# end of the subroutine 'read_ext_tree_file' #


=set aside for potential later use

# copy_tree: This subroutine copies 4 out of 5 hashes which describes a tree.
#	This does NOT copy %id2name with the assumption that they will not change forever.
#
sub copy_tree (\%\%\%\%) {

	my ($node2parent, $node2children, $name2id, $branch_attributes) = @_;

	my %cp_node2parent = %{$node2parent};
	my %cp_node2children;
	foreach my $node (%{$node2children}) {
	    my $children = $node2children->{$node};
 	    (defined $children) or next;
	    my @cp_children = @{$children};
	    $cp_node2children{$node} = \@cp_children;
	}
	my %cp_name2id = %{$name2id};
	my %cp_br_attr;
	foreach my $node (%{$branch_attributes}) {
	    my $attributes = $branch_attributes->{$node};
	    (defined $attributes) or next;
	    my @cp_attributes = @{$attributes};
	    $cp_br_attr{$node} =  \@cp_attributes;
	}

	return (\%cp_node2parent, \%cp_node2children, \%cp_name2id, \%cp_br_attr) ;

}		# end of the subroutine copy_tree #


###=for the moment, comment out the following subroutines in order to test the script little by little

# output_tree: This subroutine outputs a part of a tree under a specified node into a filehandle.
#		It outputs the daughter nodes in the ascinding order of the sizes of subtrees under them.
#
# INPUT: ($node_id, $node2children, $id2name, $branch_attributes, $filehandle,
#	$option_bootlabel, $option_nodeid),
#	where $node_id is the ID of the node which is the top of the part of the tree being output,
#	$option_bootlabel = 1 if you dsiplay  bootstrap at the branch, =0 (or undef) at the node.
#	$option_nodeid = 1 if you display node ID, =0 (or undef) otherwise.
#
sub output_tree ($\%\%\%\*$$) {

	my ($node_id, $node2children, $id2name, $branch_attributes, $fh,
		$option_bootlabel, $option_nodeid) = @_;

	my $tree = draw_subtree ($node_id, %{$node2children}, %{$id2name},
		%{$branch_attributes}, $option_bootlabel, $option_nodeid);

		# when the node is an external node #
	(defined $node2children->{$node_id}) or ( ${$tree} =  "( ${$tree} )" ) ;


	print $fh ${$tree} . "\;\n" ;

	return 1;

}		# end of the subroutine output_tree #


# draw_subtree:
#	This subroutine outputs a part of a tree under a specified node
#	in a string of the Newick format.
#	It outputs the daughter nodes in the ascinding order of
#	the sizes of subtrees under them.
#	So the tree gets more and more complex as
#	it moves from left to right.
#
# INPUT: ($node_id, $node2children, $id2name, $branch_attributes,
#	$option_bootlabel, $option_nodeid),
#	where $node_id is the ID of the node which is the top of
#	the part of the tree being output,
#	$option_bootlabel = 1 if you display bootstrap value at the branch,
#			=0 (or undef) at the node. 
#	$option_nodeid = 1 if you display node ID, =0 (or undef) otherwise.
#
sub draw_subtree ($\%\%\%$$) {

	my ($node_id, $node2children, $id2name, $branch_attributes,
		$option_bootlabel, $option_nodeid) = @_;

	my $tree = '';

	my $children = $node2children->{$node_id};
	if (defined $children) {

	    $tree .= "( ";

	    my @children_info = (); # element = [node_ct, \$subtree];
	    foreach my $child (@{$children}) {
		my $nodes = fetch_all_offsprings ($child, %{$node2children});
		my $node_ct = (defined $nodes) ? @{$nodes} : 0;
		my $subtree =
		draw_subtree ($child, %{$node2children}, %{$id2name},
			%{$branch_attributes}, $option_bootlabel, $option_nodeid);
			push @children_info , [$node_ct, $subtree];
	    }

	    my @std_children = sort { $a->[0] <=> $b->[0] } @children_info;
	    my $ct_children = @std_children;
	    for (my $i=0; $i <$ct_children; $i++) {
		$i and ($tree .= ', ') ; 
		$tree .=  ${$std_children[$i]->[1]};
	    }

	    $tree .= " )" ;

		# a tentative revision on Nov 7 (Sun), 2004 #
	     $option_nodeid and ($tree .= "{$node_id}");
	     

	} else { # the $node_id is probably an external node #

	    my $nodename = $id2name->{$node_id};
	    unless (defined $nodename) {
		print STDERR "NO NAME for the external node ID $node_id.\n";
		$nodename = $node_id;
	    }
	    $tree .= ($option_nodeid ? ("$nodename" . "{$node_id}") : $nodename ) ;
	}

	my $upper_branch = $branch_attributes->{$node_id};

	if (defined $upper_branch) {
	    my ($br_len, $boot) = @{$upper_branch}[$INDX_LENGTH, $INDX_BOOT];
	    if (defined $br_len) {
		if ($option_bootlabel) {
		    $tree .= (defined $boot) ? (":$br_len" . "[$boot]") : ":$br_len";
		} else {
		    $tree .= (defined $boot) ? "$boot:$br_len" : ":$br_len";
		}
	    }
	}

	return \$tree;

}		# end of the subroutine draw_subtree #


# br_output_tree:
#	This subroutine outputs a part of a tree under a specified node
#	into a filehandle.
#	It outputs the daughter nodes just in the ordered in the
#	array @{$node2children->{$node_id}}.
#
# INPUT: ($node_id, $node2children, $id2name, $branch_attributes, $filehandle,
#	$option_bootlabel, $option_nodeid),
#	where $node_id is the ID of the node which is the top of the part of the tree being output,
#	$option_bootlabel = 1 if you dsiplay  bootstrap at the branch, =0 (or undef) at the node.
#	$option_nodeid = 1 if you display node ID, =0 (or undef) otherwise.
#
sub br_output_tree ($\%\%\%\*$$) {

	my ($node_id, $node2children, $id2name, $branch_attributes, $fh,
		$option_bootlabel, $option_nodeid) = @_;

	my $tree = br_draw_subtree ($node_id, %{$node2children}, %{$id2name},
		%{$branch_attributes}, $option_bootlabel, $option_nodeid);

		# when the node is an external node #
	(defined $node2children->{$node_id}) or ( ${$tree} =  "( ${$tree} )" ) ;

	print $fh ${$tree} . "\;\n" ;

	return 1;

}		# end of the subroutine 'br_output_tree' #


# br_draw_subtree:
#	This subroutine outputs a part of a tree under a specified node
#	in a string of the Newick format.
#	It outputs the daughter nodes in the order
#	stored in the array @{$node2children->{$node_id}}.
#
# INPUT: ($node_id, $node2children, $id2name, $branch_attributes,
#	$option_bootlabel, $option_nodeid),
#	where $node_id is the ID of the node which is the top of
#	the part of the tree being output,
#	$option_bootlabel = 1 if you display bootstrap value at the branch,
#			=0 (or undef) at the node. 
#	$option_nodeid = 1 if you display node ID, =0 (or undef) otherwise.
#
sub br_draw_subtree ($\%\%\%$$) {

	my ($node_id, $node2children, $id2name, $branch_attributes,
		$option_bootlabel, $option_nodeid) = @_;

	my $tree = '';

	my $children = $node2children->{$node_id};
	if (defined $children) {

	    $tree .= "( ";

	    my $ct_children = @{$children};
	    for (my $i=0; $i <$ct_children; $i++) {

		$i and ($tree .= ', ') ; 

		my $child = $children->[$i];
		my $subtree =
		br_draw_subtree ($child, %{$node2children}, %{$id2name},
		   %{$branch_attributes}, $option_bootlabel, $option_nodeid);
		$tree .=  ${$subtree};
	    }

	    $tree .= " )" ;

		# a tentative revision on Nov 7 (Sun), 2004 #
	     $option_nodeid and ($tree .= "{$node_id}");
	     

	} else { # the $node_id is probably an external node #

	    my $nodename = $id2name->{$node_id};
	    unless (defined $nodename) {
		print STDERR "[WANING 'br_draw_subtree'] NO NAME for the external node ID $node_id.\n";
		$nodename = $node_id;
	    }
	    $tree .= ($option_nodeid ? ("$nodename" . "{$node_id}") : $nodename ) ;
	}

	my $upper_branch = $branch_attributes->{$node_id};

	if (defined $upper_branch) {
	    my ($br_len, $boot) = @{$upper_branch}[$INDX_LENGTH, $INDX_BOOT];

		## REVISED on Thursday, Sep 21, 2006 ##
	    if ((defined $br_len) or (defined $boot)) {
		(defined $br_len) or ($br_len = '');
		if ($option_bootlabel) {
		    $tree .= (defined $boot) ? (":$br_len" . "[$boot]") : ":$br_len";
		} else {
		    $tree .= (defined $boot) ? "$boot:$br_len" : ":$br_len";
		}
	    }
	}

	return \$tree;

}		# end of the subroutine br_draw_subtree #


# br_output_tree_sep:
#	A revised version of 'br_output_tree' with the freedom of choice
#	of the 'separator' to delimit the nodes in the tree.
#
# br_output_tree:
#	This subroutine outputs a part of a tree under a specified node
#	into a filehandle.
#	It outputs the daughter nodes just in the ordered in the
#	array @{$node2children->{$node_id}}.
#
# INPUT: ($node_id, $node2children, $id2name, $branch_attributes, $filehandle,
#	$option_bootlabel, $option_nodeid, $separator),
#	where $node_id is the ID of the node which is the top of the part of the tree being output,
#	$option_bootlabel = 1 if you dsiplay  bootstrap at the branch, =0 (or undef) at the node.
#	$option_nodeid = 1 if you display node ID, =0 (or undef) otherwise.
#
sub br_output_tree_sep ($\%\%\%\*$$$) {

	my ($node_id, $node2children, $id2name, $branch_attributes, $fh,
		$option_bootlabel, $option_nodeid, $separator) = @_;

	my $tree = br_draw_subtree_sep ($node_id, %{$node2children}, %{$id2name},
		%{$branch_attributes}, $option_bootlabel, $option_nodeid, $separator);

		# when the node is an external node #
	(defined $node2children->{$node_id}) or ( ${$tree} =  "($separator" . ${$tree} . "$separator)" ) ;

	print $fh ${$tree} . "\;\n" ;

	return 1;

}		# end of the subroutine 'br_output_tree_sep' #


# br_draw_subtree_sep:
#	A revised version of 'br_draw_subtree' with a freedom of choice
#	of the 'sepatator' that delimits the nodes in the output tree.
#
# br_draw_subtree:
#	This subroutine outputs a part of a tree under a specified node
#	in a string of the Newick format.
#	It outputs the daughter nodes in the order
#	stored in the array @{$node2children->{$node_id}}.
#
# INPUT: ($node_id, $node2children, $id2name, $branch_attributes,
#	$option_bootlabel, $option_nodeid, $separator),
#	where $node_id is the ID of the node which is the top of
#	the part of the tree being output,
#	$option_bootlabel = 1 if you display bootstrap value at the branch,
#			=0 (or undef) at the node. 
#	$option_nodeid = 1 if you display node ID, =0 (or undef) otherwise.
#	$separator specifies the separator that delimits the nodes in the output tree.
#
sub br_draw_subtree_sep ($\%\%\%$$$) {

	my ($node_id, $node2children, $id2name, $branch_attributes,
		$option_bootlabel, $option_nodeid, $separator) = @_;

	my $tree = '';

	my $children = $node2children->{$node_id};
	if (defined $children) {

	    $tree .= "($separator";

	    my $ct_children = @{$children};
	    for (my $i=0; $i <$ct_children; $i++) {

		$i and ($tree .= ',' . $separator) ; 

		my $child = $children->[$i];
		my $subtree =
		br_draw_subtree_sep ($child, %{$node2children}, %{$id2name},
		   %{$branch_attributes}, $option_bootlabel, $option_nodeid, $separator);
		$tree .=  ${$subtree};
	    }

	    $tree .= "$separator)" ;

		# a tentative revision on Nov 7 (Sun), 2004 #
	     $option_nodeid and ($tree .= "{$node_id}");
	     

	} else { # the $node_id is probably an external node #

	    my $nodename = $id2name->{$node_id};
	    unless (defined $nodename) {
		print STDERR "[WANING 'br_draw_subtree_sep'] NO NAME for the external node ID $node_id.\n";
		$nodename = $node_id;
	    }
	    $tree .= ($option_nodeid ? ("$nodename" . "{$node_id}") : $nodename ) ;
	}

	my $upper_branch = $branch_attributes->{$node_id};

	if (defined $upper_branch) {
	    my ($br_len, $boot) = @{$upper_branch}[$INDX_LENGTH, $INDX_BOOT];

			## REVISED  on Thursday, Sep 21, 2006 ##
	    if ((defined $br_len) or (defined $boot)) {
		(defined $br_len) or ($br_len = '');
		if ($option_bootlabel) {
		    $tree .= (defined $boot) ? (":$br_len" . "[$boot]") : ":$br_len";
		} else {
		    $tree .= (defined $boot) ? "$boot:$br_len" : ":$br_len";
		}
	    }
	}

	return \$tree;

}		# end of the subroutine 'br_draw_subtree_sep' #


sub topo_subtree ($\%\%\%);

# topo_subtree: This subroutine returns the reference to  a string
#		which shows a simple tree in which each sequence name
#		is replaced by a  simple code indicating its source species.
#		It outputs the daughter nodes in the ascinding order of the sizes of subtrees under them.
#		So the tree gets more and more complex as it moves from left to right.
#
# INPUT: ($node_id, \%node2children, \%id2name, \%name2code),
#
sub topo_subtree ($\%\%\%) {

	my ($node_id, $node2children, $id2name, $name2code) = @_;

	my $topo = '';

	my $children = $node2children->{$node_id};
	if (defined $children) {

	    $topo .= "(";

	    my @children_info = (); # element = [node_ct, \$subtopo];
	    foreach my $child (@{$children}) {
		my $nodes = fetch_all_offsprings ($child, %{$node2children});
		my $node_ct = (defined $nodes) ? @{$nodes} : 0;
		my $subtopo =
		topo_subtree ($child, %{$node2children}, %{$id2name}, %{$name2code});
			push @children_info , [$node_ct, $subtopo];
	    }

	    my @std_children = sort { $a->[0] <=> $b->[0] } @children_info;
	    my $ct_children = @std_children;
	    for (my $i=0; $i <$ct_children; $i++) {
		$i and ($topo .= ',') ; 
		$topo .=  ${$std_children[$i]->[1]};
	    }

	    $topo .= ")" ;

	} else { # the $node_id is probably an external node #

	    my $nodename = $id2name->{$node_id};
	    unless (defined $nodename) {
		print STDERR "NO NAME for the external node ID $node_id.\n";
		$nodename = $node_id;
	    }
	    my $code  = $name2code->{$nodename};
	    unless (defined $code) {
		print STDERR "NO CODE for the external node ID $node_id.\n";
		$code = $node_id;
	    }
	    $topo .= $code;
	}

	return \$topo;

}		# end of the subroutine topo_subtree #

=cut


1;		# a "spell" which makes the module "use"-able and/or "require"-able #
