# Supplementary material for: Characterization of multiple sequence alignment errors using complete-likelihood score and position-shift map
Source: BMC Bioinformatics. 2016 Mar 18;17:133. doi: 10.1186/s12859-016-0945-5 (PMC4799563; doi:10.1186/s12859-016-0945-5)
Supplement: Additional file 2: — The ZIP archive of a package that contains the original versions of Perl modules and scripts used for creating the simulated and reconstructed MSAs and for analyzing these MSAs. It also contains a README file that describes how to use the modules and scripts. (The modules and scripts will run on a Mac OS X terminal. And it will probably run on other UNIX platforms, although we have not tested whether they indeed do.) The package also contains the Dawg control files that were used for the simulations. The latest version of the package (“ComplLiMment_P.verxxx”) can be found in the ‘lolipog’ directory at the FTP repository of the Bioinformatics Organization [85]. (ZIP 4746 kb) [file 12859_2016_945_MOESM2_ESM.zip › additional_file_2/ComplLiMment_P.ver0.6.1.2/MyPerlModules_LOLIPOG/MyTreeMap_D.pm]

package MyTreeMap_D;
#
###################################################################################
#	FA_LOLIPOG_P: A package to calculate First-Approximate LOg-LIkelihood for the Pattern Of Gaps,
#		as well as the first-approximate perfect score (described below),
#		of a given MSA (almost exclusively via Perl modules and scripts).
#
#	Version 0.3: Copyright (C) 2013 Kiyoshi Ezawa
#
#    This package is free software: you can redistribute it and/or modify
#    it under the terms of the GNU General Public License as published by
#    the Free Software Foundation, either version 3 of the License, or
#    (at your option) any later version.
#
#    This package is distributed in the hope that it will be useful,
#    but WITHOUT ANY WARRANTY; without even the implied warranty of
#    MERCHANTABILITY or FITNESS FOR A PARTICULAR PURPOSE.  See the
#    GNU General Public License for more details.
#
#    You should have received a copy of the GNU General Public License, "GNU_GPL.txt",
#    along with this package.  If not, see <http://www.gnu.org/licenses/>.
#
#    The author can be contacted by e-mailing to <kezawa dot ezawa3 at gmail dot com>
#    (replace " dot " and " at " with "." and "@", respectively).
###################################################################################
#
# 
# MyTreeMap_D.pm:
#	This package maps states and their changes
#	onto the nodes and the branches, respectively, of a phylogenetic tree,
#	according to Farris's (1977) Dollo parsimony principle.
#	In a nutshell, Farris's (1977) Dollo parsimony seeks for the evolutionary scenario
#	that minimizes the number of changes, UNDER THE CONSTRAINT that
#	the 'creation' of a state occurs at most once in each column.
#	(CREATION STARTED on Apr 19 (Thu), 2012, ENDED on Apr ?? (???), 2012)
#
# MyTreeMap_II.pm:
#	This package performs more refined algorithms than 'MyTreeMap.pm',
#	to map various properties, or their changes,
#	onto the nodes or the branches of a phylogenetic tree.
#	(CREATED on June 16 (Wed), 2010)
#	(REVISED on Nov 27 (Sun), 2011)
#	The subroutine 'min_penalties_sankoff_bo' now excludes from later consideration
#	the characters on each node that will NEVER be included in any parsiminious states.
#
# MyTreeMap.pm:
#	This package maps various properties, or their changes,
#	 onto the nodes or the branches
#	of a (molecular) phylogenetic tree.
#	It mainly uses the parsimony principle,
#	but sometimes uses other methods, such as the maximum likelihood.

use strict;
use warnings;
use MyArrayManipu qw( diff_array union_array nr_array);
use MyArrayManipu_num qw( diff_nmarray );

use MyTaxonomy qw(
	fetch_ancestry 
	fetch_last_common_ancestor_ov2
	fetch_common_ancestors
		);
	## fetch_ext_offsprings fetch_all_offsprings
	## fetch_ext_offsprings_br

use MyTreeManipu_II qw(
		);
	## input_tree_file read_tree_file br_output_tree
	##make_node2children
	## input_subtree copy_tree
	## output_tree draw_subtree topo_subtree
	## shift_topnode move_topnode segregate_subset_nodes
	## sum_branch_lengths intra_lineage_distance inter_node_distance
	## fetch_boot_series extract_hidden_bootstrap
	## resolve_multipartite

use MyTreeManipu_III qw(
	make_node2abs_depth
	);


use Exporter;

our @ISA = qw(Exporter);

our @EXPORT_OK = qw(
	ct_presext_dollo_bu map_node2parsstat_dollo_td
	map_parsim_states_dollo_clm
	map_parsim_states_dollo_msa map_parsim_states_dollo_1clm
	);
	## map_parsim_gapstates_sankoff locate_parsim_changes
	## map_parsim_states_sankoff_clm

	# This specifies the level of tests on main subroutines.
	# (0: Nothing, 1: brief, 2: a bit detailed, 3: quite detailed, 5: very detailed)
our $TEST_LEVEL = 1;
##our $TEST_LEVEL = 3;
##our $TEST_LEVEL = 5;

	# This specifies the level of tests on the main satellite subroutine 'part_resolve_mlt_node_bu'.
our $TEST_LEVEL1 = 0;
##our $TEST_LEVEL1 = 1;
##our $TEST_LEVEL1 = 2;
##our $TEST_LEVEL1 = 5;

	# This specifies the level of tests on important satellite subroutines.
our $TEST_LEVEL2 = 0;
##our $TEST_LEVEL2 = 1;
##our $TEST_LEVEL2 = 2;
##our $TEST_LEVEL2 = 5;


our $TOP_NODE = $MyTreeManipu_II::TOP_NODE;
our $INDX_LENGTH = $MyTreeManipu_II::INDX_LENGTH;
our $INDX_BOOT = $MyTreeManipu_II::INDX_BOOT;
##our $INDX_LENGTH = 0;
##our $INDX_BOOT = 1;
##our $START_GROUP = '(';	# the symbol marking the start of the grouping of nodes.
##our $END_GROUP = ')';  # the symbol marking the end of the grouping of nodes.

	## These two indices specify where the information is stored
	## in %nodee2pars_stats = ($node_id => \@stat_info, ...) #
our $INDX_STAT = 0; # The state (or the character) mapped onto the node.
our $INDX_SBTOT_PEN = 1; # The subtotal of penalties on the subtree under $node_id. 

	### 5 important hash tables that are used in this Module
	### in order to describe a tree
#
# %node2parent = (node_ID => parent_ID, ...)  # top_node_ID => undef
# %node2children = (node_ID => [a list of child ID's], ...) # external_node_ID => undef
# %name2id = (node_name => node_ID, ...) # including $TOP_NODE => top_node_ID
# %id2name = (node_ID => node_name, ...)  # NOT including top_node_ID => $TOP_NODE,
#					 # because we can always identify the top-node by
#					# checking if $node2parent{$node_id} is defined or not.
#
# %branch_attributes = (ID of the nearest downstream node => [length, bootstrap, ...], ...)
#	--- swapped when the top node is shifted.


	### DEFINITIONS of the SUBROUTINES ###


# ct_presext_dollo_bu:
#	This satellite subroutine of 'map_parsim_states_dollo_clm'
#	assigns #{exterior descendants with state ne 'absence'} to each node,
#	in a bottom-up manner.
#
# INPUT: (\%node2children, \%node2depth, \%exnode2char, $char_abs), where
#	%node2children = ($node_id => \@children, ...) for the interior nodes;
#	%node2depth = ($node_id => $depth, ...) for ALL nodes, with
#	$depth defined as the number of nodes from the top node (inclusive) to themselves (inclusive);
#	%exnode2char = ($node_id => $character at the node, ...) for the exterior nodes;
#	$char_abs is the character representing the 'absence' state.
#
# OUTPUT: \%node2ct_pres_extdescs, where
#	%node2ct_pres_extdescs = ($node_id => #{exterior descendants with state ne $char_abs}, ...) for ALL nodes.
#
sub ct_presext_dollo_bu (\%\%\%$) {

	my ($node2ch, $node2depth, $exnode2char, $char_abs) = @_;

	(print STDOUT "   < Subroutine 'ct_presext_dollo_bu' >\n\n") if ($TEST_LEVEL2>0);

	my %node2ct_pres_extdescs;

	my @nodes = sort {$node2depth->{$b} <=> $node2depth->{$a} } keys %{$node2depth};
	foreach my $node (@nodes) { # Main outer foreach-loop #

	    my $char = $exnode2char->{$node};
	    if (defined $char) { # An exterior node #
			# Regard any character except $char_abs as the 'presence' state. #
		$node2ct_pres_extdescs{$node} = ($char eq $char_abs) ? 0 : 1;
		next;
	    }

	    my $children = $node2ch->{$node};
	    unless (defined $children) {
		print STDOUT "[ERROR 'ct_presext_dollo_bu'] The 'interior' node '$node'  has NO CHILDREN: $! !\n";
		return undef;
	    }

	    my $ct_pres = 0;

	    foreach my $ch (@{$children}) { # Middle for-loop (over the children) #
		my $ct_pres_ch = $node2ct_pres_extdescs{$ch};
		unless (defined $ct_pres_ch) {
		    print STDOUT "[ERROR 'ct_presext_dollo_bu'] The child node '$ch' of the node '$node' does NOT have #{exterior descendants with state ne '$char_abs'}: $! !\n";
		    return undef;
		}
		$ct_pres += $ct_pres_ch;

	    }		# End of the middle for-loop (over the children) #

	    $node2ct_pres_extdescs{$node} = $ct_pres;

	}			# End of the main outer foreach-loop #

	(print STDOUT "\n   --  'ct_presext_dollo_bu' Ended --\n\n") if ($TEST_LEVEL2>0);

	return \%node2ct_pres_extdescs;

}		# End of the subroutine 'ct_presext_dollo_bu' #


# map_node2parsstat_dollo_td:
#	This satellite subroutine of 'map_parsim_states_dollo_clm'
#	constructs a (unique) map from the nodes to the Dollo parsimonious states,
#	as well as a map from the branches to the state changes,
#	in a top-down manner.
#
#	[ALGORITHM]
#	For each node, 
#	(i) Count the number of child nodes whose #{exterior descendants with state ne 'absence'} > 0, then
#	(ii) Add 1 to the count if the parent node is assigned the 'presence' state,
#	(iii) Assign 'presence' to the node if the count is > 1,
#	      Otherwise assign 'absence' to it.
#
# INPUT: (\%node2pa, \%node2ch, \%node2depth, \%node2ct_pres_extdescs, $char_abs, $char_pres, $fl_full_mode), where
#	%node2pa = ($node_id => $parent_id,...) for the non-top nodes;
#	%node2ch = ($node_id => \@child_nodes, ...) for the interior nodes;
#	%node2depth = ($node_id => $depth, ...) for ALL nodes, with
#	$depth defined as the number of nodes from the top node (inclusive) to themselves (inclusive);
#	%node2ct_pres_extdescs = ($node_id => #{exterir descendants with state ne $char_abs}, ...)
#	for ALL nodes;
#	$char_abs/pres is the character representing the 'absence'/'presence' state (class);
#	$fl_full_mode = 1 if you want the full mode,
#			= 0 if the brief mode is enough.
#
# OUTPUT: (\%node2parsstat, \%br2change), where
#	%node2parsstat = ($node_id => \@state_info, ...) for the 
#	Dollo parsimonious scenario of the clumn mapped onto the nodes,
#	with
#	@state_info = ($stat, $ct_pres_ext), where
#	$stat (= $char_abs/pres) is the state on the node,
#	$ct_pres_ext = #{child nodes with #{exterior descendants with state ne $char_abs}>0} + #{parent with state ne $char_abs};
#	%br2change = ($branch_id => [$stat_parent, $stat_node], ...), where
#	$branch_id is actually identical to the ID of the node immediately downstream of the branch,
#	$stat_node (=$char_abs/pres) is the state of of the node, and
#	$stat_parent (=$char_abs/pres) is the state of the parent node.
#
#	If $fl_full_mode = 1, the information on ALL the nodes is given.
#	If $fl_full_mode = 0, ONLY the information on the TOP node  is given.
#
sub map_node2parsstat_dollo_td (\%\%\%\%$$$) {

	my ($node2pa, $node2ch, $node2depth, $node2ct_pres_extdescs, $char_abs, $char_pres, $fl_full_mode) = @_;

	(print STDOUT "   < Subroutine 'map_node2parsstat_dollo_td' >\n\n") if ($TEST_LEVEL2>0);

	my @nodes = sort {$node2depth->{$a} <=> $node2depth->{$b}} keys %{$node2depth};

	my %node2parsstat;
	my %br2change;

	foreach my $node (@nodes) { # The main outer foreach-loop (over all nodes) #

	    my $children = $node2ch->{$node};
	    my $parent = $node2pa->{$node};

	    my $ct_lin_pres = 0;
	    my $state;

	    if (defined $children) {
		# An interior node #

		foreach my $ch (@{$children}) { # Inner foreach-loop (over child nodes) #
		    my $ct_pres_ch = $node2ct_pres_extdescs->{$ch};
		    ($ct_pres_ch>0) and ($ct_lin_pres++);
		}			# End of the inner foreach-loop (over child nodes) #

	    } else {
		# An exterior node #

		my $ct_pres = $node2ct_pres_extdescs->{$node};
		$state = ($ct_pres>0) ? $char_pres : $char_abs;
	    }

	    if (defined $parent) {

		my $parsstat_pa = $node2parsstat{$parent};

		unless (defined $parsstat_pa) {
		    print STDOUT "[ERROR 'map_node2parsstat_dollo_td'] UNDEFINED PARSIMONIOUS STATE for the parent '$parent' of the node '$node': $! !\n";
		    return (undef, undef);
		}

		my $state_pa = $parsstat_pa->[0];
		($state_pa ne $char_abs) and ($ct_lin_pres++);

		unless (defined $state) { # For an interior node. #
		    $state = ($ct_lin_pres>1) ? $char_pres : $char_abs;
		}

		if ($state ne $state_pa) {
		    # A change occurred along the branch immediately above the node. #
		    $br2change{$node} = [$state_pa, $state];
		}
	    } else { # For the top node. #

		$state = ($ct_lin_pres>1) ? $char_pres : $char_abs;
	    }

	    $node2parsstat{$node} = [$state, $ct_lin_pres];

	}		# End of the main outer foreach-loop (over all nodes) #


	(print STDOUT "\n   -- 'map_node2parsstat_dollo_td' Ended --\n\n") if ($TEST_LEVEL2>0);

	return (\%node2parsstat, \%br2change);

}	# End of the subroutine 'map_node2parsstat_dollo_td' #


# map_parsim_states_dollo_clm:
#	This satellite subroutine of 'map_parsim_states_dollo_msa/1clm'
#	performs Farris's (1977) Dollo parsimony algorithm on a column of MSA,
#	and find a map of states onto nodes, and of state changes onto branches,
#	that are the most parsimonious under the constraint that all 'presence' states share the same origin.
#
#	[ALGORITHM]
#	It classifies the states into two classes, 'presence' and 'absence'.
#	Any pair of 'presence' states in the same column are assumed to share the same origin.
#	Under such a constraint, the algorithm seeks for the evolutionary scenario
#	that minimizes the number of 'presence' -> 'absence' and 'absence' -> 'presence' changes.
#
#	A moment of consideration reveals that such a scenario is UNIQUELY determined by connecting all the exterior nodes with the 'presence' state via the shortest paths to one another.
#
#	A further contemplation clarifies that
#	such a scenario, in turn, can be realized by the following 2-step algorithm:
#	(i) In a bottom-up step, iteratively assign the number of exterior descendants with the 'presence' state to each interior node;
#	(ii) In a top-down step, assign either a 'presence' or an 'absence' state to each node as follows:
#	   (a) first count the children with one exterior descendant or more with the 'presence' state, and add 1 to the number if the state of its parent is 'presence';
#	   (b) assign the 'presence' state to the node if the number calculated above is more than one. Otherwise, assign the 'absence' state to the node.
#	
#
# INPUT: (\%node2children, \%node2parent, \%node2depth, \%exnode2abs_pres, $char_abs, $char_pres, $fl_full_mode), where
#	%node2children = ($node_id => \@children, ...) for the interior nodes;
#	%node2parent = ($node_id => $parent_id,...) for the non-top nodes;
#	%node2depth = ($node_id => $depth, ...) for ALL nodes, with
#	$depth defined as the number of nodes from the top node (inclusive) to themselves (inclusive);
#	%exnode2abs_pres = ($node_id => $char_abs/pres at the node, ...)
#	for the exterior nodes;
#	$char_abs/pres is the character representing the 'absence'/'presence' state;
#	$fl_full_mode = 1 if you want the full mode,
#			= 0 if the brief mode is enough.
#
# OUTPUT: (\%node2parsstat, \%br2change), where
#	%node2parsstat = ($node_id => \@state_info, ...) for the 
#	Dollo parsimonious scenario of the clumn mapped onto the nodes,
#	with
#	@state_info = ($stat, $ct_pres_ext), where
#	$stat (= $char_abs/pres) is the state on the node,
#	$ct_pres_ext = #{child nodes with #{exterior descendants with state ne $char_abs}>0} + #{parent with state eq $char_pres};
#	%br2change = ($branch_id => [$stat_parent, $stat_node], ...), where
#	$branch_id is actually identical to the ID of the node immediately downstream of the branch,
#	$stat_node (=$char_abs/pres) is the state of of the node, and
#	$stat_parent (=$char_abs/pres) is the state of the parent node.
#
#	If $fl_full_mode = 1, the information on ALL the nodes is given.
#	If $fl_full_mode = 0, ONLY the information on the TOP node  is given.
#
sub map_parsim_states_dollo_clm (\%\%\%\%$$$) {

	my ($node2ch, $node2pa, $node2depth, $exnode2abs_pres, $char_abs, $char_pres, $fl_full_mode) = @_;

	(print STDOUT "\n < Subroutine 'map_parsim_states_dollo_clm' >\n\n") if ($TEST_LEVEL1>0);
    if ($TEST_LEVEL1>1) {
	print STDOUT '$char_abs = ', $char_abs, ',   $char_pres = ', $char_pres, " .\n\n";
	print STDOUT '%{$exnode2abs_pres} = (', "\n";
	foreach my $node (sort {$a <=> $b} keys %{$exnode2abs_pres}) {
	    print STDOUT $node, '  =>  ', $exnode2abs_pres->{$node}, ",\n";
	}
	print STDOUT ")\n\n";
    }

		## Assign #{exterior descendants with state ne $char_abs} to each node
		## in a bottom-up manner

	# %{$node2ct_pres_extdescs} = ($node_id => #{exterior descendants with state ne $char_abs}, ...) for all nodes.
	#
	my $node2ct_pres_extdescs = ct_presext_dollo_bu (%{$node2ch}, %{$node2depth}, %{$exnode2abs_pres}, $char_abs);
	unless (defined $node2ct_pres_extdescs) {
	    print STDOUT "[ERROR 'map_parsim_states_dollo_clm'] The subroutine 'ct_presext_dollo_bu' FAILED: $! !\n";
	    return (undef, undef);
	}

    if ($TEST_LEVEL1>1) {
	print STDOUT "\n{ Output of 'min_penalties_dollo_bo' }\n\n"; 
	print STDOUT '%{$node2ct_pres_extdescs} = ( # Node_ID => #{exterior descendants with state ne $char_abs}', "\n";
	foreach my $node (sort {$a <=> $b} keys %{$node2ct_pres_extdescs}) {
	    print STDOUT "\t", $node, '  =>   ', $node2ct_pres_extdescs->{$node}, ' ,', "\n";
	}
	print STDOUT "\t)\n\n";
    }

		## Identify the map from the nodes to the parsimonious states,
		## as well as from the branches to the state changes,
		## in a top-down manner

	my ($node2parsstat, $br2change) = map_node2parsstat_dollo_td (%{$node2pa}, %{$node2ch}, %{$node2depth}, %{$node2ct_pres_extdescs}, $char_abs, $char_pres, $fl_full_mode);
	##my $set_node2parsstat = enum_node2parsstat_sankoff_td (%{$node2pa}, %{$node2depth}, %{$node2min_penalties}, @{$pen_mtrx}, $fl_full_mode);
	unless (defined $node2parsstat) {
	    print STDOUT "[ERROR 'map_parsim_states_dollo_clm'] The subroutine 'map_node2parsstat_dollo_td' FAILED: $! !\n";
	    return (undef, undef);
	}

    if ($TEST_LEVEL1>1) {
	print STDOUT "\n{ Output of 'map_node2parsstat_dollo_td'  }\n\n";
	print STDOUT '[ Content of %{$node2parsstat} ]', "\n\n";
	print STDOUT join ("\t", '#Node_ID', 'State', '#{presence_lins}'), "\n\n";
	foreach my $node (sort {$a <=> $b} keys %{$node2parsstat}) {
	    print STDOUT join ("\t", $node, @{$node2parsstat->{$node}}), "\n";
	}
	print STDOUT "\n\n";
	print STDOUT '[ Content of %{br2change} ]', "\n\n";
	print STDOUT join ("\t", '#Br_ID', 'State_parent', 'State_node'), "\n\n";
	foreach my $brid (sort {$a <=> $b} keys %{$br2change}) {
	    print STDOUT join ("\t", $brid, @{$br2change->{$brid}}), "\n";
	}
	print STDOUT "\n\n";
    }

	(print STDERR " --- 'map_parsim_states_dollo_clm' ENDED ---\n\n") if ($TEST_LEVEL1>0);

	return ($node2parsstat, $br2change);

}	# End of the subroutine 'map_parsim_states_dollo_clm' # 


# map_parsim_states_dollo_msa:
#	This subroutine performs Farris's (1977) Dollo parsimony algorithm on a MSA,
#	and serially find a unique parsimonious map of states onto nodes,
#	as well as that of state changes onto branches,
#	for each of the columns (which may not necessarily be of 1-character length)
#	in the input MSA.
#
#	NOTE that this subroutine eats up the input MSA.
#
# map_parsim_states_dollo_1clm:
#	This subroutine handles just a single column in a MSA,
#	namely compares just a single trait across taxa,
#	and looks for a (unique) parsimonious scenario
#	according to Farris's (1977) Dollo parsimony algorithm.
#
#	For the description of the algorithm,
#	refer to the header of 'map_parsim_states_dollo_clm'.
#
# INPUT: ($topnode_id, \%node2children, \%node2parent, \%name2id, \@seqnames, \@msa, $char_abs, $char_pres, $fl_full_mode), where
#	%node2children = ($node_id => \@children, ...) for the interior nodes;
#	%node2parent = ($node_id => $parent_id, ...) for the non-top nodes;
#	%name2id = ($seqname => $node_id, ...) for the exterior nodes and the top node;
#	$seqnames[$k] is the name of the $k th sequence in the input MSA;
#	${$msa[$k]} is the $k th sequence embedded in the input MSA;
#	$char_abs is the character representing the 'absence' state;
#	$char_pres is the character representing the 'presence' state,
#	which will be used only for the output;
#	$fl_full_mode = 1 if you want the full mode,
#		      = 0 if the brief mode is enough.
#
# OUTPUT: (\@set_node2parsstat, \@set_br2change), where
#	%{$set_node2parsstat[$l]} = ($node_id => \@state_info, ...) for the 
#	Dollo parsimonious scenario of the $l th site mapped onto the nodes,
#	with
#	@state_info = ($stat, $ct_pres_ext), where
#	$stat (= $char_abs/pres) is the state on the node,
#	$ct_pres_ext = #{child nodes with #{exterior descendants with state ne $char_abs}>0} + #{parent with state eq $char_pres};
#	%{$set_br2change[$l]} = ($branch_id => [$stat_parent, $stat_node], ...)
#	for the map of state changes onto the branches for the $l th site, where
#	$branch_id is actually identical to the ID of the node immediately downstream of the branch,
#	$stat_node (=$char_abs/pres) is the state of of the node, and
#	$stat_parent (=$char_abs/pres) is the state of the parent node.
#
#	If $fl_full_mode = 1, the information on ALL the nodes is given.
#	If $fl_full_mode = 0, ONLY the information on the TOP node  is given.
#
sub map_parsim_states_dollo_msa ($\%\%\%\@\@$$$) {

	my ($topnode_id, $node2ch, $node2pa, $name2id, $seqnames, $msa,
	$char_abs, $char_pres, $fl_full_mode) = @_;

	my $ct_seqs = @{$seqnames};
	(print STDOUT "<< Subroutine 'map_parsim_states_dollo_msa' (#{sequences} = $ct_seqs) >>\n\n") if ($TEST_LEVEL>0);

	unless ($ct_seqs>0) {
	    print STDOUT "[ERROR 'map_parsim_states_dollo_msa'] NO SEQUENCE in the input MSA: $! !\n";
	    return (undef, undef);
	}
	unless ($ct_seqs == @{$msa}) {
	    print STDOUT "[ERROR 'map_parsim_states_dollo_msa'] The number of sequences (", scalar (@{$msa}), ") in the input MSA CLASHES with the number of sequence names ($ct_seqs): $! !\n";
	    return (undef, undef);
	}
	my $len_char_abs = length $char_abs;
	unless ($len_char_abs>0) {
	    print STDOUT "[ERROR 'map_parsim_states_dollo_msa'] The 'absence' character (= '$char_abs') is NULL: $! !\n";
	    return (undef, undef);
	}
	my $len_char_pres = length $char_pres;
	unless ($len_char_pres == $len_char_abs) {
	    print STDOUT "[ERROR 'map_parsim_states_dollo_msa'] The length (=$len_char_abs) of the 'absence' character, '$char_abs', CLASHES with that (=$len_char_pres) of the 'presence' character, '$char_pres': $! !\n";
	    return (undef, undef);
	}
	my $len_seq  = length ${$msa->[0]};
	unless ($len_seq>0) {
	    print STDOUT "[ERROR 'map_parsim_states_dollo_msa'] We do NOT HANDLE NULL MSAs: $! !\n";
	    return (undef, undef);
	}
	my $ct_clms = int ($len_seq / $len_char_abs);
	unless ($ct_clms>0) {
	    print STDOUT "[ERROR 'map_parsim_states_dollo_msa'] The MSA has NO full column: $! !\n";
	    return (undef, undef);
	}

		# Prepare auxiliary arrays/hashes #

	# %{$node2depth} = ($node_id => #{nodes from the top node to itself}, ...);
	my $node2depth = make_node2abs_depth ($topnode_id, %{$node2ch});
	unless (defined $node2depth) {
	    print STDERR "[ERROR 'map_parsim_states_dollo_msa'] The subroutine 'make_node2abs_depth' FAILED : $! !\n";
	    return (undef, undef);
	}

	my @node_ids; # $node_ids[$k] is the exterior node ID corresponding to the $k th sequence in @{$msa}
	for (my $k=0; $k<$ct_seqs; $k++) { # The 2nd preliminary for-loop #
	    my $name = $seqnames->[$k];
	    my $node_id = $name2id->{$name};
	    unless (defined $node_id) {
		print STDERR "[ERROR 'map_parsim_states_dollo_msa'] NODE ID is UNDEFINED for the $k th sequence (name: $name): $! !\n";
		return (undef, undef);
	    }
	    $node_ids[$k] = $node_id;
	}			# End of the 2nd preliminary for-loop #


		## Main Process ##

	my @set_node2parsstat = my @set_br2change = ();

	for (my $l=0; $l<$ct_clms; $l++) { # The main outer for-loop #

	    (print STDOUT "[ The $l th column ]\n\n") if ($TEST_LEVEL>0);

	    my %exnode2abs_pres; # ($node_id => $char_abs/pres, ...) for the exterior nodes

	    my @clm = ();
	    for (my $k=0; $k<$ct_seqs; $k++) { # The 1st main inner for-loop #

		my $node_id = $node_ids[$k];

		my $char = substr (${$msa->[$k]}, 0, $len_char_abs, '');
		push @clm, $char;
		##my $char = $clm->[$k];
		($char eq $char_abs) or ($char = $char_pres); # Regard the state as 'presence' if it is not 'absence'.
		$exnode2abs_pres{$node_id} = $char;

	    }				# End of the 1st main inner for-loop #

	    (print STDOUT "Characters in the column: ", join (';', @clm), "\n\n") if ($TEST_LEVEL>1);


	    my ($node2parsstat, $br2change) = map_parsim_states_dollo_clm (%{$node2ch}, %{$node2pa}, %{$node2depth}, %exnode2abs_pres, $char_abs, $char_pres, $fl_full_mode) ;
	    unless (defined $node2parsstat) {
		print STDOUT "[ERROR 'map_parsim_states_dollo_msa'] 'map_parsim_states_dollo_clm' FAILED: $! !\n";
		return (undef, undef);
	    }

	    $set_node2parsstat[$l] = $node2parsstat;
	    $set_br2change[$l] = $br2change;

	}		# End of the main outer for-loop #

	(print STDOUT "=== End of the Subroutine 'map_parsim_states_dollo_msa' ===\n\n") if ($TEST_LEVEL>0);

	return (\@set_node2parsstat, \@set_br2change);
	##return ($node2parsstat, $br2change);

}	# End of the subroutine 'map_parsim_states_dollo_msa' #


# map_parsim_states_dollo_1clm:
#	This subroutine handles just a single column in a MSA,
#	namely compares just a single trait across taxa,
#	and looks for a (unique) parsimonious scenario
#	according to Farris's (1977) Dollo parsimony algorithm.
#
#	For the description of the algorithm,
#	refer to the header of 'map_parsim_states_dollo_clm'.
#
# INPUT: ($topnode_id, \%node2children, \%node2parent, \%name2id, \@seqnames, \@clm, $char_abs, $char_pres, $fl_full_mode), where
#	%node2children = ($node_id => \@children, ...) for the interior nodes;
#	%node2parent = ($node_id => $parent_id, ...) for the non-top nodes;
#	%name2id = ($seqname => $node_id, ...) for the exterior nodes and the top node;
#	$seqnames[$k] is the name of the $k th sequence in the input MSA;
#	$clm[$k] is the character of the $k th sequence (or taxon);
#	$char_abs is the character representing the 'absence' state;
#	$char_pres is the character representing the 'presence' state,
#	which will be used only for the output;
#	$fl_full_mode = 1 if you want the full mode,
#		      = 0 if the brief mode is enough.
#
# OUTPUT: (\%node2parsstat, \%br2change), where
#	%node2parsstat = ($node_id => \@state_info, ...) for the 
#	Dollo parsimonious scenario of the clumn mapped onto the nodes,
#	with
#	@state_info = ($stat, $ct_pres_ext), where
#	$stat (= $char_abs/pres) is the state on the node,
#	$ct_pres_ext = #{child nodes with #{exterior descendants with state ne $char_abs}>0} + #{parent with state eq $char_pres};
#	%br2change = ($branch_id => [$stat_parent, $stat_node], ...), where
#	$branch_id is actually identical to the ID of the node immediately downstream of the branch,
#	$stat_node (=$char_abs/pres) is the state of of the node, and
#	$stat_parent (=$char_abs/pres) is the state of the parent node.
#
#	If $fl_full_mode = 1, the information on ALL the nodes is given.
#	If $fl_full_mode = 0, ONLY the information on the TOP node  is given.
#
sub map_parsim_states_dollo_1clm ($\%\%\%\@\@$$$) {

	my ($topnode_id, $node2ch, $node2pa, $name2id, $seqnames, $clm,
	$char_abs, $char_pres, $fl_full_mode) = @_;

	my $ct_seqs = @{$seqnames};
	(print STDOUT "<< Subroutine 'map_parsim_states_dollo_1clm' (#{sequences} = $ct_seqs) >>\n\n") if ($TEST_LEVEL>0);

	unless ($ct_seqs>0) {
	    print STDOUT "[ERROR 'map_parsim_states_dollo_1clm'] NO SEQUENCE in the input MSA: $! !\n";
	    return (undef, undef);
	}
	unless ($ct_seqs == @{$clm}) {
	    print STDOUT "[ERROR 'map_parsim_states_dollo_1clm'] The number of sequences (", scalar (@{$clm}), ") in the column CLASHES with the number of sequence names ($ct_seqs): $! !\n";
	    return (undef, undef);
	}
	my $len_char  = length $clm->[0];
	unless ($len_char>0) {
	    print STDOUT "[ERROR 'map_parsim_states_dollo_1clm'] We do NOT HANDLE NULL CHARACTERS: $! !\n";
	    return (undef, undef);
	}
	my $len_char_abs = length $char_abs;
	unless ($len_char_abs>0) {
	    print STDOUT "[ERROR 'map_parsim_states_dollo_1clm'] The 'absence' character (= '$char_abs') is NULL: $! !\n";
	    return (undef, undef);
	}
	if ($len_char != $len_char_abs) {
	    print STDOUT "[WARNING 'map_parsim_states_dollo_1clm'] The character seems be of length $len_char, instead of $len_char_abs (= length '$char_abs'), but I will go on anyway ...\n\n";
	}

		# Prepare auxiliary arrays/hashes #

	# %{$node2depth} = ($node_id => #{nodes from the top node to itself}, ...);
	my $node2depth = make_node2abs_depth ($topnode_id, %{$node2ch});
	unless (defined $node2depth) {
	    print STDERR "[ERROR 'map_parsim_states_dollo_1clm'] The subroutine 'make_node2abs_depth' FAILED : $! !\n";
	    return (undef, undef);
	}

	my @node_ids; # $node_ids[$k] is the exterior node ID corresponding to the $k th sequence in @{$msa}
	for (my $k=0; $k<$ct_seqs; $k++) { # The 2nd preliminary for-loop #
	    my $name = $seqnames->[$k];
	    my $node_id = $name2id->{$name};
	    unless (defined $node_id) {
		print STDERR "[ERROR 'map_parsim_states_dollo_1clm'] NODE ID is UNDEFINED for the $k th sequence (name: $name): $! !\n";
		return (undef, undef);
	    }
	    $node_ids[$k] = $node_id;
	}			# End of the 2nd preliminary for-loop #


		## Main Process ##

	my %exnode2abs_pres; # ($node_id => $char_abs/pres, ...) for the exterior nodes

	for (my $k=0; $k<$ct_seqs; $k++) { # The 1st main for-loop #

	    my $node_id = $node_ids[$k];

	    my $char = $clm->[$k];
	    ($char eq $char_abs) or ($char = $char_pres); # Regard the state as 'presence' if it is not 'absence'.
	    $exnode2abs_pres{$node_id} = $char;

	}				# End of the 1st main for-loop #


	my ($node2parsstat, $br2change) = map_parsim_states_dollo_clm (%{$node2ch}, %{$node2pa}, %{$node2depth}, %exnode2abs_pres, $char_abs, $char_pres, $fl_full_mode) ;
	unless (defined $node2parsstat) {
	    print STDOUT "[ERROR 'map_parsim_states_dollo_1clm'] 'map_parsim_states_dollo_clm' FAILED: $! !\n";
	    return (undef, undef);
	}

	(print STDOUT "=== End of the Subroutine 'map_parsim_states_dollo_1clm' ===\n\n") if ($TEST_LEVEL>0);

	return ($node2parsstat, $br2change);

}	# End of the subroutine 'map_parsim_states_dollo_1clm' #


1;	# a "spell" which makes the module "use"-able and/or "require"-able #
