# Supplementary material for: Characterization of multiple sequence alignment errors using complete-likelihood score and position-shift map
Source: BMC Bioinformatics. 2016 Mar 18;17:133. doi: 10.1186/s12859-016-0945-5 (PMC4799563; doi:10.1186/s12859-016-0945-5)
Supplement: Additional file 2: — The ZIP archive of a package that contains the original versions of Perl modules and scripts used for creating the simulated and reconstructed MSAs and for analyzing these MSAs. It also contains a README file that describes how to use the modules and scripts. (The modules and scripts will run on a Mac OS X terminal. And it will probably run on other UNIX platforms, although we have not tested whether they indeed do.) The package also contains the Dawg control files that were used for the simulations. The latest version of the package (“ComplLiMment_P.verxxx”) can be found in the ‘lolipog’ directory at the FTP repository of the Bioinformatics Organization [85]. (ZIP 4746 kb) [file 12859_2016_945_MOESM2_ESM.zip › additional_file_2/ComplLiMment_P.ver0.6.1.2/MyPerlModules_LOLIPOG/MyTreeMap_indels_ML.pm]

package MyTreeMap_indels_ML;
#
###################################################################################
#	FA_LOLIPOG_P: A package to calculate First-Approximate LOg-LIkelihood for the Pattern Of Gaps,
#		as well as the first-approximate perfect score (described below),
#		of a given MSA (almost exclusively via Perl modules and scripts).
#
#	Version 0.3: Copyright (C) 2013 Kiyoshi Ezawa
#
#    This package is free software: you can redistribute it and/or modify
#    it under the terms of the GNU General Public License as published by
#    the Free Software Foundation, either version 3 of the License, or
#    (at your option) any later version.
#
#    This package is distributed in the hope that it will be useful,
#    but WITHOUT ANY WARRANTY; without even the implied warranty of
#    MERCHANTABILITY or FITNESS FOR A PARTICULAR PURPOSE.  See the
#    GNU General Public License for more details.
#
#    You should have received a copy of the GNU General Public License, "GNU_GPL.txt",
#    along with this package.  If not, see <http://www.gnu.org/licenses/>.
#
#    The author can be contacted by e-mailing to <kezawa dot ezawa3 at gmail dot com>
#    (replace " dot " and " at " with "." and "@", respectively).
###################################################################################
#
# MyTreeMap_indels_ML.pm:
#	This package calculates an approximate log-likelihood of
#	the gap pattern of an input MSA,
#	using the set of parsimonious indel scenarios realizing the gap pattern.
#
#	[ REVISION from 'MyTreeMap_indels_ML_alpha.pm' ]
#	Whenever possible, 
#	this version uses the logarithms of the (relative) frequencies of indel events,
#	to prevent the subroutines from crashing unexpectedly.
#	
#	(CREATION STARTED on June ?? (???), 2012, ENDED on July ?? (???), 2012)
#
#	[ REVISED on Mar 2 (Sun), 2014]
#	The subroutine 'apprx1_tot_lnlk_gpattern_msa' can now continue its analysis
#	even if some of the gap-block clusters have empty sets for parsimonious scenarios,
#	which indicates that there were some abnormalities,
#	while skipping the calculation of likelihoods for such clusters
#	(and setting their likelihood 'N/A'). 
#
#	[ REVISED on Mar 6 (Thu), 2014 ]
#	The subroutine 'apprx1_tot_lnlk_gpattern_msa' can now continue its analysis
#	even if its satellite subroutine, 'cal_lnlk1_indel_scn_cls', returns undefined outputs,
#	while registering the likelihood in question as 'undef'.
#
#	[ REVISED on Mar 10 (Mon), 2014 ]
#	Accompanying the revision of 'MyTreeMap_indels.pm',
#	the subroutine 'apprx1_tot_lnlk_gpattern_msa' was slightly modified
#	in order to handle exceptional cases which probably involves (a) long gap(s).
#

use strict;
use warnings;

use MyArrayManipu_num qw( diff_nmarray log_sum_exp );
	## union_nmarray

use MyTreeManipu_II qw(
		);
	## input_tree_file read_tree_file br_output_tree
	##make_node2children
	## input_subtree copy_tree
	## output_tree draw_subtree topo_subtree
	## shift_topnode move_topnode segregate_subset_nodes
	## sum_branch_lengths intra_lineage_distance inter_node_distance
	## fetch_boot_series extract_hidden_bootstrap
	## resolve_multipartite

=set aside for later use
use MyArrayManipu qw( diff_array union_array nr_array);

use MyMalnIO qw( pr_ODEN_input );

use MyTaxonomy qw(
	fetch_ancestry 
	fetch_last_common_ancestor_ov2
	fetch_common_ancestors
		);
	## fetch_ext_offsprings fetch_all_offsprings
	## fetch_ext_offsprings_br

use MyTreeManipu_III qw(
	make_node2abs_depth make_node2ct_exoffs
	);

use MyTreeMap_II qw(
	locate_parsim_changes
	);
use MyTreeMap_D qw(
	map_parsim_states_dollo_msa
	);
	# ct_presext_dollo_bu map_node2parsstat_dollo_td
	# map_parsim_states_dollo_clm
	# map_parsim_states_dollo_1clm
=cut

use Exporter;

our @ISA = qw(Exporter);

our @EXPORT_OK = qw(
	log_freq_indel_len
	cal_log_normal_fac_distri
	cal_log_normal_facs_indel_distri
	cal_delta_exp_del_5p
	log_dbl_sum_freq_indel
	log_compos_freq_indel_len
	dbl_tinteg_exp_indel
	search_paired_indels
	search_leftmost_events
	search_rightmost_events
	cal_lnlk1_sgl_indel_cls
	cal_lnlk1_pair_indel_cls
	cal_lnlk1_indel_br_cls
	cal_lnlk1_indel_scn_cls
	apprx1_tot_lnlk_gpattern_msa
	);
	## enum_psm_indel_scns_for_msa


	# This specifies the level of tests on the main subroutines,
	# 'apprx1_tot_lnlk_gpattern_msa', ...
	# (0, Nothing; 1, brief; 2, a bit detailed; 3, quite detailed; 5, very detailed)
##our $TEST_LEVEL = 1;
##our $TEST_LEVEL = 2;
##our $TEST_LEVEL = 3;
our $TEST_LEVEL = 5;

	# This specifies the level of tests on the primary satellite subroutines,
	# 'cal_lnlk1_indel_scn_cls', ...
	# (0, Nothing; 1, brief; 2, a bit detailed; 3, quite detailed; 5, very detailed)
##our $TEST_LEVEL1 = 1;
##our $TEST_LEVEL1 = 2;
##our $TEST_LEVEL1 = 3;
our $TEST_LEVEL1 = 5;

	# This specifies the level of tests on the sub-primary satellite subroutine,
	# 'cal_lnlk1_indel_br_cls'.
	# (0, Nothing; 1, brief; 2, a bit detailed; 3, quite detailed; 5, very detailed)
our $TEST_LEVEL1a = 1;
##our $TEST_LEVEL1a = 2;
##our $TEST_LEVEL1a = 3;
##our $TEST_LEVEL1a = 5;

	# This specifies the level of tests on the important secondary satellite subroutine,
	# 'cal_lnlk1_sgl_indel_cls'.
	# (0, Nothing; 1, brief; 2, a bit detailed; 3, quite detailed; 5, very detailed)
our $TEST_LEVEL2a = 0;
##our $TEST_LEVEL2a = 1;
##our $TEST_LEVEL2a = 2;
##our $TEST_LEVEL2a = 3;
##our $TEST_LEVEL2a = 5;

	# This specifies the level of tests on the important secondary satellite subroutine,
	# 'cal_lnlk1_pair_indel_cls'.
	# (0, Nothing; 1, brief; 2, a bit detailed; 3, quite detailed; 5, very detailed)
our $TEST_LEVEL2b = 0;
##our $TEST_LEVEL2b = 1;
##our $TEST_LEVEL2b = 2;
##our $TEST_LEVEL2b = 3;
##our $TEST_LEVEL2b = 5;

	# This specifies the level of tests on the satellite subroutine 'log_compos_freq_indel_len'.
	# (0, Nothing; 1, brief; 2, a bit detailed; 3, quite detailed; 5, very detailed)
our $TEST_LEVEL2c = 0;
##our $TEST_LEVEL2c = 1;
##our $TEST_LEVEL2c = 2;
##our $TEST_LEVEL2c = 3;
##our $TEST_LEVEL2c = 5;

	# This specifies the level of tests on the satellite subroutine 'search_paired_indels'.
	# (0, Nothing; 1, brief; 2, a bit detailed; 3, quite detailed; 5, very detailed)
our $TEST_LEVEL2s = 0;
##our $TEST_LEVEL2s = 1;
##our $TEST_LEVEL2s = 2;
##our $TEST_LEVEL2s = 3;
##our $TEST_LEVEL2s = 5;

	# This specifies the level of tests on the elementary subroutines.
	# (0, Nothing; 1, brief; 2, a bit detailed; 3, quite detailed; 5, very detailed)
our $TEST_LEVEL3 = 0;
##our $TEST_LEVEL3 = 1;
##our $TEST_LEVEL3 = 2;
##our $TEST_LEVEL3 = 3;
##our $TEST_LEVEL3 = 5;


our $TOP_NODE = $MyTreeManipu_II::TOP_NODE;
our $INDX_LENGTH = $MyTreeManipu_II::INDX_LENGTH;
our $INDX_BOOT = $MyTreeManipu_II::INDX_BOOT;
##our $INDX_LENGTH = 0;
##our $INDX_BOOT = 1;
##our $START_GROUP = '(';	# the symbol marking the start of the grouping of nodes.
##our $END_GROUP = ')';  # the symbol marking the end of the grouping of nodes.

	## These two indices specify where the information is stored
	## in %node2pars_stats = ($node_id => \@stat_info, ...) #
	#
our $INDX_STAT = 0; # The state (or the character) mapped onto the node.
our $INDX_SBTOT_PEN = 1; # The subtotal of penalties on the subtree under $node_id. 

	# This parameter is important to decide whether we should employ
	# the direct summation over indel lengths or its complement,
	# when calculating a 'composite' frequency.

our $MID_INDEL_LEN = 20; # An indel longer than this is regarded as 'long' => direct summation will be calculated.
## our $MID_INDEL_LEN = 10;

	## This variable sets an upper-bound for the gap-length.
	# IF a gap-block cluster contains a run of gaps longer than this variable,
	# the subroutine 'enum_psm_indel_scns_for_msa' skips further analyses on the cluster.
	# The variable will be used in the new subroutine, 'scan_gbcls_for_long_gaps'.
	# (ADDED on Mar 10 (Mon), 2014.)
	#
	# NOTE: It should be synchronized with the synonymous global variable in the module 'MyTreeMap_indels.pm'.
	#
our $UPPER_BOUND_ANAL_GAPLEN = 150;

	# This variable sets an upper-bound for the length of the gap-block cluster itself.
	# (ADDED on Mar 11 (Tue), 2014.):w
	#
	# NOTE: It should be synchronized with the synonymous global variable in the module 'MyTreeMap_indels.pm'.
	#
our $UPPER_BOUND_ANAL_LEN_GBCLS = 200;


	### 5 important hash tables that are used in this Module
	### in order to describe a tree
#
# %node2parent = (node_ID => parent_ID, ...)  # top_node_ID => undef
# %node2children = (node_ID => [a list of child ID's], ...) # external_node_ID => undef
# %name2id = (node_name => node_ID, ...) # including $TOP_NODE => top_node_ID
# %id2name = (node_ID => node_name, ...)  # NOT including top_node_ID => $TOP_NODE,
#					 # because we can always identify the top-node by
#					# checking if $node2parent{$node_id} is defined or not.
#
# %branch_attributes = (ID of the nearest downstream node => [length, bootstrap, ...], ...)
#	--- swapped when the top node is shifted.


	### DEFINITIONS of the SUBROUTINES ###

# create_initial_set_indels:
#	This satellite subroutine of 'enum_psm_indel_scns_in_cls_blks' creates
#	the initial 'tentative' candidate of the parsimonious indel scenario,
#	out of the raw output of the Dollo parsimony algorithm on the cluster of alignment blocks.
#	Each indel event is made by merging the neighboring (or "quasi-neighboring") events of the same type along the same branch.
#	The "quasi_neighboring" events are indel events NOT separated by (a) block(s) with $char_pres at BOTH ends of the branch in question.
#

	### 5 important hash tables that are used in this Module
	### in order to describe a tree
#
# %node2parent = (node_ID => parent_ID, ...)  # top_node_ID => undef
# %node2children = (node_ID => [a list of child ID's], ...) # external_node_ID => undef
# %name2id = (node_name => node_ID, ...) # including $TOP_NODE => top_node_ID
# %id2name = (node_ID => node_name, ...)  # NOT including top_node_ID => $TOP_NODE,
#					 # because we can always identify the top-node by
#					# checking if $node2parent{$node_id} is defined or not.
#
# %branch_attributes = (ID of the nearest downstream node => [length, bootstrap, ...], ...)
#	--- swapped when the top node is shifted.


	### DEFINITIONS of the SUBROUTINES ###

# log_freq_indel_len:
#	This revised subroutine calculates the logarithm of the frequency.
#
# freq_indel_len:
#	This satellite subroutine of 'apprx1_tot_lnlk_gpattern_msa'
#	calculates the relative frequency of insertions/deletions of a given length among all insertions/deletions.
#	This version only implements a geometric distribution:
#	freq_indel ($l) = $q**($l-1) / $nfac_indel,
#	 and a zeta power-law distribution:
#	freq_indel ($l) = $l**(-$alpha) / $nfac_indel.
#
# [ INPUT: ($distri_indel, $prm_indel, $l, $nfac_indel), where ] -- OBSOLETE as of July 11 (Wed), 2012. 
# INPUT: ($distri_indel, $prm_indel, $l, $log_nfac_indel), where
#	$distri_indel specifies the type of the distribution, with
#		= 'G' designating a geometric distribution, and
#		= 'P' designating a zeta power-law distribution;
#	$prm_indel = $q above (0<=$q<1) if $distri_indel = 'G',
#		   = $alpha above (>= 1) if $distri_indel = 'P';
#	$l is the length of the insertion/deletion;
#	$log_nfac_indel is the logarithm of the normalization factor, $nfac_indel,
#	used in the above definition.
#
# [ OUTPUT: $freq_len, which is freq_indel ($l) given above. ] --- OBSOLETE as of July 11 (Wed), 2012. 
# OUTPUT: $log_freq_len, which is the logarithm of freq_indel ($l) given above.
#
sub log_freq_indel_len ($$$$) {

	my ($distri_indel, $prm_indel, $l, $log_nfac_indel) = @_;

	unless ($l>=1) {
	    print STDOUT "[ERROR 'log_freq_indel_len'] ILLEGAL INPUT: UNEXPECTED INDEL LENGTH (=$l): $! !\n";
	    return undef;
	}

	my $log_freq_len ;
	if ($distri_indel eq 'G') {
	    unless (($prm_indel>= 0) and ($prm_indel<1)) {
		print STDOUT "[ERROR 'log_freq_indel_len'] ILLEGAL INPUT: UNEXPECTED PARAMETER for the geometric distribution (\$q = $prm_indel NOT in [0, 1)): $! !\n";
		return undef;
	    }
	    if ($prm_indel > 0) {
		$log_freq_len = ($l-1) * log($prm_indel) ;
		##$freq_len = exp (($l-1)*log($prm_indel)) ;
	    } else {
		if ($l > 1) {
		    print STDOUT "[ERROR 'log_freq_indel_len'] ILLEGAL INPUT: ", '$prm_indel = ', "$prm_indel and yet the indel length = $l (>1), which is impossible: $! !\n\n";
		    return undef;
		} else {
		    $log_freq_len = 0;
		}
		## $freq_len = ($l > 1) ? 0 : 1;
	    }
		
	} elsif ($distri_indel eq 'P') {
	    unless ($prm_indel >= 1) {
		print STDOUT "[ERROR 'log_freq_indel_len'] ILLEGAL INPUT: UNEXPECTED PARAMETER for the power-law distribution (\$alpha = $prm_indel LESS THAN 1): $! !\n";
		return undef;
	    }
	    $log_freq_len = - $prm_indel * log ($l) ;
	    ##$freq_len = exp (- $prm_indel * log ($l)) ;

	} else {
	    print STDOUT "[ERROR 'log_freq_indel_len'] ILLEGAL INPUT: UNEXPECTED DISTRIBUTION TYPE (= '$distri_indel'): $! !\n";
	    return undef;
	}

	$log_freq_len -= $log_nfac_indel;
	##$freq_len /= $nfac_indel;

	return $log_freq_len ;

}	# End of the subroutine 'log_freq_indel_len' #


# cal_log_normal_fac_distri:
#	This satellite subroutine of 'cal_log_normal_facs_indel_distri' calculates
#	the logarithm of the normalization factor for a single discrete distribution.
#
# INPUT: ($distri, $param, $ub), where
#	$distr_ins/del = 'G' specifying the geometric distribution,
#			'P' specifying the (zeta) power-law distribution,
#	$prm_ins/del = the 'persistence' rate (i.e. q in f(l) = q**(l-1)/N(q,M)) if $distr_ins/del = 'G',
#		     = the power (i.e. a in f(l) = l**(-a)/N(a,M)) if $distr_ins/del = 'P';
#
#	$ub is the upper-bound of the discrete variable $l.
#	they should satisfy $lb <= $ub,
#	where $lb is the lower-bound, which SHOULD ALWAYS BE ONE!!
#
# OUTPUT: $log_nfac, where
#	$log_nfac = log { Sum_{$l=$lb}^{$ub} distri ($l) }
#	is the logarithm of the normalization factor.
#
sub cal_log_normal_fac_distri ($$$) {

	my ($distri, $param, $ub) = @_;

	my $lb = 1; # The lower-bound should always be 1.

	unless ($lb <= $ub) {
	    print STDOUT "[ERROR 'cal_log_normal_fac_distri'] ILLEGAL INPUT: The lower-bound (=$lb) of the variate range EXCEEDS the upper-bound (=$ub): $! !\n";
	    return undef;
	}

	if ($distri eq 'G') {
	    unless (($param>= 0) and ($param <1)) {
		print STDOUT "[ERROR 'cal_log_normal_fac_distri'] ILLEGAL INPUT: UNEXPECTED PARAMETER for the geometric distribution (\$q = $param NOT in [0, 1)): $! !\n";
		return undef;
	    }
	    if ($param ==  0) {
		print STDOUT "[WARNING 'cal_log_normal_fac_distri'] The distribution is geometric with \$q == 0, so I will make the upper-bound, which used to be $ub, equal to the lower-bound (=$lb) ... !\n";
		$ub = $lb ;
	    }
		
	} elsif ($distri eq 'P') {
	    unless ($param >= 1) {
		print STDOUT "[ERROR 'cal_log_normal_fac_distri'] ILLEGAL INPUT: UNEXPECTED PARAMETER for the power-law distribution (\$alpha = $param LESS THAN 1): $! !\n";
		return undef;
	    }
	} else {
	    print STDOUT "[ERROR 'cal_log_normal_fac_distri'] ILLEGAL INPUT: UNEXPECTED DISTRIBUTION TYPE (= '$distri'): $! !\n";
	    return undef;
	}

	my @terms_log_nfac = ();
	for (my $l=$lb; $l <= $ub; $l++) { # Main for-loop (over the range of the discrete variate) #
	    my $term = log_freq_indel_len ($distri, $param, $l, 0);
	    unless (defined $term) {
		print STDOUT "[ERROR 'cal_log_normal_fac_distri'] THe subroutine 'log_freq_indel_len' FAILED for the length $l, with \$distri = $distri and \$param = $param: $! !\n";
		return undef;
	    }
	    push @terms_log_nfac, $term;

	}		# End of the main for-loop (over the range of the discrete variate) #

	my $log_nfac = log_sum_exp (@terms_log_nfac);

	return $log_nfac;

}	# End of the subroutine 'cal_log_normal_fac_distri' #


# cal_log_normal_facs_indel_distri:
#	This subroutine calculates the logarithms of the normalization factors.
#
# cal_normal_facs_indel_distri:
#	This subroutine calculates normalization factors.
#
#	This subroutine was introduced mainly because the normalization factors
#	are universal, once the distributions (and cut-off lengths) are fixed.
#
# INPUT: (\@params_ins, \@params_del, $cutoff_5p, $cutoff_3p), where
#	@params_ins/del = ($totrate_ins/del, $distr_ins/del, $prm_ins/del), with
#	$totrate_ins/del being the total rate of insertions/deletions (relative to the substitution rate),
#	$distr_ins/del = 'G' specifying the geometric distribution,
#			'P' specifying the (zeta) power-law distribution,
#	$prm_ins/del = the 'persistence' rate (i.e. q in f(l) = q**(l-1)/N(q,M)) if $distr_ins/del = 'G',
#		     = the power (i.e. a in f(l) = l**(-a)/N(a,M)) if $distr_ins/del = 'P';
#
#	$cutoff_5p/3p is the cut-off length common for the insertions and deletions on the 5'-side/3'-side of the aligned region;
#
# [ OUTPUT: \@nfacs, where
#	@nfacs = ($nfac_ins_5p, $nfac_del_5p, $nfac_ins_3p, $nfac_del_3p), with ] --- OBSOLETE as of July 11 (Wed), 2012. 
# OUTPUT: \@log_nfacs, where
#	@log_nfacs = ($log_nfac_ins_5p, $log_nfac_del_5p, $log_nfac_ins_3p, $log_nfac_del_3p), with
#	$log_nfac_ins/del_5p/3p = log { Sum_{$l=1}^{$cutoff_5p/3p} distr_ins/del ($l) }
#
sub cal_log_normal_facs_indel_distri (\@\@$$) {

	my ($params_ins, $params_del, $cutoff_5p, $cutoff_3p) = @_;

	my ($totrate_ins, $distr_ins, $prm_ins) = @{$params_ins};
	my ($totrate_del, $distr_del, $prm_del) = @{$params_del};

	my $log_nfac_ins_5p = cal_log_normal_fac_distri ($distr_ins, $prm_ins, $cutoff_5p);
	unless (defined $log_nfac_ins_5p) {
	    print STDOUT "[ERROR 'cal_log_normal_facs_indel_distri'] The subroutine 'cal_log_normal_fac_distri' FAILED for the insertions extending into the 5'-end: $! !\n";
	    return undef;
	}
	my $log_nfac_del_5p = cal_log_normal_fac_distri ($distr_del, $prm_del, $cutoff_5p);
	unless (defined $log_nfac_del_5p) {
	    print STDOUT "[ERROR 'cal_log_normal_facs_indel_distri'] The subroutine 'cal_log_normal_fac_distri' FAILED for the deletions extending into the 5'-end: $! !\n";
	    return undef;
	}

	##my $nfac_ins_5p = my $nfac_del_5p = 0;
	##for (my $l=1; $l<= $cutoff_5p; $l++) { # 3rd preliminary for-loop #
	##    $nfac_ins_5p += freq_indel_len ($distr_ins, $prm_ins, $l, 1);
	##    $nfac_del_5p += freq_indel_len ($distr_del, $prm_del, $l, 1);
	##}			# End of the 3rd preliminary for-loop #

	my $log_nfac_ins_3p = cal_log_normal_fac_distri ($distr_ins, $prm_ins, $cutoff_3p);
	unless (defined $log_nfac_ins_3p) {
	    print STDOUT "[ERROR 'cal_log_normal_facs_indel_distri'] The subroutine 'cal_log_normal_fac_distri' FAILED for the insertions possibly extending into the 3'-end: $! !\n";
	    return undef;
	}
	my $log_nfac_del_3p = cal_log_normal_fac_distri ($distr_del, $prm_del, $cutoff_3p);
	unless (defined $log_nfac_del_3p) {
	    print STDOUT "[ERROR 'cal_log_normal_facs_indel_distri'] The subroutine 'cal_log_normal_fac_distri' FAILED for the deletions possibly extending into the 3'-end: $! !\n";
	    return undef;
	}

	##my $nfac_ins_3p = my $nfac_del_3p = 0;
	##for (my $l=1; $l<= $cutoff_3p; $l++) { # 4th preliminary foreach-loop #
	##    $nfac_ins_3p += freq_indel_len ($distr_ins, $prm_ins, $l, 1);
	##    $nfac_del_3p += freq_indel_len ($distr_del, $prm_del, $l, 1);
	##}			# End of the 4th preliminary foreach-loop #

	my @log_nfacs = ($log_nfac_ins_5p, $log_nfac_del_5p, $log_nfac_ins_3p, $log_nfac_del_3p);
	##my @nfacs = ($nfac_ins_5p, $nfac_del_5p, $nfac_ins_3p, $nfac_del_3p);

	return \@log_nfacs;

}		# End of the subroutine 'cal_log_normal_facs_indel_distri' #


# cal_delta_exp_del_5p:
#	This subroutine calculates an excessive exponential factor for the likelihood of indel
#	scenarios (due to (lack of) deletions extending to the 5'-end):
#	$delta_del_5p = Sum_{$l=1}^{$cutoff_5p} ($l-1) * distri_del ($l),
#	where distri_del ($l) is the relative frequency of deletions with length $l.
#	(The actual exponential factor is:
#	 - $delta_del_5p * {total deletion rate} * {total tree length}.) 
#
#	This was introduced mainly because this factor is shared by any MSAs,
#	irrespective of phylogenetic trees. 
#
# [ INPUT: (\@params_del, $cutoff_5p, $nfac_del_5p), where ] --- OBSOLETE as of July 12 (Wed), 2012.
# INPUT: (\@params_del, $cutoff_5p, $log_nfac_del_5p), where
#	@params_del = ($totrate_del, $distr_del, $prm_del), with
#	$totrate_del being the total rate of deletions (relative to the substitution rate),
#	$distr_del = 'G' specifying the geometric distribution,
#		     'P' specifying the (zeta) power-law distribution,
#	$prm_del   = the 'persistence' rate (i.e. q in f(l) = q**(l-1)/N(q,M)) if $distr_del = 'G',
#		   = the power (i.e. a in f(l) = l**(-a)/N(a,M)) if $distr_del = 'P';
#
#	$cutoff_5p is the cut-off length common for the deletions on the 5'-side of the aligned region;
#
#	[ $nfac_del_5p (= Sum_{$l=1}^{$cutoff_5p} distr_del ($l)) ]
#	$log_nfac_del_5p (= log { Sum_{$l=1}^{$cutoff_5p} distr_del ($l) })
#	is the logarithm of the normalization factor for the deletions extending into the 5'-end.
#
# OUTPUT: $delta_del_5p, which is defined above.
#
sub cal_delta_exp_del_5p (\@$$) {

	my ($params_del, $cutoff_5p, $log_nfac_del_5p) = @_; 

	my ($totrate_del, $distr_del, $prm_del) = @{$params_del};
	if (($distr_del eq 'G') and ($prm_del == 0)) {
	   print STDOUT "[WARNING 'cal_delta_exp_del_5p'] The distribution os geometric with q = 0, so the cutoff (=$cutoff_5p) will be made 1 !\n";
	   $cutoff_5p = 1;
	}

	my $delta_del_5p = 0;
	for (my $l=1; $l<= $cutoff_5p; $l++) { # 5th preliminary foreach-loop #
	    my $log_freq = log_freq_indel_len ($distr_del, $prm_del, $l, $log_nfac_del_5p);
	    $delta_del_5p += ($l-1)* exp ($log_freq);
	    ##my $freq = freq_indel_len ($distr_del, $prm_del, $l, $nfac_del_5p);
	    ##$delta_del_5p += ($l-1)* $freq;
	}			# End of the 5th preliminary foreach-loop # 

	return $delta_del_5p;

}		# End of the subroutine 'cal_delta_exp_del_5p' #


# log_dbl_sum_freq_indel:
#	This revised subroutine calculates the logarithm of the double summation.
#
# dbl_sum_freq_indel:
#	This subroutine calculates a double summation of the indel frequency f(l):
#
#	$dbl_sum = Sum_{$x=0}^{$M5-int($l/2)} Sum_{$y=$l}^{$M3+int($l/2)} f($x+$y)
#	= Sum_{$z=$l}^{$M5+$M3} f($z) * min [$z-$l+1, $M5 - int($l/2)+1, $M5+$M3 - $z+1].
#	Note that f($z) is NOT normalized yet.
#
# INPUT: ($distri, $param, $max_5, $max_3, $l), where
#
#	$distri specifies the type of the distribution, with
#		= 'G' designating a geometric distribution, and
#		= 'P' designating a zeta power-law distribution;
#	$param = $q above (0<=$q<1) if $distri_indel = 'G',
#		   = $alpha above (>= 1) if $distri_indel = 'P';
#	$max_5/$max_3 is $M5/$M3 in the above description;
#	$l is $l above.
#
# [ OUTPUT: $dbl_sum, which is double sum just as defined above. ] --- OBSOLETE as of July 11 (Wed), 2012.
# OUTPUT: $log_dbl_sum, which is the logarithm of the double sum just as defined above.
#
sub log_dbl_sum_freq_indel ($$$$$) {

	my ($distri, $param, $max_5, $max_3, $l) = @_;

	unless (($max_5>0) and ($max_3>0)) {
	    print STDOUT "[ERROR 'log_dbl_sum_freq_indel'] ILLEGAL INPUT: either \$max_5 (=$max_5) or $max_3 (=$max_3) is NON-POSITIVE: $! !\n";
	    return undef;
	}
	unless ($l >0) {
	   print STDOUT "[ERROR 'log_dbl_sum_freq_indel'] ILLEGAL INPUT: The indel length (=$l) is NOT POSITIVE: $! !\n";
	   return undef;
	}
	my $ub_5 = $max_5 - int ($l/2) + 1;
	unless ($ub_5>0) {
	    print STDOUT "[ERROR 'log_dbl_sum_freq_indel'] ILLEGAL INPUT: ", '$ub_5 (= $max_5 - int ($l/2) + 1)', " = $ub_5 is NOT POSITIVE: $! !\n";
	    return undef;
	}
	## my $ub_3 = $max_3 + int ($l/2) + 1;
	my $ub_z = $max_5 + $max_3 + 1;
	unless ($l < $ub_z) {
	    print STDOUT "[ERROR 'log_dbl_sum_freq_indel'] ILLEGAL INPUT: The indel length (=$l) is NOT LESS THAN ", '$ub_z (= $max_5 + $max_3 + 1)', " = $ub_z: $! !\n";
	    return undef;
	}

		# A Bug-fixation measure on July 15 (Sun), 2012. #
	my $width_3 = $max_3 + int ($l/2) - $l + 1;
	unless ($width_3>0) {
	    print STDOUT "[ERROR 'log_dbl_sum_freq_indel'] ILLEGAL INPUT: The number of summands in the 3'-direction (=$width_3) is NOT POSITIVE: $! !\n";
	    return undef;
	}

	if (($distri eq 'G') and ($param == 0)) { # An exceptional case. #
	    unless ($l == 1) {
		print STDOUT "[ERROR 'log_dbl_sum_freq_indel] ILLEGAL INPUT: The geometric distribution with q = 0, and yet the indel length (=$l) is LONGER THAN 1: $! !\n";
		return undef;
	    }
	    my $log_dbl_sum = log_freq_indel_len ($distri, $param, 1, 0);
	    print STDOUT "[WARNING 'log_dbl_sum_freq_indel'] The geometric distribution with q = 0 (and length = 1) should ALWAYS HAVE \$log_dbl_sum = $log_dbl_sum ...\n";
	    return $log_dbl_sum;
	}

	my @terms_log_dbl_sum = ();
	##my $dbl_sum = 0;
	for (my $z = $l; $z<$ub_z; $z++) { # Main for-loop #

	    my $coeff = $z-$l+1;
	    ($coeff > $ub_5) and ($coeff = $ub_5);
	    ($coeff > $ub_z - $z) and ($coeff = $ub_z - $z);

		# A Bug-fixation measure on July 15 (Sun), 2012. #
	    ($coeff > $width_3) and ($coeff = $width_3);

	    my $log_freq = log_freq_indel_len ($distri, $param, $z, 0);
	    ##my $freq = freq_indel_len ($distri, $param, $z, 1);
	    unless (defined $log_freq) {
		print STDOUT "[ERROR 'log_dbl_sum_freq_indel'] The subroutine 'freq_indel_len' FAILED for the indel length $z: $! !\n";
		return undef;
	    }

	    $log_freq += log $coeff;

	    push @terms_log_dbl_sum, $log_freq; 
	    ##$dbl_sum += $coeff * $freq;

	}			# End of the main for-loop #

	my $log_dbl_sum = log_sum_exp (@terms_log_dbl_sum);

	return $log_dbl_sum ;
	##return $dbl_sum ;

}	# End of the subroutine 'log_dbl_sum_freq_indel' #


# log_compos_freq_indel_len:
#	This revised subroutine calculates the logarithms of the composite frequency.
#
# compos_freq_indel_len:
#	This satellite subroutine of 'cal_lnlk1_sgl_indel_cls' and of 'cal_lnlk1_pair_indel_cls'
#	calculates the composite frequency of indel lengths (when $opt_bd_indels = 1).
#
# [ INPUT: ($if_5p_end_indel, $if_3p_end_indel, $distri, $param, $cutoff_5p, $cutoff_3p, $nfac_5p, $nfac_3p, $len_indel), where ] --- OBSOLETE as of July 11 (Wed), 2012.
# INPUT: ($if_5p_end_indel, $if_3p_end_indel, $distri, $param, $cutoff_5p, $cutoff_3p, $log_nfac_5p, $log_nfac_3p, $len_indel), where
#	$if_5p/3p_end_indel = 1 if the indel event extends into the 5'-/3'-end of the alignment;
#	$distri specifies the type of the indel length distribution (= 'G' for geometric, = 'P' for power-law);
#	$param specifies an important parameter of the distribution;
#	$cutoff_5p/3p specifies the cut-off length into the 5'/3'-direction;
#	[ $nfac_5p/3p is the normalization factor for the distribution extended into the 5'-/3'-region; ] --- OBSOLETE as of July 11 (Wed), 2012.
#	$log_nfac_5p/3p is the logarithm of the normalization factor for the distribution extended into the 5'-/3'-region;
#	$len_indel is the length of the subject insertion/deletion event.
#
# [ OUTPUT: $freq, ] --- OBSOLETE as of July 11 (Wed), 2012.
# OUTPUT: $log_freq,
#	which is actually the logarithm of the composite frequency (for the indel events longer than $len_indel).
#	
sub log_compos_freq_indel_len ($$$$$$$$$) {

	my ($if_5p_end_indel, $if_3p_end_indel, $distri, $param, $cutoff_5p, $cutoff_3p, $log_nfac_5p, $log_nfac_3p, $len_indel) = @_;

	unless (($cutoff_5p>0) and ($cutoff_3p>0)) {
	    print STDOUT "[ERROR 'log_compos_freq_indel_len'] ILLEGAL INPUT: either \$cutoff_5p (=$cutoff_5p) or $cutoff_3p (=$cutoff_3p) is NON-POSITIVE: $! !\n";
	    return undef;
	}
	unless ($len_indel >0) {
	   print STDOUT "[ERROR 'log_compos_freq_indel_len'] ILLEGAL INPUT: The indel length (=$len_indel) is NOT POSITIVE: $! !\n";
	   return undef;
	}

    (print STDOUT "\n", ' ' x 3, "< Subroutine 'log_compos_freq_indel_len' >\n\n") if ($TEST_LEVEL2c>0);

	if (($distri eq 'G') and ($param == 0)) { # An exceptional case. #
	    unless ($len_indel == 1) {
		print STDOUT "[ERROR 'log_compos_freq_indel_len'] ILLEGAL INPUT: The geometric distribution with q = 0, and yet the indel length (=$len_indel) is LONGER THAN 1: $! !\n";
		return undef;
	    }
	    my $log_freq = log_freq_indel_len ($distri, $param, 1, $log_nfac_3p);
	    print STDOUT "[WARNING 'log_compos_freq_indel_len'] The geometric distribution with q = 0 (and length = 1) should ALWAYS HAVE \$log_freq = $log_freq ...\n";
	    return $log_freq;
	}


	my $log_freq;

	if ($if_5p_end_indel) {
	    if ($if_3p_end_indel) {
			# The indel event extends into BOTH ends. #

    (print STDOUT ' ' x 3, "(5'-end, 3'-end) = (Yes, Yes)\n\n") if ($TEST_LEVEL2c>1);

		my $log_numer = log_dbl_sum_freq_indel ($distri, $param, $cutoff_5p, $cutoff_3p, $len_indel);
		##my $numer = dbl_sum_freq_indel ($distri, $param, $cutoff_5p, $cutoff_3p, $len_indel);
		unless (defined $log_numer) {
			print STDOUT "[ERROR 'log_compos_freq_indel_len'] The subroutine 'log_dbl_sum_freq_indel' FAILED to calculate the numerator: $! !\n";
			return undef;
		}
		my $log_denom = log_dbl_sum_freq_indel ($distri, $param, $cutoff_5p, $cutoff_3p, 1);
		##my $denom = dbl_sum_freq_indel ($distri, $param, $cutoff_5p, $cutoff_3p, 1);
		unless (defined $log_denom) {
			print STDOUT "[ERROR 'log_compos_freq_indel_len'] The subroutine 'log_dbl_sum_freq_indel' FAILED to calculate the denominator: $! !\n";
			return undef;
		}
		$log_freq = $log_numer - $log_denom;
		##$freq = $numer/$denom;

	    } else {
			# The indel event extends into the 5'-end. #

    (print STDOUT ' ' x 3, "(5'-end, 3'-end) = (Yes, No)\n\n") if ($TEST_LEVEL2c>1);

		unless ($len_indel <= $cutoff_5p) {
		    print STDOUT "[ERROR 'log_compos_freq_indel_len'] The indel length (=$len_indel) EXCEEDS the cutoff length (\$cutoff_5p=$cutoff_5p): $! !\n";
		    return undef;
		}

		##$freq = 1;
		if (($len_indel < $MID_INDEL_LEN) and ($len_indel < $cutoff_5p /2)) { # REVISED on July 15 (Sun), 2012.
				# Fixed a potential bug on July 11 (Wed), 2012. #
		##if (($len_indel < $MID_INDEL_LEN) and ($len_indel < $cutoff_5p)) { 

    (print STDOUT ' ' x 5, "... Indirect calculation ...\n\n") if ($TEST_LEVEL2c>1);

		    my @terms_excess = ();
		    for (my $l=1; $l<$len_indel; $l++) { # 1st for-loop #
		    ##for (my $l=0; $l<$len_indel; $l++) { # 1st for-loop #
			my $log_excess = log_freq_indel_len ($distri, $param, $l, $log_nfac_5p);
			push @terms_excess, $log_excess;
			##my $exess = freq_indel_len ($distri, $param, $l, $nfac_5p);
			##$freq -= $exess;
		    }			# End of the 1st for-loop #

			# Bug fixed on July 16 (Mon), 2012. #
		    my $log_sum_excess = (@terms_excess>0)? log_sum_exp (@terms_excess) : undef;
		    $log_freq = (@terms_excess>0) ? log (1 - exp ($log_sum_excess)) : 0; # Absence of excess terms means that the composite frequency must be unity.
		    ##my $log_sum_excess = log_sum_exp (@terms_excess);
		    ##$log_freq = log (1 - exp ($log_sum_excess));

		} else {

    (print STDOUT ' ' x 5, "... Direct calculation ...\n\n") if ($TEST_LEVEL2c>1);

		    my @terms_log_freq = ();
		    for (my $l = $len_indel; $l<=$cutoff_5p; $l++) { # 1.5 th for-loop #
			my $term = log_freq_indel_len ($distri, $param, $l, $log_nfac_5p);
			push @terms_log_freq, $term;
		    }			# End of the 1.5 th for-loop #
		    $log_freq = log_sum_exp (@terms_log_freq);
		}

	    }
	} else {

	    if ($if_3p_end_indel) {
			# The indel event extends into the 3'-end. #

    (print STDOUT ' ' x 3, "(5'-end, 3'-end) = (No, Yes)\n\n") if ($TEST_LEVEL2c>1);

		unless ($len_indel <= $cutoff_3p) {
		    print STDOUT "[ERROR 'log_compos_freq_indel_len'] The indel length (=$len_indel) EXCEEDS the cutoff length (\$cutoff_3p=$cutoff_3p): $! !\n";
		    return undef;
		}

		##$freq = 1;
		if (($len_indel < $MID_INDEL_LEN) and ($len_indel < $cutoff_3p /2)) { # REVISED on July 15 (Sun), 2012.(
		##if (($len_indel < $MID_INDEL_LEN) and ($len_indel < $cutoff_3p)) {

    (print STDOUT ' ' x 5, "... Indirect calculation ...\n\n") if ($TEST_LEVEL2c>1);

				# Fixed a potential bug on July 11 (Wed), 2012. #
		    my @terms_excess = ();
		    for (my $l=1; $l<$len_indel; $l++) { # 2nd for-loop #
		    ##for (my $l=0; $l<$len_indel; $l++) { # 2nd for-loop #
			my $log_excess = log_freq_indel_len ($distri, $param, $l, $log_nfac_3p);
			push @terms_excess, $log_excess;
			##my $exess = freq_indel_len ($distri, $param, $l, $nfac_3p);
			##$freq -= $exess;
		    }			# End of the 2nd for-loop #

			# Bug fixed on July 16 (Mon), 2012. #
		    my $log_sum_excess = (@terms_excess>0)? log_sum_exp (@terms_excess) : undef;
		    $log_freq = (@terms_excess>0) ? log (1 - exp ($log_sum_excess)) : 0; # Absence of excess terms means that the composite frequency must be unity.
		    ##my $log_sum_excess = log_sum_exp (@terms_excess);
		    ##$log_freq = log (1 - exp ($log_sum_excess));

		} else {

    (print STDOUT ' ' x 5, "... Direct calculation ...\n\n") if ($TEST_LEVEL2c>1);

		    my @terms_log_freq = ();
		    for (my $l = $len_indel; $l<=$cutoff_3p; $l++) { # 2.5 th for-loop #
			my $term = log_freq_indel_len ($distri, $param, $l, $log_nfac_3p);
			push @terms_log_freq, $term;
		    }			# End of the 1.5 th for-loop #
		    $log_freq = log_sum_exp (@terms_log_freq);

		}
	    } else {
			# The indel event does NOT extend into EITHER end,

    (print STDOUT ' ' x 3, "(5'-end, 3'-end) = (No, No)\n\n") if ($TEST_LEVEL2c>1);

	    	$log_freq = log_freq_indel_len ($distri, $param, $len_indel, $log_nfac_3p);
	    }
	}

    (print STDOUT "\n", ' ' x 3, "-- Subroutine 'log_compos_freq_indel_len' Ended --\n\n") if ($TEST_LEVEL2c>0);

	return $log_freq;

}		# End of the subroutine 'log_compos_freq_indel_len' #


# dbl_tinteg_exp_indel:
#	This subroutine calculates a double time-integral
#	that provides an important factor for the likelihood of
#	a pair of overlapping insertion and deletion events:
#
#	$dbl_t_integ = ($mid_exp1 - $mid_exp2)/$sum_totrates /$len_del, where
#
#	$mid_exp1 = (1 - exp (-$sum_totrates*$br_len*($len_ins-$len_del)))/$sum_totrates/($len_sins-$len_del) if $len_ins != $len_del,
#		= $br_len if $len_ins == $len_del;
#	$mid_exp2 = (1 - exp (-$sum_totrates * $br_len * $len_ins))/$sum_totrates/$len_ins.
#
# INPUT: ($sum_totrates, $len_ins, $len_del, $br_len), where
#	$sum_totrates = {total rate of insertions} + {total rate of deletions};
#	$len_ins/del is the length of the insertion/deletion;
#	$br_len is the branch length, which is regarded as 'time';
#
# OUTPUT: $dbl_t_integ, which is defined above.
#
sub dbl_tinteg_exp_indel ($$$$) {

	my ($sum_totrates, $len_ins, $len_del, $br_len) = @_;

	my $mid_exp1 = ($len_ins == $len_del) ? $br_len :
		(1 - exp (-$sum_totrates * $br_len * ($len_ins - $len_del)))/$sum_totrates/($len_ins-$len_del) ;
	my $mid_exp2 = (1 - exp (-$sum_totrates * $br_len * $len_ins))/$sum_totrates/$len_ins;

	my $dbl_t_integ = ($mid_exp1 - $mid_exp2)/$sum_totrates/$len_del;

	return $dbl_t_integ;

}		# End of the subroutine 'dbl_tinteg_exp_indel' #


# search_paired_indels:
#	This satellite subroutine of 'cal_lnlk1_indel_br_cls' searches
#	a set of indel events along a branch for pairs of events,
#	each of which consists of an insertion and a subsequent deletion
#	and results in blocks with both ends showing the 'absence' state.
#
# INPUT: (\@indels_br, \@blwise_gapstats_ue, \@blwise_gapstats_le, $char_abs), where
#	@{$indels_br[$id]} = ($stat_ue, $stat_le, \@indices_blk) describing the $id th indel event at the specified branch, with @indices_blk listing the indices (in @cls_gblocks)
#	of the blocks involved in the indel event;
#
#	$blwise_gapstats_ue/le[$bl] is the gap state for the $bl th block (in the specified cluster) at the upper-/lower-end node of the specified branch;
#
#	$char_abs is the character (or symbol) representing the 'absence' state;
#
# OUTPUT: (\@sgl_indels, \@paired_indels), where
#
#	$sgl_indels[$sg] gives the index (in @indels_br) of
#	the $sg th 'single' indel event (, which does NOT overlap with other indel events);
#
#	@{$paired_indels[$pr]} = ($indx_ins, $indx_del, \@indices_ovlp_blk)
#	specifies the $pr th pair of an insertion and a deletion,
#	with $indx_ins/del being the index in @indels_br,
#	and @indices_ovlp_blk storing the indices of blocks where the two events overlap.
#
sub search_paired_indels (\@\@\@$) {

	my ($indels_br, $blwise_gstats_ue, $blwise_gstats_le, $char_abs) = @_;

	my $ct_indels = @{$indels_br};
	my $ct_blks = @{$blwise_gstats_ue};

   (print STDOUT ' ' x 3, "< Subroutine 'search_paired_indels' (#{blocks} = $ct_blks\; #{indels} = $ct_indels) >\n\n") if ($TEST_LEVEL2s>0);

    if ($TEST_LEVEL2s>2) {
	print STDOUT ' ' x 3, "[ Input Data ('absence' state = $char_abs) ]\n\n";

	print STDOUT ' ' x 3, "Block-wise states (#{blocks} = $ct_blks):\n\n";

	print STDOUT ' ' x 3, join ("\t", 'Block_ID', 'state_upper_end', 'state_lower_end'), "\n\n";
	for (my $b=0; $b<$ct_blks; $b++) {
	    print STDOUT ' ' x 3, join ("\t", $b, $blwise_gstats_ue->[$b], $blwise_gstats_le->[$b]), "\n";
	}

	print STDOUT ' ' x 3, "\nIndel events (#{events} = $ct_indels):\n\n";

	print STDOUT ' ' x 3, join ("\t", 'Event_ID', 'state_before', 'state_after', 'IDs,of,involved,blocks'), "\n\n";

	for (my $e=0; $e<$ct_indels; $e++) {
	    my ($stat_bf, $stat_af, $indices_blk) = @{$indels_br->[$e]};
	    my $cnct_indices = join (',', @{$indices_blk});
	    print STDOUT ' ' x 3, join ("\t", $e, $stat_bf, $stat_af, $cnct_indices), "\n";
	}
	print STDOUT "\n\n";

	print STDOUT ' ' x 3, ".. Now, start searching for single indel events ..\n\n";
    }

	my %indx_blk2pair; # ($indx_blk => [$indx_ins, $indx_del], ...)
	my @sgl_indels = ();

	for (my $id=0; $id<$ct_indels; $id++) { # 1st main outer for-loop (over indel events) #

	    my ($stat_ue, $stat_le, $indices_blk) = @{$indels_br->[$id]};
	    unless ($stat_ue ne $stat_le) {
		print STDOUT "[ERROR 'search_paired_indels'] ILLEGAL INPUT: The $id th indel event has the IDENTICAL STATE (= '$stat_ue') at BOTH ENDS: $! !\n";
		return (undef, undef);
	    }
	    my $ct_ovlp=0;
	    foreach my $indx_blk (@{$indices_blk}) { # Inner foreach-loop (over blocks involved) #

		my $gstat_ue = $blwise_gstats_ue->[$indx_blk];
		my $gstat_le = $blwise_gstats_le->[$indx_blk];

			# A potential bug fixed on July 11 (Wed), 2012. #
		(($gstat_ue eq $stat_ue) and ($gstat_le eq $stat_le)) and next; # Skip blocks showing the normal end-states. #
		##(($gstat_ue eq $stat_ue) and ($gstat_ue eq $stat_le)) and next; # Skip blocks showing the normal end-states. #

		unless ($gstat_ue eq $gstat_le) {
		    print STDOUT "[ERROR 'search_paired_indels'] ILLEGAL INPUT: The $indx_blk th block, which is involved in the $id th indel event, has different gap states", ' ($gstat_ue, $gstat_le) = ', "($gstat_ue, $gstat_le) at the ends of the branch, yet somehow the states do NOT coincide with those of the event itself", ' ($stat_ue, $stat_le) = ', "($stat_ue, $stat_le) : $! !\n";
		    return (undef, undef);
		}
		unless ($gstat_ue eq $char_abs) {
		    print STDOUT "[ERROR 'search_paired_indels'] ILLEGAL INPUT: The $indx_blk th block, which is involved in the $id th indel event, has the 'presence' state at BOTH ENDS: $! !\n";
		    return (undef, undef);
		}

			# Hereafter, both ends should have the 'absence' state,
			# which means that the $id th event must have
			# (at least) an overlapping event.
		$ct_ovlp++;

		my $pair = $indx_blk2pair{$indx_blk};
		(defined $pair) or ($pair = $indx_blk2pair{$indx_blk} = []);

		if ($stat_ue eq $char_abs) { # An insertion. #
		    if (defined $pair->[0]) {
			print STDOUT "[ERROR 'search_paired_indels'] The $indx_blk th block ALREADY ACCOMODATES an INSERTION (= the ", $pair->[0], " th event): $! !\n";
			return (undef, undef);
		    }
		    $pair->[0] = $id;
		} else { # A deletion. #
		    if (defined $pair->[1]) {
			print STDOUT "[ERROR 'search_paired_indels'] The $indx_blk th block ALREADY ACCOMODATES a DELETION (= the ", $pair->[1], " th event): $! !\n";
			return (undef, undef);
		    }
		    $pair->[1] = $id;
		}

	    }				# End of the inner foreach-loop (over blocks involved) #

	    ($ct_ovlp>0) or (push @sgl_indels, $id); # No block show signs of overlapping events, which means that the event should be 'single'. #

	}			# End of the 1st main outer for-loop (over indel events) #

	my $ct_sgls = @sgl_indels;
   (print STDOUT "\n", ' ' x 3, ".. $ct_sgls single events were found ..\n\n") if ($TEST_LEVEL2s>1);
   (print STDOUT ' ' x 5, "(Indices:" , join (', ', @sgl_indels), ")\n\n") if ($TEST_LEVEL2s>2);

		# Make a concise list of overlapping indel pairs. #

	my %indx_indel2ovlp; # = ($indx_indel => \@indices_overlapping_events, ...)
	my %indx_ins_del2indx_pair; # = ("$indx_ins:$indx_del" => $indx_pair, ...)

	my @paired_indels = (); # @{$paired_indels[$pr]} = ($indx_ins, $indx_del, \@indices_ovlp_blk)
	## my %indx_blk2pair; # ($indx_blk => [$indx_ins, $indx_del], ...)
	foreach my $indx_blk (sort {$a <=> $b} keys %indx_blk2pair) { # 2nd main outer foreach-loop (over blocks where indel events overlap) #

	    my ($indx_ins, $indx_del) = @{$indx_blk2pair{$indx_blk}};
	    unless ((defined $indx_ins) and (defined $indx_del)) {
		(defined $indx_ins) or ($indx_ins = 'undef');
		(defined $indx_del) or ($indx_del = 'undef');
		print STDOUT "[ERROR 'search_paired_indels'] The $indx_blk th block involves at least an UNDEFINED INDEL EVENT: ", '($indx_ins, $indx_del) = ', "($indx_ins, $indx_del): $! !\n";
		return (undef, undef);
	    }

	    my $indx_pair = $indx_ins_del2indx_pair{"$indx_ins:$indx_del"};
	    if (defined $indx_pair) {
			# The pair already occurred before. #
		push @{$paired_indels[$indx_pair]->[2]}, $indx_blk;
		next;
	    }

		# The pair occurs for the first time. #

	    $indx_pair = @paired_indels;
	    $indx_ins_del2indx_pair{"$indx_ins:$indx_del"} = $indx_pair;
	    $paired_indels[$indx_pair] = [$indx_ins, $indx_del, [$indx_blk]];

	    if (defined $indx_indel2ovlp{$indx_ins}) {
		push @{$indx_indel2ovlp{$indx_ins}}, $indx_del;
	    } else {
		$indx_indel2ovlp{$indx_ins} = [$indx_del];
	    }

	    if (defined $indx_indel2ovlp{$indx_del}) {
		push @{$indx_indel2ovlp{$indx_del}}, $indx_ins;
	    } else {
		$indx_indel2ovlp{$indx_del} = [$indx_ins];
	    }

	}				# End of the 2nd main outer foreach-loop (over blocks where indel events overlap) #

	my $ct_pairs = @paired_indels; 
    (print STDOUT "\n", ' ' x 3, ".. $ct_pairs pairs of overlapping indels were found ..\n\n") if ($TEST_LEVEL2s>1);
    if ($TEST_LEVEL2s>3) {
	print STDOUT ' ' x 3, join ("\t", 'Indx_ins', 'Indx_del', 'indices,of,overlapping,blocks'), "\n\n";
	foreach my $pair (@paired_indels) {
	    my ($indx_ins, $indx_del, $ovlp_blocks) = @{$pair};
	    my $cnct_ovlp_blks = join (',', @{$ovlp_blocks});
	    print STDOUT ' ' x 3, join ("\t", $indx_ins, $indx_del, $cnct_ovlp_blks), "\n";
	}
	print STDOUT "\n";
    }

		# Examine whether there are any 'multiply-overlapping' events. #

    (print STDOUT "\n", ' ' x 3, ".. Now I will check if there are multiply-overlapping events..\n\n") if ($TEST_LEVEL2s>1);

	my @list_events_w_mlt_ovlps; # element = [$indx_indel, \@indices_overlapping_events] for those events with > 1 overlapping event. #

	foreach my $indx_indel (sort {$a <=> $b} keys %indx_indel2ovlp) { # Trailing foreach-loop (over indel events overlapping others) #
	    my $ovlp = $indx_indel2ovlp{$indx_indel};
	    (@{$ovlp}>1) and (push @list_events_w_mlt_ovlps, [$indx_indel, $ovlp]);
	}			# End of the trailing foreach-loop (over indel events overlapping others) #

	if (@list_events_w_mlt_ovlps>0) { # AT this point, the algorithm canNOT handle such cases. #
	    print STDOUT "[ERROR 'search_paired_indels'] Found ", scalar (@list_events_w_mlt_ovlps), " indel events, each of which overlaps with more than one other event: $! !\n\n";
	    print STDOUT ' ' x 3, join ("\t", 'Indx_indel', 'indices,overlapping,events'), "\n\n";

	    foreach my $event_w_mlt_ovlps (@list_events_w_mlt_ovlps) {
		my ($indx_event, $indices_ovlp) = @{$event_w_mlt_ovlps};
		my $cnct_indices_ovlp = join (',', @{$indices_ovlp});
		print STDOUT ' ' x 3, join ("\t", $indx_event, $cnct_indices_ovlp), "\n";
	    }
	    print STDOUT "\n";
	    return (undef, undef);
	}

    (print STDOUT "\n", ' ' x 3, "-- Subroutine 'search_paired_indels' Ended --\n\n") if ($TEST_LEVEL2s>0);

	return (\@sgl_indels, \@paired_indels) ;

}	# End of the subroutine 'search_paired_indels' #


=This subroutine became OBSOLETE as of July 22 (Sun), 2012.
# search_leftmost_block:
#	This satellite subroutine of 'cal_lnlk1_indel_br_cls'
#	searches a cluster of gap-blocks for
#	the 'leftmost' block, which is defined as the leftmost block of the following:
#	(i) blocks, in each of which both ends are 'present';
#	(ii) blocks involved in an overlapping pair of an insertion followed by a deletion;
#	(iii) blocks involved in an indel event.
#	As an exception, if all blocks of type (i) and (ii) are on the right of
#	an non-overlapping pair of an insertion and a deletion
#	that occur leftmost and second leftmost,
#	the leftmost block of the second leftmost event is returned.
#
# INPUT: (\@blwise_gapstats_ue, \@blwise_gapstats_le, \@indels_br, $char_abs), where
#	$blwise_gapstats_ue/le[$bl] is the gap state for the $bl th block (in the specified cluster) at the upper-/lower-end node of the specified branch;
#
#	@{$indels_br[$id]} = ($stat_ue, $stat_le, \@indices_blk) describing the $id th indel event at the specified branch, with @indices_blk listing the indices (in @cls_gblocks)
#	of the blocks involved in the indel event;
#
#	$char_abs is the character (or symbol) representing the 'absence' state;
#
# OUTPUT: $indx_lm_blk,
#	which is the index specifying the leftmost block.
#
sub search_leftmost_block (\@\@\@$) {

	my ($blwise_gstats_ue, $blwise_gstats_le, $indels_br, $char_abs) = @_;

	my $ct_gblks = @{$blwise_gstats_ue};
	my %gblk2if_involved; # ($indx_gblock => 1, ...), for the gap-blocks involved in indels.
	foreach my $event (@{$indels_br}) { # Preliminary outer foreach-loop #
	    foreach my $indx_blk (@{$event->[2]}) { $gblk2if_involved{$indx_blk} = 1; }
	}			# End of the preliminary outer foreach-loop #

	my ($cand_indx_lm_blk, $cand_lm_gstat_ue);

	for (my $bl=0; $bl<$ct_gblks; $bl++) { # Main for-loop (over gap blocks) #

	    my $gstat_ue = $blwise_gstats_ue->[$bl];
	    my $gstat_le = $blwise_gstats_le->[$bl];

	    if (($gstat_ue ne $char_abs) and ($gstat_le ne $char_abs)) {
			# Both ends are 'present'.
			# => Return the left-most block of the already-found indel.
			#  If there is no such indel event, return the current block.

		return (defined $cand_indx_lm_blk) ? $cand_indx_lm_blk : $bl;

	    } elsif (($gstat_ue eq $char_abs) and ($gstat_le eq $char_abs)) {
			# Both ends are 'absent'. #

		(defined $gblk2if_involved{$bl}) or next; # Pass through the block unless it is involved in any indel events.

			# => Return the left-most block of the already-found indel.
			#  If there is no such indel event, return the current block.

		return (defined $cand_indx_lm_blk) ? $cand_indx_lm_blk : $bl;
	    }
		# One end is 'present' and the other end is 'absent'. #

	    if (!(defined $cand_indx_lm_blk)) {
			# The leftmost block of the first indel event encountered. #
		($cand_indx_lm_blk, $cand_lm_gstat_ue) = ($bl, $gstat_ue);
	    } elsif ($cand_lm_gstat_ue ne $gstat_ue) {
			# The leftmost block of the second 'genuinely leftmost' indel event. #
			# => return this block.
		return $bl;
	    } else {
		# The 2nd or later block of the first indel event.
		# => Do nothing.
	    }

	}			# End of the main for-loop (over gap blocks) #

		# All the blocks are scanned. #

	unless (defined $cand_indx_lm_blk) {
	    print STDOUT "[ERROR 'search_leftmost_block'] Encountered NEITHER indel events NOR blocks with both ends 'present': $! !\n";
	    return undef;
	}

	return $cand_indx_lm_blk;

}		# End of the subroutine 'search_leftmost_block' #
=cut


# search_leftmost_events:
#	This satellite subroutine of 'cal_lnlk1_indel_br_cls'
#	searches for the 'leftmost' indel events, which are defined as the leftmost 
#	events either among all insertions or among all deletions
#	that are on the left of the leftmost block with both upper- and lower-ends having 'presence' states.
#
#	The smaller of the overlapping events will not be counted as such events
#	unless its leftmost block is identical to that of the larger event.
#
#	If the leftmost insertion and the leftmost deletion incompletely overlap with each other,
#	only the event to the left is counted in.
#
#	If an insertion and a deletion completely overlap with each other,
#	they will be counted in if there is no (non-overlapping or incompletely-overlapping)
#	event of the same type on the left.
#
# INPUT: (\@blwise_gapstats_ue, \@blwise_gapstats_le, \@indels_br, $char_abs, \@sgl_indels, \@paired_indels), where
#	$blwise_gapstats_ue/le[$bl] is the gap state for the $bl th block (in the specified cluster) at the upper-/lower-end node of the specified branch;
#
#	@{$indels_br[$id]} = ($stat_ue, $stat_le, \@indices_blk) describing the $id th indel event at the specified branch, with @indices_blk listing the indices (in @cls_gblocks)
#	of the blocks involved in the indel event;
#
#	$char_abs is the character (or symbol) representing the 'absence' state;
#
#	$sgl_indels[$sg] gives the index (in @indels_br) of
#	the $sg th 'single' indel event (, which does NOT overlap with other indel events);
#
#	@{$paired_indels[$pr]} = ($indx_ins, $indx_del, \@indices_ovlp_blk)
#	specifies the $pr th pair of an insertion and a deletion,
#	with $indx_ins/del being the index in @indels_br,
#	and @indices_ovlp_blk storing the indices of blocks where the two events overlap.
#
# OUTPUT: \%indx_indel2if_lm, where
#
#	%indx_indel2if_lm = ($indx_indel => 1, ...) for the 'left-most' indel events.
#
sub search_leftmost_events (\@\@\@$\@\@) {

	my ($blwise_gstats_ue, $blwise_gstats_le, $indels_br, $char_abs, $sgl_indels, $paired_indels) = @_;

	my $ct_gblks = @{$blwise_gstats_ue};
	my $ct_indels =  @{$indels_br};
	my $ct_pairs = @{$paired_indels};

    (print STDOUT ' ' x 5, "< Subroutine 'search_leftmost_events' ('absence' = $char_abs, #{blocks} = $ct_gblks, #{indels} = $ct_indels, #{pairs} = $ct_pairs) >\n\n") if ($TEST_LEVEL3>0);

    if ($TEST_LEVEL3>2) {
	print STDOUT ' ' x 5, "[ Input Data ]\n\n";
	print STDOUT ' ' x 5, join ("\t", 'Block_ID', 'gstat_ue', 'gstat_le'), "\n\n";
	for (my $b=0; $b<$ct_gblks; $b++) { print STDOUT ' ' x 5, join ("\t", $b, $blwise_gstats_ue->[$b], $blwise_gstats_le->[$b]), "\n"; }
	print STDOUT "\n", ' ' x 5, join ("\t", 'Indel_ID', 'stat_bf', 'stat_af', 'indices,involved,blocks'), "\n\n";
	for (my $e=0; $e<$ct_indels; $e++) {
	    my ($stat_bf, $stat_af, $indices_blks) = @{$indels_br->[$e]};
	    my $cnct_indices_blks = join (',', @{$indices_blks});
	    print STDOUT ' ' x 5, join ("\t", $e, $stat_bf, $stat_af, $cnct_indices_blks), "\n";
	}
	print STDOUT "\n\n";
	print STDOUT ' ' x 5, '@{$sgl_indels} = (', join (', ', @{$sgl_indels}), ") .\n\n\n";
	print STDOUT ' ' x5 , 'Contents of @{$paired_indels}:', "\n\n";
	print STDOUT ' ' x 5, join ("\t", 'Indx_pair', 'indx_ins', 'indx_del', 'indices,ovlp,blocks'), "\n\n";
	for (my $p = 0; $p<$ct_pairs; $p++) {
	    my ($indx_ins, $indx_del, $indices_ovlp) = @{$paired_indels->[$p]};
	    my $cnct_indices_ovlp = join (',', @{$indices_ovlp});
	    print STDOUT ' ' x 5, join ("\t", $p, $indx_ins, $indx_del, $cnct_indices_ovlp), "\n";
	}
	print STDOUT "\n\n";
    }

    (print STDOUT ' ' x 5, "[ Process I: Determine the right boundary block ]\n\n") if ($TEST_LEVEL3>1);
	my $rbound = $ct_gblks; # The leftmost block with both upper- and lower-ends having 'presence' states.
	for (my $b = 0; $b<$ct_gblks; $b++) { # 1st for-loop (over gap-blocks) #

	    (($blwise_gstats_ue->[$b] eq $char_abs) or ($blwise_gstats_le->[$b] eq $char_abs)) and next; 
	    $rbound = $b;
	    last;
	}			# End of the 1st for-loop (over gap-blocks) #

    (print STDOUT "\n", ' ' x 5, "Right boundary: \$rbound = $rbound .\n\n") if ($TEST_LEVEL3>2);

    (print STDOUT "\n", ' ' x 5, "[ Process II: Search for the leftmost single indel events ]\n\n") if ($TEST_LEVEL3>1);

	my $indx_lm_ins_blk = my $indx_lm_del_blk = $rbound;
	my ($indx_lm_sgl_ins, $indx_lm_sgl_del);

	foreach my $indx_id (@{$sgl_indels}) { # 2nd foreach-loop (over single indel events) #

	    my ($stat_bf, $stat_af, $indices_blk) = @{$indels_br->[$indx_id]};
	    my $indx_lcl_lm = $indices_blk->[0];

	    if ($stat_bf eq $char_abs) {
		# Insertion #
		if ($indx_lcl_lm < $indx_lm_ins_blk) {
			# The event is to the left of the current leftmost insertion. #
		    $indx_lm_ins_blk = $indx_lcl_lm;
		    $indx_lm_sgl_ins = $indx_id;
		}
	    } else {
		# Deletion #
		if ($indx_lcl_lm < $indx_lm_del_blk) {
			# The event is to the left of the current leftmost deletion. #
		    $indx_lm_del_blk = $indx_lcl_lm;
		    $indx_lm_sgl_del = $indx_id;
		}
	    }
	}			# End of the 2nd foreach-loop (over single indel events) #

    if ($TEST_LEVEL3>2) {
	print STDOUT "\n", ' ' x 5, '($indx_lm_ins_blk, $indx_lm_del_blk) = ', "($indx_lm_ins_blk, $indx_lm_del_blk) ;\n\n";
	my @out_indx_lm = ();
	foreach my $indx ($indx_lm_sgl_ins, $indx_lm_sgl_del) { push @out_indx_lm, ((defined $indx) ? $indx : 'undef'); }
	print STDOUT ' ' x 5, '($indx_lm_sgl_ins, $indx_lm_sgl_del) = (', join (', ', @out_indx_lm), ") .\n\n"; 
    }

    (print STDOUT "\n", ' ' x 5, "[ Process III: Search for the leftmost pair of overlapping indel events ]\n\n") if ($TEST_LEVEL3>1);

	my @cmpl_ovlp_pairs = (); # Completely overlapping pairs to the left of either the current leftmost insertion or the current leftmost deletion.
	my ($indx_lm_pr_ins, $indx_lm_pr_del); # Index of the pair that contains the leftmost insertion/deletion.

	for (my $pr=0; $pr<$ct_pairs; $pr++) { # 3rd for-loop (over paired events) #

	    my ($indx_ins, $indx_del, $indices_ovlp) = @{$paired_indels->[$pr]};
	    my $indices_blk_ins = $indels_br->[$indx_ins][2];
	    my $indices_blk_del = $indels_br->[$indx_del][2];

	    my $indx_lcl_lm_ins = $indices_blk_ins->[0];
	    my $indx_lcl_lm_del = $indices_blk_del->[0];

	    my ($common, $ext_ins, $ext_del) = diff_nmarray (@{$indices_blk_ins}, @{$indices_blk_del});
	    unless ((@{$ext_ins}>0) or (@{$ext_del}>0)) {
		# Completely overlapping. #
		(($indx_lcl_lm_ins < $indx_lm_ins_blk) or ($indx_lcl_lm_del < $indx_lm_del_blk)) and (push @cmpl_ovlp_pairs, $pr); # To the left of either the current leftmost insertion or the current leftmost deletion.
		next;
	    }
	    if (@{$ext_ins}>0) {
			# Insertion sticks out. #
		if ($indx_lcl_lm_ins < $indx_lm_ins_blk) {
		    # The insertion part is to the left of the current leftmost insertion. #
		    $indx_lm_ins_blk = $indx_lcl_lm_ins;
		    $indx_lm_pr_ins = $pr;
		}
	    }
	    if (@{$ext_del}>0) {
			# Deletion sticks out. #
		if ($indx_lcl_lm_del < $indx_lm_del_blk) {
		    # The deletion part is to the left of the current leftmost deletion. #
		    $indx_lm_del_blk = $indx_lcl_lm_del;
		    $indx_lm_pr_del = $pr;
		}
	    }
#	@{$paired_indels[$pr]} = ($indx_ins, $indx_del, \@indices_ovlp_blk)

	}			# End of the 3rd for-loop (over paired events) #

    if ($TEST_LEVEL3>2) {
	print STDOUT "\n", ' ' x 5, '($indx_lm_ins_blk, $indx_lm_del_blk) = ', "($indx_lm_ins_blk, $indx_lm_del_blk) ;\n\n";
	my @out_indx_lm = ();
	foreach my $indx ($indx_lm_pr_ins, $indx_lm_pr_del) { push @out_indx_lm, ((defined $indx) ? $indx : 'undef'); }
	print STDOUT ' ' x 5, '($indx_lm_pr_ins, $indx_lm_pr_del) = (', join (', ', @out_indx_lm), ") ;\n\n"; 
	print STDOUT ' ' x 5, '@cmpl_ovlp_pairs = (', join (', ', @cmpl_ovlp_pairs), ") .\n\n";
    }

		# Finishing process. #

    (print STDOUT "\n", ' ' x 5, "[ Final Process: Searching for the genuine 'leftmost' indel events ]\n\n") if ($TEST_LEVEL3>1);

	my %indx_indel2if_lm;

	if ((defined $indx_lm_pr_ins) and (defined $indx_lm_pr_del) and ($indx_lm_pr_ins == $indx_lm_pr_del)) {
	    my ($indx_ins, $indx_del, $indices_ovlp) = @{$paired_indels->[$indx_lm_pr_ins]};

	    my $indices_blk_ins = $indels_br->[$indx_ins][2];
	    my $indices_blk_del = $indels_br->[$indx_del][2];
	    my $indx_lcl_lm_ins = $indices_blk_ins->[0];
	    my $indx_lcl_lm_del = $indices_blk_del->[0];

	    if ($indx_lcl_lm_ins < $indx_lcl_lm_del) {
		$indx_indel2if_lm{$indx_ins} = 1;
	    } elsif ($indx_lcl_lm_del < $indx_lcl_lm_ins) {
		$indx_indel2if_lm{$indx_del} = 1;
	    } else {
		$indx_indel2if_lm{$indx_ins} = 1;
		$indx_indel2if_lm{$indx_del} = 1;
	    }
	  

	} else {

	    if (defined $indx_lm_pr_ins) {
			# The leftmost insertion is contained in a pair. #
		my ($indx_ins, $indx_del, $indices_ovlp) = @{$paired_indels->[$indx_lm_pr_ins]};
		$indx_indel2if_lm{$indx_ins} = 1;

		my $indices_blk_ins = $indels_br->[$indx_ins][2];
		my $indices_blk_del = $indels_br->[$indx_del][2];
		my $indx_lcl_lm_ins = $indices_blk_ins->[0];
		my $indx_lcl_lm_del = $indices_blk_del->[0];

		($indx_lcl_lm_ins == $indx_lcl_lm_del) and ($indx_indel2if_lm{$indx_del} = 1);

	    } elsif (defined $indx_lm_sgl_ins) {
			# The leftmost insertion is a single event. #
		$indx_indel2if_lm{$indx_lm_sgl_ins} = 1;
	    }

	    if (defined $indx_lm_pr_del) {
			# The leftmost deletion is contained in a pair. #
		my ($indx_ins, $indx_del, $indices_ovlp) = @{$paired_indels->[$indx_lm_pr_del]};
		$indx_indel2if_lm{$indx_del} = 1;

		my $indices_blk_ins = $indels_br->[$indx_ins][2];
		my $indices_blk_del = $indels_br->[$indx_del][2];
		my $indx_lcl_lm_ins = $indices_blk_ins->[0];
		my $indx_lcl_lm_del = $indices_blk_del->[0];

		($indx_lcl_lm_ins == $indx_lcl_lm_del) and ($indx_indel2if_lm{$indx_ins} = 1);

	    } elsif (defined $indx_lm_sgl_del) {
			# The leftmost deletion is a single event. #
		$indx_indel2if_lm{$indx_lm_sgl_del} = 1;
	    }

	}

	foreach my $pr (@cmpl_ovlp_pairs) { # Trailing foreach-loop (over completely overlapping pairs) #

	    my ($indx_ins, $indx_del, $indices_ovlp) = @{$paired_indels->[$pr]};
	    my $indices_blk_ins = $indels_br->[$indx_ins][2];
	    my $indices_blk_del = $indels_br->[$indx_del][2];

	    my $indx_lcl_lm_ins = $indices_blk_ins->[0];
	    my $indx_lcl_lm_del = $indices_blk_del->[0];

	    ($indx_lcl_lm_ins < $indx_lm_ins_blk) and ($indx_indel2if_lm{$indx_ins} = 1);
	    ($indx_lcl_lm_del < $indx_lm_del_blk) and ($indx_indel2if_lm{$indx_del} = 1);

	}		# End of the trailing foreach-loop (over completely overlapping pairs) #

    (print STDOUT "\n", ' ' x 5, "- Subroutine 'search_leftmost_events' ended -\n\n") if ($TEST_LEVEL3>0);

	return \%indx_indel2if_lm;

	# %indx_indel2if_lm = ($indx_indel => 1, ...) for the 'left-most' indel events.

}		# End of the subroutine 'search_leftmost_events' #


# search_rightmost_events:
#	This satellite subroutine of 'cal_lnlk1_indel_br_cls'
#	was created by flipping the search direction of 'search_leftmost_events'
#	so that it can search for the 'rightmost' indel events.
#
# search_leftmost_events:
#	This satellite subroutine of 'cal_lnlk1_indel_br_cls'
#	searches for the 'leftmost' indel events, which are defined as the leftmost 
#	events either among all insertions or among all deletions
#	that are on the left of the leftmost block with both upper- and lower-ends having 'presence' states.
#
#	The smaller of the overlapping events will not be counted as such events
#	unless its leftmost block is identical to that of the larger event.
#
#	If the leftmost insertion and the leftmost deletion incompletely overlap with each other,
#	only the event to the left is counted in.
#
#	If an insertion and a deletion completely overlap with each other,
#	they will be counted in if there is no (non-overlapping or incompletely-overlapping)
#	event of the same type on the left.
#
# INPUT: (\@blwise_gapstats_ue, \@blwise_gapstats_le, \@indels_br, $char_abs, \@sgl_indels, \@paired_indels), where
#	$blwise_gapstats_ue/le[$bl] is the gap state for the $bl th block (in the specified cluster) at the upper-/lower-end node of the specified branch;
#
#	@{$indels_br[$id]} = ($stat_ue, $stat_le, \@indices_blk) describing the $id th indel event at the specified branch, with @indices_blk listing the indices (in @cls_gblocks)
#	of the blocks involved in the indel event;
#
#	$char_abs is the character (or symbol) representing the 'absence' state;
#
#	$sgl_indels[$sg] gives the index (in @indels_br) of
#	the $sg th 'single' indel event (, which does NOT overlap with other indel events);
#
#	@{$paired_indels[$pr]} = ($indx_ins, $indx_del, \@indices_ovlp_blk)
#	specifies the $pr th pair of an insertion and a deletion,
#	with $indx_ins/del being the index in @indels_br,
#	and @indices_ovlp_blk storing the indices of blocks where the two events overlap.
#
# OUTPUT: \%indx_indel2if_rm, where
#
#	%indx_indel2if_rm = ($indx_indel => 1, ...) for the 'right-most' indel events.
#
sub search_rightmost_events (\@\@\@$\@\@) {

	my ($blwise_gstats_ue, $blwise_gstats_le, $indels_br, $char_abs, $sgl_indels, $paired_indels) = @_;

	my $ct_gblks = @{$blwise_gstats_ue};
	my $ct_indels =  @{$indels_br};
	my $ct_pairs = @{$paired_indels};

    (print STDOUT ' ' x 5, "< Subroutine 'search_rightmost_events' ('absence' = $char_abs, #{blocks} = $ct_gblks, #{indels} = $ct_indels, #{pairs} = $ct_pairs) >\n\n") if ($TEST_LEVEL3>0);

    if ($TEST_LEVEL3>2) {
	print STDOUT ' ' x 5, "[ Input Data ]\n\n";
	print STDOUT ' ' x 5, join ("\t", 'Block_ID', 'gstat_ue', 'gstat_le'), "\n\n";
	for (my $b=0; $b<$ct_gblks; $b++) { print STDOUT ' ' x 5, join ("\t", $b, $blwise_gstats_ue->[$b], $blwise_gstats_le->[$b]), "\n"; }
	print STDOUT "\n", ' ' x 5, join ("\t", 'Indel_ID', 'stat_bf', 'stat_af', 'indices,involved,blocks'), "\n\n";
	for (my $e=0; $e<$ct_indels; $e++) {
	    my ($stat_bf, $stat_af, $indices_blks) = @{$indels_br->[$e]};
	    my $cnct_indices_blks = join (',', @{$indices_blks});
	    print STDOUT ' ' x 5, join ("\t", $e, $stat_bf, $stat_af, $cnct_indices_blks), "\n";
	}
	print STDOUT "\n\n";
	print STDOUT ' ' x 5, '@{$sgl_indels} = (', join (', ', @{$sgl_indels}), ") .\n\n\n";
	print STDOUT ' ' x5 , 'Contents of @{$paired_indels}:', "\n\n";
	print STDOUT ' ' x 5, join ("\t", 'Indx_pair', 'indx_ins', 'indx_del', 'indices,ovlp,blocks'), "\n\n";
	for (my $p = 0; $p<$ct_pairs; $p++) {
	    my ($indx_ins, $indx_del, $indices_ovlp) = @{$paired_indels->[$p]};
	    my $cnct_indices_ovlp = join (',', @{$indices_ovlp});
	    print STDOUT ' ' x 5, join ("\t", $p, $indx_ins, $indx_del, $cnct_indices_ovlp), "\n";
	}
	print STDOUT "\n\n";
    }

    (print STDOUT ' ' x 5, "[ Process I: Determine the left boundary block ]\n\n") if ($TEST_LEVEL3>1);
	my $lbound = -1; # The rightmost block with both upper- and lower-ends having 'presence' states.
	for (my $b = $ct_gblks-1; $b>=0; $b--) { # 1st for-loop (over gap-blocks) #

	    (($blwise_gstats_ue->[$b] eq $char_abs) or ($blwise_gstats_le->[$b] eq $char_abs)) and next; 
	    $lbound = $b;
	    last;
	}			# End of the 1st for-loop (over gap-blocks) #

    (print STDOUT "\n", ' ' x 5, "Left boundary: \$lbound = $lbound .\n\n") if ($TEST_LEVEL3>2);

    (print STDOUT "\n", ' ' x 5, "[ Process II: Search for the rightmost single indel events ]\n\n") if ($TEST_LEVEL3>1);

	my $indx_rm_ins_blk = my $indx_rm_del_blk = $lbound;
	my ($indx_rm_sgl_ins, $indx_rm_sgl_del);

	foreach my $indx_id (@{$sgl_indels}) { # 2nd foreach-loop (over single indel events) #

	    my ($stat_bf, $stat_af, $indices_blk) = @{$indels_br->[$indx_id]};
	    my $indx_lcl_rm = $indices_blk->[$#{$indices_blk}];

	    if ($stat_bf eq $char_abs) {
		# Insertion #
		if ($indx_rm_ins_blk < $indx_lcl_rm) {
			# The event is to the right of the current rightmost insertion. #
		    $indx_rm_ins_blk = $indx_lcl_rm;
		    $indx_rm_sgl_ins = $indx_id;
		}
	    } else {
		# Deletion #
		if ($indx_rm_del_blk < $indx_lcl_rm) {
			# The event is to the right of the current rightmost deletion. #
		    $indx_rm_del_blk = $indx_lcl_rm;
		    $indx_rm_sgl_del = $indx_id;
		}
	    }
	}			# End of the 2nd foreach-loop (over single indel events) #

    if ($TEST_LEVEL3>2) {
	print STDOUT "\n", ' ' x 5, '($indx_rm_ins_blk, $indx_rm_del_blk) = ', "($indx_rm_ins_blk, $indx_rm_del_blk) ;\n\n";
	my @out_indx_rm = ();
	foreach my $indx ($indx_rm_sgl_ins, $indx_rm_sgl_del) { push @out_indx_rm, ((defined $indx) ? $indx : 'undef'); }
	print STDOUT ' ' x 5, '($indx_rm_sgl_ins, $indx_rm_sgl_del) = (', join (', ', @out_indx_rm), ") .\n\n"; 
    }

    (print STDOUT "\n", ' ' x 5, "[ Process III: Search for the rightmost pair of overlapping indel events ]\n\n") if ($TEST_LEVEL3>1);

	my @cmpl_ovlp_pairs = (); # Completely overlapping pairs to the right of either the current rightmost insertion or the current rightmost deletion.
	my ($indx_rm_pr_ins, $indx_rm_pr_del); # Index of the pair that contains the rightmost insertion/deletion.

	for (my $pr=0; $pr<$ct_pairs; $pr++) { # 3rd for-loop (over paired events) #

	    # @{$paired_indels[$pr]} = ($indx_ins, $indx_del, \@indices_ovlp_blk)

	    my ($indx_ins, $indx_del, $indices_ovlp) = @{$paired_indels->[$pr]};
	    my $indices_blk_ins = $indels_br->[$indx_ins][2];
	    my $indices_blk_del = $indels_br->[$indx_del][2];

	    my $indx_lcl_rm_ins = $indices_blk_ins->[$#{$indices_blk_ins}];
	    my $indx_lcl_rm_del = $indices_blk_del->[$#{$indices_blk_del}];

	    my ($common, $ext_ins, $ext_del) = diff_nmarray (@{$indices_blk_ins}, @{$indices_blk_del});
	    unless ((@{$ext_ins}>0) or (@{$ext_del}>0)) {
		# Completely overlapping. #
		(($indx_rm_ins_blk < $indx_lcl_rm_ins) or ($indx_rm_del_blk < $indx_lcl_rm_del)) and (push @cmpl_ovlp_pairs, $pr); # To the right of either the current rightmost insertion or the current rightmost deletion.
		next;
	    }
	    if (@{$ext_ins}>0) {
			# Insertion sticks out. #
		if ($indx_rm_ins_blk < $indx_lcl_rm_ins) {
		    # The insertion part is to the right of the current rightmost insertion. #
		    $indx_rm_ins_blk = $indx_lcl_rm_ins;
		    $indx_rm_pr_ins = $pr;
		}
	    }
	    if (@{$ext_del}>0) {
			# Deletion sticks out. #
		if ($indx_rm_del_blk < $indx_lcl_rm_del) {
		    # The deletion part is to the right of the current rightmost deletion. #
		    $indx_rm_del_blk = $indx_lcl_rm_del;
		    $indx_rm_pr_del = $pr;
		}
	    }

	}			# End of the 3rd for-loop (over paired events) #

    if ($TEST_LEVEL3>2) {
	print STDOUT "\n", ' ' x 5, '($indx_rm_ins_blk, $indx_rm_del_blk) = ', "($indx_rm_ins_blk, $indx_rm_del_blk) ;\n\n";
	my @out_indx_rm = ();
	foreach my $indx ($indx_rm_pr_ins, $indx_rm_pr_del) { push @out_indx_rm, ((defined $indx) ? $indx : 'undef'); }
	print STDOUT ' ' x 5, '($indx_rm_pr_ins, $indx_rm_pr_del) = (', join (', ', @out_indx_rm), ") ;\n\n"; 
	print STDOUT ' ' x 5, '@cmpl_ovlp_pairs = (', join (', ', @cmpl_ovlp_pairs), ") .\n\n";
    }

		# Finishing process. #

    (print STDOUT "\n", ' ' x 5, "[ Final Process: Searching for the genuine 'rightmost' indel events ]\n\n") if ($TEST_LEVEL3>1);

	my %indx_indel2if_rm;

	if ((defined $indx_rm_pr_ins) and (defined $indx_rm_pr_del) and ($indx_rm_pr_ins == $indx_rm_pr_del)) {
	    my ($indx_ins, $indx_del, $indices_ovlp) = @{$paired_indels->[$indx_rm_pr_ins]};

	    my $indices_blk_ins = $indels_br->[$indx_ins][2];
	    my $indices_blk_del = $indels_br->[$indx_del][2];
	    my $indx_lcl_rm_ins = $indices_blk_ins->[$#{$indices_blk_ins}];
	    my $indx_lcl_rm_del = $indices_blk_del->[$#{$indices_blk_del}];

	    if ($indx_lcl_rm_ins < $indx_lcl_rm_del) {
		$indx_indel2if_rm{$indx_del} = 1;
	    } elsif ($indx_lcl_rm_del < $indx_lcl_rm_ins) {
		$indx_indel2if_rm{$indx_ins} = 1;
	    } else {
		$indx_indel2if_rm{$indx_ins} = 1;
		$indx_indel2if_rm{$indx_del} = 1;
	    }
	  

	} else {

	    if (defined $indx_rm_pr_ins) {
			# The rightmost insertion is contained in a pair. #
		my ($indx_ins, $indx_del, $indices_ovlp) = @{$paired_indels->[$indx_rm_pr_ins]};
		$indx_indel2if_rm{$indx_ins} = 1;

		my $indices_blk_ins = $indels_br->[$indx_ins][2];
		my $indices_blk_del = $indels_br->[$indx_del][2];
		my $indx_lcl_rm_ins = $indices_blk_ins->[$#{$indices_blk_ins}];
		my $indx_lcl_rm_del = $indices_blk_del->[$#{$indices_blk_del}];

		($indx_lcl_rm_ins == $indx_lcl_rm_del) and ($indx_indel2if_rm{$indx_del} = 1);

	    } elsif (defined $indx_rm_sgl_ins) {
			# The leftmost insertion is a single event. #
		$indx_indel2if_rm{$indx_rm_sgl_ins} = 1;
	    }

	    if (defined $indx_rm_pr_del) {
			# The rightmost deletion is contained in a pair. #
		my ($indx_ins, $indx_del, $indices_ovlp) = @{$paired_indels->[$indx_rm_pr_del]};
		$indx_indel2if_rm{$indx_del} = 1;

		my $indices_blk_ins = $indels_br->[$indx_ins][2];
		my $indices_blk_del = $indels_br->[$indx_del][2];
		my $indx_lcl_rm_ins = $indices_blk_ins->[$#{$indices_blk_ins}];
		my $indx_lcl_rm_del = $indices_blk_del->[$#{$indices_blk_del}];

		($indx_lcl_rm_ins == $indx_lcl_rm_del) and ($indx_indel2if_rm{$indx_ins} = 1);

	    } elsif (defined $indx_rm_sgl_del) {
			# The leftmost deletion is a single event. #
		$indx_indel2if_rm{$indx_rm_sgl_del} = 1;
	    }

	}

	foreach my $pr (@cmpl_ovlp_pairs) { # Trailing foreach-loop (over completely overlapping pairs) #

	    my ($indx_ins, $indx_del, $indices_ovlp) = @{$paired_indels->[$pr]};
	    my $indices_blk_ins = $indels_br->[$indx_ins][2];
	    my $indices_blk_del = $indels_br->[$indx_del][2];

	    my $indx_lcl_rm_ins = $indices_blk_ins->[$#{$indices_blk_ins}];
	    my $indx_lcl_rm_del = $indices_blk_del->[$#{$indices_blk_del}];

	    ($indx_rm_ins_blk < $indx_lcl_rm_ins) and ($indx_indel2if_rm{$indx_ins} = 1);
	    ($indx_rm_del_blk < $indx_lcl_rm_del) and ($indx_indel2if_rm{$indx_del} = 1);

	}		# End of the trailing foreach-loop (over completely overlapping pairs) #

    (print STDOUT "\n", ' ' x 5, "- Subroutine 'search_rightmost_events' ended -\n\n") if ($TEST_LEVEL3>0);

	return \%indx_indel2if_rm;

	# %indx_indel2if_rm = ($indx_indel => 1, ...) for the 'right-most' indel events.

}		# End of the subroutine 'search_rightmost_events' #


# cal_lnlk1_sgn_indel_cls:
#	This satellite subroutine of 'cal_lnlk1_indel_br_cls' calculates
#	the 1st approximation of the log-likelihood of a single indel event
#	along a specified branch in a specified gap-block cluster.
#
#	[Major revision on July 22 (Sun), 2012 ]
#	The last two arguments are now the indicators of left/right-most indel events,
#	instead of the indices of the left/right-most blocks.
#
# [ INPUT: (\@id_event, \@cls_gblocks, $br_len, $char_abs, \@nfacs, \@params_ins, \@params_del, \@params_boundaries, $indx_lm_blk, $indx_rm_blk), where ] --- OBSOLETE as of July 11 (Wed), 2012. 
# [ INPUT: (\@id_event, \@cls_gblocks, $br_len, $char_abs, \@log_nfacs, \@params_ins, \@params_del, \@params_boundaries, $indx_lm_blk, $indx_rm_blk), where ] --- OBSOLETE as of July 22 (Sun), 2012.
# INPUT: (\@id_event, \@cls_gblocks, $br_len, $char_abs, \@log_nfacs, \@params_ins, \@params_del, \@params_boundaries, $if_lm, $if_rm), where
#
#	@id_event = ($stat_parent, $stat_node, \@indices_blk) describing the input single indel event at the specified branch, with @indices_blk listing the indices (in @cls_gblocks)
#	of the blocks involved in the indel event;
#	
#	@{$cls_gblocks[$gb]} = ($indx_gp, $len_gb, $start, $end) is
#	for the $gb th block in the input cluster, with
#	$indx_gp specifying the gap pattern,
#	$len_gb being the length (in terms of #{columns}) of the block,
#	and $start/$end being the starting/ending coordinate of the block
#	in the 0-based convention;
#
#	$br_len is the length of the specified branch;
#
#	$char_abs is the character (or symbol) representing the 'absence' state;
#
#	[ @nfacs = ($nfac_ins_5p, $nfac_del_5p, $nfac_ins_3p, $nfac_del_3p); ] --- OBSOLETE as of July 11 (Wed), 2012.
#	@log_nfacs = ($log_nfac_ins_5p, $log_nfac_del_5p, $log_nfac_ins_3p, $log_nfac_del_3p);
#
#	@params_ins/del = ($totrate_ins/del, $distr_ins/del, $prm_ins/del), with
#	$totrate_ins/del being the total rate of insertions/deletions (relative to the substitution rate),
#	$distr_ins/del = 'G' specifying the geometric distribution,
#			'P' specifying the (zeta) power-law distribution,
#	$prm_ins/del = the 'persistence' rate (i.e. q in f(l) = q**(l-1)/N(q,M)) if $distr_ins/del = 'G',
#		     = the power (i.e. a in f(l) = l**(-a)/N(a,M)) if $distr_ins/del = 'P';
#
#	@params_boundaries = ($cutoff_5p, $cutoff_3p, $opt_bd_indels, $if_5p_end, $if_3p_end), with
#
#	$cutoff_5p/3p being the cut-off length common for the insertions and deletions on the 5'-side/3'-side of the aligned region,
#	$opt_bd_indels = 0 if you want to ignore the indels extending beyond the alignment boundary,
#			= 1 if you want to only account for the rate of indels (but not the entire integrand) extending beyond the boundary,
#			= 2 if you want to fully account for the effect of indels extending beyond the boundary
#	(Theoretically, option '2' is the most reasonable but it takes long),
#	$if_5p/3p_end = 1 if the gap-block cluster extends into the 5'-/3'-end (=0 otherwise);
#
#	[ $indx_lm/rm_blk is the left-/right-most block with the 'presence' state on either end of the specified branch. ] --- OBSOLETE as of July 22 (Sun), 2012.
#
#	$if_lm/rm is the indicator of whether the input event is leftmost/rightmost
#	in the gap-block cluster.
#
# OUTPUT: ($lnlk1_sgl_event_cls, $fl_smpl), where
#	$lnlk1_sgl_event_cls is the 1st approximation of the log-likelihood contribution
#	of the input single indel event;
#	$fl_smpl = 1 if the calculation is simplified,
#		 = 0 otherwise.
#
sub cal_lnlk1_sgl_indel_cls (\@\@$$\@\@\@\@$$) {

	##my ($id_event, $cls_gblocks, $br_len, $char_abs, $nfacs, $params_ins, $params_del, $params_bds, $indx_lm_blk, $indx_rm_blk) = @_; --- OBSOLETE as of July 11 (Wed), 2012.
	##my ($id_event, $cls_gblocks, $br_len, $char_abs, $log_nfacs, $params_ins, $params_del, $params_bds, $indx_lm_blk, $indx_rm_blk) = @_; --- OBSOLETE as of July 22 (Sun), 2012.
	my ($id_event, $cls_gblocks, $br_len, $char_abs, $log_nfacs, $params_ins, $params_del, $params_bds, $if_lm, $if_rm) = @_;

    (print STDOUT ' ' x 3, "< Subroutine 'cal_lnlk1_sgl_indel_cls' >\n\n") if ($TEST_LEVEL2a>0);

	my ($log_nfac_ins_5p, $log_nfac_del_5p, $log_nfac_ins_3p, $log_nfac_del_3p) = @{$log_nfacs};
	##my ($nfac_ins_5p, $nfac_del_5p, $nfac_ins_3p, $nfac_del_3p) = @{$nfacs}; --- OBSOLETE as of July 11 (Wed), 2012.
	##my ($totrate_ins, $distr_ins, $prm_ins) = @{$params_ins};
	##my ($totrate_del, $distr_del, $prm_del) = @{$params_del};
	my ($cutoff_5p, $cutoff_3p, $opt_bd_indels, $if_5p_end, $if_3p_end) = @{$params_bds};

	my ($stat_ue, $stat_le, $indices_blk) = @{$id_event};

    if ($TEST_LEVEL2a>2) {
	print STDOUT '#  ', "[ Input Data ]\n";
	print STDOUT "#\n";
	print STDOUT '#  ', '$br_len = ', $br_len, "\n";
	print STDOUT '#  ', '$char_abs = ', $char_abs, "\n";
	##print STDOUT '#  ', '($indx_lm_blk, $indx_rm_blk) = ', "($indx_lm_blk, $indx_rm_blk)\n";
	print STDOUT '#  ', 'Leftmost event  ? ', ($if_lm ? 'Yes' : 'No'), ",\n";
	print STDOUT '#  ', 'Rightmost event ? ', ($if_rm ? 'Yes' : 'No'), " .\n";
	print STDOUT "#\n";
	print STDOUT '#  ', '@{$cls_gblocks} = (# [$indx_gp, $len_gb, $start, $end]', "\n";
	foreach my $gblk (@{$cls_gblocks}) {
	    print STDOUT '#  ', '                  [', join (', ', @{$gblk}), "],\n";
	}
	print STDOUT '#  ', "                  )\n";
	print STDOUT "#\n";
	print STDOUT '#  ', 'Content of @{$id_event}:', "\n";
	print STDOUT "#\n";
	print STDOUT '#  ', '($stat_ue, $stat_le) = ', "($stat_ue, $stat_le)\n";
	print STDOUT "#\n";
	print STDOUT '#  ', '@{$indices_blk} = (', join (', ', @{$indices_blk}), ")\n";
	print STDOUT "#\n"; 

	print STDOUT '#  ', '($log_nfac_ins_5p, $log_nfac_del_5p, $log_nfac_ins_3p, $log_nfac_del_3p)', "\n";
	print STDOUT '#  ', '= (', join (', ', @{$log_nfacs}), ")\n";
	print STDOUT "#\n";
	print STDOUT '#  ', '($totrate_ins, $distr_ins, $prm_ins) = (', join (', ', @{$params_ins}), ")\n";
	print STDOUT '#  ', '($totrate_del, $distr_del, $prm_del) = (', join (', ', @{$params_del}), ")\n";
	print STDOUT "#\n";
	print STDOUT '#  ', '($cutoff_5p, $cutoff_3p, $opt_bd_indels, $if_5p_end, $if_3p_end)', "\n";
	print STDOUT '#  ', '= (', join (', ', @{$params_bds}), ")\n";
	print STDOUT "#\n" x 2;
    }

	  # See if the indel event itself extends into the 5'- or 3'-end of the alignment. #
	my ($if_5p_end_indel, $if_3p_end_indel) = ($if_5p_end, $if_3p_end);

		# MODIFIED accompanying the introduction of 'search_left/rightmost_events' on July 22 (Sun), 2012. #
	($if_5p_end_indel and !($if_lm)) and ($if_5p_end_indel = 0);
	($if_3p_end_indel and !($if_rm)) and ($if_3p_end_indel = 0);
	##($if_5p_end_indel and ($indx_lm_blk < $indices_blk->[0])) and ($if_5p_end_indel = 0);
	##($if_3p_end_indel and ($indices_blk->[$#{$indices_blk}] < $indx_rm_blk)) and ($if_3p_end_indel = 0);

    if ($TEST_LEVEL2a>1) {
    ##if ($TEST_LEVEL2a>2) {
	print STDOUT '#  ', '[ Secondary Inputs ]', "\n";
	print STDOUT "#\n";
	print STDOUT '#  ', '($if_5p_end_indel, $if_3p_end_indel) = ', "($if_5p_end_indel, $if_3p_end_indel)\n";
	print STDOUT "#\n";
    }

	my $fl_smpl = 0;
	##if (($opt_bd_indels>1) and $if_5p_end_indel and $if_3p_end_indel) {
	##   print STDOUT "[WARNING 'cal_lnlk1_sgl_indel_cls'] The event extends to BOTH 5'- and 3'- ends of the alignment. So I will lower the indel boundary handling mode from $opt_bd_indels to 1...\n";
	##   $fl_smpl = 1;
	##   $opt_bd_indels = 1;
	##} ==> DISABLED because I noticed that this simplification does NOT significantly reduce the computation time.

	my $len_indel = 0;
	foreach my $indx (@{$indices_blk}) { # Preliminary foreach-loop #
	    my ($indx_gp, $len_gb, $start, $end)  = @{$cls_gblocks->[$indx]};
	    $len_indel += $len_gb;
	}			# End of the preliminary foreach-loop #

	unless ($len_indel <= $cutoff_3p) {
	    print STDOUT "[ERROR 'cal_lnlk1_sgl_indel_cls'] The indel length (=$len_indel) is LONGER THAN the regular CUTOFF (", '$cutoff_3p=', "$cutoff_3p): $! !\n";
	    return (undef, undef);
	}

	my $if_ins = ($stat_ue eq $char_abs) ? 1 : 0;

	my ($log_nfac_5p, $log_nfac_3p) = $if_ins ?
		($log_nfac_ins_5p, $log_nfac_ins_3p) : ($log_nfac_del_5p, $log_nfac_del_3p) ;
	##my ($nfac_5p, $nfac_3p) = $if_ins ? ($nfac_ins_5p, $nfac_ins_3p) : ($nfac_del_5p, $nfac_del_3p) ; -- OBSOLETE as of July 11 (Wed), 2012.
	my ($totrate, $distri, $param) = $if_ins ?  @{$params_ins} : @{$params_del} ;
	## my @indel_parameters = ($totrate, $distri, $param, $nfac_5p, $nfac_3p);

	my $sum_totrates = $params_ins->[0] + $params_del->[0]; # {total insertion rate} + {total deletion rate}

    if ($TEST_LEVEL2a>2) {
	print STDOUT '#  ', '$len_indel = ', $len_indel, "\n";
	print STDOUT "#\n";
	print STDOUT '#  ', 'if_ins = ', $if_ins, "\n"; 
	print STDOUT "#\n";
	print STDOUT '#  ', '($log_nfac_5p, $log_nfac_3p) = ', "($log_nfac_5p, $log_nfac_3p)\n";
	print STDOUT "#\n";
	print STDOUT '#  ', '($totrate, $distri, $param) = ', "($totrate, $distri, $param)\n";
	print STDOUT "#\n";
	print STDOUT '#  ', '$sum_totrates = ', $sum_totrates, "\n";
	print STDOUT "#\n" x 2;
	print STDOUT '#  ', '[ Main Process ]', "\n";
	print STDOUT "#\n";
    }

	my $lnlk1_sgl_indel_cls = log ($totrate);

    if ($TEST_LEVEL2a>3) {
	print STDOUT '#  ', 'Initial $lnlk1_sgl_indel_cls (= log ($totrate)) = ', $lnlk1_sgl_indel_cls, "\n";
	print STDOUT "#\n";
    }

	if (($opt_bd_indels<2) or !($if_5p_end_indel or $if_3p_end_indel)) {

    (print STDOUT ' ' x 3, "... Outer Block I (single or approximate calculation) ...\n\n") if ($TEST_LEVEL2a>1);
   
		# First, calculate the time integral of the exponential term. #
	    my $delta_l = $if_ins ? $len_indel : - $len_indel;
	    my $t_integ = (1 - exp (- $sum_totrates * $delta_l * $br_len))/$sum_totrates/$delta_l;

    if ($TEST_LEVEL2a>3) {
	print STDOUT '#  ', '$t_integ = ', $t_integ, ' , log ($t_integ) = ', log ($t_integ), "\n";
	print STDOUT "#\n";
    }

	    $lnlk1_sgl_indel_cls += log ($t_integ);

    if ($TEST_LEVEL2a>3) {
	print STDOUT '#  ', 'Second $lnlk1_sgl_indel_cls = ', $lnlk1_sgl_indel_cls, "\n";
	print STDOUT "#\n";
    }

	    my $log_freq;
	    ##my $freq;
	    if ($opt_bd_indels>0) {

    (print STDOUT ' ' x 5, ".. Inner Block A (composite freq) ..\n\n") if ($TEST_LEVEL2a>1);

		$log_freq = log_compos_freq_indel_len ($if_5p_end_indel, $if_3p_end_indel, $distri, $param, $cutoff_5p, $cutoff_3p, $log_nfac_5p, $log_nfac_3p, $len_indel);
		## $freq = compos_freq_indel_len ($if_5p_end_indel, $if_3p_end_indel, $distri, $param, $cutoff_5p, $cutoff_3p, $nfac_5p, $nfac_3p, $len_indel);
		unless (defined $log_freq) {
		    print STDOUT "[ERROR 'cal_lnlk1_sgl_indel_cls'] The subroutine 'log_compos_freq_indel_len' FAILED: $! !\n";
		    return (undef, undef);
		}

	    } else {

    (print STDOUT ' ' x 5, ".. Inner Block B (single freq) ..\n\n") if ($TEST_LEVEL2a>1);

		    # $opt_bd_indels = 0 (i.e. we ignore the boundary effects altogether). #

	    	 $log_freq = log_freq_indel_len ($distri, $param, $len_indel, $log_nfac_3p);
	    	 ## $freq = freq_indel_len ($distri, $param, $len_indel, $nfac_3p);
	    }

    if ($TEST_LEVEL2a>3) {
	print STDOUT '#  ', '$log_freq = ', $log_freq, "\n";
	print STDOUT "#\n";
    }

	    $lnlk1_sgl_indel_cls += $log_freq;
	    ##$lnlk1_sgl_indel_cls += log $freq;

    if ($TEST_LEVEL2a>3) {
	print STDOUT '#  ', 'Final $lnlk1_sgl_indel_cls = ', $lnlk1_sgl_indel_cls, "\n";
	print STDOUT "#\n";
    }

    (print STDOUT "\n", ' ' x 3, "-- Subroutine 'cal_lnlk1_sgl_indel_cls' BRIEFLY Ended --\n\n") if ($TEST_LEVEL2a>0);

	    return ($lnlk1_sgl_indel_cls, $fl_smpl);
	}

		## The rest is for $opt_bd_indels = 2
		## (i.e. we seriously calculate the boundary effects).

    (print STDOUT ' ' x 3, "... Outer Block II (full calculation when extending into either end) ...\n\n") if ($TEST_LEVEL2a>1);

	my @terms_logsum_freq_tint = ();
	##my $sum_freq_tinteg_exp = 0;

	if ($if_5p_end_indel and $if_3p_end_indel) {
			# The indel event extends into BOTH ends. #

    (print STDOUT ' ' x 5, ".. Inner Block A (5'- and 3'-ends) ..\n\n") if ($TEST_LEVEL2a>1);

	    my $log_denom = log_dbl_sum_freq_indel ($distri, $param, $cutoff_5p, $cutoff_3p, 1);
	    ##my $log_denom = log_dbl_sum_freq_indel ($distri, $param, $cutoff_5p, $cutoff_3p, 0); # A potential bug fixed on July 15 (Sun), 2012.
	    ## my $denom = dbl_sum_freq_indel ($distri, $param, $cutoff_5p, $cutoff_3p, 1);
	    unless (defined $log_denom) {
		print STDOUT "[ERROR 'cal_lnlk1_sgl_indel_cls'] The subroutine 'log_dbl_sum_freq_indel' FAILED to calculate the denominator for an indel events extending into BOTH ends: $! !\n";
		return (undef, undef);
	    }

	    my $ub_5 = $cutoff_5p - int ($len_indel/2) + 1;
	    unless ($ub_5 >0) {
		print STDOUT "[ERROR 'cal_lnlk1_sgl_indel_cls'] The indel length (=$len_indel) is SO LARGE that ", ' $ub_5 ', "(=$ub_5) is NONPOSITIVE: $! !\n";
		return (undef, undef);
	    }
	    my $ub_z = $cutoff_5p + $cutoff_3p + 1;

		# A Bug-fixation measure on July 15 (Sun), 2012. #
	    my $width_3 = $cutoff_3p + int ($len_indel/2) - $len_indel + 1;
	    unless ($width_3>0) {
		print STDOUT "[ERROR 'cal_lnlk1_sgl_indel_cls'] ILLEGAL INPUT: The number of summands in the 3'-direction (\$width_3=$width_3) is NOT POSITIVE: $! !\n";
		return (undef, undef);
	    }

    if ($TEST_LEVEL2a>2) {
	print STDOUT '#  ', '$log_denom = ', $log_denom, "\n";
	print STDOUT "#\n";
	print STDOUT '#  ', '($ub_z, $ub_5, $width_3) = ', "($ub_z, $ub_5, $width_3)\n";
	print STDOUT "#\n";
    }
    if ($TEST_LEVEL2a>3) {
	print STDOUT '#  ', join ("\t", 'len', 'log_freq', 'coeff', '(log coeff)', 't_integ', '(log t_integ)', 'final_term'), "\n";
	print STDOUT "#\n";
    }

	    for (my $z = $len_indel; $z<$ub_z; $z++) { # 1st inner for-loop (over indel lengths) #

		my $coeff = $z-$len_indel+1;
		($coeff > $ub_5) and ($coeff = $ub_5);
		($coeff > $ub_z - $z) and ($coeff = $ub_z - $z);

		# A Bug-fixation measure on July 15 (Sun), 2012. #
		($coeff > $width_3) and ($coeff = $width_3);

		my $log_freq0 = my $log_freq = log_freq_indel_len ($distri, $param, $z, $log_denom);
		##my $freq = freq_indel_len ($distri, $param, $z, $denom);

		my $delta_l = $if_ins ? $z : - $z;
		my $t_integ = (1 - exp (- $sum_totrates * $delta_l * $br_len))/$sum_totrates/$delta_l;

		$log_freq += log ($coeff * $t_integ);
		push @terms_logsum_freq_tint, $log_freq;
		##$sum_freq_tinteg_exp += $coeff * $freq * $t_integ;

    if ($TEST_LEVEL2a>3) {
	my $log_coeff = log $coeff;
	my $log_t_integ = log $t_integ;
	print STDOUT '#  ', join ("\t", $z, $log_freq0, $coeff, "($log_coeff)", $t_integ, "($log_t_integ)", $log_freq), "\n";
    }

	    }			# End of the 1st inner for-loop (over indel lengths) #

    if ($TEST_LEVEL2a>3) { print STDOUT "#\n"; }

	} elsif ($if_5p_end_indel) {
			# The indel event extends into the 5'-end. #

    (print STDOUT ' ' x 5, ".. Inner Block B (5'-end) ..\n\n") if ($TEST_LEVEL2a>1);

	    unless ($len_indel <= $cutoff_5p) {
		print STDOUT "[ERROR 'cal_lnlk1_sgl_indel_cls'] The indel length (=$len_indel) is LONGER THAN the CUTOFF (", '$cutoff_5p=', "$cutoff_5p): $! !\n";
		return (undef, undef);
	    }

    if ($TEST_LEVEL2a>3) {
	print STDOUT '#  ', join ("\t", 'len', 'log_freq', 't_integ', '(log t_integ)', 'final_term'), "\n";
	print STDOUT "#\n";
    }

	    for (my $l=$len_indel; $l<= $cutoff_5p; $l++) { # 2nd inner for-loop (over indel lengths) #

		my $delta_l = $if_ins ? $l : - $l;
		my $t_integ = (1 - exp (- $sum_totrates * $delta_l * $br_len))/$sum_totrates/$delta_l;
		my $log_freq0 = my $log_freq = log_freq_indel_len ($distri, $param, $l, $log_nfac_5p);
		##my $freq = freq_indel_len ($distri, $param, $l, $nfac_5p);

		$log_freq += log ($t_integ);
		push @terms_logsum_freq_tint, $log_freq;
		##$sum_freq_tinteg_exp += $freq * $t_integ;

    if ($TEST_LEVEL2a>3) {
	my $log_t_integ = log $t_integ;
	print STDOUT '#  ', join ("\t", $l, $log_freq0, $t_integ, "($log_t_integ)", $log_freq), "\n";
    }

	    }			# End of the 2nd inner for-loop (over indel lengths) #

    if ($TEST_LEVEL2a>3) { print STDOUT "#\n"; }

	} elsif ($if_3p_end_indel) {
			# The indel event extends into the 3'-end. #

    (print STDOUT ' ' x 5, ".. Inner Block C (3p-end) ..\n\n") if ($TEST_LEVEL2a>1);

    if ($TEST_LEVEL2a>3) {
	print STDOUT '#  ', join ("\t", 'len', 'log_freq', 't_integ', '(log t_integ)', 'final_term'), "\n";
	print STDOUT "#\n";
    }

	    for (my $l=$len_indel; $l<= $cutoff_3p; $l++) { # Inner for-loop (over indel lengths) #

		my $delta_l = $if_ins ? $l : - $l;
		my $t_integ = (1 - exp (- $sum_totrates * $delta_l * $br_len))/$sum_totrates/$delta_l;
		my $log_freq0 = my $log_freq = log_freq_indel_len ($distri, $param, $l, $log_nfac_3p);
		##my $freq = freq_indel_len ($distri, $param, $l, $nfac_3p);

		$log_freq += log ($t_integ);
		push @terms_logsum_freq_tint, $log_freq;
		##$sum_freq_tinteg_exp += $freq * $t_integ;

    if ($TEST_LEVEL2a>3) {
	my $log_t_integ = log $t_integ;
	print STDOUT '#  ', join ("\t", $l, $log_freq0, $t_integ, "($log_t_integ)", $log_freq), "\n";
    }

	    }			# End of the inner for-loop (over indel lengths) #

    if ($TEST_LEVEL2a>3) { print STDOUT "#\n"; }

	} else {

    (print STDOUT ' ' x 5, ".. Inner Block D (Neither end) ..\n\n") if ($TEST_LEVEL2a>1);

		# This canNOT occur. #
	    print STDOUT "[ERROR 'cal_lnlk1_sgl_indel_cls'] Now we are in an IMPOSSIBLE ZONE: $! !\n";
	    return (undef, undef);
	}

	my $log_sum_freq_tinteg_exp = log_sum_exp (@terms_logsum_freq_tint);

    if ($TEST_LEVEL2a>3) {
	print STDOUT '#  ', '$log_sum_freq_tinteg_exp = ', $log_sum_freq_tinteg_exp, "\n";
	print STDOUT "#\n";
    }

	$lnlk1_sgl_indel_cls += $log_sum_freq_tinteg_exp ;
	##$lnlk1_sgl_indel_cls += log $sum_freq_tinteg_exp ;

    if ($TEST_LEVEL2a>2) {
	print STDOUT '#  ', 'Final $lnlk1_sgl_indel_cls = ', $lnlk1_sgl_indel_cls, "\n";
	print STDOUT "#\n";
    }

    (print STDOUT "\n", ' ' x 3, "-- Subroutine 'cal_lnlk1_sgl_indel_cls' Ended --\n\n") if ($TEST_LEVEL2a>0);

	return ($lnlk1_sgl_indel_cls, $fl_smpl);

}		# End of the subroutine 'cal_lnlk1_sgl_indel_cls' #


# cal_lnlk1_pair_indel_cls:
#	This satellite subroutine of 'cal_lnlk1_indel_br_cls' calculates
#	the 1st approximation of the log-likelihood of a pair of overlapping indel events
#	along a specified branch in a specified gap-block cluster.
#	[ NOTE that the order of the events is always: insertion -> deletion
#	(, because deletion followed by insertion will never be aligned
#	in the same block(s) in principle). ]
#
#	[ Major revision on July 22 (Sun), 2012]
#	The last two input arguments are now \%indx_indel2if_lm/rm,
#	which indicates whether the indel event in question is 'left/right-most' or not.
#
# [ INPUT: (\@info_pair, \@indels_br, \@cls_gblocks, $br_len, $char_abs, \@nfacs, \@params_ins, \@params_del, \@params_boundaries, $indx_lm_blk, $indx_rm_blk), where ] --- OBSOLETE as of July 11 (Wed), 2012.
# [ INPUT: (\@info_pair, \@indels_br, \@cls_gblocks, $br_len, $char_abs, \@log_nfacs, \@params_ins, \@params_del, \@params_boundaries, $indx_lm_blk, $indx_rm_blk), where ] --- OBSOLETE as of July 22 (Sun), 2012.
# INPUT: (\@info_pair, \@indels_br, \@cls_gblocks, $br_len, $char_abs, \@log_nfacs, \@params_ins, \@params_del, \@params_boundaries, \%indx_indel2if_lm, \%indx_indel2if_rm), where
#
#	@info_pair = ($indx_ins, $indx_del, \@indices_ovlp_blk) provides information on the pair, with
#	$indx_ins/del being the index of the subject insertion/deletion event (in @indels_br),
#	and @indices_ovlp_blk listing the indices (in @cls_gblocks) of the gap-blocks where the indel events overlap;
#
#	@{$indels_br[$id]} = ($stat_ue, $stat_le, \@indices_blk) describing the $id th indel event along the specified branch, with $stat_ue/le being the state at the upper-/lower-end of the branch, and with @indices_blk listing the indices (in @cls_gblocks)
#	of the blocks involved in the indel event;
#
#	@{$cls_gblocks[$gb]} = ($indx_gp, $len_gb, $start, $end) is
#	for the $gb th block in the input cluster, with
#	$indx_gp specifying the gap pattern,
#	$len_gb being the length (in terms of #{columns}) of the block,
#	and $start/$end being the starting/ending coordinate of the block
#	in the 0-based convention;
#
#	$br_len is the length of the specified branch;
#
#	$char_abs is the character (or symbol) representing the 'absence' state;
#
#	[ @nfacs = ($nfac_ins_5p, $nfac_del_5p, $nfac_ins_3p, $nfac_del_3p); ] --- OBSOLETE as of July 11 (Wed), 2012.
#	@log_nfacs = ($log_nfac_ins_5p, $log_nfac_del_5p, $log_nfac_ins_3p, $log_nfac_del_3p);
#
#	@params_ins/del = ($totrate_ins/del, $distr_ins/del, $prm_ins/del), with
#	$totrate_ins/del being the total rate of insertions/deletions (relative to the substitution rate),
#	$distr_ins/del = 'G' specifying the geometric distribution,
#			'P' specifying the (zeta) power-law distribution,
#	$prm_ins/del = the 'persistence' rate (i.e. q in f(l) = q**(l-1)/N(q,M)) if $distr_ins/del = 'G',
#		     = the power (i.e. a in f(l) = l**(-a)/N(a,M)) if $distr_ins/del = 'P';
#
#	@params_boundaries = ($cutoff_5p, $cutoff_3p, $opt_bd_indels, $if_5p_end, $if_3p_end), with
#
#	$cutoff_5p/3p being the cut-off length common for the insertions and deletions on the 5'-side/3'-side of the aligned region,
#	$opt_bd_indels = 0 if you want to ignore the indels extending beyond the alignment boundary,
#			= 1 if you want to only account for the rate of indels (but not the entire integrand) extending beyond the boundary,
#			= 2 if you want to fully account for the effect of indels extending beyond the boundary
#	(Theoretically, option '2' is the most reasonable but it takes long),
#	$if_5p/3p_end = 1 if the gap-block cluster extends into the 5'-/3'-end (=0 otherwise);
#
#	[ $indx_lm/rm_blk is the left-/right-most block with the 'presence' state on either end of the specified branch. ] --- OBSOLETE as of July 22 (sun), 2012.
#	%indx_indel2if_lm/rm = ($indx_indel => 1, ...) for the indel events
#	that are 'leftmost/rightmost'.
#
# OUTPUT: ($lnlk1_pair_indel_cls, $fl_smpl), where
#	$lnlk1_pair_indel_cls is the 1st approximation of the log-likelihood contribution
#	of the input pair of insertion and deletion events;
#	$fl_smpl = 1 if the calculation is simplified,
#		 = 0 otherwise.
#
##sub cal_lnlk1_pair_indel_cls (\@\@\@$$\@\@\@\@$$) { -- OBSOLETE as of July 22 (Sun), 2012.
#
sub cal_lnlk1_pair_indel_cls (\@\@\@$$\@\@\@\@\%\%) {

	##my ($info_pair, $indels_br, $cls_gblocks, $br_len, $char_abs, $nfacs, $params_ins, $params_del, $params_bds, $indx_lm_blk, $indx_rm_blk) = @_; -- OBSOLETE as of July 11 (Wed), 2012.
	## my ($info_pair, $indels_br, $cls_gblocks, $br_len, $char_abs, $log_nfacs, $params_ins, $params_del, $params_bds, $indx_lm_blk, $indx_rm_blk) = @_; --- OBSOLETE as of July 22 (Sun), 2012.
	my ($info_pair, $indels_br, $cls_gblocks, $br_len, $char_abs, $log_nfacs, $params_ins, $params_del, $params_bds, $indx_indel2if_lm, $indx_indel2if_rm) = @_;

    (print STDOUT '#  ', "< Subroutine 'cal_lnlk1_pair_indel_cls' >\n\n") if ($TEST_LEVEL2b>0);

	my ($indx_ins, $indx_del, $indices_ovlp_blk) = @{$info_pair};

	my ($stat_ue_ins, $stat_le_ins, $indices_blk_ins) = @{$indels_br->[$indx_ins]};
	unless ($stat_ue_ins eq $char_abs) {
	    print STDOUT "[ERROR 'cal_lnlk1_pair_indel_cls'] ILLEGAL INPUT: The state of the insertion event (index: $indx_ins) at the upper-end of the branch (=$stat_ue_ins) is NOT the 'absence' state (=$char_abs): $! !\n";
	    return (undef, undef);
	}
	my ($stat_ue_del, $stat_le_del, $indices_blk_del) = @{$indels_br->[$indx_del]};
	unless ($stat_le_del eq $char_abs) {
	    print STDOUT "[ERROR 'cal_lnlk1_pair_indel_cls'] ILLEGAL INPUT: The state of the deletion event (index: $indx_del) at the lower-end of the branch (=$stat_le_del) is NOT the 'absence' state (=$char_abs): $! !\n";
	    return (undef, undef);
	}

	my ($log_nfac_ins_5p, $log_nfac_del_5p, $log_nfac_ins_3p, $log_nfac_del_3p) = @{$log_nfacs};
	##my ($nfac_ins_5p, $nfac_del_5p, $nfac_ins_3p, $nfac_del_3p) = @{$nfacs}; --- OBSOLETE as of July 11 (Wed), 2012.
	my ($totrate_ins, $distr_ins, $prm_ins) = @{$params_ins};
	my ($totrate_del, $distr_del, $prm_del) = @{$params_del};
	my ($cutoff_5p, $cutoff_3p, $opt_bd_indels, $if_5p_end, $if_3p_end) = @{$params_bds};

		# ADDED accompanying the introduction of 'search_left/rightmost_events' (on July 22 (Sun), 2012)
	my $if_lm_ins = $indx_indel2if_lm->{$indx_ins};
	my $if_lm_del = $indx_indel2if_lm->{$indx_del};
	my $if_rm_ins = $indx_indel2if_rm->{$indx_ins};
	my $if_rm_del = $indx_indel2if_rm->{$indx_del};

    if ($TEST_LEVEL2b>2) {
	print STDOUT '#  ', "[ Raw Input Data ]\n";
	print STDOUT "#\n";
	print STDOUT '#  ', '$br_len = ', $br_len, "\n";
	print STDOUT '#  ', '$char_abs = ', $char_abs, "\n";
	my @out_if = ();
		# MODIFIED accompanying the introduction of 'search_left/rightmost_events' (on July 22 (Sun), 2012)
	foreach my $if ($if_lm_ins, $if_lm_del, $if_rm_ins, $if_rm_del) { push @out_if, ((defined $if_lm_ins) ? $if_lm_ins : 'undef'); }
	print STDOUT '#  ', '($if_lm_ins, $lf_lm_del, $if_rm_ins, $if_rm_del) = (', join (', ', @out_if), ")\n";
	##print STDOUT '#  ', '($indx_lm_blk, $indx_rm_blk) = ', "($indx_lm_blk, $indx_rm_blk)\n";
	print STDOUT "#\n";
	print STDOUT '#  ', '@{$cls_gblocks} = (# [$indx_gp, $len_gb, $start, $end]', "\n";
	foreach my $gblk (@{$cls_gblocks}) {
	    print STDOUT '#  ', '                  [', join (', ', @{$gblk}), "],\n";
	}
	print STDOUT '#  ', "                  )\n";
	print STDOUT "#\n";
	print STDOUT '#  ', 'Insertion/deletion events:', "\n";
	print STDOUT "#\n";
	print STDOUT '#  ', join ("\t", 'Ins/Del  ', 'index', 'state_before', 'state_after', 'indices,of,blocks,involved'), "\n";
	print STDOUT "#\n";
	print STDOUT '#  ', join ("\t", 'Insertion', $indx_ins, $stat_ue_ins, $stat_le_ins, join (',', @{$indices_blk_ins}) ), "\n";
	print STDOUT '#  ', join ("\t", 'Deletion ', $indx_del, $stat_ue_del, $stat_le_del, join (',', @{$indices_blk_del}) ), "\n";
	print STDOUT "#\n";
	print STDOUT "#\n"; 

	print STDOUT '#  ', '($log_nfac_ins_5p, $log_nfac_del_5p, $log_nfac_ins_3p, $log_nfac_del_3p)', "\n";
	print STDOUT '#  ', '= (', join (', ', @{$log_nfacs}), ")\n";
	print STDOUT "#\n";
	print STDOUT '#  ', '($totrate_ins, $distr_ins, $prm_ins) = (', join (', ', @{$params_ins}), ")\n";
	print STDOUT '#  ', '($totrate_del, $distr_del, $prm_del) = (', join (', ', @{$params_del}), ")\n";
	print STDOUT "#\n";
	print STDOUT '#  ', '($cutoff_5p, $cutoff_3p, $opt_bd_indels, $if_5p_end, $if_3p_end)', "\n";
	print STDOUT '#  ', '= (', join (', ', @{$params_bds}), ")\n";
	print STDOUT "#\n" x 2;
    }

	my $sum_totrates = $totrate_ins + $totrate_del;


	  # See if the indel event itself extends into the 5'- or 3'-end of the alignment. #
	my $if_5p_end_ins = my $if_5p_end_del = $if_5p_end;
	my $if_3p_end_ins = my $if_3p_end_del = $if_3p_end;

		# MODIFIED accompanying the introdcution of 'search_left/rightmost_events' (on July 22 (Sun), 2012) #
	($if_5p_end_ins and !($if_lm_ins)) and ($if_5p_end_ins = 0);
	($if_5p_end_del and !($if_lm_del)) and ($if_5p_end_del = 0);
	($if_3p_end_ins and !($if_rm_ins)) and ($if_3p_end_ins = 0);
	($if_3p_end_del and !($if_rm_del)) and ($if_3p_end_del = 0);
	##($if_5p_end_ins and ($indx_lm_blk < $indices_blk_ins->[0])) and ($if_5p_end_ins = 0);
	##($if_5p_end_del and ($indx_lm_blk < $indices_blk_del->[0])) and ($if_5p_end_del = 0);
	##($if_3p_end_ins and ($indices_blk_ins->[$#{$indices_blk_ins}] < $indx_rm_blk)) and ($if_3p_end_ins = 0);
	##($if_3p_end_del and ($indices_blk_del->[$#{$indices_blk_del}] < $indx_rm_blk)) and ($if_3p_end_del = 0);

	my $if_end_ins = ($if_5p_end_ins or $if_3p_end_ins) ? 1 : 0;
	my $if_end_del = ($if_5p_end_del or $if_3p_end_del) ? 1 : 0;

    if ($TEST_LEVEL2b>1) {
    ##if ($TEST_LEVEL2b>2) {
	print STDOUT '#  ', '[ Secondary Inputs ]', "\n";
	print STDOUT "#\n";
	print STDOUT '#  ', '($if_5p_end_ins, $if_3p_end_ins) = ', "($if_5p_end_ins, $if_3p_end_ins)\n";
	print STDOUT '#  ', '($if_5p_end_del, $if_3p_end_del) = ', "($if_5p_end_del, $if_3p_end_del)\n";
	print STDOUT "#\n";
	print STDOUT '#  ', '($if_end_ins, $if_end_del) = ', "($if_end_ins, $if_end_del)\n";
	print STDOUT "#\n" x 2;
    }

	my $fl_smpl = 0;
	if (($opt_bd_indels>1) and $if_end_ins and $if_end_del) {
	   print STDOUT "[WARNING 'cal_lnlk1_pair_indel_cls'] BOTH insertion and deletion extend to EITHER 5'-end or 3'-end of the alignment. So I will lower the indel boundary handling mode from $opt_bd_indels to 1...\n";
	   $fl_smpl = 1;
	   $opt_bd_indels = 1;
	}

	my $len_ins = my $len_del = my $len_ovlp = 0;

	foreach my $indx (@{$indices_blk_ins}) { # 1st preliminary foreach-loop #
	    my ($indx_gp, $len_gb, $start, $end)  = @{$cls_gblocks->[$indx]};
	    $len_ins += $len_gb;
	}			# End of the 1st preliminary foreach-loop #

	foreach my $indx (@{$indices_blk_del}) { # 2nd preliminary foreach-loop #
	    my ($indx_gp, $len_gb, $start, $end)  = @{$cls_gblocks->[$indx]};
	    $len_del += $len_gb;
	}			# End of the 2nd preliminary foreach-loop #

	##foreach my $indx (@{$indices_ovlp_blk}) { # 3rd preliminary foreach-loop #
	##    my ($indx_gp, $len_gb, $start, $end)  = @{$cls_gblocks->[$indx]};
	##    $len_ovlp += $len_gb;
	##}			# End of the 3rd preliminary foreach-loop #

	##my @indel_parameters = ($totrate, $distri, $param, $nfac_5p, $nfac_3p);

	unless ($len_ins <= $cutoff_3p) {
	    print STDOUT "[ERROR 'cal_lnlk1_sgl_indel_cls'] The insertion length (=$len_ins) is LONGER THAN the regular CUTOFF (", '$cutoff_3p=', "$cutoff_3p): $! !\n";
	    return (undef, undef);
	}

	unless ($len_del <= $cutoff_3p) {
	    print STDOUT "[ERROR 'cal_lnlk1_sgl_indel_cls'] The deletion length (=$len_del) is LONGER THAN the regular CUTOFF (", '$cutoff_3p=', "$cutoff_3p): $! !\n";
	    return (undef, undef);
	}


    if ($TEST_LEVEL2b>2) {
	print STDOUT '#  ', '($len_ins, $len_del) = ', "($len_ins, $len_del)\n";
	print STDOUT "#\n";
	print STDOUT '#  ', '$sum_totrates = ', $sum_totrates, "\n";
	print STDOUT "#\n" x 2;
	print STDOUT '#  ', '[ Main Process ]', "\n";
	print STDOUT "#\n";
    }

	my $lnlk1_pair_indel_cls = log ($totrate_ins) + log ($totrate_del);

    if ($TEST_LEVEL2b>3) {
	print STDOUT '#  ', 'Initial $lnlk1_pair_indel_cls (= log ($totrate_ins) + log ($totrate_del) ) = ', $lnlk1_pair_indel_cls, "\n";
	print STDOUT "#\n";
    }

	if (($opt_bd_indels<2) or !($if_end_ins or $if_end_del)) {
   
    (print STDOUT ' ' x 3, "... Outer Block I (single or approximate) ...\n\n") if ($TEST_LEVEL2b>1);
   
		# First, calculate the time integral of the exponential term. #
	    my $dbl_t_integ = dbl_tinteg_exp_indel ($sum_totrates, $len_ins, $len_del, $br_len);
	    unless (defined $dbl_t_integ) {
		print STDOUT "[ERROR 'cal_lnlk1_pair_indel_cls'] The subroutine 'dbl_tinteg_exp_indel' FAILED to calculate the sole double time integral: $! !\n";
		return (undef, undef);
	    }

    if ($TEST_LEVEL2b>3) {
	print STDOUT '#  ', '$dbl_t_integ = ', $dbl_t_integ, ' , log ($dbl_t_integ) = ', log ($dbl_t_integ), "\n";
	print STDOUT "#\n";
    }

	    $lnlk1_pair_indel_cls += log ($dbl_t_integ);

    if ($TEST_LEVEL2b>3) {
	print STDOUT '#  ', 'Second $lnlk1_pair_indel_cls = ', $lnlk1_pair_indel_cls, "\n";
	print STDOUT "#\n";
    }

	    my ($log_freq_ins, $log_freq_del);
	    ##my ($freq_ins, $freq_del);
	    if ($opt_bd_indels>0) {

    (print STDOUT ' ' x 5, ".. Inner Block A (composite indel freqs) ..\n\n") if ($TEST_LEVEL2b>1);

		$log_freq_ins = log_compos_freq_indel_len ($if_5p_end_ins, $if_3p_end_ins, $distr_ins, $prm_ins, $cutoff_5p, $cutoff_3p, $log_nfac_ins_5p, $log_nfac_ins_3p, $len_ins);
		##$freq_ins = compos_freq_indel_len ($if_5p_end_ins, $if_3p_end_ins, $distr_ins, $prm_ins, $cutoff_5p, $cutoff_3p, $nfac_ins_5p, $nfac_ins_3p, $len_ins);
		unless (defined $log_freq_ins) {
		    print STDOUT "[ERROR 'cal_lnlk1_pair_indel_cls'] The subroutine 'log_compos_freq_indel_len' FAILED on the insertion frequency: $! !\n";
		    return (undef, undef);
		}

		$log_freq_del = log_compos_freq_indel_len ($if_5p_end_del, $if_3p_end_del, $distr_del, $prm_del, $cutoff_5p, $cutoff_3p, $log_nfac_del_5p, $log_nfac_del_3p, $len_del);
		##$freq_del = compos_freq_indel_len ($if_5p_end_del, $if_3p_end_del, $distr_del, $prm_del, $cutoff_5p, $cutoff_3p, $nfac_del_5p, $nfac_del_3p, $len_del);
		unless (defined $log_freq_del) {
		    print STDOUT "[ERROR 'cal_lnlk1_pair_indel_cls'] The subroutine 'log_compos_freq_indel_len' FAILED on the deletion frequency: $! !\n";
		    return (undef, undef);
		}

	    } else {

		    # $opt_bd_indels = 0 (i.e. we ignore the boundary effects altogether). #

    (print STDOUT ' ' x 5, ".. Inner Block B (single indel freqs) ..\n\n") if ($TEST_LEVEL2b>1);

	    	$log_freq_ins = log_freq_indel_len ($distr_ins, $prm_ins, $len_ins, $log_nfac_ins_3p);
		$log_freq_del = log_freq_indel_len ($distr_del, $prm_del, $len_del, $log_nfac_del_3p);
	    	##$freq_ins = freq_indel_len ($distr_ins, $prm_ins, $len_ins, $nfac_ins_3p);
		##$freq_del = freq_indel_len ($distr_del, $prm_del, $len_del, $nfac_del_3p);
	    }

    if ($TEST_LEVEL2b>3) {
	print STDOUT '#  ', '($log_freq_ins, $log_freq_del) = ', "($log_freq_ins, $log_freq_del)\n";
	print STDOUT "#\n";
    }

	    $lnlk1_pair_indel_cls += $log_freq_ins + $log_freq_del;
	    ##$lnlk1_pair_indel_cls += log ($freq_ins) + log ($freq_del);

    if ($TEST_LEVEL2b>3) {
	print STDOUT '#  ', 'Final $lnlk1_pair_indel_cls = ', $lnlk1_pair_indel_cls, "\n";
	print STDOUT "#\n";
    }

    (print STDOUT "\n", ' ' x 3, "-- Subroutine 'cal_lnlk1_pair_indel_cls' BRIEFLY Ended --\n\n") if ($TEST_LEVEL2b>0);

	    return ($lnlk1_pair_indel_cls, $fl_smpl);
	}

		## The rest is for $opt_bd_indels == 2
		## (i.e. we seriously calculate the boundary effects).
		## Due to the preceding processes,
		## either $if_end_ins or $if_end_del, but NOT BOTH, should be true. 

	if ($if_end_ins) {
		# The insertion extends into either end (or both ends). #

    (print STDOUT ' ' x 3, "... Outer Block II (full calculation when the INSERTION extends into either end) ...\n\n") if ($TEST_LEVEL2b>1);

	    my @terms_logsum_freq_tint_ins = ();
	    ##my $sum_freq_tinteg_ins = 0;

	    if ($if_5p_end_ins and $if_3p_end_ins) {
			# The insertion event extends into BOTH ends. #

    (print STDOUT ' ' x 5, ".. Inner Block A (5'- and 3'-ends) ..\n\n") if ($TEST_LEVEL2b>1);

		my $log_denom = log_dbl_sum_freq_indel ($distr_ins, $prm_ins, $cutoff_5p, $cutoff_3p, 1);
		##my $log_denom = log_dbl_sum_freq_indel ($distr_ins, $prm_ins, $cutoff_5p, $cutoff_3p, 0); # A potential bug fixed on July 15 (Sun), 2012.
		## my $denom = dbl_sum_freq_indel ($distr_ins, $prm_ins, $cutoff_5p, $cutoff_3p, 1);
		unless (defined $log_denom) {
		    print STDOUT "[ERROR 'cal_lnlk1_pair_indel_cls'] The subroutine 'log_dbl_sum_freq_indel' FAILED to calculate the denominator for an insertion events extending into BOTH ends: $! !\n";
		    return (undef, undef);
		}

		my $ub_5 = $cutoff_5p - int ($len_ins/2) + 1;

		unless ($ub_5 >0) {
		    print STDOUT "[ERROR 'cal_lnlk1_pair_indel_cls'] The insertion length (=$len_ins) is SO LARGE that ", ' $ub_5 ', "(=$ub_5) is NONPOSITIVE: $! !\n";
		    return (undef, undef);
		}

		# A Bug-fixation measure on July 15 (Sun), 2012. #
		my $width_3 = $cutoff_3p + int ($len_ins/2) - $len_ins + 1;
		unless ($width_3>0) {
		    print STDOUT "[ERROR 'cal_lnlk1_pair_indel_cls'] ILLEGAL INPUT: The number of summands in the 3'-direction (\$width_3=$width_3) for the insertion is NOT POSITIVE: $! !\n";
		    return (undef, undef);
		}

		my $ub_z = $cutoff_5p + $cutoff_3p + 1;

    if ($TEST_LEVEL2b>2) {
	print STDOUT '#  ', '$log_denom = ', $log_denom, "\n";
	print STDOUT "#\n";
	print STDOUT '#  ', '($ub_z, $ub_5, $width_3) = ', "($ub_z, $ub_5, $width_3)\n";
	print STDOUT "#\n";
    }
    if ($TEST_LEVEL2b>3) {
	print STDOUT '#  ', join ("\t", 'len', 'log_freq', 'coeff', '(log coeff)', 'dbl_t_integ', '(log dbl_t_integ)', 'final_term'), "\n";
	print STDOUT "#\n";
    }

		for (my $z = $len_ins; $z<$ub_z; $z++) { # Inner for-loop (over insertion lengths) #

		    my $coeff = $z - $len_ins +1;
		    ($coeff > $ub_5) and ($coeff = $ub_5);
		    ($coeff > $ub_z - $z) and ($coeff = $ub_z - $z);

			# A Bug-fixation measure on July 15 (Sun), 2012. #
		    ($coeff > $width_3) and ($coeff = $width_3);

		    my $log_freq0 = my $log_freq = log_freq_indel_len ($distr_ins, $prm_ins, $z, $log_denom);
		    ##my $freq = freq_indel_len ($distr_ins, $prm_ins, $z, $denom);

		    my $dbl_t_integ = dbl_tinteg_exp_indel ($sum_totrates, $z, $len_del, $br_len);
		    unless (defined $dbl_t_integ) {
			print STDOUT "[ERROR 'cal_lnlk1_pair_indel_cls'] The subroutine 'dbl_tinteg_exp_indel' FAILED to calculate the sole double time integral for the insertion length $z (with insertion extending into both ends): $! !\n";
			return (undef, undef);
		    }
		    $log_freq += log ($coeff * $dbl_t_integ);
		    push @terms_logsum_freq_tint_ins, $log_freq;
		    ##$sum_freq_tinteg_ins += $coeff * $freq * $dbl_t_integ;

    if ($TEST_LEVEL2b>3) {
	my $log_coeff = log $coeff;
	my $log_dbl_t_integ = log $dbl_t_integ;
	print STDOUT '#  ', join ("\t", $z, $log_freq0, $coeff, "($log_coeff)", $dbl_t_integ, "($log_dbl_t_integ)", $log_freq), "\n";
    }

		}			# End of the inner for-loop (over insertion lengths) #

    if ($TEST_LEVEL2b>3) { print STDOUT "#\n"; }

	    } elsif ($if_5p_end_ins) {
		    	# The insertion event extends into the 5'-end. #

    (print STDOUT ' ' x 5, ".. Inner Block B (5'-end) ..\n\n") if ($TEST_LEVEL2b>1);

		unless ($len_ins <= $cutoff_5p) {
		    print STDOUT "[ERROR 'cal_lnlk1_sgl_indel_cls'] The insertion length (=$len_ins) is LONGER THAN the CUTOFF (", '$cutoff_5p=', "$cutoff_5p): $! !\n";
		    return (undef, undef);
		}

    if ($TEST_LEVEL2b>3) {
	print STDOUT '#  ', join ("\t", 'len', 'log_freq', 'dbl_t_integ', '(log dbl_t_integ)', 'final_term'), "\n";
	print STDOUT "#\n";
    }

		for (my $l=$len_ins; $l<= $cutoff_5p; $l++) { # Inner for-loop (over insertion lengths) #

		    my $dbl_t_integ = dbl_tinteg_exp_indel ($sum_totrates, $l, $len_del, $br_len);
		    unless (defined $dbl_t_integ) {
			print STDOUT "[ERROR 'cal_lnlk1_pair_indel_cls'] The subroutine 'dbl_tinteg_exp_indel' FAILED to calculate the sole double time integral for the insertion length $l (with insertion extending into the 5'-end): $! !\n";
			return (undef, undef);
		    }

		    my $log_freq0 = my $log_freq = log_freq_indel_len ($distr_ins, $prm_ins, $l, $log_nfac_ins_5p);
		    ## my $freq = freq_indel_len ($distr_ins, $prm_ins, $l, $nfac_ins_5p);

		    $log_freq += log ($dbl_t_integ);
		    push @terms_logsum_freq_tint_ins, $log_freq;
		    ##$sum_freq_tinteg_ins += $freq * $dbl_t_integ;

    if ($TEST_LEVEL2b>3) {
	my $log_dbl_t_integ = log $dbl_t_integ;
	print STDOUT '#  ', join ("\t", $l, $log_freq0, $dbl_t_integ, "($log_dbl_t_integ)", $log_freq), "\n";
    }

		}			# End of the inner for-loop (over insertion lengths) #

    if ($TEST_LEVEL2b>3) { print STDOUT "#\n"; }

	    } elsif ($if_3p_end_ins) {
		    	# The insertion event extends into the 3'-end. #

    (print STDOUT ' ' x 5, ".. Inner Block C (3'-end) ..\n\n") if ($TEST_LEVEL2b>1);

    if ($TEST_LEVEL2b>3) {
	print STDOUT '#  ', join ("\t", 'len', 'log_freq', 'dbl_t_integ', '(log dbl_t_integ)', 'final_term'), "\n";
	print STDOUT "#\n";
    }

		for (my $l=$len_ins; $l<= $cutoff_3p; $l++) { # Inner for-loop (over insertion lengths) #

		    my $dbl_t_integ = dbl_tinteg_exp_indel ($sum_totrates, $l, $len_del, $br_len);
		    unless (defined $dbl_t_integ) {
			print STDOUT "[ERROR 'cal_lnlk1_pair_indel_cls'] The subroutine 'dbl_tinteg_exp_indel' FAILED to calculate the sole double time integral for the insertion length $l (with insertion extending into the 3'-end): $! !\n";
			return (undef, undef);
		    }

		    my $log_freq0 = my $log_freq = log_freq_indel_len ($distr_ins, $prm_ins, $l, $log_nfac_ins_3p);
		    ##my $freq = freq_indel_len ($distr_ins, $prm_ins, $l, $nfac_ins_3p);

		    $log_freq += log ($dbl_t_integ);
		    push @terms_logsum_freq_tint_ins, $log_freq;
		    ##$sum_freq_tinteg_ins += $freq * $dbl_t_integ;

    if ($TEST_LEVEL2b>3) {
	my $log_dbl_t_integ = log $dbl_t_integ;
	print STDOUT '#  ', join ("\t", $l, $log_freq0, $dbl_t_integ, "($log_dbl_t_integ)", $log_freq), "\n";
    }

		}			# End of the inner for-loop (over insertion lengths) #
    if ($TEST_LEVEL2b>3) { print STDOUT "#\n"; }

	    }		# End of the middle if-elsif-else block. #

	    my $log_freq_del = log_freq_indel_len ($distr_del, $prm_del, $len_del, $log_nfac_del_3p);
	    ##my $freq_del = freq_indel_len ($distr_del, $prm_del, $len_del, $nfac_del_3p);

	    my $log_sum_freq_tinteg_ins = log_sum_exp (@terms_logsum_freq_tint_ins);
	    $lnlk1_pair_indel_cls += $log_sum_freq_tinteg_ins + $log_freq_del;
	    ##$lnlk1_pair_indel_cls += log ($sum_freq_tinteg_ins) + log ($freq_del);
	    
    if ($TEST_LEVEL2b>3) {
	print STDOUT '#  ', '$log_freq_del = ', $log_freq_del, "\n";
	print STDOUT "#\n";
	print STDOUT '#  ', '$log_sum_freq_tinteg_ins = ', $log_sum_freq_tinteg_ins, "\n";
	print STDOUT "#\n";
    }

	} elsif ($if_end_del) {
		# The deletion extends into either end (or both ends). #

    (print STDOUT ' ' x 3, "... Outer Block III (full calculation when the DELETION extends into either end) ...\n\n") if ($TEST_LEVEL2b>1);

	    my $log_freq_ins = log_freq_indel_len ($distr_ins, $prm_ins, $len_ins, $log_nfac_ins_3p);
	    ##my $freq_ins = freq_indel_len ($distr_ins, $prm_ins, $len_ins, $nfac_ins_3p);

	    my @terms_logsum_freq_tint_del = ();
	    ##my $sum_freq_tinteg_del = 0;

	    if ($if_5p_end_del and $if_3p_end_del) {
			# The deletion event extends into BOTH ends. #

    (print STDOUT ' ' x 5, ".. Inner Block A (5'- and 3'-ends) ..\n\n") if ($TEST_LEVEL2b>1);

		my $log_denom = log_dbl_sum_freq_indel ($distr_del, $prm_del, $cutoff_5p, $cutoff_3p, 1);
		## my $log_denom = log_dbl_sum_freq_indel ($distr_del, $prm_del, $cutoff_5p, $cutoff_3p, 0); # A potential bug fixed on July 15 (Sun), 2012.
		##my $denom = dbl_sum_freq_indel ($distr_del, $prm_del, $cutoff_5p, $cutoff_3p, 1);
		unless (defined $log_denom) {
		    print STDOUT "[ERROR 'cal_lnlk1_sgl_indel_cls'] The subroutine 'log_dbl_sum_freq_indel' FAILED to calculate the denominator for a deletion events extending into BOTH ends: $! !\n";
		    return (undef, undef);
		}

		my $ub_5 = $cutoff_5p - int ($len_del/2) + 1;

		unless ($ub_5 >0) {
		    print STDOUT "[ERROR 'cal_lnlk1_sgl_indel_cls'] The deletion length (=$len_del) is SO LARGE that ", ' $ub_5 ', "(=$ub_5) is NONPOSITIVE: $! !\n";
		    return (undef, undef);
		}

		# A Bug-fixation measure on July 15 (Sun), 2012. #
		my $width_3 = $cutoff_3p + int ($len_del/2) - $len_del + 1;
		unless ($width_3>0) {
		    print STDOUT "[ERROR 'cal_lnlk1_pair_indel_cls'] ILLEGAL INPUT: The number of summands in the 3'-direction (\$width_3=$width_3) for the deletion is NOT POSITIVE: $! !\n";
		    return (undef, undef);
		}

		my $ub_z = $cutoff_5p + $cutoff_3p + 1;

    if ($TEST_LEVEL2b>2) {
	print STDOUT '#  ', '$log_denom = ', $log_denom, "\n";
	print STDOUT "#\n";
	print STDOUT '#  ', '($ub_z, $ub_5, $width_3) = ', "($ub_z, $ub_5, $width_3)\n";
	print STDOUT "#\n";
    }
    if ($TEST_LEVEL2b>3) {
	print STDOUT '#  ', join ("\t", 'len', 'log_freq', 'coeff', '(log coeff)', 'dbl_t_integ', '(log dbl_t_integ)', 'final_term'), "\n";
	print STDOUT "#\n";
    }

		for (my $z = $len_del; $z<$ub_z; $z++) { # Inner for-loop (over deletion lengths) #

		    my $coeff = $z - $len_del +1;
		    ($coeff > $ub_5) and ($coeff = $ub_5);
		    ($coeff > $ub_z - $z) and ($coeff = $ub_z - $z);

			# A Bug-fixation measure on July 15 (Sun), 2012. #
		    ($coeff > $width_3) and ($coeff = $width_3);

		    my $log_freq0 = my $log_freq = log_freq_indel_len ($distr_del, $prm_del, $z, $log_denom);
		    ##my $freq = freq_indel_len ($distr_del, $prm_del, $z, $denom);

		    my $dbl_t_integ = dbl_tinteg_exp_indel ($sum_totrates, $len_ins, $z, $br_len);
		    unless (defined $dbl_t_integ) {
			print STDOUT "[ERROR 'cal_lnlk1_pair_indel_cls'] The subroutine 'dbl_tinteg_exp_indel' FAILED to calculate the sole double time integral for the deletion length $z (with deletion extending into both ends): $! !\n";
			return (undef, undef);
		    }

		    $log_freq += log ($coeff * $dbl_t_integ);
		    push @terms_logsum_freq_tint_del, $log_freq;
		    ##$sum_freq_tinteg_del += $coeff * $freq * $dbl_t_integ;

    if ($TEST_LEVEL2b>3) {
	my $log_coeff = log $coeff;
	my $log_dbl_t_integ = log $dbl_t_integ;
	print STDOUT '#  ', join ("\t", $z, $log_freq0, $coeff, "($log_coeff)", $dbl_t_integ, "($log_dbl_t_integ)", $log_freq), "\n";
    }

		}			# End of the inner for-loop (over deletion lengths) #

    if ($TEST_LEVEL2b>3) { print STDOUT "#\n"; }


	    } elsif ($if_5p_end_del) {
		    	# The deletion event extends into the 5'-end. #

    (print STDOUT ' ' x 5, ".. Inner Block B (5'-end) ..\n\n") if ($TEST_LEVEL2b>1);

		unless ($len_del <= $cutoff_5p) {
		    print STDOUT "[ERROR 'cal_lnlk1_sgl_indel_cls'] The deletion length (=$len_del) is LONGER THAN the CUTOFF (", '$cutoff_5p=', "$cutoff_5p): $! !\n";
		    return (undef, undef);
		}

    if ($TEST_LEVEL2b>3) {
	print STDOUT '#  ', join ("\t", 'len', 'log_freq', 'dbl_t_integ', '(log dbl_t_integ)', 'final_term'), "\n";
	print STDOUT "#\n";
    }

		for (my $l=$len_del; $l<= $cutoff_5p; $l++) { # Inner for-loop (over deletion lengths) #

		    my $dbl_t_integ = dbl_tinteg_exp_indel ($sum_totrates, $len_ins, $l, $br_len);
		    unless (defined $dbl_t_integ) {
			print STDOUT "[ERROR 'cal_lnlk1_pair_indel_cls'] The subroutine 'dbl_tinteg_exp_indel' FAILED to calculate the sole double time integral for the deletion length $l (with deletion extending into the 5'-end): $! !\n";
			return (undef, undef);
		    }

		    my $log_freq0 = my $log_freq = log_freq_indel_len ($distr_del, $prm_del, $l, $log_nfac_del_5p);
		    ##my $freq = freq_indel_len ($distr_del, $prm_del, $l, $nfac_del_5p);

		    $log_freq += log ($dbl_t_integ);
		    push @terms_logsum_freq_tint_del, $log_freq;
		    ##$sum_freq_tinteg_del += $freq * $dbl_t_integ;

    if ($TEST_LEVEL2b>3) {
	my $log_dbl_t_integ = log $dbl_t_integ;
	print STDOUT '#  ', join ("\t", $l, $log_freq0, $dbl_t_integ, "($log_dbl_t_integ)", $log_freq), "\n";
    }

		}			# End of the inner for-loop (over deletion lengths) #
    if ($TEST_LEVEL2b>3) { print STDOUT "#\n"; }

	    } elsif ($if_3p_end_del) {
		    	# The deletion event extends into the 3'-end. #

    (print STDOUT ' ' x 5, ".. Inner Block C (3'-end) ..\n\n") if ($TEST_LEVEL2b>1);

    if ($TEST_LEVEL2b>3) {
	print STDOUT '#  ', join ("\t", 'len', 'log_freq', 'dbl_t_integ', '(log dbl_t_integ)', 'final_term'), "\n";
	print STDOUT "#\n";
    }

		for (my $l=$len_del; $l<= $cutoff_3p; $l++) { # Inner for-loop (over deletion lengths) #

		    my $dbl_t_integ = dbl_tinteg_exp_indel ($sum_totrates, $len_ins, $l, $br_len);
		    unless (defined $dbl_t_integ) {
			print STDOUT "[ERROR 'cal_lnlk1_pair_indel_cls'] The subroutine 'dbl_tinteg_exp_indel' FAILED to calculate the sole double time integral for the deletion length $l (with deletion extending into the 3'-end): $! !\n";
			return (undef, undef);
		    }

		    my $log_freq0 = my $log_freq = log_freq_indel_len ($distr_del, $prm_del, $l, $log_nfac_del_3p);

		    $log_freq += log ($dbl_t_integ);
		    push @terms_logsum_freq_tint_del, $log_freq;
		    ##$sum_freq_tinteg_del += $freq * $dbl_t_integ;

    if ($TEST_LEVEL2b>3) {
	my $log_dbl_t_integ = log $dbl_t_integ;
	print STDOUT '#  ', join ("\t", $l, $log_freq0, $dbl_t_integ, "($log_dbl_t_integ)", $log_freq), "\n";
    }

		}			# End of the inner for-loop (over deletion lengths) #

    if ($TEST_LEVEL2b>3) { print STDOUT "#\n"; }

	    }		# End of the middle if-elsif-else block. #

	    my $log_sum_freq_tinteg_del = log_sum_exp (@terms_logsum_freq_tint_del);

	    $lnlk1_pair_indel_cls += $log_freq_ins + $log_sum_freq_tinteg_del;
	    ##$lnlk1_pair_indel_cls += log ($freq_ins) + log ($sum_freq_tinteg_del);

    if ($TEST_LEVEL2b>3) {
	print STDOUT '#  ', '$log_freq_ins = ', $log_freq_ins, "\n";
	print STDOUT "#\n";
	print STDOUT '#  ', '$log_sum_freq_tinteg_del = ', $log_sum_freq_tinteg_del, "\n";
	print STDOUT "#\n";
    }

	} else {

    (print STDOUT ' ' x 5, ".. Inner Block D (Neither Insertion Nor Deletion extends) ..\n\n") if ($TEST_LEVEL2b>1);

	    print STDOUT "[ERROR 'cal_lnlk1_pair_indel_cls'] This is IMPOSSIBLE! NEITHER the insertion NOR the deletion extends into any of the 5'-end or the 3'-end of the alignment, and yet ", '$opt_bd_indels = ', "$opt_bd_indels (>1), such a case should have been processed already: $! !\n";
	    return (undef, undef);

	} 	# End of the outer if-elsif-else block. #

    if ($TEST_LEVEL2b>2) {
	print STDOUT '#  ', 'Final $lnlk1_pair_indel_cls = ', $lnlk1_pair_indel_cls, "\n";
	print STDOUT "#\n";
    }

    (print STDOUT "\n", ' ' x 3, "-- Subroutine 'cal_lnlk1_pair_indel_cls' Ended --\n\n") if ($TEST_LEVEL2b>0);


	return ($lnlk1_pair_indel_cls, $fl_smpl);

}		# End of the subroutine 'cal_lnlk1_pair_indel_cls' #


# cal_lnlk1_indel_br_cls:
#	This satellite subroutine of 'cal_lnlk1_indel_scn_cls'
#	calculates the 1st approximation of the log-likelihood of
#	indel events along a specified branch in a specified gap-block cluster.
#
# [ INPUT: (\@cls_gblocks, $br_len, \@indels_br, \@blwise_gstats_ue, \@blwise_gstats_le, $char_abs, \@nfacs, \@params_ins, \@params_del, \@params_boundaries), where ] --- OBSOLETE as of July 11 (Wed), 2012.
# INPUT: (\@cls_gblocks, $br_len, \@indels_br, \@blwise_gstats_ue, \@blwise_gstats_le, $char_abs, \@log_nfacs, \@params_ins, \@params_del, \@params_boundaries), where
#
#	@{$cls_gblocks[$gb]} = ($indx_gp, $len_gb, $start, $end) is
#	for the $gb th block in the input cluster, with
#	$indx_gp specifying the gap pattern,
#	$len_gb being the length (in terms of #{columns}) of the block,
#	and $start/$end being the starting/ending coordinate of the block
#	in the 0-based convention;
#
#	$br_len is the length of the specified branch;
#
#	@{$indels_br[$id]} = ($stat_parent, $stat_node, \@indices_blk) describing the $id th indel event at the specified branch, with @indices_blk listing the indices (in @cls_gblocks)
#	of the blocks involved in the indel event;
#
#	$blwise_gapstats_ue/le[$bl] is the gap state for the $bl th block (in the specified cluster) at the upper-/lower-end node of the specified branch;
#
#	$char_abs is the character (or symbol) representing the 'absence' state;
#
#	[ @nfacs = ($nfac_ins_5p, $nfac_del_5p, $nfac_ins_3p, $nfac_del_3p); ] --- OBSOLETE as of July 11 (Wed), 2012
#	@log_nfacs = ($log_nfac_ins_5p, $log_nfac_del_5p, $log_nfac_ins_3p, $log_nfac_del_3p);
#
#	@params_ins/del = ($totrate_ins/del, $distr_ins/del, $prm_ins/del), with
#	$totrate_ins/del being the total rate of insertions/deletions (relative to the substitution rate),
#	$distr_ins/del = 'G' specifying the geometric distribution,
#			'P' specifying the (zeta) power-law distribution,
#	$prm_ins/del = the 'persistence' rate (i.e. q in f(l) = q**(l-1)/N(q,M)) if $distr_ins/del = 'G',
#		     = the power (i.e. a in f(l) = l**(-a)/N(a,M)) if $distr_ins/del = 'P';
#
#	@params_boundaries = ($cutoff_5p, $cutoff_3p, $opt_bd_indels, $if_5p_end, $if_3p_end), with
#
#	$cutoff_5p/3p being the cut-off length common for the insertions and deletions on the 5'-side/3'-side of the aligned region,
#	$opt_bd_indels = 0 if you want to ignore the indels extending beyond the alignment boundary,
#			= 1 if you want to only account for the rate of indels (but not the entire integrand) extending beyond the boundary,
#			= 2 if you want to fully account for the effect of indels extending beyond the boundary
#	(Theoretically, option '2' is the most reasonable but it takes long),
#	$if_5p/3p_end = 1 if the gap-block cluster extends into the 5'-/3'-end (=0 otherwise).
#
# OUTPUT: ($lnlk1_indel_br_cls, $ct_smpl), where
#	$lnlk1_indel_br_cls is the 1st approximation of the log-likelihood of the input
#	indel scenario along the specified branch in the specified gap-block cluster;
#	$ct_smpl is the number of simplifications that had to be done during the course of this subroutine.
# 
sub cal_lnlk1_indel_br_cls (\@$\@\@\@$\@\@\@\@) {

	##my ($cls_gblocks, $br_len, $indels_br, $blwise_gstats_ue, $blwise_gstats_le, $char_abs, $nfacs, $params_ins, $params_del, $params_bds) = @_; --- OBSOLETE as of July 11 (Wed), 2012.

	my ($cls_gblocks, $br_len, $indels_br, $blwise_gstats_ue, $blwise_gstats_le, $char_abs,
		$log_nfacs, $params_ins, $params_del, $params_bds) = @_;

    (print STDOUT ' ' x 2, "< Subroutine 'cal_lnlk1_indel_br_cls' (branch length = $br_len; character for 'absence' = $char_abs) >\n\n") if ($TEST_LEVEL1a>0);

	my ($log_nfac_ins_5p, $log_nfac_del_5p, $log_nfac_ins_3p, $log_nfac_del_3p) = @{$log_nfacs};
	##my ($nfac_ins_5p, $nfac_del_5p, $nfac_ins_3p, $nfac_del_3p) = @{$nfacs}; --- OBSOLETE as of July 11 (Wed), 2012.
	my ($totrate_ins, $distr_ins, $prm_ins) = @{$params_ins};
	my ($totrate_del, $distr_del, $prm_del) = @{$params_del};
	my ($cutoff_5p, $cutoff_3p, $opt_bd_indels, $if_5p_end, $if_3p_end) = @{$params_bds};
	my $ct_gblks = @{$cls_gblocks};
	my $ct_indels = @{$indels_br};

    if ($TEST_LEVEL1a>2) {
	print STDOUT ' ' x 2, "[ Raw Input variables (#{gap-blocks} = $ct_gblks; #{indels} = $ct_indels) ]\n\n";

	print STDOUT ' ' x 2, '@{$cls_gblocks} = ( # [$indx_gp, $len_gb, $start, $end]', "\n";
	foreach my $gblock (@{$cls_gblocks}) {
	    print STDOUT ' ' x 2, '                 [', join (', ', @{$gblock}), "],\n";
	}
	print STDOUT ' ' x 2, '                  );', "\n\n";

	print STDOUT ' ' x 2, '@{$indels_br} = ( # [$stat_before, $stat_after, indices/involved/blocks]', "\n";
	foreach my $event (@{$indels_br}) {
	    my ($stat_bf, $stat_af, $indices_blks) = @{$event};
	    my $cnct_indices_blks = join ('/', @{$indices_blks});
	    print STDOUT ' ' x 2, '               [', join (', ', $stat_bf, $stat_af, $cnct_indices_blks), "],\n";
	}
	print STDOUT ' ' x 2, '                );', "\n\n";

	print STDOUT ' ' x 2, 'Contents of @{$blwise_gstats_ue} and @{$blwise_gstats_le}:', "\n\n";
	print STDOUT ' ' x 2, join ("\t", 'Indx_blk', 'gstat_upper', 'gstat_lower'), "\n\n";
	for (my $i=0; $i<$ct_gblks; $i++) { print STDOUT ' ' x 2, join ("\t", $i, $blwise_gstats_ue->[$i], $blwise_gstats_le->[$i]), "\n"; }
	print STDOUT "\n\n";

	print STDOUT ' ' x 2, '($log_nfac_ins_5p, $log_nfac_del_5p, $log_nfac_ins_3p, $log_nfac_del_3p)', "\n";
	print STDOUT ' ' x 2, ' = (', join (', ', @{$log_nfacs}), ")\n\n";
	print STDOUT ' ' x 2, '($totrate_ins, $distr_ins, $prm_ins) = (', join (', ', @{$params_ins}), ")\n";
	print STDOUT ' ' x 2, '($totrate_del, $distr_del, $prm_del) = (', join (', ', @{$params_del}), ")\n\n";;
	print STDOUT ' ' x 2, '($cutoff_5p, $cutoff_3p, $opt_bd_indels, $if_5p_end, $if_3p_end)', "\n";
	print STDOUT ' ' x 2, '= (', join (', ', @{$params_bds}), ")\n\n";

    }

		## Initialize the output ##

    (print STDOUT ' ' x 2, '[ Initialize the output variable: $lnlk1_indel_br_cls ]', "\n\n") if ($TEST_LEVEL1a>1);

	##my $lnlk1_indel_br_cls = 0;
	my $totlen_init_blks = 0;
	for (my $bl=0; $bl<$ct_gblks; $bl++) { # 1st preliminary for-loop (over gap blocks) #
	    ($blwise_gstats_ue->[$bl] eq $char_abs) and next;

    (print STDOUT ' ' x 2, "( The $bl th block has a 'presence' state at the upper-end )\n\n") if ($TEST_LEVEL1a>2);

	    my ($indx_gp, $len_bl, $start, $end) = @{$cls_gblocks->[$bl]};
	    ##$lnlk1_indel_br_cls -= $len_bl;
	    $totlen_init_blks += $len_bl;

    if ($TEST_LEVEL1a>3) {
	print STDOUT ' ' x 2, "Block length = $len_bl ,\n";
	print STDOUT ' ' x 2, "Total initial block length so far = $totlen_init_blks .\n\n";
    }

	}			# End of the 1st preliminary for-loop (over gap blocks) #

	##$lnlk1_indel_br_cls *= $br_len * ($totrate_ins + $totrate_del);
	my $lnlk1_indel_br_cls = - $br_len * ($totrate_ins + $totrate_del) * $totlen_init_blks;

    if ($TEST_LEVEL1a>3) {
	print STDOUT ' ' x 2, "Total initial block length (final) = $totlen_init_blks ,\n";
	print STDOUT ' ' x 2, 'Branch length = ', $br_len, " ,\n";
	print STDOUT ' ' x 2, '$totrate_ins + $totrate_del = ', $totrate_ins + $totrate_del, " .\n\n";
    }
    (print STDOUT ' ' x 2, 'Initial $lnlk1_indel_br_cls = ', $lnlk1_indel_br_cls, " .\n\n") if ($TEST_LEVEL1a>2);

	unless (@{$indels_br}) {
		# NO indel event is assigned to the branch. #
	    return ($lnlk1_indel_br_cls, 0);
	}

    (print STDOUT ' ' x 2, "[ Preliminary Process (i): Sort out $ct_indels indel events into single and paired events ]\n\n") if ($TEST_LEVEL1a>1);

	# @{$paired_indels[$pr]} = ($indx_ins, $indx_del, \@indices_ovlp_blk)
	# specifies the $pr th pair of an insertion and a deletion,
	# with $indx_ins/del being the index in @indels_br,
	# and @indices_ovlp_blk storing the indices of blocks where the two events overlap.
	#
	my ($sgl_indels, $paired_indels) = search_paired_indels (@{$indels_br}, @{$blwise_gstats_ue}, @{$blwise_gstats_le}, $char_abs);
	unless (defined $sgl_indels) {
	    print STDOUT "[ERROR 'cal_lnlk1_indel_br_cls'] The subroutine 'search_paired_indels' FAILED: $! !\n";
	    return (undef, undef);
	}
	my $ct_sgls = @{$sgl_indels};
	my $ct_pairs = @{$paired_indels};

    (print STDOUT "\n", ' ' x 2, "... 'search_paired_indels' Ended, finding $ct_sgls single events and $ct_pairs pairs of events...\n\n") if ($TEST_LEVEL1a>1);
    if ($TEST_LEVEL1a>2) {
	print STDOUT ' ' x 2, '@{$sgl_indels} = (', join (', ', @{$sgl_indels}), ");\n\n";
	print STDOUT ' ' x 2, '@{$paired_indels} = ( # [$indx_ins, $indx_del, $indices/overlapping/blocks]', "\n";
	foreach my $pair (@{$paired_indels}) {
	    my ($indx_ins, $indx_del, $indices_ovlp_blks) = @{$pair};
	    my $cnct_indices = join ('/', @{$indices_ovlp_blks}); 
	    print STDOUT ' ' x 2, '                    [', join (', ', $indx_ins, $indx_del, $cnct_indices), '],', "\n";
	}
	print STDOUT ' ' x 2, '                    );', "\n\n";
    }


		# NEWLY INTRODUCED in revision on July 22 (Sun), 2012. #

	my $indx_indel2if_rm = {};
	my $indx_indel2if_lm = {};

	if ($if_5p_end and ($opt_bd_indels>0)) {
		# A BUG fixed on July 23 (Mon), 2012. #
	    $indx_indel2if_lm = search_leftmost_events (@{$blwise_gstats_ue}, @{$blwise_gstats_le}, @{$indels_br}, $char_abs, @{$sgl_indels}, @{$paired_indels});
	    ##my $indx_indel2if_lm = search_leftmost_events (@{$blwise_gstats_ue}, @{$blwise_gstats_le}, @{$indels_br}, $char_abs, @{$sgl_indels}, @{$paired_indels});
	    unless (defined $indx_indel2if_lm) {
		print STDOUT "[ERROR 'cal_lnlk1_indel_br_cls'] The subroutine 'search_leftmost_events' FAILED: $! !\n";
		return (undef, undef);
	    }
    (print STDOUT "\n", ' ' x 2, "... 'search_leftmost_events' Ended...\n\n") if ($TEST_LEVEL1a>1);
    if ($TEST_LEVEL1a>2) {
	print STDOUT "\n", ' ' x 2, '[ Contents of %{$indx_indel2if_lm} ]', "\n\n";
	print STDOUT ' ' x 2, "Indices of 'leftmost' indel events:  ", join (', ', sort {$a <=> $b} keys %{$indx_indel2if_lm}), " .\n\n";
    }
	}

	if ($if_3p_end and ($opt_bd_indels>0)) {
	    $indx_indel2if_rm = search_rightmost_events (@{$blwise_gstats_ue}, @{$blwise_gstats_le}, @{$indels_br}, $char_abs, @{$sgl_indels}, @{$paired_indels});
	    unless (defined $indx_indel2if_rm) {
		print STDOUT "[ERROR 'cal_lnlk1_indel_br_cls'] The subroutine 'search_rightmost_events' FAILED: $! !\n";
		return (undef, undef);
	    }
    (print STDOUT "\n", ' ' x 2, "... 'search_rightmost_events' Ended...\n\n") if ($TEST_LEVEL1a>1);
    if ($TEST_LEVEL1a>2) {
	print STDOUT "\n", ' ' x 2, '[ Contents of %{$indx_indel_if_rm} ]', "\n\n";
	print STDOUT ' ' x 2, "Indices of 'rightmost' indel events: ", join (', ', sort {$a <=> $b} keys %{$indx_indel2if_rm}), " .\n\n";
    }
	}


=This part, as well as the involved subroutine, was made OBSOLETE on July 22 (Sun), 2012.
		# A Bug fixed on July 20 (Sat), 2012 #
	my ($indx_lm_blk, $indx_rm_blk) = ($ct_gblks-1, 0);
	if (($if_5p_end) and ($opt_bd_indels>0)) {
	    $indx_lm_blk = search_leftmost_block (@{$blwise_gstats_ue}, @{$blwise_gstats_le}, @{$indels_br}, $char_abs);
	    unless (defined $indx_lm_blk) {
		print STDOUT "[ERROR 'cal_lnlk1_indel_br_cls'] The subroutine 'search_leftmost_block' FAILED: $! !\n";
		return (undef, undef);
	    }
	}
	if (($if_3p_end) and ($opt_bd_indels>0)) {
	    $indx_rm_blk = search_rightmost_block (@{$blwise_gstats_ue}, @{$blwise_gstats_le}, @{$indels_br}, $char_abs);
	    unless (defined $indx_rm_blk) {
		print STDOUT "[ERROR 'cal_lnlk1_indel_br_cls'] The subroutine 'search_rightmost_block' FAILED: $! !\n";
		return (undef, undef);
	    }
	}
=cut

=A BUG fixed on July 20 (Sat), 2012.
	my ($indx_lm_blk, $indx_rm_blk);
	if (($if_5p_end) and ($opt_bd_indels>0)) {
	    for (my $bl=0; $bl<$ct_gblks; $bl++) { # 2nd preliminary for-loop (over gap blocks) #
		(($blwise_gstats_ue->[$bl] eq $char_abs) and ($blwise_gstats_le->[$bl] eq $char_abs)) and next;
		$indx_lm_blk = $bl;
		last;
	    }			# End of the 2nd preliminary for-loop (over gap blocks) #
	}
	if (($if_3p_end) and ($opt_bd_indels>0)) {
	    for (my $bl=$ct_gblks-1; $bl>=0; $bl--) { # 3rd preliminary for-loop (over gap blocks) #
		(($blwise_gstats_ue->[$bl] eq $char_abs) and ($blwise_gstats_le->[$bl] eq $char_abs)) and next;
		$indx_rm_blk = $bl;
		last;
	    }			# End of the 3rd preliminary for-loop (over gap blocks) #
	}
=cut

=OBSOLETE as of July 22 (Sun), 2012. #
    if ($TEST_LEVEL1a>2) {
	##my $out_indx_lm_blk = (defined $indx_lm_blk) ? $indx_lm_blk : 'undef';
	##my $out_indx_rm_blk = (defined $indx_rm_blk) ? $indx_rm_blk : 'undef';
	print STDOUT "\n", ' ' x 2, '($indx_lm_blk, $indx_rm_blk) = ', "($out_indx_lm_blk, $out_indx_rm_blk).\n\n";
    }
=cut

	my $ct_smpl = 0;

		## Main Process 1: calculate the contributions from single indel events. ##

    (print STDOUT "\n", ' ' x 2, "[ Main Process 1: Contributions from $ct_sgls single indel events ]\n\n") if ($TEST_LEVEL1a>1);

	for (my $sg = 0; $sg < $ct_sgls; $sg++) { # 1st main outer for-loop (over single indel events) #

	    my $indx_id = $sgl_indels->[$sg];
	    my $id_event = $indels_br->[$indx_id];

		# ADDED accompanying the introduction of 'search_left/rightmost_events' (on July 22 (Sun), 2012) #
	    my $if_lm = $indx_indel2if_lm->{$indx_id};
	    my $if_rm = $indx_indel2if_rm->{$indx_id};

    (print STDOUT ' ' x 2, "{ The $sg th event (indel index = $indx_id) }\n\n") if ($TEST_LEVEL1a>2);
    if ($TEST_LEVEL1a>3) {
	my ($stat_bf, $stat_af, $indices_blks) = @{$id_event};
	my $cnct_indices_blks = join ('/', @{$indices_blks});
	print STDOUT ' ' x 2, '($stat_before, $stat_after, indices/involved/blocks) = ', "($stat_bf, $stat_af, $cnct_indices_blks)\n\n";
	print STDOUT ' ' x 2, 'Leftmost  ? = ', ($if_lm ? 'Yes' : 'No'), " ,\n"; 
	print STDOUT ' ' x 2, 'Rightmost ? = ', ($if_rm ? 'Yes' : 'No'), " .\n\n";
    }


		# MODIFIED accompanying the introdcution of 'search_left/rightmost_events' (on July 22 (Sun), 2012) #
	    my ($lnlk1_sgl_event_cls, $fl_smpl) = cal_lnlk1_sgl_indel_cls (@{$id_event}, @{$cls_gblocks}, $br_len, $char_abs, @{$log_nfacs}, @{$params_ins}, @{$params_del}, @{$params_bds}, $if_lm, $if_rm);
	    ##my ($lnlk1_sgl_event_cls, $fl_smpl) = cal_lnlk1_sgl_indel_cls (@{$id_event}, @{$cls_gblocks}, $br_len, $char_abs, @{$log_nfacs}, @{$params_ins}, @{$params_del}, @{$params_bds}, $indx_lm_blk, $indx_rm_blk);
	    ## my ($lnlk1_sgl_event_cls, $fl_smpl) = cal_lnlk1_sgl_indel_cls (@{$id_event}, @{$cls_gblocks}, $br_len, $char_abs, @{$nfacs}, @{$params_ins}, @{$params_del}, @{$params_bds}, $indx_lm_blk, $indx_rm_blk);
	    unless (defined $lnlk1_sgl_event_cls) {
		print STDOUT "[ERROR 'cal_lnlk1_indel_br_cls'] The subroutine 'cal_lnlk1_sgl_indel_cls' FAILED on the $sg th single indel event (= the $indx_id th among all the input events): $! !\n";
		return (undef, undef);
	    }
    (print STDOUT ' ' x 2, " ... 'cal_lnlk1_sgl_indel_cls' Ended ", '($lnlk1_sgl_event_cls = ', $lnlk1_sgl_event_cls, ") ...\n\n") if ($TEST_LEVEL1a>2);
	    if ($fl_smpl) {
		print STDOUT "[WARNING 'cal_lnlk1_indel_br_cls'] The subroutine 'cal_lnlk1_sgl_indel_cls' was SIMPLIFIED on the $sg th single indel event (= the $indx_id th among all the input events): $! !\n";
		$ct_smpl++ ;
	    }

	    $lnlk1_indel_br_cls += $lnlk1_sgl_event_cls;

    (print STDOUT ' ' x 2, 'Current $lnlk1_indel_br_cls = ', $lnlk1_indel_br_cls, " .\n\n") if ($TEST_LEVEL1a>3);


	}			# End of the 1st main outer for-loop (over single indel events) #

    if ($TEST_LEVEL1a>2) {
	print STDOUT ' ' x 2, 'Interim $lnlk1_indel_br_cls = ', $lnlk1_indel_br_cls, " ,\n";
	print STDOUT ' ' x 2, 'Interim $ct_smpl = ', $ct_smpl, " .\n\n";
    }

		## Main Process 2: calculate the contributions from paired indel events. ##

    (print STDOUT "\n", ' ' x 2, "[ Main Process 2: Contributions from $ct_pairs paired indel events ]\n\n") if ($TEST_LEVEL1a>1);

	for (my $pr=0; $pr < $ct_pairs; $pr++) { # 2nd main outer for-loop (over paired indel events) #

	    # @{$info_pair} = ($indx_ins, $indx_del, \@indices_ovlp_blk)
	    # with $indx_ins/del being the index in @indels_br,
	    # and @indices_ovlp_blk storing the indices of blocks where the two events overlap.
	    my $info_pair = $paired_indels->[$pr];
	    my ($indx_id1, $indx_id2, $indices_ovlp) = @{$info_pair};

    if ($TEST_LEVEL1a>2) {
	my $cnct_indices_ovlp = join (',', @{$indices_ovlp});
        print STDOUT ' ' x 2, "{ The $pr th pair (insertion index = $indx_id1; deletion index = $indx_id2; indices,of,overlapping,blocks =  $cnct_indices_ovlp) }\n\n";
    }
    if ($TEST_LEVEL1a>3) {
	my ($stat_bf_ins, $stat_af_ins, $indices_blks_ins) = @{$indels_br->[$indx_id1]};
	my $cnct_indices_blks_ins = join ('/', @{$indices_blks_ins});
	my ($stat_bf_del, $stat_af_del, $indices_blks_del) = @{$indels_br->[$indx_id2]};
	my $cnct_indices_blks_del = join ('/', @{$indices_blks_del});
	print STDOUT ' ' x 2, join ("\t", 'Ins/Del  ', 'stat_before', 'stat_after', 'indices/involved/blocks'), "\n\n";
	print STDOUT ' ' x 2, join ("\t", 'Insertion', $stat_bf_ins, $stat_af_ins, $cnct_indices_blks_ins), "\n";
	print STDOUT ' ' x 2, join ("\t", 'Deletion ', $stat_bf_del, $stat_af_del, $cnct_indices_blks_del), "\n";
	print STDOUT "\n\n";
    }

		# MODIFIED accompanying the introdcution of 'search_left/rightmost_events' (on July 22 (Sun), 2012) #
	    my ($lnlk1_pr_id_cls, $fl_smpl) = cal_lnlk1_pair_indel_cls (@{$info_pair}, @{$indels_br}, @{$cls_gblocks}, $br_len, $char_abs, @{$log_nfacs}, @{$params_ins}, @{$params_del}, @{$params_bds}, %{$indx_indel2if_lm}, %{$indx_indel2if_rm});
	    ##my ($lnlk1_pr_id_cls, $fl_smpl) = cal_lnlk1_pair_indel_cls (@{$info_pair}, @{$indels_br}, @{$cls_gblocks}, $br_len, $char_abs, @{$log_nfacs}, @{$params_ins}, @{$params_del}, @{$params_bds}, $indx_lm_blk, $indx_rm_blk);
	    ## my ($lnlk1_pr_id_cls, $fl_smpl) = cal_lnlk1_pair_indel_cls (@{$info_pair}, @{$indels_br}, @{$cls_gblocks}, $br_len, $char_abs, @{$nfacs}, @{$params_ins}, @{$params_del}, @{$params_bds}, $indx_lm_blk, $indx_rm_blk);
	    unless (defined $lnlk1_pr_id_cls) {
		print STDOUT "[ERROR 'cal_lnlk1_indel_br_cls'] The subroutine 'cal_lnlk1_pair_indel_cls' FAILED on the $pr th pair of indels (= the $indx_id1 th and the $indx_id2 th among all the input events): $! !\n";
		return (undef, undef);
	    }
    (print STDOUT ' ' x 2, " ... 'cal_lnlk1_pair_indel_cls' Ended ", '($lnlk1_pr_id_cls = ', $lnlk1_pr_id_cls, ") ...\n\n") if ($TEST_LEVEL1a>2);
	    if ($fl_smpl) {
		print STDOUT "[WARNING 'cal_lnlk1_indel_br_cls'] The subroutine 'cal_lnlk1_pair_indel_cls' was SIMPLIFIED on the $pr th pair of indels (= the $indx_id1 th and the $indx_id2 th among all the input events): $! !\n";
		$ct_smpl++ ;
	    }

	    $lnlk1_indel_br_cls += $lnlk1_pr_id_cls;

    (print STDOUT ' ' x 2, 'Current $lnlk1_indel_br_cls = ', $lnlk1_indel_br_cls, " .\n\n") if ($TEST_LEVEL1a>3);

	}				# End of the 2nd main outer for-loop (over paired indel events) #

    if ($TEST_LEVEL1a>2) {
	print STDOUT ' ' x 2, 'Final $lnlk1_indel_br_cls = ', $lnlk1_indel_br_cls, " ,\n"; 
	print STDOUT ' ' x 2, 'Final $ct_smpl = ', $ct_smpl, " .\n\n";
    }

    (print STDOUT "\n", ' ' x 2, "--- Subroutine 'cal_lnlk1_indel_br_cls' Ended ---\n\n\n") if ($TEST_LEVEL1a>0);

	return ($lnlk1_indel_br_cls, $ct_smpl);

}		# End of the subroutine 'cal_lnlk1_indel_br_cls' #


# cal_lnlk1_indel_scn_cls:
#	This satellite subroutine of 'apprx1_tot_lnlk_gpattern_msa' calculates
#	the first approximation of the log-likelihood of an indel scenario
#	in a specified gap-block cluster on a tree.
#
# [ INPUT: (\@cls_gblocks, \%br2attr, \%node2pa, \%bl2indels, \%node2blwise_gstats, $char_abs, \@nfacs, \@params_ins, \@params_del, \@params_boundaries), where ] --- OBSOLETE as of July 11 (Wed), 2012.
# INPUT: (\@cls_gblocks, \%br2attr, \%node2pa, \%bl2indels, \%node2blwise_gstats, $char_abs, \@log_nfacs, \@params_ins, \@params_del, \@params_boundaries), where
#
#	@{$cls_gblocks[$gb]} = ($indx_gp, $len_gb, $start, $end) is
#	for the $gb th block in the input cluster, with
#	$indx_gp specifying the gap pattern,
#	$len_gb being the length (in terms of #{columns}) of the block,
#	and $start/$end being the starting/ending coordinate of the block
#	in the 0-based convention;
#
#	%br2attr = ($br_id => \@attr, ...) for the branches, with
#	$br_id being the ID of the node at the lower-end of the branch, and
#	$attr[$INDX_LENGTH] giving the length of the branch (in terms of #{substitutions}/site);
#
#	%node2pa = ($node_id => $parent_node_id, ...) for all the nodes except the top node;
#	$len_msa is the length of the input MSA;
#	$char_abs is the character (or symbol) representing the 'absence' state;
#
#	%br2indels = ($branch_id => \@list_indels, ...) is the map of insertions/deletions onto branches, with
#	@{$list_indels[$id]} = ($stat_parent, $stat_node, \@indices_blk) describing the $id th indel event at the branch, with @indices_blk listing the indices (in @blocks_in_cls = @{$set_cls_gblocks[$cl]})
#	of the blocks involved in the indel event;
#
#	%node2blwise_gapstats = ($node_id => \@blwise_gapstats, ...) is the map of gap states onto the
#	interior nodes, with $blwise_gapstats[$bl] being $char_pres/abs for the $bl th block (in the cluster) at the node $node_id;
#
#	[ @nfacs = ($nfac_ins_5p, $nfac_del_5p, $nfac_ins_3p, $nfac_del_3p); ] --- OBSOLETE as of July 11 (Wed), 2012.
#	@log_nfacs = ($log_nfac_ins_5p, $log_nfac_del_5p, $log_nfac_ins_3p, $log_nfac_del_3p);
#
#	@params_ins/del = ($totrate_ins/del, $distr_ins/del, $prm_ins/del), with
#	$totrate_ins/del being the total rate of insertions/deletions (relative to the substitution rate),
#	$distr_ins/del = 'G' specifying the geometric distribution,
#			'P' specifying the (zeta) power-law distribution,
#	$prm_ins/del = the 'persistence' rate (i.e. q in f(l) = q**(l-1)/N(q,M)) if $distr_ins/del = 'G',
#		     = the power (i.e. a in f(l) = l**(-a)/N(a,M)) if $distr_ins/del = 'P';
#
#	@params_boundaries = ($cutoff_5p, $cutoff_3p, $opt_bd_indels, $if_5p_end, $if_3p_end), with
#
#	$cutoff_5p/3p being the cut-off length common for the insertions and deletions on the 5'-side/3'-side of the aligned region,
#	$opt_bd_indels = 0 if you want to ignore the indels extending beyond the alignment boundary,
#			= 1 if you want to only account for the rate of indels (but not the entire integrand) extending beyond the boundary,
#			= 2 if you want to fully account for the effect of indels extending beyond the boundary
#	(Theoretically, option '2' is the most reasonable but it takes long),
#	$if_5p/3p_end = 1 if the gap-block cluster extends into the 5'-/3'-end (=0 otherwise).
#
# OUTPUT: ($lnlk1_indel_scn_cls, \%br2lnlk1_indel_cls), where
#	$lnlk1_indel_scn_cls is the 1st approximation of the log-likelihood of the input
#	indel scenario in the specified gap-block cluster;
#	%br2lnlk1_indel_cls = ($br_id => $lnlk1_indel_br_cls, ...) is the 1st approximation of the
#	log-likelihood of the input indel scenario along the branch $br_id in the specified gap-block cluster.
#
sub cal_lnlk1_indel_scn_cls (\@\%\%\%\%$\@\@\@\@) {

	## my ($cls_gblks, $br2attr, $node2pa, $br2indels, $node2blwise_gstats, $char_abs, $nfacs, $params_ins, $params_del, $params_bds) = @_; --- OBSOLETE as of July 11 (Wed), 2012.
	my ($cls_gblks, $br2attr, $node2pa, $br2indels, $node2blwise_gstats, $char_abs, $log_nfacs, $params_ins, $params_del, $params_bds) = @_;

	my $ct_gblks = @{$cls_gblks};
	my @br_ids = sort {$a <=> $b} keys %{$br2attr};
	my $ct_branches = @br_ids;

    (print STDOUT "\n < Subroutine 'cal_lnlk1_indel_scn_cls' ('Absence' = $char_abs\; #{gap-blocks in the cluster} = $ct_gblks\; #{branches in the tree} = $ct_branches) >\n\n") if ($TEST_LEVEL1>0);

    if ($TEST_LEVEL1>2) {
	print STDOUT "\n [ Input Parameters ]\n\n";
	print STDOUT ' ($log_nfac_ins_5p, $log_nfac_del_5p, $log_nfac_ins_3p, $log_nfac_del_3p) = (', join (', ', @{$log_nfacs}), ");\n\n";
	print STDOUT ' ($totrate_ins, $distr_ins, $prm_ins) = (', join (', ', @{$params_ins}), "),\n";
	print STDOUT ' ($totrate_del, $distr_del, $prm_del) = (', join (', ', @{$params_del}), ");\n\n";
	print STDOUT ' ($cutoff_5p, $cutoff_3p, $opt_bd_indels, $if_5p_end, $if_3p_end) = (', join (', ', @{$params_bds}), ");\n\n";

	print STDOUT ' [ Content of @{$cls_gblks} ]', "\n\n";

	print STDOUT ' ' , join ("\t", 'Indx_blk', 'indx_gpattern', 'length_blk', 'start', 'end'), "\n\n";
	for (my $g=0; $g<$ct_gblks; $g++) { print STDOUT ' ' , join ("\t", $g, @{$cls_gblks->[$g]}), "\n"; }
	print STDOUT "\n";

    }

    if ($TEST_LEVEL1>3) {
	my @nodes = sort {$a <=> $b} keys %{$node2blwise_gstats};
	my $ct_nodes = @nodes;
	print STDOUT "\n [ There are $ct_nodes nodes ]\n\n";
	print STDOUT ' ' , join ("\t", 'Node_ID', "'{gap-states on the blocks}'"), "\n\n";
	foreach my $node (@nodes) {
	    my $cnct_blwise_gstats = join ('', @{$node2blwise_gstats->{$node}});
	    print STDOUT ' ' , join ("\t", $node, "'$cnct_blwise_gstats'"), "\n";
	}
	print STDOUT "\n";

	print STDOUT "\n [  There are $ct_branches branches ]\n\n";
	print STDOUT ' ', join ("\t", 'Branch_ID', 'parent_ID', 'branch_length', '#{indels}', '[stat_ue/stat_le/indices,involved,blks]_event1', '[...]_event2', '...'), "\n\n";

	foreach my $br (@br_ids) {
	    my $br_len = $br2attr->{$br}[$INDX_LENGTH];
	    my $pa = $node2pa->{$br};
	    my $list_indels = $br2indels->{$br};
	    (defined $list_indels) or ($list_indels = []);
	    my $ct_indels = @{$list_indels};
	    my @out_indels = ();
	    foreach my $indel (@{$list_indels}) {
		my ($stat_ue, $stat_le, $indices_blk) = @{$indel};
		my $cnct_indices_blk = join (',', @{$indices_blk});
		my $out_indel = join ('/', $stat_ue, $stat_le, $cnct_indices_blk);
		push @out_indels, "[$out_indel]";
	    }
	    print STDOUT ' ' , join ("\t", $br, $pa, $br_len, $ct_indels, @out_indels), "\n";
	}
	print STDOUT "\n";

	# @{$list_indels[$id]} = ($stat_parent, $stat_node, \@indices_blk) describing the $id th indel event at the branch, with @indices_blk listing the indices (in @blocks_in_cls = @{$set_cls_gblocks[$cl]})
    }

		### RESTART FROM HERE ###

    (print STDOUT "\n [  Calculation of \$lnlk1_indel_scn_cls  ]\n\n") if ($TEST_LEVEL1>1);

	my $lnlk1_indel_scn_cls = 0;
	my %br2lnlk1_indel_cls;

	foreach my $br (@br_ids) { # Main foreach-loop (over branches) #
	##foreach my $br (sort keys %{$br2attr}) { # Main foreach-loop (over branches) #

	    my $attr = $br2attr->{$br};
	    my $br_len = $attr->[$INDX_LENGTH];
	    my ($node_le, $node_ue) = ($br, $node2pa->{$br});

		# Indel events along the branch #

	    my $indels_br = $br2indels->{$br};
	    my @indels_br = ();
	    if (defined $indels_br) {
			# A measure to prevent a bug in the upstream processes. #
		foreach my $event (@{$indels_br}) { (@{$event}>0) and (push @indels_br, $event); }
	    }
	    my $ct_indels = @indels_br;

    (print STDOUT "\n { Branch ID: $br (length = $br_len, upper-end = $node_ue, lower-end = $node_le, #{indel events} = $ct_indels) }\n\n") if ($TEST_LEVEL1>1);

		# Gap states on the lower-end and upper-end nodes. #

	    my $blwise_gstats_le = $node2blwise_gstats->{$node_le};
	    my $blwise_gstats_ue = $node2blwise_gstats->{$node_ue};

    if ($TEST_LEVEL1>2) {
	print STDOUT "\n ( Gap states on the lower- and upper-ends )\n\n";
	print STDOUT ' ' , join ("\t", 'Block_ID', 'state_upper', 'state_lower'), "\n\n";
	for (my $b=0; $b<$ct_gblks; $b++) { print STDOUT ' ' , join ("\t", $b, $blwise_gstats_ue->[$b], $blwise_gstats_le->[$b]), "\n"; }

	print STDOUT "\n\n ",  "( There are $ct_indels indel events )\n\n";
	print STDOUT ' ' , join ("\t", 'Indel_indx', 'stat_bf', 'stat_af', 'indices,involved,blocks'), "\n\n";

	for (my $id=0; $id<$ct_indels; $id++) {
	    my ($stat_bf, $stat_af, $indices_involved) = @{$indels_br[$id]};
	    my $cnct_indices = join (',', @{$indices_involved});
	    print STDOUT ' ' , join ("\t", $id, $stat_bf, $stat_af, $cnct_indices), "\n";
	}
	print STDOUT "\n\n";

	# @{$list_indels[$id]} = ($stat_parent, $stat_node, \@indices_blk) describing the $id th indel event at the branch, with @indices_blk listing the indices (in @blocks_in_cls = @{$set_cls_gblocks[$cl]})
	
    }

		# Calculate the log-likelihood of the input indel scenario along a specified branch. #

	    my ($lnlk1_indel_br_cls, $ct_smpl) = cal_lnlk1_indel_br_cls (@{$cls_gblks}, $br_len, @{$indels_br}, @{$blwise_gstats_ue}, @{$blwise_gstats_le}, $char_abs, @{$log_nfacs}, @{$params_ins}, @{$params_del}, @{$params_bds});
	    ##my ($lnlk1_indel_br_cls, $ct_smpl) = cal_lnlk1_indel_br_cls (@{$cls_gblks}, $br_len, @{$indels_br}, @{$blwise_gstats_ue}, @{$blwise_gstats_le}, $char_abs, @{$nfacs}, @{$params_ins}, @{$params_del}, @{$params_bds});
	    unless (defined $lnlk1_indel_br_cls) {
		print STDOUT "[ERROR 'cal_lnlk1_indel_scn_cls'] The subroutine 'cal_lnlk1_indel_br_cls' FAILED along the branch $br: $! !\n";
		return (undef, undef);
	    }
    (print STDOUT "\n", ' ' x 3, "--- Subroutine 'cal_lnlk1_indel_br_cls' Ended ...\n\n") if ($TEST_LEVEL1>1);

	    if ($ct_smpl>0) {
		print STDOUT "[WARNING 'cal_lnlk1_indel_scn_cls'] The subroutine 'cal_lnlk1_indel_br_cls' experienced $ct_smpl simplifications ...\n\n";
	    }

	    $lnlk1_indel_scn_cls += $lnlk1_indel_br_cls;
	    $br2lnlk1_indel_cls{$br} = $lnlk1_indel_br_cls;

    if ($TEST_LEVEL1>2) {
	print STDOUT "\n ( Outputs of 'cal_lnlk1_indel_scn_cls' )\n\n"; 
	print STDOUT ' $lnlk1_indel_br_cls = ', $lnlk1_indel_br_cls, ",\n";
	print STDOUT ' $ct_smpl = ', $ct_smpl, " .\n\n";
	print STDOUT ' Current $lnlk1_indel_scn_cls = ', $lnlk1_indel_scn_cls, " .\n\n";
    }

	}				# End of the main foreach-loop (over branches) #

    (print STDOUT "\n", ' Final $lnlk1_indel_scn_cls = ' , $lnlk1_indel_scn_cls, " .\n\n") if ($TEST_LEVEL1>0);

    (print STDOUT "\n --- End of the subroutine 'cal_lnlk1_indel_scn_cls' ---\n\n") if ($TEST_LEVEL1>0);

	return ($lnlk1_indel_scn_cls, \%br2lnlk1_indel_cls);

}		# End of the subroutine 'cal_lnlk1_indel_scn_cls' #


# apprx1_tot_lnlk_gpattern_msa:
#	This subroutine calculates the 1st approximation of
#	the total log-likelihood of the gap-pattern of an input MSA
#	by using the set of parsimonious indel scenarios
#	that realize the gap pattern (, which are output by the subroutine
#	'enum_psm_indel_scns_for_msa' in the module 'MyTreeMap_indels.pm').
#
#	MINOR REVISION on June 10 (Tue), 2012:
#	The normalization factors, stored in @nfacs, and $delta_del_5p, 
#	both of which were calculated and output by this subroutine,
#	are now input from outside, to potentially save computational time (in many cases).
#	MINOR REVISION on June 11 (Wed), 2012:
#	The old input @nfacs has now been replaced by @log_nfacs.
#
#	REVISED on Mar 2 (Sun), 2014:
#	The subroutine continues the calculation even if the input includes an empty 
#	@{$set_psm_scns_for_cls[$cl]->[$ps]}, which indicates that there is an abnormality in this scenario,
#	just while setting the likelihood of the scenario to be 'N/A'.
#
#	REVISED on Mar 6 (Sun), 2014:
#	The subroutine continues the calculation even if its satellite subroutine, 'cal_lnlk1_indel_scn_cls',
#	returns undef, while registering the likelihood in question as 'undef'.
#
#
# [ INPUT: (\%br2attr, \%node2pa, $len_msa, $char_abs, \@set_cls_gblocks, \@sets_psm_scns_for_cls, \@params_ins, \@params_del, $cutoff_5p, $cutoff_3p, $opt_bd_indels), where ] --- OBSOLETE as of July 10 (Tue), 2012. 
# [ INPUT: (\%br2attr, \%node2pa, $len_msa, $char_abs, \@set_cls_gblocks, \@sets_psm_scns_for_cls, \@params_ins, \@params_del, $cutoff_5p, $cutoff_3p, \@nfacs, $delta_del_5p, $opt_bd_indels), where ] --- OBSOLETE as of July 11 (Wed), 2012.
# INPUT: (\%br2attr, \%node2pa, $len_msa, $char_abs, \@set_cls_gblocks, \@sets_psm_scns_for_cls, \@params_ins, \@params_del, $cutoff_5p, $cutoff_3p, \@log_nfacs, $delta_del_5p, $opt_bd_indels), where
#	%br2attr = ($br_id => \@attr, ...) for the branches, with
#	$br_id being the ID of the node at the lower-end of the branch, and
#	$attr[$INDX_LENGTH] giving the length of the branch (in terms of #{substitutions}/site);
#
#	%node2pa = ($node_id => $parent_node_id, ...) for all the nodes except the top node;
#	$len_msa is the length of the input MSA;
#	$char_abs is the character (or symbol) representing the 'absence' state;
#
#	@{$set_cls_gblocks[$cl]->[$gb]} = ($indx_gp, $len_gb, $start, $end) is
#	for the $gb th block in the $cl th cluster, with
#	$indx_gp specifying the gap pattern,
#	$len_gb being the length (in terms of #{columns}) of the block,
#	and $start/$end being the starting/ending coordinate of the block
#	in the 0-based convention.
#
#	@{$set_psm_scns_for_cls[$cl]->[$ps]} = (\%br2indels, \%node2blwise_gapstat) is for the $ps th of the parsimonious scenarios realizing the $cl th cluster, where
#	%br2indels = ($branch_id => \@list_indels, ...) is the map of insertions/deletions onto branches, with
#	@{$list_indels[$id]} = ($stat_parent, $stat_node, \@indices_blk) describing the $id th indel event at the branch, with @indices_blk listing the indices (in @blocks_in_cls = @{$set_cls_gblocks[$cl]})
#	of the blocks involved in the indel event,
#	%node2blwise_gapstat = ($node_id => \@blwise_gapstats, ...) is the map of gap states onto the
#	interior nodes, with $blwise_gapstats[$bl] being $char_pres/abs for the $bl th block (in the cluster) at the node $node_id;
#
#	NOTE that @{$set_psm_scns_for_cls[$cl]->[$ps]} = () indicates that the lieklihood of the parsimonious scenario cannot be calculated due to some abnormality. (ADDED on Mar 2 (Sun), 2014)
#
#	@params_ins/del = ($totrate_ins/del, $distr_ins/del, $prm_ins/del), with
#	$totrate_ins/del being the total rate of insertions/deletions (relative to the substitution rate),
#	$distr_ins/del = 'G' specifying the geometric distribution,
#			'P' specifying the (zeta) power-law distribution,
#	$prm_ins/del = the 'persistence' rate (i.e. q in f(l) = q**(l-1)/N(q,M)) if $distr_ins/del = 'G',
#		     = the power (i.e. a in f(l) = l**(-a)/N(a,M)) if $distr_ins/del = 'P';
#
#	$cutoff_5p/3p is the cut-off length common for the insertions and deletions on the 5'-side/3'-side of the aligned region;
#
#	[ @nfacs = ($nfac_ins_5p, $nfac_del_5p, $nfac_ins_3p, $nfac_del_3p), with
#	$nfac_ins/del_5p/3p = Sum_{$l=1}^{$cutoff_5p/3p} distr_ins/del ($l),
#	which can be calculated via 'cal_normal_facs_indel_distri'; ] --- OBSOLETE as of July 11 (Wed), 2012.
#	@log_nfacs = ($log_nfac_ins_5p, $log_nfac_del_5p, $log_nfac_ins_3p, $log_nfac_del_3p), with
#	$log_nfac_ins/del_5p/3p = log { Sum_{$l=1}^{$cutoff_5p/3p} distr_ins/del ($l) },
#	which can be calculated via 'cal_log_normal_facs_indel_distri';
#
#	$delta_del_5p = Sum_{$l=1}^{$cutoff_5p}($l-1)*distr_del ($l)/$nfac_del_5p,
#	which can be calculated via 'cal_delta_exp_del_5p', is the excessive exponential factor
#	due to deletions extending into the 5p end;
#
#	$opt_bd_indels = 0 if you want to ignore the indels extending beyond the alignment boundary,
#			= 1 if you want to only account for the rate of indels (but not the entire integrand) extending beyond the boundary,
#			= 2 if you want to fully account for the effect of indels extending beyond the boundary.
#	(Theoretically, option '2' is the most reasonable but it takes long.)
#
#
# [OUTPUT: ($tot_lnlk_gp, $shared_fac1, $shared_fac2, \@set_clwise_tot_lnlk_gp, $tot_div_tree, $delta_del_5p, $totlen_ng, \@nfacs, \@setset_lnlk_gp_cl_scn), where ] --- Obsolete as of June 10 (Tue), 2012.
# OUTPUT: ($tot_lnlk_gp, $shared_fac1, $shared_fac2, \@set_clwise_tot_lnlk_gp, $tot_div_tree, $totlen_ng, \@setset_lnlk_gp_cl_scn), where
#
#	$tot_lnlk_gp is the total log-likelihood of the gap-pattern in the 1st approximation
#	(= 'N/A' if any of the parsimonious scenarios contain such abnormalities that hamper the calculation of the likelihoods ... ADDED on Mar 2 (Sun), 2014);
#
#	$shared_fac1 = - $tot_div_tree * ($totrate_del * $delta_del_5p + $totrate_ins);
#	$shared_fac2 = - ($totrate_ins+$totrate_del) * $tot_div_tree * $totlen_ng;
#	$set_clwise_tot_lnlk_gp[$i] is the total log-likelihood of the gap pattern in the ($i+1) th gap-block cluster, which is log (Sum_{$m} exp ($setset_lnlk_gp_cl_scn[$i]->[$m]))
#	(= 'N/A' if any of the parsimonious scenarios in the cluster contain such abnormalities that hamper the calculation of the likelihoods ... ADDED on Mar 2 (Sun), 2014);
#
#	$tot_div_tree is the total divergence of the tree, which is the summation of the branch lengths over the entire tree;
#
#	$setset_lnlk_gp_cl_scn[$i]->[$m] is the log-likelihood of the $m th indel scenario
#	that parsimoniously give the ($i+1) th gap-block cluster
#	(= 'N/A' if the parsimonious scenario contains such abnormalities that hamper the calculation of the likelihood ... ADDED on Mar 2 (Sun), 2014).
#
# [ sub apprx1_tot_lnlk_gpattern_msa (\%\%$$\@\@\@\@$$$) {
#	my ($br2attr, $node2pa, $len_msa, $char_abs, $set_cls_gblocks, $sets_psm_scns_for_cls,
#		$params_ins, $params_del, $cutoff_5p, $cutoff_3p, $opt_bd_indels) = @_; ] --- OBSOLETE as of June 10 (Tue), 2012.
#
sub apprx1_tot_lnlk_gpattern_msa (\%\%$$\@\@\@\@$$\@$$) {

	##my ($br2attr, $node2pa, $len_msa, $char_abs, $set_cls_gblocks, $sets_psm_scns_for_cls, $params_ins, $params_del, $cutoff_5p, $cutoff_3p, $nfacs, $delta_del_5p, $opt_bd_indels) = @_; --- OBSOLETE as of July 11 (Wed), 2012.

	my ($br2attr, $node2pa, $len_msa, $char_abs, $set_cls_gblocks, $sets_psm_scns_for_cls,
		$params_ins, $params_del, $cutoff_5p, $cutoff_3p, $log_nfacs, $delta_del_5p, $opt_bd_indels) = @_;

	my $ct_cls = @{$set_cls_gblocks};
	my ($totrate_ins, $distr_ins, $prm_ins) = @{$params_ins};
	my ($totrate_del, $distr_del, $prm_del) = @{$params_del};

	my $cutoff_min = ($cutoff_3p < $cutoff_5p) ? $cutoff_3p : $cutoff_5p; # ADDED accompanying the revision of 'MyTreeMap_indels.pm' on Mar 10 (Mon), 2014. #

    (print STDOUT "\n<< Subroutine 'apprx1_tot_lnlk_gpattern_msa' ('Absence' = $char_abs, #{gap-block clusters} = $ct_cls, length(MSA) = $len_msa) >>\n\n") if ($TEST_LEVEL>0);

    if ($TEST_LEVEL>2) {

	print STDOUT "[[ Primary Input Data ]]\n\n";
	print STDOUT '($cutoff_5p, $cutoff_3p, $opt_bd_indels) = ', "($cutoff_5p, $cutoff_3p, $opt_bd_indels) .\n\n";
	print STDOUT '($totrate_ins, $distr_ins, $prm_ins) = (', join (', ', @{$params_ins}), ") ,\n";
	print STDOUT '($totrate_del, $distr_del, $prm_del) = (', join (', ', @{$params_del}), ") .\n\n";
	print STDOUT '($log_nfac_ins_5p, $log_nfac_del_5p, $log_nfac_ins_3p, $log_nfac_del_3p)', "\n";
	print STDOUT ' = (', join (', ', @{$log_nfacs}), ") .\n\n";
	print STDOUT '$delta_del_5p = ', $delta_del_5p, " .\n";
	print STDOUT "\n\n";
    }

    if ($TEST_LEVEL>3) {
	print STDOUT "[ Input tree ]\n\n";
	print STDOUT join ("\t", 'Branch_ID', 'parent_ID', 'branch_length'), "\n\n";
	foreach my $br (sort {$a <=> $b} keys %{$br2attr}) {
	     my $len = $br2attr->{$br}[$INDX_LENGTH];
	     my $pa_id = $node2pa->{$br};
	     print STDOUT join ("\t", $br, $pa_id, $len), "\n";
	}
	print STDOUT "\n\n";
	print STDOUT "[ There are $ct_cls gap-block clusters ]\n\n";
	for (my $cl=0; $cl<$ct_cls; $cl++) {

	    my $cls_gblks = $set_cls_gblocks->[$cl];
	    my $ct_gblks = @{$cls_gblks};

	    print STDOUT "{ The $cl th cluster (#{blocks} = $ct_gblks) }\n\n";
	    print STDOUT join ("\t", 'Indx_blk', 'indx_gpattern', 'length_blk', 'start', 'end'), "\n\n";

	    for (my $bl=0; $bl<$ct_gblks; $bl++) { print STDOUT join ("\t", $bl, @{$cls_gblks->[$bl]}), "\n"; }
	    print STDOUT "\n\n";
	}

	# @{$set_cls_gblocks[$cl]->[$gb]} = ($indx_gp, $len_gb, $start, $end) is
    }

		### RESTART FROM HERE ###

	if ( (($distr_ins eq 'G') and  ($prm_ins == 0)) 
	    or (($distr_del eq 'G') and ($prm_del == 0)) ) {
	     print STDOUT "[WARNING 'apprx1_tot_lnlk_gpattern_msa'] Because the length distribution (for insertions or deletions) is geometric with ZERO persistence, I will set the length cut-offs, \$cutoff_5p = $cutoff_5p and \$cutoff_3p = $cutoff_3p, to 1 ...\n\n";
	    $cutoff_3p = $cutoff_5p = 1;
	}

	##my @nfacs = @{$nfacs};
	my @log_nfacs = @{$log_nfacs};

		## Prepare auxiliary variables. ##

    if ($TEST_LEVEL>3) {
	print STDOUT '[ Calculating $tot_div_tree ]', "\n\n";
	print STDOUT join ("\t", 'Branch_ID', 'br_len', '$tot_div_tree(current)'), "\n\n";
    }

	my $tot_div_tree = 0;
	foreach my $br (keys %{$br2attr}) { # 1st preliminary foreach-loop #
	    my $attr = $br2attr->{$br};
	    unless (defined $attr) {
		print STDOUT "[ERROR 'apprx1_tot_lnlk_gpattern_msa'] The branch '$br' has NO ATTRIBUTE : $! !\n";
		return (undef, undef, undef, undef, undef, undef, undef, undef, undef);
	    }
	    my $br_len = $attr->[$INDX_LENGTH];
	    $tot_div_tree += $br_len;

    (print STDOUT join ("\t", $br, $br_len, $tot_div_tree), "\n") if ($TEST_LEVEL>3);

	}			# End of the 1st preliminary foreach-loop #

    if ($TEST_LEVEL>3) {
	print STDOUT "\n\n";
	print STDOUT '[ Calculating $totct_gpsites ]', "\n\n";
	print STDOUT join ("\t", 'Cluster_ID', 'beg_cls', 'end_cls', 'len_cls', '$totct_gpsites(current)'), "\n\n";
    }

	my $totct_gpsites = 0;
	for (my $cl=0; $cl<$ct_cls; $cl++) { # 2nd preliminary for-loop #
	    #  @{$set_cls_gblocks[$cl]->[$gb]} = ($indx_gp, $len_gb, $start, $end)
	    my $cls_gb = $set_cls_gblocks->[$cl];
	    my $first_gb = $cls_gb->[0];
	    my $last_gb = $cls_gb->[$#{$cls_gb}];
	    my $beg_cls = $first_gb->[2];
	    my $end_cls = $last_gb->[3];
	    my $len_cls = $end_cls - $beg_cls + 1;
	    $totct_gpsites += $len_cls;

    (print STDOUT join ("\t", $cl, $beg_cls, $end_cls, $len_cls, $totct_gpsites), "\n") if ($TEST_LEVEL>3);

	}			# End of the 2nd preliminary for-loop #

    (print STDOUT "\n\n") if ($TEST_LEVEL>3);

	my $totlen_ng = $len_msa - $totct_gpsites;

	my $shared_fac1 = - $tot_div_tree * ($totrate_del * $delta_del_5p + $totrate_ins);
	my $shared_fac2 = - ($totrate_ins+$totrate_del) * $tot_div_tree * $totlen_ng;

    if ($TEST_LEVEL>2) {
	print STDOUT "[[ Secondary Input Data ]]\n\n";
	print STDOUT '$tot_div_tree = ', $tot_div_tree, " .\n\n";
	print STDOUT '$len_msa = ', $len_msa, " ,\n";
	print STDOUT '$totct_gpsites = ', $totct_gpsites, " ,\n";
	print STDOUT '$totlen_ng = ', $totlen_ng, " .\n\n";
	print STDOUT '$shared_fac1 (= - $tot_div_tree * ($totrate_del * $delta_del_5p + $totrate_ins) = ', $shared_fac1, " ,\n";
	print STDOUT '$shared_fac2 (= - ($totrate_ins + $totrate_del) * $tot_div_tree * $totlen_ng) = ' , $shared_fac2, " .\n\n";
    }

	   ## Main process to calculate log-likelihood for each gap-block cluster. ##

    (print STDOUT "\n[[ Main Process ]]\n\n") if ($TEST_LEVEL>1);

	my $tot_lnlk_gp = $shared_fac1 + $shared_fac2;
	my @set_clwise_tot_lnlk_gp = my @setset_lnlk_gp_cl_scn = ();

    (print STDOUT 'Initial $tot_lnlk_gp (= $shared_fac1 + $shared_fac2) = ', $tot_lnlk_gp, " .\n\n") if ($TEST_LEVEL>2);

	for (my $cl=0; $cl<$ct_cls; $cl++) { # Main outer for-loop (over gap-block clusters) #

	    #  @{$set_cls_gblocks[$cl]->[$gb]} = ($indx_gp, $len_gb, $start, $end)

	    my $cls_gb = $set_cls_gblocks->[$cl];
	    my $ct_gblocks = @{$cls_gb};

    (print STDOUT "\n[ The $cl th cluster (#{gap-blocks} = $ct_gblocks) ]\n\n") if ($TEST_LEVEL>1);

	    my $first_gb = $cls_gb->[0];
	    my $last_gb = $cls_gb->[$ct_gblocks-1];
	    my $beg_cls = $first_gb->[2];
	    my $end_cls = $last_gb->[3];

	    my $if_5p_end = ($beg_cls == 0) ? 1 : 0;
	    my $if_3p_end = ($end_cls == $len_msa-1) ? 1 : 0;

	    my @params_boundaries = ($cutoff_5p, $cutoff_3p, $opt_bd_indels, $if_5p_end, $if_3p_end);

	    my $psm_scns_in_cls = $sets_psm_scns_for_cls->[$cl];
	    my $ct_psm_scns = @{$psm_scns_in_cls};

	    ##my $clwise_tot_lnlk1_gp = 0;
	    my @set_lnlk_gp_scns = ();

    if ($TEST_LEVEL>2) {
	print STDOUT '($beg_cls, $end_cls) = ', "($beg_cls, $end_cls) .\n\n";
	print STDOUT '($if_5p_end, $if_3p_end) = ', "($if_5p_end, $if_3p_end) .\n\n";
	print STDOUT '#{parsimonious scenarios} = ', $ct_psm_scns, " .\n\n";
    }


		## Handle an exceptional case, which probably contains some long gaps. ##
		## (ADDED accompanying the revision of 'MyTreeMap_indels.pm' on Mar 10 (Mon), 2014.) ##
		## (=> Further MODIFIED accompanying the further revision of 'MyTreeMap_indels.pm' on Mar 11 (Tue), 2014.)

	    my $len_cls = $end_cls - $beg_cls + 1;
	    unless ( !( ($ct_psm_scns == 0) and (($ct_gblocks> 1) or ($len_cls > $UPPER_BOUND_ANAL_GAPLEN) or ($len_cls > $UPPER_BOUND_ANAL_LEN_GBCLS) ) ) ) {
	    ##unless ( !( ($ct_psm_scns == 0) and (($ct_gblocks> 1) or ($len_cls > $UPPER_BOUND_ANAL_GAPLEN) ) ) ) {...}

		print STDOUT "[CAUTION 'apprx1_tot_lnlk_gpattern_msa'] The $cl th cluster (#{gap-blocks} = $ct_gblocks \; region = \[$beg_cls\, $end_cls\] \; length = $len_cls) has an EMPTY SET of parsimonious scenarios, probably because it contains (a) long gap(s): $! !\n\n";
		$tot_lnlk_gp = 'N/A';
		$set_clwise_tot_lnlk_gp[$cl] = 'N/A';
		$setset_lnlk_gp_cl_scn[$cl] = [];

		next;
	    }


	    my $ct_anom_psns0 = my $ct_anom_psns = 0;

	    for (my $ps =0; $ps<$ct_psm_scns; $ps++) {  # Main inner for-loop (over parsimonious indel scenarios) #

		unless (@{$psm_scns_in_cls->[$ps]}>0) {
		    # The scenario information is empty. #
		    # (ADDED in revision on Mar 2 (Sun), 2014). #

		    $ct_anom_psns++;
		    $set_lnlk_gp_scns[$ps] = 'N/A';
		    next;
		}

		my ($br2indels, $node2blwise_gstats) = @{$psm_scns_in_cls->[$ps]};

    (print STDOUT "{ The $ps th indel scenario }\n\n") if ($TEST_LEVEL>2);

		my ($lnlk1_indel_scn_cls, $br2lnlk1_indel_cls) = cal_lnlk1_indel_scn_cls (@{$cls_gb}, %{$br2attr}, %{$node2pa}, %{$br2indels}, %{$node2blwise_gstats}, $char_abs, @log_nfacs, @{$params_ins}, @{$params_del}, @params_boundaries);
		## my ($lnlk1_indel_scn_cls, $br2lnlk1_indel_cls) = cal_lnlk1_indel_scn_cls (@{$cls_gb}, %{$br2attr}, %{$node2pa}, %{$br2indels}, %{$node2blwise_gstats}, $char_abs, @nfacs, @{$params_ins}, @{$params_del}, @params_boundaries); --- OBSOLETE as of July 11 (Wed), 2012.
		unless (defined $lnlk1_indel_scn_cls) {

			# MODIFIED on Mar 6 (Thu), 2014. # 
		    print STDOUT "[CAUTION 'apprx1_tot_lnlk_gpattern_msa'] The subroutine 'cal_lnlk1_indel_scn_cls' FAILED on the $ps th parsimonious indel scenario in the $cl th cluster: $! !\n\n";
		    $ct_anom_psns0++;
		    $set_lnlk_gp_scns[$ps] = 'undef';
		    next;
		    ##print STDOUT "[ERROR 'apprx1_tot_lnlk_gpattern_msa'] The subroutine 'cal_lnlk1_indel_scn_cls' FAILED on the $ps th parsimonious indel scenario in the $cl th cluster: $! !\n";
		    ##return (undef, undef, undef, undef, undef, undef, undef, undef, undef);
		}

    (print STDOUT " --- The subroutine 'cal_lnlk1_indel_scn_cls' ENDED (with ", '$lnlk1_indel_scn_cls = ', $lnlk1_indel_scn_cls, ") ...\n\n") if ($TEST_LEVEL>1);

		##$clwise_tot_lnlk1_gp += $lnlk1_indel_scn_cls;
		$set_lnlk_gp_scns[$ps] = $lnlk1_indel_scn_cls;

	    }		# End of the main inner for-loop (over parsimonious indel scenarios) #

	    	# FURTHER MODIFIED in revision on Mar 6 (Thu), 2014. #
	    my $clwise_tot_lnlk1_gp = ($ct_anom_psns>0) ? 'N/A' : (($ct_anom_psns0>0) ? 'undef' : (($ct_psm_scns == 1) ? $set_lnlk_gp_scns[0] : log_sum_exp (@set_lnlk_gp_scns))) ;
	    ##	# MODIFIED in revision on Mar 2 (Sun), 2014. #
	    ##my $clwise_tot_lnlk1_gp = ($ct_anom_psns>0) ? 'N/A' : (($ct_psm_scns == 1) ? $set_lnlk_gp_scns[0] : log_sum_exp (@set_lnlk_gp_scns)) ;
	    ####my $clwise_tot_lnlk1_gp = ($ct_psm_scns == 1) ? $set_lnlk_gp_scns[0] : log_sum_exp (@set_lnlk_gp_scns) ;

	    	# FURTHER MODIFIED in revision on Mar 6 (Thu), 2014. #
	    if ($ct_anom_psns>0) {
		$tot_lnlk_gp = 'N/A';
	    } elsif ($ct_anom_psns0>0) {
		$tot_lnlk_gp = 'undef';
	    } else {
		(($tot_lnlk_gp eq 'N/A') or ($tot_lnlk_gp eq 'undef')) or ($tot_lnlk_gp += $clwise_tot_lnlk1_gp);
		##$tot_lnlk_gp += $clwise_tot_lnlk1_gp; # A BUG fixed on Mar 6 (Thu), 2014. #
	    }
	    ##	# MODIFIED in revision on Mar 2 (Sun), 2014. #
	    ##unless ($tot_lnlk_gp eq 'N/A') {
	    ##	($ct_anom_psns >0 ) ? ($tot_lnlk_gp = 'N/A') : ($tot_lnlk_gp += $clwise_tot_lnlk1_gp);
	    ##}
	    ####$tot_lnlk_gp += $clwise_tot_lnlk1_gp;
	    $set_clwise_tot_lnlk_gp[$cl] = $clwise_tot_lnlk1_gp;
	    $setset_lnlk_gp_cl_scn[$cl] = \@set_lnlk_gp_scns;

    if ($TEST_LEVEL>2) {
	print STDOUT "\n{ Final results for the $cl th cluster }\n\n";
	print STDOUT '$clwise_tot_lnlk1_gp = ', $clwise_tot_lnlk1_gp, " ,\n";
	print STDOUT '$tot_lnlk_gp (current) = ', $tot_lnlk_gp, " .\n\n";
    }

	}			# End of the main outer for-loop (over gap-block clusters) #

    if ($TEST_LEVEL>2) {
	print STDOUT "\n[ Final Result of the Main Process ]\n\n";
	print STDOUT '$tot_lnlk1_gp = ', $tot_lnlk_gp, " .\n\n";
    }

    (print STDOUT "\n=== END of the Subroutine 'apprx1_tot_lnlk_gpattern_msa' ===\n\n") if ($TEST_LEVEL>0);

	return ($tot_lnlk_gp, $shared_fac1, $shared_fac2, \@set_clwise_tot_lnlk_gp, $tot_div_tree, $totlen_ng, \@setset_lnlk_gp_cl_scn);

	## [ return ($tot_lnlk_gp, $shared_fac1, $shared_fac2, \@set_clwise_tot_lnlk_gp, $tot_div_tree, $delta_del_5p, $totlen_ng, \@nfacs, \@setset_lnlk_gp_cl_scn); ] --- OBSOLETE as of June 10 (Tue), 2012. 

}	# End of the subroutine 'apprx1_tot_lnlk_gpattern_msa' #


	## my ($br2attr, $node2pa, $len_msa, $char_abs, $set_cls_gblocks, $sets_psm_scns_for_cls,
	##	$params_ins, $params_del, $cutoff_5p, $cutoff_3p, $opt_bd_indels) = @_;

# INPUT: (\%br2attr, \%node2pa, $len_msa, $char_abs, \@set_cls_gblocks, \@sets_psm_scns_for_cls, \@params_ins, \@params_del, $cutoff_5p, $cutoff_3p, $opt_bd_indels), where

#	@{$set_psm_scns_in_cls[$cl]->[$ps]} = (\%br2indels, \%node2blwise_gapstat) is for the $ps th of the parsimonious scenarios realizing the $cl th cluster, where
#	%br2indels = ($branch_id => \@list_indels, ...) is the map of insertions/deletions onto branches, with
#	@{$list_indels[$id]} = ($stat_parent, $stat_node, \@indices_blk) describing the $id th indel event at the branch, with @indices_blk listing the indices (in @blocks_in_cls = @{$set_cls_gblocks[$cl]})
#	of the blocks involved in the indel event,
#	%node2blwise_gapstat = ($node_id => \@blwise_gapstats, ...) is the map of gap states onto the
#	interior nodes, with $blwise_gapstats[$bl] being $char_pres/abs for the $bl th block (in the cluster) at the node $node_id;
#


1;	# a "spell" which makes the module "use"-able and/or "require"-able #
