# Supplementary material for: Characterization of multiple sequence alignment errors using complete-likelihood score and position-shift map
Source: BMC Bioinformatics. 2016 Mar 18;17:133. doi: 10.1186/s12859-016-0945-5 (PMC4799563; doi:10.1186/s12859-016-0945-5)
Supplement: Additional file 2: — The ZIP archive of a package that contains the original versions of Perl modules and scripts used for creating the simulated and reconstructed MSAs and for analyzing these MSAs. It also contains a README file that describes how to use the modules and scripts. (The modules and scripts will run on a Mac OS X terminal. And it will probably run on other UNIX platforms, although we have not tested whether they indeed do.) The package also contains the Dawg control files that were used for the simulations. The latest version of the package (“ComplLiMment_P.verxxx”) can be found in the ‘lolipog’ directory at the FTP repository of the Bioinformatics Organization [85]. (ZIP 4746 kb) [file 12859_2016_945_MOESM2_ESM.zip › additional_file_2/ComplLiMment_P.ver0.6.1.2/MyPerlModules_LOLIPOG/MyTreeMap_MLf.pm]

package MyTreeMap_MLf;
#
###################################################################################
#	FA_LOLIPOG_P: A package to calculate First-Approximate LOg-LIkelihood for the Pattern Of Gaps,
#		as well as the first-approximate perfect score (described below),
#		of a given MSA (almost exclusively via Perl modules and scripts).
#
#	Version 0.3: Copyright (C) 2013 Kiyoshi Ezawa
#
#    This package is free software: you can redistribute it and/or modify
#    it under the terms of the GNU General Public License as published by
#    the Free Software Foundation, either version 3 of the License, or
#    (at your option) any later version.
#
#    This package is distributed in the hope that it will be useful,
#    but WITHOUT ANY WARRANTY; without even the implied warranty of
#    MERCHANTABILITY or FITNESS FOR A PARTICULAR PURPOSE.  See the
#    GNU General Public License for more details.
#
#    You should have received a copy of the GNU General Public License, "GNU_GPL.txt",
#    along with this package.  If not, see <http://www.gnu.org/licenses/>.
#
#    The author can be contacted by e-mailing to <kezawa dot ezawa3 at gmail dot com>
#    (replace " dot " and " at " with "." and "@", respectively).
###################################################################################
#
# MyTreeMap_MLf.pm:
#	This revised version of the package 'MyTreeMap_ML.pm'
#	contains subroutines that perform FAST algorithms 
#	to calculate ML values.
#
# MyTreeMap_ML.pm:
#	This package contains subroutines that perform algorithms
#	to map several ML- (or Bayesian-) related values
#	onto each node of a phylogenetic tree.
#	The package was made by using some frameworks of 'MyTreeMap_II.pm',
#	by taking advantage of the similarity between Sankoff's parsimony algorithm
#	and Felsenstein's peeling algorithm.
#	(CREATED on June 25 (Fri), 2010)
#
# MyTreeMap_II.pm:
#	This package performs more refined algorithms than 'MyTreeMap.pm',
#	to map various properties, or their changes,
#	onto the nodes or the branches of a phylogenetic tree.
#	(CREATED on June 16 (Wed), 2010)
#
# MyTreeMap.pm:
#	This package maps various properties, or their changes,
#	 onto the nodes or the branches
#	of a (molecular) phylogenetic tree.
#	It mainly uses the parsimony principle,
#	but sometimes uses other methods, such as the maximum likelihood.

use strict;
use warnings;
use MyArrayManipu qw( diff_array union_array nr_array);
use MyArrayManipu_num qw( diff_nmarray );

use MyTaxonomy qw(
	fetch_ancestry 
	fetch_last_common_ancestor_ov2
	fetch_common_ancestors
		);
	## fetch_ext_offsprings fetch_all_offsprings
	## fetch_ext_offsprings_br

use MyTreeManipu_II qw(
		);
	## input_tree_file read_tree_file br_output_tree
	##make_node2children
	## input_subtree copy_tree
	## output_tree draw_subtree topo_subtree
	## shift_topnode move_topnode segregate_subset_nodes
	## sum_branch_lengths intra_lineage_distance inter_node_distance
	## fetch_boot_series extract_hidden_bootstrap
	## resolve_multipartite

use MyTreeManipu_III qw(
	make_node2abs_depth
	);

use Exporter;

our @ISA = qw(Exporter);

our @EXPORT_OK = qw(
	map_node2sb_charlikeli_extJC_bo_f
	finish_node2charlikeli_extJC_td_f
	map_likelihoods_extJC_clm_f
	map_likelihoods_extJC_msa_f msa_likelihood_extJC_f
	nonred_msa_clm_patterns_extJC
	map_likelihoods_extJC_msa_fnr msa_likelihood_extJC_fnr
	);

sub log_sum_exp (\@);

our $TOP_NODE = $MyTreeManipu_II::TOP_NODE;
our $INDX_LENGTH = $MyTreeManipu_II::INDX_LENGTH;
our $INDX_BOOT = $MyTreeManipu_II::INDX_BOOT;
##our $INDX_LENGTH = 0;
##our $INDX_BOOT = 1;
##our $START_GROUP = '(';	# the symbol marking the start of the grouping of nodes.
##our $END_GROUP = ')';  # the symbol marking the end of the grouping of nodes.

	## These two indices specify where the information is stored
	## in %nodee2pars_stats = ($node_id => \@stat_info, ...) #
our $INDX_STAT = 0; # The state (or the character) mapped onto the node.
our $INDX_SBTOT_PEN = 1; # The subtotal of penalties on the subtree under $node_id. 

	### 5 important hash tables that are used in this Module
	### in order to describe a tree
#
# %node2parent = (node_ID => parent_ID, ...)  # top_node_ID => undef
# %node2children = (node_ID => [a list of child ID's], ...) # external_node_ID => undef
# %name2id = (node_name => node_ID, ...) # including $TOP_NODE => top_node_ID
# %id2name = (node_ID => node_name, ...)  # NOT including top_node_ID => $TOP_NODE,
#					 # because we can always identify the top-node by
#					# checking if $node2parent{$node_id} is defined or not.
# %branch_attributes = (ID of the nearest downstream node => [length, bootstrap, ...], ...)
#	--- swapped when the top node is shifted.


	### DEFINITIONS of the SUBROUTINES ###

# log_sum_exp:
#	This subroutine calculates the logarithm
#	of the summation of the exponentials of the input numbers,
#	in a manner that does not ruin the benefit of the logarithmic representation.
#	The subroutine uses the identity:
#
#	log [Sum_{$i = 0, ..., $n} exp ($numbers[$i]) ]
#	= $n_max + log [Sum_{$i = 0, ..., $n} exp ($numbers[$i] - $n_max) ],
#	where $n is the count of input numbers, and $n_max = Max (@numbers).
#
# INPUT: \@numbers, which lists the input numbers.
#
# OUTPUT: $log_sum_exp, which equals
#	log [Sum_{$i = 0, ..., $n} exp ($numbers[$i]) ].
#
sub log_sum_exp (\@) {

	my ($numbers) = @_;

	(@{$numbers}>0) or (return undef);

	my $n_max ;
	foreach my $x (@{$numbers}) { # 1st foreach-loop # 
	    ((defined $n_max) and  ($n_max >= $x)) or ($n_max = $x);
	}			# End of the 1st foreach-loop #

	my $sum_small_exp = 0;
	foreach my $x (@{$numbers}) { # 2nd foreach-loop #
		$sum_small_exp += exp ($x - $n_max);
	}			# End of the 2nd foreach-loop #

	my $log_sum_exp = $n_max + log ($sum_small_exp) ;

	return $log_sum_exp;

}	# End of the subroutine 'log_sum_exp' #


# map_node2sb_charlikeli_extJC_bo_f:
#	This is a FAST version of 'map_node2sb_charlikeli_extJC_bo'.
#	This performs a FAST variant of Felsenstein's peeling (pruning) algorithm
#	to calculate the likelihoods in a bottom-up manner.
#	(CREATED on Sept 18 (Sat), 2010)
#
#	THEORY:
#	This takes advantage of the following properties on the extended Jukes-Cantor model:
#	(1) The likelihood for the characters ABSENT from the MSA column are INdependent of the particular type of the character.
#	(2) We can re-write the summation over the character {c'} as follows:
#	Sum_{c'} P (ch(m) = c' | ch(n) = c) * P ({ch(l_i) = c_i}_li in desc(m) | ch(m) = c', extJC)
#	= exp (-$t) * P ({ch(l_i} = c_i}_li in desc(m) | ch(m) = c, extJC) +
#	 Pch(t) * [ Sum_{c'} P ({ch(l_i) = c_i}_li in desc(m) | ch(m) = c', extJC) ],
#	with Pch(t) = 1/$c * (1 - exp (-$t)).
#	So, the summation in the square brackets can be calculated just once
#	and reused for any character c in {c}. [--- Actually, We did NOT exploit this property...]
#	(3) Because of the symmetry, The summation in the [] in (2) can be further reduced as:
#	Sum_{c':pres in clm} P({ch(l_i) = c_i}_li in desc(m) | ch(m) = c', extJC)
#	+ #{c':abs fm clm} * P({ch(l_i) = c_i)_li in desc(m) | ch(m) = c^A, extJC),
#	where c^A is one of the characters absent from the column.
#
# map_node2sb_charlikeli_extJC_bo:
#	This satellite subroutine of 'map_likelihoods_extJC_clm'
#	assign, to each node in a bottom-up manner,
#	the log likelihoods that its exterior offspring nodes
#	have the observed characters given particular characters on the subject node,
#	using an extended JC model of substitution.
#
#	This subroutime was made by using the framework of 'min_penalties_sankoff_bo'
#	in the module 'MyTreeMap_II.pm'.
#	(CREATED on June 25 (Fri), 2010)
#
#	MODEL: The extended JC model is defined with
#	the transition probability from the character $c1 to $c2 along a branch of length $dist:
#	
#	Prob ($c1, $c2 | $dist, $ct_char)
#		= exp (-$t) + 1/$c * (1 - exp (-$t))) if $c1 == $c2,
#		= 1/$c * (1 - exp (-$t)) if $c1 != $c2,
#
#	where $c is the number of mutually transferable characters,
#	and $t = $c/($c - 1) * $dist.
#
#	NOTE that the subroutine regards negative branch length as zero, while cautioning.
#
# [INPUT: (\%node2children, \%node2depth, \%exnode2charindx, $ct_chars, \%br2attr, $indx_len), where] --- for the precesessor
# INPUT: (\%node2children, \%node2depth, \%exnode2charindx, $ct_chars, $ct_pres, \%br2attr, $indx_len), where
#	%node2children = ($node_id => \@children, ...) for the interior nodes;
#	%node2depth = ($node_id => $depth, ...) for ALL nodes, with
#	$depth defined as the number of nodes from the top node (inclusive) to themselves (inclusive);
#	%exnode2charindx = ($node_id => $indx of the character at the node, ...)
#	for the exterior nodes. The $indx specifies a character in the character-list
#	that is held by the caller of this subroutine;
#	$ct_chars is the number of possible mutually transferable characters;
#	%br2attr = ($node_id => $attr, ...) for the nodes immediately downstream of the branches,
#	with $attr->[$indx_len], or $attr if $indx_len is undefined, giving the branch length.
#
# OUTPUT: \%node2sb_charlikeli, where
#	%node2sb_charlikeli = ($node_id => \@sb_charlikeli, ...) for ALL nodes,
#	with $sb_charlikeli[$i] being the likelihood that the exterior offsprings of $node_id
#	have the characters observed under the condition that $node_id has the $i th character.
#	$sb_charlikeli[$i] is undef if the likelihood in question is zero.
#
##sub map_node2sb_charlikeli_extJC_bo (\%\%\%$\%$) {
##	my ($node2ch, $node2depth, $exnode2charindx, $ct_chars, $br2attr, $indx_len) = @_;

sub map_node2sb_charlikeli_extJC_bo_f (\%\%\%$$\%$) {

	my ($node2ch, $node2depth, $exnode2charindx, $ct_chars, $ct_pres, $br2attr, $indx_len) = @_;
		## The above two lines were REVISED in creation of 'map_node2sb_charlikeli_extJC_bo_f'
		## (on September 18 (Sat), 2010)


		## Auxiliary scalars (ADDED in creation of 'map_node2sb_charlikeli_extJC_bo_f' (on September 18 (Sat), 2010)

		# whether you can reduce the summation (=1) or not (=0).
	my $fl_red =  ($ct_pres + 1 < $ct_chars) ? 1 : 0;
		# The upper-bound of the 'reduced' for-loop to calculate character-wise log-likilihoods ##
	my $ub_redloop = ($ct_pres + 1 < $ct_chars) ? $ct_pres + 1 : $ct_chars;
		# #{characters that are ABSENT from the column}
	my $ct_abs = $ct_chars - $ct_pres;
	my $ln_ct_abs = ($ct_abs>0) ? log ($ct_abs) : undef;
	my $ln_ct_abs_m1 = ($ct_abs>1) ? log ($ct_abs -1) : undef;

	my %node2sb_charlikeli;

	my @nodes = sort {$node2depth->{$b} <=> $node2depth->{$a} } keys %{$node2depth};
	foreach my $node (@nodes) { # Main outer foreach-loop #

	    my $charindx = $exnode2charindx->{$node};
	    if (defined $charindx) { # An exterior node #
		my @sb_charlikeli = ();
		$sb_charlikeli[$charindx] = 0;
		$node2sb_charlikeli{$node} = \@sb_charlikeli;
		next;
	    }

	    my $children = $node2ch->{$node};
	    unless (defined $children) {
		print STDERR "[ERROR 'map_node2sb_charlikeli_bo'] The 'interior' node '$node'  has NO CHILDREN: $! !\n";
		return undef;
	    }

	    my @sb_charlikeli = (); # element = character-wise log-likelihood


		## REVISED in creation of 'map_node2sb_charlikeli_extJC_bo_f' (on September 18 (Sat), 2010) ##
	    for (my $i=0; $i<$ub_redloop; $i++) { # Mid-outer for-loop (over the characters PRESENT in the column (+1) on the node) #
	    ##for (my $i=0; $i<$ct_chars; $i++) { # Mid-outer for-loop (over the possible characters on the node) #
		my $sb_charlikeli = 0;

		foreach my $ch (@{$children}) { # Mid-inner for-loop (over the children) #
		    my $sb_chlk_ch = $node2sb_charlikeli{$ch};
		    unless (defined $sb_chlk_ch) {
			print STDERR "[ERROR 'map_node2sb_charlikeli_bo'] The child node '$ch' of the node '$node' does NOT HAVE CHARACTER-WISE LIKELIHOODs of its sub-tree: $! !\n";
			return undef; 
		    }

		    my $attr_ch = $br2attr->{$ch};
		    unless (defined $attr_ch) {
			print STDERR "[ERROR 'map_node2sb_charlikeli_bo'] NO ATTRIBUTE of the branch between the node '$node' and its child '$ch': $! !\n";
			return undef;
		    }
		    my $dist = (defined $indx_len) ? $attr_ch->[$indx_len] : $attr_ch;
		    if ($dist<0) {
			print STDERR "[CAUTION 'map_node2sb_charlikeli_bo'] NEGATIVE BRANCH LENGTH ($dist) between the node '$node' and its child '$ch', ... I will regard it as ZERO ...\n\n";
			$dist = 0;
		    }
		    unless ($dist > 0) {
			my $sbsb_charlikeli = $sb_chlk_ch->[$i];
			if (defined $sbsb_charlikeli) {
			   $sb_charlikeli += $sbsb_charlikeli;
			   next;
			} else {
			   $sb_charlikeli = undef;
			   last;
			}
		    }

##=The entire block REVISED in creation of 'map_node2sb_charlikeli_extJC_bo_f' (on September 18 (Sat), 2010) ##

		    my $t = $ct_chars * $dist /($ct_chars - 1);
		    my $prob_chg = (1 - exp (- $t))/$ct_chars;
		    my $ln_prob_chg = log ($prob_chg);
		    my $prob_nc = exp (- $t) + $prob_chg;
		    my $ln_prob_nc = log ($prob_nc);

		    my @terms_sbsb_chlk = ();

		### RESTART FROM HERE ###

			# Contribution from the subject character itself (ADDED in creation of 'map_node2sb_charlikeli_extJC_bo_f') #
		    my $self_term = $sb_chlk_ch->[$i];
		    (defined $self_term) and (push @terms_sbsb_chlk, $self_term + $ln_prob_nc);
		    ##(defined $self_term) and (push @terms_sbsb_chlk, $self_term - $t);

			## Contributions from the characters ACTUALLY PRESENT in the column (except the subject character itself) ##
		    for (my $j=0; $j<$ct_pres; $j++) { # Inner for-loop (over the characters PRESENT in the column on the child) #
		    ##for (my $j=0; $j<$ct_chars; $j++) { # Inner for-loop (over the possible characters on the child) #
			($j == $i) and next; ## ADDED in creation of 'map_node2sb_charlikeli_extJC_bo_f'
			my $term = $sb_chlk_ch->[$j];
			(defined $term) or next; # undefined means zero contribution #

			$term +=  $ln_prob_chg;
			##$term +=  ($i == $j) ? $ln_prob_nc : $ln_prob_chg;
			push @terms_sbsb_chlk, $term;
		    }			# End of the inner for-loop (over the possible characters on the child) #

			## Contributions from the characters ABSENT from the column (except the subject character itself) (ADDED in creation of 'map_node2sb_charlikeli_extJC_bo_f') ##
		    if (($ct_abs>1) or (($i< $ct_pres) and ($ct_abs>0)) ) {
			my $term_abs = $sb_chlk_ch->[$ct_pres];
			if (defined $term_abs) {
			   $term_abs += ($i < $ct_pres) ? $ln_ct_abs : $ln_ct_abs_m1;
			   push @terms_sbsb_chlk, $term_abs + $ln_prob_chg;
			}
		    }

##=END of "The entire block REVISED in creation of 'map_node2sb_charlikeli_extJC_bo_f' (on September 18 (Sat), 2010)" ##

		   if (@terms_sbsb_chlk == 1) {
			$sb_charlikeli += $terms_sbsb_chlk[0];

		   } elsif (@terms_sbsb_chlk>1) {
			my $sbsb_charlikeli = log_sum_exp (@terms_sbsb_chlk);
			$sb_charlikeli += $sbsb_charlikeli;

		    } else {
			# This means all terms to be summed are zero,
			# therefore the total character-wise likelihood for this parent-child pair
			# (on this character) is also zero.
			# That in turn makes the character-wise likelihood zero for this character on this sub-tree.
			$sb_charlikeli = undef;
			last;
		    }

		}		# End of the mid-inner for-loop (over the children) #

		$sb_charlikeli[$i] = $sb_charlikeli;

	    }	# End of the mid-outer for-loop (over the characters PRESENT in the column (+1) on the node) #

		## ADDED in revision to 'map_node2sb_charlikeli_extJC_bo_f' (on September 18 (Sat), 2010) ##
	    if ($fl_red) {
			## Pad the elements of @sb_charlikeli for the ABSENT characters with the 1st absent one ##
		my $sb_chlk_abs = $sb_charlikeli[$ct_pres];
		for (my $i = $ub_redloop; $i<$ct_chars; $i++) { $sb_charlikeli[$i] = $sb_chlk_abs; }
	    }

	    $node2sb_charlikeli{$node} = \@sb_charlikeli;

	}			# End of the main outer foreach-loop #

	return \%node2sb_charlikeli;

}		# End of the subroutine 'map_node2sb_charlikeli_extJC_bo_f' #


# finish_node2charlikeli_extJC_td_f:
#	This is a FAST version of 'finish_node2charlikeli_extJC_td'.
#	The theoretical grounds are the same as those used for
#	'map_node2sb_charlikeli_extJC_bo_f'.
#	Simply put, it takes advantage of the symmetry of character-wise
#	likelihoods among characters ABSENT from the MSA column.
#	(CREATED on September 18 (Sat), 2010)
#
# finish_node2charlikeli_extJC_td:
#	This satellite subroutine of 'map_likelihoods_extJC_clm'
#	finishes calculating the character-wise likelihoods on all nodes
#	in a top-down manner, using an extended JC model of substitution.
#	Here a 'character-wise likelihood' on a node means the likelihood
#	that we observe the characters of all the exterior nodes
#	given that the node has a particular character.
#
#	This subroutine was made by using the framework of
#	'enum_node2parsstat_sankoff_td' in the module 'MyTreeMap_II.pm'.
#	(CREATED on June 25 (Fri), 2010)
#
#	ALGORITHM:
#	A character-wise likelihood on eac node
#	is completed by adding the parent contribution to
#	the partial character-wise likelihood that was already calculated
#	via 'map_node2sb_charlikeli_exJC_bo'.
#	The parent contribution is made by stripping the contribution by
#	the present node off the complete character-wise likelihood for the parent node.
#
#	MODEL: The extended JC model is defined with
#	the transition probability from the character $c1 to $c2 along a branch of length $dist:
#	
#	Prob ($c1, $c2 | $dist, $ct_char)
#		= exp (-$t) + 1/$c * (1 - exp (-$t))) if $c1 == $c2,
#		= 1/$c * (1 - exp (-$t)) if $c1 != $c2,
#
#	where $c is the number of mutually transferable characters,
#	and $t = $c/($c - 1) * $dist.
#
#	NOTE that the subroutine regards negative branch length as zero, while cautioning.
#
# [INPUT: (\%node2pa, \%node2depth, \%node2sb_charlikeli, $ct_chars, \%br2attr, $indx_len, $fl_full_mode), where] -- for the predecessor
# INPUT: (\%node2pa, \%node2depth, \%node2sb_charlikeli, $ct_chars, $ct_pres, \%br2attr, $indx_len, $fl_full_mode), where
#	%node2parent = ($node_id => $parent_id,...) for the non-top nodes;
#	%node2depth = ($node_id => $depth, ...) for ALL nodes, with
#	$depth defined as the number of nodes from the top node (inclusive) to themselves (inclusive);
#	%node2sb_charlikeli = ($node_id => \@sb_charlikeli, ...), with
#	$sb_charlikeli[$i] being the likelihood that 
#	the exterior offspring nodes of $node_id have the observed characters
#	under the condition that $node_id has the $i th character;
#	$ct_chars is the number of possible mutually transferable characters;
#	%br2attr = ($node_id => $attr, ...) for nodes immediately downstream of the branches,
#	with $attr->[$indx_len], or $attr if $indx_len is undefined, being the branch length;
#	$fl_full_mode = 1 if you want the full mode,
#			= 0 if the brief mode is enough.
#
# OUTPUT: \%node2charlikeli, where
#	%node2charlikeli = ($node_id => \@charlikeli, ...),
#	with $charlikeli[$i] being the likelihood that
#	all the exterior nodes have the observed characters
#	under the condition that $node_id has the $i th character.
#
#	If $fl_full_mode = 1, the information on ALL the nodes is given.
#	If $fl_full_mode = 0, ONLY the information on the TOP node is given.
#
##sub finish_node2charlikeli_extJC_td (\%\%\%$\%$$) {
##	my ($node2pa, $node2depth, $node2sb_charlikeli, $ct_chars, $br2attr, $indx_len, $fl_full_mode) = @_;
sub finish_node2charlikeli_extJC_td_f (\%\%\%$$\%$$) {

	my ($node2pa, $node2depth, $node2sb_charlikeli, $ct_chars, $ct_pres, $br2attr, $indx_len, $fl_full_mode) = @_;
		## the above two lines were REVISED in creation of 'finish_node2charlikeli_extJC_td_f' (on September 18 (Sat), 2010)

		## Auxiliary scalars (ADDED in creation of 'finish_node2charlikeli_extJC_td_f' (on September 18 (Sat), 2010)

		# whether you can reduce the summation (=1) or not (=0).
	my $fl_red =  ($ct_pres + 1 < $ct_chars) ? 1 : 0;
		# The upper-bound of the 'reduced' for-loop to calculate character-wise log-likilihoods ##
	my $ub_redloop = ($ct_pres + 1 < $ct_chars) ? $ct_pres + 1 : $ct_chars;
		# #{characters that are ABSENT from the column}
	my $ct_abs = $ct_chars - $ct_pres;
	my $ln_ct_abs = ($ct_abs>0) ? log ($ct_abs) : undef;
	my $ln_ct_abs_m1 = ($ct_abs > 1) ? log ($ct_abs -1) : undef;


	my @nodes = sort {$node2depth->{$a} <=> $node2depth->{$b}} keys %{$node2depth};

	my %node2charlikeli;

	foreach my $node (@nodes) { # The main outermost foreach-loop (over all nodes) #

	    my $sb_charlikeli = $node2sb_charlikeli->{$node};
	    unless (defined $sb_charlikeli) {
		print STDERR "[ERROR 'finish_node2charlikeli_extJC_td_f'] The node '$node' has NO PARTIAL CHARACTERWISE LOG-LIKELIHOOD: $! !\n";
		return undef;
	    }

	    my $parent = $node2pa->{$node};
	    unless (defined $parent) { # The Big unless #
		# The top node --> Initialize the %node2charlikeli #

		my @charlikeli = @{$sb_charlikeli};
		$node2charlikeli{$node} = \@charlikeli;

		if ($fl_full_mode == 1) {
		    next;
		} else {
		    return \%node2charlikeli; # Brief version #
		}
	    } 			# End of the Big unless #

		# Prepare the transition probabilities between $node and $parent

	    my $attr = $br2attr->{$node};
	    unless (defined $attr) {
		print STDERR "[ERROR 'finish_node2charlikeli_extJC_td_f'] NO ATTRIBUTE for the branch between the node '$node' and its parent '$parent': $! !\n";
		return undef;
	    }
	    my $dist = (defined $indx_len) ? $attr->[$indx_len] : $attr;
	    if ($dist < 0) {
		print STDERR "[CAUTION 'finish_node2charlikeli_extJC_td_f'] NEGATIVE LENGTH ($dist) for the branch between the node '$node' and its parent '$parent' ! ... I will regard it as ZERO ...\n\n";
		$dist = 0;
	    }
	    my $t = $ct_chars * $dist /($ct_chars - 1);
	    my $prob_chg = (1 - exp (- $t))/$ct_chars;
	    my $prob_nc = exp (- $t) + $prob_chg;
	    my $ln_prob_chg = ($prob_chg>0) ? log ($prob_chg) : undef;
	    my $ln_prob_nc = log ($prob_nc);

		## Retrieve the complete character-wise log-likelihoods
		## for the parent node

	    my $charlikeli_pa = $node2charlikeli{$parent};
	    unless (defined $charlikeli_pa) {
		print STDERR "[ERROR 'finish_node2charlikeli_extJC_td_f'] The parent node '$parent' of the node '$node' has NO CHARACTER-WISE log-LIKELIHOODS: $! !\n";
		return undef;
	    }

	    my @stripped_off_pa = (); # parent character-wise log-likelihood with the contribution by the current node stripped off

		## REVISED in creation of 'finish_node2charlikeli_extJC_td_f' (on September 18 (Sat), 2010) ##
	    for (my $j=0; $j<$ub_redloop; $j++) { # The 1st middle for-loop (over parent characters ACTUALLY PRESENT in the column (+1))  #
	    ##for (my $j=0; $j<$ct_chars; $j++) { # The 1st middle for-loop (over parent characters) #

		my $ln_chlk_pa = $charlikeli_pa->[$j];
		unless (defined $ln_chlk_pa) { # ZERO parental likelihood #
		    $stripped_off_pa[$j] = undef;
		    next;
		}

		if ($dist ==0) {
			# zero branch length between $node and $parent #
			# (in this situation, $sb_charlikeli->[$j] should always be defined) #
		    $stripped_off_pa[$j] = $ln_chlk_pa - $sb_charlikeli->[$j];
		    next;
		}

		my @terms_sbtract = (); # Terms to be subtracted from the parental character-wise log likelihood #

		## ADDED in creation of 'finish_node2charlikeli_extJC_td_f' (on September 18 (Sat), 2010) ##

			# Contribution from the subject character (ADDED in creation of 'finish_node2charlikeli_extJC_td_f') #
		my $self = $sb_charlikeli->[$j];
		(defined $self) and (push @terms_sbtract, $self + $ln_prob_nc);
		
		## REVISED in creation of 'finish_node2charlikeli_extJC_td_f' (on September 18 (Sat), 2010) ##
		for (my $i = 0; $i<$ct_pres; $i++) { # The inner for-loop (over subject characters PRESENT in the column) #
		##for (my $i = 0; $i<$ct_chars; $i++) { # The inner for-loop (over subject characters) #
		    ($i == $j) and next; ## ADDED in creation of 'finish_node2charlikeli_extJC_td_f'
		    my $sb_ln_chlk = $sb_charlikeli->[$i];
		    (defined $sb_ln_chlk) or next;
		    push @terms_sbtract, $sb_ln_chlk + $ln_prob_chg;
		    ##my $tr_prob = ($i == $j) ? $ln_prob_nc : $ln_prob_chg;
		    ##push @terms_sbtract, $sb_ln_chlk + $tr_prob;
		}	# End of the inner for-loop (over subject characters PRESENT in the column) #

			# Contributions from the characcters ABSENT from the column (except the subject character itself) (ADDED in creation of 'finish_node2charlikeli_extJC_td_f') #
		if (($ct_abs>1) or (($j < $ct_pres) and ($ct_abs>0)) ) {
		   my $sb_ln_chlk_abs = $sb_charlikeli->[$ct_pres];
		   if (defined $sb_ln_chlk_abs) {
			$sb_ln_chlk_abs += ($j < $ct_pres) ? $ln_ct_abs : $ln_ct_abs_m1;
			push @terms_sbtract, $sb_ln_chlk_abs + $ln_prob_chg;
		   }
		}


		if (@terms_sbtract==1) {
		    $stripped_off_pa[$j] = $ln_chlk_pa - $terms_sbtract[0];
		} elsif (@terms_sbtract>1) {
		    my $sbtract = log_sum_exp (@terms_sbtract);
		    $stripped_off_pa[$j] = $ln_chlk_pa - $sbtract;
		} else {
		    print STDERR "[ERROR 'finish_node2charlikeli_extJC_td_f'] This is IMPOSSIBLE! NO TERMS  to be STRIPPED OFF the NON-ZERO total log likelihood ($ln_chlk_pa) of the $j th character for the parent '$parent' of the node '$node': $! !\n";
		    return undef;
		}


	    }	   # End of the 1st middle for-loop (over parent characters ACTUALLY PRESENT in the column (+1)) #

	    my @charlikeli = (); # Complete character-wise log-likelihoods for the subject node #

		## REVISED in creation of 'finish_node2charlikeli_extJC_td_f' (on September 18 (Sat), 2010) ##
	    for (my $j=0; $j<$ub_redloop; $j++) { # The 2nd middle for-loop (over subject characters ACTUALLY PRESENT in the column (+1)) #
	    ## for (my $j=0; $j<$ct_chars; $j++) { # The 2nd middle for-loop (over subject characters) #
		my $ln_sb_chlk = $sb_charlikeli->[$j];
		(defined $ln_sb_chlk) or next;

		if ($dist==0) {
			# ZERO branch length between $node and $parent #
			# Stripped-off parental likelihood can be added as it is.

		    my $strpd_off_pa = $stripped_off_pa[$j];

		    (defined $strpd_off_pa) or next; # The character-wise likelihood should be zero in this case.

		    $charlikeli[$j] = $ln_sb_chlk + $strpd_off_pa;
		    next;
		}

		my @terms_contri_pa = (); # Terms for the parental contribution #
			# Contribution from the subject character itself (ADDED in creation of 'finish_node2charlikeli_extJC_td_f') #
		my $self_strpdoff_pa = $stripped_off_pa[$j];
		(defined $self_strpdoff_pa) and (push @terms_contri_pa, $self_strpdoff_pa + $ln_prob_nc);

			## REVISED in creation of 'finish_node2charlikeli_extJC_td_f' (on September 18 (Sat), 2010) ##
		for (my $i=0; $i<$ct_pres; $i++) { # The inner for-loop (over parent characters ACTUALLY PRESENT in the column) #
		##for (my $i=0; $i<$ct_chars; $i++) { # The inner for-loop (over parent characters) #
		    ($i == $j) and next; ## ADDED in creation of 'finish_node2charlikeli_extJC_td_f'
		    my $strpd_off_pa = $stripped_off_pa[$i];
		    (defined $strpd_off_pa) or next;
		    push @terms_contri_pa, $strpd_off_pa + $ln_prob_chg;
		    ##my $tr_prob = ($i == $j) ? $ln_prob_nc : $ln_prob_chg;
		    ##push @terms_contri_pa, $strpd_off_pa + $tr_prob;
		}	# End of the inner for-loop (over parent characters ACTUALLY PRESENT in the column) #

			# Contributions from the characcters ABSENT from the column (except the subject character itself) (ADDED in creation of 'finish_node2charlikeli_extJC_td_f') #
		if (($ct_abs>1) or (($j < $ct_pres) and ($ct_abs>0)) ) {
		   my $strpd_off_pa_abs = $stripped_off_pa[$ct_pres];
		   if (defined $strpd_off_pa_abs) {
			$strpd_off_pa_abs += ($j < $ct_pres) ? $ln_ct_abs : $ln_ct_abs_m1;
			push @terms_contri_pa, $strpd_off_pa_abs + $ln_prob_chg;
		   }
		}


		if (@terms_contri_pa==1) {
		    $charlikeli[$j] = $ln_sb_chlk + $terms_contri_pa[0];
		} elsif (@terms_contri_pa>1) {
		    my $contri_pa = log_sum_exp (@terms_contri_pa);
		    $charlikeli[$j] = $ln_sb_chlk + $contri_pa;
		} else {
			## In this case, the total parental contribution is zero.
			## Therefore, the complete likelihood is also zero for this character on this node. #
		    $charlikeli[$j] = undef;
		}

	    }	    # End of the 2nd middle for-loop (over subject characters ACTUALLY PRESENT in the column (+1)) #

		## ADDED in creation of 'finish_node2charlikeli_extJC_td_f' (on September 18 (Sat), 2010) ##
	    if ($fl_red) {
		# The elements of @charlikeli for the remaining ABSENT characters will be filled with the the element for the 1st ABSENT character.
		my $chlk_abs = $charlikeli[$ct_pres];
		for (my $j=$ub_redloop; $j<$ct_chars; $j++) { $charlikeli[$j] = $chlk_abs; }
	    }

	    $node2charlikeli{$node} = \@charlikeli;

	}	# End of the main outermost foreach-loop (over all nodes) #

	return \%node2charlikeli;

}	# End of the subroutine 'finish_node2charlikeli_extJC_td_f' #


# map_likelihoods_extJC_clm_f:
#	This is a FAST version of 'map_likelihoods_extJC_clm'.
#	This version performs a FAST variant of Felsenstein's peeling algorithm,
#	using the FAST subroutines 'map_node2sb_charlikeli_extJC_bo_f'
#	and 'finish_node2charlikeli_extJC_td_f'.
#	(CREATED on Sept 17 (Fri), 2010)
#
# map_likelihoods_extJC_clm:
#	This satellite subroutine of 'map_likelihoods_extJC_msa'
#	performs Felsenstein's peeling algorithm, with an extended Jukes-Cantor model,
#	on a column of MSA,
#	to map the character-wise log-likelihoods onto nodes.
#
#	This subroutine was made by using the framework of
#	'map_parsim_states_sankoff_clm' in the module 'MyTreeMap_II.pm'.
#
# INPUT: (\%node2children, \%node2parent, \%node2depth, \%exnode2charindx, $ct_chars,$ct_pres, \%br2attr, $indx_len, $fl_full_mode), where
# [INPUT: (\%node2children, \%node2parent, \%node2depth, \%exnode2charindx, $ct_chars, \%br2attr, $indx_len, $fl_full_mode), where] -- for the predecessor
#	%node2children = ($node_id => \@children, ...) for the interior nodes;
#	%node2parent = ($node_id => $parent_id,...) for the non-top nodes;
#	%node2depth = ($node_id => $depth, ...) for ALL nodes, with
#	$depth defined as the number of nodes from the top node (inclusive) to themselves (inclusive);
#	%exnode2charindx = ($node_id => $indx of the character at the node, ...)
#	for the exterior nodes. The $indx conforms to @pen_mtrx;
#	$ct_chars is the number of possible mutually transferable characters;
#	$ct_pres is the number of characters ACTUALLY PRESENT in the column; (ADDED on September 18 (Sat), 2010)
#	%br2attr = ($node_id => $attr, ...) for the nodes immediately downstream of the branches, with
#	$attr->[$indx_len], or $attr if $indx_len is undefined, giving the branch length;
#	$fl_full_mode = 1 if you want the full mode,
#			= 0 if the brief mode is enough.
#
# OUTPUT: \%node2charlikeli, where
#
#	%node2charlikeli = ($node_id => \@charlikeli, ...)
#	gives the mapping of the character-wise likelihoods onto the nodes
#	for the input MSA column, with
#	$charlikeli[$c] is the log-likelihood that all the exterior nodes exhibit
#	the observed character given the $c th character on the node $node_id.
#
#	If $fl_full_mode = 1, the information on ALL the nodes is given.
#	If $fl_full_mode = 0, ONLY the information on the TOP node is given.
#
##sub map_likelihoods_extJC_clm (\%\%\%\%$\%$$) {
##	## my ($node2ch, $node2pa, $node2depth, $exnode2charindx, $ct_chars, $ct_pres, $br2attr, $indx_len, $fl_full_mode) = @_;
sub map_likelihoods_extJC_clm_f (\%\%\%\%$$\%$$) {

	my ($node2ch, $node2pa, $node2depth, $exnode2charindx, $ct_chars, $ct_pres, $br2attr, $indx_len, $fl_full_mode) = @_;
		## the above two lines were REVISED in creation of 'map_likelihoods_extJC_clm_f'
		## (on September 18 (Sat), 2010) ##


		## Assign character-wise likelihoods for the sub-trees
		## in a bottom-up manner

	# %{$node2sb_charlikeli} = ($node_id => \@sb_charlikeli, ...) for all nodes, where
	# $sb_charlikeli[$c] is the log-likelihood that the exterior nodes under $node_id
	# have the observed characters given the $c th character on $node_id.
	#
		## REVISED in creation of 'map_likelihoods_extJC_clm_f' (on September 18 (Sat), 2010) ##
	my $node2sb_charlikeli = map_node2sb_charlikeli_extJC_bo_f (%{$node2ch}, %{$node2depth}, %{$exnode2charindx}, $ct_chars, $ct_pres, %{$br2attr}, $indx_len);
	##my $node2sb_charlikeli = map_node2sb_charlikeli_extJC_bo (%{$node2ch}, %{$node2depth}, %{$exnode2charindx}, $ct_chars, %{$br2attr}, $indx_len);
	unless (defined $node2sb_charlikeli) {
	    print STDERR "[ERROR 'map_likelihoods_extJC_clm_f'] The subroutine 'map_node2sb_charlikeli_bo_f' FAILED: $! !\n";
	    return undef;
	}

=for TESTING the subroutine 'map_node2sb_charlikeli_extJC_bo_f'
	print STDERR "[ Output of 'map_node2sb_charlikeli_extJC_bo_f' ]\n\n";
	print STDERR '#Node_ID', "\t", '(partial, character-wise, likelihoods)', "\n\n";
	foreach my $node (sort {$a <=> $b} keys %{$node2sb_charlikeli}) {
	    my $sb_charlikeli = $node2sb_charlikeli->{$node};
	    my @output = ();
	    for (my $i=0; $i<$ct_chars; $i++) {
		my $ln_chlk = $sb_charlikeli->[$i];
		push @output, (defined $ln_chlk) ? exp ($ln_chlk) : 0;
	    }
	    print STDERR $node, "\t", '(', join (', ', @output), ")\n";
	}
	print STDERR "\n\n";
=cut

		## Finish mapping the character-wise likelihoods
		## regarding the entire tree onto the nodes in a top-down manner

		## REVISED in creation of 'map_likelihoods_extJC_clm_f' (on September 18 (Sat), 2010) ##
	my $node2charlikeli = finish_node2charlikeli_extJC_td_f (%{$node2pa}, %{$node2depth}, %{$node2sb_charlikeli}, $ct_chars, $ct_pres, %{$br2attr}, $indx_len, $fl_full_mode);
	## my $node2charlikeli = finish_node2charlikeli_extJC_td (%{$node2pa}, %{$node2depth}, %{$node2sb_charlikeli}, $ct_chars, %{$br2attr}, $indx_len, $fl_full_mode);
	unless (defined $node2charlikeli) {
	    print STDERR "[ERROR 'map_likelihoods_extJC_clm_f'] The subroutine 'finish_node2charlikeli_extJC_td_f' FAILED: $! !\n";
	    return undef;
	}

	return $node2charlikeli;

}	# End of the subroutine 'map_likelihoods_extJC_clm_f' # 


# map_likelihoods_extJC_msa_f:
#	This is a FAST version of 'map_likelihoods_extJC_msa'.
#	The only major difference is that this version uses 'map_likelihoods_extJC_clm_f',
#	which is a FAST version of 'map_likelihoods_extJC_clm'.
#	Accompanying this, the subroutine also counts the number of characters
#	ACTUALLY PRESENT in the column, besides the the total number of characters
#	in the 'local' model (specific to the site in question).
#	(CREATED on September 18 (Sat), 2010)
#
# map_likelihoods_extJC_msa:
#	This subroutine performs Felsenstein's peeling algorithm
#	to estimate the log-likelihood values of columns in the input  MSA,
#	given a tree topology and branch lengths,
#	by using an extended Jukes-Cantor model of substitutions.
#
#	This subroutine was made by using the framework of
#	'map_parsim_states_sankoff_msa' in 'MyTreeMap_II.pm'.
#
#	In the full mode, it also calculates the character-wise likelihoods
#	on all interior node.
#	In the bried mode, it only calculates
#	the character-wise likelihoods on the top node,
#	besides the log-likelihood value
#
#	NOTE that this subroutine eats up the input MSA.
#	PREREQUISITE: The input MSA must NOT contain gaps.
#
#	Model: An extended Jukes-Cantor model is defined with
#	the transition probability from the character $c1 to $c2:
#	Prob ($c1, $c2 | $dist, $ct_char)
#		= exp (-$t) + 1/$c * (1 - exp (-$t))) if $c1 == $c2,
#		= 1/$c * (1 - exp (-$t)) if $c1 != $c2,
#	where $c is the number of mutually transferable characters,
#	and $t = $c/($c - 1) * $dist.
#
# INPUT: ($topnode_id, \%node2children, \%node2parent, \%name2id, \@seqnames, \@msa, $minct_chars, \%br2attr, $indx_len, $fl_full_mode), where
#	%node2children = ($node_id => \@children, ...) for the interior nodes;
#	%node2parent = ($node_id => $parent_id, ...) for the non-top nodes;
#	%name2id = ($seqname => $node_id, ...) for the exterior nodes and the top node;
#	$seqnames[$k] is the name of the $k th sequence in the input MSA;
#	${$msa[$k]} is the $k th sequence embedded in the input MSA;
#	$minct_chars is the assumed number of possible characters.
#	But the actual number of characters in a column can exceed this value;
#	%br2attr = ($node_id => $attr, ...) for nodes immediately downstream of the branches, with
#	$attr->[$indx_len], or $attr if $indx_len is undefined, giving the branch length;
#	$fl_full_mode = 1 if you want the full mode,
#			= 0 if the brief mode is enough.
#
# OUTPUT: (\@set_chars, \@set_node2charlikeli), where
#	@{$set_chars[$l]} is the list of characters examined in the $l th column;
#	%{$set_node2charlikeli[$l]} = ($node_id => \@charlikeli, ...)
#	gives mapping of the character-wise log-likelihood values the $l th site mapped onto the nodes,
#	with $charlikeli[$c] is the log-likelihood of the character $set_chars[$l]->[$c];
#	If $fl_full_mode = 1, the mapping onto ALL the nodes is given.
#	If $fl_full_mode = 0, ONLY the likelihoods on the TOP node is given.
#
sub map_likelihoods_extJC_msa_f ($\%\%\%\@\@$\%$$) {

	my ($topnode_id, $node2ch, $node2pa, $name2id, $seqnames, $msa,
	   $minct_chars, $br2attr, $indx_len, $fl_full_mode) = @_;

	my $ct_seqs = @{$seqnames};
	unless ($ct_seqs>0) {
	    print STDERR "[ERROR 'map_likelihoods_extJC_msa_f'] NO SEQUENCE in the input MSA: $! !\n";
	    return (undef, undef);
	}
	unless ($ct_seqs == @{$msa}) {
	    print STDERR "[ERROR 'map_likelihoods_extJC_msa_f'] The number of sequences (", scalar (@{$msa}), ") in the MSA CLASHES with the number of sequence names ($ct_seqs): $! !\n";
	    return (undef, undef);
	}
	my $ct_clms = length ${$msa->[0]};
	($ct_clms>0) or (return ([], []));

=for TESTING the subroutine
	print STDERR "\n< Subroutine 'map_likelihoods_extJC_msa_f' >\n\n";
	print STDERR "Minimum number of characters: $minct_chars\n\n";
	print STDERR "\$fl_full_mode = $fl_full_mode\n\n";
=cut
		# Prepare auxiliary arrays/hashes #

	# %{$node2depth} = ($node_id => #{nodes from the top node to itself}, ...);
	my $node2depth = make_node2abs_depth ($topnode_id, %{$node2ch});
	unless (defined $node2depth) {
	    print STDERR "[ERROR 'map_likelihoods_extJC_msa_f'] The subroutine 'make_node2abs_depth' FAILED : $! !\n";
	    return undef;
	}

	my @node_ids; # $node_ids[$k] is the exterior node ID corresponding to the $k th sequence in @{$msa}
	for (my $k=0; $k<$ct_seqs; $k++) { # The 2nd preliminary for-loop #
	    my $name = $seqnames->[$k];
	    my $node_id = $name2id->{$name};
	    unless (defined $node_id) {
		print STDERR "[ERROR 'map_likelihoods_extJC_msa_f'] NODE ID is UNDEFINED for the $k th sequence (name: $name): $! !\n";
		return undef;
	    }
	    $node_ids[$k] = $node_id;
	}			# End of the 2nd preliminary for-loop #

		## Main Process ##

	my @set_chars = ();
	my @set_node2charlikeli = ();

	for (my $l=0; $l<$ct_clms; $l++) { # The main outer for-loop #

	    my @char_in_clm = ();
	    for (my $k=0; $k<$ct_seqs; $k++) { # The 1st inner for-loop #
		my $char = substr (${$msa->[$k]}, 0, 1, '');
		push @char_in_clm, $char;
	    }			# End of the 1st inner for-loop #

	    my $charlist = nr_array (@char_in_clm);

		## REVISED in creation of 'map_likelihoods_extJC_msa_f' (on September 18 (Sat), 2010) ##
	    my $ct_chars = my $ct_pres = @{$charlist};
	    ##my $ct_chars = @{$charlist};
	    if ($ct_chars < $minct_chars) {
		# Pad the character list with numbers
		# (, which will never match the actual characters)
		for (my $n = 0; $n<$minct_chars - $ct_chars; $n++) { push @{$charlist}, $n; }
		$ct_chars = $minct_chars;
	    }
	    push @set_chars, $charlist;
	    my %char2indx; # ($character => $index in @{$charlist}, ...)
	    for (my $i = 0; $i<$ct_chars; $i++) { $char2indx{$charlist->[$i]} = $i; }

=for TESTING the subroutine
	print STDERR "\n[ The $l th site ]\n\n";
	print STDERR "Column:  ", join ('', @char_in_clm), "\n\n";
	print STDERR "Character-list:  ", join (', ' , @{$charlist}), "\n\n";
=cut

	    my %exnode2charindx; # ($node_id => $index of the character, ...) for the exterior nodes
	    for (my $k=0; $k<$ct_seqs; $k++) { # The 2nd inner for-loop #

		my $node_id = $node_ids[$k];
		my $char = $char_in_clm[$k];

		my $indx = $char2indx{$char};
		unless (defined $indx) {
		    print STDERR "[ERROR 'map_likelihood_extJC_msa_f'] INDEX is UNDEFINED for the character '$char' in the $l th site of the $k th sequence: $! !\n";
		    return (undef, undef);
		}
		$exnode2charindx{$node_id} = $indx;
	    }				# End of the 2nd inner for-loop #

		## REVISED in creation of 'map_likelihoods_extJC_msa_f' (on September 18 (Sat), 2010) ##
	    my $node2charlikeli =  map_likelihoods_extJC_clm_f (%{$node2ch}, %{$node2pa}, %{$node2depth}, %exnode2charindx, $ct_chars, $ct_pres, %{$br2attr}, $indx_len, $fl_full_mode) ;
	    ##my $node2charlikeli =  map_likelihoods_extJC_clm (%{$node2ch}, %{$node2pa}, %{$node2depth}, %exnode2charindx, $ct_chars, %{$br2attr}, $indx_len, $fl_full_mode) ;
	    unless (defined $node2charlikeli) {
		print STDERR "[ERROR 'map_likelihoods_extJC_msa_f'] 'map_likelihoods_extJC_clm_f' FAILED on the $l th site: $! !\n";
		return (undef, undef);
	    }

=for TESTING the subroutine 'map_likelihoods_extJC_clm'
	print STDERR "\n[ Outputs of 'map_likelihoods_extJC_clm_f' ]\n\n";
	print STDERR '#Node_ID', "\t", "Charwise_likelihoods (", join (', ', @{$charlist}), ")\n\n";
	foreach my $node (sort {$a <=> $b} keys %{$node2charlikeli}) {
	    my $charlikeli = $node2charlikeli->{$node};
	    my @output = ();
	    for (my $i=0; $i<$ct_chars; $i++) {
		my $ln_chlk = $charlikeli->[$i];
		push @output, (defined $ln_chlk) ? exp ($ln_chlk) : 0;
	    }
	    print STDERR $node, "\t", '(', join (', ', @output), ")\n";
	}
	print STDERR "\n\n";
=cut

	    push @set_node2charlikeli, $node2charlikeli;

	}			# End of the main outer for-loop #

=for TESTING the subroutine
	print STDERR "\n--- The subroutine 'map_likelihoods_extJC_msa_f' ENDED ! ---\n\n";
=cut

	return (\@set_chars, \@set_node2charlikeli);

}	# End of the subroutine 'map_likelihoods_extJC_msa_f' #


# msa_likelihood_extJC_f:
#	This is a FAST version of 'msa_likelihood_extJC'.
#	The only difference is that this uses 'map_likelihoods_extJC_msa_f',
#	which is a FAST version of 'map_likelihoods_extJC_msa'.
#	(CREATED on September 17 (Fri), 2010)
#
# msa_likelihood_extJC:
#	This subroutine performs Felsenstein's peeling algorithm
#	to estimate the log-likelihood values of columns in the input MSA,
#	given a tree topology and branch lengths,
#	by using an extended Jukes-Cantor model of substitutions
#	via the subroutine 'map_likelihoods_extJC_msa'.
#	Then it calculates the log-likelihoood of the entire MSA
#	by summing the log-likelihoods over columns.
#
#	NOTE that this subroutine eats up the input MSA.
#	PREREQUISITE: The input MSA must NOT contain gaps.
#
#	ALGORITHM: For each column, character-wise likelihoods:
#	Prob ({column} | {tree}, $chars[$i] at $topnode_id) 
#	are calculated by the subroutine 'map_likelihoods_extJC_msa'.
#	The total likelihood for the column is then calculated as:
#
#	Prob ({column} | {tree} ) = Sum_{$i} $pi[$i] * Prob ({column} | {tree}, $chars[$i] at $topnode_id),
#
#	where $pi[$i] is the frequency of the character $char[$i] at $topnode_id,
#	which is usually approximated with the equilibrium frequency, 1/scalar (@chars) in this case.
#
#	Model: An extended Jukes-Cantor model is defined with
#	the transition probability from the character $c1 to $c2:
#	Prob ($c1, $c2 | $dist, $ct_char)
#		= exp (-$t) + 1/$c * (1 - exp (-$t))) if $c1 == $c2,
#		= 1/$c * (1 - exp (-$t)) if $c1 != $c2,
#	where $c is the number of mutually transferable characters,
#	and $t = $c/($c - 1) * $dist.
#
# INPUT: ($topnode_id, \%node2children, \%node2parent, \%name2id, \@seqnames, \@msa, $minct_chars, \%br2attr, $indx_len), where
#	%node2children = ($node_id => \@children, ...) for the interior nodes;
#	%node2parent = ($node_id => $parent_id, ...) for the non-top nodes;
#	%name2id = ($seqname => $node_id, ...) for the exterior nodes and the top node;
#	$seqnames[$k] is the name of the $k th sequence in the input MSA;
#	${$msa[$k]} is the $k th sequence embedded in the input MSA;
#	$minct_chars is the assumed number of possible characters.
#	But the actual number of characters in a column can exceed this value;
#	%br2attr = ($node_id => $attr, ...) for nodes immediately downstream of the branches, with
#	$attr->[$indx_len], or $attr if $indx_len is undefined, giving the branch length.
#
# OUTPUT: ($msa_ln_likeli, \@clm_ln_likeli,\@set_chars), where
#	$msa_ln_likeli is the log-likelihood of the entire input MSA (undef if the total likelihood is zefo);
#	$clm_ln_likeli[$l] is the log-likelihood for the $l th column;
#	@{$set_chars[$l]} is the list of characters examined in the $l th column.
#
sub msa_likelihood_extJC_f ($\%\%\%\@\@$\%$) {

	my ($topnode_id, $node2ch, $node2pa, $name2id, $seqnames, $msa,
	   $minct_chars, $br2attr, $indx_len) = @_;

	my $ct_seqs = @{$seqnames};
	unless ($ct_seqs>0) {
	    print STDERR "[ERROR 'msa_likelihood_extJC_f'] NO SEQUENCE in the input MSA: $! !\n";
	    return (undef, undef, undef);
	}
	unless ($ct_seqs == @{$msa}) {
	    print STDERR "[ERROR 'msa_likelihood_extJC_f'] The number of sequences (", scalar (@{$msa}), ") in the MSA CLASHES with the number of sequence names ($ct_seqs): $! !\n";
	    return (undef, undef, undef);
	}
	my $ct_clms = length ${$msa->[0]};
	($ct_clms>0) or (return (0, [], []));

=for TESTING the subroutine
	print STDERR "\n< Subroutine 'msa_likelihood_extJC_f' >\n\n";
	print STDERR "Minimum number of characters: $minct_chars\n\n";
=cut

	# @{$set_chars->[$l]} is the list of characters examined in the $l th column;
	# %{$set_node2charlikeli->[$l]} = ($node_id => \@charlikeli, ...)
	# gives mapping of the character-wise log-likelihood values the $l th site mapped onto the nodes,
	# with $charlikeli[$c] is the log-likelihood of the character $set_chars[$l]->[$c];
	#
	my ($set_chars, $set_node2chlk) = map_likelihoods_extJC_msa_f ($topnode_id, %{$node2ch}, %{$node2pa}, %{$name2id}, @{$seqnames}, @{$msa}, $minct_chars, %{$br2attr}, $indx_len, 0);
	unless (defined $set_node2chlk) {
	    print STDERR "[ERROR 'msa_likelihood_extJC_f'] The subroutine 'map_likelihoods_extJC_msa_f' FAILED: $! !\n";
	    return (undef, undef, undef);
	}
	unless ((@{$set_chars} == $ct_clms) and (@{$set_node2chlk} == $ct_clms)) {
	    print STDERR "[ERROR 'msa_likelihood_extJC_f'] Something is WRONG! The output list of characters for the columns (", scalar (@{$set_chars}), ") or that of character-wise likelihoods (", scalar (@{$set_node2chlk}), ") has (a) CLASHING SIZE(s) with the number of the MSA columns ($ct_clms): $! !\n";
	    return (undef, undef, undef);
	}

	my $msa_ln_lk = 0;
	my @clm_ln_lk = ();
	for (my $l=0; $l<$ct_clms; $l++) {  # The main for-loop #

	    my $charlist = $set_chars->[$l];
	    my $ct_chars = @{$charlist};
	    my $node2chlk = $set_node2chlk->[$l];
	    my $clm_chlks = $node2chlk->{$topnode_id};
	    unless (defined $clm_chlks) {
		print STDERR "[ERROR 'msa_likelihood_extJC_f'] The character-wise log-likelihoods are NOT AVAILABLE for the $l th column: $! !\n";
		return (undef, undef, undef);
	    }

	    my $pi = 1/$ct_chars; # Equilibrium character frequency in the extended JC model.

	    my @terms_clm_ln_lk = (); # element = ln ({character_wise_likelihood} * {freqeuncy of the character at $topnode_id})
	    foreach my $ln_chlk (@{$clm_chlks}) { # Inner foreach-loop #
		(defined $ln_chlk) or next;
		push @terms_clm_ln_lk, $ln_chlk + log ($pi);
	    }			# End of the inner foreach-loop #
	    unless (@terms_clm_ln_lk) {
		push @clm_ln_lk, undef;
		$msa_ln_lk = undef;
		next;
	    }

	    my $clm_ln_lk = log_sum_exp (@terms_clm_ln_lk);
	    push @clm_ln_lk, $clm_ln_lk;
	    (defined $msa_ln_lk) and ($msa_ln_lk += $clm_ln_lk);

	}			# End of the main for-loop #

=for TESTING the subroutne
	print STDERR "\n\n --- The subroutine 'msa_likelihood_extJC_f' ENDED !! ---\n\n";
=cut

	return ($msa_ln_lk, \@clm_ln_lk, $set_chars);

}	# End of the subroutine 'msa_likelihood_extJC_f' #


# nonred_msa_clm_patterns_extJC:
#	This subroutine makes a set of non-redundant column-patterns
#	out of an input MSA, and outputs the set in the form of MSA.
#
#	NOTE that this subroutine eats up the input MSA.
#
#	(CREATED on Sep 17 (Fri), 2010)
#
# INPUT: \@msa_org, where
#	${$msa_org[$k]} is the $k th sequence embedded in the original input MSA.
#
# OUTPUT: (\@nr_msa, \@set_nr_indx, \@set_chars, \@set_char2char), where
#	${$nr_msa[$k]} gives the concatenation of the characters of the $k th sequence in the non-redundant column-patterns;
#	$set_nr_indx[$l] specifies the index (or the column-number in @{$nr_msa}) of the non-redundant column corresponding to the $l th column of the INPUT MSA;
#	@{$set_chars[$l]} is the set of characters in the $l th column of the INPUT MSA;
#	%{$set_char2char->[$l]} = ($char_orig_msa => $char_nr_msa, ...)
#	gives the association from the character in the $l th column of the original  MSA to the character in the corresponding column of the non-redundant MSA.
#
sub nonred_msa_clm_patterns_extJC (\@) {

	my ($msa_org) = @_;

	my $ct_seqs = @{$msa_org};
	unless ($ct_seqs>0) {
	    print STDERR "[ERROR 'nonred_msa_clm_patterns_extJC'] NO SEQUENCE in the input MSA: $! !\n";
	    return (undef, undef, undef, undef);
	}
	my $ct_clms = length ${$msa_org->[0]};
	($ct_clms>0) or (return ([], [], [], []));

		# Auxiliary array/hash #
	my @alpha = qw( a b c d e f g h i j k l m n o p q r s t u v w x y z );
	my %nrpatt2indx; # (nonredundant pattern => $indx to specify the column position in @nr_msa, ...) 

		# Initialize the outputs #
	my @nr_msa = ();
	for (my $k=0; $k<$ct_seqs; $k++) { my $nr_seq = ''; push @nr_msa, \$nr_seq; }
	my @set_nr_indx = my @set_chars = my @set_char2char = ();

	my $ct_nrpatterns = 0;
	for (my $l=0; $l<$ct_clms; $l++) { # Main for-loop (over the MSA columns) #

	    my $indx_alpha = 0;
	    my %char2alpha; # = (character in the MSA column => alphabet to substitute, ...)
	    my @char_in_clm = ();
	    my @nrpattern = (); 
	    for (my $k=0; $k<$ct_seqs; $k++) { # 1st inner for-loop (over the sequences) #
		my $char = substr (${$msa_org->[$k]}, 0, 1, '');
		push @char_in_clm, $char;

		my $alpha = $char2alpha{$char};
		unless (defined $alpha) {
		    $alpha = $alpha[$indx_alpha];
		    $char2alpha{$char} = $alpha;
		    $indx_alpha++;
		}
		push @nrpattern, $alpha;
	    }			# End of the 1st inner for-loop (over the sequences) #

	    my $charlist = nr_array (@char_in_clm);
	    push @set_chars, $charlist;
	    push @set_char2char, \%char2alpha;

		# Check if the non-redundant pattern already exists or not #
	    my $nrpatt = join ('', @nrpattern);
	    my $indx_nrpatt = $nrpatt2indx{$nrpatt};
	    unless (defined $indx_nrpatt) {
			# The non-redundant column-pattern is new #
		$indx_nrpatt = $ct_nrpatterns;
		$nrpatt2indx{$nrpatt} = $indx_nrpatt;
		$ct_nrpatterns++;
		for (my $k=0; $k<$ct_seqs; $k++) { # 2nd inner for-loop (over the sequences) #
		    ${$nr_msa[$k]} .= $nrpattern[$k];
		}	# End of the 2nd inner for-loop (over the sequences) #
	    }

	    push @set_nr_indx, $indx_nrpatt;

	}		# End of the main for-loop (over the MSA columns) #

	return (\@nr_msa, \@set_nr_indx, \@set_chars, \@set_char2char);

}	# End of the subroutine 'nonred_msa_clm_patterns_extJC' #


# map_likelihoods_extJC_msa_fnr:
#	This subroutine is a revised version of 'map_likelihoods_extJC_msa_nr'.
#	The only difference is that this uses the subroutine 'map_likelihoods_extJC_msa_f', which is a FAST version of the subroutine 'map_likelihoods_extJC_msa'.
#	(CREATED on September 17 (Fri), 2010)
#	
# map_likelihoods_extJC_msa_nr:
#	This subroutine is a kind wrapper of the subroutine 'map_likelihoods_extJC_msa'.
#	Basically, this wrapper compiles the input MSA
#	into the set of columns with non-redundant patterns,
#	calculates column-wise likelihoods of non-redundant patterns via 'map_likelihoods_extJC_msa',
#	then, based on that,
#	outputs the column-wise likelihoods of the original input MSA.
#
#	NOTE that this subroutine eats up the input MSA.
#	PREREQUISITE: The input MSA must NOT contain gaps.
#
#	(CREATED on September 17 (Fri), 2010)
#
# map_likelihoods_extJC_msa:
#	This subroutine performs Felsenstein's peeling algorithm
#	to estimate the log-likelihood values of columns in the input  MSA,
#	given a tree topology and branch lengths,
#	by using an extended Jukes-Cantor model of substitutions.
#
#	(See the header of 'msa_likelihoods_extJC_msa' for details...)
#
# INPUT: ($topnode_id, \%node2children, \%node2parent, \%name2id, \@seqnames, \@msa, $minct_chars, \%br2attr, $indx_len, $fl_full_mode), where
#	%node2children = ($node_id => \@children, ...) for the interior nodes;
#	%node2parent = ($node_id => $parent_id, ...) for the non-top nodes;
#	%name2id = ($seqname => $node_id, ...) for the exterior nodes and the top node;
#	$seqnames[$k] is the name of the $k th sequence in the input MSA;
#	${$msa[$k]} is the $k th sequence embedded in the input MSA;
#	$minct_chars is the assumed number of possible characters.
#	But the actual number of characters in a column can exceed this value;
#	%br2attr = ($node_id => $attr, ...) for nodes immediately downstream of the branches, with
#	$attr->[$indx_len], or $attr if $indx_len is undefined, giving the branch length;
#	$fl_full_mode = 1 if you want the full mode,
#			= 0 if the brief mode is enough.
#
# OUTPUT: (\@set_chars, \@set_node2charlikeli), where
#	@{$set_chars[$l]} is the list of characters examined in the $l th column;
#	%{$set_node2charlikeli[$l]} = ($node_id => \@charlikeli, ...)
#	gives mapping of the character-wise log-likelihood values the $l th site mapped onto the nodes,
#	with $charlikeli[$c] is the log-likelihood of the character $set_chars[$l]->[$c];
#	If $fl_full_mode = 1, the mapping onto ALL the nodes is given.
#	If $fl_full_mode = 0, ONLY the likelihoods on the TOP node is given.
#
sub map_likelihoods_extJC_msa_fnr ($\%\%\%\@\@$\%$$) {

	my ($topnode_id, $node2ch, $node2pa, $name2id, $seqnames, $msa,
	   $minct_chars, $br2attr, $indx_len, $fl_full_mode) = @_;

	my $ct_seqs = @{$seqnames};
	unless ($ct_seqs>0) {
	    print STDERR "[ERROR 'map_likelihoods_extJC_msa_fnr'] NO SEQUENCE in the input MSA: $! !\n";
	    return (undef, undef);
	}
	unless ($ct_seqs == @{$msa}) {
	    print STDERR "[ERROR 'map_likelihoods_extJC_msa_fnr'] The number of sequences (", scalar (@{$msa}), ") in the MSA CLASHES with the number of sequence names ($ct_seqs): $! !\n";
	    return (undef, undef);
	}
	my $ct_clms = length ${$msa->[0]};
	($ct_clms>0) or (return ([], []));

=for TESTING the subroutine
	print STDERR "\n< Subroutine 'map_likelihoods_extJC_msa_fnr' >\n\n";
	print STDERR "Minimum number of characters: $minct_chars\n\n";
	print STDERR "\$fl_full_mode = $fl_full_mode\n\n";
=cut

		## Make a set of non-redundant column pattens
		## out of the input MSA.
	# ${$nr_msa->[$k]} gives the concatenation of the characters of the $k th sequence in the non-redundant column patterns;
	# $set_nr_indx->[$l] specifies the index (or the column-number in @{$nr_msa}) of the non-redundant column corresponding to the $l th column of the INPUT MSA;
	# @{$set_chars->[$l]} is the set of characters in the $l th column of the INPUT MSA;
	# %{$set_char2char->[$l]} = ($char_orig_msa => $char_nr_msa, ...)
	# gives the association from the character in the $l th column of the original  MSA to the character in the corresponding column of the non-redundant MSA.
	my ($nr_msa, $set_nr_indx, $set_chars, $set_char2char)
		= nonred_msa_clm_patterns_extJC (@{$msa});

	unless (defined $nr_msa) {
	    print STDERR "[ERROR 'msa_likelihoods_extJC_msa_fnr'] The subroutine 'nonred_msa_clm_patterns' FAILED: $! !\n";
	    return (undef, undef);

	}
	unless ((@{$set_nr_indx} == $ct_clms) and (@{$set_chars} == $ct_clms) and (@{$set_char2char} == $ct_clms)) {
	    print STDERR "[ERROR 'msa_likelihoods_extJC_msa_fnr'] Something is WRONG ! The output list of nr-column indices (", scalar (@{$set_nr_indx}), "), that of characters for the input MSA columns (", scalar (@{$set_chars}), "), or that of character-to-character correspondence (", scalar (@{$set_char2char}), ") has (a) CLASHING SIZE(s) with the  number of the columns in the ORIGINAL MSA ($ct_clms): $! !\n";
	    return (undef, undef);
	}

	my $ct_clms_nr = length ${$nr_msa->[0]};

		## Calculate likelihoods of non-redundant column-patterns ##

	# @{$set_chars_nr->[$l]} is the list of characters examined in the $l th non-redundant column-pattern;
	# %{$set_node2chlk_nr->[$l]} = ($node_id => \@charlikeli, ...)
	# gives mapping of the character-wise log-likelihood values of the $l th non-redundant column-pattern mapped onto the nodes,
	# with $charlikeli[$c] is the log-likelihood of the character $set_chars_nr[$l]->[$c];
	#
	my ($set_chars_nr, $set_node2chlk_nr) = map_likelihoods_extJC_msa_f ($topnode_id, %{$node2ch}, %{$node2pa}, %{$name2id}, @{$seqnames}, @{$nr_msa}, $minct_chars, %{$br2attr}, $indx_len, $fl_full_mode);
	unless (defined $set_node2chlk_nr) {
	    print STDERR "[ERROR 'msa_likelihoods_extJC_msa_fnr'] The subroutine 'map_likelihoods_extJC_msa_f' FAILED: $! !\n";
	    return (undef, undef);
	}
	unless ((@{$set_chars_nr} == $ct_clms_nr) and (@{$set_node2chlk_nr} == $ct_clms_nr)) {
	    print STDERR "[ERROR 'msa_likelihood_extJC_msa_fnr'] Something is WRONG! The output list of characters for the columns (", scalar (@{$set_chars_nr}), ") or that of character-wise likelihoods (", scalar (@{$set_node2chlk_nr}), ") has (a) CLASHING SIZE(s) with the number of the NON-REDUNDANT column-patterns ($ct_clms_nr): $! !\n";
	    return (undef, undef);
	}

		# Preparation for the final process #

	my @set_char_nr2indx = (); # %{$set_char_nr2indx[$l]} = ($character => $indx, ...)  for the $l-th non-redundant column-pattern.
	for (my $l=0; $l<$ct_clms_nr; $l++) { # The auxiliary for-loop #
	   my $chars_nr = $set_chars_nr->[$l];
	   my $ct = @{$chars_nr};
	   my %char_nr2indx;
	   for (my $i=0; $i<$ct; $i++) { # Inner for-loop #
		my $char_nr = $chars_nr->[$i];
		$char_nr2indx{$char_nr} = $i;
	   }			# End of the inner for-loop #

	   push @set_char_nr2indx, \%char_nr2indx;
	}			# End of the auxiliary for-loop #

		## Convert the likelihoods of non-redundant patterns
		## into the column-wise likelihoods of the original input MSA.

	my @set_node2charlikeli = ();
	# %{$set_node2charlikeli[$l]} = ($node_id => \@charlikeli, ...)
	# gives mapping of the character-wise log-likelihood values the $l th site mapped onto the nodes,
	# with $charlikeli[$c] is the log-likelihood of the character $set_chars[$l]->[$c];

	for (my $l=0; $l<$ct_clms; $l++) { # The final main for-loop (over the columns in the original MSA) #

	    my $cnum_nr = $set_nr_indx->[$l]; # ID number (or index) of the non-redundant column-pattern
	    my $chars_org = $set_chars->[$l]; # Characters in the original column
	    my $ct_chars = @{$chars_org};

		 ## ADDED in DEBUGGING the subroutine 'map_likelihoods_extJC_msa_fnr' (on Sep 17 (Fri), 2010) ##
	    if ($ct_chars < $minct_chars) {
		# Pad the character list with numbers
		# (, which will never match the actual characters)
		for (my $n = 0; $n<$minct_chars - $ct_chars; $n++) { push @{$chars_org}, $n; }
		$ct_chars = $minct_chars;
	    }

	    my $chars_nr = $set_chars_nr->[$cnum_nr]; # Characters in the corresponding non-redundant column-pattern
	    unless (@{$chars_nr} == $ct_chars) {
		print STDERR "[ERROR 'map_likelihoods_extJC_msa_fnr'] The number of characters ($ct_chars) in the $l th original column CLASHES with the number of characters (", scalar (@{$chars_nr}), ") in the corresponding $cnum_nr th non-redundant column-pattern: $! !\n";
		print STDERR "Original     : ", join (' ', @{$chars_org}), " ,\n";
		print STDERR "Non-redundant: ", join (' ', @{$chars_nr}),  " .\n\n";
		return (undef, undef);
	    }
	    my $char2char = $set_char2char->[$l]; # = {$char_org_msa => $char_nr_msa, ...}
	    my $char_nr2indx = $set_char_nr2indx[$cnum_nr];
	    my @indices_nr; # = $indices_nr[$index in @{$chars_org}]  = $index in @{$chars_nr}, ..)
	    for (my $indx_org=0; $indx_org<$ct_chars; $indx_org++) { # 1st inner for-loop (over characters in the original column) #
		my $char_org = $chars_org->[$indx_org];
		my $char_nr = $char2char->{$char_org};

		 ## ADDED in DEBUGGING the subroutine 'map_likelihoods_extJC_msa_fnr' (on Sep 17 (Fri), 2010) ##
		unless (defined $char_nr) {
		    if ($char_org =~ m/^\d+$/) {
			$char_nr = $char_org;
		    } else {
			print STDERR "[ERROR 'map_likelihoods_extJC_msa_fnr'] NO non-redundant character corresponding to the $indx_org th character '$char_org', which is NON-NUMERICAL, in the $l th column: $! !\n";
			return (undef, undef);
		    }
		}
		my $indx_nr = $char_nr2indx->{$char_nr};
		unless (defined $indx_nr) {
		    print STDERR "[ERROR 'map_likelihoods_extJC_msa_fnr'] NO INDEX of the character '$char_nr' corresponding to the $indx_org th character '$char_org' in the $l th column: $! !\n";
		    return (undef, undef);
		}
		$indices_nr[$indx_org] = $indx_nr;
	    }				# End of the 1st inner for-loop (over characters in the original column) #

	    my %node2charlikeli;
	    my $node2chlk_nr = $set_node2chlk_nr->[$cnum_nr]; # = {$node_id => \@chlk_nr, ...)
	    foreach my $node (keys %{$node2chlk_nr}) { # 2nd inner for-loop (over nodes) #
		my $set_chlk_nr = $node2chlk_nr->{$node}; # $set_chlk_nr->[$c] is the likelihood for the character $chars_nr->[$c].
		my @set_chlk_org = ();
		for (my $indx_org =0; $indx_org < $ct_chars; $indx_org++) { # Innermost for-loop (over characters in the original column) #
		    my $indx_nr = $indices_nr[$indx_org];
		    my $chlk = $set_chlk_nr->[$indx_nr];
		    $set_chlk_org[$indx_org] = $chlk;
		}			# End of the innermost for-loop (over characters in the original column) #

		$node2charlikeli{$node} = \@set_chlk_org;

	    }				# End of the 2nd inner for-loop (over nodes) #

	    push @set_node2charlikeli, \%node2charlikeli;

	}			# End of the final main for-loop (over the columns in the original MSA) #

		## Final output ##

	return ($set_chars, \@set_node2charlikeli);

}	# End of the subroutine 'map_likelihoods_extJC_msa_fnr' #


# msa_likelihood_extJC_fnr:
#	This is a FAST version of 'msa_likelihood_extJC_nr'.
#	The only change is that this uses 'map_likelihoods_extJC_msa_fnr',
#	which is a FAST version of 'map_likelihoods_extJC_msa_nr'.
#	(CREATED on September 17 (Fri), 2010)
#
# msa_likelihood_extJC_nr:
#	This revised subroutine of 'msa_likelihood_extJC' conducts
#	a non-redundant calculation of column-wise likelihoods
#	by using the subroutine 'map_likelihoods_extJC_msa_nr',
#	a non-redundant version of 'map_likelihoods_extJC_msa'.
#	The input and output are (must be!!) identical to the
#	ancestor 'msa_likelihood_extJC'.
#
#	NOTE that this subroutine eats up the input MSA.
#	PREREQUISITE: The input MSA must NOT contain gaps.
#
#	(CREATED on September 17 (Fri), 2010)
#
# msa_likelihood_extJC:
#	This subroutine performs Felsenstein's peeling algorithm
#	to estimate the log-likelihood values of columns in the input MSA,
#	given a tree topology and branch lengths,
#	by using an extended Jukes-Cantor model of substitutions
#	via the subroutine 'map_likelihoods_extJC_msa'.
#	Then it calculates the log-likelihoood of the entire MSA
#	by summing the log-likelihoods over columns.
#
#	NOTE that this subroutine eats up the input MSA.
#	PREREQUISITE: The input MSA must NOT contain gaps.
#
#	ALGORITHM: For each column, character-wise likelihoods:
#	Prob ({column} | {tree}, $chars[$i] at $topnode_id) 
#	are calculated by the subroutine 'map_likelihoods_extJC_msa'.
#	The total likelihood for the column is then calculated as:
#
#	Prob ({column} | {tree} ) = Sum_{$i} $pi[$i] * Prob ({column} | {tree}, $chars[$i] at $topnode_id),
#
#	where $pi[$i] is the frequency of the character $char[$i] at $topnode_id,
#	which is usually approximated with the equilibrium frequency, 1/scalar (@chars) in this case.
#
#	Model: An extended Jukes-Cantor model is defined with
#	the transition probability from the character $c1 to $c2:
#	Prob ($c1, $c2 | $dist, $ct_char)
#		= exp (-$t) + 1/$c * (1 - exp (-$t))) if $c1 == $c2,
#		= 1/$c * (1 - exp (-$t)) if $c1 != $c2,
#	where $c is the number of mutually transferable characters,
#	and $t = $c/($c - 1) * $dist.
#
# INPUT: ($topnode_id, \%node2children, \%node2parent, \%name2id, \@seqnames, \@msa, $minct_chars, \%br2attr, $indx_len), where
#	%node2children = ($node_id => \@children, ...) for the interior nodes;
#	%node2parent = ($node_id => $parent_id, ...) for the non-top nodes;
#	%name2id = ($seqname => $node_id, ...) for the exterior nodes and the top node;
#	$seqnames[$k] is the name of the $k th sequence in the input MSA;
#	${$msa[$k]} is the $k th sequence embedded in the input MSA;
#	$minct_chars is the assumed number of possible characters.
#	But the actual number of characters in a column can exceed this value;
#	%br2attr = ($node_id => $attr, ...) for nodes immediately downstream of the branches, with
#	$attr->[$indx_len], or $attr if $indx_len is undefined, giving the branch length.
#
# OUTPUT: ($msa_ln_likeli, \@clm_ln_likeli,\@set_chars), where
#	$msa_ln_likeli is the log-likelihood of the entire input MSA (undef if the total likelihood is zefo);
#	$clm_ln_likeli[$l] is the log-likelihood for the $l th column;
#	@{$set_chars[$l]} is the list of characters examined in the $l th column.
#
sub msa_likelihood_extJC_fnr ($\%\%\%\@\@$\%$) {

	my ($topnode_id, $node2ch, $node2pa, $name2id, $seqnames, $msa,
	   $minct_chars, $br2attr, $indx_len) = @_;

	my $ct_seqs = @{$seqnames};
	unless ($ct_seqs>0) {
	    print STDERR "[ERROR 'msa_likelihood_extJC_fnr'] NO SEQUENCE in the input MSA: $! !\n";
	    return (undef, undef, undef);
	}
	unless ($ct_seqs == @{$msa}) {
	    print STDERR "[ERROR 'msa_likelihood_extJC_fnr'] The number of sequences (", scalar (@{$msa}), ") in the MSA CLASHES with the number of sequence names ($ct_seqs): $! !\n";
	    return (undef, undef, undef);
	}
	my $ct_clms = length ${$msa->[0]};
	($ct_clms>0) or (return (0, [], []));

=for TESTING the subroutine
	print STDERR "\n< Subroutine 'msa_likelihood_extJC' >\n\n";
	print STDERR "Minimum number of characters: $minct_chars\n\n";
=cut

	# @{$set_chars->[$l]} is the list of characters examined in the $l th column;
	# %{$set_node2charlikeli->[$l]} = ($node_id => \@charlikeli, ...)
	# gives mapping of the character-wise log-likelihood values the $l th site mapped onto the nodes,
	# with $charlikeli[$c] is the log-likelihood of the character $set_chars[$l]->[$c];
	#
	my ($set_chars, $set_node2chlk) = map_likelihoods_extJC_msa_fnr ($topnode_id, %{$node2ch}, %{$node2pa}, %{$name2id}, @{$seqnames}, @{$msa}, $minct_chars, %{$br2attr}, $indx_len, 0);
	unless (defined $set_node2chlk) {
	    print STDERR "[ERROR 'msa_likelihood_extJC_fnr'] The subroutine 'map_likelihoods_extJC_msa_fnr' FAILED: $! !\n";
	    return (undef, undef, undef);
	}
	unless ((@{$set_chars} == $ct_clms) and (@{$set_node2chlk} == $ct_clms)) {
	    print STDERR "[ERROR 'msa_likelihood_extJC_fnr'] Something is WRONG! The output list of characters for the columns (", scalar (@{$set_chars}), ") or that of character-wise likelihoods (", scalar (@{$set_node2chlk}), ") has (a) CLASHING SIZE(s) with the number of the MSA columns ($ct_clms): $! !\n";
	    return (undef, undef, undef);
	}

	my $msa_ln_lk = 0;
	my @clm_ln_lk = ();
	for (my $l=0; $l<$ct_clms; $l++) {  # The main for-loop #

	    my $charlist = $set_chars->[$l];
	    my $ct_chars = @{$charlist};
	    my $node2chlk = $set_node2chlk->[$l];
	    my $clm_chlks = $node2chlk->{$topnode_id};
	    unless (defined $clm_chlks) {
		print STDERR "[ERROR 'msa_likelihood_extJC_fnr'] The character-wise log-likelihoods are NOT AVAILABLE for the $l th column: $! !\n";
		return (undef, undef, undef);
	    }

	    my $pi = 1/$ct_chars; # Equilibrium character frequency in the extended JC model.

	    my @terms_clm_ln_lk = (); # element = ln ({character_wise_likelihood} * {freqeuncy of the character at $topnode_id})
	    foreach my $ln_chlk (@{$clm_chlks}) { # Inner foreach-loop #
		(defined $ln_chlk) or next;
		push @terms_clm_ln_lk, $ln_chlk + log ($pi);
	    }			# End of the inner foreach-loop #
	    unless (@terms_clm_ln_lk) {
		push @clm_ln_lk, undef;
		$msa_ln_lk = undef;
		next;
	    }

	    my $clm_ln_lk = log_sum_exp (@terms_clm_ln_lk);
	    push @clm_ln_lk, $clm_ln_lk;
	    (defined $msa_ln_lk) and ($msa_ln_lk += $clm_ln_lk);

	}			# End of the main for-loop #

=for TESTING the subroutne
	print STDERR "\n\n --- The subroutine 'msa_likelihood_extJC_fnr' ENDED !! ---\n\n";
=cut

	return ($msa_ln_lk, \@clm_ln_lk, $set_chars);

}	# End of the subroutine 'msa_likelihood_extJC_fnr' #


1;	# a "spell" which makes the module "use"-able and/or "require"-able #
