# Supplementary material for: Characterization of multiple sequence alignment errors using complete-likelihood score and position-shift map
Source: BMC Bioinformatics. 2016 Mar 18;17:133. doi: 10.1186/s12859-016-0945-5 (PMC4799563; doi:10.1186/s12859-016-0945-5)
Supplement: Additional file 3: — A ZIP archive, containing the results of our manual validation analyses of our prototype Perl script to classify MSA errors into various types. See “README.txt” contained in it for its synoptic explanation. (ZIP 1247 kb) [file 12859_2016_945_MOESM3_ESM.zip]

Archive with 445 entries (418 files):
- additional_file_3/
- additional_file_3/.DS_Store
- additional_file_3/README.txt
- additional_file_3/TEST_Outputs/
- additional_file_3/TEST_Outputs/Test_MAFFT/
- additional_file_3/TEST_Outputs/Test_MAFFT/class_0001/
- additional_file_3/TEST_Outputs/Test_MAFFT/class_0001/lclid_0000001/
- additional_file_3/TEST_Outputs/Test_MAFFT/class_0001/lclid_0000001/log_classify_msa_errors.txt
- additional_file_3/TEST_Outputs/Test_MAFFT/class_0001/lclid_0000001/LogFiles/
- additional_file_3/TEST_Outputs/Test_MAFFT/class_0001/lclid_0000001/LogFiles/log_seg_anal.0.txt
- additional_file_3/TEST_Outputs/Test_MAFFT/class_0001/lclid_0000001/LogFiles/log_seg_anal.1.txt
- additional_file_3/TEST_Outputs/Test_MAFFT/class_0001/lclid_0000001/LogFiles/log_seg_anal.10.txt
- additional_file_3/TEST_Outputs/Test_MAFFT/class_0001/lclid_0000001/LogFiles/log_seg_anal.11.txt
- additional_file_3/TEST_Outputs/Test_MAFFT/class_0001/lclid_0000001/LogFiles/log_seg_anal.12.txt
- additional_file_3/TEST_Outputs/Test_MAFFT/class_0001/lclid_0000001/LogFiles/log_seg_anal.13.txt
- additional_file_3/TEST_Outputs/Test_MAFFT/class_0001/lclid_0000001/LogFiles/log_seg_anal.14.txt
- additional_file_3/TEST_Outputs/Test_MAFFT/class_0001/lclid_0000001/LogFiles/log_seg_anal.15.txt
- additional_file_3/TEST_Outputs/Test_MAFFT/class_0001/lclid_0000001/LogFiles/log_seg_anal.16.txt
- additional_file_3/TEST_Outputs/Test_MAFFT/class_0001/lclid_0000001/LogFiles/log_seg_anal.17.txt
- additional_file_3/TEST_Outputs/Test_MAFFT/class_0001/lclid_0000001/LogFiles/log_seg_anal.18.txt
- additional_file_3/TEST_Outputs/Test_MAFFT/class_0001/lclid_0000001/LogFiles/log_seg_anal.19.txt
- additional_file_3/TEST_Outputs/Test_MAFFT/class_0001/lclid_0000001/LogFiles/log_seg_anal.2.txt
- additional_file_3/TEST_Outputs/Test_MAFFT/class_0001/lclid_0000001/LogFiles/log_seg_anal.20.txt
- additional_file_3/TEST_Outputs/Test_MAFFT/class_0001/lclid_0000001/LogFiles/log_seg_anal.21.txt
- additional_file_3/TEST_Outputs/Test_MAFFT/class_0001/lclid_0000001/LogFiles/log_seg_anal.22.txt
- additional_file_3/TEST_Outputs/Test_MAFFT/class_0001/lclid_0000001/LogFiles/log_seg_anal.23.txt
- additional_file_3/TEST_Outputs/Test_MAFFT/class_0001/lclid_0000001/LogFiles/log_seg_anal.24.txt
- additional_file_3/TEST_Outputs/Test_MAFFT/class_0001/lclid_0000001/LogFiles/log_seg_anal.25.txt
- additional_file_3/TEST_Outputs/Test_MAFFT/class_0001/lclid_0000001/LogFiles/log_seg_anal.26.txt
- additional_file_3/TEST_Outputs/Test_MAFFT/class_0001/lclid_0000001/LogFiles/log_seg_anal.27.txt
- additional_file_3/TEST_Outputs/Test_MAFFT/class_0001/lclid_0000001/LogFiles/log_seg_anal.28.txt
- additional_file_3/TEST_Outputs/Test_MAFFT/class_0001/lclid_0000001/LogFiles/log_seg_anal.29.txt
- additional_file_3/TEST_Outputs/Test_MAFFT/class_0001/lclid_0000001/LogFiles/log_seg_anal.3.txt
- additional_file_3/TEST_Outputs/Test_MAFFT/class_0001/lclid_0000001/LogFiles/log_seg_anal.30.txt
- additional_file_3/TEST_Outputs/Test_MAFFT/class_0001/lclid_0000001/LogFiles/log_seg_anal.31.txt
- additional_file_3/TEST_Outputs/Test_MAFFT/class_0001/lclid_0000001/LogFiles/log_seg_anal.32.txt
- additional_file_3/TEST_Outputs/Test_MAFFT/class_0001/lclid_0000001/LogFiles/log_seg_anal.33.txt
- additional_file_3/TEST_Outputs/Test_MAFFT/class_0001/lclid_0000001/LogFiles/log_seg_anal.34.txt
- additional_file_3/TEST_Outputs/Test_MAFFT/class_0001/lclid_0000001/LogFiles/log_seg_anal.35.txt
- additional_file_3/TEST_Outputs/Test_MAFFT/class_0001/lclid_0000001/LogFiles/log_seg_anal.36.txt
- additional_file_3/TEST_Outputs/Test_MAFFT/class_0001/lclid_0000001/LogFiles/log_seg_anal.37.txt
- additional_file_3/TEST_Outputs/Test_MAFFT/class_0001/lclid_0000001/LogFiles/log_seg_anal.38.txt
- additional_file_3/TEST_Outputs/Test_MAFFT/class_0001/lclid_0000001/LogFiles/log_seg_anal.39.txt
- additional_file_3/TEST_Outputs/Test_MAFFT/class_0001/lclid_0000001/LogFiles/log_seg_anal.4.txt
- additional_file_3/TEST_Outputs/Test_MAFFT/class_0001/lclid_0000001/LogFiles/log_seg_anal.40.txt
- additional_file_3/TEST_Outputs/Test_MAFFT/class_0001/lclid_0000001/LogFiles/log_seg_anal.41.txt
- additional_file_3/TEST_Outputs/Test_MAFFT/class_0001/lclid_0000001/LogFiles/log_seg_anal.5.txt
- additional_file_3/TEST_Outputs/Test_MAFFT/class_0001/lclid_0000001/LogFiles/log_seg_anal.6.txt
- additional_file_3/TEST_Outputs/Test_MAFFT/class_0001/lclid_0000001/LogFiles/log_seg_anal.7.txt
- additional_file_3/TEST_Outputs/Test_MAFFT/class_0001/lclid_0000001/LogFiles/log_seg_anal.8.txt
- additional_file_3/TEST_Outputs/Test_MAFFT/class_0001/lclid_0000001/LogFiles/log_seg_anal.9.txt
- additional_file_3/TEST_Outputs/Test_MAFFT/class_0001/lclid_0000001/tbl_summ_class_msa_errors.2.txt
- additional_file_3/TEST_Outputs/Test_MAFFT/class_0001/lclid_0000002/
- additional_file_3/TEST_Outputs/Test_MAFFT/class_0001/lclid_0000002/log_classify_msa_errors.txt
- additional_file_3/TEST_Outputs/Test_MAFFT/class_0001/lclid_0000002/LogFiles/
- additional_file_3/TEST_Outputs/Test_MAFFT/class_0001/lclid_0000002/LogFiles/log_seg_anal.1.txt
- additional_file_3/TEST_Outputs/Test_MAFFT/class_0001/lclid_0000002/LogFiles/log_seg_anal.10.txt
- additional_file_3/TEST_Outputs/Test_MAFFT/class_0001/lclid_0000002/LogFiles/log_seg_anal.11.txt
- additional_file_3/TEST_Outputs/Test_MAFFT/class_0001/lclid_0000002/LogFiles/log_seg_anal.12.txt
- additional_file_3/TEST_Outputs/Test_MAFFT/class_0001/lclid_0000002/LogFiles/log_seg_anal.13.txt
- additional_file_3/TEST_Outputs/Test_MAFFT/class_0001/lclid_0000002/LogFiles/log_seg_anal.14.txt
- additional_file_3/TEST_Outputs/Test_MAFFT/class_0001/lclid_0000002/LogFiles/log_seg_anal.15.txt
- additional_file_3/TEST_Outputs/Test_MAFFT/class_0001/lclid_0000002/LogFiles/log_seg_anal.16.txt
- additional_file_3/TEST_Outputs/Test_MAFFT/class_0001/lclid_0000002/LogFiles/log_seg_anal.17.txt
- additional_file_3/TEST_Outputs/Test_MAFFT/class_0001/lclid_0000002/LogFiles/log_seg_anal.18.txt
- additional_file_3/TEST_Outputs/Test_MAFFT/class_0001/lclid_0000002/LogFiles/log_seg_anal.19.txt
- additional_file_3/TEST_Outputs/Test_MAFFT/class_0001/lclid_0000002/LogFiles/log_seg_anal.2.txt
- additional_file_3/TEST_Outputs/Test_MAFFT/class_0001/lclid_0000002/LogFiles/log_seg_anal.20.txt
- additional_file_3/TEST_Outputs/Test_MAFFT/class_0001/lclid_0000002/LogFiles/log_seg_anal.21.txt
- additional_file_3/TEST_Outputs/Test_MAFFT/class_0001/lclid_0000002/LogFiles/log_seg_anal.22.txt
- additional_file_3/TEST_Outputs/Test_MAFFT/class_0001/lclid_0000002/LogFiles/log_seg_anal.23.txt
- additional_file_3/TEST_Outputs/Test_MAFFT/class_0001/lclid_0000002/LogFiles/log_seg_anal.24.txt
- additional_file_3/TEST_Outputs/Test_MAFFT/class_0001/lclid_0000002/LogFiles/log_seg_anal.25.txt
- additional_file_3/TEST_Outputs/Test_MAFFT/class_0001/lclid_0000002/LogFiles/log_seg_anal.26.txt
- additional_file_3/TEST_Outputs/Test_MAFFT/class_0001/lclid_0000002/LogFiles/log_seg_anal.27.txt
- additional_file_3/TEST_Outputs/Test_MAFFT/class_0001/lclid_0000002/LogFiles/log_seg_anal.28.txt
- additional_file_3/TEST_Outputs/Test_MAFFT/class_0001/lclid_0000002/LogFiles/log_seg_anal.29.txt
- additional_file_3/TEST_Outputs/Test_MAFFT/class_0001/lclid_0000002/LogFiles/log_seg_anal.3.txt
- additional_file_3/TEST_Outputs/Test_MAFFT/class_0001/lclid_0000002/LogFiles/log_seg_anal.30.txt
- additional_file_3/TEST_Outputs/Test_MAFFT/class_0001/lclid_0000002/LogFiles/log_seg_anal.31.txt
- additional_file_3/TEST_Outputs/Test_MAFFT/class_0001/lclid_0000002/LogFiles/log_seg_anal.32.txt
- additional_file_3/TEST_Outputs/Test_MAFFT/class_0001/lclid_0000002/LogFiles/log_seg_anal.33.txt
- additional_file_3/TEST_Outputs/Test_MAFFT/class_0001/lclid_0000002/LogFiles/log_seg_anal.34.txt
- additional_file_3/TEST_Outputs/Test_MAFFT/class_0001/lclid_0000002/LogFiles/log_seg_anal.35.txt
- additional_file_3/TEST_Outputs/Test_MAFFT/class_0001/lclid_0000002/LogFiles/log_seg_anal.36.txt
- additional_file_3/TEST_Outputs/Test_MAFFT/class_0001/lclid_0000002/LogFiles/log_seg_anal.37.txt
- additional_file_3/TEST_Outputs/Test_MAFFT/class_0001/lclid_0000002/LogFiles/log_seg_anal.38.txt
- additional_file_3/TEST_Outputs/Test_MAFFT/class_0001/lclid_0000002/LogFiles/log_seg_anal.39.txt
- additional_file_3/TEST_Outputs/Test_MAFFT/class_0001/lclid_0000002/LogFiles/log_seg_anal.4.txt
- additional_file_3/TEST_Outputs/Test_MAFFT/class_0001/lclid_0000002/LogFiles/log_seg_anal.40.txt
- additional_file_3/TEST_Outputs/Test_MAFFT/class_0001/lclid_0000002/LogFiles/log_seg_anal.41.txt
- additional_file_3/TEST_Outputs/Test_MAFFT/class_0001/lclid_0000002/LogFiles/log_seg_anal.42.txt
- additional_file_3/TEST_Outputs/Test_MAFFT/class_0001/lclid_0000002/LogFiles/log_seg_anal.43.txt
- additional_file_3/TEST_Outputs/Test_MAFFT/class_0001/lclid_0000002/LogFiles/log_seg_anal.44.txt
- additional_file_3/TEST_Outputs/Test_MAFFT/class_0001/lclid_0000002/LogFiles/log_seg_anal.45.txt
- additional_file_3/TEST_Outputs/Test_MAFFT/class_0001/lclid_0000002/LogFiles/log_seg_anal.46.txt
- additional_file_3/TEST_Outputs/Test_MAFFT/class_0001/lclid_0000002/LogFiles/log_seg_anal.5.txt
- additional_file_3/TEST_Outputs/Test_MAFFT/class_0001/lclid_0000002/LogFiles/log_seg_anal.6.txt
- additional_file_3/TEST_Outputs/Test_MAFFT/class_0001/lclid_0000002/LogFiles/log_seg_anal.7.txt
- additional_file_3/TEST_Outputs/Test_MAFFT/class_0001/lclid_0000002/LogFiles/log_seg_anal.8.txt
- additional_file_3/TEST_Outputs/Test_MAFFT/class_0001/lclid_0000002/LogFiles/log_seg_anal.9.txt
- additional_file_3/TEST_Outputs/Test_MAFFT/class_0001/lclid_0000002/tbl_summ_class_msa_errors.2.txt
- additional_file_3/TEST_Outputs/Test_MAFFT/class_0001/lclid_0000003/
- additional_file_3/TEST_Outputs/Test_MAFFT/class_0001/lclid_0000003/log_classify_msa_errors.txt
- additional_file_3/TEST_Outputs/Test_MAFFT/class_0001/lclid_0000003/LogFiles/
- additional_file_3/TEST_Outputs/Test_MAFFT/class_0001/lclid_0000003/LogFiles/log_seg_anal.0.txt
- additional_file_3/TEST_Outputs/Test_MAFFT/class_0001/lclid_0000003/LogFiles/log_seg_anal.1.txt
- additional_file_3/TEST_Outputs/Test_MAFFT/class_0001/lclid_0000003/LogFiles/log_seg_anal.10.txt
- additional_file_3/TEST_Outputs/Test_MAFFT/class_0001/lclid_0000003/LogFiles/log_seg_anal.11.txt
- additional_file_3/TEST_Outputs/Test_MAFFT/class_0001/lclid_0000003/LogFiles/log_seg_anal.12.txt
- additional_file_3/TEST_Outputs/Test_MAFFT/class_0001/lclid_0000003/LogFiles/log_seg_anal.13.txt
- additional_file_3/TEST_Outputs/Test_MAFFT/class_0001/lclid_0000003/LogFiles/log_seg_anal.14.txt
- additional_file_3/TEST_Outputs/Test_MAFFT/class_0001/lclid_0000003/LogFiles/log_seg_anal.15.txt
- additional_file_3/TEST_Outputs/Test_MAFFT/class_0001/lclid_0000003/LogFiles/log_seg_anal.16.txt
- additional_file_3/TEST_Outputs/Test_MAFFT/class_0001/lclid_0000003/LogFiles/log_seg_anal.17.txt
- additional_file_3/TEST_Outputs/Test_MAFFT/class_0001/lclid_0000003/LogFiles/log_seg_anal.18.txt
- additional_file_3/TEST_Outputs/Test_MAFFT/class_0001/lclid_0000003/LogFiles/log_seg_anal.19.txt
- additional_file_3/TEST_Outputs/Test_MAFFT/class_0001/lclid_0000003/LogFiles/log_seg_anal.2.txt
- additional_file_3/TEST_Outputs/Test_MAFFT/class_0001/lclid_0000003/LogFiles/log_seg_anal.20.txt
- additional_file_3/TEST_Outputs/Test_MAFFT/class_0001/lclid_0000003/LogFiles/log_seg_anal.21.txt
- additional_file_3/TEST_Outputs/Test_MAFFT/class_0001/lclid_0000003/LogFiles/log_seg_anal.22.txt
- additional_file_3/TEST_Outputs/Test_MAFFT/class_0001/lclid_0000003/LogFiles/log_seg_anal.23.txt
- additional_file_3/TEST_Outputs/Test_MAFFT/class_0001/lclid_0000003/LogFiles/log_seg_anal.24.txt
- additional_file_3/TEST_Outputs/Test_MAFFT/class_0001/lclid_0000003/LogFiles/log_seg_anal.25.txt
- additional_file_3/TEST_Outputs/Test_MAFFT/class_0001/lclid_0000003/LogFiles/log_seg_anal.26.txt
- additional_file_3/TEST_Outputs/Test_MAFFT/class_0001/lclid_0000003/LogFiles/log_seg_anal.27.txt
- additional_file_3/TEST_Outputs/Test_MAFFT/class_0001/lclid_0000003/LogFiles/log_seg_anal.28.txt
- additional_file_3/TEST_Outputs/Test_MAFFT/class_0001/lclid_0000003/LogFiles/log_seg_anal.29.txt
- additional_file_3/TEST_Outputs/Test_MAFFT/class_0001/lclid_0000003/LogFiles/log_seg_anal.3.txt
- additional_file_3/TEST_Outputs/Test_MAFFT/class_0001/lclid_0000003/LogFiles/log_seg_anal.30.txt
- additional_file_3/TEST_Outputs/Test_MAFFT/class_0001/lclid_0000003/LogFiles/log_seg_anal.31.txt
- additional_file_3/TEST_Outputs/Test_MAFFT/class_0001/lclid_0000003/LogFiles/log_seg_anal.32.txt
- additional_file_3/TEST_Outputs/Test_MAFFT/class_0001/lclid_0000003/LogFiles/log_seg_anal.33.txt
- additional_file_3/TEST_Outputs/Test_MAFFT/class_0001/lclid_0000003/LogFiles/log_seg_anal.34.txt
- additional_file_3/TEST_Outputs/Test_MAFFT/class_0001/lclid_0000003/LogFiles/log_seg_anal.35.txt
- additional_file_3/TEST_Outputs/Test_MAFFT/class_0001/lclid_0000003/LogFiles/log_seg_anal.36.txt
- additional_file_3/TEST_Outputs/Test_MAFFT/class_0001/lclid_0000003/LogFiles/log_seg_anal.37.txt
- additional_file_3/TEST_Outputs/Test_MAFFT/class_0001/lclid_0000003/LogFiles/log_seg_anal.38.txt
- additional_file_3/TEST_Outputs/Test_MAFFT/class_0001/lclid_0000003/LogFiles/log_seg_anal.4.txt
- additional_file_3/TEST_Outputs/Test_MAFFT/class_0001/lclid_0000003/LogFiles/log_seg_anal.5.txt
- additional_file_3/TEST_Outputs/Test_MAFFT/class_0001/lclid_0000003/LogFiles/log_seg_anal.6.txt
- additional_file_3/TEST_Outputs/Test_MAFFT/class_0001/lclid_0000003/LogFiles/log_seg_anal.7.txt
- additional_file_3/TEST_Outputs/Test_MAFFT/class_0001/lclid_0000003/LogFiles/log_seg_anal.8.txt
- additional_file_3/TEST_Outputs/Test_MAFFT/class_0001/lclid_0000003/LogFiles/log_seg_anal.9.txt
- additional_file_3/TEST_Outputs/Test_MAFFT/class_0001/lclid_0000003/tbl_summ_class_msa_errors.2.txt
- additional_file_3/TEST_Outputs/Test_MAFFT/class_0001/lclid_0000004/
- additional_file_3/TEST_Outputs/Test_MAFFT/class_0001/lclid_0000004/log_classify_msa_errors.txt
- additional_file_3/TEST_Outputs/Test_MAFFT/class_0001/lclid_0000004/LogFiles/
- additional_file_3/TEST_Outputs/Test_MAFFT/class_0001/lclid_0000004/LogFiles/log_seg_anal.0.txt
- additional_file_3/TEST_Outputs/Test_MAFFT/class_0001/lclid_0000004/LogFiles/log_seg_anal.1.txt
- additional_file_3/TEST_Outputs/Test_MAFFT/class_0001/lclid_0000004/LogFiles/log_seg_anal.10.txt
- additional_file_3/TEST_Outputs/Test_MAFFT/class_0001/lclid_0000004/LogFiles/log_seg_anal.11.txt
- additional_file_3/TEST_Outputs/Test_MAFFT/class_0001/lclid_0000004/LogFiles/log_seg_anal.12.txt
- additional_file_3/TEST_Outputs/Test_MAFFT/class_0001/lclid_0000004/LogFiles/log_seg_anal.13.txt
- additional_file_3/TEST_Outputs/Test_MAFFT/class_0001/lclid_0000004/LogFiles/log_seg_anal.14.txt
- additional_file_3/TEST_Outputs/Test_MAFFT/class_0001/lclid_0000004/LogFiles/log_seg_anal.15.txt
- additional_file_3/TEST_Outputs/Test_MAFFT/class_0001/lclid_0000004/LogFiles/log_seg_anal.16.txt
- additional_file_3/TEST_Outputs/Test_MAFFT/class_0001/lclid_0000004/LogFiles/log_seg_anal.17.txt
- additional_file_3/TEST_Outputs/Test_MAFFT/class_0001/lclid_0000004/LogFiles/log_seg_anal.18.txt
- additional_file_3/TEST_Outputs/Test_MAFFT/class_0001/lclid_0000004/LogFiles/log_seg_anal.19.txt
- additional_file_3/TEST_Outputs/Test_MAFFT/class_0001/lclid_0000004/LogFiles/log_seg_anal.2.txt
- additional_file_3/TEST_Outputs/Test_MAFFT/class_0001/lclid_0000004/LogFiles/log_seg_anal.20.txt
- additional_file_3/TEST_Outputs/Test_MAFFT/class_0001/lclid_0000004/LogFiles/log_seg_anal.21.txt
- additional_file_3/TEST_Outputs/Test_MAFFT/class_0001/lclid_0000004/LogFiles/log_seg_anal.22.txt
- additional_file_3/TEST_Outputs/Test_MAFFT/class_0001/lclid_0000004/LogFiles/log_seg_anal.23.txt
- additional_file_3/TEST_Outputs/Test_MAFFT/class_0001/lclid_0000004/LogFiles/log_seg_anal.24.txt
- additional_file_3/TEST_Outputs/Test_MAFFT/class_0001/lclid_0000004/LogFiles/log_seg_anal.25.txt
- additional_file_3/TEST_Outputs/Test_MAFFT/class_0001/lclid_0000004/LogFiles/log_seg_anal.26.txt
- additional_file_3/TEST_Outputs/Test_MAFFT/class_0001/lclid_0000004/LogFiles/log_seg_anal.27.txt
- additional_file_3/TEST_Outputs/Test_MAFFT/class_0001/lclid_0000004/LogFiles/log_seg_anal.28.txt
- additional_file_3/TEST_Outputs/Test_MAFFT/class_0001/lclid_0000004/LogFiles/log_seg_anal.29.txt
- additional_file_3/TEST_Outputs/Test_MAFFT/class_0001/lclid_0000004/LogFiles/log_seg_anal.3.txt
- additional_file_3/TEST_Outputs/Test_MAFFT/class_0001/lclid_0000004/LogFiles/log_seg_anal.30.txt
- additional_file_3/TEST_Outputs/Test_MAFFT/class_0001/lclid_0000004/LogFiles/log_seg_anal.31.txt
- additional_file_3/TEST_Outputs/Test_MAFFT/class_0001/lclid_0000004/LogFiles/log_seg_anal.32.txt
- additional_file_3/TEST_Outputs/Test_MAFFT/class_0001/lclid_0000004/LogFiles/log_seg_anal.33.txt
- additional_file_3/TEST_Outputs/Test_MAFFT/class_0001/lclid_0000004/LogFiles/log_seg_anal.34.txt
- additional_file_3/TEST_Outputs/Test_MAFFT/class_0001/lclid_0000004/LogFiles/log_seg_anal.35.txt
- additional_file_3/TEST_Outputs/Test_MAFFT/class_0001/lclid_0000004/LogFiles/log_seg_anal.36.txt
- additional_file_3/TEST_Outputs/Test_MAFFT/class_0001/lclid_0000004/LogFiles/log_seg_anal.37.txt
- additional_file_3/TEST_Outputs/Test_MAFFT/class_0001/lclid_0000004/LogFiles/log_seg_anal.38.txt
- additional_file_3/TEST_Outputs/Test_MAFFT/class_0001/lclid_0000004/LogFiles/log_seg_anal.39.txt
- additional_file_3/TEST_Outputs/Test_MAFFT/class_0001/lclid_0000004/LogFiles/log_seg_anal.4.txt
- additional_file_3/TEST_Outputs/Test_MAFFT/class_0001/lclid_0000004/LogFiles/log_seg_anal.5.txt
- additional_file_3/TEST_Outputs/Test_MAFFT/class_0001/lclid_0000004/LogFiles/log_seg_anal.6.txt
- additional_file_3/TEST_Outputs/Test_MAFFT/class_0001/lclid_0000004/LogFiles/log_seg_anal.7.txt
- additional_file_3/TEST_Outputs/Test_MAFFT/class_0001/lclid_0000004/LogFiles/log_seg_anal.8.txt
- additional_file_3/TEST_Outputs/Test_MAFFT/class_0001/lclid_0000004/LogFiles/log_seg_anal.9.txt
- additional_file_3/TEST_Outputs/Test_MAFFT/class_0001/lclid_0000004/tbl_summ_class_msa_errors.2.txt
- additional_file_3/TEST_Outputs/Test_MAFFT/class_0001/lclid_0000005/
- additional_file_3/TEST_Outputs/Test_MAFFT/class_0001/lclid_0000005/log_classify_msa_errors.txt
- additional_file_3/TEST_Outputs/Test_MAFFT/class_0001/lclid_0000005/LogFiles/
- additional_file_3/TEST_Outputs/Test_MAFFT/class_0001/lclid_0000005/LogFiles/log_seg_anal.1.txt
- additional_file_3/TEST_Outputs/Test_MAFFT/class_0001/lclid_0000005/LogFiles/log_seg_anal.10.txt
- additional_file_3/TEST_Outputs/Test_MAFFT/class_0001/lclid_0000005/LogFiles/log_seg_anal.11.txt
- additional_file_3/TEST_Outputs/Test_MAFFT/class_0001/lclid_0000005/LogFiles/log_seg_anal.12.txt
- additional_file_3/TEST_Outputs/Test_MAFFT/class_0001/lclid_0000005/LogFiles/log_seg_anal.13.txt
- additional_file_3/TEST_Outputs/Test_MAFFT/class_0001/lclid_0000005/LogFiles/log_seg_anal.14.txt
- additional_file_3/TEST_Outputs/Test_MAFFT/class_0001/lclid_0000005/LogFiles/log_seg_anal.15.txt
- additional_file_3/TEST_Outputs/Test_MAFFT/class_0001/lclid_0000005/LogFiles/log_seg_anal.16.txt
- additional_file_3/TEST_Outputs/Test_MAFFT/class_0001/lclid_0000005/LogFiles/log_seg_anal.17.txt
- additional_file_3/TEST_Outputs/Test_MAFFT/class_0001/lclid_0000005/LogFiles/log_seg_anal.18.txt
- additional_file_3/TEST_Outputs/Test_MAFFT/class_0001/lclid_0000005/LogFiles/log_seg_anal.19.txt
- additional_file_3/TEST_Outputs/Test_MAFFT/class_0001/lclid_0000005/LogFiles/log_seg_anal.2.txt
- additional_file_3/TEST_Outputs/Test_MAFFT/class_0001/lclid_0000005/LogFiles/log_seg_anal.20.txt
- additional_file_3/TEST_Outputs/Test_MAFFT/class_0001/lclid_0000005/LogFiles/log_seg_anal.21.txt
- additional_file_3/TEST_Outputs/Test_MAFFT/class_0001/lclid_0000005/LogFiles/log_seg_anal.22.txt
- additional_file_3/TEST_Outputs/Test_MAFFT/class_0001/lclid_0000005/LogFiles/log_seg_anal.23.txt
- additional_file_3/TEST_Outputs/Test_MAFFT/class_0001/lclid_0000005/LogFiles/log_seg_anal.24.txt
- additional_file_3/TEST_Outputs/Test_MAFFT/class_0001/lclid_0000005/LogFiles/log_seg_anal.25.txt
- additional_file_3/TEST_Outputs/Test_MAFFT/class_0001/lclid_0000005/LogFiles/log_seg_anal.26.txt
- additional_file_3/TEST_Outputs/Test_MAFFT/class_0001/lclid_0000005/LogFiles/log_seg_anal.27.txt
- additional_file_3/TEST_Outputs/Test_MAFFT/class_0001/lclid_0000005/LogFiles/log_seg_anal.28.txt
- additional_file_3/TEST_Outputs/Test_MAFFT/class_0001/lclid_0000005/LogFiles/log_seg_anal.29.txt
- additional_file_3/TEST_Outputs/Test_MAFFT/class_0001/lclid_0000005/LogFiles/log_seg_anal.3.txt
- additional_file_3/TEST_Outputs/Test_MAFFT/class_0001/lclid_0000005/LogFiles/log_seg_anal.30.txt
- additional_file_3/TEST_Outputs/Test_MAFFT/class_0001/lclid_0000005/LogFiles/log_seg_anal.31.txt
- additional_file_3/TEST_Outputs/Test_MAFFT/class_0001/lclid_0000005/LogFiles/log_seg_anal.32.txt
- additional_file_3/TEST_Outputs/Test_MAFFT/class_0001/lclid_0000005/LogFiles/log_seg_anal.4.txt
- additional_file_3/TEST_Outputs/Test_MAFFT/class_0001/lclid_0000005/LogFiles/log_seg_anal.5.txt
- additional_file_3/TEST_Outputs/Test_MAFFT/class_0001/lclid_0000005/LogFiles/log_seg_anal.6.txt
- additional_file_3/TEST_Outputs/Test_MAFFT/class_0001/lclid_0000005/LogFiles/log_seg_anal.7.txt
- additional_file_3/TEST_Outputs/Test_MAFFT/class_0001/lclid_0000005/LogFiles/log_seg_anal.8.txt
- additional_file_3/TEST_Outputs/Test_MAFFT/class_0001/lclid_0000005/LogFiles/log_seg_anal.9.txt
- additional_file_3/TEST_Outputs/Test_MAFFT/class_0001/lclid_0000005/tbl_summ_class_msa_errors.2.txt
- additional_file_3/TEST_Outputs/Test_MAFFT/log_test_mafft.txt
- additional_file_3/TEST_Outputs/Test_PRANK/
- additional_file_3/TEST_Outputs/Test_PRANK/class_0001/
- additional_file_3/TEST_Outputs/Test_PRANK/class_0001/lclid_0000001/
- additional_file_3/TEST_Outputs/Test_PRANK/class_0001/lclid_0000001/log_classify_msa_errors.txt
- additional_file_3/TEST_Outputs/Test_PRANK/class_0001/lclid_0000001/LogFiles/
- additional_file_3/TEST_Outputs/Test_PRANK/class_0001/lclid_0000001/LogFiles/log_seg_anal.0.txt
- additional_file_3/TEST_Outputs/Test_PRANK/class_0001/lclid_0000001/LogFiles/log_seg_anal.1.txt
- additional_file_3/TEST_Outputs/Test_PRANK/class_0001/lclid_0000001/LogFiles/log_seg_anal.10.txt
- additional_file_3/TEST_Outputs/Test_PRANK/class_0001/lclid_0000001/LogFiles/log_seg_anal.11.txt
- additional_file_3/TEST_Outputs/Test_PRANK/class_0001/lclid_0000001/LogFiles/log_seg_anal.12.txt
- additional_file_3/TEST_Outputs/Test_PRANK/class_0001/lclid_0000001/LogFiles/log_seg_anal.13.txt
- additional_file_3/TEST_Outputs/Test_PRANK/class_0001/lclid_0000001/LogFiles/log_seg_anal.14.txt
- additional_file_3/TEST_Outputs/Test_PRANK/class_0001/lclid_0000001/LogFiles/log_seg_anal.15.txt
- additional_file_3/TEST_Outputs/Test_PRANK/class_0001/lclid_0000001/LogFiles/log_seg_anal.16.txt
- additional_file_3/TEST_Outputs/Test_PRANK/class_0001/lclid_0000001/LogFiles/log_seg_anal.17.txt
- additional_file_3/TEST_Outputs/Test_PRANK/class_0001/lclid_0000001/LogFiles/log_seg_anal.18.txt
- additional_file_3/TEST_Outputs/Test_PRANK/class_0001/lclid_0000001/LogFiles/log_seg_anal.19.txt
- additional_file_3/TEST_Outputs/Test_PRANK/class_0001/lclid_0000001/LogFiles/log_seg_anal.2.txt
- additional_file_3/TEST_Outputs/Test_PRANK/class_0001/lclid_0000001/LogFiles/log_seg_anal.20.txt
- additional_file_3/TEST_Outputs/Test_PRANK/class_0001/lclid_0000001/LogFiles/log_seg_anal.21.txt
- additional_file_3/TEST_Outputs/Test_PRANK/class_0001/lclid_0000001/LogFiles/log_seg_anal.22.txt
- additional_file_3/TEST_Outputs/Test_PRANK/class_0001/lclid_0000001/LogFiles/log_seg_anal.23.txt
- additional_file_3/TEST_Outputs/Test_PRANK/class_0001/lclid_0000001/LogFiles/log_seg_anal.24.txt
- additional_file_3/TEST_Outputs/Test_PRANK/class_0001/lclid_0000001/LogFiles/log_seg_anal.25.txt
- additional_file_3/TEST_Outputs/Test_PRANK/class_0001/lclid_0000001/LogFiles/log_seg_anal.26.txt
- additional_file_3/TEST_Outputs/Test_PRANK/class_0001/lclid_0000001/LogFiles/log_seg_anal.27.txt
- additional_file_3/TEST_Outputs/Test_PRANK/class_0001/lclid_0000001/LogFiles/log_seg_anal.28.txt
- additional_file_3/TEST_Outputs/Test_PRANK/class_0001/lclid_0000001/LogFiles/log_seg_anal.29.txt
- additional_file_3/TEST_Outputs/Test_PRANK/class_0001/lclid_0000001/LogFiles/log_seg_anal.3.txt
- additional_file_3/TEST_Outputs/Test_PRANK/class_0001/lclid_0000001/LogFiles/log_seg_anal.30.txt
- additional_file_3/TEST_Outputs/Test_PRANK/class_0001/lclid_0000001/LogFiles/log_seg_anal.31.txt
- additional_file_3/TEST_Outputs/Test_PRANK/class_0001/lclid_0000001/LogFiles/log_seg_anal.32.txt
- additional_file_3/TEST_Outputs/Test_PRANK/class_0001/lclid_0000001/LogFiles/log_seg_anal.33.txt
- additional_file_3/TEST_Outputs/Test_PRANK/class_0001/lclid_0000001/LogFiles/log_seg_anal.34.txt
- additional_file_3/TEST_Outputs/Test_PRANK/class_0001/lclid_0000001/LogFiles/log_seg_anal.35.txt
- additional_file_3/TEST_Outputs/Test_PRANK/class_0001/lclid_0000001/LogFiles/log_seg_anal.36.txt
- additional_file_3/TEST_Outputs/Test_PRANK/class_0001/lclid_0000001/LogFiles/log_seg_anal.4.txt
- additional_file_3/TEST_Outputs/Test_PRANK/class_0001/lclid_0000001/LogFiles/log_seg_anal.5.txt
- additional_file_3/TEST_Outputs/Test_PRANK/class_0001/lclid_0000001/LogFiles/log_seg_anal.6.txt
- additional_file_3/TEST_Outputs/Test_PRANK/class_0001/lclid_0000001/LogFiles/log_seg_anal.7.txt
- additional_file_3/TEST_Outputs/Test_PRANK/class_0001/lclid_0000001/LogFiles/log_seg_anal.8.txt
- additional_file_3/TEST_Outputs/Test_PRANK/class_0001/lclid_0000001/LogFiles/log_seg_anal.9.txt
- additional_file_3/TEST_Outputs/Test_PRANK/class_0001/lclid_0000001/tbl_summ_class_msa_errors.2.txt
- additional_file_3/TEST_Outputs/Test_PRANK/class_0001/lclid_0000002/
- additional_file_3/TEST_Outputs/Test_PRANK/class_0001/lclid_0000002/log_classify_msa_errors.txt
- additional_file_3/TEST_Outputs/Test_PRANK/class_0001/lclid_0000002/LogFiles/
- additional_file_3/TEST_Outputs/Test_PRANK/class_0001/lclid_0000002/LogFiles/log_seg_anal.1.txt
- additional_file_3/TEST_Outputs/Test_PRANK/class_0001/lclid_0000002/LogFiles/log_seg_anal.10.txt
- additional_file_3/TEST_Outputs/Test_PRANK/class_0001/lclid_0000002/LogFiles/log_seg_anal.11.txt
- additional_file_3/TEST_Outputs/Test_PRANK/class_0001/lclid_0000002/LogFiles/log_seg_anal.12.txt
- additional_file_3/TEST_Outputs/Test_PRANK/class_0001/lclid_0000002/LogFiles/log_seg_anal.13.txt
- additional_file_3/TEST_Outputs/Test_PRANK/class_0001/lclid_0000002/LogFiles/log_seg_anal.14.txt
- additional_file_3/TEST_Outputs/Test_PRANK/class_0001/lclid_0000002/LogFiles/log_seg_anal.15.txt
- additional_file_3/TEST_Outputs/Test_PRANK/class_0001/lclid_0000002/LogFiles/log_seg_anal.16.txt
- additional_file_3/TEST_Outputs/Test_PRANK/class_0001/lclid_0000002/LogFiles/log_seg_anal.17.txt
- additional_file_3/TEST_Outputs/Test_PRANK/class_0001/lclid_0000002/LogFiles/log_seg_anal.18.txt
- additional_file_3/TEST_Outputs/Test_PRANK/class_0001/lclid_0000002/LogFiles/log_seg_anal.19.txt
- additional_file_3/TEST_Outputs/Test_PRANK/class_0001/lclid_0000002/LogFiles/log_seg_anal.2.txt
- additional_file_3/TEST_Outputs/Test_PRANK/class_0001/lclid_0000002/LogFiles/log_seg_anal.20.txt
- additional_file_3/TEST_Outputs/Test_PRANK/class_0001/lclid_0000002/LogFiles/log_seg_anal.21.txt
- additional_file_3/TEST_Outputs/Test_PRANK/class_0001/lclid_0000002/LogFiles/log_seg_anal.22.txt
- additional_file_3/TEST_Outputs/Test_PRANK/class_0001/lclid_0000002/LogFiles/log_seg_anal.23.txt
- additional_file_3/TEST_Outputs/Test_PRANK/class_0001/lclid_0000002/LogFiles/log_seg_anal.24.txt
- additional_file_3/TEST_Outputs/Test_PRANK/class_0001/lclid_0000002/LogFiles/log_seg_anal.25.txt
- additional_file_3/TEST_Outputs/Test_PRANK/class_0001/lclid_0000002/LogFiles/log_seg_anal.26.txt
- additional_file_3/TEST_Outputs/Test_PRANK/class_0001/lclid_0000002/LogFiles/log_seg_anal.27.txt
- additional_file_3/TEST_Outputs/Test_PRANK/class_0001/lclid_0000002/LogFiles/log_seg_anal.28.txt
- additional_file_3/TEST_Outputs/Test_PRANK/class_0001/lclid_0000002/LogFiles/log_seg_anal.29.txt
- additional_file_3/TEST_Outputs/Test_PRANK/class_0001/lclid_0000002/LogFiles/log_seg_anal.3.txt
- additional_file_3/TEST_Outputs/Test_PRANK/class_0001/lclid_0000002/LogFiles/log_seg_anal.30.txt
- additional_file_3/TEST_Outputs/Test_PRANK/class_0001/lclid_0000002/LogFiles/log_seg_anal.31.txt
- additional_file_3/TEST_Outputs/Test_PRANK/class_0001/lclid_0000002/LogFiles/log_seg_anal.32.txt
- additional_file_3/TEST_Outputs/Test_PRANK/class_0001/lclid_0000002/LogFiles/log_seg_anal.33.txt
- additional_file_3/TEST_Outputs/Test_PRANK/class_0001/lclid_0000002/LogFiles/log_seg_anal.34.txt
[truncated: 145 more entries]
