# Supplementary material for: Characterization of multiple sequence alignment errors using complete-likelihood score and position-shift map
Source: BMC Bioinformatics. 2016 Mar 18;17:133. doi: 10.1186/s12859-016-0945-5 (PMC4799563; doi:10.1186/s12859-016-0945-5)
Supplement: Additional file 3: — A ZIP archive, containing the results of our manual validation analyses of our prototype Perl script to classify MSA errors into various types. See “README.txt” contained in it for its synoptic explanation. (ZIP 1247 kb) [file 12859_2016_945_MOESM3_ESM.zip › additional_file_3/TEST_Outputs/Test_MAFFT/class_0001/lclid_0000001/LogFiles/log_seg_anal.15.txt]

<<<<< Input Tree (Top_node = 29) >>>>>

( seq0020{28}:0.1529, ( seq0018{26}:0.1741, ( ( seq0015{23}:0.1492, ( seq0013{20}:0.1827, seq0014{21}:0.1659 ){22}:0.0049 ){24}:0.0297, ( ( seq0008{16}:0.0865, seq0009{17}:0.1286 ){18}:0.0335, ( ( seq0005{10}:0.0368, ( seq0006{11}:0.0286, seq0007{12}:0.0362 ){13}:0.0065 ){14}:0.0368, ( ( seq0000{1}:0.0054, seq0001{2}:0.0081 ){3}:0.0232, ( seq0002{4}:0.0189, ( seq0003{5}:0.0124, seq0004{6}:0.0108 ){7}:0.0070 ){8}:0.0270 ){9}:0.0205 ){15}:0.0703 ){19}:0.0383 ){25}:0.0314 ){27}:0.0130 ){29};


<<<<< Input MSA >>>>>

#{Sequences} = 15 .
#{Sites in the segment}_ref = 76 ,
#{Sites in the segment}_rec = 58 .


<< Correspondence between sequence IDs and sequence indices >>

Indx:	Seq_ID

0:	seq0000
1:	seq0001
2:	seq0002
3:	seq0003
4:	seq0004
5:	seq0005
6:	seq0006
7:	seq0007
8:	seq0008
9:	seq0009
10:	seq0013
11:	seq0014
12:	seq0015
13:	seq0018
14:	seq0020


<< Original Segment of the Reference Alignment: >>

(position)     000000000011111111112222222222333333333344444444445555555555
               012345678901234567890123456789012345678901234567890123456789
                                                                           
seq0000        GTA--------------TTGTGGCA-CGACGGTCGAC-----------------------
seq0001        GTA--------------TTGTGGCA-CGACGGTCGAC-----------------------
seq0002        GTA--------------TTGGGGCA-CGACGGTCGAC-----------------------
seq0003        GTA--------------TTGTGGCA-CGACGGTCGAC-----------------------
seq0004        GGA--------------TTGTGGCA-CGACGGTCGAC-----------------------
seq0005        GGA--------------TTGTGGCA-CGACGGTCGAC-----------------------
seq0006        GGA--------------T-GTGGCT-CGACGGTCGAC-----------------------
seq0007        AGA--------------TTGTGGCA-CGACGGTCGAC-----------------------
seq0008        -TA--------------CTGTGGCAGCGACTGTAGGC-----------------------
seq0009        TTA--------------CTGTGGCA-CTACGGTCGGC-----------------------
seq0013        CTATCATGTCGTGAGTGGTGTGATA-CAACGGTCGGC-----------------------
seq0014        GCATGATGGCGGGAGTCGGGTAGCA-TTACCGCTGGC-----------------------
seq0015        GTATCAGGCCGTGAGTCGTGTGGCA-CGACGGTCGGC-----------------------
seq0018        CTA--------------TTGTGGC---AGGGGTCGGCGTGGTTCGCCACGGTACGCTACT
seq0020        GTC--------------TTGTGGCA-GGGGGGTCGGA-----------------------

(position)     6666666666777777
               0123456789012345
                               
seq0000        ------------AGCC
seq0001        ------------AGCC
seq0002        ------------AGCC
seq0003        ------------AGCC
seq0004        ------------AGCC
seq0005        ------------AGCC
seq0006        ------------AGCC
seq0007        ------------AGCA
seq0008        ------------AGCC
seq0009        ------------AGCC
seq0013        ------------CG-C
seq0014        ------------CACC
seq0015        ------------AGCC
seq0018        CAACTATATTTCAGC-
seq0020        ------------AGC-


<< Original Segment of the Reconstructed Alignment: >>

(position)     0000000000111111111122222222223333333333444444444455555555
               0123456789012345678901234567890123456789012345678901234567
                                                                         
seq0000        GTAT-----------------TGTGGCACGACGGTCGACAGC---------------C
seq0001        GTAT-----------------TGTGGCACGACGGTCGACAGC---------------C
seq0002        GTAT-----------------TGGGGCACGACGGTCGACAGC---------------C
seq0003        GTAT-----------------TGTGGCACGACGGTCGACAGC---------------C
seq0004        GGAT-----------------TGTGGCACGACGGTCGACAGC---------------C
seq0005        GGAT-----------------TGTGGCACGACGGTCGACAGC---------------C
seq0006        GGA------------------TGTGGCTCGACGGTCGACAGC---------------C
seq0007        AGAT-----------------TGTGGCACGACGGTCGACAGC---------------A
seq0008        TACT-----------------GTGGCAGCGACTGTAGGCAGC---------------C
seq0009        TTAC-----------------TGTGGCACTACGGTCGGCAGC---------------C
seq0013        CTATCATGTCGTGAGT---GGTGTGATACAACGGTCGGCCG----------------C
seq0014        GCATGATGGCGGGAGT---CGGGTAGCATTACCGCTGGCCAC---------------C
seq0015        GTATCAGGCCGTGAGT---CGTGTGGCACGACGGTCGGCAGC---------------C
seq0018        CTATTGTGGCAGGGGTCGGCGTGGTTCGCCACGGTACGCTACTCAACTATATTTCAGC
seq0020        GTCT-----------------TGTGGCAGGGGGGTCGGAAG----------------C


<<<<< Preliminary (0): Map the residue numbers onto the reference & reconstructed MSAs... >>>>>

<<<<< Preliminary (1): Map the position shifts (from reference to reconstructed) onto the Reconstructed MSA... >>>>>

<< Output of 'map_shifts_respos_bw_2msas' >>

($shift_lf, $shift_rf) = (0, -18) .

[ Shifts in the Reconstructed MSA ]

(position)	    0    1    2    3    4    5    6    7    8    9   10   11   12   13   14   15   16   17   18   19   20   21   22   23   24   25   26   27   28   29   30   31   32   33   34   35   36   37   38   39   40   41   42   43   44   45   46   47   48   49

seq0000   	    0    0    0  -14    -    -    -    -    -    -    -    -    -    -    -    -    -    -    -    -    -    3    3    3    3    3    3    3    2    2    2    2    2    2    2    2    2    2    2  -33  -33  -33    -    -    -    -    -    -    -    -
seq0001   	    0    0    0  -14    -    -    -    -    -    -    -    -    -    -    -    -    -    -    -    -    -    3    3    3    3    3    3    3    2    2    2    2    2    2    2    2    2    2    2  -33  -33  -33    -    -    -    -    -    -    -    -
seq0002   	    0    0    0  -14    -    -    -    -    -    -    -    -    -    -    -    -    -    -    -    -    -    3    3    3    3    3    3    3    2    2    2    2    2    2    2    2    2    2    2  -33  -33  -33    -    -    -    -    -    -    -    -
seq0003   	    0    0    0  -14    -    -    -    -    -    -    -    -    -    -    -    -    -    -    -    -    -    3    3    3    3    3    3    3    2    2    2    2    2    2    2    2    2    2    2  -33  -33  -33    -    -    -    -    -    -    -    -
seq0004   	    0    0    0  -14    -    -    -    -    -    -    -    -    -    -    -    -    -    -    -    -    -    3    3    3    3    3    3    3    2    2    2    2    2    2    2    2    2    2    2  -33  -33  -33    -    -    -    -    -    -    -    -
seq0005   	    0    0    0  -14    -    -    -    -    -    -    -    -    -    -    -    -    -    -    -    -    -    3    3    3    3    3    3    3    2    2    2    2    2    2    2    2    2    2    2  -33  -33  -33    -    -    -    -    -    -    -    -
seq0006   	    0    0    0    -    -    -    -    -    -    -    -    -    -    -    -    -    -    -    -    -    -    4    3    3    3    3    3    3    2    2    2    2    2    2    2    2    2    2    2  -33  -33  -33    -    -    -    -    -    -    -    -
seq0007   	    0    0    0  -14    -    -    -    -    -    -    -    -    -    -    -    -    -    -    -    -    -    3    3    3    3    3    3    3    2    2    2    2    2    2    2    2    2    2    2  -33  -33  -33    -    -    -    -    -    -    -    -
seq0008   	   -1   -1  -15  -15    -    -    -    -    -    -    -    -    -    -    -    -    -    -    -    -    -    2    2    2    2    2    2    2    2    2    2    2    2    2    2    2    2    2    2  -33  -33  -33    -    -    -    -    -    -    -    -
seq0009   	    0    0    0  -14    -    -    -    -    -    -    -    -    -    -    -    -    -    -    -    -    -    3    3    3    3    3    3    3    2    2    2    2    2    2    2    2    2    2    2  -33  -33  -33    -    -    -    -    -    -    -    -
seq0013   	    0    0    0    0    0    0    0    0    0    0    0    0    0    0    0    0    -    -    -    3    3    3    3    3    3    3    3    3    2    2    2    2    2    2    2    2    2    2    2  -33  -33    -    -    -    -    -    -    -    -    -
seq0014   	    0    0    0    0    0    0    0    0    0    0    0    0    0    0    0    0    -    -    -    3    3    3    3    3    3    3    3    3    2    2    2    2    2    2    2    2    2    2    2  -33  -33  -33    -    -    -    -    -    -    -    -
seq0015   	    0    0    0    0    0    0    0    0    0    0    0    0    0    0    0    0    -    -    -    3    3    3    3    3    3    3    3    3    2    2    2    2    2    2    2    2    2    2    2  -33  -33  -33    -    -    -    -    -    -    -    -
seq0018   	    0    0    0  -14  -14  -14  -14  -14  -14  -14  -17  -17  -17  -17  -17  -17  -17  -17  -17  -17  -17  -17  -17  -17  -17  -17  -17  -17  -17  -17  -17  -17  -17  -17  -17  -17  -17  -17  -17  -17  -17  -17  -17  -17  -17  -17  -17  -17  -17  -17
seq0020   	    0    0    0  -14    -    -    -    -    -    -    -    -    -    -    -    -    -    -    -    -    -    3    3    3    3    3    3    3    2    2    2    2    2    2    2    2    2    2    2  -33  -33    -    -    -    -    -    -    -    -    -


(position)	   50   51   52   53   54   55   56   57

seq0000   	    -    -    -    -    -    -    -  -18
seq0001   	    -    -    -    -    -    -    -  -18
seq0002   	    -    -    -    -    -    -    -  -18
seq0003   	    -    -    -    -    -    -    -  -18
seq0004   	    -    -    -    -    -    -    -  -18
seq0005   	    -    -    -    -    -    -    -  -18
seq0006   	    -    -    -    -    -    -    -  -18
seq0007   	    -    -    -    -    -    -    -  -18
seq0008   	    -    -    -    -    -    -    -  -18
seq0009   	    -    -    -    -    -    -    -  -18
seq0013   	    -    -    -    -    -    -    -  -18
seq0014   	    -    -    -    -    -    -    -  -18
seq0015   	    -    -    -    -    -    -    -  -18
seq0018   	  -17  -17  -17  -17  -17  -17  -17  -17
seq0020   	    -    -    -    -    -    -    -  -17


<<<<< Preliminary (2): Put together the mapped position shifts into some Classes ... >>>>>

<< Output of 'br_list_classes_shift_respos' >>

$commoner_shift_flank = 0 .


<<<<< Preliminary (3'): For each MINI-class of shifts, parsimoniously infer the branch(es) separating the affected sequences from the rest. >>>>>

<<<<< ADDITIONAL Preliminary Process (3.5'): Split mini-classes each of which consists of unnaturally remote sequences... >>>>>

... The MINI-classes increased by 1 compared to the old set!! ...


<<<<< Preliminary (4): Merge the MINI-classes of shifts. >>>>>

<<<<< Preliminary (5'): Identify 'trivial' MINI-blocks. >>>>>

<<<<< Preliminary (6): Identify gap-pattern blocks, calculate their Dollo parsimony scenarios, and the initial parsimony candidate scenario of each gapped segment in the segmental MSAs (reference & reconstructed). >>>>>

<<<<< Preliminary (7'): Lump together some neighboring MINI-blocks affecting the identical set of sequences. >>>>>

<< Output of 'lump_together_similar_blocks': Content of @{$composite_miniblocks} (#{composite_miniblocks} = 15) >>

Indx_cmp_miniblock	beg_cmb	end_cmb	mrca	indices,constituent,miniblocks	list,position,shifts	merger,types	indices,involved,seqs

0	0	3	16	9,6	-1,-15	0	8
1	3	3	29	7	-14	n/a	0,1,2,3,4,5,7,9,14
2	3	9	26	8	-14	n/a	13
3	10	57	26	5	-17	n/a	13
4	19	27	24	13	3	n/a	10,11,12
5	21	27	29	12	3	n/a	0,1,2,3,4,5,7,9,14
6	21	21	11	15	4	n/a	6
7	21	38	16	11	2	n/a	8
8	22	27	11	14	3	n/a	6
9	28	38	29	10	2	n/a	0,1,2,3,4,5,6,7,9,10,11,12,14
10	39	41	25	1	-33	n/a	0,1,2,3,4,5,6,7,8,9,11,12
11	39	40	20	2	-33	n/a	10
12	39	40	28	0	-33	n/a	14
13	57	57	25	3	-18	n/a	0,1,2,3,4,5,6,7,8,9,10,11,12
14	57	57	28	4	-17	n/a	14


<<<<< Preliminary (8): Reorganize the list of insertions/deletions in the initial candidate of parsimonious scenarios, for reference and reconstructed MSAs. >>>>>

<<< (1) For Reference MSA >>>

<<< (2) For Reconstructed MSA >>>

<<<<< Preliminary (9): Identify the pairs of 'equivalent' indel events in the reference & reconstructed MSAs...  >>>>>

<<<<< (i) MAIN PROCESS (1st Round)!!!: Associate each Composite 'MINI-Block' with (an) appropriate type(s) of MSA error(s)... (#{composite blocks} = 15) >>>>>


[[ Results of the Main Process (1st Round) ]]

[ Contents of @cblk_wise_cts_invlvd_indels ]

Indx_cmp_blk	#{rlv_indels}_ref	#{rlv_indels}_rec	#{rltd_indels}_ref	#{rltd_indels}_rec	#{other_involved}_ref	#{other_involved}_rec

0	1	0	0	0	0	0
1
2	1	0	0	0	0	0
3	2	2	1	0	0	0
4	1	0	0	0	0	0
5
6	1	0	0	0	0	0
7	1	0	0	0	0	0
8	1	0	0	0	0	0
9
10	1	0	1	2	0	0
11	0	0	0	0	0	0
12	0	1	1	0	0	0
13	1	0	0	1	0	0
14	0	0	1	1	0	0


[ Skipped Composite-Blocks (#{cblocks} = 4): 1, 5, 9, 11 . ]


[ Contents of @cblk_wise_msa_errors ]

Indx_cmp_blk	Indx_error	len_cblk_ref	len_cblk_rec	Type	br1:beg1:end1:stat_ue1/br2:beg2:end2:stat_ue2/...(ref)	br1:beg1:end1:stat_ue1/br2:beg2:end2:stat_ue2/...(rec)

0	0	18	4	Complex(???)	16:0:0:X	None
1	Skipped!!(NO_RELEVANT_BRANCH)
2	0	7	7	Complex(???)	26:24:26:X	None
3	0	48	48	Complex	26:24:26:X/26:37:71:-/25:75:75:-	26:16:18:-/26:42:56:-
4	0	9	9	Complex(???)	24:3:16:-	None
5	Skipped!!(NO_RELEVANT_BRANCH)
6	0	1	1	Complex(???)	11:18:18:X	None
7	0	18	18	Complex(???)	16:25:25:-	None
8	0	6	6	Complex(???)	11:18:18:X	None
9	Skipped!!(NO_RELEVANT_BRANCH)
10	0	3	3	Complex(???)	25:75:75:-/26:37:71:-	26:42:56:-/27:41:41:-
11	Skipped!!(NO_ASSOCIATED_EVENT(???))
12	0	2	2	Complex(???)	26:37:71:-	27:41:41:-
13	0	1	1	Complex(???)	25:75:75:-	26:42:56:-
14	0	1	1	Complex(???)	25:75:75:-	26:42:56:-


[ Contents of %indel_ref2assoc_cblks ]

Br:beg:end(ref)	indices,of,associated,composite-blocks

16:0:0	0
24:3:16	4
11:18:18	6,8
26:24:26	2,3
16:25:25	7
26:37:71	3,10,12
20:74:74	{Equivalent to '20:41:41'(rec)}
25:75:75	3,10,13,14


[ Contents of %indel_rec2assoc_cblks ]

Br:beg:end(rec)	indices,of,associated,composite-blocks

11:3:3	None
27:4:20	None
19:4:20	None
26:16:18	3
27:41:41	10,12
20:41:41	{Equivalent to '20:74:74'(ref)}
26:42:56	3,10,13,14


<<<< (ii) MAIN PROCESS (2nd Round)!!: Attempt to 'hard-link' skipped composite 'MINI-Block's to non-skipped ones, and to resolve Composite 'MINI-Block's associated with 'Complex' errors... >>>>

[[ Interim Results ]]

[ Contents of %cb2hard_linked (#{keys} = 6) ]

Indx_cmp_blk	=> [indices,cblks,hard,linked,by,the,key]

1	=> [2],
5	=> [4],
9	=> [7],
11	=> [10],
12	=> [10],
14	=> [3],


[ Contents of %cb2hard_linking (#{keys} = 5) ]

Indx_cmp_blk	=> [indices,cblks,hard,linking,the,key]

2	=> [1],
3	=> [14],
4	=> [5],
7	=> [9],
10	=> [11,12],


[ 'Soft-linked' pairs of composite-blocks (#{pairs} = 1) ]

Indx_cblk_A	indx_cblk_B

6	8


[[ Results of the Main Process (2nd Round) ]]

[ For the 1 th pair: (6, 8) ]


{ The representative path is: 6  -> 8 }


( Rough frameworks of the 1st- & 2nd-moved c-blocks )

Subject_c-block	beg_cb	end_cb	shift_le	shift_re	rlv_branch	indices,invlvd,seqs,le	indices,invlvd,seqs,re

1st(intermediate)	18	18	1	1	11	6	6
2nd(reconstructed)	21	27	3	3	11	6	6


( Errors associated with the c-blocks )

Subject_c-block	Type	br1:beg1:end1:stat_ue1/br2:beg2:end2:stat_ue2/...(before)	br1:beg1:end1:stat_ue1/br2:beg2:end2:stat_ue2/...(after)

1st(intermediate)	Complex(???)	11:18:18:X	11:3:3:X/12:18:20:X
2nd(reconstructed)	Complex(???)	11:25:27:X/12:18:20:X	None
