# Supplementary material for: Characterization of multiple sequence alignment errors using complete-likelihood score and position-shift map
Source: BMC Bioinformatics. 2016 Mar 18;17:133. doi: 10.1186/s12859-016-0945-5 (PMC4799563; doi:10.1186/s12859-016-0945-5)
Supplement: Additional file 3: — A ZIP archive, containing the results of our manual validation analyses of our prototype Perl script to classify MSA errors into various types. See “README.txt” contained in it for its synoptic explanation. (ZIP 1247 kb) [file 12859_2016_945_MOESM3_ESM.zip › additional_file_3/TEST_Outputs/Test_MAFFT/class_0001/lclid_0000001/LogFiles/log_seg_anal.19.txt]

<<<<< Input Tree (Top_node = 29) >>>>>

( seq0020{28}:0.1529, ( seq0018{26}:0.1741, ( ( seq0015{23}:0.1492, ( seq0013{20}:0.1827, seq0014{21}:0.1659 ){22}:0.0049 ){24}:0.0297, ( ( seq0008{16}:0.0865, seq0009{17}:0.1286 ){18}:0.0335, ( ( seq0005{10}:0.0368, ( seq0006{11}:0.0286, seq0007{12}:0.0362 ){13}:0.0065 ){14}:0.0368, ( ( seq0000{1}:0.0054, seq0001{2}:0.0081 ){3}:0.0232, ( seq0002{4}:0.0189, ( seq0003{5}:0.0124, seq0004{6}:0.0108 ){7}:0.0070 ){8}:0.0270 ){9}:0.0205 ){15}:0.0703 ){19}:0.0383 ){25}:0.0314 ){27}:0.0130 ){29};


<<<<< Input MSA >>>>>

#{Sequences} = 15 .
#{Sites in the segment}_ref = 18 ,
#{Sites in the segment}_rec = 15 .


<< Correspondence between sequence IDs and sequence indices >>

Indx:	Seq_ID

0:	seq0000
1:	seq0001
2:	seq0002
3:	seq0003
4:	seq0004
5:	seq0005
6:	seq0006
7:	seq0007
8:	seq0008
9:	seq0009
10:	seq0013
11:	seq0014
12:	seq0015
13:	seq0018
14:	seq0020


<< Original Segment of the Reference Alignment: >>

(position)     000000000011111111
               012345678901234567
                                 
seq0000        AA---GAATC--ACTCGG
seq0001        AA---GAATC--ACTCGG
seq0002        AA---GAATT--ACTCGG
seq0003        AA---GAATT--ACTCTG
seq0004        -------ATT--ACTCGG
seq0005        AA---GAATT--ACTCGG
seq0006        AA---GAATT--ACTCGG
seq0007        AA---GAATT--ACTCGG
seq0008        TA---GACTT--ACTC--
seq0009        AA---AAATT---CTTGG
seq0013        AA---CAATTGCACGCTG
seq0014        AA---CAATT--ACTCGG
seq0015        AA---CAATC--ACTCGG
seq0018        AAACGGCAAG--------
seq0020        AA---GAATG---CTC-C


<< Original Segment of the Reconstructed Alignment: >>

(position)     000000000011111
               012345678901234
                              
seq0000        AAGAATCACTC--GG
seq0001        AAGAATCACTC--GG
seq0002        AAGAATTACTC--GG
seq0003        AAGAATTACTC--TG
seq0004        ----ATTACTC--GG
seq0005        AAGAATTACTC--GG
seq0006        AAGAATTACTC--GG
seq0007        AAGAATTACTC--GG
seq0008        TAGACTTACT----C
seq0009        AAAAATTCTT---GG
seq0013        AACAATTGCACGCTG
seq0014        AACAATTACTC--GG
seq0015        AACAATCACTC--GG
seq0018        AAACGGCA-----AG
seq0020        AAGAATGCTC----C


<<<<< Preliminary (0): Map the residue numbers onto the reference & reconstructed MSAs... >>>>>

<<<<< Preliminary (1): Map the position shifts (from reference to reconstructed) onto the Reconstructed MSA... >>>>>

<< Output of 'map_shifts_respos_bw_2msas' >>

($shift_lf, $shift_rf) = (0, -3) .

[ Shifts in the Reconstructed MSA ]

(position)	    0    1    2    3    4    5    6    7    8    9   10   11   12   13   14

seq0000   	    0    0   -3   -3   -3   -3   -3   -5   -5   -5   -5    -    -   -3   -3
seq0001   	    0    0   -3   -3   -3   -3   -3   -5   -5   -5   -5    -    -   -3   -3
seq0002   	    0    0   -3   -3   -3   -3   -3   -5   -5   -5   -5    -    -   -3   -3
seq0003   	    0    0   -3   -3   -3   -3   -3   -5   -5   -5   -5    -    -   -3   -3
seq0004   	    -    -    -    -   -3   -3   -3   -5   -5   -5   -5    -    -   -3   -3
seq0005   	    0    0   -3   -3   -3   -3   -3   -5   -5   -5   -5    -    -   -3   -3
seq0006   	    0    0   -3   -3   -3   -3   -3   -5   -5   -5   -5    -    -   -3   -3
seq0007   	    0    0   -3   -3   -3   -3   -3   -5   -5   -5   -5    -    -   -3   -3
seq0008   	    0    0   -3   -3   -3   -3   -3   -5   -5   -5    -    -    -    -   -1
seq0009   	    0    0   -3   -3   -3   -3   -3   -6   -6   -6    -    -    -   -3   -3
seq0013   	    0    0   -3   -3   -3   -3   -3   -3   -3   -3   -3   -3   -3   -3   -3
seq0014   	    0    0   -3   -3   -3   -3   -3   -5   -5   -5   -5    -    -   -3   -3
seq0015   	    0    0   -3   -3   -3   -3   -3   -5   -5   -5   -5    -    -   -3   -3
seq0018   	    0    0    0    0    0    0    0    0    -    -    -    -    -    5    5
seq0020   	    0    0   -3   -3   -3   -3   -3   -6   -6   -6    -    -    -    -   -3


[INFORMATION] The original $commoner_shift_flank = -3. Thus, we will shift the entire reconstructed MSA ...

<< REVISED Output of 'map_shifts_respos_bw_2msas' >>

New ($shift_lf, $shift_rf) = (0, 0) .

[ New Shifts in the Reconstructed MSA ]

(position)	    0    1    2    3    4    5    6    7    8    9   10   11   12   13   14   15   16   17

seq0000   	    -    -    -    3    3    0    0    0    0    0   -2   -2   -2   -2    -    -    0    0
seq0001   	    -    -    -    3    3    0    0    0    0    0   -2   -2   -2   -2    -    -    0    0
seq0002   	    -    -    -    3    3    0    0    0    0    0   -2   -2   -2   -2    -    -    0    0
seq0003   	    -    -    -    3    3    0    0    0    0    0   -2   -2   -2   -2    -    -    0    0
seq0004   	    -    -    -    -    -    -    -    0    0    0   -2   -2   -2   -2    -    -    0    0
seq0005   	    -    -    -    3    3    0    0    0    0    0   -2   -2   -2   -2    -    -    0    0
seq0006   	    -    -    -    3    3    0    0    0    0    0   -2   -2   -2   -2    -    -    0    0
seq0007   	    -    -    -    3    3    0    0    0    0    0   -2   -2   -2   -2    -    -    0    0
seq0008   	    -    -    -    3    3    0    0    0    0    0   -2   -2   -2    -    -    -    -    2
seq0009   	    -    -    -    3    3    0    0    0    0    0   -3   -3   -3    -    -    -    0    0
seq0013   	    -    -    -    3    3    0    0    0    0    0    0    0    0    0    0    0    0    0
seq0014   	    -    -    -    3    3    0    0    0    0    0   -2   -2   -2   -2    -    -    0    0
seq0015   	    -    -    -    3    3    0    0    0    0    0   -2   -2   -2   -2    -    -    0    0
seq0018   	    -    -    -    3    3    3    3    3    3    3    3    -    -    -    -    -    8    8
seq0020   	    -    -    -    3    3    0    0    0    0    0   -3   -3   -3    -    -    -    -    0


<<<<< Preliminary (2): Put together the mapped position shifts into some Classes ... >>>>>

<< Output of 'br_list_classes_shift_respos' >>

$commoner_shift_flank = 0 .


<<<<< Preliminary (3'): For each MINI-class of shifts, parsimoniously infer the branch(es) separating the affected sequences from the rest. >>>>>

<<<<< ADDITIONAL Preliminary Process (3.5'): Split mini-classes each of which consists of unnaturally remote sequences... >>>>>

... The MINI-classes increased by 1 compared to the old set!! ...


<<<<< Preliminary (4): Merge the MINI-classes of shifts. >>>>>

<<<<< Preliminary (5'): Identify 'trivial' MINI-blocks. >>>>>

<<<<< Preliminary (6): Identify gap-pattern blocks, calculate their Dollo parsimony scenarios, and the initial parsimony candidate scenario of each gapped segment in the segmental MSAs (reference & reconstructed). >>>>>

<<<<< Preliminary (7'): Lump together some neighboring MINI-blocks affecting the identical set of sequences. >>>>>

<< Output of 'lump_together_similar_blocks': Content of @{$composite_miniblocks} (#{composite_miniblocks} = 8) >>

Indx_cmp_miniblock	beg_cmb	end_cmb	mrca	indices,constituent,miniblocks	list,position,shifts	merger,types	indices,involved,seqs

0	3	4	29	6	3	n/a	0,1,2,3,5,6,7,8,9,10,11,12,14
1	3	10	26	7	3	n/a	13
2	10	13	25	2	-2	n/a	0,1,2,3,4,5,6,7,11,12
3	10	12	28	0	-3	n/a	14
4	10	12	16	3	-2	n/a	8
5	10	12	17	1	-3	n/a	9
6	16	17	26	8	8	n/a	13
7	17	17	16	5	2	n/a	8


<<<<< Preliminary (8): Reorganize the list of insertions/deletions in the initial candidate of parsimonious scenarios, for reference and reconstructed MSAs. >>>>>

<<< (1) For Reference MSA >>>

<<< (2) For Reconstructed MSA >>>

<<<<< Preliminary (9): Identify the pairs of 'equivalent' indel events in the reference & reconstructed MSAs...  >>>>>

<<<<< (i) MAIN PROCESS (1st Round)!!!: Associate each Composite 'MINI-Block' with (an) appropriate type(s) of MSA error(s)... (#{composite blocks} = 8) >>>>>


[[ Results of the Main Process (1st Round) ]]

[ Contents of @cblk_wise_cts_invlvd_indels ]

Indx_cmp_blk	#{rlv_indels}_ref	#{rlv_indels}_rec	#{rltd_indels}_ref	#{rltd_indels}_rec	#{other_involved}_ref	#{other_involved}_rec

0
1	1	1	0	0	0	0
2
3	0	0	3	2	0	0
4	0	0	1	1	0	0
5	1	0	1	1	0	0
6	0	0	1	2	0	0
7	1	1	0	0	0	0


[ Skipped Composite-Blocks (#{cblocks} = 2): 0, 2 . ]


[ Contents of @cblk_wise_msa_errors ]

Indx_cmp_blk	Indx_error	len_cblk_ref	len_cblk_rec	Type	br1:beg1:end1:stat_ue1/br2:beg2:end2:stat_ue2/...(ref)	br1:beg1:end1:stat_ue1/br2:beg2:end2:stat_ue2/...(rec)

0	Skipped!!(NO_RELEVANT_BRANCH)
1	0	8	8	Complex(???)	26:2:4:-	26:11:12:X
2	Skipped!!(MULTIPLE_RELEVANT_BRANCHES(#{branches}=3))
3	0	3	3	Complex	25:12:12:-/25:16:16:-/26:13:17:X	25:13:13:-/26:11:12:X
4	0	3	3	Complex(???)	17:12:12:X	18:13:13:X
5	0	3	3	Complex(???)	17:12:12:X/16:16:17:X	18:13:13:X
6	0	2	2	Complex	25:12:12:-	25:13:13:-/27:16:16:-
7	0	1	1	Complex(???)	16:16:17:X	16:16:16:X


[ Contents of %indel_ref2assoc_cblks ]

Br:beg:end(ref)	indices,of,associated,composite-blocks

6:0:6	{Equivalent to '6:3:6'(rec)}
26:2:4	1
20:10:11	None
25:12:12	3,6
17:12:12	4,5
26:13:17	3
25:16:16	3
16:16:17	5,7


[ Contents of %indel_rec2assoc_cblks ]

Br:beg:end(rec)	indices,of,associated,composite-blocks

6:3:6	{Equivalent to '6:0:6'(ref)}
26:11:12	1,3
25:13:13	3,6
18:13:13	4,5
20:14:15	None
27:16:16	6
16:16:16	7


<<<< (ii) MAIN PROCESS (2nd Round)!!: Attempt to 'hard-link' skipped composite 'MINI-Block's to non-skipped ones, and to resolve Composite 'MINI-Block's associated with 'Complex' errors... >>>>

[[ Interim Results ]]

[ Contents of %cb2hard_linked (#{keys} = 1) ]

Indx_cmp_blk	=> [indices,cblks,hard,linked,by,the,key]

0	=> [1],


[ Contents of %cb2hard_linking (#{keys} = 1) ]

Indx_cmp_blk	=> [indices,cblks,hard,linking,the,key]

1	=> [0],


[ 'Soft-linked' pairs of composite-blocks (#{pairs} = 0) ]

Indx_cblk_A	indx_cblk_B


[[ Results of the Main Process (2nd Round) ]]
