# Supplementary material for: Characterization of multiple sequence alignment errors using complete-likelihood score and position-shift map
Source: BMC Bioinformatics. 2016 Mar 18;17:133. doi: 10.1186/s12859-016-0945-5 (PMC4799563; doi:10.1186/s12859-016-0945-5)
Supplement: Additional file 3: — A ZIP archive, containing the results of our manual validation analyses of our prototype Perl script to classify MSA errors into various types. See “README.txt” contained in it for its synoptic explanation. (ZIP 1247 kb) [file 12859_2016_945_MOESM3_ESM.zip › additional_file_3/TEST_Outputs/Test_MAFFT/class_0001/lclid_0000001/LogFiles/log_seg_anal.26.txt]

<<<<< Input Tree (Top_node = 29) >>>>>

( seq0020{28}:0.1529, ( seq0018{26}:0.1741, ( ( seq0015{23}:0.1492, ( seq0013{20}:0.1827, seq0014{21}:0.1659 ){22}:0.0049 ){24}:0.0297, ( ( seq0008{16}:0.0865, seq0009{17}:0.1286 ){18}:0.0335, ( ( seq0005{10}:0.0368, ( seq0006{11}:0.0286, seq0007{12}:0.0362 ){13}:0.0065 ){14}:0.0368, ( ( seq0000{1}:0.0054, seq0001{2}:0.0081 ){3}:0.0232, ( seq0002{4}:0.0189, ( seq0003{5}:0.0124, seq0004{6}:0.0108 ){7}:0.0070 ){8}:0.0270 ){9}:0.0205 ){15}:0.0703 ){19}:0.0383 ){25}:0.0314 ){27}:0.0130 ){29};


<<<<< Input MSA >>>>>

#{Sequences} = 15 .
#{Sites in the segment}_ref = 70 ,
#{Sites in the segment}_rec = 64 .


<< Correspondence between sequence IDs and sequence indices >>

Indx:	Seq_ID

0:	seq0000
1:	seq0001
2:	seq0002
3:	seq0003
4:	seq0004
5:	seq0005
6:	seq0006
7:	seq0007
8:	seq0008
9:	seq0009
10:	seq0013
11:	seq0014
12:	seq0015
13:	seq0018
14:	seq0020


<< Original Segment of the Reference Alignment: >>

(position)     000000000011111111112222222222333333333344444444445555555555
               012345678901234567890123456789012345678901234567890123456789
                                                                           
seq0000        ----AACATGTGGAACCATCAAAGTGT--T--CACCCG--TGTGGTCTAGAAATGATTAA
seq0001        ----AACATGTGGAACCATCAAAGTGT--T--CACCCG--TGTGGTCTAGAAATGATTAC
seq0002        ----AACACGTGAAACCATCAAAGTGT--T--CACCCGCTTGTGGTCTAAAAATGATTAA
seq0003        ----AACACGTGGAACTATCAAAA-----T--CACCCGCTTGTGGTCTAAAAATGATTAA
seq0004        ----AACACGTGGAACCATCAAAATGT--T--CACCCGCTTGTGCTCTAAAATTGATTAA
seq0005        ----AACACGTGGAACCATCAAAGTGTTAA--CACCCG--TGTGGAGTTAA---------
seq0006        ----AACACGTGGAACCATCAAAGTGTTAA--CACTCG--TGTGGGGTTAA---------
seq0007        ----AACACGTGGAACCATCAAAGTGTTAA--CACCCG--TGTGGTGTTAA---------
seq0008        ---------------CCAC-TAAGTGTTAACCCACCCG--TGTGGTCTTAAAATGATTAA
seq0009        AATC-----------CATCCTACCTGTTAG--CACCTG--TGTGGTTTTAAAGTGATTAA
seq0013        ---------------C--------------------------------------------
seq0014        ---------------C--------------------------------------------
seq0015        ---------------C--------------------------------------------
seq0018        ---------------C--------------------------------------------
seq0020        ---------------C--------------------------------------------

(position)     6666666666
               0123456789
                         
seq0000        CGGACATCGC
seq0001        CGGACATCGC
seq0002        CGGACGTCGC
seq0003        CGGACGTCGT
seq0004        CGGACGTCGC
seq0005        ----------
seq0006        ----------
seq0007        ----------
seq0008        CGAACATCGC
seq0009        CGGACATCGC
seq0013        ---------C
seq0014        ---------C
seq0015        ---------C
seq0018        ---------C
seq0020        ---------C


<< Original Segment of the Reconstructed Alignment: >>

(position)     000000000011111111112222222222333333333344444444445555555555
               012345678901234567890123456789012345678901234567890123456789
                                                                           
seq0000        AACATGTGGAACCATCAAAGTGTTCA--CCCG--TGTGGTCTAGAAATGATTAACGGACA
seq0001        AACATGTGGAACCATCAAAGTGTTCA--CCCG--TGTGGTCTAGAAATGATTACCGGACA
seq0002        AACACGTGAAACCATCAAAGTGTTCA--CCCGCTTGTGGTCTAAAAATGATTAACGGACG
seq0003        AACACGTGGAACTATCAAAA---TCA--CCCGCTTGTGGTCTAAAAATGATTAACGGACG
seq0004        AACACGTGGAACCATCAAAATGTTCA--CCCGCTTGTGCTCTAAAATTGATTAACGGACG
seq0005        AACACGTGGAACCATCAAAGTGTTAA--CACCCGTGTGGAGTTAA---------------
seq0006        AACACGTGGAACCATCAAAGTGTTAA--CACTCGTGTGGGGTTAA---------------
seq0007        AACACGTGGAACCATCAAAGTGTTAA--CACCCGTGTGGTGTTAA---------------
seq0008        ------------CCACTAAGTGTTAACCCACCCGTGTGGTCTTAAAATGATTAACGAACA
seq0009        AATCCATCCTACC-------TGTTAG--CACCTGTGTGGTTTTAAAGTGATTAACGGACA
seq0013        ------------------------------------------------------------
seq0014        ------------------------------------------------------------
seq0015        ------------------------------------------------------------
seq0018        ------------------------------------------------------------
seq0020        ------------------------------------------------------------

(position)     6666
               0123
                   
seq0000        TCGC
seq0001        TCGC
seq0002        TCGC
seq0003        TCGT
seq0004        TCGC
seq0005        ----
seq0006        ----
seq0007        ----
seq0008        TCGC
seq0009        TCGC
seq0013        --CC
seq0014        --CC
seq0015        --CC
seq0018        --CC
seq0020        --CC


<<<<< Preliminary (0): Map the residue numbers onto the reference & reconstructed MSAs... >>>>>

<<<<< Preliminary (1): Map the position shifts (from reference to reconstructed) onto the Reconstructed MSA... >>>>>

<< Output of 'map_shifts_respos_bw_2msas' >>

($shift_lf, $shift_rf) = (0, -6) .

[ Shifts in the Reconstructed MSA ]

(position)	    0    1    2    3    4    5    6    7    8    9   10   11   12   13   14   15   16   17   18   19   20   21   22   23   24   25   26   27   28   29   30   31   32   33   34   35   36   37   38   39   40   41   42   43   44   45   46   47   48   49

seq0000   	   -4   -4   -4   -4   -4   -4   -4   -4   -4   -4   -4   -4   -4   -4   -4   -4   -4   -4   -4   -4   -4   -4   -4   -6   -8   -8    -    -   -6   -6   -6   -6    -    -   -6   -6   -6   -6   -6   -6   -6   -6   -6   -6   -6   -6   -6   -6   -6   -6
seq0001   	   -4   -4   -4   -4   -4   -4   -4   -4   -4   -4   -4   -4   -4   -4   -4   -4   -4   -4   -4   -4   -4   -4   -4   -6   -8   -8    -    -   -6   -6   -6   -6    -    -   -6   -6   -6   -6   -6   -6   -6   -6   -6   -6   -6   -6   -6   -6   -6   -6
seq0002   	   -4   -4   -4   -4   -4   -4   -4   -4   -4   -4   -4   -4   -4   -4   -4   -4   -4   -4   -4   -4   -4   -4   -4   -6   -8   -8    -    -   -6   -6   -6   -6   -6   -6   -6   -6   -6   -6   -6   -6   -6   -6   -6   -6   -6   -6   -6   -6   -6   -6
seq0003   	   -4   -4   -4   -4   -4   -4   -4   -4   -4   -4   -4   -4   -4   -4   -4   -4   -4   -4   -4   -4    -    -    -   -6   -8   -8    -    -   -6   -6   -6   -6   -6   -6   -6   -6   -6   -6   -6   -6   -6   -6   -6   -6   -6   -6   -6   -6   -6   -6
seq0004   	   -4   -4   -4   -4   -4   -4   -4   -4   -4   -4   -4   -4   -4   -4   -4   -4   -4   -4   -4   -4   -4   -4   -4   -6   -8   -8    -    -   -6   -6   -6   -6   -6   -6   -6   -6   -6   -6   -6   -6   -6   -6   -6   -6   -6   -6   -6   -6   -6   -6
seq0005   	   -4   -4   -4   -4   -4   -4   -4   -4   -4   -4   -4   -4   -4   -4   -4   -4   -4   -4   -4   -4   -4   -4   -4   -4   -4   -4    -    -   -4   -4   -4   -4   -4   -4   -6   -6   -6   -6   -6   -6   -6   -6   -6   -6   -6    -    -    -    -    -
seq0006   	   -4   -4   -4   -4   -4   -4   -4   -4   -4   -4   -4   -4   -4   -4   -4   -4   -4   -4   -4   -4   -4   -4   -4   -4   -4   -4    -    -   -4   -4   -4   -4   -4   -4   -6   -6   -6   -6   -6   -6   -6   -6   -6   -6   -6    -    -    -    -    -
seq0007   	   -4   -4   -4   -4   -4   -4   -4   -4   -4   -4   -4   -4   -4   -4   -4   -4   -4   -4   -4   -4   -4   -4   -4   -4   -4   -4    -    -   -4   -4   -4   -4   -4   -4   -6   -6   -6   -6   -6   -6   -6   -6   -6   -6   -6    -    -    -    -    -
seq0008   	    -    -    -    -    -    -    -    -    -    -    -    -   -3   -3   -3   -3   -4   -4   -4   -4   -4   -4   -4   -4   -4   -4   -4   -4   -4   -4   -4   -4   -4   -4   -6   -6   -6   -6   -6   -6   -6   -6   -6   -6   -6   -6   -6   -6   -6   -6
seq0009   	    0    0    0    0  -11  -11  -11  -11  -11  -11  -11  -11  -11    -    -    -    -    -    -    -   -4   -4   -4   -4   -4   -4    -    -   -4   -4   -4   -4   -4   -4   -6   -6   -6   -6   -6   -6   -6   -6   -6   -6   -6   -6   -6   -6   -6   -6
seq0013   	    -    -    -    -    -    -    -    -    -    -    -    -    -    -    -    -    -    -    -    -    -    -    -    -    -    -    -    -    -    -    -    -    -    -    -    -    -    -    -    -    -    -    -    -    -    -    -    -    -    -
seq0014   	    -    -    -    -    -    -    -    -    -    -    -    -    -    -    -    -    -    -    -    -    -    -    -    -    -    -    -    -    -    -    -    -    -    -    -    -    -    -    -    -    -    -    -    -    -    -    -    -    -    -
seq0015   	    -    -    -    -    -    -    -    -    -    -    -    -    -    -    -    -    -    -    -    -    -    -    -    -    -    -    -    -    -    -    -    -    -    -    -    -    -    -    -    -    -    -    -    -    -    -    -    -    -    -
seq0018   	    -    -    -    -    -    -    -    -    -    -    -    -    -    -    -    -    -    -    -    -    -    -    -    -    -    -    -    -    -    -    -    -    -    -    -    -    -    -    -    -    -    -    -    -    -    -    -    -    -    -
seq0020   	    -    -    -    -    -    -    -    -    -    -    -    -    -    -    -    -    -    -    -    -    -    -    -    -    -    -    -    -    -    -    -    -    -    -    -    -    -    -    -    -    -    -    -    -    -    -    -    -    -    -


(position)	   50   51   52   53   54   55   56   57   58   59   60   61   62   63

seq0000   	   -6   -6   -6   -6   -6   -6   -6   -6   -6   -6   -6   -6   -6   -6
seq0001   	   -6   -6   -6   -6   -6   -6   -6   -6   -6   -6   -6   -6   -6   -6
seq0002   	   -6   -6   -6   -6   -6   -6   -6   -6   -6   -6   -6   -6   -6   -6
seq0003   	   -6   -6   -6   -6   -6   -6   -6   -6   -6   -6   -6   -6   -6   -6
seq0004   	   -6   -6   -6   -6   -6   -6   -6   -6   -6   -6   -6   -6   -6   -6
seq0005   	    -    -    -    -    -    -    -    -    -    -    -    -    -    -
seq0006   	    -    -    -    -    -    -    -    -    -    -    -    -    -    -
seq0007   	    -    -    -    -    -    -    -    -    -    -    -    -    -    -
seq0008   	   -6   -6   -6   -6   -6   -6   -6   -6   -6   -6   -6   -6   -6   -6
seq0009   	   -6   -6   -6   -6   -6   -6   -6   -6   -6   -6   -6   -6   -6   -6
seq0013   	    -    -    -    -    -    -    -    -    -    -    -    -   47   -6
seq0014   	    -    -    -    -    -    -    -    -    -    -    -    -   47   -6
seq0015   	    -    -    -    -    -    -    -    -    -    -    -    -   47   -6
seq0018   	    -    -    -    -    -    -    -    -    -    -    -    -   47   -6
seq0020   	    -    -    -    -    -    -    -    -    -    -    -    -   47   -6


[INFORMATION] The original $commoner_shift_flank = -6. Thus, we will shift the entire reconstructed MSA ...

<< REVISED Output of 'map_shifts_respos_bw_2msas' >>

New ($shift_lf, $shift_rf) = (0, 0) .

[ New Shifts in the Reconstructed MSA ]

(position)	    0    1    2    3    4    5    6    7    8    9   10   11   12   13   14   15   16   17   18   19   20   21   22   23   24   25   26   27   28   29   30   31   32   33   34   35   36   37   38   39   40   41   42   43   44   45   46   47   48   49

seq0000   	    -    -    -    -    -    -    2    2    2    2    2    2    2    2    2    2    2    2    2    2    2    2    2    2    2    2    2    2    2    0   -2   -2    -    -    0    0    0    0    -    -    0    0    0    0    0    0    0    0    0    0
seq0001   	    -    -    -    -    -    -    2    2    2    2    2    2    2    2    2    2    2    2    2    2    2    2    2    2    2    2    2    2    2    0   -2   -2    -    -    0    0    0    0    -    -    0    0    0    0    0    0    0    0    0    0
seq0002   	    -    -    -    -    -    -    2    2    2    2    2    2    2    2    2    2    2    2    2    2    2    2    2    2    2    2    2    2    2    0   -2   -2    -    -    0    0    0    0    0    0    0    0    0    0    0    0    0    0    0    0
seq0003   	    -    -    -    -    -    -    2    2    2    2    2    2    2    2    2    2    2    2    2    2    2    2    2    2    2    2    -    -    -    0   -2   -2    -    -    0    0    0    0    0    0    0    0    0    0    0    0    0    0    0    0
seq0004   	    -    -    -    -    -    -    2    2    2    2    2    2    2    2    2    2    2    2    2    2    2    2    2    2    2    2    2    2    2    0   -2   -2    -    -    0    0    0    0    0    0    0    0    0    0    0    0    0    0    0    0
seq0005   	    -    -    -    -    -    -    2    2    2    2    2    2    2    2    2    2    2    2    2    2    2    2    2    2    2    2    2    2    2    2    2    2    -    -    2    2    2    2    2    2    0    0    0    0    0    0    0    0    0    0
seq0006   	    -    -    -    -    -    -    2    2    2    2    2    2    2    2    2    2    2    2    2    2    2    2    2    2    2    2    2    2    2    2    2    2    -    -    2    2    2    2    2    2    0    0    0    0    0    0    0    0    0    0
seq0007   	    -    -    -    -    -    -    2    2    2    2    2    2    2    2    2    2    2    2    2    2    2    2    2    2    2    2    2    2    2    2    2    2    -    -    2    2    2    2    2    2    0    0    0    0    0    0    0    0    0    0
seq0008   	    -    -    -    -    -    -    -    -    -    -    -    -    -    -    -    -    -    -    3    3    3    3    2    2    2    2    2    2    2    2    2    2    2    2    2    2    2    2    2    2    0    0    0    0    0    0    0    0    0    0
seq0009   	    -    -    -    -    -    -    6    6    6    6   -5   -5   -5   -5   -5   -5   -5   -5   -5    -    -    -    -    -    -    -    2    2    2    2    2    2    -    -    2    2    2    2    2    2    0    0    0    0    0    0    0    0    0    0
seq0013   	    -    -    -    -    -    -    -    -    -    -    -    -    -    -    -    -    -    -    -    -    -    -    -    -    -    -    -    -    -    -    -    -    -    -    -    -    -    -    -    -    -    -    -    -    -    -    -    -    -    -
seq0014   	    -    -    -    -    -    -    -    -    -    -    -    -    -    -    -    -    -    -    -    -    -    -    -    -    -    -    -    -    -    -    -    -    -    -    -    -    -    -    -    -    -    -    -    -    -    -    -    -    -    -
seq0015   	    -    -    -    -    -    -    -    -    -    -    -    -    -    -    -    -    -    -    -    -    -    -    -    -    -    -    -    -    -    -    -    -    -    -    -    -    -    -    -    -    -    -    -    -    -    -    -    -    -    -
seq0018   	    -    -    -    -    -    -    -    -    -    -    -    -    -    -    -    -    -    -    -    -    -    -    -    -    -    -    -    -    -    -    -    -    -    -    -    -    -    -    -    -    -    -    -    -    -    -    -    -    -    -
seq0020   	    -    -    -    -    -    -    -    -    -    -    -    -    -    -    -    -    -    -    -    -    -    -    -    -    -    -    -    -    -    -    -    -    -    -    -    -    -    -    -    -    -    -    -    -    -    -    -    -    -    -


(position)	   50   51   52   53   54   55   56   57   58   59   60   61   62   63   64   65   66   67   68   69

seq0000   	    0    0    0    0    0    0    0    0    0    0    0    0    0    0    0    0    0    0    0    0
seq0001   	    0    0    0    0    0    0    0    0    0    0    0    0    0    0    0    0    0    0    0    0
seq0002   	    0    0    0    0    0    0    0    0    0    0    0    0    0    0    0    0    0    0    0    0
seq0003   	    0    0    0    0    0    0    0    0    0    0    0    0    0    0    0    0    0    0    0    0
seq0004   	    0    0    0    0    0    0    0    0    0    0    0    0    0    0    0    0    0    0    0    0
seq0005   	    0    -    -    -    -    -    -    -    -    -    -    -    -    -    -    -    -    -    -    -
seq0006   	    0    -    -    -    -    -    -    -    -    -    -    -    -    -    -    -    -    -    -    -
seq0007   	    0    -    -    -    -    -    -    -    -    -    -    -    -    -    -    -    -    -    -    -
seq0008   	    0    0    0    0    0    0    0    0    0    0    0    0    0    0    0    0    0    0    0    0
seq0009   	    0    0    0    0    0    0    0    0    0    0    0    0    0    0    0    0    0    0    0    0
seq0013   	    -    -    -    -    -    -    -    -    -    -    -    -    -    -    -    -    -    -   53    0
seq0014   	    -    -    -    -    -    -    -    -    -    -    -    -    -    -    -    -    -    -   53    0
seq0015   	    -    -    -    -    -    -    -    -    -    -    -    -    -    -    -    -    -    -   53    0
seq0018   	    -    -    -    -    -    -    -    -    -    -    -    -    -    -    -    -    -    -   53    0
seq0020   	    -    -    -    -    -    -    -    -    -    -    -    -    -    -    -    -    -    -   53    0


<<<<< Preliminary (2): Put together the mapped position shifts into some Classes ... >>>>>

<< Output of 'br_list_classes_shift_respos' >>

$commoner_shift_flank = 0 .


<<<<< Preliminary (3'): For each MINI-class of shifts, parsimoniously infer the branch(es) separating the affected sequences from the rest. >>>>>

<<<<< ADDITIONAL Preliminary Process (3.5'): Split mini-classes each of which consists of unnaturally remote sequences... >>>>>

... NO CHANGES were made ...


<<<<< Preliminary (4): Merge the MINI-classes of shifts. >>>>>

<<<<< Preliminary (5'): Identify 'trivial' MINI-blocks. >>>>>

<<<<< Preliminary (6): Identify gap-pattern blocks, calculate their Dollo parsimony scenarios, and the initial parsimony candidate scenario of each gapped segment in the segmental MSAs (reference & reconstructed). >>>>>

<<<<< Preliminary (7'): Lump together some neighboring MINI-blocks affecting the identical set of sequences. >>>>>

<< Output of 'lump_together_similar_blocks': Content of @{$composite_miniblocks} (#{composite_miniblocks} = 9) >>

Indx_cmp_miniblock	beg_cmb	end_cmb	mrca	indices,constituent,miniblocks	list,position,shifts	merger,types	indices,involved,seqs

0	6	28	9	4	2	n/a	0,1,2,4
1	6	25	5	7	2	n/a	3
2	6	39	14	6	2	n/a	5,6,7
3	6	18	17	9,0	6,-5	0	9
4	18	21	16	8	3	n/a	8
5	22	39	16	3	2	n/a	8
6	26	39	17	5	2	n/a	9
7	29	31	9	2,1	0,-2	0	0,1,2,3,4
8	68	68	29	10	53	n/a	10,11,12,13,14


<<<<< Preliminary (8): Reorganize the list of insertions/deletions in the initial candidate of parsimonious scenarios, for reference and reconstructed MSAs. >>>>>

<<< (1) For Reference MSA >>>

<<< (2) For Reconstructed MSA >>>

<<<<< Preliminary (9): Identify the pairs of 'equivalent' indel events in the reference & reconstructed MSAs...  >>>>>

<<<<< (i) MAIN PROCESS (1st Round)!!!: Associate each Composite 'MINI-Block' with (an) appropriate type(s) of MSA error(s)... (#{composite blocks} = 9) >>>>>


[[ Results of the Main Process (1st Round) ]]

[ Contents of @cblk_wise_cts_invlvd_indels ]

Indx_cmp_blk	#{rlv_indels}_ref	#{rlv_indels}_rec	#{rltd_indels}_ref	#{rltd_indels}_rec	#{other_involved}_ref	#{other_involved}_rec

0	1	0	1	0	0	0
1	0	0	0	0	0	0
2	0	0	1	0	0	0
3	1	1	0	1	0	0
4	1	1	1	0	0	0
5	1	0	0	0	0	0
6	0	1	0	0	0	0
7	1	0	0	0	0	0
8	1	1	1	0	0	0


[ Skipped Composite-Blocks (#{cblocks} = 1): 1 . ]


[ Contents of @cblk_wise_msa_errors ]

Indx_cmp_blk	Indx_error	len_cblk_ref	len_cblk_rec	Type	br1:beg1:end1:stat_ue1/br2:beg2:end2:stat_ue2/...(ref)	br1:beg1:end1:stat_ue1/br2:beg2:end2:stat_ue2/...(rec)

0	0	23	23	Complex(???)	9:27:28:X/15:4:14:-	None
1	Skipped!!(NO_ASSOCIATED_EVENT(???))
2	0	34	34	NO_ASSOCIATED_EVENT(???)	15:4:14:-	None
3	0	24	13	Complex(???)	17:0:3:-	17:19:25:X/16:6:17:X
4	0	4	4	Complex(???)	16:19:19:X/17:0:3:-	16:6:17:X
5	0	18	18	Complex(???)	16:19:19:X	None
6	0	14	14	Complex(???)	None	17:19:25:X
7	0	5	3	Complex(???)	9:27:28:X	None
8	0	1	1	Complex(???)	19:16:68:-/15:4:14:-	19:6:67:-


[ Contents of %indel_ref2assoc_cblks ]

Br:beg:end(ref)	indices,of,associated,composite-blocks

17:0:3	3,4
15:4:14	0,2,8
19:16:68	8
16:19:19	4,5
5:24:26	{Equivalent to '5:26:28'(rec)}
9:27:28	0,7
16:30:31	{Equivalent to '16:32:33'(rec)}
8:38:39	None
14:51:69	{Equivalent to '14:51:69'(rec)}


[ Contents of %indel_rec2assoc_cblks ]

Br:beg:end(rec)	indices,of,associated,composite-blocks

19:6:67	8
16:6:17	3,4
17:19:25	3,6
5:26:28	{Equivalent to '5:24:26'(ref)}
16:32:33	{Equivalent to '16:30:31'(ref)}
3:38:39	None
14:51:69	{Equivalent to '14:51:69'(ref)}


<<<< (ii) MAIN PROCESS (2nd Round)!!: Attempt to 'hard-link' skipped composite 'MINI-Block's to non-skipped ones, and to resolve Composite 'MINI-Block's associated with 'Complex' errors... >>>>

[[ Interim Results ]]

[ Contents of %cb2hard_linked (#{keys} = 1) ]

Indx_cmp_blk	=> [indices,cblks,hard,linked,by,the,key]

1	=> [0],


[ Contents of %cb2hard_linking (#{keys} = 1) ]

Indx_cmp_blk	=> [indices,cblks,hard,linking,the,key]

0	=> [1],


[ 'Soft-linked' pairs of composite-blocks (#{pairs} = 0) ]

Indx_cblk_A	indx_cblk_B


[[ Results of the Main Process (2nd Round) ]]
