# Supplementary material for: Characterization of multiple sequence alignment errors using complete-likelihood score and position-shift map
Source: BMC Bioinformatics. 2016 Mar 18;17:133. doi: 10.1186/s12859-016-0945-5 (PMC4799563; doi:10.1186/s12859-016-0945-5)
Supplement: Additional file 3: — A ZIP archive, containing the results of our manual validation analyses of our prototype Perl script to classify MSA errors into various types. See “README.txt” contained in it for its synoptic explanation. (ZIP 1247 kb) [file 12859_2016_945_MOESM3_ESM.zip › additional_file_3/TEST_Outputs/Test_MAFFT/class_0001/lclid_0000001/LogFiles/log_seg_anal.28.txt]

<<<<< Input Tree (Top_node = 29) >>>>>

( seq0020{28}:0.1529, ( seq0018{26}:0.1741, ( ( seq0015{23}:0.1492, ( seq0013{20}:0.1827, seq0014{21}:0.1659 ){22}:0.0049 ){24}:0.0297, ( ( seq0008{16}:0.0865, seq0009{17}:0.1286 ){18}:0.0335, ( ( seq0005{10}:0.0368, ( seq0006{11}:0.0286, seq0007{12}:0.0362 ){13}:0.0065 ){14}:0.0368, ( ( seq0000{1}:0.0054, seq0001{2}:0.0081 ){3}:0.0232, ( seq0002{4}:0.0189, ( seq0003{5}:0.0124, seq0004{6}:0.0108 ){7}:0.0070 ){8}:0.0270 ){9}:0.0205 ){15}:0.0703 ){19}:0.0383 ){25}:0.0314 ){27}:0.0130 ){29};


<<<<< Input MSA >>>>>

#{Sequences} = 15 .
#{Sites in the segment}_ref = 44 ,
#{Sites in the segment}_rec = 43 .


<< Correspondence between sequence IDs and sequence indices >>

Indx:	Seq_ID

0:	seq0000
1:	seq0001
2:	seq0002
3:	seq0003
4:	seq0004
5:	seq0005
6:	seq0006
7:	seq0007
8:	seq0008
9:	seq0009
10:	seq0013
11:	seq0014
12:	seq0015
13:	seq0018
14:	seq0020


<< Original Segment of the Reference Alignment: >>

(position)     00000000001111111111222222222233333333334444
               01234567890123456789012345678901234567890123
                                                           
seq0000        AGGGGTTAATCC------AACCCGGCCCACCGCACA---GTCA-
seq0001        AGGGGTTAATCC------AACCCGGCCCACCGCACA---GTCA-
seq0002        AGGGGTTAATCG------AACCCGGCCCACTGCACA---GTCA-
seq0003        AGGGGTTAATCC------AACCCGTCCCACTGCACA---GTCA-
seq0004        AGGGGTTAATCC------AACCCGGCCCACTGCCCA---GTCA-
seq0005        AGGGGTTAATCC------AACCTGGCCCACCGCACA---GTCA-
seq0006        AGGGGTTAATCC------AACCCGGCCTACCGCACA---GTCA-
seq0007        AGGGGTTAATCC------AACCCGTCCCACCGCACA---GTCA-
seq0008        AGAGGTTAATCG------ATCCCCGCCCACCGCACA---GTGA-
seq0009        ACAGGTTCGTCGTAACACATCCCCGACCAACCCACA---GTGA-
seq0013        AGGGGTTAATGT------ATC-CCGTCCACCGCAGA---G--A-
seq0014        AAGGGTCACCTG------ATC-CCGCCCACCGCACA---GAGAG
seq0015        ACGGTTTAATGG------ATCCCCCCCCACCCCACAGCCGTGA-
seq0018        AGGGGTTAGTGG------ATCCCCGCCAACCGCACA---GTGA-
seq0020        GG--------------------------------------TTA-


<< Original Segment of the Reconstructed Alignment: >>

(position)     0000000000111111111122222222223333333333444
               0123456789012345678901234567890123456789012
                                                          
seq0000        AGGGGT------TAATCCAACCCGGCCCACCGCACA---GTCA
seq0001        AGGGGT------TAATCCAACCCGGCCCACCGCACA---GTCA
seq0002        AGGGGT------TAATCGAACCCGGCCCACTGCACA---GTCA
seq0003        AGGGGT------TAATCCAACCCGTCCCACTGCACA---GTCA
seq0004        AGGGGT------TAATCCAACCCGGCCCACTGCCCA---GTCA
seq0005        AGGGGT------TAATCCAACCTGGCCCACCGCACA---GTCA
seq0006        AGGGGT------TAATCCAACCCGGCCTACCGCACA---GTCA
seq0007        AGGGGT------TAATCCAACCCGTCCCACCGCACA---GTCA
seq0008        AGAGGT------TAATCGATCCCCGCCCACCGCACA---GTGA
seq0009        ACAGGTTCGTCGTAACACATCCCCGACCAACCCACA---GTGA
seq0013        AGGGGT------TAATGTATCCCGTC---CACCGCA---GAGA
seq0014        AAGGGT------CACCTGATCCCGCC-CACCGCACAG--AGAG
seq0015        ACGGTT------TAATGGATCCCCCCCCACCCCACAGCCGTGA
seq0018        AGGGGT------TAGTGGATCCCCGCCAACCGCACA---GTGA
seq0020        -----------------------------------G---GTTA


<<<<< Preliminary (0): Map the residue numbers onto the reference & reconstructed MSAs... >>>>>

<<<<< Preliminary (1): Map the position shifts (from reference to reconstructed) onto the Reconstructed MSA... >>>>>

<< Output of 'map_shifts_respos_bw_2msas' >>

($shift_lf, $shift_rf) = (0, -1) .

[ Shifts in the Reconstructed MSA ]

(position)	    0    1    2    3    4    5    6    7    8    9   10   11   12   13   14   15   16   17   18   19   20   21   22   23   24   25   26   27   28   29   30   31   32   33   34   35   36   37   38   39   40   41   42

seq0000   	    0    0    0    0    0    0    -    -    -    -    -    -    6    6    6    6    6    6    0    0    0    0    0    0    0    0    0    0    0    0    0    0    0    0    0    0    -    -    -    0    0    0    0
seq0001   	    0    0    0    0    0    0    -    -    -    -    -    -    6    6    6    6    6    6    0    0    0    0    0    0    0    0    0    0    0    0    0    0    0    0    0    0    -    -    -    0    0    0    0
seq0002   	    0    0    0    0    0    0    -    -    -    -    -    -    6    6    6    6    6    6    0    0    0    0    0    0    0    0    0    0    0    0    0    0    0    0    0    0    -    -    -    0    0    0    0
seq0003   	    0    0    0    0    0    0    -    -    -    -    -    -    6    6    6    6    6    6    0    0    0    0    0    0    0    0    0    0    0    0    0    0    0    0    0    0    -    -    -    0    0    0    0
seq0004   	    0    0    0    0    0    0    -    -    -    -    -    -    6    6    6    6    6    6    0    0    0    0    0    0    0    0    0    0    0    0    0    0    0    0    0    0    -    -    -    0    0    0    0
seq0005   	    0    0    0    0    0    0    -    -    -    -    -    -    6    6    6    6    6    6    0    0    0    0    0    0    0    0    0    0    0    0    0    0    0    0    0    0    -    -    -    0    0    0    0
seq0006   	    0    0    0    0    0    0    -    -    -    -    -    -    6    6    6    6    6    6    0    0    0    0    0    0    0    0    0    0    0    0    0    0    0    0    0    0    -    -    -    0    0    0    0
seq0007   	    0    0    0    0    0    0    -    -    -    -    -    -    6    6    6    6    6    6    0    0    0    0    0    0    0    0    0    0    0    0    0    0    0    0    0    0    -    -    -    0    0    0    0
seq0008   	    0    0    0    0    0    0    -    -    -    -    -    -    6    6    6    6    6    6    0    0    0    0    0    0    0    0    0    0    0    0    0    0    0    0    0    0    -    -    -    0    0    0    0
seq0009   	    0    0    0    0    0    0    0    0    0    0    0    0    0    0    0    0    0    0    0    0    0    0    0    0    0    0    0    0    0    0    0    0    0    0    0    0    -    -    -    0    0    0    0
seq0013   	    0    0    0    0    0    0    -    -    -    -    -    -    6    6    6    6    6    6    0    0    0   -1   -1   -1   -1   -1    -    -    -    2    2    2    2    2    2    2    -    -    -    5    5    2    0
seq0014   	    0    0    0    0    0    0    -    -    -    -    -    -    6    6    6    6    6    6    0    0    0   -1   -1   -1   -1   -1    -    0    0    0    0    0    0    0    0    0   -3    -    -   -1   -1   -1   -1
seq0015   	    0    0    0    0    0    0    -    -    -    -    -    -    6    6    6    6    6    6    0    0    0    0    0    0    0    0    0    0    0    0    0    0    0    0    0    0    0    0    0    0    0    0    0
seq0018   	    0    0    0    0    0    0    -    -    -    -    -    -    6    6    6    6    6    6    0    0    0    0    0    0    0    0    0    0    0    0    0    0    0    0    0    0    -    -    -    0    0    0    0
seq0020   	    -    -    -    -    -    -    -    -    -    -    -    -    -    -    -    -    -    -    -    -    -    -    -    -    -    -    -    -    -    -    -    -    -    -    -   35    -    -    -   38    0    0    0


<<<<< Preliminary (2): Put together the mapped position shifts into some Classes ... >>>>>

<< Output of 'br_list_classes_shift_respos' >>

$commoner_shift_flank = 0 .


<<<<< Preliminary (3'): For each MINI-class of shifts, parsimoniously infer the branch(es) separating the affected sequences from the rest. >>>>>

<<<<< ADDITIONAL Preliminary Process (3.5'): Split mini-classes each of which consists of unnaturally remote sequences... >>>>>

... NO CHANGES were made ...


<<<<< Preliminary (4): Merge the MINI-classes of shifts. >>>>>

<<<<< Preliminary (5'): Identify 'trivial' MINI-blocks. >>>>>

<<<<< Preliminary (6): Identify gap-pattern blocks, calculate their Dollo parsimony scenarios, and the initial parsimony candidate scenario of each gapped segment in the segmental MSAs (reference & reconstructed). >>>>>

<<<<< Preliminary (7'): Lump together some neighboring MINI-blocks affecting the identical set of sequences. >>>>>

<< Output of 'lump_together_similar_blocks': Content of @{$composite_miniblocks} (#{composite_miniblocks} = 7) >>

Indx_cmp_miniblock	beg_cmb	end_cmb	mrca	indices,constituent,miniblocks	list,position,shifts	merger,types	indices,involved,seqs

0	12	17	27	8	6	n/a	0,1,2,3,4,5,6,7,8,10,11,12,13
1	21	25	22	1	-1	n/a	10,11
2	29	35	20	5	2	n/a	10
3	35	35	28	9	35	n/a	14
4	36	42	21	0,2	-3,-1	0	11
5	39	41	20	7,6	5,2	0	10
6	39	39	28	10	38	n/a	14


<<<<< Preliminary (8): Reorganize the list of insertions/deletions in the initial candidate of parsimonious scenarios, for reference and reconstructed MSAs. >>>>>

<<< (1) For Reference MSA >>>

<<< (2) For Reconstructed MSA >>>

<<<<< Preliminary (9): Identify the pairs of 'equivalent' indel events in the reference & reconstructed MSAs...  >>>>>

<<<<< (i) MAIN PROCESS (1st Round)!!!: Associate each Composite 'MINI-Block' with (an) appropriate type(s) of MSA error(s)... (#{composite blocks} = 7) >>>>>


[[ Results of the Main Process (1st Round) ]]

[ Contents of @cblk_wise_cts_invlvd_indels ]

Indx_cmp_blk	#{rlv_indels}_ref	#{rlv_indels}_rec	#{rltd_indels}_ref	#{rltd_indels}_rec	#{other_involved}_ref	#{other_involved}_rec

0	1	1	0	0	0	0
1	1	1	0	0	0	0
2	0	2	0	0	0	0
3	0	1	0	0	0	0
4	1	0	0	1	0	1
5	1	1	0	0	0	0
6	1	0	0	0	0	0


[ Skipped Composite-Blocks (#{cblocks} = 0):  . ]


[ Contents of @cblk_wise_msa_errors ]

Indx_cmp_blk	Indx_error	len_cblk_ref	len_cblk_rec	Type	br1:beg1:end1:stat_ue1/br2:beg2:end2:stat_ue2/...(ref)	br1:beg1:end1:stat_ue1/br2:beg2:end2:stat_ue2/...(rec)

0	0	6	6	Shift	17:12:17:-	17:6:11:-
1	0	5	5	Shift	22:21:21:X	22:26:26:X
2	0	7	7	Complex(???)	None	20:27:28:X/20:36:36:X
3	0	1	1	Complex(???)	None	27:0:34:-
4	0	5	7	Incomplete-Collapse-of-Independent-Insertions(+shift)(+overshoot(?))(+1)(?)	23:36:38:-/21:43:43:-	24:36:36:-/20:36:36:X
5	0	6	3	Complex(???)	20:40:41:X	20:36:36:X
6	0	1	1	Complex(???)	27:2:39:-	None


[ Contents of %indel_ref2assoc_cblks ]

Br:beg:end(ref)	indices,of,associated,composite-blocks

27:2:39	6
17:12:17	0
22:21:21	1
23:36:38	4
20:40:41	5
21:43:43	4


[ Contents of %indel_rec2assoc_cblks ]

Br:beg:end(rec)	indices,of,associated,composite-blocks

27:0:34	3
17:6:11	0
22:26:26	1
20:27:28	2
24:36:36	4
20:36:36	2,4,5
23:37:38	None


<<<< (ii) MAIN PROCESS (2nd Round)!!: Attempt to 'hard-link' skipped composite 'MINI-Block's to non-skipped ones, and to resolve Composite 'MINI-Block's associated with 'Complex' errors... >>>>

[[ Interim Results ]]

[ Contents of %cb2hard_linked (#{keys} = 0) ]

Indx_cmp_blk	=> [indices,cblks,hard,linked,by,the,key]


[ Contents of %cb2hard_linking (#{keys} = 0) ]

Indx_cmp_blk	=> [indices,cblks,hard,linking,the,key]


[ 'Soft-linked' pairs of composite-blocks (#{pairs} = 0) ]

Indx_cblk_A	indx_cblk_B


[[ Results of the Main Process (2nd Round) ]]
