# Supplementary material for: Characterization of multiple sequence alignment errors using complete-likelihood score and position-shift map
Source: BMC Bioinformatics. 2016 Mar 18;17:133. doi: 10.1186/s12859-016-0945-5 (PMC4799563; doi:10.1186/s12859-016-0945-5)
Supplement: Additional file 3: — A ZIP archive, containing the results of our manual validation analyses of our prototype Perl script to classify MSA errors into various types. See “README.txt” contained in it for its synoptic explanation. (ZIP 1247 kb) [file 12859_2016_945_MOESM3_ESM.zip › additional_file_3/TEST_Outputs/Test_MAFFT/class_0001/lclid_0000001/LogFiles/log_seg_anal.31.txt]

<<<<< Input Tree (Top_node = 29) >>>>>

( seq0020{28}:0.1529, ( seq0018{26}:0.1741, ( ( seq0015{23}:0.1492, ( seq0013{20}:0.1827, seq0014{21}:0.1659 ){22}:0.0049 ){24}:0.0297, ( ( seq0008{16}:0.0865, seq0009{17}:0.1286 ){18}:0.0335, ( ( seq0005{10}:0.0368, ( seq0006{11}:0.0286, seq0007{12}:0.0362 ){13}:0.0065 ){14}:0.0368, ( ( seq0000{1}:0.0054, seq0001{2}:0.0081 ){3}:0.0232, ( seq0002{4}:0.0189, ( seq0003{5}:0.0124, seq0004{6}:0.0108 ){7}:0.0070 ){8}:0.0270 ){9}:0.0205 ){15}:0.0703 ){19}:0.0383 ){25}:0.0314 ){27}:0.0130 ){29};


<<<<< Input MSA >>>>>

#{Sequences} = 15 .
#{Sites in the segment}_ref = 51 ,
#{Sites in the segment}_rec = 48 .


<< Correspondence between sequence IDs and sequence indices >>

Indx:	Seq_ID

0:	seq0000
1:	seq0001
2:	seq0002
3:	seq0003
4:	seq0004
5:	seq0005
6:	seq0006
7:	seq0007
8:	seq0008
9:	seq0009
10:	seq0013
11:	seq0014
12:	seq0015
13:	seq0018
14:	seq0020


<< Original Segment of the Reference Alignment: >>

(position)     000000000011111111112222222222333333333344444444445
               012345678901234567890123456789012345678901234567890
                                                                  
seq0000        AGCG-GG-AACTGC---ATA-ACAACC-------------GTATG-GGT--
seq0001        AGCG-GG-AACTGC---ATA-ACAACC-------------GTATG-GGT--
seq0002        AGCG-GG-AACTGC---ATA-ACAACC-------------GTAAG-GGT--
seq0003        AGCG-GG-AACTGC---ATA-ACAACC-------------GTATG-CGT--
seq0004        AGCG-GG-AACTGC---ATA-ACAACC-------------GTATG-GGT--
seq0005        -------------------------------------------TG-GCT--
seq0006        -------------------------------------------TG-GGT--
seq0007        -------------------------------------------TG-GGT--
seq0008        ATCG-GGTTTCTTT---AGT-ACAAGCTTGGGGACCCCACGTAAG-GGT--
seq0009        ATCG-AG-TACTTT---AGT-TCAAGATTGGGGTCCGCACCGTTG-AGTTG
seq0013        AGCCGTC-AATTGC---AGAGACTAGC-------------GTTACCCGT--
seq0014        AGCC-GG-TCTTTC---CGAGAGAAGC-------------GCGTC-GGT--
seq0015        AGCC-GG-AATTTC---AGAGACAAGC-------------GAGTA-GTT--
seq0018        AACG-TA-AATTTCCGCAGA-ACTACC-------------GTGTT-GGG--
seq0020        AGCG-AG-AACTCCCGCTGA-ACAAGC-------------TTGTA-TCG--


<< Original Segment of the Reconstructed Alignment: >>

(position)     000000000011111111112222222222333333333344444444
               012345678901234567890123456789012345678901234567
                                                               
seq0000        AGCGGG-AACTGCATA---ACAAC--------------CG-TATGGGT
seq0001        AGCGGG-AACTGCATA---ACAAC--------------CG-TATGGGT
seq0002        AGCGGG-AACTGCATA---ACAAC--------------CG-TAAGGGT
seq0003        AGCGGG-AACTGCATA---ACAAC--------------CG-TATGCGT
seq0004        AGCGGG-AACTGCATA---ACAAC--------------CG-TATGGGT
seq0005        -------------------------------------------TGGCT
seq0006        -------------------------------------------TGGGT
seq0007        -------------------------------------------TGGGT
seq0008        ATCGGGTTTCTTTAGT---ACAAGCTTGGGGACCCC-ACG-TAAGGGT
seq0009        ATCGAG-TACTTTAGT---TCAAGATTGGGGTCCGCACCGTTGAGTTG
seq0013        AGCCGTCAATTGCAGA--GACTAG--------------CGTTACCCGT
seq0014        AGCCGG-TCTTTCCGA--GAGAAG--------------CG-CGTCGGT
seq0015        AGCCGG-AATTTCAGA--GACAAG--------------CG-AGTAGTT
seq0018        AACGTA-AATTTCCGCAGAACTAC--------------CG-TGTTGGG
seq0020        AGCGAG-AACTCCCGCTGAACAAG--------------CT-TGTATCG


<<<<< Preliminary (0): Map the residue numbers onto the reference & reconstructed MSAs... >>>>>

<<<<< Preliminary (1): Map the position shifts (from reference to reconstructed) onto the Reconstructed MSA... >>>>>

<< Output of 'map_shifts_respos_bw_2msas' >>

($shift_lf, $shift_rf) = (0, -3) .

[ Shifts in the Reconstructed MSA ]

(position)	    0    1    2    3    4    5    6    7    8    9   10   11   12   13   14   15   16   17   18   19   20   21   22   23   24   25   26   27   28   29   30   31   32   33   34   35   36   37   38   39   40   41   42   43   44   45   46   47

seq0000   	    0    0    0    0   -1   -1    -   -1   -1   -1   -1   -1   -1   -4   -4   -4    -    -    -   -2   -2   -2   -2   -2    -    -    -    -    -    -    -    -    -    -    -    -    -    -   12   -1    -    0    0    0    0   -1   -1   -1
seq0001   	    0    0    0    0   -1   -1    -   -1   -1   -1   -1   -1   -1   -4   -4   -4    -    -    -   -2   -2   -2   -2   -2    -    -    -    -    -    -    -    -    -    -    -    -    -    -   12   -1    -    0    0    0    0   -1   -1   -1
seq0002   	    0    0    0    0   -1   -1    -   -1   -1   -1   -1   -1   -1   -4   -4   -4    -    -    -   -2   -2   -2   -2   -2    -    -    -    -    -    -    -    -    -    -    -    -    -    -   12   -1    -    0    0    0    0   -1   -1   -1
seq0003   	    0    0    0    0   -1   -1    -   -1   -1   -1   -1   -1   -1   -4   -4   -4    -    -    -   -2   -2   -2   -2   -2    -    -    -    -    -    -    -    -    -    -    -    -    -    -   12   -1    -    0    0    0    0   -1   -1   -1
seq0004   	    0    0    0    0   -1   -1    -   -1   -1   -1   -1   -1   -1   -4   -4   -4    -    -    -   -2   -2   -2   -2   -2    -    -    -    -    -    -    -    -    -    -    -    -    -    -   12   -1    -    0    0    0    0   -1   -1   -1
seq0005   	    -    -    -    -    -    -    -    -    -    -    -    -    -    -    -    -    -    -    -    -    -    -    -    -    -    -    -    -    -    -    -    -    -    -    -    -    -    -    -    -    -    -    -    0    0   -1   -1   -1
seq0006   	    -    -    -    -    -    -    -    -    -    -    -    -    -    -    -    -    -    -    -    -    -    -    -    -    -    -    -    -    -    -    -    -    -    -    -    -    -    -    -    -    -    -    -    0    0   -1   -1   -1
seq0007   	    -    -    -    -    -    -    -    -    -    -    -    -    -    -    -    -    -    -    -    -    -    -    -    -    -    -    -    -    -    -    -    -    -    -    -    -    -    -    -    -    -    -    -    0    0   -1   -1   -1
seq0008   	    0    0    0    0   -1   -1   -1   -1   -1   -1   -1   -1   -1   -4   -4   -4    -    -    -   -2   -2   -2   -2   -2   -2   -2   -2   -2   -2   -2   -2   -2   -2   -2   -2   -2    -   -1   -1   -1    -    0    0    0    0   -1   -1   -1
seq0009   	    0    0    0    0   -1   -1    -   -1   -1   -1   -1   -1   -1   -4   -4   -4    -    -    -   -2   -2   -2   -2   -2   -2   -2   -2   -2   -2   -2   -2   -2   -2   -2   -2   -2   -2   -2   -2   -2   -2   -2   -2   -3   -3   -3   -3   -3
seq0013   	    0    0    0    0    0    0    0   -1   -1   -1   -1   -1   -1   -4   -4   -4    -    -   -2   -2   -2   -2   -2   -2    -    -    -    -    -    -    -    -    -    -    -    -    -    -   12   -1   -1   -1   -1   -1   -1   -1   -1   -1
seq0014   	    0    0    0    0   -1   -1    -   -1   -1   -1   -1   -1   -1   -4   -4   -4    -    -   -2   -2   -2   -2   -2   -2    -    -    -    -    -    -    -    -    -    -    -    -    -    -   12   -1    -    0    0    0    0   -1   -1   -1
seq0015   	    0    0    0    0   -1   -1    -   -1   -1   -1   -1   -1   -1   -4   -4   -4    -    -   -2   -2   -2   -2   -2   -2    -    -    -    -    -    -    -    -    -    -    -    -    -    -   12   -1    -    0    0    0    0   -1   -1   -1
seq0018   	    0    0    0    0   -1   -1    -   -1   -1   -1   -1   -1   -1   -1   -1   -1   -1   -1   -1   -2   -2   -2   -2   -2    -    -    -    -    -    -    -    -    -    -    -    -    -    -   12   -1    -    0    0    0    0   -1   -1   -1
seq0020   	    0    0    0    0   -1   -1    -   -1   -1   -1   -1   -1   -1   -1   -1   -1   -1   -1   -1   -2   -2   -2   -2   -2    -    -    -    -    -    -    -    -    -    -    -    -    -    -   12   -1    -    0    0    0    0   -1   -1   -1


<<<<< Preliminary (2): Put together the mapped position shifts into some Classes ... >>>>>

<< Output of 'br_list_classes_shift_respos' >>

$commoner_shift_flank = 0 .


<<<<< Preliminary (3'): For each MINI-class of shifts, parsimoniously infer the branch(es) separating the affected sequences from the rest. >>>>>

<<<<< ADDITIONAL Preliminary Process (3.5'): Split mini-classes each of which consists of unnaturally remote sequences... >>>>>

... NO CHANGES were made ...


<<<<< Preliminary (4): Merge the MINI-classes of shifts. >>>>>

<<<<< Preliminary (5'): Identify 'trivial' MINI-blocks. >>>>>

<<<<< Preliminary (6): Identify gap-pattern blocks, calculate their Dollo parsimony scenarios, and the initial parsimony candidate scenario of each gapped segment in the segmental MSAs (reference & reconstructed). >>>>>

<<<<< Preliminary (7'): Lump together some neighboring MINI-blocks affecting the identical set of sequences. >>>>>

<< Output of 'lump_together_similar_blocks': Content of @{$composite_miniblocks} (#{composite_miniblocks} = 12) >>

Indx_cmp_miniblock	beg_cmb	end_cmb	mrca	indices,constituent,miniblocks	list,position,shifts	merger,types	indices,involved,seqs

0	4	12	25	9	-1	n/a	0,1,2,3,4,8,9,11,12
1	4	18	29	8	-1	n/a	13,14
2	7	12	20	11	-1	n/a	10
3	13	15	25	0	-4	n/a	0,1,2,3,4,8,9,10,11,12
4	18	23	24	3	-2	n/a	10,11,12
5	19	23	29	2	-2	n/a	0,1,2,3,4,13,14
6	19	39	16	4,10	-2,-1	0	8
7	19	47	17	5,1	-2,-3	0	9
8	38	38	29	14	12	n/a	0,1,2,3,4,10,11,12,13,14
9	39	39	29	6	-1	n/a	0,1,2,3,4,11,12,13,14
10	39	47	20	12	-1	n/a	10
11	45	47	29	7	-1	n/a	0,1,2,3,4,5,6,7,8,11,12,13,14


<<<<< Preliminary (8): Reorganize the list of insertions/deletions in the initial candidate of parsimonious scenarios, for reference and reconstructed MSAs. >>>>>

<<< (1) For Reference MSA >>>

<<< (2) For Reconstructed MSA >>>

<<<<< Preliminary (9): Identify the pairs of 'equivalent' indel events in the reference & reconstructed MSAs...  >>>>>

<<<<< (i) MAIN PROCESS (1st Round)!!!: Associate each Composite 'MINI-Block' with (an) appropriate type(s) of MSA error(s)... (#{composite blocks} = 12) >>>>>


[[ Results of the Main Process (1st Round) ]]

[ Contents of @cblk_wise_cts_invlvd_indels ]

Indx_cmp_blk	#{rlv_indels}_ref	#{rlv_indels}_rec	#{rltd_indels}_ref	#{rltd_indels}_rec	#{other_involved}_ref	#{other_involved}_rec

0	0	0	0	0	0	0
1	1	2	1	1	0	0
2	0	0	0	1	0	0
3	0	0	0	0	0	0
4	1	0	0	2	0	0
5
6	0	1	0	0	0	0
7	1	1	0	0	0	0
8
9
10	1	0	0	0	0	0
11


[ Skipped Composite-Blocks (#{cblocks} = 6): 0, 3, 5, 8, 9, 11 . ]


[ Contents of @cblk_wise_msa_errors ]

Indx_cmp_blk	Indx_error	len_cblk_ref	len_cblk_rec	Type	br1:beg1:end1:stat_ue1/br2:beg2:end2:stat_ue2/...(ref)	br1:beg1:end1:stat_ue1/br2:beg2:end2:stat_ue2/...(rec)

0	Skipped!!(NO_ASSOCIATED_EVENT(???))
1	0	15	15	Complex	25:14:16:X/24:20:20:-	25:6:6:-/25:16:17:X/19:18:18:X
2	0	6	6	NO_ASSOCIATED_EVENT(???)	None	21:6:6:X
3	Skipped!!(NO_ASSOCIATED_EVENT(???))
4	0	6	6	Complex	24:20:20:-	25:16:17:X/19:18:18:X
5	Skipped!!(MULTIPLE_RELEVANT_BRANCHES(#{branches}=2))
6	0	20	21	Complex(???)	None	16:40:40:X
7	0	30	29	Complex(???)	17:49:50:-	17:36:36:-
8	Skipped!!(MULTIPLE_RELEVANT_BRANCHES(#{branches}=2))
9	Skipped!!(MULTIPLE_RELEVANT_BRANCHES(#{branches}=2))
10	0	9	9	Complex(???)	20:45:45:-	None
11	Skipped!!(NO_RELEVANT_BRANCH)


[ Contents of %indel_ref2assoc_cblks ]

Br:beg:end(ref)	indices,of,associated,composite-blocks

14:0:42	None
20:4:4	None
16:7:7	None
25:14:16	1
24:20:20	1,4
18:27:39	None
20:45:45	10
17:49:50	7


[ Contents of %indel_rec2assoc_cblks ]

Br:beg:end(rec)	indices,of,associated,composite-blocks

14:0:42	None
25:6:6	1
23:6:6	None
21:6:6	2
17:6:6	None
15:6:6	None
25:16:17	1,4
19:18:18	1,4
18:24:37	None
17:36:36	7
25:40:40	None
23:40:40	None
21:40:40	None
16:40:40	6
15:40:40	None


<<<< (ii) MAIN PROCESS (2nd Round)!!: Attempt to 'hard-link' skipped composite 'MINI-Block's to non-skipped ones, and to resolve Composite 'MINI-Block's associated with 'Complex' errors... >>>>

[[ Interim Results ]]

[ Contents of %cb2hard_linked (#{keys} = 4) ]

Indx_cmp_blk	=> [indices,cblks,hard,linked,by,the,key]

0	=> [1],
5	=> [4,6,7],
9	=> [6,10],
11	=> [10],


[ Contents of %cb2hard_linking (#{keys} = 5) ]

Indx_cmp_blk	=> [indices,cblks,hard,linking,the,key]

1	=> [0],
4	=> [5],
6	=> [5,9],
7	=> [5],
10	=> [9,11],


[ 'Soft-linked' pairs of composite-blocks (#{pairs} = 1) ]

Indx_cblk_A	indx_cblk_B

1	4


[[ Results of the Main Process (2nd Round) ]]

[ For the 1 th pair: (1, 4) ]
