# Supplementary material for: Characterization of multiple sequence alignment errors using complete-likelihood score and position-shift map
Source: BMC Bioinformatics. 2016 Mar 18;17:133. doi: 10.1186/s12859-016-0945-5 (PMC4799563; doi:10.1186/s12859-016-0945-5)
Supplement: Additional file 3: — A ZIP archive, containing the results of our manual validation analyses of our prototype Perl script to classify MSA errors into various types. See “README.txt” contained in it for its synoptic explanation. (ZIP 1247 kb) [file 12859_2016_945_MOESM3_ESM.zip › additional_file_3/TEST_Outputs/Test_MAFFT/class_0001/lclid_0000001/LogFiles/log_seg_anal.41.txt]

<<<<< Input Tree (Top_node = 29) >>>>>

( seq0020{28}:0.1529, ( seq0018{26}:0.1741, ( ( seq0015{23}:0.1492, ( seq0013{20}:0.1827, seq0014{21}:0.1659 ){22}:0.0049 ){24}:0.0297, ( ( seq0008{16}:0.0865, seq0009{17}:0.1286 ){18}:0.0335, ( ( seq0005{10}:0.0368, ( seq0006{11}:0.0286, seq0007{12}:0.0362 ){13}:0.0065 ){14}:0.0368, ( ( seq0000{1}:0.0054, seq0001{2}:0.0081 ){3}:0.0232, ( seq0002{4}:0.0189, ( seq0003{5}:0.0124, seq0004{6}:0.0108 ){7}:0.0070 ){8}:0.0270 ){9}:0.0205 ){15}:0.0703 ){19}:0.0383 ){25}:0.0314 ){27}:0.0130 ){29};


<<<<< Input MSA >>>>>

#{Sequences} = 15 .
#{Sites in the segment}_ref = 74 ,
#{Sites in the segment}_rec = 72 .


<< Correspondence between sequence IDs and sequence indices >>

Indx:	Seq_ID

0:	seq0000
1:	seq0001
2:	seq0002
3:	seq0003
4:	seq0004
5:	seq0005
6:	seq0006
7:	seq0007
8:	seq0008
9:	seq0009
10:	seq0013
11:	seq0014
12:	seq0015
13:	seq0018
14:	seq0020


<< Original Segment of the Reference Alignment: >>

(position)     000000000011111111112222222222333333333344444444445555555555
               012345678901234567890123456789012345678901234567890123456789
                                                                           
seq0000        ---------------------------------------GTAGTCACT-CTTAAGGAGCT
seq0001        ---------------------------------------GTAGTCACT-CTTAAGGAGCT
seq0002        ---------------------------------------GTATTCACT-CTGAAGGAGCT
seq0003        ---------------------------------------ATATTCACT-CTGAAGGAGCT
seq0004        ---------------------------------------ATATTCACT-CTGAAGGAGCT
seq0005        ---------------------------------------ATAGTCACT-CTTAAGGAGCT
seq0006        ---------------------------------------ATAGACAGT-CTTAAAGAGCG
seq0007        ---------------------------------------ATAGTCACT-CTTAAGGAGCT
seq0008        ---------------------------------------ATAGTCAGT-CTT---GAGCT
seq0009        ---------------------------------------ATAGGCGCT-CTTAAGGAGCT
seq0013        ---------------------------------------AAAGTGGCTCCTTAAGCAGCT
seq0014        ---------------------------------------AAAGGCACC-C-TAAGGATTT
seq0015        --------------------------------------T---------------------
seq0018        GAATTCGACGTACCAATTAGCAGGTGCACACATGGTAG-ATAGACACT-CATAAGGAGCT
seq0020        ---------------------------------------TTAGTCACT-ATTAAGGAGCT

(position)     66666666667777
               01234567890123
                             
seq0000        CGATCAAGCGT-AC
seq0001        CGATCAAGCGT-AC
seq0002        CGATCAAGCGT-AC
seq0003        CGATCAATCGT-AC
seq0004        CGATCAATCGT-AC
seq0005        CGCTCAAGCGT-CC
seq0006        CGATCAAGCGT-CC
seq0007        CGATCAA-CGT-CG
seq0008        GTGTGAATCGTTCC
seq0009        ATGTTAATCGTTGC
seq0013        CT-TTAAGCGT-AA
seq0014        GTGTCAAGCGT-CA
seq0015        ----TAAGGAT-TC
seq0018        GTGCGGAGCGT-CC
seq0020        GTTTGAAGCGT-CC


<< Original Segment of the Reconstructed Alignment: >>

(position)     000000000011111111112222222222333333333344444444445555555555
               012345678901234567890123456789012345678901234567890123456789
                                                                           
seq0000        GTAGTC--------------------------------------ACTCTTAAGGAGCTCG
seq0001        GTAGTC--------------------------------------ACTCTTAAGGAGCTCG
seq0002        GTATTC--------------------------------------ACTCTGAAGGAGCTCG
seq0003        ATATTC--------------------------------------ACTCTGAAGGAGCTCG
seq0004        ATATTC--------------------------------------ACTCTGAAGGAGCTCG
seq0005        ATAGTC--------------------------------------ACTCTTAAGGAGCTCG
seq0006        ATAGAC--------------------------------------AGTCTTAAAGAGCGCG
seq0007        ATAGTC--------------------------------------ACTCTTAAGGAGCTCG
seq0008        ATAGTC--------------------------------------AGTCTT---GAGCTGT
seq0009        ATAGGC--------------------------------------GCTCTTAAGGAGCTAT
seq0013        AAAGTG--------------------------------------GCTCCTTAAGCAGCTC
seq0014        AAAGGC--------------------------------------ACCC-TAAGGATTTGT
seq0015        TTAAGG--------------------------------------ATTC------------
seq0018        GAATTCGACGTACCAATTAGCAGGTGCACACATGGTAGATAGACACTCATAAGGAGCTGT
seq0020        TTAGTC--------------------------------------ACTATTAAGGAGCTGT

(position)     666666666677
               012345678901
                           
seq0000        ATCAAGCGTAC-
seq0001        ATCAAGCGTAC-
seq0002        ATCAAGCGTAC-
seq0003        ATCAATCGTAC-
seq0004        ATCAATCGTAC-
seq0005        CTCAAGCGTCC-
seq0006        ATCAAGCGTCC-
seq0007        ATCAA-CGTCG-
seq0008        GTGAATCGTTCC
seq0009        GTTAATCGTTGC
seq0013        TTTAAGCGTAA-
seq0014        GTCAAGCGTCA-
seq0015        ------------
seq0018        GCGGAGCGTCC-
seq0020        TTGAAGCGTCC-


<<<<< Preliminary (0): Map the residue numbers onto the reference & reconstructed MSAs... >>>>>

<<<<< Preliminary (1): Map the position shifts (from reference to reconstructed) onto the Reconstructed MSA... >>>>>

<< Output of 'map_shifts_respos_bw_2msas' >>

($shift_lf, $shift_rf) = (0, -2) .

[ Shifts in the Reconstructed MSA ]

(position)	    0    1    2    3    4    5    6    7    8    9   10   11   12   13   14   15   16   17   18   19   20   21   22   23   24   25   26   27   28   29   30   31   32   33   34   35   36   37   38   39   40   41   42   43   44   45   46   47   48   49

seq0000   	  -39  -39  -39  -39  -39  -39    -    -    -    -    -    -    -    -    -    -    -    -    -    -    -    -    -    -    -    -    -    -    -    -    -    -    -    -    -    -    -    -    -    -    -    -    -    -   -1   -1   -1   -2   -2   -2
seq0001   	  -39  -39  -39  -39  -39  -39    -    -    -    -    -    -    -    -    -    -    -    -    -    -    -    -    -    -    -    -    -    -    -    -    -    -    -    -    -    -    -    -    -    -    -    -    -    -   -1   -1   -1   -2   -2   -2
seq0002   	  -39  -39  -39  -39  -39  -39    -    -    -    -    -    -    -    -    -    -    -    -    -    -    -    -    -    -    -    -    -    -    -    -    -    -    -    -    -    -    -    -    -    -    -    -    -    -   -1   -1   -1   -2   -2   -2
seq0003   	  -39  -39  -39  -39  -39  -39    -    -    -    -    -    -    -    -    -    -    -    -    -    -    -    -    -    -    -    -    -    -    -    -    -    -    -    -    -    -    -    -    -    -    -    -    -    -   -1   -1   -1   -2   -2   -2
seq0004   	  -39  -39  -39  -39  -39  -39    -    -    -    -    -    -    -    -    -    -    -    -    -    -    -    -    -    -    -    -    -    -    -    -    -    -    -    -    -    -    -    -    -    -    -    -    -    -   -1   -1   -1   -2   -2   -2
seq0005   	  -39  -39  -39  -39  -39  -39    -    -    -    -    -    -    -    -    -    -    -    -    -    -    -    -    -    -    -    -    -    -    -    -    -    -    -    -    -    -    -    -    -    -    -    -    -    -   -1   -1   -1   -2   -2   -2
seq0006   	  -39  -39  -39  -39  -39  -39    -    -    -    -    -    -    -    -    -    -    -    -    -    -    -    -    -    -    -    -    -    -    -    -    -    -    -    -    -    -    -    -    -    -    -    -    -    -   -1   -1   -1   -2   -2   -2
seq0007   	  -39  -39  -39  -39  -39  -39    -    -    -    -    -    -    -    -    -    -    -    -    -    -    -    -    -    -    -    -    -    -    -    -    -    -    -    -    -    -    -    -    -    -    -    -    -    -   -1   -1   -1   -2   -2   -2
seq0008   	  -39  -39  -39  -39  -39  -39    -    -    -    -    -    -    -    -    -    -    -    -    -    -    -    -    -    -    -    -    -    -    -    -    -    -    -    -    -    -    -    -    -    -    -    -    -    -   -1   -1   -1   -2   -2   -2
seq0009   	  -39  -39  -39  -39  -39  -39    -    -    -    -    -    -    -    -    -    -    -    -    -    -    -    -    -    -    -    -    -    -    -    -    -    -    -    -    -    -    -    -    -    -    -    -    -    -   -1   -1   -1   -2   -2   -2
seq0013   	  -39  -39  -39  -39  -39  -39    -    -    -    -    -    -    -    -    -    -    -    -    -    -    -    -    -    -    -    -    -    -    -    -    -    -    -    -    -    -    -    -    -    -    -    -    -    -   -1   -1   -1   -1   -1   -1
seq0014   	  -39  -39  -39  -39  -39  -39    -    -    -    -    -    -    -    -    -    -    -    -    -    -    -    -    -    -    -    -    -    -    -    -    -    -    -    -    -    -    -    -    -    -    -    -    -    -   -1   -1   -1   -2    -   -2
seq0015   	  -38  -63  -63  -63  -63  -63    -    -    -    -    -    -    -    -    -    -    -    -    -    -    -    -    -    -    -    -    -    -    -    -    -    -    -    -    -    -    -    -    -    -    -    -    -    -  -25  -25  -26  -26    -    -
seq0018   	    0    0    0    0    0    0    0    0    0    0    0    0    0    0    0    0    0    0    0    0    0    0    0    0    0    0    0    0    0    0    0    0    0    0    0    0    0    0   -1   -1   -1   -1   -1   -1   -1   -1   -1   -2   -2   -2
seq0020   	  -39  -39  -39  -39  -39  -39    -    -    -    -    -    -    -    -    -    -    -    -    -    -    -    -    -    -    -    -    -    -    -    -    -    -    -    -    -    -    -    -    -    -    -    -    -    -   -1   -1   -1   -2   -2   -2


(position)	   50   51   52   53   54   55   56   57   58   59   60   61   62   63   64   65   66   67   68   69   70   71

seq0000   	   -2   -2   -2   -2   -2   -2   -2   -2   -2   -2   -2   -2   -2   -2   -2   -2   -2   -2   -2   -3   -3    -
seq0001   	   -2   -2   -2   -2   -2   -2   -2   -2   -2   -2   -2   -2   -2   -2   -2   -2   -2   -2   -2   -3   -3    -
seq0002   	   -2   -2   -2   -2   -2   -2   -2   -2   -2   -2   -2   -2   -2   -2   -2   -2   -2   -2   -2   -3   -3    -
seq0003   	   -2   -2   -2   -2   -2   -2   -2   -2   -2   -2   -2   -2   -2   -2   -2   -2   -2   -2   -2   -3   -3    -
seq0004   	   -2   -2   -2   -2   -2   -2   -2   -2   -2   -2   -2   -2   -2   -2   -2   -2   -2   -2   -2   -3   -3    -
seq0005   	   -2   -2   -2   -2   -2   -2   -2   -2   -2   -2   -2   -2   -2   -2   -2   -2   -2   -2   -2   -3   -3    -
seq0006   	   -2   -2   -2   -2   -2   -2   -2   -2   -2   -2   -2   -2   -2   -2   -2   -2   -2   -2   -2   -3   -3    -
seq0007   	   -2   -2   -2   -2   -2   -2   -2   -2   -2   -2   -2   -2   -2   -2   -2    -   -2   -2   -2   -3   -3    -
seq0008   	    -    -    -   -2   -2   -2   -2   -2   -2   -2   -2   -2   -2   -2   -2   -2   -2   -2   -2   -2   -2   -2
seq0009   	   -2   -2   -2   -2   -2   -2   -2   -2   -2   -2   -2   -2   -2   -2   -2   -2   -2   -2   -2   -2   -2   -2
seq0013   	   -1   -1   -1   -1   -1   -1   -1   -1   -1   -1   -1   -2   -2   -2   -2   -2   -2   -2   -2   -3   -3    -
seq0014   	   -2   -2   -2   -2   -2   -2   -2   -2   -2   -2   -2   -2   -2   -2   -2   -2   -2   -2   -2   -3   -3    -
seq0015   	    -    -    -    -    -    -    -    -    -    -    -    -    -    -    -    -    -    -    -    -    -    -
seq0018   	   -2   -2   -2   -2   -2   -2   -2   -2   -2   -2   -2   -2   -2   -2   -2   -2   -2   -2   -2   -3   -3    -
seq0020   	   -2   -2   -2   -2   -2   -2   -2   -2   -2   -2   -2   -2   -2   -2   -2   -2   -2   -2   -2   -3   -3    -


[INFORMATION] The original $commoner_shift_flank = -2. Thus, we will shift the entire reconstructed MSA ...

<< REVISED Output of 'map_shifts_respos_bw_2msas' >>

New ($shift_lf, $shift_rf) = (0, 0) .

[ New Shifts in the Reconstructed MSA ]

(position)	    0    1    2    3    4    5    6    7    8    9   10   11   12   13   14   15   16   17   18   19   20   21   22   23   24   25   26   27   28   29   30   31   32   33   34   35   36   37   38   39   40   41   42   43   44   45   46   47   48   49

seq0000   	    -    -  -37  -37  -37  -37  -37  -37    -    -    -    -    -    -    -    -    -    -    -    -    -    -    -    -    -    -    -    -    -    -    -    -    -    -    -    -    -    -    -    -    -    -    -    -    -    -    1    1    1    0
seq0001   	    -    -  -37  -37  -37  -37  -37  -37    -    -    -    -    -    -    -    -    -    -    -    -    -    -    -    -    -    -    -    -    -    -    -    -    -    -    -    -    -    -    -    -    -    -    -    -    -    -    1    1    1    0
seq0002   	    -    -  -37  -37  -37  -37  -37  -37    -    -    -    -    -    -    -    -    -    -    -    -    -    -    -    -    -    -    -    -    -    -    -    -    -    -    -    -    -    -    -    -    -    -    -    -    -    -    1    1    1    0
seq0003   	    -    -  -37  -37  -37  -37  -37  -37    -    -    -    -    -    -    -    -    -    -    -    -    -    -    -    -    -    -    -    -    -    -    -    -    -    -    -    -    -    -    -    -    -    -    -    -    -    -    1    1    1    0
seq0004   	    -    -  -37  -37  -37  -37  -37  -37    -    -    -    -    -    -    -    -    -    -    -    -    -    -    -    -    -    -    -    -    -    -    -    -    -    -    -    -    -    -    -    -    -    -    -    -    -    -    1    1    1    0
seq0005   	    -    -  -37  -37  -37  -37  -37  -37    -    -    -    -    -    -    -    -    -    -    -    -    -    -    -    -    -    -    -    -    -    -    -    -    -    -    -    -    -    -    -    -    -    -    -    -    -    -    1    1    1    0
seq0006   	    -    -  -37  -37  -37  -37  -37  -37    -    -    -    -    -    -    -    -    -    -    -    -    -    -    -    -    -    -    -    -    -    -    -    -    -    -    -    -    -    -    -    -    -    -    -    -    -    -    1    1    1    0
seq0007   	    -    -  -37  -37  -37  -37  -37  -37    -    -    -    -    -    -    -    -    -    -    -    -    -    -    -    -    -    -    -    -    -    -    -    -    -    -    -    -    -    -    -    -    -    -    -    -    -    -    1    1    1    0
seq0008   	    -    -  -37  -37  -37  -37  -37  -37    -    -    -    -    -    -    -    -    -    -    -    -    -    -    -    -    -    -    -    -    -    -    -    -    -    -    -    -    -    -    -    -    -    -    -    -    -    -    1    1    1    0
seq0009   	    -    -  -37  -37  -37  -37  -37  -37    -    -    -    -    -    -    -    -    -    -    -    -    -    -    -    -    -    -    -    -    -    -    -    -    -    -    -    -    -    -    -    -    -    -    -    -    -    -    1    1    1    0
seq0013   	    -    -  -37  -37  -37  -37  -37  -37    -    -    -    -    -    -    -    -    -    -    -    -    -    -    -    -    -    -    -    -    -    -    -    -    -    -    -    -    -    -    -    -    -    -    -    -    -    -    1    1    1    1
seq0014   	    -    -  -37  -37  -37  -37  -37  -37    -    -    -    -    -    -    -    -    -    -    -    -    -    -    -    -    -    -    -    -    -    -    -    -    -    -    -    -    -    -    -    -    -    -    -    -    -    -    1    1    1    0
seq0015   	    -    -  -36  -61  -61  -61  -61  -61    -    -    -    -    -    -    -    -    -    -    -    -    -    -    -    -    -    -    -    -    -    -    -    -    -    -    -    -    -    -    -    -    -    -    -    -    -    -  -23  -23  -24  -24
seq0018   	    -    -    2    2    2    2    2    2    2    2    2    2    2    2    2    2    2    2    2    2    2    2    2    2    2    2    2    2    2    2    2    2    2    2    2    2    2    2    2    2    1    1    1    1    1    1    1    1    1    0
seq0020   	    -    -  -37  -37  -37  -37  -37  -37    -    -    -    -    -    -    -    -    -    -    -    -    -    -    -    -    -    -    -    -    -    -    -    -    -    -    -    -    -    -    -    -    -    -    -    -    -    -    1    1    1    0


(position)	   50   51   52   53   54   55   56   57   58   59   60   61   62   63   64   65   66   67   68   69   70   71   72   73

seq0000   	    0    0    0    0    0    0    0    0    0    0    0    0    0    0    0    0    0    0    0    0    0   -1   -1    -
seq0001   	    0    0    0    0    0    0    0    0    0    0    0    0    0    0    0    0    0    0    0    0    0   -1   -1    -
seq0002   	    0    0    0    0    0    0    0    0    0    0    0    0    0    0    0    0    0    0    0    0    0   -1   -1    -
seq0003   	    0    0    0    0    0    0    0    0    0    0    0    0    0    0    0    0    0    0    0    0    0   -1   -1    -
seq0004   	    0    0    0    0    0    0    0    0    0    0    0    0    0    0    0    0    0    0    0    0    0   -1   -1    -
seq0005   	    0    0    0    0    0    0    0    0    0    0    0    0    0    0    0    0    0    0    0    0    0   -1   -1    -
seq0006   	    0    0    0    0    0    0    0    0    0    0    0    0    0    0    0    0    0    0    0    0    0   -1   -1    -
seq0007   	    0    0    0    0    0    0    0    0    0    0    0    0    0    0    0    0    0    -    0    0    0   -1   -1    -
seq0008   	    0    0    -    -    -    0    0    0    0    0    0    0    0    0    0    0    0    0    0    0    0    0    0    0
seq0009   	    0    0    0    0    0    0    0    0    0    0    0    0    0    0    0    0    0    0    0    0    0    0    0    0
seq0013   	    1    1    1    1    1    1    1    1    1    1    1    1    1    0    0    0    0    0    0    0    0   -1   -1    -
seq0014   	    -    0    0    0    0    0    0    0    0    0    0    0    0    0    0    0    0    0    0    0    0   -1   -1    -
seq0015   	    -    -    -    -    -    -    -    -    -    -    -    -    -    -    -    -    -    -    -    -    -    -    -    -
seq0018   	    0    0    0    0    0    0    0    0    0    0    0    0    0    0    0    0    0    0    0    0    0   -1   -1    -
seq0020   	    0    0    0    0    0    0    0    0    0    0    0    0    0    0    0    0    0    0    0    0    0   -1   -1    -


<<<<< Preliminary (2): Put together the mapped position shifts into some Classes ... >>>>>

<< Output of 'br_list_classes_shift_respos' >>

$commoner_shift_flank = 0 .


<<<<< Preliminary (3'): For each MINI-class of shifts, parsimoniously infer the branch(es) separating the affected sequences from the rest. >>>>>

<<<<< ADDITIONAL Preliminary Process (3.5'): Split mini-classes each of which consists of unnaturally remote sequences... >>>>>

... NO CHANGES were made ...


<<<<< Preliminary (4): Merge the MINI-classes of shifts. >>>>>

<<<<< Preliminary (5'): Identify 'trivial' MINI-blocks. >>>>>

<<<<< Preliminary (6): Identify gap-pattern blocks, calculate their Dollo parsimony scenarios, and the initial parsimony candidate scenario of each gapped segment in the segmental MSAs (reference & reconstructed). >>>>>

<<<<< Preliminary (7'): Lump together some neighboring MINI-blocks affecting the identical set of sequences. >>>>>

<< Output of 'lump_together_similar_blocks': Content of @{$composite_miniblocks} (#{composite_miniblocks} = 7) >>

Indx_cmp_miniblock	beg_cmb	end_cmb	mrca	indices,constituent,miniblocks	list,position,shifts	merger,types	indices,involved,seqs

0	2	7	29	1	-37	n/a	0,1,2,3,4,5,6,7,8,9,10,11,14
1	2	2	23	2	-36	n/a	12
2	2	48	26	11,9	2,1	0	13
3	3	49	23	0,4,3	-61,-23,-24	0,0	12
4	46	48	29	8	1	n/a	0,1,2,3,4,5,6,7,8,9,11,14
5	46	62	20	10	1	n/a	10
6	71	72	29	5	-1	n/a	0,1,2,3,4,5,6,7,10,11,13,14


<<<<< Preliminary (8): Reorganize the list of insertions/deletions in the initial candidate of parsimonious scenarios, for reference and reconstructed MSAs. >>>>>

<<< (1) For Reference MSA >>>

<<< (2) For Reconstructed MSA >>>

<<<<< Preliminary (9): Identify the pairs of 'equivalent' indel events in the reference & reconstructed MSAs...  >>>>>

<<<<< (i) MAIN PROCESS (1st Round)!!!: Associate each Composite 'MINI-Block' with (an) appropriate type(s) of MSA error(s)... (#{composite blocks} = 7) >>>>>


[[ Results of the Main Process (1st Round) ]]

[ Contents of @cblk_wise_cts_invlvd_indels ]

Indx_cmp_blk	#{rlv_indels}_ref	#{rlv_indels}_rec	#{rltd_indels}_ref	#{rltd_indels}_rec	#{other_involved}_ref	#{other_involved}_rec

0
1	2	0	0	0	0	0
2	1	1	0	0	0	0
3	1	1	0	0	0	0
4
5	2	0	0	0	0	0
6	1	1	0	0	0	0


[ Skipped Composite-Blocks (#{cblocks} = 2): 0, 4 . ]


[ Contents of @cblk_wise_msa_errors ]

Indx_cmp_blk	Indx_error	len_cblk_ref	len_cblk_rec	Type	br1:beg1:end1:stat_ue1/br2:beg2:end2:stat_ue2/...(ref)	br1:beg1:end1:stat_ue1/br2:beg2:end2:stat_ue2/...(rec)

0	Skipped!!(NO_RELEVANT_BRANCH)
1	0	1	1	Complex(???)	23:39:63:X/23:38:38:-	None
2	0	48	47	Shift(???)	26:0:37:-	26:8:45:-
3	0	10	47	Complex(???)	23:39:63:X	23:50:72:X
4	Skipped!!(NO_RELEVANT_BRANCH)
5	0	17	17	Purge(?)	20:62:62:X/20:48:48:-	None
6	0	2	2	Shift	18:71:71:-	18:73:73:-


[ Contents of %indel_ref2assoc_cblks ]

Br:beg:end(ref)	indices,of,associated,composite-blocks

26:0:37	2
23:38:38	1
23:39:63	1,3
20:48:48	5
21:50:50	None
16:52:54	{Equivalent to '16:52:54'(rec)}
20:62:62	5
12:67:67	{Equivalent to '12:67:67'(rec)}
18:71:71	6


[ Contents of %indel_rec2assoc_cblks ]

Br:beg:end(rec)	indices,of,associated,composite-blocks

26:8:45	2
23:50:72	3
21:50:50	None
16:52:54	{Equivalent to '16:52:54'(ref)}
12:67:67	{Equivalent to '12:67:67'(ref)}
18:73:73	6


<<<< (ii) MAIN PROCESS (2nd Round)!!: Attempt to 'hard-link' skipped composite 'MINI-Block's to non-skipped ones, and to resolve Composite 'MINI-Block's associated with 'Complex' errors... >>>>

[[ Interim Results ]]

[ Contents of %cb2hard_linked (#{keys} = 1) ]

Indx_cmp_blk	=> [indices,cblks,hard,linked,by,the,key]

4	=> [2,5],


[ Contents of %cb2hard_linking (#{keys} = 2) ]

Indx_cmp_blk	=> [indices,cblks,hard,linking,the,key]

2	=> [4],
5	=> [4],


[ 'Soft-linked' pairs of composite-blocks (#{pairs} = 1) ]

Indx_cblk_A	indx_cblk_B

1	3


[[ Results of the Main Process (2nd Round) ]]

[ For the 1 th pair: (1, 3) ]


{ The representative path is: 1  -> 3 }


( Rough frameworks of the 1st- & 2nd-moved c-blocks )

Subject_c-block	beg_cb	end_cb	shift_le	shift_re	rlv_branch	indices,invlvd,seqs,le	indices,invlvd,seqs,re

1st(intermediate)	2	2	-36	-36	23	12	12
2nd(reconstructed)	3	49	-61	-24	23	12	12


( Errors associated with the c-blocks )

Subject_c-block	Type	br1:beg1:end1:stat_ue1/br2:beg2:end2:stat_ue2/...(before)	br1:beg1:end1:stat_ue1/br2:beg2:end2:stat_ue2/...(after)

1st(intermediate)	Merge(complementary)(+shift(^2))(??)	23:39:63:X/23:38:38:-	23:3:63:X
2nd(reconstructed)	Complex	23:3:63:X/23:71:71:X/22:73:73:X	23:50:72:X
