# Supplementary material for: Characterization of multiple sequence alignment errors using complete-likelihood score and position-shift map
Source: BMC Bioinformatics. 2016 Mar 18;17:133. doi: 10.1186/s12859-016-0945-5 (PMC4799563; doi:10.1186/s12859-016-0945-5)
Supplement: Additional file 3: — A ZIP archive, containing the results of our manual validation analyses of our prototype Perl script to classify MSA errors into various types. See “README.txt” contained in it for its synoptic explanation. (ZIP 1247 kb) [file 12859_2016_945_MOESM3_ESM.zip › additional_file_3/TEST_Outputs/Test_MAFFT/class_0001/lclid_0000002/LogFiles/log_seg_anal.10.txt]

<<<<< Input Tree (Top_node = 29) >>>>>

( seq0020{28}:0.1529, ( seq0018{26}:0.1741, ( ( seq0015{23}:0.1492, ( seq0013{20}:0.1827, seq0014{21}:0.1659 ){22}:0.0049 ){24}:0.0297, ( ( seq0008{16}:0.0865, seq0009{17}:0.1286 ){18}:0.0335, ( ( seq0005{10}:0.0368, ( seq0006{11}:0.0286, seq0007{12}:0.0362 ){13}:0.0065 ){14}:0.0368, ( ( seq0000{1}:0.0054, seq0001{2}:0.0081 ){3}:0.0232, ( seq0002{4}:0.0189, ( seq0003{5}:0.0124, seq0004{6}:0.0108 ){7}:0.0070 ){8}:0.0270 ){9}:0.0205 ){15}:0.0703 ){19}:0.0383 ){25}:0.0314 ){27}:0.0130 ){29};


<<<<< Input MSA >>>>>

#{Sequences} = 15 .
#{Sites in the segment}_ref = 63 ,
#{Sites in the segment}_rec = 55 .


<< Correspondence between sequence IDs and sequence indices >>

Indx:	Seq_ID

0:	seq0000
1:	seq0001
2:	seq0002
3:	seq0003
4:	seq0004
5:	seq0005
6:	seq0006
7:	seq0007
8:	seq0008
9:	seq0009
10:	seq0013
11:	seq0014
12:	seq0015
13:	seq0018
14:	seq0020


<< Original Segment of the Reference Alignment: >>

(position)     000000000011111111112222222222333333333344444444445555555555
               012345678901234567890123456789012345678901234567890123456789
                                                                           
seq0000        -----------------------------CGTACACAAAAACG-AACTTGAATAAATAG-
seq0001        -----------------------------CGTACACAAAAACG-AACTTGAATAAATGG-
seq0002        -----------------------------CGTAGACAAAAACG-AACTTGAATAAATAG-
seq0003        -----------------------------CGTAGACAAAAACG-AACTTGAATAAATAG-
seq0004        -----------------------------CGTAGACAAAAACG-AACTTGAATAAATAG-
seq0005        -----------------------------CGTAGTCGACGACG-CATTTG-ATAA--AG-
seq0006        -----------------------------CGTAGACGACGTCG-CACTTG-ATAA--AG-
seq0007        -----------------------------CGTAGACGACGTCG-CACTTG-ATAA--AG-
seq0008        -----------------------------CGTAGACAAAAACGTTAGTGGTCTAA--AG-
seq0009        -----------------------------CGTAGACAAAAACA-TAGTTGTCTAA--AG-
seq0013        AGAAGC-GAGGAGTTTAAGGCG-----ATCTTAGCCATAAAC--TTGGTGTCAAA--AGA
seq0014        CGTTGC-CAGTCATTTAAGGCG-----AGGCTAGACATAT-C--GTGTTGTCTAA--GG-
seq0015        GGAAGCACAGTAATTTAAGGTGATTCAAGGGTAGACTA---------CTGTCGAA--AG-
seq0018        -----------------------------GGTAGACTAAAAC--GAGTTGTCTAA---G-
seq0020        -----------------------------GCTAGATAAAAAC--GCGATGTATAA---G-

(position)     666
               012
                  
seq0000        AA-
seq0001        AA-
seq0002        AA-
seq0003        AA-
seq0004        AA-
seq0005        AG-
seq0006        AA-
seq0007        AA-
seq0008        CA-
seq0009        GA-
seq0013        GA-
seq0014        GTG
seq0015        GA-
seq0018        CA-
seq0020        CA-


<< Original Segment of the Reconstructed Alignment: >>

(position)     0000000000111111111122222222223333333333444444444455555
               0123456789012345678901234567890123456789012345678901234
                                                                      
seq0000        CGTACACA------------------------AAAACGAACTTGAATAAATAGAA
seq0001        CGTACACA------------------------AAAACGAACTTGAATAAATGGAA
seq0002        CGTAGACA------------------------AAAACGAACTTGAATAAATAGAA
seq0003        CGTAGACA------------------------AAAACGAACTTGAATAAATAGAA
seq0004        CGTAGACA------------------------AAAACGAACTTGAATAAATAGAA
seq0005        CGTAGTCG------------------------ACGACGCATTTG---ATAAAGAG
seq0006        CGTAGACG------------------------ACGTCGCACTTG---ATAAAGAA
seq0007        CGTAGACG------------------------ACGTCGCACTTG---ATAAAGAA
seq0008        CGTAGACA------------------------AAAACGTTAGTG-GTCTAAAGCA
seq0009        CGTAGACA------------------------AAAACATAGTTG--TCTAAAGGA
seq0013        AGAAGCGA-GGAGTTTAAGGCGATCTTAGCCATAAACTTGGTGT--CAAAAGAGA
seq0014        CGTTGCCA-GTCATTTAAGGCGAGGCTAGA-CATATCGTGTTGT--CTAAGGGTG
seq0015        GGAAGCACAGTAATTTAAGGTGATTCAAG--GGTAGACTACTGT---CGAAAGGA
seq0018        GGTAGACT------------------------AAAACGAGTTGT----CTAAGCA
seq0020        GCTAGATA------------------------AAAACGCGATGT----ATAAGCA


<<<<< Preliminary (0): Map the residue numbers onto the reference & reconstructed MSAs... >>>>>

<<<<< Preliminary (1): Map the position shifts (from reference to reconstructed) onto the Reconstructed MSA... >>>>>

<< Output of 'map_shifts_respos_bw_2msas' >>

($shift_lf, $shift_rf) = (0, -8) .

[ Shifts in the Reconstructed MSA ]

(position)	    0    1    2    3    4    5    6    7    8    9   10   11   12   13   14   15   16   17   18   19   20   21   22   23   24   25   26   27   28   29   30   31   32   33   34   35   36   37   38   39   40   41   42   43   44   45   46   47   48   49

seq0000   	  -29  -29  -29  -29  -29  -29  -29  -29    -    -    -    -    -    -    -    -    -    -    -    -    -    -    -    -    -    -    -    -    -    -    -    -   -5   -5   -5   -5   -5   -5   -6   -6   -6   -6   -6   -6   -6   -6   -6   -6   -6   -6
seq0001   	  -29  -29  -29  -29  -29  -29  -29  -29    -    -    -    -    -    -    -    -    -    -    -    -    -    -    -    -    -    -    -    -    -    -    -    -   -5   -5   -5   -5   -5   -5   -6   -6   -6   -6   -6   -6   -6   -6   -6   -6   -6   -6
seq0002   	  -29  -29  -29  -29  -29  -29  -29  -29    -    -    -    -    -    -    -    -    -    -    -    -    -    -    -    -    -    -    -    -    -    -    -    -   -5   -5   -5   -5   -5   -5   -6   -6   -6   -6   -6   -6   -6   -6   -6   -6   -6   -6
seq0003   	  -29  -29  -29  -29  -29  -29  -29  -29    -    -    -    -    -    -    -    -    -    -    -    -    -    -    -    -    -    -    -    -    -    -    -    -   -5   -5   -5   -5   -5   -5   -6   -6   -6   -6   -6   -6   -6   -6   -6   -6   -6   -6
seq0004   	  -29  -29  -29  -29  -29  -29  -29  -29    -    -    -    -    -    -    -    -    -    -    -    -    -    -    -    -    -    -    -    -    -    -    -    -   -5   -5   -5   -5   -5   -5   -6   -6   -6   -6   -6   -6   -6   -6   -6   -6   -6   -6
seq0005   	  -29  -29  -29  -29  -29  -29  -29  -29    -    -    -    -    -    -    -    -    -    -    -    -    -    -    -    -    -    -    -    -    -    -    -    -   -5   -5   -5   -5   -5   -5   -6   -6   -6   -6   -6   -6    -    -    -   -4   -4   -4
seq0006   	  -29  -29  -29  -29  -29  -29  -29  -29    -    -    -    -    -    -    -    -    -    -    -    -    -    -    -    -    -    -    -    -    -    -    -    -   -5   -5   -5   -5   -5   -5   -6   -6   -6   -6   -6   -6    -    -    -   -4   -4   -4
seq0007   	  -29  -29  -29  -29  -29  -29  -29  -29    -    -    -    -    -    -    -    -    -    -    -    -    -    -    -    -    -    -    -    -    -    -    -    -   -5   -5   -5   -5   -5   -5   -6   -6   -6   -6   -6   -6    -    -    -   -4   -4   -4
seq0008   	  -29  -29  -29  -29  -29  -29  -29  -29    -    -    -    -    -    -    -    -    -    -    -    -    -    -    -    -    -    -    -    -    -    -    -    -   -5   -5   -5   -5   -5   -5   -5   -5   -5   -5   -5   -5    -   -4   -4   -4   -4   -4
seq0009   	  -29  -29  -29  -29  -29  -29  -29  -29    -    -    -    -    -    -    -    -    -    -    -    -    -    -    -    -    -    -    -    -    -    -    -    -   -5   -5   -5   -5   -5   -5   -6   -6   -6   -6   -6   -6    -    -   -4   -4   -4   -4
seq0013   	    0    0    0    0    0    0   -1   -1    -    0    0    0    0    0    0    0    0    0    0    0    0    0   -5   -5   -5   -5   -5   -5   -5   -5   -5   -5   -5   -5   -5   -5   -5   -7   -7   -7   -7   -7   -7   -7    -    -   -5   -5   -5   -5
seq0014   	    0    0    0    0    0    0   -1   -1    -    0    0    0    0    0    0    0    0    0    0    0    0    0   -5   -5   -5   -5   -5   -5   -5   -5    -   -4   -4   -4   -4   -4   -5   -7   -7   -7   -7   -7   -7   -7    -    -   -5   -5   -5   -5
seq0015   	    0    0    0    0    0    0    0    0    0    0    0    0    0    0    0    0    0    0    0    0    0    0    0    0    0    0    0    0    0    -    -    2    2    2    2    2    2    2    2    2   -7   -7   -7   -7    -    -    -   -4   -4   -4
seq0018   	  -29  -29  -29  -29  -29  -29  -29  -29    -    -    -    -    -    -    -    -    -    -    -    -    -    -    -    -    -    -    -    -    -    -    -    -   -5   -5   -5   -5   -5   -7   -7   -7   -7   -7   -7   -7    -    -    -    -   -3   -3
seq0020   	  -29  -29  -29  -29  -29  -29  -29  -29    -    -    -    -    -    -    -    -    -    -    -    -    -    -    -    -    -    -    -    -    -    -    -    -   -5   -5   -5   -5   -5   -7   -7   -7   -7   -7   -7   -7    -    -    -    -   -3   -3


(position)	   50   51   52   53   54

seq0000   	   -6   -6   -6   -7   -7
seq0001   	   -6   -6   -6   -7   -7
seq0002   	   -6   -6   -6   -7   -7
seq0003   	   -6   -6   -6   -7   -7
seq0004   	   -6   -6   -6   -7   -7
seq0005   	   -4   -6   -6   -7   -7
seq0006   	   -4   -6   -6   -7   -7
seq0007   	   -4   -6   -6   -7   -7
seq0008   	   -4   -6   -6   -7   -7
seq0009   	   -4   -6   -6   -7   -7
seq0013   	   -7   -7   -7   -7   -7
seq0014   	   -7   -7   -8   -8   -8
seq0015   	   -4   -6   -6   -7   -7
seq0018   	   -3   -3   -6   -7   -7
seq0020   	   -3   -3   -6   -7   -7


<<<<< Preliminary (2): Put together the mapped position shifts into some Classes ... >>>>>

<< Output of 'br_list_classes_shift_respos' >>

$commoner_shift_flank = 0 .


<<<<< Preliminary (3'): For each MINI-class of shifts, parsimoniously infer the branch(es) separating the affected sequences from the rest. >>>>>

<<<<< ADDITIONAL Preliminary Process (3.5'): Split mini-classes each of which consists of unnaturally remote sequences... >>>>>

... NO CHANGES were made ...


<<<<< Preliminary (4): Merge the MINI-classes of shifts. >>>>>

<<<<< Preliminary (5'): Identify 'trivial' MINI-blocks. >>>>>

<<<<< Preliminary (6): Identify gap-pattern blocks, calculate their Dollo parsimony scenarios, and the initial parsimony candidate scenario of each gapped segment in the segmental MSAs (reference & reconstructed). >>>>>

<<<<< Preliminary (7'): Lump together some neighboring MINI-blocks affecting the identical set of sequences. >>>>>

<< Output of 'lump_together_similar_blocks': Content of @{$composite_miniblocks} (#{composite_miniblocks} = 21) >>

Indx_cmp_miniblock	beg_cmb	end_cmb	mrca	indices,constituent,miniblocks	list,position,shifts	merger,types	indices,involved,seqs

0	0	7	29	0	-29	n/a	0,1,2,3,4,5,6,7,8,9,13,14
1	6	7	22	21	-1	n/a	10,11
2	22	36	22	14	-5	n/a	10,11
3	31	35	21	17	-4	n/a	11
4	31	39	23	23	2	n/a	12
5	32	37	19	12	-5	n/a	0,1,2,3,4,5,6,7,9
6	32	36	29	11	-5	n/a	13,14
7	32	50	16	15,18	-5,-4	0	8
8	37	43	29	3	-7	n/a	10,11,13,14
9	38	52	9	10	-6	n/a	0,1,2,3,4
10	38	43	19	9	-6	n/a	5,6,7,9
11	40	43	23	4	-7	n/a	12
12	46	49	22	13	-5	n/a	10,11
13	46	50	17	19	-4	n/a	9
14	47	50	25	16	-4	n/a	5,6,7,12
15	48	51	29	20	-3	n/a	13,14
16	50	54	20	6	-7	n/a	10
17	50	54	21	5,1	-7,-8	0	11
18	51	52	25	8	-6	n/a	5,6,7,8,9,12
19	52	52	29	7	-6	n/a	13,14
20	53	54	29	2	-7	n/a	0,1,2,3,4,5,6,7,8,9,12,13,14


<<<<< Preliminary (8): Reorganize the list of insertions/deletions in the initial candidate of parsimonious scenarios, for reference and reconstructed MSAs. >>>>>

<<< (1) For Reference MSA >>>

<<< (2) For Reconstructed MSA >>>

<<<<< Preliminary (9): Identify the pairs of 'equivalent' indel events in the reference & reconstructed MSAs...  >>>>>

<<<<< (i) MAIN PROCESS (1st Round)!!!: Associate each Composite 'MINI-Block' with (an) appropriate type(s) of MSA error(s)... (#{composite blocks} = 21) >>>>>


[[ Results of the Main Process (1st Round) ]]

[ Contents of @cblk_wise_cts_invlvd_indels ]

Indx_cmp_blk	#{rlv_indels}_ref	#{rlv_indels}_rec	#{rltd_indels}_ref	#{rltd_indels}_rec	#{other_involved}_ref	#{other_involved}_rec

0	1	0	0	1	0	0
1	0	0	1	1	0	0
2	0	1	1	0	0	0
3	1	0	0	1	0	0
4	1	0	1	1	0	0
5	1	0	0	1	0	0
6	0	0	1	1	0	0
7	1	0	0	0	0	0
8	1	1	0	0	0	0
9	1	1	0	0	0	0
10	0	0	0	0	0	0
11	1	0	0	0	0	0
12	0	0	0	1	0	0
13	0	1	0	0	0	0
14	0	0	0	0	0	0
15	1	1	0	0	0	0
16	1	0	1	0	0	0
17	1	0	0	0	0	0
18	0	0	1	0	0	0
19	1	0	0	0	0	0
20	0	0	2	0	0	0


[ Skipped Composite-Blocks (#{cblocks} = 2): 10, 14 . ]


[ Contents of @cblk_wise_msa_errors ]

Indx_cmp_blk	Indx_error	len_cblk_ref	len_cblk_rec	Type	br1:beg1:end1:stat_ue1/br2:beg2:end2:stat_ue2/...(ref)	br1:beg1:end1:stat_ue1/br2:beg2:end2:stat_ue2/...(rec)

0	0	8	8	Complex(???)	24:0:28:-	23:8:8:-
1	0	2	2	Shift(gap-aligned)(?)	23:6:6:-	23:8:8:-
2	0	15	15	Complex(???)	23:22:26:-	22:29:29:-
3	0	5	5	Complex(???)	21:40:40:X	20:30:30:-
4	0	9	9	Complex(???)	23:38:46:X/24:0:28:-	22:29:29:-
5	0	6	6	Complex(???)	19:42:42:-	24:9:31:-
6	0	5	5	Complex(???)	19:42:42:-	24:9:31:-
7	0	18	19	Complex(???)	16:43:43:-	None
8	0	7	7	Shift	19:42:42:-	19:45:45:-
9	0	15	15	Complex(???)	9:55:56:-	9:44:44:-
10	Skipped!!(NO_ASSOCIATED_EVENT(???))
11	0	4	4	Complex(???)	23:38:46:X	None
12	0	4	4	NO_ASSOCIATED_EVENT(???)	None	23:46:46:X
13	0	5	5	Complex(???)	None	17:45:45:X
14	Skipped!!(NO_ASSOCIATED_EVENT(???))
15	0	4	4	Complex(???)	25:57:57:-	25:46:47:-
16	0	5	5	Complex(???)	20:59:59:-/21:62:62:-	None
17	0	6	5	Complex(???)	21:62:62:-	None
18	0	2	2	NO_ASSOCIATED_EVENT(???)	20:59:59:-	None
19	0	1	1	Complex(???)	25:57:57:-	None
20	0	2	2	Complex	20:59:59:-/21:62:62:-	None


[ Contents of %indel_ref2assoc_cblks ]

Br:beg:end(ref)	indices,of,associated,composite-blocks

24:0:28	0,4
23:6:6	1
23:22:26	2
23:38:46	4,11
21:40:40	3
19:42:42	5,6,8
16:43:43	7
14:50:50	None
9:55:56	9
25:57:57	15,19
20:59:59	16,18,20
21:62:62	16,17,20


[ Contents of %indel_rec2assoc_cblks ]

Br:beg:end(rec)	indices,of,associated,composite-blocks

23:8:8	0,1
24:9:31	5,6
22:29:29	2,4
20:30:30	3
9:44:44	9
19:45:45	8
17:45:45	13
14:45:46	None
25:46:47	15
23:46:46	12


<<<< (ii) MAIN PROCESS (2nd Round)!!: Attempt to 'hard-link' skipped composite 'MINI-Block's to non-skipped ones, and to resolve Composite 'MINI-Block's associated with 'Complex' errors... >>>>

[[ Interim Results ]]

[ Contents of %cb2hard_linked (#{keys} = 4) ]

Indx_cmp_blk	=> [indices,cblks,hard,linked,by,the,key]

6	=> [5],
10	=> [9],
14	=> [7,13],
20	=> [16],


[ Contents of %cb2hard_linking (#{keys} = 5) ]

Indx_cmp_blk	=> [indices,cblks,hard,linking,the,key]

5	=> [6],
7	=> [14],
9	=> [10],
13	=> [14],
16	=> [20],


[ 'Soft-linked' pairs of composite-blocks (#{pairs} = 3) ]

Indx_cblk_A	indx_cblk_B

8	5
15	19
16	17


[[ Results of the Main Process (2nd Round) ]]

[ For the 1 th pair: (8, 5) ]

[ For the 2 th pair: (15, 19) ]

[ For the 3 th pair: (16, 17) ]


{ The representative path is: 16  -> 17 }


( Rough frameworks of the 1st- & 2nd-moved c-blocks )

Subject_c-block	beg_cb	end_cb	shift_le	shift_re	rlv_branch	indices,invlvd,seqs,le	indices,invlvd,seqs,re

1st(intermediate)	50	54	-7	-7	20	10	0,1,2,3,4,5,6,7,8,9,10,12,13,14
2nd(reconstructed)	50	54	-7	-8	21	11	11


( Errors associated with the c-blocks )

Subject_c-block	Type	br1:beg1:end1:stat_ue1/br2:beg2:end2:stat_ue2/...(before)	br1:beg1:end1:stat_ue1/br2:beg2:end2:stat_ue2/...(after)

1st(intermediate)	Complex(???)	20:59:59:-/21:62:62:-	21:50:54:X
2nd(reconstructed)	Complex(???)	21:57:62:-	None
