# Supplementary material for: Characterization of multiple sequence alignment errors using complete-likelihood score and position-shift map
Source: BMC Bioinformatics. 2016 Mar 18;17:133. doi: 10.1186/s12859-016-0945-5 (PMC4799563; doi:10.1186/s12859-016-0945-5)
Supplement: Additional file 3: — A ZIP archive, containing the results of our manual validation analyses of our prototype Perl script to classify MSA errors into various types. See “README.txt” contained in it for its synoptic explanation. (ZIP 1247 kb) [file 12859_2016_945_MOESM3_ESM.zip › additional_file_3/TEST_Outputs/Test_MAFFT/class_0001/lclid_0000002/LogFiles/log_seg_anal.38.txt]

<<<<< Input Tree (Top_node = 29) >>>>>

( seq0020{28}:0.1529, ( seq0018{26}:0.1741, ( ( seq0015{23}:0.1492, ( seq0013{20}:0.1827, seq0014{21}:0.1659 ){22}:0.0049 ){24}:0.0297, ( ( seq0008{16}:0.0865, seq0009{17}:0.1286 ){18}:0.0335, ( ( seq0005{10}:0.0368, ( seq0006{11}:0.0286, seq0007{12}:0.0362 ){13}:0.0065 ){14}:0.0368, ( ( seq0000{1}:0.0054, seq0001{2}:0.0081 ){3}:0.0232, ( seq0002{4}:0.0189, ( seq0003{5}:0.0124, seq0004{6}:0.0108 ){7}:0.0070 ){8}:0.0270 ){9}:0.0205 ){15}:0.0703 ){19}:0.0383 ){25}:0.0314 ){27}:0.0130 ){29};


<<<<< Input MSA >>>>>

#{Sequences} = 15 .
#{Sites in the segment}_ref = 41 ,
#{Sites in the segment}_rec = 34 .


<< Correspondence between sequence IDs and sequence indices >>

Indx:	Seq_ID

0:	seq0000
1:	seq0001
2:	seq0002
3:	seq0003
4:	seq0004
5:	seq0005
6:	seq0006
7:	seq0007
8:	seq0008
9:	seq0009
10:	seq0013
11:	seq0014
12:	seq0015
13:	seq0018
14:	seq0020


<< Original Segment of the Reference Alignment: >>

(position)     00000000001111111111222222222233333333334
               01234567890123456789012345678901234567890
                                                        
seq0000        TTAAGCACAA-TCGAGCAT----------------------
seq0001        TTAAGCACAA-TCGAGCCT----------------------
seq0002        TTAGGCACAA-TCGACCAT----------------------
seq0003        TTAGGCACAA-TCGACCGT----------------------
seq0004        TTAGGCACAA-TCGACCGT----------------------
seq0005        TTAGGGACAA-TCGAGCAA----------------------
seq0006        TTAGGGAGAA-TCGAGCAT----------------------
seq0007        ATAGGGACAA-TCAAGCAT----------------------
seq0008        TTATGGACAA-TCGAGCAT----------------------
seq0009        TTATGGACAG-TCGAGAAG----------------------
seq0013        TTA------A-TCGAGCAT----------------------
seq0014        GTA------A-TCCAGCAT----------------------
seq0015        -TA------G-TCGAGTATGGAGACTTGATGGGCCCCAAGG
seq0018        TTTTTAACAA-TGGGGCAT----------------------
seq0020        ATATGGACGAATCGAGCAA----------------------


<< Original Segment of the Reconstructed Alignment: >>

(position)     0000000000111111111122222222223333
               0123456789012345678901234567890123
                                                 
seq0000        TTAAGCA-CAATCGAGCAT---------------
seq0001        TTAAGCA-CAATCGAGCCT---------------
seq0002        TTAGGCA-CAATCGACCAT---------------
seq0003        TTAGGCA-CAATCGACCGT---------------
seq0004        TTAGGCA-CAATCGACCGT---------------
seq0005        TTAGGGA-CAATCGAGCAA---------------
seq0006        TTAGGGA-GAATCGAGCAT---------------
seq0007        ATAGGGA-CAATCAAGCAT---------------
seq0008        TTATGGA-CAATCGAGCAT---------------
seq0009        TTATGGA-CAGTCGAGAAG---------------
seq0013        TT-------AATCGAGCAT---------------
seq0014        GT-------AATCCAGCAT---------------
seq0015        TAGTCGA-GTATGGAGACTTGATGGGCCCCAAGG
seq0018        TTTTTAA-CAATGGGGCAT---------------
seq0020        ATATGGACGAATCGAGCAA---------------


<<<<< Preliminary (0): Map the residue numbers onto the reference & reconstructed MSAs... >>>>>

<<<<< Preliminary (1): Map the position shifts (from reference to reconstructed) onto the Reconstructed MSA... >>>>>

<< Output of 'map_shifts_respos_bw_2msas' >>

($shift_lf, $shift_rf) = (0, -7) .

[ Shifts in the Reconstructed MSA ]

(position)	    0    1    2    3    4    5    6    7    8    9   10   11   12   13   14   15   16   17   18   19   20   21   22   23   24   25   26   27   28   29   30   31   32   33

seq0000   	    0    0    0    0    0    0    0    -    1    1    1    0    0    0    0    0    0    0    0    -    -    -    -    -    -    -    -    -    -    -    -    -    -    -
seq0001   	    0    0    0    0    0    0    0    -    1    1    1    0    0    0    0    0    0    0    0    -    -    -    -    -    -    -    -    -    -    -    -    -    -    -
seq0002   	    0    0    0    0    0    0    0    -    1    1    1    0    0    0    0    0    0    0    0    -    -    -    -    -    -    -    -    -    -    -    -    -    -    -
seq0003   	    0    0    0    0    0    0    0    -    1    1    1    0    0    0    0    0    0    0    0    -    -    -    -    -    -    -    -    -    -    -    -    -    -    -
seq0004   	    0    0    0    0    0    0    0    -    1    1    1    0    0    0    0    0    0    0    0    -    -    -    -    -    -    -    -    -    -    -    -    -    -    -
seq0005   	    0    0    0    0    0    0    0    -    1    1    1    0    0    0    0    0    0    0    0    -    -    -    -    -    -    -    -    -    -    -    -    -    -    -
seq0006   	    0    0    0    0    0    0    0    -    1    1    1    0    0    0    0    0    0    0    0    -    -    -    -    -    -    -    -    -    -    -    -    -    -    -
seq0007   	    0    0    0    0    0    0    0    -    1    1    1    0    0    0    0    0    0    0    0    -    -    -    -    -    -    -    -    -    -    -    -    -    -    -
seq0008   	    0    0    0    0    0    0    0    -    1    1    1    0    0    0    0    0    0    0    0    -    -    -    -    -    -    -    -    -    -    -    -    -    -    -
seq0009   	    0    0    0    0    0    0    0    -    1    1    1    0    0    0    0    0    0    0    0    -    -    -    -    -    -    -    -    -    -    -    -    -    -    -
seq0013   	    0    0    -    -    -    -    -    -    -    7    1    0    0    0    0    0    0    0    0    -    -    -    -    -    -    -    -    -    -    -    -    -    -    -
seq0014   	    0    0    -    -    -    -    -    -    -    7    1    0    0    0    0    0    0    0    0    -    -    -    -    -    -    -    -    -    -    -    -    -    -    -
seq0015   	   -1   -1   -7   -8   -8   -8   -8    -   -7   -7   -7   -7   -7   -7   -7   -7   -7   -7   -7   -7   -7   -7   -7   -7   -7   -7   -7   -7   -7   -7   -7   -7   -7   -7
seq0018   	    0    0    0    0    0    0    0    -    1    1    1    0    0    0    0    0    0    0    0    -    -    -    -    -    -    -    -    -    -    -    -    -    -    -
seq0020   	    0    0    0    0    0    0    0    0    0    0    0    0    0    0    0    0    0    0    0    -    -    -    -    -    -    -    -    -    -    -    -    -    -    -


<<<<< Preliminary (2): Put together the mapped position shifts into some Classes ... >>>>>

<< Output of 'br_list_classes_shift_respos' >>

$commoner_shift_flank = 0 .


<<<<< Preliminary (3'): For each MINI-class of shifts, parsimoniously infer the branch(es) separating the affected sequences from the rest. >>>>>

<<<<< ADDITIONAL Preliminary Process (3.5'): Split mini-classes each of which consists of unnaturally remote sequences... >>>>>

... NO CHANGES were made ...


<<<<< Preliminary (4): Merge the MINI-classes of shifts. >>>>>

<<<<< Preliminary (5'): Identify 'trivial' MINI-blocks. >>>>>

<<<<< Preliminary (6): Identify gap-pattern blocks, calculate their Dollo parsimony scenarios, and the initial parsimony candidate scenario of each gapped segment in the segmental MSAs (reference & reconstructed). >>>>>

<<<<< Preliminary (7'): Lump together some neighboring MINI-blocks affecting the identical set of sequences. >>>>>

<< Output of 'lump_together_similar_blocks': Content of @{$composite_miniblocks} (#{composite_miniblocks} = 3) >>

Indx_cmp_miniblock	beg_cmb	end_cmb	mrca	indices,constituent,miniblocks	list,position,shifts	merger,types	indices,involved,seqs

0	0	33	23	3,1,0,2	-1,-7,-8,-7	0,0,0	12
1	8	10	27	4	1	n/a	0,1,2,3,4,5,6,7,8,9,13
2	9	10	22	6,5	7,1	0	10,11


<<<<< Preliminary (8): Reorganize the list of insertions/deletions in the initial candidate of parsimonious scenarios, for reference and reconstructed MSAs. >>>>>

<<< (1) For Reference MSA >>>

<<< (2) For Reconstructed MSA >>>

<<<<< Preliminary (9): Identify the pairs of 'equivalent' indel events in the reference & reconstructed MSAs...  >>>>>

<<<<< (i) MAIN PROCESS (1st Round)!!!: Associate each Composite 'MINI-Block' with (an) appropriate type(s) of MSA error(s)... (#{composite blocks} = 3) >>>>>


[[ Results of the Main Process (1st Round) ]]

[ Contents of @cblk_wise_cts_invlvd_indels ]

Indx_cmp_blk	#{rlv_indels}_ref	#{rlv_indels}_rec	#{rltd_indels}_ref	#{rltd_indels}_rec	#{other_involved}_ref	#{other_involved}_rec

0	2	1	0	0	0	0
1
2	0	1	0	0	0	0


[ Skipped Composite-Blocks (#{cblocks} = 1): 1 . ]


[ Contents of @cblk_wise_msa_errors ]

Indx_cmp_blk	Indx_error	len_cblk_ref	len_cblk_rec	Type	br1:beg1:end1:stat_ue1/br2:beg2:end2:stat_ue2/...(ref)	br1:beg1:end1:stat_ue1/br2:beg2:end2:stat_ue2/...(rec)

0	0	40	34	Complex(???)	23:0:0:X/23:19:40:-	23:19:33:-
1	Skipped!!(MULTIPLE_RELEVANT_BRANCHES(#{branches}=2))
2	0	8	2	Complex(???)	None	22:2:8:X


[ Contents of %indel_ref2assoc_cblks ]

Br:beg:end(ref)	indices,of,associated,composite-blocks

23:0:0	0
24:3:8	None
28:10:10	None
23:19:40	0


[ Contents of %indel_rec2assoc_cblks ]

Br:beg:end(rec)	indices,of,associated,composite-blocks

22:2:8	2
28:7:7	None
23:19:33	0


<<<< (ii) MAIN PROCESS (2nd Round)!!: Attempt to 'hard-link' skipped composite 'MINI-Block's to non-skipped ones, and to resolve Composite 'MINI-Block's associated with 'Complex' errors... >>>>

[[ Interim Results ]]

[ Contents of %cb2hard_linked (#{keys} = 0) ]

Indx_cmp_blk	=> [indices,cblks,hard,linked,by,the,key]


[ Contents of %cb2hard_linking (#{keys} = 0) ]

Indx_cmp_blk	=> [indices,cblks,hard,linking,the,key]


[ 'Soft-linked' pairs of composite-blocks (#{pairs} = 0) ]

Indx_cblk_A	indx_cblk_B


[[ Results of the Main Process (2nd Round) ]]
