# Supplementary material for: Characterization of multiple sequence alignment errors using complete-likelihood score and position-shift map
Source: BMC Bioinformatics. 2016 Mar 18;17:133. doi: 10.1186/s12859-016-0945-5 (PMC4799563; doi:10.1186/s12859-016-0945-5)
Supplement: Additional file 3: — A ZIP archive, containing the results of our manual validation analyses of our prototype Perl script to classify MSA errors into various types. See “README.txt” contained in it for its synoptic explanation. (ZIP 1247 kb) [file 12859_2016_945_MOESM3_ESM.zip › additional_file_3/TEST_Outputs/Test_MAFFT/class_0001/lclid_0000002/LogFiles/log_seg_anal.45.txt]

<<<<< Input Tree (Top_node = 29) >>>>>

( seq0020{28}:0.1529, ( seq0018{26}:0.1741, ( ( seq0015{23}:0.1492, ( seq0013{20}:0.1827, seq0014{21}:0.1659 ){22}:0.0049 ){24}:0.0297, ( ( seq0008{16}:0.0865, seq0009{17}:0.1286 ){18}:0.0335, ( ( seq0005{10}:0.0368, ( seq0006{11}:0.0286, seq0007{12}:0.0362 ){13}:0.0065 ){14}:0.0368, ( ( seq0000{1}:0.0054, seq0001{2}:0.0081 ){3}:0.0232, ( seq0002{4}:0.0189, ( seq0003{5}:0.0124, seq0004{6}:0.0108 ){7}:0.0070 ){8}:0.0270 ){9}:0.0205 ){15}:0.0703 ){19}:0.0383 ){25}:0.0314 ){27}:0.0130 ){29};


<<<<< Input MSA >>>>>

#{Sequences} = 15 .
#{Sites in the segment}_ref = 63 ,
#{Sites in the segment}_rec = 51 .


<< Correspondence between sequence IDs and sequence indices >>

Indx:	Seq_ID

0:	seq0000
1:	seq0001
2:	seq0002
3:	seq0003
4:	seq0004
5:	seq0005
6:	seq0006
7:	seq0007
8:	seq0008
9:	seq0009
10:	seq0013
11:	seq0014
12:	seq0015
13:	seq0018
14:	seq0020


<< Original Segment of the Reference Alignment: >>

(position)     000000000011111111112222222222333333333344444444445555555555
               012345678901234567890123456789012345678901234567890123456789
                                                                           
seq0000        A--------------------------------------------------CTC---ATG
seq0001        ------------------------------------------------------------
seq0002        A--------------------------------------------------CTC---ATG
seq0003        A--------------------------------------------------CTC---ATG
seq0004        A--------------------------------------------------CTC---ATG
seq0005        A--------------------------------------------------CTC---CTG
seq0006        G--------------------------------------------------CTC---ATG
seq0007        A--------------------------------------------------CTC---ATG
seq0008        G--------------------------------------------------CTC---ATG
seq0009        A--------------------------------------------------CAC---ATG
seq0013        A--------------------------------------------------CTC---AAG
seq0014        A--------------------------------------------------TTC---GTG
seq0015        A--------------------------------------------------CTCCTGATG
seq0018        A--------------------------------------------------CTC---GTG
seq0020        AAATCCTCGGGACATGTAGAGTGAACAGCTTAGGTATCCTTCAAATCCATA---------

(position)     666
               012
                  
seq0000        ATA
seq0001        --A
seq0002        TTA
seq0003        TTA
seq0004        TTA
seq0005        AT-
seq0006        AT-
seq0007        AT-
seq0008        ATA
seq0009        ATA
seq0013        ATA
seq0014        ATT
seq0015        ATA
seq0018        CTA
seq0020        ---


<< Original Segment of the Reconstructed Alignment: >>

(position)     000000000011111111112222222222333333333344444444445
               012345678901234567890123456789012345678901234567890
                                                                  
seq0000        ACTC-----------------------------------------ATGATA
seq0001        --------------------------------------------------A
seq0002        ACTC-----------------------------------------ATGTTA
seq0003        ACTC-----------------------------------------ATGTTA
seq0004        ACTC-----------------------------------------ATGTTA
seq0005        ACTC-----------------------------------------CTGAT-
seq0006        GCTC-----------------------------------------ATGAT-
seq0007        ACTC-----------------------------------------ATGAT-
seq0008        GCTC-----------------------------------------ATGATA
seq0009        ACAC-----------------------------------------ATGATA
seq0013        ACTC-----------------------------------------AAGATA
seq0014        ATTC-----------------------------------------GTGATT
seq0015        ACTCCTG--------------------------------------ATGATA
seq0018        ACTC-----------------------------------------GTGCTA
seq0020        AAATCCTCGGGACATGTAGAGTGAACAGCTTAGGTATCCTTCAAATCCATA


<<<<< Preliminary (0): Map the residue numbers onto the reference & reconstructed MSAs... >>>>>

<<<<< Preliminary (1): Map the position shifts (from reference to reconstructed) onto the Reconstructed MSA... >>>>>

<< Output of 'map_shifts_respos_bw_2msas' >>

($shift_lf, $shift_rf) = (0, -12) .

[ Shifts in the Reconstructed MSA ]

(position)	    0    1    2    3    4    5    6    7    8    9   10   11   12   13   14   15   16   17   18   19   20   21   22   23   24   25   26   27   28   29   30   31   32   33   34   35   36   37   38   39   40   41   42   43   44   45   46   47   48   49

seq0000   	    0  -50  -50  -50    -    -    -    -    -    -    -    -    -    -    -    -    -    -    -    -    -    -    -    -    -    -    -    -    -    -    -    -    -    -    -    -    -    -    -    -    -    -    -    -    -  -12  -12  -12  -12  -12
seq0001   	    -    -    -    -    -    -    -    -    -    -    -    -    -    -    -    -    -    -    -    -    -    -    -    -    -    -    -    -    -    -    -    -    -    -    -    -    -    -    -    -    -    -    -    -    -    -    -    -    -    -
seq0002   	    0  -50  -50  -50    -    -    -    -    -    -    -    -    -    -    -    -    -    -    -    -    -    -    -    -    -    -    -    -    -    -    -    -    -    -    -    -    -    -    -    -    -    -    -    -    -  -12  -12  -12  -12  -12
seq0003   	    0  -50  -50  -50    -    -    -    -    -    -    -    -    -    -    -    -    -    -    -    -    -    -    -    -    -    -    -    -    -    -    -    -    -    -    -    -    -    -    -    -    -    -    -    -    -  -12  -12  -12  -12  -12
seq0004   	    0  -50  -50  -50    -    -    -    -    -    -    -    -    -    -    -    -    -    -    -    -    -    -    -    -    -    -    -    -    -    -    -    -    -    -    -    -    -    -    -    -    -    -    -    -    -  -12  -12  -12  -12  -12
seq0005   	    0  -50  -50  -50    -    -    -    -    -    -    -    -    -    -    -    -    -    -    -    -    -    -    -    -    -    -    -    -    -    -    -    -    -    -    -    -    -    -    -    -    -    -    -    -    -  -12  -12  -12  -12  -12
seq0006   	    0  -50  -50  -50    -    -    -    -    -    -    -    -    -    -    -    -    -    -    -    -    -    -    -    -    -    -    -    -    -    -    -    -    -    -    -    -    -    -    -    -    -    -    -    -    -  -12  -12  -12  -12  -12
seq0007   	    0  -50  -50  -50    -    -    -    -    -    -    -    -    -    -    -    -    -    -    -    -    -    -    -    -    -    -    -    -    -    -    -    -    -    -    -    -    -    -    -    -    -    -    -    -    -  -12  -12  -12  -12  -12
seq0008   	    0  -50  -50  -50    -    -    -    -    -    -    -    -    -    -    -    -    -    -    -    -    -    -    -    -    -    -    -    -    -    -    -    -    -    -    -    -    -    -    -    -    -    -    -    -    -  -12  -12  -12  -12  -12
seq0009   	    0  -50  -50  -50    -    -    -    -    -    -    -    -    -    -    -    -    -    -    -    -    -    -    -    -    -    -    -    -    -    -    -    -    -    -    -    -    -    -    -    -    -    -    -    -    -  -12  -12  -12  -12  -12
seq0013   	    0  -50  -50  -50    -    -    -    -    -    -    -    -    -    -    -    -    -    -    -    -    -    -    -    -    -    -    -    -    -    -    -    -    -    -    -    -    -    -    -    -    -    -    -    -    -  -12  -12  -12  -12  -12
seq0014   	    0  -50  -50  -50    -    -    -    -    -    -    -    -    -    -    -    -    -    -    -    -    -    -    -    -    -    -    -    -    -    -    -    -    -    -    -    -    -    -    -    -    -    -    -    -    -  -12  -12  -12  -12  -12
seq0015   	    0  -50  -50  -50  -50  -50  -50    -    -    -    -    -    -    -    -    -    -    -    -    -    -    -    -    -    -    -    -    -    -    -    -    -    -    -    -    -    -    -    -    -    -    -    -    -    -  -12  -12  -12  -12  -12
seq0018   	    0  -50  -50  -50    -    -    -    -    -    -    -    -    -    -    -    -    -    -    -    -    -    -    -    -    -    -    -    -    -    -    -    -    -    -    -    -    -    -    -    -    -    -    -    -    -  -12  -12  -12  -12  -12
seq0020   	    0    0    0    0    0    0    0    0    0    0    0    0    0    0    0    0    0    0    0    0    0    0    0    0    0    0    0    0    0    0    0    0    0    0    0    0    0    0    0    0    0    0    0    0    0    0    0    0    0    0


(position)	   50

seq0000   	  -12
seq0001   	  -12
seq0002   	  -12
seq0003   	  -12
seq0004   	  -12
seq0005   	    -
seq0006   	    -
seq0007   	    -
seq0008   	  -12
seq0009   	  -12
seq0013   	  -12
seq0014   	  -12
seq0015   	  -12
seq0018   	  -12
seq0020   	    0


[INFORMATION] The original $commoner_shift_flank = -12. Thus, we will shift the entire reconstructed MSA ...

<< REVISED Output of 'map_shifts_respos_bw_2msas' >>

New ($shift_lf, $shift_rf) = (0, 0) .

[ New Shifts in the Reconstructed MSA ]

(position)	    0    1    2    3    4    5    6    7    8    9   10   11   12   13   14   15   16   17   18   19   20   21   22   23   24   25   26   27   28   29   30   31   32   33   34   35   36   37   38   39   40   41   42   43   44   45   46   47   48   49

seq0000   	    -    -    -    -    -    -    -    -    -    -    -    -   12  -38  -38  -38    -    -    -    -    -    -    -    -    -    -    -    -    -    -    -    -    -    -    -    -    -    -    -    -    -    -    -    -    -    -    -    -    -    -
seq0001   	    -    -    -    -    -    -    -    -    -    -    -    -    -    -    -    -    -    -    -    -    -    -    -    -    -    -    -    -    -    -    -    -    -    -    -    -    -    -    -    -    -    -    -    -    -    -    -    -    -    -
seq0002   	    -    -    -    -    -    -    -    -    -    -    -    -   12  -38  -38  -38    -    -    -    -    -    -    -    -    -    -    -    -    -    -    -    -    -    -    -    -    -    -    -    -    -    -    -    -    -    -    -    -    -    -
seq0003   	    -    -    -    -    -    -    -    -    -    -    -    -   12  -38  -38  -38    -    -    -    -    -    -    -    -    -    -    -    -    -    -    -    -    -    -    -    -    -    -    -    -    -    -    -    -    -    -    -    -    -    -
seq0004   	    -    -    -    -    -    -    -    -    -    -    -    -   12  -38  -38  -38    -    -    -    -    -    -    -    -    -    -    -    -    -    -    -    -    -    -    -    -    -    -    -    -    -    -    -    -    -    -    -    -    -    -
seq0005   	    -    -    -    -    -    -    -    -    -    -    -    -   12  -38  -38  -38    -    -    -    -    -    -    -    -    -    -    -    -    -    -    -    -    -    -    -    -    -    -    -    -    -    -    -    -    -    -    -    -    -    -
seq0006   	    -    -    -    -    -    -    -    -    -    -    -    -   12  -38  -38  -38    -    -    -    -    -    -    -    -    -    -    -    -    -    -    -    -    -    -    -    -    -    -    -    -    -    -    -    -    -    -    -    -    -    -
seq0007   	    -    -    -    -    -    -    -    -    -    -    -    -   12  -38  -38  -38    -    -    -    -    -    -    -    -    -    -    -    -    -    -    -    -    -    -    -    -    -    -    -    -    -    -    -    -    -    -    -    -    -    -
seq0008   	    -    -    -    -    -    -    -    -    -    -    -    -   12  -38  -38  -38    -    -    -    -    -    -    -    -    -    -    -    -    -    -    -    -    -    -    -    -    -    -    -    -    -    -    -    -    -    -    -    -    -    -
seq0009   	    -    -    -    -    -    -    -    -    -    -    -    -   12  -38  -38  -38    -    -    -    -    -    -    -    -    -    -    -    -    -    -    -    -    -    -    -    -    -    -    -    -    -    -    -    -    -    -    -    -    -    -
seq0013   	    -    -    -    -    -    -    -    -    -    -    -    -   12  -38  -38  -38    -    -    -    -    -    -    -    -    -    -    -    -    -    -    -    -    -    -    -    -    -    -    -    -    -    -    -    -    -    -    -    -    -    -
seq0014   	    -    -    -    -    -    -    -    -    -    -    -    -   12  -38  -38  -38    -    -    -    -    -    -    -    -    -    -    -    -    -    -    -    -    -    -    -    -    -    -    -    -    -    -    -    -    -    -    -    -    -    -
seq0015   	    -    -    -    -    -    -    -    -    -    -    -    -   12  -38  -38  -38  -38  -38  -38    -    -    -    -    -    -    -    -    -    -    -    -    -    -    -    -    -    -    -    -    -    -    -    -    -    -    -    -    -    -    -
seq0018   	    -    -    -    -    -    -    -    -    -    -    -    -   12  -38  -38  -38    -    -    -    -    -    -    -    -    -    -    -    -    -    -    -    -    -    -    -    -    -    -    -    -    -    -    -    -    -    -    -    -    -    -
seq0020   	    -    -    -    -    -    -    -    -    -    -    -    -   12   12   12   12   12   12   12   12   12   12   12   12   12   12   12   12   12   12   12   12   12   12   12   12   12   12   12   12   12   12   12   12   12   12   12   12   12   12


(position)	   50   51   52   53   54   55   56   57   58   59   60   61   62

seq0000   	    -    -    -    -    -    -    -    0    0    0    0    0    0
seq0001   	    -    -    -    -    -    -    -    -    -    -    -    -    0
seq0002   	    -    -    -    -    -    -    -    0    0    0    0    0    0
seq0003   	    -    -    -    -    -    -    -    0    0    0    0    0    0
seq0004   	    -    -    -    -    -    -    -    0    0    0    0    0    0
seq0005   	    -    -    -    -    -    -    -    0    0    0    0    0    -
seq0006   	    -    -    -    -    -    -    -    0    0    0    0    0    -
seq0007   	    -    -    -    -    -    -    -    0    0    0    0    0    -
seq0008   	    -    -    -    -    -    -    -    0    0    0    0    0    0
seq0009   	    -    -    -    -    -    -    -    0    0    0    0    0    0
seq0013   	    -    -    -    -    -    -    -    0    0    0    0    0    0
seq0014   	    -    -    -    -    -    -    -    0    0    0    0    0    0
seq0015   	    -    -    -    -    -    -    -    0    0    0    0    0    0
seq0018   	    -    -    -    -    -    -    -    0    0    0    0    0    0
seq0020   	   12   12   12   12   12   12   12   12   12   12   12   12   12


<<<<< Preliminary (2): Put together the mapped position shifts into some Classes ... >>>>>

<< Output of 'br_list_classes_shift_respos' >>

$commoner_shift_flank = 0 .


<<<<< Preliminary (3'): For each MINI-class of shifts, parsimoniously infer the branch(es) separating the affected sequences from the rest. >>>>>

<<<<< ADDITIONAL Preliminary Process (3.5'): Split mini-classes each of which consists of unnaturally remote sequences... >>>>>

... NO CHANGES were made ...


<<<<< Preliminary (4): Merge the MINI-classes of shifts. >>>>>

<<<<< Preliminary (5'): Identify 'trivial' MINI-blocks. >>>>>

<<<<< Preliminary (6): Identify gap-pattern blocks, calculate their Dollo parsimony scenarios, and the initial parsimony candidate scenario of each gapped segment in the segmental MSAs (reference & reconstructed). >>>>>

<<<<< Preliminary (7'): Lump together some neighboring MINI-blocks affecting the identical set of sequences. >>>>>

<< Output of 'lump_together_similar_blocks': Content of @{$composite_miniblocks} (#{composite_miniblocks} = 4) >>

Indx_cmp_miniblock	beg_cmb	end_cmb	mrca	indices,constituent,miniblocks	list,position,shifts	merger,types	indices,involved,seqs

0	12	12	27	2	12	n/a	0,2,3,4,5,6,7,8,9,10,11,12,13
1	12	62	28	3	12	n/a	14
2	13	15	27	0	-38	n/a	0,2,3,4,5,6,7,8,9,10,11,13
3	13	18	23	1	-38	n/a	12


<<<<< Preliminary (8): Reorganize the list of insertions/deletions in the initial candidate of parsimonious scenarios, for reference and reconstructed MSAs. >>>>>

<<< (1) For Reference MSA >>>

<<< (2) For Reconstructed MSA >>>

<<<<< Preliminary (9): Identify the pairs of 'equivalent' indel events in the reference & reconstructed MSAs...  >>>>>

<<<<< (i) MAIN PROCESS (1st Round)!!!: Associate each Composite 'MINI-Block' with (an) appropriate type(s) of MSA error(s)... (#{composite blocks} = 4) >>>>>


[[ Results of the Main Process (1st Round) ]]

[ Contents of @cblk_wise_cts_invlvd_indels ]

Indx_cmp_blk	#{rlv_indels}_ref	#{rlv_indels}_rec	#{rltd_indels}_ref	#{rltd_indels}_rec	#{other_involved}_ref	#{other_involved}_rec

0
1	2	1	0	0	0	0
2
3	1	0	0	1	0	2


[ Skipped Composite-Blocks (#{cblocks} = 2): 0, 2 . ]


[ Contents of @cblk_wise_msa_errors ]

Indx_cmp_blk	Indx_error	len_cblk_ref	len_cblk_rec	Type	br1:beg1:end1:stat_ue1/br2:beg2:end2:stat_ue2/...(ref)	br1:beg1:end1:stat_ue1/br2:beg2:end2:stat_ue2/...(rec)

0	Skipped!!(NO_RELEVANT_BRANCH)
1	0	51	51	Complex(???)	27:51:62:-/28:1:50:-	28:19:56:-
2	Skipped!!(NO_RELEVANT_BRANCH)
3	0	6	6	Incomplete-Collapse-of-Independent-Insertions(+overshoot(??))(+2)(?)	28:1:50:-/23:54:56:-	26:16:18:X/19:16:18:X/22:16:18:X


[ Contents of %indel_ref2assoc_cblks ]

Br:beg:end(ref)	indices,of,associated,composite-blocks

2:0:61	{Equivalent to '2:12:61'(rec)}
28:1:50	1,3
27:51:62	1
23:54:56	3
14:62:62	{Equivalent to '14:62:62'(rec)}


[ Contents of %indel_rec2assoc_cblks ]

Br:beg:end(rec)	indices,of,associated,composite-blocks

2:12:61	{Equivalent to '2:0:61'(ref)}
26:16:18	3
22:16:18	3
19:16:18	3
28:19:56	1
14:62:62	{Equivalent to '14:62:62'(ref)}


<<<< (ii) MAIN PROCESS (2nd Round)!!: Attempt to 'hard-link' skipped composite 'MINI-Block's to non-skipped ones, and to resolve Composite 'MINI-Block's associated with 'Complex' errors... >>>>

[[ Interim Results ]]

[ Contents of %cb2hard_linked (#{keys} = 2) ]

Indx_cmp_blk	=> [indices,cblks,hard,linked,by,the,key]

0	=> [1],
2	=> [3],


[ Contents of %cb2hard_linking (#{keys} = 2) ]

Indx_cmp_blk	=> [indices,cblks,hard,linking,the,key]

1	=> [0],
3	=> [2],


[ 'Soft-linked' pairs of composite-blocks (#{pairs} = 1) ]

Indx_cblk_A	indx_cblk_B

3	1


[[ Results of the Main Process (2nd Round) ]]

[ For the 1 th pair: (3, 1) ]


{ The representative path is: 3  -> 1 }


( Rough frameworks of the 1st- & 2nd-moved c-blocks )

Subject_c-block	beg_cb	end_cb	shift_le	shift_re	rlv_branch	indices,invlvd,seqs,le	indices,invlvd,seqs,re

1st(intermediate)	13	18	-38	-38	23	0,2,3,4,5,6,7,8,9,10,11,12,13	12
2nd(reconstructed)	12	62	12	12	28	0,2,3,4,5,6,7,8,9,10,11,12,13,14	14


( Errors associated with the c-blocks )

Subject_c-block	Type	br1:beg1:end1:stat_ue1/br2:beg2:end2:stat_ue2/...(before)	br1:beg1:end1:stat_ue1/br2:beg2:end2:stat_ue2/...(after)

1st(intermediate)	Incomplete-Collapse-of-Independent-Insertions(+overshoot(??))(+2)(?)	28:1:50:-/23:54:56:-	26:16:18:X/19:16:18:X/22:16:18:X
2nd(reconstructed)	Complex(???)	28:19:50:-/28:1:12:-	28:19:56:-
