# Supplementary material for: Characterization of multiple sequence alignment errors using complete-likelihood score and position-shift map
Source: BMC Bioinformatics. 2016 Mar 18;17:133. doi: 10.1186/s12859-016-0945-5 (PMC4799563; doi:10.1186/s12859-016-0945-5)
Supplement: Additional file 3: — A ZIP archive, containing the results of our manual validation analyses of our prototype Perl script to classify MSA errors into various types. See “README.txt” contained in it for its synoptic explanation. (ZIP 1247 kb) [file 12859_2016_945_MOESM3_ESM.zip › additional_file_3/TEST_Outputs/Test_MAFFT/class_0001/lclid_0000002/LogFiles/log_seg_anal.5.txt]

<<<<< Input Tree (Top_node = 29) >>>>>

( seq0020{28}:0.1529, ( seq0018{26}:0.1741, ( ( seq0015{23}:0.1492, ( seq0013{20}:0.1827, seq0014{21}:0.1659 ){22}:0.0049 ){24}:0.0297, ( ( seq0008{16}:0.0865, seq0009{17}:0.1286 ){18}:0.0335, ( ( seq0005{10}:0.0368, ( seq0006{11}:0.0286, seq0007{12}:0.0362 ){13}:0.0065 ){14}:0.0368, ( ( seq0000{1}:0.0054, seq0001{2}:0.0081 ){3}:0.0232, ( seq0002{4}:0.0189, ( seq0003{5}:0.0124, seq0004{6}:0.0108 ){7}:0.0070 ){8}:0.0270 ){9}:0.0205 ){15}:0.0703 ){19}:0.0383 ){25}:0.0314 ){27}:0.0130 ){29};


<<<<< Input MSA >>>>>

#{Sequences} = 15 .
#{Sites in the segment}_ref = 104 ,
#{Sites in the segment}_rec = 103 .


<< Correspondence between sequence IDs and sequence indices >>

Indx:	Seq_ID

0:	seq0000
1:	seq0001
2:	seq0002
3:	seq0003
4:	seq0004
5:	seq0005
6:	seq0006
7:	seq0007
8:	seq0008
9:	seq0009
10:	seq0013
11:	seq0014
12:	seq0015
13:	seq0018
14:	seq0020


<< Original Segment of the Reference Alignment: >>

(position)     000000000000000000000000000000000000000000000000000000000000
               000000000011111111112222222222333333333344444444445555555555
               012345678901234567890123456789012345678901234567890123456789
                                                                           
seq0000        TCCGGTCGCCGATCT---GTGTTGCTTCCCTTGTGGGGTGTCAGA-CGCTGG--------
seq0001        TCCGGTCGCCGATCT---GTGTTGCTTCCCTTGTGGGGTGTCAGA-CGCTGG--------
seq0002        CCCGGTCGCCGATCG---GTGTTGCTTCCCTTGTGGGGTGTCAGA-CGCTGG--------
seq0003        TCCGGTC--CGATCT---GTGTTGCTTCCCTTGTGGGGTATCAGA-CGCTGG--------
seq0004        TCCGGTCGCCGATCT---GTGTTGCTTCCCTTGTGGGGTGTCAGA-CGCTGG--------
seq0005        GCCGGTCGCCGATAT---GTGTTGCTTCTCTTGTGGGGGACCCGA-CGCTGG--------
seq0006        GCCGGTTGCCGATCT---GTGTTGCTTCCCTTGTGGGGGATCCGA-CGCTGG--------
seq0007        GCCGGTCGCCGATCT---GTGTTGCTTCCCTTGTGGGGGATCCGA-CGCTGG--------
seq0008        ------------------------------------------------------------
seq0009        TCCGGTCACCGATCT---GTGTGGCTTCCCTGTTGGTGGAGCCGA-CACTAGTATTAGAC
seq0013        TCCGGCGTCCGATTT---GTGTTGCTTCCCTTGTGGGGGCGCCAA-CGCTGGTCTTCAAT
seq0014        TCCGGTGTACGATCT---ATGTCGCTTTCCGTGTGGGGGGGTAAA-CGCTGGCCTTCGAT
seq0015        TCCGTAGTGCGATCT---GAGTTGCTTCCCTTGTGGGGGGGTAAA-CGCTGGTCTTCGAG
seq0018        GCGGGTGACCGATCT---GTTCTGCTTCCCTTGTGGGGGAGCCGATTGCTGGTAGTCGGT
seq0020        TCAGGTGGCCGATCTGGAGTATTGCTTCCGTTTGGGGGGGGCCGA-CGCTGGTATTCGAT

(position)     00000000000000000000000000000000000000001111
               66666666667777777777888888888899999999990000
               01234567890123456789012345678901234567890123
                                                           
seq0000        --------------------------------------------
seq0001        --------------------------------------------
seq0002        --------------------------------------------
seq0003        --------------------------------------------
seq0004        --------------------------------------------
seq0005        --------------------------------------------
seq0006        --------------------------------------------
seq0007        --------------------------------------------
seq0008        --------ATGAGTT-AGAACATAATCC--TG-T-AAC----CA
seq0009        TAAGGGGTATGAGTT-AGAACATATTCG--TG-TGAAC----AA
seq0013        TAT---GGA-GAG-TAAGATCCTATTAC--CG-T-AACCATGAA
seq0014        TAT---GGATGAGGTAAGAGCCCATTAT--TC-A-AACGAAGAA
seq0015        TAT---GGATGAGTTAAGATTCTATTAC--TG-C-AATCCACGA
seq0018        TACGATTGACGAGCTTTGATCGTATTAC--TG-T-TACTAAGAA
seq0020        TATGAAGGAAGAGTTATCATCATATTACATAGAT-AAGCAAGAA


<< Original Segment of the Reconstructed Alignment: >>

(position)     000000000000000000000000000000000000000000000000000000000000
               000000000011111111112222222222333333333344444444445555555555
               012345678901234567890123456789012345678901234567890123456789
                                                                           
seq0000        TCCGGTCGCCGATCT---GTGTTGCTTCCCTTGTGGGGTGTCAGA-CGCTGG--------
seq0001        TCCGGTCGCCGATCT---GTGTTGCTTCCCTTGTGGGGTGTCAGA-CGCTGG--------
seq0002        CCCGGTCGCCGATCG---GTGTTGCTTCCCTTGTGGGGTGTCAGA-CGCTGG--------
seq0003        TCCGGT--CCGATCT---GTGTTGCTTCCCTTGTGGGGTATCAGA-CGCTGG--------
seq0004        TCCGGTCGCCGATCT---GTGTTGCTTCCCTTGTGGGGTGTCAGA-CGCTGG--------
seq0005        GCCGGTCGCCGATAT---GTGTTGCTTCTCTTGTGGGGGACCCGA-CGCTGG--------
seq0006        GCCGGTTGCCGATCT---GTGTTGCTTCCCTTGTGGGGGATCCGA-CGCTGG--------
seq0007        GCCGGTCGCCGATCT---GTGTTGCTTCCCTTGTGGGGGATCCGA-CGCTGG--------
seq0008        A-----------------------------------------------------------
seq0009        TCCGGTCACCGATCT---GTGTGGCTTCCCTGTTGGTGGAGCCGA-CACTAGTATTAGAC
seq0013        TCCGGCGTCCGATTT---GTGTTGCTTCCCTTGTGGGGGCGCCAA-CGCTGGTCTTCAAT
seq0014        TCCGGTGTACGATCT---ATGTCGCTTTCCGTGTGGGGGGGTAAA-CGCTGGCCTTCGAT
seq0015        TCCGTAGTGCGATCT---GAGTTGCTTCCCTTGTGGGGGGGTAAA-CGCTGGTCTTCGAG
seq0018        GCGGGTGACCGATCT---GTTCTGCTTCCCTTGTGGGGGAGCCGATTGCTGGTAGTCGGT
seq0020        TCAGGTGGCCGATCTGGAGTATTGCTTCCGTTTGGGGGGGGCCGA-CGCTGGTATTCGAT

(position)     0000000000000000000000000000000000000000111
               6666666666777777777788888888889999999999000
               0123456789012345678901234567890123456789012
                                                          
seq0000        -------------------------------------------
seq0001        -------------------------------------------
seq0002        -------------------------------------------
seq0003        -------------------------------------------
seq0004        -------------------------------------------
seq0005        -------------------------------------------
seq0006        -------------------------------------------
seq0007        -------------------------------------------
seq0008        ----------TGAGTTAGAACATAATCC---TGT----AACCA
seq0009        TAAGGGGTA-TGAGTTAGAACATATTCG---TGT---GAACAA
seq0013        TATGGA-----GAGTAAGATCCTATTAC---CGTAACCATGAA
seq0014        TATGGAT---GAGGTAAGAGCCCATTAT---TCAAACGAAGAA
seq0015        TATGGAT---GAGTTAAGATTCTATTAC---TGCAATCCACGA
seq0018        TACGATTGACGAGCTTTGATCGTATTAC---TGTTACTAAGAA
seq0020        TATGAAGGAAGAGTTATCATCATATTACATAGATAAGCAAGAA


<<<<< Preliminary (0): Map the residue numbers onto the reference & reconstructed MSAs... >>>>>

<<<<< Preliminary (1): Map the position shifts (from reference to reconstructed) onto the Reconstructed MSA... >>>>>

<< Output of 'map_shifts_respos_bw_2msas' >>

($shift_lf, $shift_rf) = (0, -1) .

[ Shifts in the Reconstructed MSA ]

(position)	    0    1    2    3    4    5    6    7    8    9   10   11   12   13   14   15   16   17   18   19   20   21   22   23   24   25   26   27   28   29   30   31   32   33   34   35   36   37   38   39   40   41   42   43   44   45   46   47   48   49

seq0000   	    0    0    0    0    0    0    0    0    0    0    0    0    0    0    0    -    -    -    0    0    0    0    0    0    0    0    0    0    0    0    0    0    0    0    0    0    0    0    0    0    0    0    0    0    0    -    0    0    0    0
seq0001   	    0    0    0    0    0    0    0    0    0    0    0    0    0    0    0    -    -    -    0    0    0    0    0    0    0    0    0    0    0    0    0    0    0    0    0    0    0    0    0    0    0    0    0    0    0    -    0    0    0    0
seq0002   	    0    0    0    0    0    0    0    0    0    0    0    0    0    0    0    -    -    -    0    0    0    0    0    0    0    0    0    0    0    0    0    0    0    0    0    0    0    0    0    0    0    0    0    0    0    -    0    0    0    0
seq0003   	    0    0    0    0    0    0    -    -    2    0    0    0    0    0    0    -    -    -    0    0    0    0    0    0    0    0    0    0    0    0    0    0    0    0    0    0    0    0    0    0    0    0    0    0    0    -    0    0    0    0
seq0004   	    0    0    0    0    0    0    0    0    0    0    0    0    0    0    0    -    -    -    0    0    0    0    0    0    0    0    0    0    0    0    0    0    0    0    0    0    0    0    0    0    0    0    0    0    0    -    0    0    0    0
seq0005   	    0    0    0    0    0    0    0    0    0    0    0    0    0    0    0    -    -    -    0    0    0    0    0    0    0    0    0    0    0    0    0    0    0    0    0    0    0    0    0    0    0    0    0    0    0    -    0    0    0    0
seq0006   	    0    0    0    0    0    0    0    0    0    0    0    0    0    0    0    -    -    -    0    0    0    0    0    0    0    0    0    0    0    0    0    0    0    0    0    0    0    0    0    0    0    0    0    0    0    -    0    0    0    0
seq0007   	    0    0    0    0    0    0    0    0    0    0    0    0    0    0    0    -    -    -    0    0    0    0    0    0    0    0    0    0    0    0    0    0    0    0    0    0    0    0    0    0    0    0    0    0    0    -    0    0    0    0
seq0008   	  -68    -    -    -    -    -    -    -    -    -    -    -    -    -    -    -    -    -    -    -    -    -    -    -    -    -    -    -    -    -    -    -    -    -    -    -    -    -    -    -    -    -    -    -    -    -    -    -    -    -
seq0009   	    0    0    0    0    0    0    0    0    0    0    0    0    0    0    0    -    -    -    0    0    0    0    0    0    0    0    0    0    0    0    0    0    0    0    0    0    0    0    0    0    0    0    0    0    0    -    0    0    0    0
seq0013   	    0    0    0    0    0    0    0    0    0    0    0    0    0    0    0    -    -    -    0    0    0    0    0    0    0    0    0    0    0    0    0    0    0    0    0    0    0    0    0    0    0    0    0    0    0    -    0    0    0    0
seq0014   	    0    0    0    0    0    0    0    0    0    0    0    0    0    0    0    -    -    -    0    0    0    0    0    0    0    0    0    0    0    0    0    0    0    0    0    0    0    0    0    0    0    0    0    0    0    -    0    0    0    0
seq0015   	    0    0    0    0    0    0    0    0    0    0    0    0    0    0    0    -    -    -    0    0    0    0    0    0    0    0    0    0    0    0    0    0    0    0    0    0    0    0    0    0    0    0    0    0    0    -    0    0    0    0
seq0018   	    0    0    0    0    0    0    0    0    0    0    0    0    0    0    0    -    -    -    0    0    0    0    0    0    0    0    0    0    0    0    0    0    0    0    0    0    0    0    0    0    0    0    0    0    0    0    0    0    0    0
seq0020   	    0    0    0    0    0    0    0    0    0    0    0    0    0    0    0    0    0    0    0    0    0    0    0    0    0    0    0    0    0    0    0    0    0    0    0    0    0    0    0    0    0    0    0    0    0    -    0    0    0    0


(position)	   50   51   52   53   54   55   56   57   58   59   60   61   62   63   64   65   66   67   68   69   70   71   72   73   74   75   76   77   78   79   80   81   82   83   84   85   86   87   88   89   90   91   92   93   94   95   96   97   98   99

seq0000   	    0    0    -    -    -    -    -    -    -    -    -    -    -    -    -    -    -    -    -    -    -    -    -    -    -    -    -    -    -    -    -    -    -    -    -    -    -    -    -    -    -    -    -    -    -    -    -    -    -    -
seq0001   	    0    0    -    -    -    -    -    -    -    -    -    -    -    -    -    -    -    -    -    -    -    -    -    -    -    -    -    -    -    -    -    -    -    -    -    -    -    -    -    -    -    -    -    -    -    -    -    -    -    -
seq0002   	    0    0    -    -    -    -    -    -    -    -    -    -    -    -    -    -    -    -    -    -    -    -    -    -    -    -    -    -    -    -    -    -    -    -    -    -    -    -    -    -    -    -    -    -    -    -    -    -    -    -
seq0003   	    0    0    -    -    -    -    -    -    -    -    -    -    -    -    -    -    -    -    -    -    -    -    -    -    -    -    -    -    -    -    -    -    -    -    -    -    -    -    -    -    -    -    -    -    -    -    -    -    -    -
seq0004   	    0    0    -    -    -    -    -    -    -    -    -    -    -    -    -    -    -    -    -    -    -    -    -    -    -    -    -    -    -    -    -    -    -    -    -    -    -    -    -    -    -    -    -    -    -    -    -    -    -    -
seq0005   	    0    0    -    -    -    -    -    -    -    -    -    -    -    -    -    -    -    -    -    -    -    -    -    -    -    -    -    -    -    -    -    -    -    -    -    -    -    -    -    -    -    -    -    -    -    -    -    -    -    -
seq0006   	    0    0    -    -    -    -    -    -    -    -    -    -    -    -    -    -    -    -    -    -    -    -    -    -    -    -    -    -    -    -    -    -    -    -    -    -    -    -    -    -    -    -    -    -    -    -    -    -    -    -
seq0007   	    0    0    -    -    -    -    -    -    -    -    -    -    -    -    -    -    -    -    -    -    -    -    -    -    -    -    -    -    -    -    -    -    -    -    -    -    -    -    -    -    -    -    -    -    -    -    -    -    -    -
seq0008   	    -    -    -    -    -    -    -    -    -    -    -    -    -    -    -    -    -    -    -    -    1    1    1    1    1    1    0    0    0    0    0    0    0    0    0    0    0    0    -    -    -    1    1    0    -    -    -    -    3    3
seq0009   	    0    0    0    0    0    0    0    0    0    0    0    0    0    0    0    0    0    0    0    -    1    1    1    1    1    1    0    0    0    0    0    0    0    0    0    0    0    0    -    -    -    1    1    0    -    -    -    3    3    3
seq0013   	    0    0    0    0    0    0    0    0    0    0    0    0    0   -3   -3   -3    -    -    -    -    -    1    1    1    0    0    0    0    0    0    0    0    0    0    0    0    0    0    -    -    -    1    1    0   -1   -1   -1   -1   -1   -1
seq0014   	    0    0    0    0    0    0    0    0    0    0    0    0    0   -3   -3   -3   -3    -    -    -    0    0    0    0    0    0    0    0    0    0    0    0    0    0    0    0    0    0    -    -    -    1    1    0   -1   -1   -1   -1   -1   -1
seq0015   	    0    0    0    0    0    0    0    0    0    0    0    0    0   -3   -3   -3   -3    -    -    -    0    0    0    0    0    0    0    0    0    0    0    0    0    0    0    0    0    0    -    -    -    1    1    0   -1   -1   -1   -1   -1   -1
seq0018   	    0    0    0    0    0    0    0    0    0    0    0    0    0    0    0    0    0    0    0    0    0    0    0    0    0    0    0    0    0    0    0    0    0    0    0    0    0    0    -    -    -    1    1    0   -1   -1   -1   -1   -1   -1
seq0020   	    0    0    0    0    0    0    0    0    0    0    0    0    0    0    0    0    0    0    0    0    0    0    0    0    0    0    0    0    0    0    0    0    0    0    0    0    0    0    0    0    0    0    0    0   -1   -1   -1   -1   -1   -1


(position)	  100  101  102

seq0000   	    -    -    -
seq0001   	    -    -    -
seq0002   	    -    -    -
seq0003   	    -    -    -
seq0004   	    -    -    -
seq0005   	    -    -    -
seq0006   	    -    -    -
seq0007   	    -    -    -
seq0008   	    3   -1   -1
seq0009   	    3   -1   -1
seq0013   	   -1   -1   -1
seq0014   	   -1   -1   -1
seq0015   	   -1   -1   -1
seq0018   	   -1   -1   -1
seq0020   	   -1   -1   -1


<<<<< Preliminary (2): Put together the mapped position shifts into some Classes ... >>>>>

<< Output of 'br_list_classes_shift_respos' >>

$commoner_shift_flank = 0 .


<<<<< Preliminary (3'): For each MINI-class of shifts, parsimoniously infer the branch(es) separating the affected sequences from the rest. >>>>>

<<<<< ADDITIONAL Preliminary Process (3.5'): Split mini-classes each of which consists of unnaturally remote sequences... >>>>>

... NO CHANGES were made ...


<<<<< Preliminary (4): Merge the MINI-classes of shifts. >>>>>

<<<<< Preliminary (5'): Identify 'trivial' MINI-blocks. >>>>>

<<<<< Preliminary (6): Identify gap-pattern blocks, calculate their Dollo parsimony scenarios, and the initial parsimony candidate scenario of each gapped segment in the segmental MSAs (reference & reconstructed). >>>>>

<<<<< Preliminary (7'): Lump together some neighboring MINI-blocks affecting the identical set of sequences. >>>>>

<< Output of 'lump_together_similar_blocks': Content of @{$composite_miniblocks} (#{composite_miniblocks} = 11) >>

Indx_cmp_miniblock	beg_cmb	end_cmb	mrca	indices,constituent,miniblocks	list,position,shifts	merger,types	indices,involved,seqs

0	0	0	16	0	-68	n/a	8
1	8	8	5	12	2	n/a	3
2	63	65	20	2	-3	n/a	10
3	63	66	24	1	-3	n/a	11,12
4	70	75	18	10	1	n/a	8,9
5	71	73	20	11	1	n/a	10
6	91	92	27	9	1	n/a	8,9,10,11,12,13
7	94	102	29	3	-1	n/a	10,11,12,13,14
8	97	100	17	14	3	n/a	9
9	98	100	16	13	3	n/a	8
10	101	102	18	4	-1	n/a	8,9


<<<<< Preliminary (8): Reorganize the list of insertions/deletions in the initial candidate of parsimonious scenarios, for reference and reconstructed MSAs. >>>>>

<<< (1) For Reference MSA >>>

<<< (2) For Reconstructed MSA >>>

<<<<< Preliminary (9): Identify the pairs of 'equivalent' indel events in the reference & reconstructed MSAs...  >>>>>

<<<<< (i) MAIN PROCESS (1st Round)!!!: Associate each Composite 'MINI-Block' with (an) appropriate type(s) of MSA error(s)... (#{composite blocks} = 11) >>>>>


[[ Results of the Main Process (1st Round) ]]

[ Contents of @cblk_wise_cts_invlvd_indels ]

Indx_cmp_blk	#{rlv_indels}_ref	#{rlv_indels}_rec	#{rltd_indels}_ref	#{rltd_indels}_rec	#{other_involved}_ref	#{other_involved}_rec

0	1	1	0	0	0	0
1	1	1	0	0	0	0
2	1	1	0	0	0	0
3	1	1	0	0	0	0
4	0	0	1	1	0	0
5	2	1	0	0	0	0
6
7	1	1	1	1	0	0
8	1	0	0	1	0	0
9	0	1	1	0	0	0
10	0	0	2	1	0	0


[ Skipped Composite-Blocks (#{cblocks} = 1): 6 . ]


[ Contents of @cblk_wise_msa_errors ]

Indx_cmp_blk	Indx_error	len_cblk_ref	len_cblk_rec	Type	br1:beg1:end1:stat_ue1/br2:beg2:end2:stat_ue2/...(ref)	br1:beg1:end1:stat_ue1/br2:beg2:end2:stat_ue2/...(rec)

0	0	1	1	Shift	16:0:67:X	16:1:68:X
1	0	1	1	Shift	5:7:8:X	5:6:7:X
2	0	3	3	Complex(???)	20:69:69:X	20:66:70:X
3	0	4	4	Complex(???)	24:63:65:X	24:67:68:X
4	0	6	6	Complex(???)	19:75:75:X	16:1:68:X
5	0	3	3	Merge(same-type)	20:69:69:X/20:73:73:X	20:66:70:X
6	Skipped!!(MULTIPLE_RELEVANT_BRANCHES(#{branches}=2))
7	0	9	9	Complex(???)	19:98:101:X/15:52:103:X	19:94:96:X/15:52:102:X
8	0	4	4	Complex(???)	17:94:94:-	16:97:97:X
9	0	3	3	Complex(???)	17:94:94:-	16:97:97:X
10	0	2	2	Complex	19:98:101:X/15:52:103:X	15:52:102:X


[ Contents of %indel_ref2assoc_cblks ]

Br:beg:end(ref)	indices,of,associated,composite-blocks

16:0:67	0
5:7:8	1
28:15:17	{Equivalent to '28:15:17'(rec)}
26:45:45	{Equivalent to '26:45:45'(rec)}
15:52:103	7,10
24:63:65	3
20:69:69	2,5
20:73:73	5
19:75:75	4
28:88:89	None
28:92:92	None
17:94:94	8,9
19:98:101	7,10


[ Contents of %indel_rec2assoc_cblks ]

Br:beg:end(rec)	indices,of,associated,composite-blocks

16:1:68	0,4
5:6:7	1
28:15:17	{Equivalent to '28:15:17'(ref)}
26:45:45	{Equivalent to '26:45:45'(ref)}
15:52:102	7,10
20:66:70	2,5
24:67:68	3
25:69:69	None
28:88:90	None
19:94:96	7
16:97:97	8,9


<<<< (ii) MAIN PROCESS (2nd Round)!!: Attempt to 'hard-link' skipped composite 'MINI-Block's to non-skipped ones, and to resolve Composite 'MINI-Block's associated with 'Complex' errors... >>>>

[[ Interim Results ]]

[ Contents of %cb2hard_linked (#{keys} = 2) ]

Indx_cmp_blk	=> [indices,cblks,hard,linked,by,the,key]

9	=> [8],
10	=> [7],


[ Contents of %cb2hard_linking (#{keys} = 2) ]

Indx_cmp_blk	=> [indices,cblks,hard,linking,the,key]

7	=> [10],
8	=> [9],


[ 'Soft-linked' pairs of composite-blocks (#{pairs} = 2) ]

Indx_cblk_A	indx_cblk_B

0	4
5	2


[[ Results of the Main Process (2nd Round) ]]

[ For the 1 th pair: (0, 4) ]

[ For the 2 th pair: (5, 2) ]


{ The representative path is: 5  -> 2 }


( Rough frameworks of the 1st- & 2nd-moved c-blocks )

Subject_c-block	beg_cb	end_cb	shift_le	shift_re	rlv_branch	indices,invlvd,seqs,le	indices,invlvd,seqs,re

1st(intermediate)	71	73	1	1	20	10	10
2nd(reconstructed)	63	65	-3	-3	20	10	10


( Errors associated with the c-blocks )

Subject_c-block	Type	br1:beg1:end1:stat_ue1/br2:beg2:end2:stat_ue2/...(before)	br1:beg1:end1:stat_ue1/br2:beg2:end2:stat_ue2/...(after)

1st(intermediate)	Complex(???)	20:69:69:X/20:73:73:X	20:70:70:X
2nd(reconstructed)	Complex	20:63:65:X/20:70:70:X/21:67:68:X	20:66:70:X
