# Supplementary material for: Characterization of multiple sequence alignment errors using complete-likelihood score and position-shift map
Source: BMC Bioinformatics. 2016 Mar 18;17:133. doi: 10.1186/s12859-016-0945-5 (PMC4799563; doi:10.1186/s12859-016-0945-5)
Supplement: Additional file 3: — A ZIP archive, containing the results of our manual validation analyses of our prototype Perl script to classify MSA errors into various types. See “README.txt” contained in it for its synoptic explanation. (ZIP 1247 kb) [file 12859_2016_945_MOESM3_ESM.zip › additional_file_3/TEST_Outputs/Test_MAFFT/class_0001/lclid_0000003/LogFiles/log_seg_anal.13.txt]

<<<<< Input Tree (Top_node = 29) >>>>>

( seq0020{28}:0.1529, ( seq0018{26}:0.1741, ( ( seq0015{23}:0.1492, ( seq0013{20}:0.1827, seq0014{21}:0.1659 ){22}:0.0049 ){24}:0.0297, ( ( seq0008{16}:0.0865, seq0009{17}:0.1286 ){18}:0.0335, ( ( seq0005{10}:0.0368, ( seq0006{11}:0.0286, seq0007{12}:0.0362 ){13}:0.0065 ){14}:0.0368, ( ( seq0000{1}:0.0054, seq0001{2}:0.0081 ){3}:0.0232, ( seq0002{4}:0.0189, ( seq0003{5}:0.0124, seq0004{6}:0.0108 ){7}:0.0070 ){8}:0.0270 ){9}:0.0205 ){15}:0.0703 ){19}:0.0383 ){25}:0.0314 ){27}:0.0130 ){29};


<<<<< Input MSA >>>>>

#{Sequences} = 15 .
#{Sites in the segment}_ref = 30 ,
#{Sites in the segment}_rec = 28 .


<< Correspondence between sequence IDs and sequence indices >>

Indx:	Seq_ID

0:	seq0000
1:	seq0001
2:	seq0002
3:	seq0003
4:	seq0004
5:	seq0005
6:	seq0006
7:	seq0007
8:	seq0008
9:	seq0009
10:	seq0013
11:	seq0014
12:	seq0015
13:	seq0018
14:	seq0020


<< Original Segment of the Reference Alignment: >>

(position)     000000000011111111112222222222
               012345678901234567890123456789
                                             
seq0000        ATCTAAAT--TTGTGCATTTGAA-CT--TG
seq0001        ATCTAAAT--TTGTGCATTTGAA-CT--TG
seq0002        ATCTAAAT--TTGTGCATTTGTA-AT--TG
seq0003        ATCTAAAT--TTGTGCATTTGTA-AT--TG
seq0004        ATCTAAAT--TTGTGCATTTGTA-AT--TG
seq0005        ACCTAAAT--TAGTGCATTTGAA-CT--TG
seq0006        ACCTAAAT--TTGTGCATTTGAA-CT--TG
seq0007        ACCTAAAT--TTGTGCATTTGAA-CT--TG
seq0008        AGCCAAAT--TTGTTCATTTCATG-T--TG
seq0009        ATCCAAAT--T-GTGCTTCTGAAG-T--TG
seq0013        TTCAAACTATTTGTGAGTGTGAAGCT--TG
seq0014        ---AAACT--TTGCCATTTGTAATCT----
seq0015        TAAAAACT--TTGTGCGAT---AGCT--TT
seq0018        CTCAATCT--TAGTGCAGTTGGTACTGATG
seq0020        ATCAAGCT--TCGTGCGTTTGGCGCT--CG


<< Original Segment of the Reconstructed Alignment: >>

(position)     0000000000111111111122222222
               0123456789012345678901234567
                                           
seq0000        ATCTAAATTTGTGCATTTG---AACTTG
seq0001        ATCTAAATTTGTGCATTTG---AACTTG
seq0002        ATCTAAATTTGTGCATTTG---TAATTG
seq0003        ATCTAAATTTGTGCATTTG---TAATTG
seq0004        ATCTAAATTTGTGCATTTG---TAATTG
seq0005        ACCTAAATTAGTGCATTTG---AACTTG
seq0006        ACCTAAATTTGTGCATTTG---AACTTG
seq0007        ACCTAAATTTGTGCATTTG---AACTTG
seq0008        AGCCAAATTTGTTCATTTC---ATGTTG
seq0009        ATCCAAA-TTGTGCTTCTG---AAGTTG
seq0013        TTCAAACTATTTGTGAGTGTGAAGCTTG
seq0014        ----AAACTTTGCCATTTG---TAATCT
seq0015        TAAAAACTTTGTGCGAT-----AGCTTT
seq0018        CTCAATCTTAGTGCAGTTGGTACTGATG
seq0020        ATCAAGCTTCGTGCGTTTGG--CGCTCG


<<<<< Preliminary (0): Map the residue numbers onto the reference & reconstructed MSAs... >>>>>

<<<<< Preliminary (1): Map the position shifts (from reference to reconstructed) onto the Reconstructed MSA... >>>>>

<< Output of 'map_shifts_respos_bw_2msas' >>

($shift_lf, $shift_rf) = (0, -2) .

[ Shifts in the Reconstructed MSA ]

(position)	    0    1    2    3    4    5    6    7    8    9   10   11   12   13   14   15   16   17   18   19   20   21   22   23   24   25   26   27

seq0000   	    0    0    0    0    0    0    0    0   -2   -2   -2   -2   -2   -2   -2   -2   -2   -2   -2    -    -    -    1    1    0    0   -2   -2
seq0001   	    0    0    0    0    0    0    0    0   -2   -2   -2   -2   -2   -2   -2   -2   -2   -2   -2    -    -    -    1    1    0    0   -2   -2
seq0002   	    0    0    0    0    0    0    0    0   -2   -2   -2   -2   -2   -2   -2   -2   -2   -2   -2    -    -    -    1    1    0    0   -2   -2
seq0003   	    0    0    0    0    0    0    0    0   -2   -2   -2   -2   -2   -2   -2   -2   -2   -2   -2    -    -    -    1    1    0    0   -2   -2
seq0004   	    0    0    0    0    0    0    0    0   -2   -2   -2   -2   -2   -2   -2   -2   -2   -2   -2    -    -    -    1    1    0    0   -2   -2
seq0005   	    0    0    0    0    0    0    0    0   -2   -2   -2   -2   -2   -2   -2   -2   -2   -2   -2    -    -    -    1    1    0    0   -2   -2
seq0006   	    0    0    0    0    0    0    0    0   -2   -2   -2   -2   -2   -2   -2   -2   -2   -2   -2    -    -    -    1    1    0    0   -2   -2
seq0007   	    0    0    0    0    0    0    0    0   -2   -2   -2   -2   -2   -2   -2   -2   -2   -2   -2    -    -    -    1    1    0    0   -2   -2
seq0008   	    0    0    0    0    0    0    0    0   -2   -2   -2   -2   -2   -2   -2   -2   -2   -2   -2    -    -    -    1    1    1    0   -2   -2
seq0009   	    0    0    0    0    0    0    0    -    1   -1   -2   -2   -2   -2   -2   -2   -2   -2   -2    -    -    -    1    1    1    0   -2   -2
seq0013   	    0    0    0    0    0    0    0    0    0    0    0    0    0    0    0    0    0    0    0    0    0    0    0    0    0    0   -2   -2
seq0014   	    -    -    -    -    1    1    1    1    1   -1   -1   -1   -1   -1   -1   -1   -1   -1   -1    -    -    -    2    2    2    2    2    2
seq0015   	    0    0    0    0    0    0    0    0   -2   -2   -2   -2   -2   -2   -2   -2   -2    -    -    -    -    -    0    0    0    0   -2   -2
seq0018   	    0    0    0    0    0    0    0    0   -2   -2   -2   -2   -2   -2   -2   -2   -2   -2   -2   -2   -2   -2   -2   -2   -2   -2   -2   -2
seq0020   	    0    0    0    0    0    0    0    0   -2   -2   -2   -2   -2   -2   -2   -2   -2   -2   -2   -2    -    -    0    0    0    0   -2   -2


[INFORMATION] The original $commoner_shift_flank = -2. Thus, we will shift the entire reconstructed MSA ...

<< REVISED Output of 'map_shifts_respos_bw_2msas' >>

New ($shift_lf, $shift_rf) = (0, 0) .

[ New Shifts in the Reconstructed MSA ]

(position)	    0    1    2    3    4    5    6    7    8    9   10   11   12   13   14   15   16   17   18   19   20   21   22   23   24   25   26   27   28   29

seq0000   	    -    -    2    2    2    2    2    2    2    2    0    0    0    0    0    0    0    0    0    0    0    -    -    -    3    3    2    2    0    0
seq0001   	    -    -    2    2    2    2    2    2    2    2    0    0    0    0    0    0    0    0    0    0    0    -    -    -    3    3    2    2    0    0
seq0002   	    -    -    2    2    2    2    2    2    2    2    0    0    0    0    0    0    0    0    0    0    0    -    -    -    3    3    2    2    0    0
seq0003   	    -    -    2    2    2    2    2    2    2    2    0    0    0    0    0    0    0    0    0    0    0    -    -    -    3    3    2    2    0    0
seq0004   	    -    -    2    2    2    2    2    2    2    2    0    0    0    0    0    0    0    0    0    0    0    -    -    -    3    3    2    2    0    0
seq0005   	    -    -    2    2    2    2    2    2    2    2    0    0    0    0    0    0    0    0    0    0    0    -    -    -    3    3    2    2    0    0
seq0006   	    -    -    2    2    2    2    2    2    2    2    0    0    0    0    0    0    0    0    0    0    0    -    -    -    3    3    2    2    0    0
seq0007   	    -    -    2    2    2    2    2    2    2    2    0    0    0    0    0    0    0    0    0    0    0    -    -    -    3    3    2    2    0    0
seq0008   	    -    -    2    2    2    2    2    2    2    2    0    0    0    0    0    0    0    0    0    0    0    -    -    -    3    3    3    2    0    0
seq0009   	    -    -    2    2    2    2    2    2    2    -    3    1    0    0    0    0    0    0    0    0    0    -    -    -    3    3    3    2    0    0
seq0013   	    -    -    2    2    2    2    2    2    2    2    2    2    2    2    2    2    2    2    2    2    2    2    2    2    2    2    2    2    0    0
seq0014   	    -    -    -    -    -    -    3    3    3    3    3    1    1    1    1    1    1    1    1    1    1    -    -    -    4    4    4    4    4    4
seq0015   	    -    -    2    2    2    2    2    2    2    2    0    0    0    0    0    0    0    0    0    -    -    -    -    -    2    2    2    2    0    0
seq0018   	    -    -    2    2    2    2    2    2    2    2    0    0    0    0    0    0    0    0    0    0    0    0    0    0    0    0    0    0    0    0
seq0020   	    -    -    2    2    2    2    2    2    2    2    0    0    0    0    0    0    0    0    0    0    0    0    -    -    2    2    2    2    0    0


<<<<< Preliminary (2): Put together the mapped position shifts into some Classes ... >>>>>

<< Output of 'br_list_classes_shift_respos' >>

$commoner_shift_flank = 0 .


<<<<< Preliminary (3'): For each MINI-class of shifts, parsimoniously infer the branch(es) separating the affected sequences from the rest. >>>>>

<<<<< ADDITIONAL Preliminary Process (3.5'): Split mini-classes each of which consists of unnaturally remote sequences... >>>>>

... The MINI-classes increased by 1 compared to the old set!! ...


<<<<< Preliminary (4): Merge the MINI-classes of shifts. >>>>>

<<<<< Preliminary (5'): Identify 'trivial' MINI-blocks. >>>>>

<<<<< Preliminary (6): Identify gap-pattern blocks, calculate their Dollo parsimony scenarios, and the initial parsimony candidate scenario of each gapped segment in the segmental MSAs (reference & reconstructed). >>>>>

<<<<< Preliminary (7'): Lump together some neighboring MINI-blocks affecting the identical set of sequences. >>>>>

<< Output of 'lump_together_similar_blocks': Content of @{$composite_miniblocks} (#{composite_miniblocks} = 12) >>

Indx_cmp_miniblock	beg_cmb	end_cmb	mrca	indices,constituent,miniblocks	list,position,shifts	merger,types	indices,involved,seqs

0	2	9	29	6	2	n/a	0,1,2,3,4,5,6,7,8,12,13,14
1	2	27	20	12	2	n/a	10
2	2	8	17	11	2	n/a	9
3	6	20	21	15,4	3,1	0	11
4	10	11	17	16,5	3,1	0	9
5	24	25	15	14	3	n/a	0,1,2,3,4,5,6,7
6	24	29	21	17	4	n/a	11
7	24	27	23	9	2	n/a	12
8	24	27	28	7	2	n/a	14
9	24	26	18	13	3	n/a	8,9
10	26	27	15	10	2	n/a	0,1,2,3,4,5,6,7
11	27	27	18	8	2	n/a	8,9


<<<<< Preliminary (8): Reorganize the list of insertions/deletions in the initial candidate of parsimonious scenarios, for reference and reconstructed MSAs. >>>>>

<<< (1) For Reference MSA >>>

<<< (2) For Reconstructed MSA >>>

<<<<< Preliminary (9): Identify the pairs of 'equivalent' indel events in the reference & reconstructed MSAs...  >>>>>

<<<<< (i) MAIN PROCESS (1st Round)!!!: Associate each Composite 'MINI-Block' with (an) appropriate type(s) of MSA error(s)... (#{composite blocks} = 12) >>>>>


[[ Results of the Main Process (1st Round) ]]

[ Contents of @cblk_wise_cts_invlvd_indels ]

Indx_cmp_blk	#{rlv_indels}_ref	#{rlv_indels}_rec	#{rltd_indels}_ref	#{rltd_indels}_rec	#{other_involved}_ref	#{other_involved}_rec

0	0	0	2	1	0	0
1	1	0	2	1	0	0
2	0	1	0	0	0	0
3	1	2	0	0	0	0
4	1	1	0	0	0	0
5	1	0	0	1	0	0
6	1	1	0	0	0	0
7	1	1	0	0	0	0
8	0	1	1	0	0	0
9	1	0	1	1	0	0
10	1	0	1	0	0	0
11	1	0	0	0	0	0


[ Skipped Composite-Blocks (#{cblocks} = 0):  . ]


[ Contents of @cblk_wise_msa_errors ]

Indx_cmp_blk	Indx_error	len_cblk_ref	len_cblk_rec	Type	br1:beg1:end1:stat_ue1/br2:beg2:end2:stat_ue2/...(ref)	br1:beg1:end1:stat_ue1/br2:beg2:end2:stat_ue2/...(rec)

0	0	8	8	Complex	20:8:9:-/21:0:2:X	21:2:5:X
1	0	26	26	Complex	20:8:9:-/21:28:29:X/21:0:2:X	21:2:5:X
2	0	7	7	Complex(???)	None	17:9:9:X
3	0	17	15	Complex(???)	21:0:2:X	21:2:5:X/21:21:23:X
4	0	4	2	Shift	17:11:11:X	17:9:9:X
5	0	2	2	Complex(???)	15:23:23:X	19:21:23:X
6	0	6	6	Complex(???)	21:28:29:X	21:21:23:X
7	0	4	4	Complex(???)	23:19:21:X	23:19:23:X
8	0	4	4	Complex(???)	26:26:27:-	27:22:23:-
9	0	3	3	Complex(???)	18:24:24:X/15:23:23:X	19:21:23:X
10	0	2	2	Complex(???)	15:23:23:X/18:24:24:X	None
11	0	1	1	Complex(???)	18:24:24:X	None


[ Contents of %indel_ref2assoc_cblks ]

Br:beg:end(ref)	indices,of,associated,composite-blocks

21:0:2	0,1,3
20:8:9	0,1
17:11:11	4
23:19:21	7
15:23:23	5,9,10
18:24:24	9,10,11
26:26:27	8
21:28:29	1,6


[ Contents of %indel_rec2assoc_cblks ]

Br:beg:end(rec)	indices,of,associated,composite-blocks

21:2:5	0,1,3
17:9:9	2,4
23:19:23	7
21:21:23	3,6
19:21:23	5,9
27:22:23	8


<<<< (ii) MAIN PROCESS (2nd Round)!!: Attempt to 'hard-link' skipped composite 'MINI-Block's to non-skipped ones, and to resolve Composite 'MINI-Block's associated with 'Complex' errors... >>>>

[[ Interim Results ]]

[ Contents of %cb2hard_linked (#{keys} = 3) ]

Indx_cmp_blk	=> [indices,cblks,hard,linked,by,the,key]

0	=> [1],
5	=> [9],
11	=> [10],


[ Contents of %cb2hard_linking (#{keys} = 3) ]

Indx_cmp_blk	=> [indices,cblks,hard,linking,the,key]

1	=> [0],
9	=> [5],
10	=> [11],


[ 'Soft-linked' pairs of composite-blocks (#{pairs} = 2) ]

Indx_cblk_A	indx_cblk_B

4	2
9	10


[[ Results of the Main Process (2nd Round) ]]

[ For the 1 th pair: (4, 2) ]


{ The representative path is: 4  -> 2 }


( Rough frameworks of the 1st- & 2nd-moved c-blocks )

Subject_c-block	beg_cb	end_cb	shift_le	shift_re	rlv_branch	indices,invlvd,seqs,le	indices,invlvd,seqs,re

1st(intermediate)	10	11	3	1	17	9	9
2nd(reconstructed)	2	8	2	2	17	9	9


( Errors associated with the c-blocks )

Subject_c-block	Type	br1:beg1:end1:stat_ue1/br2:beg2:end2:stat_ue2/...(before)	br1:beg1:end1:stat_ue1/br2:beg2:end2:stat_ue2/...(after)

1st(intermediate)	Complex(???)	17:11:11:X	17:7:9:X
2nd(reconstructed)	Merge(complementary)	17:7:9:X/17:0:1:-	17:9:9:X


[ For the 2 th pair: (9, 10) ]


{ The representative path is: 9  -> 10 }


( Rough frameworks of the 1st- & 2nd-moved c-blocks )

Subject_c-block	beg_cb	end_cb	shift_le	shift_re	rlv_branch	indices,invlvd,seqs,le	indices,invlvd,seqs,re

1st(intermediate)	22	24	1	1	18	0,1,2,3,4,5,6,7,8,9	8,9
2nd(reconstructed)	24	27	2	2	15	0,1,2,3,4,5,6,7,8,9	0,1,2,3,4,5,6,7,8,9


( Errors associated with the c-blocks )

Subject_c-block	Type	br1:beg1:end1:stat_ue1/br2:beg2:end2:stat_ue2/...(before)	br1:beg1:end1:stat_ue1/br2:beg2:end2:stat_ue2/...(after)

1st(intermediate)	Complex(???)	18:24:24:X/15:23:23:X	19:21:21:X
2nd(reconstructed)	Complex	19:21:21:X/19:26:27:X	19:21:23:X
