# Supplementary material for: Characterization of multiple sequence alignment errors using complete-likelihood score and position-shift map
Source: BMC Bioinformatics. 2016 Mar 18;17:133. doi: 10.1186/s12859-016-0945-5 (PMC4799563; doi:10.1186/s12859-016-0945-5)
Supplement: Additional file 3: — A ZIP archive, containing the results of our manual validation analyses of our prototype Perl script to classify MSA errors into various types. See “README.txt” contained in it for its synoptic explanation. (ZIP 1247 kb) [file 12859_2016_945_MOESM3_ESM.zip › additional_file_3/TEST_Outputs/Test_MAFFT/class_0001/lclid_0000003/LogFiles/log_seg_anal.22.txt]

<<<<< Input Tree (Top_node = 29) >>>>>

( seq0020{28}:0.1529, ( seq0018{26}:0.1741, ( ( seq0015{23}:0.1492, ( seq0013{20}:0.1827, seq0014{21}:0.1659 ){22}:0.0049 ){24}:0.0297, ( ( seq0008{16}:0.0865, seq0009{17}:0.1286 ){18}:0.0335, ( ( seq0005{10}:0.0368, ( seq0006{11}:0.0286, seq0007{12}:0.0362 ){13}:0.0065 ){14}:0.0368, ( ( seq0000{1}:0.0054, seq0001{2}:0.0081 ){3}:0.0232, ( seq0002{4}:0.0189, ( seq0003{5}:0.0124, seq0004{6}:0.0108 ){7}:0.0070 ){8}:0.0270 ){9}:0.0205 ){15}:0.0703 ){19}:0.0383 ){25}:0.0314 ){27}:0.0130 ){29};


<<<<< Input MSA >>>>>

#{Sequences} = 15 .
#{Sites in the segment}_ref = 63 ,
#{Sites in the segment}_rec = 59 .


<< Correspondence between sequence IDs and sequence indices >>

Indx:	Seq_ID

0:	seq0000
1:	seq0001
2:	seq0002
3:	seq0003
4:	seq0004
5:	seq0005
6:	seq0006
7:	seq0007
8:	seq0008
9:	seq0009
10:	seq0013
11:	seq0014
12:	seq0015
13:	seq0018
14:	seq0020


<< Original Segment of the Reference Alignment: >>

(position)     000000000011111111112222222222333333333344444444445555555555
               012345678901234567890123456789012345678901234567890123456789
                                                                           
seq0000        GCAT-------------------------------------------------TGCCAGA
seq0001        G-----------------------------------------------------------
seq0002        GGAT-------------------------------------------------TGCCAGA
seq0003        GGAT-------------------------------------------------TGCCAGA
seq0004        GGAT-------------------------------------------------TGCCAGA
seq0005        CCAC----GATGCTA-GTACGGGTGCGGTACAC----ACG-------CAGTC-TGCCAGA
seq0006        CCAC----GATGCTA-GTACCGGTGCGGAA-AC----ACG-------CAGTC-TGCCAGA
seq0007        CCAC----GATGCT------CGGTCCGGAA-AC----GCG-------CAGTC-TGCCAGA
seq0008        CGTT----GATGCTA-GAACCGGTGCGTAG-TCGATCA----------TGTC-TGCCAGA
seq0009        CCAT----GATGCTA-GAACCGGTGCGTAG-TC----ACG-------CTGTC-TCCCAGA
seq0013        CCATCCCAGCTGCTT-GGACCGTAGGGTAG-AC----ACGCTTTACCCTACC-TGTCCGA
seq0014        CCATCCAAGATGCTA-GAACCAGAGCGCCG-TC----ACG-------CTGCC-TTCCAGA
seq0015        CCATCCAAAGTGCTATGAAGTGGTGCGTAG-TC----ATG-------CTGCC-TGACTGA
seq0018        TCATCCGAGATGCTA-GATCCGCTGCGTAG-AC----ATA-------CTGCC-TGTCAAA
seq0020        CCATCCAAGAGGC---GCATCGGTGCCTTG-CA----ACG-------CTACCTTGCCCAA

(position)     666
               012
                  
seq0000        GTG
seq0001        ---
seq0002        GCG
seq0003        GCG
seq0004        GCG
seq0005        GCG
seq0006        GCG
seq0007        GCG
seq0008        GCG
seq0009        GAG
seq0013        GGG
seq0014        TCG
seq0015        GCG
seq0018        GGG
seq0020        GTG


<< Original Segment of the Reconstructed Alignment: >>

(position)     00000000001111111111222222222233333333334444444444555555555
               01234567890123456789012345678901234567890123456789012345678
                                                                          
seq0000        GCAT---------------------------------------------TGCCAGAGTG
seq0001        ----------------------------------------------------------G
seq0002        GGAT---------------------------------------------TGCCAGAGCG
seq0003        GGAT---------------------------------------------TGCCAGAGCG
seq0004        GGAT---------------------------------------------TGCCAGAGCG
seq0005        CCAC----GATGCTA-GTACGGGTGCGGTACAC-ACGCA-------GTCTGCCAGAGCG
seq0006        CCAC----GATGCTA-GTACCGGTGCGG-AAAC-ACGCA-------GTCTGCCAGAGCG
seq0007        CCAC----GATGCT------CGGTCCGG-AAAC-GCGCA-------GTCTGCCAGAGCG
seq0008        CGTT----GATGCTA-GAACCGGTGCGT-AGTCGATCAT-------GTCTGCCAGAGCG
seq0009        CCAT----GATGCTA-GAACCGGTGCGT-AGTC-ACGCT-------GTCTCCCAGAGAG
seq0013        CCATCCCAGCTGCTT-GGACCGTAGGGT-AGAC-ACGCTTTACCCTACCTGTCCGAGGG
seq0014        CCATCCAAGATGCTA-GAACCAGAGCGC-CGTC-ACGCT-------GCCTTCCAGATCG
seq0015        CCATCCAAAGTGCTATGAAGTGGTGCGT-AGTC-ATGCT-------GCCTGACTGAGCG
seq0018        TCATCCGAGATGCTA-GATCCGCTGCGT-AGAC-ATACT-------GCCTGTCAAAGGG
seq0020        CCATCCAAGAGGC---GCATCGGTGCCT-TGCA-ACGCT------ACCTTGCCCAAGTG


<<<<< Preliminary (0): Map the residue numbers onto the reference & reconstructed MSAs... >>>>>

<<<<< Preliminary (1): Map the position shifts (from reference to reconstructed) onto the Reconstructed MSA... >>>>>

<< Output of 'map_shifts_respos_bw_2msas' >>

($shift_lf, $shift_rf) = (0, -4) .

[ Shifts in the Reconstructed MSA ]

(position)	    0    1    2    3    4    5    6    7    8    9   10   11   12   13   14   15   16   17   18   19   20   21   22   23   24   25   26   27   28   29   30   31   32   33   34   35   36   37   38   39   40   41   42   43   44   45   46   47   48   49

seq0000   	    0    0    0    0    -    -    -    -    -    -    -    -    -    -    -    -    -    -    -    -    -    -    -    -    -    -    -    -    -    -    -    -    -    -    -    -    -    -    -    -    -    -    -    -    -    -    -    -    -   -4
seq0001   	    -    -    -    -    -    -    -    -    -    -    -    -    -    -    -    -    -    -    -    -    -    -    -    -    -    -    -    -    -    -    -    -    -    -    -    -    -    -    -    -    -    -    -    -    -    -    -    -    -    -
seq0002   	    0    0    0    0    -    -    -    -    -    -    -    -    -    -    -    -    -    -    -    -    -    -    -    -    -    -    -    -    -    -    -    -    -    -    -    -    -    -    -    -    -    -    -    -    -    -    -    -    -   -4
seq0003   	    0    0    0    0    -    -    -    -    -    -    -    -    -    -    -    -    -    -    -    -    -    -    -    -    -    -    -    -    -    -    -    -    -    -    -    -    -    -    -    -    -    -    -    -    -    -    -    -    -   -4
seq0004   	    0    0    0    0    -    -    -    -    -    -    -    -    -    -    -    -    -    -    -    -    -    -    -    -    -    -    -    -    -    -    -    -    -    -    -    -    -    -    -    -    -    -    -    -    -    -    -    -    -   -4
seq0005   	    0    0    0    0    -    -    -    -    0    0    0    0    0    0    0    -    0    0    0    0    0    0    0    0    0    0    0    0    0    0    0    0    0    -   -3   -3   -3  -10  -10    -    -    -    -    -    -    -   -3   -3   -3   -4
seq0006   	    0    0    0    0    -    -    -    -    0    0    0    0    0    0    0    -    0    0    0    0    0    0    0    0    0    0    0    0    -    1    1    0    0    -   -3   -3   -3  -10  -10    -    -    -    -    -    -    -   -3   -3   -3   -4
seq0007   	    0    0    0    0    -    -    -    -    0    0    0    0    0    0    -    -    -    -    -    -    0    0    0    0    0    0    0    0    -    1    1    0    0    -   -3   -3   -3  -10  -10    -    -    -    -    -    -    -   -3   -3   -3   -4
seq0008   	    0    0    0    0    -    -    -    -    0    0    0    0    0    0    0    -    0    0    0    0    0    0    0    0    0    0    0    0    -    1    1    0    0    0    0    0    0    0  -10    -    -    -    -    -    -    -   -3   -3   -3   -4
seq0009   	    0    0    0    0    -    -    -    -    0    0    0    0    0    0    0    -    0    0    0    0    0    0    0    0    0    0    0    0    -    1    1    0    0    -   -3   -3   -3  -10  -10    -    -    -    -    -    -    -   -3   -3   -3   -4
seq0013   	    0    0    0    0    0    0    0    0    0    0    0    0    0    0    0    -    0    0    0    0    0    0    0    0    0    0    0    0    -    1    1    0    0    -   -3   -3   -3   -3   -3   -3   -3   -3   -3   -3   -3   -3   -3   -3   -3   -4
seq0014   	    0    0    0    0    0    0    0    0    0    0    0    0    0    0    0    -    0    0    0    0    0    0    0    0    0    0    0    0    -    1    1    0    0    -   -3   -3   -3  -10  -10    -    -    -    -    -    -    -   -3   -3   -3   -4
seq0015   	    0    0    0    0    0    0    0    0    0    0    0    0    0    0    0    0    0    0    0    0    0    0    0    0    0    0    0    0    -    1    1    0    0    -   -3   -3   -3  -10  -10    -    -    -    -    -    -    -   -3   -3   -3   -4
seq0018   	    0    0    0    0    0    0    0    0    0    0    0    0    0    0    0    -    0    0    0    0    0    0    0    0    0    0    0    0    -    1    1    0    0    -   -3   -3   -3  -10  -10    -    -    -    -    -    -    -   -3   -3   -3   -4
seq0020   	    0    0    0    0    0    0    0    0    0    0    0    0    0    -    -    -    0    0    0    0    0    0    0    0    0    0    0    0    -    1    1    0    0    -   -3   -3   -3  -10  -10    -    -    -    -    -    -   -4   -4   -4   -4   -4


(position)	   50   51   52   53   54   55   56   57   58

seq0000   	   -4   -4   -4   -4   -4   -4   -4   -4   -4
seq0001   	    -    -    -    -    -    -    -    -   58
seq0002   	   -4   -4   -4   -4   -4   -4   -4   -4   -4
seq0003   	   -4   -4   -4   -4   -4   -4   -4   -4   -4
seq0004   	   -4   -4   -4   -4   -4   -4   -4   -4   -4
seq0005   	   -4   -4   -4   -4   -4   -4   -4   -4   -4
seq0006   	   -4   -4   -4   -4   -4   -4   -4   -4   -4
seq0007   	   -4   -4   -4   -4   -4   -4   -4   -4   -4
seq0008   	   -4   -4   -4   -4   -4   -4   -4   -4   -4
seq0009   	   -4   -4   -4   -4   -4   -4   -4   -4   -4
seq0013   	   -4   -4   -4   -4   -4   -4   -4   -4   -4
seq0014   	   -4   -4   -4   -4   -4   -4   -4   -4   -4
seq0015   	   -4   -4   -4   -4   -4   -4   -4   -4   -4
seq0018   	   -4   -4   -4   -4   -4   -4   -4   -4   -4
seq0020   	   -4   -4   -4   -4   -4   -4   -4   -4   -4


<<<<< Preliminary (2): Put together the mapped position shifts into some Classes ... >>>>>

<< Output of 'br_list_classes_shift_respos' >>

$commoner_shift_flank = 0 .


<<<<< Preliminary (3'): For each MINI-class of shifts, parsimoniously infer the branch(es) separating the affected sequences from the rest. >>>>>

<<<<< ADDITIONAL Preliminary Process (3.5'): Split mini-classes each of which consists of unnaturally remote sequences... >>>>>

... NO CHANGES were made ...


<<<<< Preliminary (4): Merge the MINI-classes of shifts. >>>>>

<<<<< Preliminary (5'): Identify 'trivial' MINI-blocks. >>>>>

<<<<< Preliminary (6): Identify gap-pattern blocks, calculate their Dollo parsimony scenarios, and the initial parsimony candidate scenario of each gapped segment in the segmental MSAs (reference & reconstructed). >>>>>

<<<<< Preliminary (7'): Lump together some neighboring MINI-blocks affecting the identical set of sequences. >>>>>

<< Output of 'lump_together_similar_blocks': Content of @{$composite_miniblocks} (#{composite_miniblocks} = 9) >>

Indx_cmp_miniblock	beg_cmb	end_cmb	mrca	indices,constituent,miniblocks	list,position,shifts	merger,types	indices,involved,seqs

0	29	30	29	9	1	n/a	6,7,8,9,10,11,12,13,14
1	34	48	20	6	-3	n/a	10
2	34	36	29	4	-3	n/a	5,6,7,9,11,12,13,14
3	37	38	29	0	-10	n/a	5,6,7,9,11,12,13,14
4	38	38	16	1	-10	n/a	8
5	45	58	28	3	-4	n/a	14
6	46	48	27	5	-3	n/a	5,6,7,8,9,11,12,13
7	49	58	27	2	-4	n/a	0,2,3,4,5,6,7,8,9,10,11,12,13
8	58	58	2	10	58	n/a	1


<<<<< Preliminary (8): Reorganize the list of insertions/deletions in the initial candidate of parsimonious scenarios, for reference and reconstructed MSAs. >>>>>

<<< (1) For Reference MSA >>>

<<< (2) For Reconstructed MSA >>>

<<<<< Preliminary (9): Identify the pairs of 'equivalent' indel events in the reference & reconstructed MSAs...  >>>>>

<<<<< (i) MAIN PROCESS (1st Round)!!!: Associate each Composite 'MINI-Block' with (an) appropriate type(s) of MSA error(s)... (#{composite blocks} = 9) >>>>>


[[ Results of the Main Process (1st Round) ]]

[ Contents of @cblk_wise_cts_invlvd_indels ]

Indx_cmp_blk	#{rlv_indels}_ref	#{rlv_indels}_rec	#{rltd_indels}_ref	#{rltd_indels}_rec	#{other_involved}_ref	#{other_involved}_rec

0	1	1	0	0	0	0
1	1	1	0	0	0	0
2	2	1	0	0	0	0
3
4	1	0	0	0	0	0
5	1	0	0	1	0	0
6
7
8	1	1	0	0	0	0


[ Skipped Composite-Blocks (#{cblocks} = 3): 3, 6, 7 . ]


[ Contents of @cblk_wise_msa_errors ]

Indx_cmp_blk	Indx_error	len_cblk_ref	len_cblk_rec	Type	br1:beg1:end1:stat_ue1/br2:beg2:end2:stat_ue2/...(ref)	br1:beg1:end1:stat_ue1/br2:beg2:end2:stat_ue2/...(rec)

0	0	2	2	Shift	10:30:30:-	10:28:28:-
1	0	15	15	Complex(???)	20:40:46:-	20:39:44:-
2	0	3	3	Merge(complementary)	16:33:36:-/16:38:47:X	16:33:33:-
3	Skipped!!(NO_RELEVANT_BRANCH)
4	0	1	1	Complex(???)	16:38:47:X	None
5	0	14	14	Complex(???)	28:52:52:-	26:45:45:X
6	Skipped!!(NO_RELEVANT_BRANCH)
7	Skipped!!(NO_RELEVANT_BRANCH)
8	0	1	1	Shift	2:1:62:X	2:0:57:X


[ Contents of %indel_ref2assoc_cblks ]

Br:beg:end(ref)	indices,of,associated,composite-blocks

2:1:62	8
19:4:7	{Equivalent to '19:4:7'(rec)}
9:8:51	{Equivalent to '9:8:48'(rec)}
27:13:14	None
12:14:19	{Equivalent to '12:14:19'(rec)}
23:15:15	{Equivalent to '23:15:15'(rec)}
10:30:30	0
16:33:36	2
16:38:47	2,4
20:40:46	1
28:52:52	5


[ Contents of %indel_rec2assoc_cblks ]

Br:beg:end(rec)	indices,of,associated,composite-blocks

2:0:57	8
19:4:7	{Equivalent to '19:4:7'(ref)}
9:8:48	{Equivalent to '9:8:51'(ref)}
27:13:14	None
12:14:19	{Equivalent to '12:14:19'(ref)}
23:15:15	{Equivalent to '23:15:15'(ref)}
10:28:28	0
16:33:33	2
20:39:44	1
26:45:45	5
23:45:45	None
21:45:45	None
19:45:45	None


<<<< (ii) MAIN PROCESS (2nd Round)!!: Attempt to 'hard-link' skipped composite 'MINI-Block's to non-skipped ones, and to resolve Composite 'MINI-Block's associated with 'Complex' errors... >>>>

[[ Interim Results ]]

[ Contents of %cb2hard_linked (#{keys} = 2) ]

Indx_cmp_blk	=> [indices,cblks,hard,linked,by,the,key]

6	=> [1],
7	=> [5],


[ Contents of %cb2hard_linking (#{keys} = 2) ]

Indx_cmp_blk	=> [indices,cblks,hard,linking,the,key]

1	=> [6],
5	=> [7],


[ 'Soft-linked' pairs of composite-blocks (#{pairs} = 1) ]

Indx_cblk_A	indx_cblk_B

2	4


[[ Results of the Main Process (2nd Round) ]]

[ For the 1 th pair: (2, 4) ]
