# Supplementary material for: Characterization of multiple sequence alignment errors using complete-likelihood score and position-shift map
Source: BMC Bioinformatics. 2016 Mar 18;17:133. doi: 10.1186/s12859-016-0945-5 (PMC4799563; doi:10.1186/s12859-016-0945-5)
Supplement: Additional file 3: — A ZIP archive, containing the results of our manual validation analyses of our prototype Perl script to classify MSA errors into various types. See “README.txt” contained in it for its synoptic explanation. (ZIP 1247 kb) [file 12859_2016_945_MOESM3_ESM.zip › additional_file_3/TEST_Outputs/Test_MAFFT/class_0001/lclid_0000003/LogFiles/log_seg_anal.27.txt]

<<<<< Input Tree (Top_node = 29) >>>>>

( seq0020{28}:0.1529, ( seq0018{26}:0.1741, ( ( seq0015{23}:0.1492, ( seq0013{20}:0.1827, seq0014{21}:0.1659 ){22}:0.0049 ){24}:0.0297, ( ( seq0008{16}:0.0865, seq0009{17}:0.1286 ){18}:0.0335, ( ( seq0005{10}:0.0368, ( seq0006{11}:0.0286, seq0007{12}:0.0362 ){13}:0.0065 ){14}:0.0368, ( ( seq0000{1}:0.0054, seq0001{2}:0.0081 ){3}:0.0232, ( seq0002{4}:0.0189, ( seq0003{5}:0.0124, seq0004{6}:0.0108 ){7}:0.0070 ){8}:0.0270 ){9}:0.0205 ){15}:0.0703 ){19}:0.0383 ){25}:0.0314 ){27}:0.0130 ){29};


<<<<< Input MSA >>>>>

#{Sequences} = 15 .
#{Sites in the segment}_ref = 8 ,
#{Sites in the segment}_rec = 7 .


<< Correspondence between sequence IDs and sequence indices >>

Indx:	Seq_ID

0:	seq0000
1:	seq0001
2:	seq0002
3:	seq0003
4:	seq0004
5:	seq0005
6:	seq0006
7:	seq0007
8:	seq0008
9:	seq0009
10:	seq0013
11:	seq0014
12:	seq0015
13:	seq0018
14:	seq0020


<< Original Segment of the Reference Alignment: >>

(position)     01234567
                       
seq0000        C-TAGAAT
seq0001        C-TAGAAT
seq0002        C-TCG--T
seq0003        C-TCGAAT
seq0004        C-TCGAAT
seq0005        C-TCGAAT
seq0006        C-TCGAAT
seq0007        G--CGAAT
seq0008        C-TCGCAT
seq0009        C-TCGCAT
seq0013        CTT-GAT-
seq0014        A-T-GCTT
seq0015        C-T-GCTT
seq0018        C-TCGCTA
seq0020        C-CCCCTA


<< Original Segment of the Reconstructed Alignment: >>

(position)     0123456
                      
seq0000        CTAGAAT
seq0001        CTAGAAT
seq0002        CTCG--T
seq0003        CTCGAAT
seq0004        CTCGAAT
seq0005        CTCGAAT
seq0006        CTCGAAT
seq0007        -GCGAAT
seq0008        CTCGCAT
seq0009        CTCGCAT
seq0013        CT-TGAT
seq0014        AT-GCTT
seq0015        CT-GCTT
seq0018        CTCGCTA
seq0020        CCCCCTA


<<<<< Preliminary (0): Map the residue numbers onto the reference & reconstructed MSAs... >>>>>

<<<<< Preliminary (1): Map the position shifts (from reference to reconstructed) onto the Reconstructed MSA... >>>>>

<< Output of 'map_shifts_respos_bw_2msas' >>

($shift_lf, $shift_rf) = (0, -1) .

[ Shifts in the Reconstructed MSA ]

(position)	    0    1    2    3    4    5    6

seq0000   	    0   -1   -1   -1   -1   -1   -1
seq0001   	    0   -1   -1   -1   -1   -1   -1
seq0002   	    0   -1   -1   -1    -    -   -1
seq0003   	    0   -1   -1   -1   -1   -1   -1
seq0004   	    0   -1   -1   -1   -1   -1   -1
seq0005   	    0   -1   -1   -1   -1   -1   -1
seq0006   	    0   -1   -1   -1   -1   -1   -1
seq0007   	    -    1   -1   -1   -1   -1   -1
seq0008   	    0   -1   -1   -1   -1   -1   -1
seq0009   	    0   -1   -1   -1   -1   -1   -1
seq0013   	    0    0    -    1    0    0    0
seq0014   	    0   -1    -   -1   -1   -1   -1
seq0015   	    0   -1    -   -1   -1   -1   -1
seq0018   	    0   -1   -1   -1   -1   -1   -1
seq0020   	    0   -1   -1   -1   -1   -1   -1


[INFORMATION] The original $commoner_shift_flank = -1. Thus, we will shift the entire reconstructed MSA ...

<< REVISED Output of 'map_shifts_respos_bw_2msas' >>

New ($shift_lf, $shift_rf) = (0, 0) .

[ New Shifts in the Reconstructed MSA ]

(position)	    0    1    2    3    4    5    6    7

seq0000   	    -    1    0    0    0    0    0    0
seq0001   	    -    1    0    0    0    0    0    0
seq0002   	    -    1    0    0    0    -    -    0
seq0003   	    -    1    0    0    0    0    0    0
seq0004   	    -    1    0    0    0    0    0    0
seq0005   	    -    1    0    0    0    0    0    0
seq0006   	    -    1    0    0    0    0    0    0
seq0007   	    -    -    2    0    0    0    0    0
seq0008   	    -    1    0    0    0    0    0    0
seq0009   	    -    1    0    0    0    0    0    0
seq0013   	    -    1    1    -    2    1    1    1
seq0014   	    -    1    0    -    0    0    0    0
seq0015   	    -    1    0    -    0    0    0    0
seq0018   	    -    1    0    0    0    0    0    0
seq0020   	    -    1    0    0    0    0    0    0


<<<<< Preliminary (2): Put together the mapped position shifts into some Classes ... >>>>>

<< Output of 'br_list_classes_shift_respos' >>

$commoner_shift_flank = 0 .


<<<<< Preliminary (3'): For each MINI-class of shifts, parsimoniously infer the branch(es) separating the affected sequences from the rest. >>>>>

<<<<< ADDITIONAL Preliminary Process (3.5'): Split mini-classes each of which consists of unnaturally remote sequences... >>>>>

... NO CHANGES were made ...


<<<<< Preliminary (4): Merge the MINI-classes of shifts. >>>>>

<<<<< Preliminary (5'): Identify 'trivial' MINI-blocks. >>>>>

<<<<< Preliminary (6): Identify gap-pattern blocks, calculate their Dollo parsimony scenarios, and the initial parsimony candidate scenario of each gapped segment in the segmental MSAs (reference & reconstructed). >>>>>

<<<<< Preliminary (7'): Lump together some neighboring MINI-blocks affecting the identical set of sequences. >>>>>

<< Output of 'lump_together_similar_blocks': Content of @{$composite_miniblocks} (#{composite_miniblocks} = 3) >>

Indx_cmp_miniblock	beg_cmb	end_cmb	mrca	indices,constituent,miniblocks	list,position,shifts	merger,types	indices,involved,seqs

0	1	1	29	0	1	n/a	0,1,2,3,4,5,6,8,9,11,12,13,14
1	1	7	20	1,3,2	1,2,1	0,0	10
2	2	2	12	4	2	n/a	7


<<<<< Preliminary (8): Reorganize the list of insertions/deletions in the initial candidate of parsimonious scenarios, for reference and reconstructed MSAs. >>>>>

<<< (1) For Reference MSA >>>

<<< (2) For Reconstructed MSA >>>

<<<<< Preliminary (9): Identify the pairs of 'equivalent' indel events in the reference & reconstructed MSAs...  >>>>>

<<<<< (i) MAIN PROCESS (1st Round)!!!: Associate each Composite 'MINI-Block' with (an) appropriate type(s) of MSA error(s)... (#{composite blocks} = 3) >>>>>


[[ Results of the Main Process (1st Round) ]]

[ Contents of @cblk_wise_cts_invlvd_indels ]

Indx_cmp_blk	#{rlv_indels}_ref	#{rlv_indels}_rec	#{rltd_indels}_ref	#{rltd_indels}_rec	#{other_involved}_ref	#{other_involved}_rec

0
1	2	0	0	0	0	0
2	1	1	0	0	0	0


[ Skipped Composite-Blocks (#{cblocks} = 1): 0 . ]


[ Contents of @cblk_wise_msa_errors ]

Indx_cmp_blk	Indx_error	len_cblk_ref	len_cblk_rec	Type	br1:beg1:end1:stat_ue1/br2:beg2:end2:stat_ue2/...(ref)	br1:beg1:end1:stat_ue1/br2:beg2:end2:stat_ue2/...(rec)

0	Skipped!!(NO_RELEVANT_BRANCH)
1	0	7	7	Purge(?)	20:7:7:X/20:1:1:-	None
2	0	1	1	Shift	12:2:2:X	12:1:1:X


[ Contents of %indel_ref2assoc_cblks ]

Br:beg:end(ref)	indices,of,associated,composite-blocks

20:1:1	1
12:2:2	2
24:3:3	{Equivalent to '24:3:3'(rec)}
4:5:6	{Equivalent to '4:5:6'(rec)}
20:7:7	1


[ Contents of %indel_rec2assoc_cblks ]

Br:beg:end(rec)	indices,of,associated,composite-blocks

12:1:1	2
24:3:3	{Equivalent to '24:3:3'(ref)}
4:5:6	{Equivalent to '4:5:6'(ref)}


<<<< (ii) MAIN PROCESS (2nd Round)!!: Attempt to 'hard-link' skipped composite 'MINI-Block's to non-skipped ones, and to resolve Composite 'MINI-Block's associated with 'Complex' errors... >>>>

[[ Interim Results ]]

[ Contents of %cb2hard_linked (#{keys} = 1) ]

Indx_cmp_blk	=> [indices,cblks,hard,linked,by,the,key]

0	=> [1],


[ Contents of %cb2hard_linking (#{keys} = 1) ]

Indx_cmp_blk	=> [indices,cblks,hard,linking,the,key]

1	=> [0],


[ 'Soft-linked' pairs of composite-blocks (#{pairs} = 0) ]

Indx_cblk_A	indx_cblk_B


[[ Results of the Main Process (2nd Round) ]]
