# Supplementary material for: Characterization of multiple sequence alignment errors using complete-likelihood score and position-shift map
Source: BMC Bioinformatics. 2016 Mar 18;17:133. doi: 10.1186/s12859-016-0945-5 (PMC4799563; doi:10.1186/s12859-016-0945-5)
Supplement: Additional file 3: — A ZIP archive, containing the results of our manual validation analyses of our prototype Perl script to classify MSA errors into various types. See “README.txt” contained in it for its synoptic explanation. (ZIP 1247 kb) [file 12859_2016_945_MOESM3_ESM.zip › additional_file_3/TEST_Outputs/Test_MAFFT/class_0001/lclid_0000003/LogFiles/log_seg_anal.34.txt]

<<<<< Input Tree (Top_node = 29) >>>>>

( seq0020{28}:0.1529, ( seq0018{26}:0.1741, ( ( seq0015{23}:0.1492, ( seq0013{20}:0.1827, seq0014{21}:0.1659 ){22}:0.0049 ){24}:0.0297, ( ( seq0008{16}:0.0865, seq0009{17}:0.1286 ){18}:0.0335, ( ( seq0005{10}:0.0368, ( seq0006{11}:0.0286, seq0007{12}:0.0362 ){13}:0.0065 ){14}:0.0368, ( ( seq0000{1}:0.0054, seq0001{2}:0.0081 ){3}:0.0232, ( seq0002{4}:0.0189, ( seq0003{5}:0.0124, seq0004{6}:0.0108 ){7}:0.0070 ){8}:0.0270 ){9}:0.0205 ){15}:0.0703 ){19}:0.0383 ){25}:0.0314 ){27}:0.0130 ){29};


<<<<< Input MSA >>>>>

#{Sequences} = 15 .
#{Sites in the segment}_ref = 121 ,
#{Sites in the segment}_rec = 116 .


<< Correspondence between sequence IDs and sequence indices >>

Indx:	Seq_ID

0:	seq0000
1:	seq0001
2:	seq0002
3:	seq0003
4:	seq0004
5:	seq0005
6:	seq0006
7:	seq0007
8:	seq0008
9:	seq0009
10:	seq0013
11:	seq0014
12:	seq0015
13:	seq0018
14:	seq0020


<< Original Segment of the Reference Alignment: >>

(position)     000000000000000000000000000000000000000000000000000000000000
               000000000011111111112222222222333333333344444444445555555555
               012345678901234567890123456789012345678901234567890123456789
                                                                           
seq0000        GCATT-----------------------GATACGGG--GTATGCTTACA-CAG-------
seq0001        GCATT-----------------------GATACGGGCTGTATGCTTACA-CAG-------
seq0002        GCATT-----------------------GATAAGGG--GTGTGCATACA-CAG-------
seq0003        GCATT-----------------------GATAAGGG--GTATGCATACA-CAG-------
seq0004        GCATT-----------------------GATAAGGG--GTATGCATACA-CAG-------
seq0005        ----T-----------------------GATAAAGG--GTATGCTTACA-CAG-------
seq0006        ----A-----------------------GATAAAGG--GTATGCTTACA-CAG-------
seq0007        ----T-----------------------GATAAAGG--GTACGCTTACA-CAG-------
seq0008        ----TTTGTTATG----GTGACA--TCAGATAAAGG--GTATGCATATA-CAG-------
seq0009        ----TTTGTTATG----GTGATA--GCAGATAAAGG--GAAGGCATATACTAG-------
seq0013        ----TTTGATATTATAGTAGATA--TCAGACAACG----TGTGCATACA-CAGGCTTGAG
seq0014        ----TTTGTTATTATAAGTTCCA----------AGT--GAATTCATACA-CAGGCACGCA
seq0015        ----ATTGTTATTATAGGTGATACATCATTTAAAGC--GTATTGAGACA-CAG-------
seq0018        ----TTTGTTACTATAGGTGAGA--TCATATCAAGG--ATAATAATTC------------
seq0020        ----TCTGTTACTATAGGTAGTA--TCATATCAAGG--GTAATGATACT-CAA-------

(position)     000000000000000000000000000000000000000011111111111111111111
               666666666677777777778888888888999999999900000000001111111111
               012345678901234567890123456789012345678901234567890123456789
                                                                           
seq0000        -------------TAAAC--------TTCACCGCGCAACCCCCCACGATTCCAGCATAA-
seq0001        -------------TAAAC--------TTCACCGCGGAACCCCCCACGATTCCAGCATAA-
seq0002        -------------TAAAC--------TTCACCG---------CAAGGATTCCAGCCTAA-
seq0003        -------------TAAAC--------TTCACCG---------CCAGGGTTCCAGCCTAA-
seq0004        -------------TAAAC--------TTCACCG---------CCAGGATTCCAGCCTAA-
seq0005        -------------TAAAC--------TTCACCACCCAACCCCCCAGGCTCCCAGCATAA-
seq0006        -------------TAAAC--------TTCACCGCCCAACCCCCCAGGATGTCAGCATAA-
seq0007        -------------TAAAC--------TTCACCGCCCAACCCCCCAAGATCTCAGCATAA-
seq0008        -------------TTAAC--------TTCATCGCGCATCCCCCAAGGGTTCCAGCATAA-
seq0009        -------------TCAAC--------AGTACCGCGCAACCTCCCAGGGTTCCAGCATAA-
seq0013        CTGCTAATGAACGGAAAC--------ATCACCGCGCAGCCCCCAAGTGTTCCAGCATAAG
seq0014        CTGCTAA----------T--------TTGACCGGGCAACCCCCAAGGGTTCCTGCATAA-
seq0015        -------------TAAACTAGACTTCTTCACCGCGGAACCCCCAAGGGTTACGTCAAAA-
seq0018        -------------------------------------------------------ATCA-
seq0020        -------------AAAAC--------TTTACCGGGCAACTCCCAAGCG-TCCAGTATCA-

(position)     1
               2
               0
                
seq0000        -
seq0001        -
seq0002        -
seq0003        -
seq0004        -
seq0005        -
seq0006        -
seq0007        -
seq0008        -
seq0009        -
seq0013        G
seq0014        -
seq0015        -
seq0018        -
seq0020        -


<< Original Segment of the Reconstructed Alignment: >>

(position)     000000000000000000000000000000000000000000000000000000000000
               000000000011111111112222222222333333333344444444445555555555
               012345678901234567890123456789012345678901234567890123456789
                                                                           
seq0000        GCATT-------------------GATACGGG--GTATGCTTACAC--------------
seq0001        GCATT-------------------GATACGGGCTGTATGCTTACAC--------------
seq0002        GCATT-------------------GATAAGGG--GTGTGCATACAC--------------
seq0003        GCATT-------------------GATAAGGG--GTATGCATACAC--------------
seq0004        GCATT-------------------GATAAGGG--GTATGCATACAC--------------
seq0005        T-----------------------GATAAAGG--GTATGCTTACAC--------------
seq0006        A-----------------------GATAAAGG--GTATGCTTACAC--------------
seq0007        T-----------------------GATAAAGG--GTACGCTTACAC--------------
seq0008        TTTGTTAT----GGTGA--CATCAGATAAAGG--GTATGCATATAC--------------
seq0009        TTTGTTAT----GGTGA--TAGCAGATAAAGG--GAAGGCATATACT-------------
seq0013        TTTGATATTATAGTAGA--TATCAGACAA----CGTGTGCATACACAGGCTTGAGCTGCT
seq0014        TTTGTTATTATAAGTTCCAAGTGAATTCATAC--ACAGGCACGCAC--------------
seq0015        ATTGTTATTATAGGTGATACATCATTTAAAGC--GTATTGAGACAC--------------
seq0018        TTTGTTACTATAGGTGA--GATCATATCAAGG--ATAATAATTCATC-------------
seq0020        TCTGTTACTATAGGTAG--TATCATATCAAGG--GTAATGATACTC--------------

(position)     00000000000000000000000000000000000000001111111111111111
               66666666667777777777888888888899999999990000000000111111
               01234567890123456789012345678901234567890123456789012345
                                                                       
seq0000        ------AGTAAA--------CTTCACCGCGCAACCCCCCACGATTCCAGCATAA--
seq0001        ------AGTAAA--------CTTCACCGCGGAACCCCCCACGATTCCAGCATAA--
seq0002        ------AGTAAA--------CTTCACCG---------CAAGGATTCCAGCCTAA--
seq0003        ------AGTAAA--------CTTCACCG---------CCAGGGTTCCAGCCTAA--
seq0004        ------AGTAAA--------CTTCACCG---------CCAGGATTCCAGCCTAA--
seq0005        ------AGTAAA--------CTTCACCACCCAACCCCCCAGGCTCCCAGCATAA--
seq0006        ------AGTAAA--------CTTCACCGCCCAACCCCCCAGGATGTCAGCATAA--
seq0007        ------AGTAAA--------CTTCACCGCCCAACCCCCCAAGATCTCAGCATAA--
seq0008        ------AGTTAA--------CTTCATCGCGCATCCCCCAAGGGTTCCAGCATAA--
seq0009        ------AGTCAA--------CAGTACCGCGCAACCTCCCAGGGTTCCAGCATAA--
seq0013        AATGAACGGAAA--------CATCACCGCGCAGCCCCCAAGTGTTCCAGCATAAGG
seq0014        ------TGCTAA--------TTTGACCGGGCAACCCCCAAGGGTTCCTGCATAA--
seq0015        ------AGTAAACTAGACTTCTTCACCGCGGAACCCCCAAGGGTTACGTCAAAA--
seq0018        -----A--------------------------------------------------
seq0020        ------AAAAAA--------CTTTACCGGGCAACTCCCAAGCG-TCCAGTATCA--


<<<<< Preliminary (0): Map the residue numbers onto the reference & reconstructed MSAs... >>>>>

<<<<< Preliminary (1): Map the position shifts (from reference to reconstructed) onto the Reconstructed MSA... >>>>>

<< Output of 'map_shifts_respos_bw_2msas' >>

($shift_lf, $shift_rf) = (0, -5) .

[ Shifts in the Reconstructed MSA ]

(position)	    0    1    2    3    4    5    6    7    8    9   10   11   12   13   14   15   16   17   18   19   20   21   22   23   24   25   26   27   28   29   30   31   32   33   34   35   36   37   38   39   40   41   42   43   44   45   46   47   48   49

seq0000   	    0    0    0    0    0    -    -    -    -    -    -    -    -    -    -    -    -    -    -    -    -    -    -    -   -4   -4   -4   -4   -4   -4   -4   -4    -    -   -4   -4   -4   -4   -4   -4   -4   -4   -4   -4   -4   -5    -    -    -    -
seq0001   	    0    0    0    0    0    -    -    -    -    -    -    -    -    -    -    -    -    -    -    -    -    -    -    -   -4   -4   -4   -4   -4   -4   -4   -4   -4   -4   -4   -4   -4   -4   -4   -4   -4   -4   -4   -4   -4   -5    -    -    -    -
seq0002   	    0    0    0    0    0    -    -    -    -    -    -    -    -    -    -    -    -    -    -    -    -    -    -    -   -4   -4   -4   -4   -4   -4   -4   -4    -    -   -4   -4   -4   -4   -4   -4   -4   -4   -4   -4   -4   -5    -    -    -    -
seq0003   	    0    0    0    0    0    -    -    -    -    -    -    -    -    -    -    -    -    -    -    -    -    -    -    -   -4   -4   -4   -4   -4   -4   -4   -4    -    -   -4   -4   -4   -4   -4   -4   -4   -4   -4   -4   -4   -5    -    -    -    -
seq0004   	    0    0    0    0    0    -    -    -    -    -    -    -    -    -    -    -    -    -    -    -    -    -    -    -   -4   -4   -4   -4   -4   -4   -4   -4    -    -   -4   -4   -4   -4   -4   -4   -4   -4   -4   -4   -4   -5    -    -    -    -
seq0005   	   -4    -    -    -    -    -    -    -    -    -    -    -    -    -    -    -    -    -    -    -    -    -    -    -   -4   -4   -4   -4   -4   -4   -4   -4    -    -   -4   -4   -4   -4   -4   -4   -4   -4   -4   -4   -4   -5    -    -    -    -
seq0006   	   -4    -    -    -    -    -    -    -    -    -    -    -    -    -    -    -    -    -    -    -    -    -    -    -   -4   -4   -4   -4   -4   -4   -4   -4    -    -   -4   -4   -4   -4   -4   -4   -4   -4   -4   -4   -4   -5    -    -    -    -
seq0007   	   -4    -    -    -    -    -    -    -    -    -    -    -    -    -    -    -    -    -    -    -    -    -    -    -   -4   -4   -4   -4   -4   -4   -4   -4    -    -   -4   -4   -4   -4   -4   -4   -4   -4   -4   -4   -4   -5    -    -    -    -
seq0008   	   -4   -4   -4   -4   -4   -4   -4   -4    -    -    -    -    0   -4   -4   -4   -4    -    -   -2   -2   -4   -4   -4   -4   -4   -4   -4   -4   -4   -4   -4    -    -   -4   -4   -4   -4   -4   -4   -4   -4   -4   -4   -4   -5    -    -    -    -
seq0009   	   -4   -4   -4   -4   -4   -4   -4   -4    -    -    -    -    0   -4   -4   -4   -4    -    -   -2   -2   -4   -4   -4   -4   -4   -4   -4   -4   -4   -4   -4    -    -   -4   -4   -4   -4   -4   -4   -4   -4   -4   -4   -4   -4   -4    -    -    -
seq0013   	   -4   -4   -4   -4   -4   -4   -4   -4   -4   -4   -4   -4   -4   -4   -4   -4   -4    -    -   -2   -2   -4   -4   -4   -4   -4   -4   -4   -4    -    -    -    -    0    0   -4   -4   -4   -4   -4   -4   -4   -4   -4   -4   -5   -5   -5   -5   -5
seq0014   	   -4   -4   -4   -4   -4   -4   -4   -4   -4   -4   -4   -4   -4   -4   -4   -4   -4   -4   -4  -14  -14  -14  -16  -16  -16  -16  -16  -16  -16  -16  -16  -16    -    -  -14  -15  -15  -15  -15  -15  -15  -15  -15  -15  -15  -15    -    -    -    -
seq0015   	   -4   -4   -4   -4   -4   -4   -4   -4   -4   -4   -4   -4   -4   -4   -4   -4   -4   -4   -4   -4   -4   -4   -4   -4   -4   -4   -4   -4   -4   -4   -4   -4    -    -   -4   -4   -4   -4   -4   -4   -4   -4   -4   -4   -4   -5    -    -    -    -
seq0018   	   -4   -4   -4   -4   -4   -4   -4   -4   -4   -4   -4   -4   -4   -4   -4   -4   -4    -    -   -2   -2   -4   -4   -4   -4   -4   -4   -4   -4   -4   -4   -4    -    -   -4   -4   -4   -4   -4   -4   -4   -4   -4   -4  -71  -71  -71    -    -    -
seq0020   	   -4   -4   -4   -4   -4   -4   -4   -4   -4   -4   -4   -4   -4   -4   -4   -4   -4    -    -   -2   -2   -4   -4   -4   -4   -4   -4   -4   -4   -4   -4   -4    -    -   -4   -4   -4   -4   -4   -4   -4   -4   -4   -4   -4   -5    -    -    -    -


(position)	   50   51   52   53   54   55   56   57   58   59   60   61   62   63   64   65   66   67   68   69   70   71   72   73   74   75   76   77   78   79   80   81   82   83   84   85   86   87   88   89   90   91   92   93   94   95   96   97   98   99

seq0000   	    -    -    -    -    -    -    -    -    -    -    -    -    -    -    -    -   15   15   -5   -5   -5   -5    -    -    -    -    -    -    -    -    3   -5   -5   -5   -5   -5   -5   -5   -5   -5   -5   -5   -5   -5   -5   -5   -5   -5   -5   -5
seq0001   	    -    -    -    -    -    -    -    -    -    -    -    -    -    -    -    -   15   15   -5   -5   -5   -5    -    -    -    -    -    -    -    -    3   -5   -5   -5   -5   -5   -5   -5   -5   -5   -5   -5   -5   -5   -5   -5   -5   -5   -5   -5
seq0002   	    -    -    -    -    -    -    -    -    -    -    -    -    -    -    -    -   15   15   -5   -5   -5   -5    -    -    -    -    -    -    -    -    3   -5   -5   -5   -5   -5   -5   -5    -    -    -    -    -    -    -    -    -   -5   -5   -5
seq0003   	    -    -    -    -    -    -    -    -    -    -    -    -    -    -    -    -   15   15   -5   -5   -5   -5    -    -    -    -    -    -    -    -    3   -5   -5   -5   -5   -5   -5   -5    -    -    -    -    -    -    -    -    -   -5   -5   -5
seq0004   	    -    -    -    -    -    -    -    -    -    -    -    -    -    -    -    -   15   15   -5   -5   -5   -5    -    -    -    -    -    -    -    -    3   -5   -5   -5   -5   -5   -5   -5    -    -    -    -    -    -    -    -    -   -5   -5   -5
seq0005   	    -    -    -    -    -    -    -    -    -    -    -    -    -    -    -    -   15   15   -5   -5   -5   -5    -    -    -    -    -    -    -    -    3   -5   -5   -5   -5   -5   -5   -5   -5   -5   -5   -5   -5   -5   -5   -5   -5   -5   -5   -5
seq0006   	    -    -    -    -    -    -    -    -    -    -    -    -    -    -    -    -   15   15   -5   -5   -5   -5    -    -    -    -    -    -    -    -    3   -5   -5   -5   -5   -5   -5   -5   -5   -5   -5   -5   -5   -5   -5   -5   -5   -5   -5   -5
seq0007   	    -    -    -    -    -    -    -    -    -    -    -    -    -    -    -    -   15   15   -5   -5   -5   -5    -    -    -    -    -    -    -    -    3   -5   -5   -5   -5   -5   -5   -5   -5   -5   -5   -5   -5   -5   -5   -5   -5   -5   -5   -5
seq0008   	    -    -    -    -    -    -    -    -    -    -    -    -    -    -    -    -   15   15   -5   -5   -5   -5    -    -    -    -    -    -    -    -    3   -5   -5   -5   -5   -5   -5   -5   -5   -5   -5   -5   -5   -5   -5   -5   -5   -5   -5   -5
seq0009   	    -    -    -    -    -    -    -    -    -    -    -    -    -    -    -    -   15   15   -5   -5   -5   -5    -    -    -    -    -    -    -    -    3   -5   -5   -5   -5   -5   -5   -5   -5   -5   -5   -5   -5   -5   -5   -5   -5   -5   -5   -5
seq0013   	   -5   -5   -5   -5   -5   -5   -5   -5   -5   -5   -5   -5   -5   -5   -5   -5   -5   -5   -5   -5   -5   -5    -    -    -    -    -    -    -    -    3   -5   -5   -5   -5   -5   -5   -5   -5   -5   -5   -5   -5   -5   -5   -5   -5   -5   -5   -5
seq0014   	    -    -    -    -    -    -    -    -    -    -    -    -    -    -    -    -    5    5    5    5    5    5    -    -    -    -    -    -    -    -    3   -5   -5   -5   -5   -5   -5   -5   -5   -5   -5   -5   -5   -5   -5   -5   -5   -5   -5   -5
seq0015   	    -    -    -    -    -    -    -    -    -    -    -    -    -    -    -    -   15   15   -5   -5   -5   -5   -5   -5   -5   -5   -5   -5   -5   -5   -5   -5   -5   -5   -5   -5   -5   -5   -5   -5   -5   -5   -5   -5   -5   -5   -5   -5   -5   -5
seq0018   	    -    -    -    -    -    -    -    -    -    -    -    -    -    -    -  -53    -    -    -    -    -    -    -    -    -    -    -    -    -    -    -    -    -    -    -    -    -    -    -    -    -    -    -    -    -    -    -    -    -    -
seq0020   	    -    -    -    -    -    -    -    -    -    -    -    -    -    -    -    -   15   15   -5   -5   -5   -5    -    -    -    -    -    -    -    -    3   -5   -5   -5   -5   -5   -5   -5   -5   -5   -5   -5   -5   -5   -5   -5   -5   -5   -5   -5


(position)	  100  101  102  103  104  105  106  107  108  109  110  111  112  113  114  115

seq0000   	   -5   -5   -5   -5   -5   -5   -5   -5   -5   -5   -5   -5   -5   -5    -    -
seq0001   	   -5   -5   -5   -5   -5   -5   -5   -5   -5   -5   -5   -5   -5   -5    -    -
seq0002   	   -5   -5   -5   -5   -5   -5   -5   -5   -5   -5   -5   -5   -5   -5    -    -
seq0003   	   -5   -5   -5   -5   -5   -5   -5   -5   -5   -5   -5   -5   -5   -5    -    -
seq0004   	   -5   -5   -5   -5   -5   -5   -5   -5   -5   -5   -5   -5   -5   -5    -    -
seq0005   	   -5   -5   -5   -5   -5   -5   -5   -5   -5   -5   -5   -5   -5   -5    -    -
seq0006   	   -5   -5   -5   -5   -5   -5   -5   -5   -5   -5   -5   -5   -5   -5    -    -
seq0007   	   -5   -5   -5   -5   -5   -5   -5   -5   -5   -5   -5   -5   -5   -5    -    -
seq0008   	   -5   -5   -5   -5   -5   -5   -5   -5   -5   -5   -5   -5   -5   -5    -    -
seq0009   	   -5   -5   -5   -5   -5   -5   -5   -5   -5   -5   -5   -5   -5   -5    -    -
seq0013   	   -5   -5   -5   -5   -5   -5   -5   -5   -5   -5   -5   -5   -5   -5   -5   -5
seq0014   	   -5   -5   -5   -5   -5   -5   -5   -5   -5   -5   -5   -5   -5   -5    -    -
seq0015   	   -5   -5   -5   -5   -5   -5   -5   -5   -5   -5   -5   -5   -5   -5    -    -
seq0018   	    -    -    -    -    -    -    -    -    -    -    -    -    -    -    -    -
seq0020   	   -5   -5   -5    -   -5   -5   -5   -5   -5   -5   -5   -5   -5   -5    -    -


[INFORMATION] The original $commoner_shift_flank = -5. Thus, we will shift the entire reconstructed MSA ...

<< REVISED Output of 'map_shifts_respos_bw_2msas' >>

New ($shift_lf, $shift_rf) = (0, 0) .

[ New Shifts in the Reconstructed MSA ]

(position)	    0    1    2    3    4    5    6    7    8    9   10   11   12   13   14   15   16   17   18   19   20   21   22   23   24   25   26   27   28   29   30   31   32   33   34   35   36   37   38   39   40   41   42   43   44   45   46   47   48   49

seq0000   	    -    -    -    -    -    5    5    5    5    5    -    -    -    -    -    -    -    -    -    -    -    -    -    -    -    -    -    -    -    1    1    1    1    1    1    1    1    -    -    1    1    1    1    1    1    1    1    1    1    1
seq0001   	    -    -    -    -    -    5    5    5    5    5    -    -    -    -    -    -    -    -    -    -    -    -    -    -    -    -    -    -    -    1    1    1    1    1    1    1    1    1    1    1    1    1    1    1    1    1    1    1    1    1
seq0002   	    -    -    -    -    -    5    5    5    5    5    -    -    -    -    -    -    -    -    -    -    -    -    -    -    -    -    -    -    -    1    1    1    1    1    1    1    1    -    -    1    1    1    1    1    1    1    1    1    1    1
seq0003   	    -    -    -    -    -    5    5    5    5    5    -    -    -    -    -    -    -    -    -    -    -    -    -    -    -    -    -    -    -    1    1    1    1    1    1    1    1    -    -    1    1    1    1    1    1    1    1    1    1    1
seq0004   	    -    -    -    -    -    5    5    5    5    5    -    -    -    -    -    -    -    -    -    -    -    -    -    -    -    -    -    -    -    1    1    1    1    1    1    1    1    -    -    1    1    1    1    1    1    1    1    1    1    1
seq0005   	    -    -    -    -    -    1    -    -    -    -    -    -    -    -    -    -    -    -    -    -    -    -    -    -    -    -    -    -    -    1    1    1    1    1    1    1    1    -    -    1    1    1    1    1    1    1    1    1    1    1
seq0006   	    -    -    -    -    -    1    -    -    -    -    -    -    -    -    -    -    -    -    -    -    -    -    -    -    -    -    -    -    -    1    1    1    1    1    1    1    1    -    -    1    1    1    1    1    1    1    1    1    1    1
seq0007   	    -    -    -    -    -    1    -    -    -    -    -    -    -    -    -    -    -    -    -    -    -    -    -    -    -    -    -    -    -    1    1    1    1    1    1    1    1    -    -    1    1    1    1    1    1    1    1    1    1    1
seq0008   	    -    -    -    -    -    1    1    1    1    1    1    1    1    -    -    -    -    5    1    1    1    1    -    -    3    3    1    1    1    1    1    1    1    1    1    1    1    -    -    1    1    1    1    1    1    1    1    1    1    1
seq0009   	    -    -    -    -    -    1    1    1    1    1    1    1    1    -    -    -    -    5    1    1    1    1    -    -    3    3    1    1    1    1    1    1    1    1    1    1    1    -    -    1    1    1    1    1    1    1    1    1    1    1
seq0013   	    -    -    -    -    -    1    1    1    1    1    1    1    1    1    1    1    1    1    1    1    1    1    -    -    3    3    1    1    1    1    1    1    1    1    -    -    -    -    5    5    1    1    1    1    1    1    1    1    1    1
seq0014   	    -    -    -    -    -    1    1    1    1    1    1    1    1    1    1    1    1    1    1    1    1    1    1    1   -9   -9   -9  -11  -11  -11  -11  -11  -11  -11  -11  -11  -11    -    -   -9  -10  -10  -10  -10  -10  -10  -10  -10  -10  -10
seq0015   	    -    -    -    -    -    1    1    1    1    1    1    1    1    1    1    1    1    1    1    1    1    1    1    1    1    1    1    1    1    1    1    1    1    1    1    1    1    -    -    1    1    1    1    1    1    1    1    1    1    1
seq0018   	    -    -    -    -    -    1    1    1    1    1    1    1    1    1    1    1    1    1    1    1    1    1    -    -    3    3    1    1    1    1    1    1    1    1    1    1    1    -    -    1    1    1    1    1    1    1    1    1    1  -66
seq0020   	    -    -    -    -    -    1    1    1    1    1    1    1    1    1    1    1    1    1    1    1    1    1    -    -    3    3    1    1    1    1    1    1    1    1    1    1    1    -    -    1    1    1    1    1    1    1    1    1    1    1


(position)	   50   51   52   53   54   55   56   57   58   59   60   61   62   63   64   65   66   67   68   69   70   71   72   73   74   75   76   77   78   79   80   81   82   83   84   85   86   87   88   89   90   91   92   93   94   95   96   97   98   99

seq0000   	    0    -    -    -    -    -    -    -    -    -    -    -    -    -    -    -    -    -    -    -    -   20   20    0    0    0    0    -    -    -    -    -    -    -    -    8    0    0    0    0    0    0    0    0    0    0    0    0    0    0
seq0001   	    0    -    -    -    -    -    -    -    -    -    -    -    -    -    -    -    -    -    -    -    -   20   20    0    0    0    0    -    -    -    -    -    -    -    -    8    0    0    0    0    0    0    0    0    0    0    0    0    0    0
seq0002   	    0    -    -    -    -    -    -    -    -    -    -    -    -    -    -    -    -    -    -    -    -   20   20    0    0    0    0    -    -    -    -    -    -    -    -    8    0    0    0    0    0    0    0    -    -    -    -    -    -    -
seq0003   	    0    -    -    -    -    -    -    -    -    -    -    -    -    -    -    -    -    -    -    -    -   20   20    0    0    0    0    -    -    -    -    -    -    -    -    8    0    0    0    0    0    0    0    -    -    -    -    -    -    -
seq0004   	    0    -    -    -    -    -    -    -    -    -    -    -    -    -    -    -    -    -    -    -    -   20   20    0    0    0    0    -    -    -    -    -    -    -    -    8    0    0    0    0    0    0    0    -    -    -    -    -    -    -
seq0005   	    0    -    -    -    -    -    -    -    -    -    -    -    -    -    -    -    -    -    -    -    -   20   20    0    0    0    0    -    -    -    -    -    -    -    -    8    0    0    0    0    0    0    0    0    0    0    0    0    0    0
seq0006   	    0    -    -    -    -    -    -    -    -    -    -    -    -    -    -    -    -    -    -    -    -   20   20    0    0    0    0    -    -    -    -    -    -    -    -    8    0    0    0    0    0    0    0    0    0    0    0    0    0    0
seq0007   	    0    -    -    -    -    -    -    -    -    -    -    -    -    -    -    -    -    -    -    -    -   20   20    0    0    0    0    -    -    -    -    -    -    -    -    8    0    0    0    0    0    0    0    0    0    0    0    0    0    0
seq0008   	    0    -    -    -    -    -    -    -    -    -    -    -    -    -    -    -    -    -    -    -    -   20   20    0    0    0    0    -    -    -    -    -    -    -    -    8    0    0    0    0    0    0    0    0    0    0    0    0    0    0
seq0009   	    1    1    -    -    -    -    -    -    -    -    -    -    -    -    -    -    -    -    -    -    -   20   20    0    0    0    0    -    -    -    -    -    -    -    -    8    0    0    0    0    0    0    0    0    0    0    0    0    0    0
seq0013   	    0    0    0    0    0    0    0    0    0    0    0    0    0    0    0    0    0    0    0    0    0    0    0    0    0    0    0    -    -    -    -    -    -    -    -    8    0    0    0    0    0    0    0    0    0    0    0    0    0    0
seq0014   	  -10    -    -    -    -    -    -    -    -    -    -    -    -    -    -    -    -    -    -    -    -   10   10   10   10   10   10    -    -    -    -    -    -    -    -    8    0    0    0    0    0    0    0    0    0    0    0    0    0    0
seq0015   	    0    -    -    -    -    -    -    -    -    -    -    -    -    -    -    -    -    -    -    -    -   20   20    0    0    0    0    0    0    0    0    0    0    0    0    0    0    0    0    0    0    0    0    0    0    0    0    0    0    0
seq0018   	  -66  -66    -    -    -    -    -    -    -    -    -    -    -    -    -    -    -    -    -    -  -48    -    -    -    -    -    -    -    -    -    -    -    -    -    -    -    -    -    -    -    -    -    -    -    -    -    -    -    -    -
seq0020   	    0    -    -    -    -    -    -    -    -    -    -    -    -    -    -    -    -    -    -    -    -   20   20    0    0    0    0    -    -    -    -    -    -    -    -    8    0    0    0    0    0    0    0    0    0    0    0    0    0    0


(position)	  100  101  102  103  104  105  106  107  108  109  110  111  112  113  114  115  116  117  118  119  120

seq0000   	    0    0    0    0    0    0    0    0    0    0    0    0    0    0    0    0    0    0    0    -    -
seq0001   	    0    0    0    0    0    0    0    0    0    0    0    0    0    0    0    0    0    0    0    -    -
seq0002   	    -    -    0    0    0    0    0    0    0    0    0    0    0    0    0    0    0    0    0    -    -
seq0003   	    -    -    0    0    0    0    0    0    0    0    0    0    0    0    0    0    0    0    0    -    -
seq0004   	    -    -    0    0    0    0    0    0    0    0    0    0    0    0    0    0    0    0    0    -    -
seq0005   	    0    0    0    0    0    0    0    0    0    0    0    0    0    0    0    0    0    0    0    -    -
seq0006   	    0    0    0    0    0    0    0    0    0    0    0    0    0    0    0    0    0    0    0    -    -
seq0007   	    0    0    0    0    0    0    0    0    0    0    0    0    0    0    0    0    0    0    0    -    -
seq0008   	    0    0    0    0    0    0    0    0    0    0    0    0    0    0    0    0    0    0    0    -    -
seq0009   	    0    0    0    0    0    0    0    0    0    0    0    0    0    0    0    0    0    0    0    -    -
seq0013   	    0    0    0    0    0    0    0    0    0    0    0    0    0    0    0    0    0    0    0    0    0
seq0014   	    0    0    0    0    0    0    0    0    0    0    0    0    0    0    0    0    0    0    0    -    -
seq0015   	    0    0    0    0    0    0    0    0    0    0    0    0    0    0    0    0    0    0    0    -    -
seq0018   	    -    -    -    -    -    -    -    -    -    -    -    -    -    -    -    -    -    -    -    -    -
seq0020   	    0    0    0    0    0    0    0    0    -    0    0    0    0    0    0    0    0    0    0    -    -


<<<<< Preliminary (2): Put together the mapped position shifts into some Classes ... >>>>>

<< Output of 'br_list_classes_shift_respos' >>

$commoner_shift_flank = 0 .


<<<<< Preliminary (3'): For each MINI-class of shifts, parsimoniously infer the branch(es) separating the affected sequences from the rest. >>>>>

<<<<< ADDITIONAL Preliminary Process (3.5'): Split mini-classes each of which consists of unnaturally remote sequences... >>>>>

... The MINI-classes increased by 1 compared to the old set!! ...


<<<<< Preliminary (4): Merge the MINI-classes of shifts. >>>>>

<<<<< Preliminary (5'): Identify 'trivial' MINI-blocks. >>>>>

<<<<< Preliminary (6): Identify gap-pattern blocks, calculate their Dollo parsimony scenarios, and the initial parsimony candidate scenario of each gapped segment in the segmental MSAs (reference & reconstructed). >>>>>

<<<<< Preliminary (7'): Lump together some neighboring MINI-blocks affecting the identical set of sequences. >>>>>

<< Output of 'lump_together_similar_blocks': Content of @{$composite_miniblocks} (#{composite_miniblocks} = 21) >>

Indx_cmp_miniblock	beg_cmb	end_cmb	mrca	indices,constituent,miniblocks	list,position,shifts	merger,types	indices,involved,seqs

0	5	9	9	23	5	n/a	0,1,2,3,4
1	5	21	29	9	1	n/a	10,13,14
2	5	23	21	15	1	n/a	11
3	5	49	25	11	1	n/a	5,6,7,12
4	5	21	18	13,22,14	1,5,1	0,0	8,9
5	24	36	21	4,2	-9,-11	0	11
6	24	25	29	21	3	n/a	8,9,10,13,14
7	26	33	20	18	1	n/a	10
8	26	48	26	12	1	n/a	13
9	26	49	28	10	1	n/a	14
10	26	49	16	20	1	n/a	8
11	26	51	17	17	1	n/a	9
12	29	49	9	16	1	n/a	0,1,2,3,4
13	38	39	20	24	5	n/a	10
14	39	50	21	5,3	-9,-10	0	11
15	40	49	20	19	1	n/a	10
16	49	70	26	0,1	-66,-48	0	13
17	50	50	29	6	0	n/a	0,1,2,3,4,5,6,7,8,12,14
18	71	72	29	27	20	n/a	0,1,2,3,4,5,6,7,8,9,12,14
19	71	76	21	26	10	n/a	11
20	85	85	29	25	8	n/a	0,1,2,3,4,5,6,7,8,9,10,11,14


<<<<< Preliminary (8): Reorganize the list of insertions/deletions in the initial candidate of parsimonious scenarios, for reference and reconstructed MSAs. >>>>>

<<< (1) For Reference MSA >>>

<<< (2) For Reconstructed MSA >>>

<<<<< Preliminary (9): Identify the pairs of 'equivalent' indel events in the reference & reconstructed MSAs...  >>>>>

<<<<< (i) MAIN PROCESS (1st Round)!!!: Associate each Composite 'MINI-Block' with (an) appropriate type(s) of MSA error(s)... (#{composite blocks} = 21) >>>>>


[[ Results of the Main Process (1st Round) ]]

[ Contents of @cblk_wise_cts_invlvd_indels ]

Indx_cmp_blk	#{rlv_indels}_ref	#{rlv_indels}_rec	#{rltd_indels}_ref	#{rltd_indels}_rec	#{other_involved}_ref	#{other_involved}_rec

0	1	0	1	2	0	0
1
2	1	0	0	1	0	0
3
4	0	0	0	0	0	0
5	1	1	0	2	0	0
6
7	0	1	1	0	0	0
8	1	0	0	0	0	0
9	0	0	0	0	0	0
10	0	0	1	0	0	0
11	1	0	0	1	0	0
12	0	0	1	1	0	0
13	1	1	1	1	0	0
14	0	2	0	0	0	0
15	1	0	0	0	0	0
16	1	1	0	1	0	0
17	0	0	0	2	0	0
18	1	0	0	2	0	0
19	0	1	2	0	0	0
20	1	1	0	0	0	0


[ Skipped Composite-Blocks (#{cblocks} = 5): 1, 3, 4, 6, 9 . ]


[ Contents of @cblk_wise_msa_errors ]

Indx_cmp_blk	Indx_error	len_cblk_ref	len_cblk_rec	Type	br1:beg1:end1:stat_ue1/br2:beg2:end2:stat_ue2/...(ref)	br1:beg1:end1:stat_ue1/br2:beg2:end2:stat_ue2/...(rec)

0	0	5	5	Partial-Neighboring-Branch-Merge(2ins)(+shift)(?)	9:0:3:-/15:5:27:X	15:10:28:X/14:6:9:X
1	Skipped!!(MULTIPLE_RELEVANT_BRANCHES(#{branches}=2))
2	0	19	19	Complex(???)	21:25:32:X	20:22:23:X
3	Skipped!!(MULTIPLE_RELEVANT_BRANCHES(#{branches}=2))
4	Skipped!!(NO_ASSOCIATED_EVENT(???))
5	0	15	13	Complex	21:25:32:X	21:38:38:X/20:22:23:X/20:34:36:X
6	Skipped!!(MULTIPLE_RELEVANT_BRANCHES(#{branches}=2))
7	0	8	8	Complex(???)	21:25:32:X	20:34:36:X
8	0	23	23	Complex(???)	26:48:114:X	None
9	Skipped!!(NO_ASSOCIATED_EVENT(???))
10	0	24	24	NO_ASSOCIATED_EVENT(???)	17:49:49:-	None
11	0	26	26	Complex(???)	17:49:49:-	16:51:51:X
12	0	21	21	Complex(???)	15:5:27:X	15:10:28:X
13	0	2	2	Complex(???)	20:35:38:X/21:25:32:X	20:34:36:X/21:38:38:X
14	0	13	12	Complex(???)	None	21:38:38:X/21:51:70:X
15	0	10	10	Complex(???)	20:35:38:X	None
16	0	4	22	Complex(???)	26:48:114:X	26:71:118:X/27:51:70:-
17	0	1	1	Complex	None	23:51:70:X/21:51:70:X
18	0	2	2	Complex	22:53:66:-	23:51:70:X/21:51:70:X
19	0	6	6	Complex	20:67:72:-/22:53:66:-	21:51:70:X
20	0	1	1	Shift	23:78:85:-	23:77:84:-


[ Contents of %indel_ref2assoc_cblks ]

Br:beg:end(ref)	indices,of,associated,composite-blocks

9:0:3	0
15:5:27	0,12
19:13:16	None
23:23:24	None
21:25:32	2,5,7,13
20:35:38	13,15
2:36:37	None
26:48:114	8,16
17:49:49	10,11
22:53:66	18,19
20:67:72	19
21:73:76	None
23:78:85	20
8:93:101	{Equivalent to '8:93:101'(rec)}
25:108:108	{Equivalent to '25:108:108'(rec)}
20:119:120	{Equivalent to '20:119:120'(rec)}


[ Contents of %indel_rec2assoc_cblks ]

Br:beg:end(rec)	indices,of,associated,composite-blocks

14:6:9	0
15:10:28	0,12
19:13:16	None
24:22:23	None
20:22:23	2,5
20:34:36	5,7,13
2:37:37	None
25:38:38	None
23:38:38	None
21:38:38	5,13,14
18:38:38	None
14:38:38	None
8:38:38	None
1:38:38	None
27:51:70	16
23:51:70	17,18
21:51:70	14,17,18,19
16:51:51	11
15:51:51	None
20:52:69	None
19:70:70	None
26:71:118	16
23:77:84	20
8:93:101	{Equivalent to '8:93:101'(ref)}
25:108:108	{Equivalent to '25:108:108'(ref)}
20:119:120	{Equivalent to '20:119:120'(ref)}


<<<< (ii) MAIN PROCESS (2nd Round)!!: Attempt to 'hard-link' skipped composite 'MINI-Block's to non-skipped ones, and to resolve Composite 'MINI-Block's associated with 'Complex' errors... >>>>

[[ Interim Results ]]

[ Contents of %cb2hard_linked (#{keys} = 2) ]

Indx_cmp_blk	=> [indices,cblks,hard,linked,by,the,key]

1	=> [2],
10	=> [11],


[ Contents of %cb2hard_linking (#{keys} = 2) ]

Indx_cmp_blk	=> [indices,cblks,hard,linking,the,key]

2	=> [1],
11	=> [10],


[ 'Soft-linked' pairs of composite-blocks (#{pairs} = 2) ]

Indx_cblk_A	indx_cblk_B

0	12
8	16


[[ Results of the Main Process (2nd Round) ]]

[ For the 1 th pair: (0, 12) ]


{ The representative path is: 0  -> 12 }


( Rough frameworks of the 1st- & 2nd-moved c-blocks )

Subject_c-block	beg_cb	end_cb	shift_le	shift_re	rlv_branch	indices,invlvd,seqs,le	indices,invlvd,seqs,re

1st(intermediate)	5	9	5	5	9	0,1,2,3,4	0,1,2,3,4
2nd(reconstructed)	29	49	1	1	9	0,1,2,3,4	0,1,2,3,4


( Errors associated with the c-blocks )

Subject_c-block	Type	br1:beg1:end1:stat_ue1/br2:beg2:end2:stat_ue2/...(before)	br1:beg1:end1:stat_ue1/br2:beg2:end2:stat_ue2/...(after)

1st(intermediate)	Complex(???)	9:0:3:-/15:5:27:X	15:10:27:X
2nd(reconstructed)	Complex(???)	9:49:49:X/15:10:27:X	15:10:28:X


[ For the 2 th pair: (8, 16) ]
