# Supplementary material for: Characterization of multiple sequence alignment errors using complete-likelihood score and position-shift map
Source: BMC Bioinformatics. 2016 Mar 18;17:133. doi: 10.1186/s12859-016-0945-5 (PMC4799563; doi:10.1186/s12859-016-0945-5)
Supplement: Additional file 3: — A ZIP archive, containing the results of our manual validation analyses of our prototype Perl script to classify MSA errors into various types. See “README.txt” contained in it for its synoptic explanation. (ZIP 1247 kb) [file 12859_2016_945_MOESM3_ESM.zip › additional_file_3/TEST_Outputs/Test_MAFFT/class_0001/lclid_0000003/LogFiles/log_seg_anal.5.txt]

<<<<< Input Tree (Top_node = 29) >>>>>

( seq0020{28}:0.1529, ( seq0018{26}:0.1741, ( ( seq0015{23}:0.1492, ( seq0013{20}:0.1827, seq0014{21}:0.1659 ){22}:0.0049 ){24}:0.0297, ( ( seq0008{16}:0.0865, seq0009{17}:0.1286 ){18}:0.0335, ( ( seq0005{10}:0.0368, ( seq0006{11}:0.0286, seq0007{12}:0.0362 ){13}:0.0065 ){14}:0.0368, ( ( seq0000{1}:0.0054, seq0001{2}:0.0081 ){3}:0.0232, ( seq0002{4}:0.0189, ( seq0003{5}:0.0124, seq0004{6}:0.0108 ){7}:0.0070 ){8}:0.0270 ){9}:0.0205 ){15}:0.0703 ){19}:0.0383 ){25}:0.0314 ){27}:0.0130 ){29};


<<<<< Input MSA >>>>>

#{Sequences} = 15 .
#{Sites in the segment}_ref = 86 ,
#{Sites in the segment}_rec = 80 .


<< Correspondence between sequence IDs and sequence indices >>

Indx:	Seq_ID

0:	seq0000
1:	seq0001
2:	seq0002
3:	seq0003
4:	seq0004
5:	seq0005
6:	seq0006
7:	seq0007
8:	seq0008
9:	seq0009
10:	seq0013
11:	seq0014
12:	seq0015
13:	seq0018
14:	seq0020


<< Original Segment of the Reference Alignment: >>

(position)     000000000011111111112222222222333333333344444444445555555555
               012345678901234567890123456789012345678901234567890123456789
                                                                           
seq0000        GGAAGTCTG--CGGCT------------------------------TACGG-ACAGCGTT
seq0001        GGAAGTCTG--CGGCT------------------------------TACGG-ACAGCGTT
seq0002        GGCAGTCTG--CGTCT------------------------------TAGGGTACAGCGTT
seq0003        GGCAGTCTG--CGGCT------------------------------TAGGGTACAGCGTT
seq0004        GGCAGTCTG--CGGCT------------------------------TAGGGTACAGCGTT
seq0005        GGAAGTCTG--CGGCT------------------------------TAGGGAACAGCGTT
seq0006        GGAAGTCTG--TGGCT------------------------------TAGGGTACAGCGTT
seq0007        GGAAGTCTG--CGCCT------------------------------TAGGGTACAGCGTT
seq0008        GGGAGTCCG--TAGAG-GGGTTGT--------GAGTACT----TC-TAAGGTACA-CGTT
seq0009        TGGTGTCCG--TGGAG-GGGGTGT--------GAGTACT----TCGTAAGGTACAGCGTT
seq0013        GGGAGTC------GAGCGAGTTGTCAACAGTAAAATACT----TC-TAGGATACAACGGT
seq0014        GGGAGTCCG--TGGAG-GAATTGTCAACAGACAATTACT----TC-TAAGGTACGAGGGT
seq0015        ------------------------------------------------------------
seq0018        GGGAGTCTGAT-----------GTCAACCGTCGTCTACTAATCTC-TACGGTACGGCGCT
seq0020        GAGAGTCTG--TGGAG-GAGTGGCCAACTA-C-ACTGCTAACCTC-TAAG---CTGCGTT

(position)     66666666667777777777888888
               01234567890123456789012345
                                         
seq0000        CTCCGAAACAAA-GGATATCCGCAGA
seq0001        CTCCGAAACAAA-GAATATCCGCAGA
seq0002        CTCCGAAACAAC-GGATATCTGCAGA
seq0003        CTCCGAAACAAC-GGATATCTGCAGA
seq0004        CTCCGAAACAAC-GGATATCTGCAGA
seq0005        CTCTAAAACAAA-GGATATCCGCCGA
seq0006        CTCCAAAACAAA-GGATATCCGCCGA
seq0007        CTCCGAAACAAA-GGATATCCGCCGA
seq0008        ATCCGATACAAA-GGGAATCCGCAGA
seq0009        CTCCGATACAAA-GGGCATCCGCAGA
seq0013        -TCCGTGAGACACGGATATCCGGAGT
seq0014        TACCGATACAAA-GGTTAGCCGCAAA
seq0015        --------------------------
seq0018        G--CGAAACAAG-TGATAGCCGCAGA
seq0020        T--TGATACAAA-GGA--GCCCCACA


<< Original Segment of the Reconstructed Alignment: >>

(position)     000000000011111111112222222222333333333344444444445555555555
               012345678901234567890123456789012345678901234567890123456789
                                                                           
seq0000        GGAAGTCTGCGGCT---------------------------TACGG-ACAGCGTTCTCCG
seq0001        GGAAGTCTGCGGCT---------------------------TACGG-ACAGCGTTCTCCG
seq0002        GGCAGTCTGCGTCT---------------------------TAGGGTACAGCGTTCTCCG
seq0003        GGCAGTCTGCGGCT---------------------------TAGGGTACAGCGTTCTCCG
seq0004        GGCAGTCTGCGGCT---------------------------TAGGGTACAGCGTTCTCCG
seq0005        GGAAGTCTGCGGCT---------------------------TAGGGAACAGCGTTCTCTA
seq0006        GGAAGTCTGTGGCT---------------------------TAGGGTACAGCGTTCTCCA
seq0007        GGAAGTCTGCGCCT---------------------------TAGGGTACAGCGTTCTCCG
seq0008        GGGAGTCCGTAGAGGGGTTGT----------GAGTACTTC-TAAGGTACA-CGTTATCCG
seq0009        TGGTGTCCGTGGAGGGGGTGT----------GAGTACTTCGTAAGGTACAGCGTTCTCCG
seq0013        GGGAGTCGAGCGAG---TTGTCAAC--AGTAAAATACTTC-TAGGATACAACGGTTCCGT
seq0014        GGGAGTCCGTGGAGGAATTGTCAAC--AGACAATTACTTC-TAAGGTACGAGGGTTACCG
seq0015        ------------------------------------------------------------
seq0018        GGGAGTCTGATGTCAACCGTC------GTCTACTAATCTC-TACGGTACGGC--GCTGCG
seq0020        GAGAGTCTGTGGAGGAGTGGCCAACTACACTGCTAACCTC-TAAGCTGC-----GTTTTG

(position)     66666666667777777777
               01234567890123456789
                                   
seq0000        AAACAAAGGATATCCGCAGA
seq0001        AAACAAAGAATATCCGCAGA
seq0002        AAACAACGGATATCTGCAGA
seq0003        AAACAACGGATATCTGCAGA
seq0004        AAACAACGGATATCTGCAGA
seq0005        AAACAAAGGATATCCGCCGA
seq0006        AAACAAAGGATATCCGCCGA
seq0007        AAACAAAGGATATCCGCCGA
seq0008        ATACAAAGGGAATCCGCAGA
seq0009        ATACAAAGGGCATCCGCAGA
seq0013        GAGACACGGATATCCGGAGT
seq0014        ATACAAAGGTTAGCCGCAAA
seq0015        --------------------
seq0018        AAACAAGTGATAGCCGCAGA
seq0020        ATACAAAGG--AGCCCCACA


<<<<< Preliminary (0): Map the residue numbers onto the reference & reconstructed MSAs... >>>>>

<<<<< Preliminary (1): Map the position shifts (from reference to reconstructed) onto the Reconstructed MSA... >>>>>

<< Output of 'map_shifts_respos_bw_2msas' >>

($shift_lf, $shift_rf) = (0, -6) .

[ Shifts in the Reconstructed MSA ]

(position)	    0    1    2    3    4    5    6    7    8    9   10   11   12   13   14   15   16   17   18   19   20   21   22   23   24   25   26   27   28   29   30   31   32   33   34   35   36   37   38   39   40   41   42   43   44   45   46   47   48   49

seq0000   	    0    0    0    0    0    0    0    0    0   -2   -2   -2   -2   -2    -    -    -    -    -    -    -    -    -    -    -    -    -    -    -    -    -    -    -    -    -    -    -    -    -    -    -   -5   -5   -5   -5   -5    -   -5   -5   -5
seq0001   	    0    0    0    0    0    0    0    0    0   -2   -2   -2   -2   -2    -    -    -    -    -    -    -    -    -    -    -    -    -    -    -    -    -    -    -    -    -    -    -    -    -    -    -   -5   -5   -5   -5   -5    -   -5   -5   -5
seq0002   	    0    0    0    0    0    0    0    0    0   -2   -2   -2   -2   -2    -    -    -    -    -    -    -    -    -    -    -    -    -    -    -    -    -    -    -    -    -    -    -    -    -    -    -   -5   -5   -5   -5   -5   -5   -5   -5   -5
seq0003   	    0    0    0    0    0    0    0    0    0   -2   -2   -2   -2   -2    -    -    -    -    -    -    -    -    -    -    -    -    -    -    -    -    -    -    -    -    -    -    -    -    -    -    -   -5   -5   -5   -5   -5   -5   -5   -5   -5
seq0004   	    0    0    0    0    0    0    0    0    0   -2   -2   -2   -2   -2    -    -    -    -    -    -    -    -    -    -    -    -    -    -    -    -    -    -    -    -    -    -    -    -    -    -    -   -5   -5   -5   -5   -5   -5   -5   -5   -5
seq0005   	    0    0    0    0    0    0    0    0    0   -2   -2   -2   -2   -2    -    -    -    -    -    -    -    -    -    -    -    -    -    -    -    -    -    -    -    -    -    -    -    -    -    -    -   -5   -5   -5   -5   -5   -5   -5   -5   -5
seq0006   	    0    0    0    0    0    0    0    0    0   -2   -2   -2   -2   -2    -    -    -    -    -    -    -    -    -    -    -    -    -    -    -    -    -    -    -    -    -    -    -    -    -    -    -   -5   -5   -5   -5   -5   -5   -5   -5   -5
seq0007   	    0    0    0    0    0    0    0    0    0   -2   -2   -2   -2   -2    -    -    -    -    -    -    -    -    -    -    -    -    -    -    -    -    -    -    -    -    -    -    -    -    -    -    -   -5   -5   -5   -5   -5   -5   -5   -5   -5
seq0008   	    0    0    0    0    0    0    0    0    0   -2   -2   -2   -2   -2   -3   -3   -3   -3   -3   -3   -3    -    -    -    -    -    -    -    -    -    -   -1   -1   -1   -1   -1   -1   -1   -5   -5    -   -5   -5   -5   -5   -5   -5   -5   -5   -5
seq0009   	    0    0    0    0    0    0    0    0    0   -2   -2   -2   -2   -2   -3   -3   -3   -3   -3   -3   -3    -    -    -    -    -    -    -    -    -    -   -1   -1   -1   -1   -1   -1   -1   -5   -5   -5   -5   -5   -5   -5   -5   -5   -5   -5   -5
seq0013   	    0    0    0    0    0    0    0   -6   -6   -6   -6   -6   -6   -6    -    -    -   -3   -3   -3   -3   -3   -3   -3   -3    -    -   -1   -1   -1   -1   -1   -1   -1   -1   -1   -1   -1   -5   -5    -   -5   -5   -5   -5   -5   -5   -5   -5   -5
seq0014   	    0    0    0    0    0    0    0    0    0   -2   -2   -2   -2   -2   -3   -3   -3   -3   -3   -3   -3   -3   -3   -3   -3    -    -   -1   -1   -1   -1   -1   -1   -1   -1   -1   -1   -1   -5   -5    -   -5   -5   -5   -5   -5   -5   -5   -5   -5
seq0015   	    -    -    -    -    -    -    -    -    -    -    -    -    -    -    -    -    -    -    -    -    -    -    -    -    -    -    -    -    -    -    -    -    -    -    -    -    -    -    -    -    -    -    -    -    -    -    -    -    -    -
seq0018   	    0    0    0    0    0    0    0    0    0    0    0  -11  -11  -11  -11  -11  -11  -11  -11  -11  -11    -    -    -    -    -    -   -5   -5   -5   -5   -5   -5   -5   -5   -5   -5   -5   -5   -5    -   -5   -5   -5   -5   -5   -5   -5   -5   -5
seq0020   	    0    0    0    0    0    0    0    0    0   -2   -2   -2   -2   -2   -3   -3   -3   -3   -3   -3   -3   -3   -3   -3   -3   -3   -3   -4   -5   -5   -5   -5   -5   -5   -5   -5   -5   -5   -5   -5    -   -5   -5   -5   -5   -8   -8   -8   -8    -


(position)	   50   51   52   53   54   55   56   57   58   59   60   61   62   63   64   65   66   67   68   69   70   71   72   73   74   75   76   77   78   79

seq0000   	   -5   -5   -5   -5   -5   -5   -5   -5   -5   -5   -5   -5   -5   -5   -5   -5   -5   -6   -6   -6   -6   -6   -6   -6   -6   -6   -6   -6   -6   -6
seq0001   	   -5   -5   -5   -5   -5   -5   -5   -5   -5   -5   -5   -5   -5   -5   -5   -5   -5   -6   -6   -6   -6   -6   -6   -6   -6   -6   -6   -6   -6   -6
seq0002   	   -5   -5   -5   -5   -5   -5   -5   -5   -5   -5   -5   -5   -5   -5   -5   -5   -5   -6   -6   -6   -6   -6   -6   -6   -6   -6   -6   -6   -6   -6
seq0003   	   -5   -5   -5   -5   -5   -5   -5   -5   -5   -5   -5   -5   -5   -5   -5   -5   -5   -6   -6   -6   -6   -6   -6   -6   -6   -6   -6   -6   -6   -6
seq0004   	   -5   -5   -5   -5   -5   -5   -5   -5   -5   -5   -5   -5   -5   -5   -5   -5   -5   -6   -6   -6   -6   -6   -6   -6   -6   -6   -6   -6   -6   -6
seq0005   	   -5   -5   -5   -5   -5   -5   -5   -5   -5   -5   -5   -5   -5   -5   -5   -5   -5   -6   -6   -6   -6   -6   -6   -6   -6   -6   -6   -6   -6   -6
seq0006   	   -5   -5   -5   -5   -5   -5   -5   -5   -5   -5   -5   -5   -5   -5   -5   -5   -5   -6   -6   -6   -6   -6   -6   -6   -6   -6   -6   -6   -6   -6
seq0007   	   -5   -5   -5   -5   -5   -5   -5   -5   -5   -5   -5   -5   -5   -5   -5   -5   -5   -6   -6   -6   -6   -6   -6   -6   -6   -6   -6   -6   -6   -6
seq0008   	    -   -5   -5   -5   -5   -5   -5   -5   -5   -5   -5   -5   -5   -5   -5   -5   -5   -6   -6   -6   -6   -6   -6   -6   -6   -6   -6   -6   -6   -6
seq0009   	   -5   -5   -5   -5   -5   -5   -5   -5   -5   -5   -5   -5   -5   -5   -5   -5   -5   -6   -6   -6   -6   -6   -6   -6   -6   -6   -6   -6   -6   -6
seq0013   	   -5   -5   -5   -5   -5   -6   -6   -6   -6   -6   -6   -6   -6   -6   -6   -6   -6   -6   -6   -6   -6   -6   -6   -6   -6   -6   -6   -6   -6   -6
seq0014   	   -5   -5   -5   -5   -5   -5   -5   -5   -5   -5   -5   -5   -5   -5   -5   -5   -5   -6   -6   -6   -6   -6   -6   -6   -6   -6   -6   -6   -6   -6
seq0015   	    -    -    -    -    -    -    -    -    -    -    -    -    -    -    -    -    -    -    -    -    -    -    -    -    -    -    -    -    -    -
seq0018   	   -5   -5    -    -   -3   -3   -3   -3   -5   -5   -5   -5   -5   -5   -5   -5   -5   -6   -6   -6   -6   -6   -6   -6   -6   -6   -6   -6   -6   -6
seq0020   	    -    -    -    -   -3   -3   -3   -3   -5   -5   -5   -5   -5   -5   -5   -5   -5   -6   -6    -    -   -4   -6   -6   -6   -6   -6   -6   -6   -6


[INFORMATION] The original $commoner_shift_flank = -6. Thus, we will shift the entire reconstructed MSA ...

<< REVISED Output of 'map_shifts_respos_bw_2msas' >>

New ($shift_lf, $shift_rf) = (0, 0) .

[ New Shifts in the Reconstructed MSA ]

(position)	    0    1    2    3    4    5    6    7    8    9   10   11   12   13   14   15   16   17   18   19   20   21   22   23   24   25   26   27   28   29   30   31   32   33   34   35   36   37   38   39   40   41   42   43   44   45   46   47   48   49

seq0000   	    -    -    -    -    -    -    6    6    6    6    6    6    6    6    6    4    4    4    4    4    -    -    -    -    -    -    -    -    -    -    -    -    -    -    -    -    -    -    -    -    -    -    -    -    -    -    -    1    1    1
seq0001   	    -    -    -    -    -    -    6    6    6    6    6    6    6    6    6    4    4    4    4    4    -    -    -    -    -    -    -    -    -    -    -    -    -    -    -    -    -    -    -    -    -    -    -    -    -    -    -    1    1    1
seq0002   	    -    -    -    -    -    -    6    6    6    6    6    6    6    6    6    4    4    4    4    4    -    -    -    -    -    -    -    -    -    -    -    -    -    -    -    -    -    -    -    -    -    -    -    -    -    -    -    1    1    1
seq0003   	    -    -    -    -    -    -    6    6    6    6    6    6    6    6    6    4    4    4    4    4    -    -    -    -    -    -    -    -    -    -    -    -    -    -    -    -    -    -    -    -    -    -    -    -    -    -    -    1    1    1
seq0004   	    -    -    -    -    -    -    6    6    6    6    6    6    6    6    6    4    4    4    4    4    -    -    -    -    -    -    -    -    -    -    -    -    -    -    -    -    -    -    -    -    -    -    -    -    -    -    -    1    1    1
seq0005   	    -    -    -    -    -    -    6    6    6    6    6    6    6    6    6    4    4    4    4    4    -    -    -    -    -    -    -    -    -    -    -    -    -    -    -    -    -    -    -    -    -    -    -    -    -    -    -    1    1    1
seq0006   	    -    -    -    -    -    -    6    6    6    6    6    6    6    6    6    4    4    4    4    4    -    -    -    -    -    -    -    -    -    -    -    -    -    -    -    -    -    -    -    -    -    -    -    -    -    -    -    1    1    1
seq0007   	    -    -    -    -    -    -    6    6    6    6    6    6    6    6    6    4    4    4    4    4    -    -    -    -    -    -    -    -    -    -    -    -    -    -    -    -    -    -    -    -    -    -    -    -    -    -    -    1    1    1
seq0008   	    -    -    -    -    -    -    6    6    6    6    6    6    6    6    6    4    4    4    4    4    3    3    3    3    3    3    3    -    -    -    -    -    -    -    -    -    -    5    5    5    5    5    5    5    1    1    -    1    1    1
seq0009   	    -    -    -    -    -    -    6    6    6    6    6    6    6    6    6    4    4    4    4    4    3    3    3    3    3    3    3    -    -    -    -    -    -    -    -    -    -    5    5    5    5    5    5    5    1    1    1    1    1    1
seq0013   	    -    -    -    -    -    -    6    6    6    6    6    6    6    0    0    0    0    0    0    0    -    -    -    3    3    3    3    3    3    3    3    -    -    5    5    5    5    5    5    5    5    5    5    5    1    1    -    1    1    1
seq0014   	    -    -    -    -    -    -    6    6    6    6    6    6    6    6    6    4    4    4    4    4    3    3    3    3    3    3    3    3    3    3    3    -    -    5    5    5    5    5    5    5    5    5    5    5    1    1    -    1    1    1
seq0015   	    -    -    -    -    -    -    -    -    -    -    -    -    -    -    -    -    -    -    -    -    -    -    -    -    -    -    -    -    -    -    -    -    -    -    -    -    -    -    -    -    -    -    -    -    -    -    -    -    -    -
seq0018   	    -    -    -    -    -    -    6    6    6    6    6    6    6    6    6    6    6   -5   -5   -5   -5   -5   -5   -5   -5   -5   -5    -    -    -    -    -    -    1    1    1    1    1    1    1    1    1    1    1    1    1    -    1    1    1
seq0020   	    -    -    -    -    -    -    6    6    6    6    6    6    6    6    6    4    4    4    4    4    3    3    3    3    3    3    3    3    3    3    3    3    3    2    1    1    1    1    1    1    1    1    1    1    1    1    -    1    1    1


(position)	   50   51   52   53   54   55   56   57   58   59   60   61   62   63   64   65   66   67   68   69   70   71   72   73   74   75   76   77   78   79   80   81   82   83   84   85

seq0000   	    1    1    -    1    1    1    1    1    1    1    1    1    1    1    1    1    1    1    1    1    1    1    1    0    0    0    0    0    0    0    0    0    0    0    0    0
seq0001   	    1    1    -    1    1    1    1    1    1    1    1    1    1    1    1    1    1    1    1    1    1    1    1    0    0    0    0    0    0    0    0    0    0    0    0    0
seq0002   	    1    1    1    1    1    1    1    1    1    1    1    1    1    1    1    1    1    1    1    1    1    1    1    0    0    0    0    0    0    0    0    0    0    0    0    0
seq0003   	    1    1    1    1    1    1    1    1    1    1    1    1    1    1    1    1    1    1    1    1    1    1    1    0    0    0    0    0    0    0    0    0    0    0    0    0
seq0004   	    1    1    1    1    1    1    1    1    1    1    1    1    1    1    1    1    1    1    1    1    1    1    1    0    0    0    0    0    0    0    0    0    0    0    0    0
seq0005   	    1    1    1    1    1    1    1    1    1    1    1    1    1    1    1    1    1    1    1    1    1    1    1    0    0    0    0    0    0    0    0    0    0    0    0    0
seq0006   	    1    1    1    1    1    1    1    1    1    1    1    1    1    1    1    1    1    1    1    1    1    1    1    0    0    0    0    0    0    0    0    0    0    0    0    0
seq0007   	    1    1    1    1    1    1    1    1    1    1    1    1    1    1    1    1    1    1    1    1    1    1    1    0    0    0    0    0    0    0    0    0    0    0    0    0
seq0008   	    1    1    1    1    1    1    -    1    1    1    1    1    1    1    1    1    1    1    1    1    1    1    1    0    0    0    0    0    0    0    0    0    0    0    0    0
seq0009   	    1    1    1    1    1    1    1    1    1    1    1    1    1    1    1    1    1    1    1    1    1    1    1    0    0    0    0    0    0    0    0    0    0    0    0    0
seq0013   	    1    1    1    1    1    1    1    1    1    1    1    0    0    0    0    0    0    0    0    0    0    0    0    0    0    0    0    0    0    0    0    0    0    0    0    0
seq0014   	    1    1    1    1    1    1    1    1    1    1    1    1    1    1    1    1    1    1    1    1    1    1    1    0    0    0    0    0    0    0    0    0    0    0    0    0
seq0015   	    -    -    -    -    -    -    -    -    -    -    -    -    -    -    -    -    -    -    -    -    -    -    -    -    -    -    -    -    -    -    -    -    -    -    -    -
seq0018   	    1    1    1    1    1    1    1    1    -    -    3    3    3    3    1    1    1    1    1    1    1    1    1    0    0    0    0    0    0    0    0    0    0    0    0    0
seq0020   	    1   -2   -2   -2   -2    -    -    -    -    -    3    3    3    3    1    1    1    1    1    1    1    1    1    0    0    -    -    2    0    0    0    0    0    0    0    0


<<<<< Preliminary (2): Put together the mapped position shifts into some Classes ... >>>>>

<< Output of 'br_list_classes_shift_respos' >>

$commoner_shift_flank = 0 .


<<<<< Preliminary (3'): For each MINI-class of shifts, parsimoniously infer the branch(es) separating the affected sequences from the rest. >>>>>

<<<<< ADDITIONAL Preliminary Process (3.5'): Split mini-classes each of which consists of unnaturally remote sequences... >>>>>

... The MINI-classes increased by 1 compared to the old set!! ...


<<<<< Preliminary (4): Merge the MINI-classes of shifts. >>>>>

<<<<< Preliminary (5'): Identify 'trivial' MINI-blocks. >>>>>

<<<<< Preliminary (6): Identify gap-pattern blocks, calculate their Dollo parsimony scenarios, and the initial parsimony candidate scenario of each gapped segment in the segmental MSAs (reference & reconstructed). >>>>>

<<<<< Preliminary (7'): Lump together some neighboring MINI-blocks affecting the identical set of sequences. >>>>>

<< Output of 'lump_together_similar_blocks': Content of @{$composite_miniblocks} (#{composite_miniblocks} = 22) >>

Indx_cmp_miniblock	beg_cmb	end_cmb	mrca	indices,constituent,miniblocks	list,position,shifts	merger,types	indices,involved,seqs

0	6	14	29	21	6	n/a	0,1,2,3,4,5,6,7,8,9,11,14
1	6	12	20	23	6	n/a	10
2	6	16	26	22	6	n/a	13
3	13	19	20	3	0	n/a	10
4	15	19	29	18	4	n/a	0,1,2,3,4,5,6,7,8,9,11,14
5	17	26	26	0	-5	n/a	13
6	20	30	21	16	3	n/a	11
7	20	32	28	14	3	n/a	14
8	20	26	18	15	3	n/a	8,9
9	23	30	20	17	3	n/a	10
10	33	43	22	19	5	n/a	10,11
11	33	57	26	6	1	n/a	13
12	33	33	28	11	2	n/a	14
13	34	50	28	5	1	n/a	14
14	37	72	18	20,7	5,1	0	8,9
15	44	60	20	10	1	n/a	10
16	44	72	21	9	1	n/a	11
17	47	72	15	8	1	n/a	0,1,2,3,4,5,6,7
18	51	54	28	1	-2	n/a	14
19	60	63	29	13	3	n/a	13,14
20	64	72	29	4	1	n/a	13,14
21	77	77	28	12	2	n/a	14


<<<<< Preliminary (8): Reorganize the list of insertions/deletions in the initial candidate of parsimonious scenarios, for reference and reconstructed MSAs. >>>>>

<<< (1) For Reference MSA >>>

<<< (2) For Reconstructed MSA >>>

<<<<< Preliminary (9): Identify the pairs of 'equivalent' indel events in the reference & reconstructed MSAs...  >>>>>

<<<<< (i) MAIN PROCESS (1st Round)!!!: Associate each Composite 'MINI-Block' with (an) appropriate type(s) of MSA error(s)... (#{composite blocks} = 22) >>>>>


[[ Results of the Main Process (1st Round) ]]

[ Contents of @cblk_wise_cts_invlvd_indels ]

Indx_cmp_blk	#{rlv_indels}_ref	#{rlv_indels}_rec	#{rltd_indels}_ref	#{rltd_indels}_rec	#{other_involved}_ref	#{other_involved}_rec

0
1	1	0	0	0	0	0
2	2	0	0	0	0	0
3	2	1	0	0	0	0
4
5	1	1	1	0	0	0
6	0	0	1	1	0	0
7	1	1	0	0	0	0
8	0	0	2	2	0	0
9	0	1	0	0	0	0
10	0	0	0	0	0	0
11	0	0	1	3	0	0
12	2	1	0	0	0	0
13	2	0	0	0	0	0
14	0	0	1	1	0	0
15	1	0	0	0	0	0
16	0	0	1	0	0	0
17	1	1	0	0	0	0
18	1	1	0	0	0	0
19	1	1	0	0	0	0
20	1	0	0	0	0	0
21	1	1	0	0	0	0


[ Skipped Composite-Blocks (#{cblocks} = 3): 0, 4, 10 . ]


[ Contents of @cblk_wise_msa_errors ]

Indx_cmp_blk	Indx_error	len_cblk_ref	len_cblk_rec	Type	br1:beg1:end1:stat_ue1/br2:beg2:end2:stat_ue2/...(ref)	br1:beg1:end1:stat_ue1/br2:beg2:end2:stat_ue2/...(rec)

0	Skipped!!(NO_RELEVANT_BRANCH)
1	0	7	7	Complex(???)	20:7:12:X	None
2	0	11	11	Complex(???)	26:11:21:X/26:9:10:-	None
3	0	7	7	Merge(complementary)(+shift^2)(?)	20:7:12:X/20:16:16:-	20:20:22:X
4	Skipped!!(NO_RELEVANT_BRANCH)
5	0	10	10	Complex(???)	26:11:21:X/27:32:32:-	26:27:30:X
6	0	11	11	Complex(???)	20:16:16:-	20:20:22:X
7	0	13	13	Complex(???)	27:30:30:-	28:31:32:-
8	0	7	7	Complex(???)	19:24:31:X/15:17:44:X	19:27:36:X/15:20:45:X
9	0	8	8	Complex(???)	None	20:20:22:X
10	Skipped!!(NO_ASSOCIATED_EVENT(???))
11	0	25	25	Complex	27:32:32:-	28:31:32:-/25:58:59:-/27:55:57:-
12	0	1	1	Complex(???)	27:30:30:-/27:32:32:-	28:31:32:-
13	0	17	17	Complex(???)	27:32:32:-/27:50:52:-	None
14	0	40	36	Complex(???)	19:24:31:X	19:27:36:X
15	0	17	17	Complex(???)	20:60:60:X	None
16	0	29	29	NO_ASSOCIATED_EVENT(???)	20:72:72:-	None
17	0	26	26	Shift(???)	15:17:44:X	15:20:45:X
18	0	4	4	Shift	27:50:52:-	27:55:57:-
19	0	4	4	Shift	25:61:62:-	25:58:59:-
20	0	9	9	Complex(???)	25:61:62:-	None
21	0	1	1	Shift	27:76:77:-	27:75:76:-


[ Contents of %indel_ref2assoc_cblks ]

Br:beg:end(ref)	indices,of,associated,composite-blocks

23:0:85	{Equivalent to '23:6:85'(rec)}
20:7:12	1,3
26:9:10	2
26:11:21	2,5
20:16:16	3,6
15:17:44	8,17
19:24:31	8,14
27:30:30	7,12
27:32:32	5,11,12,13
25:39:42	None
17:45:45	{Equivalent to '17:46:46'(rec)}
27:50:52	13,18
3:51:51	{Equivalent to '3:52:52'(rec)}
16:55:55	{Equivalent to '16:56:56'(rec)}
20:60:60	15
25:61:62	19,20
20:72:72	16
27:76:77	21


[ Contents of %indel_rec2assoc_cblks ]

Br:beg:end(rec)	indices,of,associated,composite-blocks

23:6:85	{Equivalent to '23:0:85'(ref)}
20:20:22	3,6,9
15:20:45	8,17
26:27:30	5
19:27:36	8,14
28:31:32	7,11,12
17:46:46	{Equivalent to '17:45:45'(ref)}
3:52:52	{Equivalent to '3:51:51'(ref)}
27:55:57	11,18
16:56:56	{Equivalent to '16:55:55'(ref)}
25:58:59	11,19
27:75:76	21


<<<< (ii) MAIN PROCESS (2nd Round)!!: Attempt to 'hard-link' skipped composite 'MINI-Block's to non-skipped ones, and to resolve Composite 'MINI-Block's associated with 'Complex' errors... >>>>

[[ Interim Results ]]

[ Contents of %cb2hard_linked (#{keys} = 2) ]

Indx_cmp_blk	=> [indices,cblks,hard,linked,by,the,key]

0	=> [2],
9	=> [6],


[ Contents of %cb2hard_linking (#{keys} = 2) ]

Indx_cmp_blk	=> [indices,cblks,hard,linking,the,key]

2	=> [0],
6	=> [9],


[ 'Soft-linked' pairs of composite-blocks (#{pairs} = 3) ]

Indx_cblk_A	indx_cblk_B

3	6
3	1
19	20


[[ Results of the Main Process (2nd Round) ]]

[ For the 1 th pair: (3, 6) ]

[ For the 2 th pair: (3, 1) ]

[ For the 3 th pair: (19, 20) ]
