# Supplementary material for: Characterization of multiple sequence alignment errors using complete-likelihood score and position-shift map
Source: BMC Bioinformatics. 2016 Mar 18;17:133. doi: 10.1186/s12859-016-0945-5 (PMC4799563; doi:10.1186/s12859-016-0945-5)
Supplement: Additional file 3: — A ZIP archive, containing the results of our manual validation analyses of our prototype Perl script to classify MSA errors into various types. See “README.txt” contained in it for its synoptic explanation. (ZIP 1247 kb) [file 12859_2016_945_MOESM3_ESM.zip › additional_file_3/TEST_Outputs/Test_MAFFT/class_0001/lclid_0000003/LogFiles/log_seg_anal.9.txt]

<<<<< Input Tree (Top_node = 29) >>>>>

( seq0020{28}:0.1529, ( seq0018{26}:0.1741, ( ( seq0015{23}:0.1492, ( seq0013{20}:0.1827, seq0014{21}:0.1659 ){22}:0.0049 ){24}:0.0297, ( ( seq0008{16}:0.0865, seq0009{17}:0.1286 ){18}:0.0335, ( ( seq0005{10}:0.0368, ( seq0006{11}:0.0286, seq0007{12}:0.0362 ){13}:0.0065 ){14}:0.0368, ( ( seq0000{1}:0.0054, seq0001{2}:0.0081 ){3}:0.0232, ( seq0002{4}:0.0189, ( seq0003{5}:0.0124, seq0004{6}:0.0108 ){7}:0.0070 ){8}:0.0270 ){9}:0.0205 ){15}:0.0703 ){19}:0.0383 ){25}:0.0314 ){27}:0.0130 ){29};


<<<<< Input MSA >>>>>

#{Sequences} = 15 .
#{Sites in the segment}_ref = 219 ,
#{Sites in the segment}_rec = 201 .


<< Correspondence between sequence IDs and sequence indices >>

Indx:	Seq_ID

0:	seq0000
1:	seq0001
2:	seq0002
3:	seq0003
4:	seq0004
5:	seq0005
6:	seq0006
7:	seq0007
8:	seq0008
9:	seq0009
10:	seq0013
11:	seq0014
12:	seq0015
13:	seq0018
14:	seq0020


<< Original Segment of the Reference Alignment: >>

(position)     000000000000000000000000000000000000000000000000000000000000
               000000000011111111112222222222333333333344444444445555555555
               012345678901234567890123456789012345678901234567890123456789
                                                                           
seq0000        -TA-C--TTA-----------------------------------------T---TATG-
seq0001        -TA-C--TTA-----------------------------------------T---TATG-
seq0002        -TG-C--TTA-----------------------------------------T---TATG-
seq0003        -TG-C--TTA-----------------------------------------T---TATG-
seq0004        -TG-C--TTA-----------------------------------------T---TATG-
seq0005        -TG-C--TTAGCCGGTAGGCTTCCCCCGTGAATCTTTAGACGTAATAAGGCT---TATG-
seq0006        -TG-C--TTA-----------------------------------------T---TATG-
seq0007        -TG-C--TTA-----------------------------------------T---TATG-
seq0008        -TGCCCTTAA-----------------------------------------T---TATG-
seq0009        -TGGG--TAA-----------------------------------------T---TTTG-
seq0013        GTTCC--TAC-----------------------------------------T---GATG-
seq0014        -TTCT--TAA-----------------------------------------TTCATATA-
seq0015        -TTCC--TAA--------------------------------------------------
seq0018        -TGCC--TAG-----------------------------------------G---TATG-
seq0020        -TGCC--TCA-----------------------------------------T---TATGC

(position)     000000000000000000000000000000000000000011111111111111111111
               666666666677777777778888888888999999999900000000001111111111
               012345678901234567890123456789012345678901234567890123456789
                                                                           
seq0000        ----------GGAGT--AGTCGCAGAGGA-----CGCTCGTACTTTAACGGAT-------
seq0001        ----------GGAGT--AGTCGCAGAGGA-----CGCTCGTACTTTAACGGATGCCAT--
seq0002        ----------GTACC--AGTCGCAGAGGA-----CGCTCGTACTTTAACGGACGCCAT--
seq0003        ----------GGACT--AGTCGCAGAGGA-----CGCTCGTACTTTAACGGACGCCAT--
seq0004        ----------GGACT--GGTCGCAGAGGAAACGCCGCTCGTACTTTA-------------
seq0005        ----------AGACT--AGTCACATAGGA-----CGCTCGTACTTTAACGGATGCCTTGT
seq0006        ----------GGACT--AGTCACATAGGA-----CGCTCGTACTTTAACGGATGCCAT--
seq0007        ----------GGACT--AGTCACATATGA-----CGCTCGTGCTTAAACGGATGCCAT--
seq0008        ----------GGACG--ATTCACAGAGGA-----AGCTCGTAGTTCAACGGATGACGT--
seq0009        ----------TGACG--AGTCACACAGGA-----ATCGCGTATTTCAGCGGACGACGT--
seq0013        ----------GGACG--AGACACGCCG------------------------------C--
seq0014        ----------GGACG--AGACTCTGTGGG-----A-ACTTTACTTTAACGGATGCGAT--
seq0015        ---------------------------------------------------ATGCAAT--
seq0018        ----------GGACG--AGGCACAGCGTA-----TGCTCGTACTTTATCGGATGCCAT--
seq0020        TGATTGGGTTGGACGTTAGTCTCAGCGGA-----AGCTCGTACTTTAACGGATGCCAT--

(position)     111111111111111111111111111111111111111111111111111111111111
               222222222233333333334444444444555555555566666666667777777777
               012345678901234567890123456789012345678901234567890123456789
                                                                           
seq0000        ------------------------------------------------------------
seq0001        ------------------------------------------------------------
seq0002        ------------------------------------------------------------
seq0003        ------------------------------------------------------------
seq0004        ------------------------------------------------------------
seq0005        TGTCGAAGGGGGCCATTTTGACCGACGAAAGTTGTAAAAAGGACCCACGGCTGCGTCTCC
seq0006        ------------------------------------------------------------
seq0007        ------------------------------------------------------------
seq0008        ------------------------------------------------------------
seq0009        ------------------------------------------------------------
seq0013        ------------------------------------------------------------
seq0014        ------------------------------------------------------------
seq0015        ------------------------------------------------------------
seq0018        ------------------------------------------------------------
seq0020        ------------------------------------------------------------

(position)     111111111111111111112222222222222222222
               888888888899999999990000000000111111111
               012345678901234567890123456789012345678
                                                      
seq0000        ---------------------------------------
seq0001        -----------------------------------GAGT
seq0002        -----------------------------------GAGT
seq0003        -----------------------------------GAGT
seq0004        --------------------------------------T
seq0005        CCACAGAACGAGTTTATGTAAAGATATATATCGCCGAGT
seq0006        -----------------------------------GAGT
seq0007        -----------------------------------CAGT
seq0008        -----------------------------------TAGT
seq0009        -----------------------------------TAGT
seq0013        -----------------------------------ACGT
seq0014        -----------------------------------AAGT
seq0015        -----------------------------------AAGT
seq0018        -----------------------------------AAGT
seq0020        -----------------------------------AAGT


<< Original Segment of the Reconstructed Alignment: >>

(position)     000000000000000000000000000000000000000000000000000000000000
               000000000011111111112222222222333333333344444444445555555555
               012345678901234567890123456789012345678901234567890123456789
                                                                           
seq0000        TAC--TTA-----------------------------------------TTATGGGAGTA
seq0001        TAC--TTA-----------------------------------------TTATGGGAGTA
seq0002        TGC--TTA-----------------------------------------TTATGGTACCA
seq0003        TGC--TTA-----------------------------------------TTATGGGACTA
seq0004        TGC--TTA-----------------------------------------TTATGGGACTG
seq0005        TGC--TTAGCCGGTAGGCTTCCCCCGTGAATCTTTAGACGTAATAAGGCTTATGAGACTA
seq0006        TGC--TTA-----------------------------------------TTATGGGACTA
seq0007        TGC--TTA-----------------------------------------TTATGGGACTA
seq0008        TGCCCTTAA----------------------------------------TTATGGGACGA
seq0009        TGG--GTAA----------------------------------------TTTTGTGACGA
seq0013        GTT-CCTAC----------------------------------------TGATGGGACGA
seq0014        TTC--TTAA-------------------------------------TTCATATAGGACGA
seq0015        TTC--CTAA---------------------------------------------------
seq0018        TGC--CTAG----------------------------------------GTATGGGACGA
seq0020        TGC--CTCATTATGCTGATT---------------------------GGGTTGGACGTTA

(position)     000000000000000000000000000000000000000011111111111111111111
               666666666677777777778888888888999999999900000000001111111111
               012345678901234567890123456789012345678901234567890123456789
                                                                           
seq0000        GTCGCAGAGGA-----CGCTCGTACTTTAACGGA--------------------------
seq0001        GTCGCAGAGGA-----CGCTCGTACTTTAACGGATGCCAT--------------------
seq0002        GTCGCAGAGGA-----CGCTCGTACTTTAACGGACGCCAT--------------------
seq0003        GTCGCAGAGGA-----CGCTCGTACTTTAACGGACGCCAT--------------------
seq0004        GTCGCAGAGGAAACGCCGCTCGTACTTTA-------------------------------
seq0005        GTCACATAGGA-----CGCTCGTACTTTAACGGATGCCTTGTTGTCGAAGGGGGCCATTT
seq0006        GTCACATAGGA-----CGCTCGTACTTTAACGGATGCCAT--------------------
seq0007        GTCACATATGA-----CGCTCGTGCTTAAACGGATGCCAT--------------------
seq0008        TTCACAGAGGA-----AGCTCGTAGTTCAACGGATGACGT--------------------
seq0009        GTCACACAGGA-----ATCGCGTATTTCAGCGGACGACGT--------------------
seq0013        GAC------------------------------ACGCCGC--------------------
seq0014        GACTCTGTGGG-----AACT-TTACTTTAACGGATGCGAT--------------------
seq0015        ---------------------------------ATGCAAT--------------------
seq0018        GGCACAGCGTA-----TGCTCGTACTTTATCGGATGCCAT--------------------
seq0020        GTCTCAGCGGA-----AGCTCGTACTTTAACGGATGCCAT--------------------

(position)     111111111111111111111111111111111111111111111111111111111111
               222222222233333333334444444444555555555566666666667777777777
               012345678901234567890123456789012345678901234567890123456789
                                                                           
seq0000        ------------------------------------------------------------
seq0001        ------------------------------------------------------------
seq0002        ------------------------------------------------------------
seq0003        ------------------------------------------------------------
seq0004        ------------------------------------------------------------
seq0005        TGACCGACGAAAGTTGTAAAAAGGACCCACGGCTGCGTCTCCCCACAGAACGAGTTTATG
seq0006        ------------------------------------------------------------
seq0007        ------------------------------------------------------------
seq0008        ------------------------------------------------------------
seq0009        ------------------------------------------------------------
seq0013        ------------------------------------------------------------
seq0014        ------------------------------------------------------------
seq0015        ------------------------------------------------------------
seq0018        ------------------------------------------------------------
seq0020        ------------------------------------------------------------

(position)     111111111111111111112
               888888888899999999990
               012345678901234567890
                                    
seq0000        --------------------T
seq0001        -----------------GAGT
seq0002        -----------------GAGT
seq0003        -----------------GAGT
seq0004        --------------------T
seq0005        TAAAGATATATATCGCCGAGT
seq0006        -----------------GAGT
seq0007        -----------------CAGT
seq0008        -----------------TAGT
seq0009        -----------------TAGT
seq0013        -----------------ACGT
seq0014        -----------------AAGT
seq0015        -----------------AAGT
seq0018        -----------------AAGT
seq0020        -----------------AAGT


<<<<< Preliminary (0): Map the residue numbers onto the reference & reconstructed MSAs... >>>>>

<<<<< Preliminary (1): Map the position shifts (from reference to reconstructed) onto the Reconstructed MSA... >>>>>

<< Output of 'map_shifts_respos_bw_2msas' >>

($shift_lf, $shift_rf) = (0, -18) .

[ Shifts in the Reconstructed MSA ]

(position)	    0    1    2    3    4    5    6    7    8    9   10   11   12   13   14   15   16   17   18   19   20   21   22   23   24   25   26   27   28   29   30   31   32   33   34   35   36   37   38   39   40   41   42   43   44   45   46   47   48   49

seq0000   	   -1   -1   -2    -    -   -2   -2   -2    -    -    -    -    -    -    -    -    -    -    -    -    -    -    -    -    -    -    -    -    -    -    -    -    -    -    -    -    -    -    -    -    -    -    -    -    -    -    -    -    -   -2
seq0001   	   -1   -1   -2    -    -   -2   -2   -2    -    -    -    -    -    -    -    -    -    -    -    -    -    -    -    -    -    -    -    -    -    -    -    -    -    -    -    -    -    -    -    -    -    -    -    -    -    -    -    -    -   -2
seq0002   	   -1   -1   -2    -    -   -2   -2   -2    -    -    -    -    -    -    -    -    -    -    -    -    -    -    -    -    -    -    -    -    -    -    -    -    -    -    -    -    -    -    -    -    -    -    -    -    -    -    -    -    -   -2
seq0003   	   -1   -1   -2    -    -   -2   -2   -2    -    -    -    -    -    -    -    -    -    -    -    -    -    -    -    -    -    -    -    -    -    -    -    -    -    -    -    -    -    -    -    -    -    -    -    -    -    -    -    -    -   -2
seq0004   	   -1   -1   -2    -    -   -2   -2   -2    -    -    -    -    -    -    -    -    -    -    -    -    -    -    -    -    -    -    -    -    -    -    -    -    -    -    -    -    -    -    -    -    -    -    -    -    -    -    -    -    -   -2
seq0005   	   -1   -1   -2    -    -   -2   -2   -2   -2   -2   -2   -2   -2   -2   -2   -2   -2   -2   -2   -2   -2   -2   -2   -2   -2   -2   -2   -2   -2   -2   -2   -2   -2   -2   -2   -2   -2   -2   -2   -2   -2   -2   -2   -2   -2   -2   -2   -2   -2   -2
seq0006   	   -1   -1   -2    -    -   -2   -2   -2    -    -    -    -    -    -    -    -    -    -    -    -    -    -    -    -    -    -    -    -    -    -    -    -    -    -    -    -    -    -    -    -    -    -    -    -    -    -    -    -    -   -2
seq0007   	   -1   -1   -2    -    -   -2   -2   -2    -    -    -    -    -    -    -    -    -    -    -    -    -    -    -    -    -    -    -    -    -    -    -    -    -    -    -    -    -    -    -    -    -    -    -    -    -    -    -    -    -   -2
seq0008   	   -1   -1   -1   -1   -1   -1   -1   -1   -1    -    -    -    -    -    -    -    -    -    -    -    -    -    -    -    -    -    -    -    -    -    -    -    -    -    -    -    -    -    -    -    -    -    -    -    -    -    -    -    -   -2
seq0009   	   -1   -1   -1    -    -    1   -1   -1   -1    -    -    -    -    -    -    -    -    -    -    -    -    -    -    -    -    -    -    -    -    -    -    -    -    -    -    -    -    -    -    -    -    -    -    -    -    -    -    -    -   -2
seq0013   	    0    0    0    -    1    1   -1   -1   -1    -    -    -    -    -    -    -    -    -    -    -    -    -    -    -    -    -    -    -    -    -    -    -    -    -    -    -    -    -    -    -    -    -    -    -    -    -    -    -    -   -2
seq0014   	   -1   -1   -1    -    -    1   -1   -1   -1    -    -    -    -    -    -    -    -    -    -    -    -    -    -    -    -    -    -    -    -    -    -    -    -    -    -    -    -    -    -    -    -    -    -    -    -    -   -5   -5   -5   -5
seq0015   	   -1   -1   -1    -    -    1   -1   -1   -1    -    -    -    -    -    -    -    -    -    -    -    -    -    -    -    -    -    -    -    -    -    -    -    -    -    -    -    -    -    -    -    -    -    -    -    -    -    -    -    -    -
seq0018   	   -1   -1   -1    -    -    1   -1   -1   -1    -    -    -    -    -    -    -    -    -    -    -    -    -    -    -    -    -    -    -    -    -    -    -    -    -    -    -    -    -    -    -    -    -    -    -    -    -    -    -    -   -2
seq0020   	   -1   -1   -1    -    -    1   -1   -1   -1  -42  -45  -45  -45  -45  -45  -45  -45  -45  -45  -45    -    -    -    -    -    -    -    -    -    -    -    -    -    -    -    -    -    -    -    -    -    -    -    -    -    -    -  -18  -18  -18


(position)	   50   51   52   53   54   55   56   57   58   59   60   61   62   63   64   65   66   67   68   69   70   71   72   73   74   75   76   77   78   79   80   81   82   83   84   85   86   87   88   89   90   91   92   93   94   95   96   97   98   99

seq0000   	   -5   -5   -5   -5  -16  -16  -16  -16  -16  -18  -18  -18  -18  -18  -18  -18  -18  -18  -18  -18  -18    -    -    -    -    -  -18  -18  -18  -18  -18  -18  -18  -18  -18  -18  -18  -18  -18  -18  -18  -18  -18  -18    -    -    -    -    -    -
seq0001   	   -5   -5   -5   -5  -16  -16  -16  -16  -16  -18  -18  -18  -18  -18  -18  -18  -18  -18  -18  -18  -18    -    -    -    -    -  -18  -18  -18  -18  -18  -18  -18  -18  -18  -18  -18  -18  -18  -18  -18  -18  -18  -18  -18  -18  -18  -18  -18  -18
seq0002   	   -5   -5   -5   -5  -16  -16  -16  -16  -16  -18  -18  -18  -18  -18  -18  -18  -18  -18  -18  -18  -18    -    -    -    -    -  -18  -18  -18  -18  -18  -18  -18  -18  -18  -18  -18  -18  -18  -18  -18  -18  -18  -18  -18  -18  -18  -18  -18  -18
seq0003   	   -5   -5   -5   -5  -16  -16  -16  -16  -16  -18  -18  -18  -18  -18  -18  -18  -18  -18  -18  -18  -18    -    -    -    -    -  -18  -18  -18  -18  -18  -18  -18  -18  -18  -18  -18  -18  -18  -18  -18  -18  -18  -18  -18  -18  -18  -18  -18  -18
seq0004   	   -5   -5   -5   -5  -16  -16  -16  -16  -16  -18  -18  -18  -18  -18  -18  -18  -18  -18  -18  -18  -18  -18  -18  -18  -18  -18  -18  -18  -18  -18  -18  -18  -18  -18  -18  -18  -18  -18  -18    -    -    -    -    -    -    -    -    -    -    -
seq0005   	   -5   -5   -5   -5  -16  -16  -16  -16  -16  -18  -18  -18  -18  -18  -18  -18  -18  -18  -18  -18  -18    -    -    -    -    -  -18  -18  -18  -18  -18  -18  -18  -18  -18  -18  -18  -18  -18  -18  -18  -18  -18  -18  -18  -18  -18  -18  -18  -18
seq0006   	   -5   -5   -5   -5  -16  -16  -16  -16  -16  -18  -18  -18  -18  -18  -18  -18  -18  -18  -18  -18  -18    -    -    -    -    -  -18  -18  -18  -18  -18  -18  -18  -18  -18  -18  -18  -18  -18  -18  -18  -18  -18  -18  -18  -18  -18  -18  -18  -18
seq0007   	   -5   -5   -5   -5  -16  -16  -16  -16  -16  -18  -18  -18  -18  -18  -18  -18  -18  -18  -18  -18  -18    -    -    -    -    -  -18  -18  -18  -18  -18  -18  -18  -18  -18  -18  -18  -18  -18  -18  -18  -18  -18  -18  -18  -18  -18  -18  -18  -18
seq0008   	   -5   -5   -5   -5  -16  -16  -16  -16  -16  -18  -18  -18  -18  -18  -18  -18  -18  -18  -18  -18  -18    -    -    -    -    -  -18  -18  -18  -18  -18  -18  -18  -18  -18  -18  -18  -18  -18  -18  -18  -18  -18  -18  -18  -18  -18  -18  -18  -18
seq0009   	   -5   -5   -5   -5  -16  -16  -16  -16  -16  -18  -18  -18  -18  -18  -18  -18  -18  -18  -18  -18  -18    -    -    -    -    -  -18  -18  -18  -18  -18  -18  -18  -18  -18  -18  -18  -18  -18  -18  -18  -18  -18  -18  -18  -18  -18  -18  -18  -18
seq0013   	   -5   -5   -5   -5  -16  -16  -16  -16  -16  -18  -18  -18  -18    -    -    -    -    -    -    -    -    -    -    -    -    -    -    -    -    -    -    -    -    -    -    -    -    -    -    -    -    -    -   12   12   12   12   12   12  -18
seq0014   	   -5   -5   -5   -5  -16  -16  -16  -16  -16  -18  -18  -18  -18  -18  -18  -18  -18  -18  -18  -18  -18    -    -    -    -    -  -18  -19  -19  -19    -  -18  -18  -18  -18  -18  -18  -18  -18  -18  -18  -18  -18  -18  -18  -18  -18  -18  -18  -18
seq0015   	    -    -    -    -    -    -    -    -    -    -    -    -    -    -    -    -    -    -    -    -    -    -    -    -    -    -    -    -    -    -    -    -    -    -    -    -    -    -    -    -    -    -    -  -18  -18  -18  -18  -18  -18  -18
seq0018   	   -5   -5   -5   -5  -16  -16  -16  -16  -16  -18  -18  -18  -18  -18  -18  -18  -18  -18  -18  -18  -18    -    -    -    -    -  -18  -18  -18  -18  -18  -18  -18  -18  -18  -18  -18  -18  -18  -18  -18  -18  -18  -18  -18  -18  -18  -18  -18  -18
seq0020   	  -18  -18  -18  -18  -18  -18  -18  -18  -18  -18  -18  -18  -18  -18  -18  -18  -18  -18  -18  -18  -18    -    -    -    -    -  -18  -18  -18  -18  -18  -18  -18  -18  -18  -18  -18  -18  -18  -18  -18  -18  -18  -18  -18  -18  -18  -18  -18  -18


(position)	  100  101  102  103  104  105  106  107  108  109  110  111  112  113  114  115  116  117  118  119  120  121  122  123  124  125  126  127  128  129  130  131  132  133  134  135  136  137  138  139  140  141  142  143  144  145  146  147  148  149

seq0000   	    -    -    -    -    -    -    -    -    -    -    -    -    -    -    -    -    -    -    -    -    -    -    -    -    -    -    -    -    -    -    -    -    -    -    -    -    -    -    -    -    -    -    -    -    -    -    -    -    -    -
seq0001   	    -    -    -    -    -    -    -    -    -    -    -    -    -    -    -    -    -    -    -    -    -    -    -    -    -    -    -    -    -    -    -    -    -    -    -    -    -    -    -    -    -    -    -    -    -    -    -    -    -    -
seq0002   	    -    -    -    -    -    -    -    -    -    -    -    -    -    -    -    -    -    -    -    -    -    -    -    -    -    -    -    -    -    -    -    -    -    -    -    -    -    -    -    -    -    -    -    -    -    -    -    -    -    -
seq0003   	    -    -    -    -    -    -    -    -    -    -    -    -    -    -    -    -    -    -    -    -    -    -    -    -    -    -    -    -    -    -    -    -    -    -    -    -    -    -    -    -    -    -    -    -    -    -    -    -    -    -
seq0004   	    -    -    -    -    -    -    -    -    -    -    -    -    -    -    -    -    -    -    -    -    -    -    -    -    -    -    -    -    -    -    -    -    -    -    -    -    -    -    -    -    -    -    -    -    -    -    -    -    -    -
seq0005   	  -18  -18  -18  -18  -18  -18  -18  -18  -18  -18  -18  -18  -18  -18  -18  -18  -18  -18  -18  -18  -18  -18  -18  -18  -18  -18  -18  -18  -18  -18  -18  -18  -18  -18  -18  -18  -18  -18  -18  -18  -18  -18  -18  -18  -18  -18  -18  -18  -18  -18
seq0006   	    -    -    -    -    -    -    -    -    -    -    -    -    -    -    -    -    -    -    -    -    -    -    -    -    -    -    -    -    -    -    -    -    -    -    -    -    -    -    -    -    -    -    -    -    -    -    -    -    -    -
seq0007   	    -    -    -    -    -    -    -    -    -    -    -    -    -    -    -    -    -    -    -    -    -    -    -    -    -    -    -    -    -    -    -    -    -    -    -    -    -    -    -    -    -    -    -    -    -    -    -    -    -    -
seq0008   	    -    -    -    -    -    -    -    -    -    -    -    -    -    -    -    -    -    -    -    -    -    -    -    -    -    -    -    -    -    -    -    -    -    -    -    -    -    -    -    -    -    -    -    -    -    -    -    -    -    -
seq0009   	    -    -    -    -    -    -    -    -    -    -    -    -    -    -    -    -    -    -    -    -    -    -    -    -    -    -    -    -    -    -    -    -    -    -    -    -    -    -    -    -    -    -    -    -    -    -    -    -    -    -
seq0013   	    -    -    -    -    -    -    -    -    -    -    -    -    -    -    -    -    -    -    -    -    -    -    -    -    -    -    -    -    -    -    -    -    -    -    -    -    -    -    -    -    -    -    -    -    -    -    -    -    -    -
seq0014   	    -    -    -    -    -    -    -    -    -    -    -    -    -    -    -    -    -    -    -    -    -    -    -    -    -    -    -    -    -    -    -    -    -    -    -    -    -    -    -    -    -    -    -    -    -    -    -    -    -    -
seq0015   	    -    -    -    -    -    -    -    -    -    -    -    -    -    -    -    -    -    -    -    -    -    -    -    -    -    -    -    -    -    -    -    -    -    -    -    -    -    -    -    -    -    -    -    -    -    -    -    -    -    -
seq0018   	    -    -    -    -    -    -    -    -    -    -    -    -    -    -    -    -    -    -    -    -    -    -    -    -    -    -    -    -    -    -    -    -    -    -    -    -    -    -    -    -    -    -    -    -    -    -    -    -    -    -
seq0020   	    -    -    -    -    -    -    -    -    -    -    -    -    -    -    -    -    -    -    -    -    -    -    -    -    -    -    -    -    -    -    -    -    -    -    -    -    -    -    -    -    -    -    -    -    -    -    -    -    -    -


(position)	  150  151  152  153  154  155  156  157  158  159  160  161  162  163  164  165  166  167  168  169  170  171  172  173  174  175  176  177  178  179  180  181  182  183  184  185  186  187  188  189  190  191  192  193  194  195  196  197  198  199

seq0000   	    -    -    -    -    -    -    -    -    -    -    -    -    -    -    -    -    -    -    -    -    -    -    -    -    -    -    -    -    -    -    -    -    -    -    -    -    -    -    -    -    -    -    -    -    -    -    -    -    -    -
seq0001   	    -    -    -    -    -    -    -    -    -    -    -    -    -    -    -    -    -    -    -    -    -    -    -    -    -    -    -    -    -    -    -    -    -    -    -    -    -    -    -    -    -    -    -    -    -    -    -  -18  -18  -18
seq0002   	    -    -    -    -    -    -    -    -    -    -    -    -    -    -    -    -    -    -    -    -    -    -    -    -    -    -    -    -    -    -    -    -    -    -    -    -    -    -    -    -    -    -    -    -    -    -    -  -18  -18  -18
seq0003   	    -    -    -    -    -    -    -    -    -    -    -    -    -    -    -    -    -    -    -    -    -    -    -    -    -    -    -    -    -    -    -    -    -    -    -    -    -    -    -    -    -    -    -    -    -    -    -  -18  -18  -18
seq0004   	    -    -    -    -    -    -    -    -    -    -    -    -    -    -    -    -    -    -    -    -    -    -    -    -    -    -    -    -    -    -    -    -    -    -    -    -    -    -    -    -    -    -    -    -    -    -    -    -    -    -
seq0005   	  -18  -18  -18  -18  -18  -18  -18  -18  -18  -18  -18  -18  -18  -18  -18  -18  -18  -18  -18  -18  -18  -18  -18  -18  -18  -18  -18  -18  -18  -18  -18  -18  -18  -18  -18  -18  -18  -18  -18  -18  -18  -18  -18  -18  -18  -18  -18  -18  -18  -18
seq0006   	    -    -    -    -    -    -    -    -    -    -    -    -    -    -    -    -    -    -    -    -    -    -    -    -    -    -    -    -    -    -    -    -    -    -    -    -    -    -    -    -    -    -    -    -    -    -    -  -18  -18  -18
seq0007   	    -    -    -    -    -    -    -    -    -    -    -    -    -    -    -    -    -    -    -    -    -    -    -    -    -    -    -    -    -    -    -    -    -    -    -    -    -    -    -    -    -    -    -    -    -    -    -  -18  -18  -18
seq0008   	    -    -    -    -    -    -    -    -    -    -    -    -    -    -    -    -    -    -    -    -    -    -    -    -    -    -    -    -    -    -    -    -    -    -    -    -    -    -    -    -    -    -    -    -    -    -    -  -18  -18  -18
seq0009   	    -    -    -    -    -    -    -    -    -    -    -    -    -    -    -    -    -    -    -    -    -    -    -    -    -    -    -    -    -    -    -    -    -    -    -    -    -    -    -    -    -    -    -    -    -    -    -  -18  -18  -18
seq0013   	    -    -    -    -    -    -    -    -    -    -    -    -    -    -    -    -    -    -    -    -    -    -    -    -    -    -    -    -    -    -    -    -    -    -    -    -    -    -    -    -    -    -    -    -    -    -    -  -18  -18  -18
seq0014   	    -    -    -    -    -    -    -    -    -    -    -    -    -    -    -    -    -    -    -    -    -    -    -    -    -    -    -    -    -    -    -    -    -    -    -    -    -    -    -    -    -    -    -    -    -    -    -  -18  -18  -18
seq0015   	    -    -    -    -    -    -    -    -    -    -    -    -    -    -    -    -    -    -    -    -    -    -    -    -    -    -    -    -    -    -    -    -    -    -    -    -    -    -    -    -    -    -    -    -    -    -    -  -18  -18  -18
seq0018   	    -    -    -    -    -    -    -    -    -    -    -    -    -    -    -    -    -    -    -    -    -    -    -    -    -    -    -    -    -    -    -    -    -    -    -    -    -    -    -    -    -    -    -    -    -    -    -  -18  -18  -18
seq0020   	    -    -    -    -    -    -    -    -    -    -    -    -    -    -    -    -    -    -    -    -    -    -    -    -    -    -    -    -    -    -    -    -    -    -    -    -    -    -    -    -    -    -    -    -    -    -    -  -18  -18  -18


(position)	  200

seq0000   	   88
seq0001   	  -18
seq0002   	  -18
seq0003   	  -18
seq0004   	  -18
seq0005   	  -18
seq0006   	  -18
seq0007   	  -18
seq0008   	  -18
seq0009   	  -18
seq0013   	  -18
seq0014   	  -18
seq0015   	  -18
seq0018   	  -18
seq0020   	  -18


[INFORMATION] The original $commoner_shift_flank = -18. Thus, we will shift the entire reconstructed MSA ...

<< REVISED Output of 'map_shifts_respos_bw_2msas' >>

New ($shift_lf, $shift_rf) = (0, 0) .

[ New Shifts in the Reconstructed MSA ]

(position)	    0    1    2    3    4    5    6    7    8    9   10   11   12   13   14   15   16   17   18   19   20   21   22   23   24   25   26   27   28   29   30   31   32   33   34   35   36   37   38   39   40   41   42   43   44   45   46   47   48   49

seq0000   	    -    -    -    -    -    -    -    -    -    -    -    -    -    -    -    -    -    -   17   17   16    -    -   16   16   16    -    -    -    -    -    -    -    -    -    -    -    -    -    -    -    -    -    -    -    -    -    -    -    -
seq0001   	    -    -    -    -    -    -    -    -    -    -    -    -    -    -    -    -    -    -   17   17   16    -    -   16   16   16    -    -    -    -    -    -    -    -    -    -    -    -    -    -    -    -    -    -    -    -    -    -    -    -
seq0002   	    -    -    -    -    -    -    -    -    -    -    -    -    -    -    -    -    -    -   17   17   16    -    -   16   16   16    -    -    -    -    -    -    -    -    -    -    -    -    -    -    -    -    -    -    -    -    -    -    -    -
seq0003   	    -    -    -    -    -    -    -    -    -    -    -    -    -    -    -    -    -    -   17   17   16    -    -   16   16   16    -    -    -    -    -    -    -    -    -    -    -    -    -    -    -    -    -    -    -    -    -    -    -    -
seq0004   	    -    -    -    -    -    -    -    -    -    -    -    -    -    -    -    -    -    -   17   17   16    -    -   16   16   16    -    -    -    -    -    -    -    -    -    -    -    -    -    -    -    -    -    -    -    -    -    -    -    -
seq0005   	    -    -    -    -    -    -    -    -    -    -    -    -    -    -    -    -    -    -   17   17   16    -    -   16   16   16   16   16   16   16   16   16   16   16   16   16   16   16   16   16   16   16   16   16   16   16   16   16   16   16
seq0006   	    -    -    -    -    -    -    -    -    -    -    -    -    -    -    -    -    -    -   17   17   16    -    -   16   16   16    -    -    -    -    -    -    -    -    -    -    -    -    -    -    -    -    -    -    -    -    -    -    -    -
seq0007   	    -    -    -    -    -    -    -    -    -    -    -    -    -    -    -    -    -    -   17   17   16    -    -   16   16   16    -    -    -    -    -    -    -    -    -    -    -    -    -    -    -    -    -    -    -    -    -    -    -    -
seq0008   	    -    -    -    -    -    -    -    -    -    -    -    -    -    -    -    -    -    -   17   17   17   17   17   17   17   17   17    -    -    -    -    -    -    -    -    -    -    -    -    -    -    -    -    -    -    -    -    -    -    -
seq0009   	    -    -    -    -    -    -    -    -    -    -    -    -    -    -    -    -    -    -   17   17   17    -    -   19   17   17   17    -    -    -    -    -    -    -    -    -    -    -    -    -    -    -    -    -    -    -    -    -    -    -
seq0013   	    -    -    -    -    -    -    -    -    -    -    -    -    -    -    -    -    -    -   18   18   18    -   19   19   17   17   17    -    -    -    -    -    -    -    -    -    -    -    -    -    -    -    -    -    -    -    -    -    -    -
seq0014   	    -    -    -    -    -    -    -    -    -    -    -    -    -    -    -    -    -    -   17   17   17    -    -   19   17   17   17    -    -    -    -    -    -    -    -    -    -    -    -    -    -    -    -    -    -    -    -    -    -    -
seq0015   	    -    -    -    -    -    -    -    -    -    -    -    -    -    -    -    -    -    -   17   17   17    -    -   19   17   17   17    -    -    -    -    -    -    -    -    -    -    -    -    -    -    -    -    -    -    -    -    -    -    -
seq0018   	    -    -    -    -    -    -    -    -    -    -    -    -    -    -    -    -    -    -   17   17   17    -    -   19   17   17   17    -    -    -    -    -    -    -    -    -    -    -    -    -    -    -    -    -    -    -    -    -    -    -
seq0020   	    -    -    -    -    -    -    -    -    -    -    -    -    -    -    -    -    -    -   17   17   17    -    -   19   17   17   17  -24  -27  -27  -27  -27  -27  -27  -27  -27  -27  -27    -    -    -    -    -    -    -    -    -    -    -    -


(position)	   50   51   52   53   54   55   56   57   58   59   60   61   62   63   64   65   66   67   68   69   70   71   72   73   74   75   76   77   78   79   80   81   82   83   84   85   86   87   88   89   90   91   92   93   94   95   96   97   98   99

seq0000   	    -    -    -    -    -    -    -    -    -    -    -    -    -    -    -    -    -   16   13   13   13   13    2    2    2    2    2    0    0    0    0    0    0    0    0    0    0    0    0    -    -    -    -    -    0    0    0    0    0    0
seq0001   	    -    -    -    -    -    -    -    -    -    -    -    -    -    -    -    -    -   16   13   13   13   13    2    2    2    2    2    0    0    0    0    0    0    0    0    0    0    0    0    -    -    -    -    -    0    0    0    0    0    0
seq0002   	    -    -    -    -    -    -    -    -    -    -    -    -    -    -    -    -    -   16   13   13   13   13    2    2    2    2    2    0    0    0    0    0    0    0    0    0    0    0    0    -    -    -    -    -    0    0    0    0    0    0
seq0003   	    -    -    -    -    -    -    -    -    -    -    -    -    -    -    -    -    -   16   13   13   13   13    2    2    2    2    2    0    0    0    0    0    0    0    0    0    0    0    0    -    -    -    -    -    0    0    0    0    0    0
seq0004   	    -    -    -    -    -    -    -    -    -    -    -    -    -    -    -    -    -   16   13   13   13   13    2    2    2    2    2    0    0    0    0    0    0    0    0    0    0    0    0    0    0    0    0    0    0    0    0    0    0    0
seq0005   	   16   16   16   16   16   16   16   16   16   16   16   16   16   16   16   16   16   16   13   13   13   13    2    2    2    2    2    0    0    0    0    0    0    0    0    0    0    0    0    -    -    -    -    -    0    0    0    0    0    0
seq0006   	    -    -    -    -    -    -    -    -    -    -    -    -    -    -    -    -    -   16   13   13   13   13    2    2    2    2    2    0    0    0    0    0    0    0    0    0    0    0    0    -    -    -    -    -    0    0    0    0    0    0
seq0007   	    -    -    -    -    -    -    -    -    -    -    -    -    -    -    -    -    -   16   13   13   13   13    2    2    2    2    2    0    0    0    0    0    0    0    0    0    0    0    0    -    -    -    -    -    0    0    0    0    0    0
seq0008   	    -    -    -    -    -    -    -    -    -    -    -    -    -    -    -    -    -   16   13   13   13   13    2    2    2    2    2    0    0    0    0    0    0    0    0    0    0    0    0    -    -    -    -    -    0    0    0    0    0    0
seq0009   	    -    -    -    -    -    -    -    -    -    -    -    -    -    -    -    -    -   16   13   13   13   13    2    2    2    2    2    0    0    0    0    0    0    0    0    0    0    0    0    -    -    -    -    -    0    0    0    0    0    0
seq0013   	    -    -    -    -    -    -    -    -    -    -    -    -    -    -    -    -    -   16   13   13   13   13    2    2    2    2    2    0    0    0    0    -    -    -    -    -    -    -    -    -    -    -    -    -    -    -    -    -    -    -
seq0014   	    -    -    -    -    -    -    -    -    -    -    -    -    -    -   13   13   13   13   13   13   13   13    2    2    2    2    2    0    0    0    0    0    0    0    0    0    0    0    0    -    -    -    -    -    0   -1   -1   -1    -    0
seq0015   	    -    -    -    -    -    -    -    -    -    -    -    -    -    -    -    -    -    -    -    -    -    -    -    -    -    -    -    -    -    -    -    -    -    -    -    -    -    -    -    -    -    -    -    -    -    -    -    -    -    -
seq0018   	    -    -    -    -    -    -    -    -    -    -    -    -    -    -    -    -    -   16   13   13   13   13    2    2    2    2    2    0    0    0    0    0    0    0    0    0    0    0    0    -    -    -    -    -    0    0    0    0    0    0
seq0020   	    -    -    -    -    -    -    -    -    -    -    -    -    -    -    -    0    0    0    0    0    0    0    0    0    0    0    0    0    0    0    0    0    0    0    0    0    0    0    0    -    -    -    -    -    0    0    0    0    0    0


(position)	  100  101  102  103  104  105  106  107  108  109  110  111  112  113  114  115  116  117  118  119  120  121  122  123  124  125  126  127  128  129  130  131  132  133  134  135  136  137  138  139  140  141  142  143  144  145  146  147  148  149

seq0000   	    0    0    0    0    0    0    0    0    0    0    0    0    -    -    -    -    -    -    -    -    -    -    -    -    -    -    -    -    -    -    -    -    -    -    -    -    -    -    -    -    -    -    -    -    -    -    -    -    -    -
seq0001   	    0    0    0    0    0    0    0    0    0    0    0    0    0    0    0    0    0    0    -    -    -    -    -    -    -    -    -    -    -    -    -    -    -    -    -    -    -    -    -    -    -    -    -    -    -    -    -    -    -    -
seq0002   	    0    0    0    0    0    0    0    0    0    0    0    0    0    0    0    0    0    0    -    -    -    -    -    -    -    -    -    -    -    -    -    -    -    -    -    -    -    -    -    -    -    -    -    -    -    -    -    -    -    -
seq0003   	    0    0    0    0    0    0    0    0    0    0    0    0    0    0    0    0    0    0    -    -    -    -    -    -    -    -    -    -    -    -    -    -    -    -    -    -    -    -    -    -    -    -    -    -    -    -    -    -    -    -
seq0004   	    0    0    0    0    0    0    0    -    -    -    -    -    -    -    -    -    -    -    -    -    -    -    -    -    -    -    -    -    -    -    -    -    -    -    -    -    -    -    -    -    -    -    -    -    -    -    -    -    -    -
seq0005   	    0    0    0    0    0    0    0    0    0    0    0    0    0    0    0    0    0    0    0    0    0    0    0    0    0    0    0    0    0    0    0    0    0    0    0    0    0    0    0    0    0    0    0    0    0    0    0    0    0    0
seq0006   	    0    0    0    0    0    0    0    0    0    0    0    0    0    0    0    0    0    0    -    -    -    -    -    -    -    -    -    -    -    -    -    -    -    -    -    -    -    -    -    -    -    -    -    -    -    -    -    -    -    -
seq0007   	    0    0    0    0    0    0    0    0    0    0    0    0    0    0    0    0    0    0    -    -    -    -    -    -    -    -    -    -    -    -    -    -    -    -    -    -    -    -    -    -    -    -    -    -    -    -    -    -    -    -
seq0008   	    0    0    0    0    0    0    0    0    0    0    0    0    0    0    0    0    0    0    -    -    -    -    -    -    -    -    -    -    -    -    -    -    -    -    -    -    -    -    -    -    -    -    -    -    -    -    -    -    -    -
seq0009   	    0    0    0    0    0    0    0    0    0    0    0    0    0    0    0    0    0    0    -    -    -    -    -    -    -    -    -    -    -    -    -    -    -    -    -    -    -    -    -    -    -    -    -    -    -    -    -    -    -    -
seq0013   	    -    -    -    -    -    -    -    -    -    -    -   30   30   30   30   30   30    0    -    -    -    -    -    -    -    -    -    -    -    -    -    -    -    -    -    -    -    -    -    -    -    -    -    -    -    -    -    -    -    -
seq0014   	    0    0    0    0    0    0    0    0    0    0    0    0    0    0    0    0    0    0    -    -    -    -    -    -    -    -    -    -    -    -    -    -    -    -    -    -    -    -    -    -    -    -    -    -    -    -    -    -    -    -
seq0015   	    -    -    -    -    -    -    -    -    -    -    -    0    0    0    0    0    0    0    -    -    -    -    -    -    -    -    -    -    -    -    -    -    -    -    -    -    -    -    -    -    -    -    -    -    -    -    -    -    -    -
seq0018   	    0    0    0    0    0    0    0    0    0    0    0    0    0    0    0    0    0    0    -    -    -    -    -    -    -    -    -    -    -    -    -    -    -    -    -    -    -    -    -    -    -    -    -    -    -    -    -    -    -    -
seq0020   	    0    0    0    0    0    0    0    0    0    0    0    0    0    0    0    0    0    0    -    -    -    -    -    -    -    -    -    -    -    -    -    -    -    -    -    -    -    -    -    -    -    -    -    -    -    -    -    -    -    -


(position)	  150  151  152  153  154  155  156  157  158  159  160  161  162  163  164  165  166  167  168  169  170  171  172  173  174  175  176  177  178  179  180  181  182  183  184  185  186  187  188  189  190  191  192  193  194  195  196  197  198  199

seq0000   	    -    -    -    -    -    -    -    -    -    -    -    -    -    -    -    -    -    -    -    -    -    -    -    -    -    -    -    -    -    -    -    -    -    -    -    -    -    -    -    -    -    -    -    -    -    -    -    -    -    -
seq0001   	    -    -    -    -    -    -    -    -    -    -    -    -    -    -    -    -    -    -    -    -    -    -    -    -    -    -    -    -    -    -    -    -    -    -    -    -    -    -    -    -    -    -    -    -    -    -    -    -    -    -
seq0002   	    -    -    -    -    -    -    -    -    -    -    -    -    -    -    -    -    -    -    -    -    -    -    -    -    -    -    -    -    -    -    -    -    -    -    -    -    -    -    -    -    -    -    -    -    -    -    -    -    -    -
seq0003   	    -    -    -    -    -    -    -    -    -    -    -    -    -    -    -    -    -    -    -    -    -    -    -    -    -    -    -    -    -    -    -    -    -    -    -    -    -    -    -    -    -    -    -    -    -    -    -    -    -    -
seq0004   	    -    -    -    -    -    -    -    -    -    -    -    -    -    -    -    -    -    -    -    -    -    -    -    -    -    -    -    -    -    -    -    -    -    -    -    -    -    -    -    -    -    -    -    -    -    -    -    -    -    -
seq0005   	    0    0    0    0    0    0    0    0    0    0    0    0    0    0    0    0    0    0    0    0    0    0    0    0    0    0    0    0    0    0    0    0    0    0    0    0    0    0    0    0    0    0    0    0    0    0    0    0    0    0
seq0006   	    -    -    -    -    -    -    -    -    -    -    -    -    -    -    -    -    -    -    -    -    -    -    -    -    -    -    -    -    -    -    -    -    -    -    -    -    -    -    -    -    -    -    -    -    -    -    -    -    -    -
seq0007   	    -    -    -    -    -    -    -    -    -    -    -    -    -    -    -    -    -    -    -    -    -    -    -    -    -    -    -    -    -    -    -    -    -    -    -    -    -    -    -    -    -    -    -    -    -    -    -    -    -    -
seq0008   	    -    -    -    -    -    -    -    -    -    -    -    -    -    -    -    -    -    -    -    -    -    -    -    -    -    -    -    -    -    -    -    -    -    -    -    -    -    -    -    -    -    -    -    -    -    -    -    -    -    -
seq0009   	    -    -    -    -    -    -    -    -    -    -    -    -    -    -    -    -    -    -    -    -    -    -    -    -    -    -    -    -    -    -    -    -    -    -    -    -    -    -    -    -    -    -    -    -    -    -    -    -    -    -
seq0013   	    -    -    -    -    -    -    -    -    -    -    -    -    -    -    -    -    -    -    -    -    -    -    -    -    -    -    -    -    -    -    -    -    -    -    -    -    -    -    -    -    -    -    -    -    -    -    -    -    -    -
seq0014   	    -    -    -    -    -    -    -    -    -    -    -    -    -    -    -    -    -    -    -    -    -    -    -    -    -    -    -    -    -    -    -    -    -    -    -    -    -    -    -    -    -    -    -    -    -    -    -    -    -    -
seq0015   	    -    -    -    -    -    -    -    -    -    -    -    -    -    -    -    -    -    -    -    -    -    -    -    -    -    -    -    -    -    -    -    -    -    -    -    -    -    -    -    -    -    -    -    -    -    -    -    -    -    -
seq0018   	    -    -    -    -    -    -    -    -    -    -    -    -    -    -    -    -    -    -    -    -    -    -    -    -    -    -    -    -    -    -    -    -    -    -    -    -    -    -    -    -    -    -    -    -    -    -    -    -    -    -
seq0020   	    -    -    -    -    -    -    -    -    -    -    -    -    -    -    -    -    -    -    -    -    -    -    -    -    -    -    -    -    -    -    -    -    -    -    -    -    -    -    -    -    -    -    -    -    -    -    -    -    -    -


(position)	  200  201  202  203  204  205  206  207  208  209  210  211  212  213  214  215  216  217  218

seq0000   	    -    -    -    -    -    -    -    -    -    -    -    -    -    -    -    -    -    -  106
seq0001   	    -    -    -    -    -    -    -    -    -    -    -    -    -    -    -    0    0    0    0
seq0002   	    -    -    -    -    -    -    -    -    -    -    -    -    -    -    -    0    0    0    0
seq0003   	    -    -    -    -    -    -    -    -    -    -    -    -    -    -    -    0    0    0    0
seq0004   	    -    -    -    -    -    -    -    -    -    -    -    -    -    -    -    -    -    -    0
seq0005   	    0    0    0    0    0    0    0    0    0    0    0    0    0    0    0    0    0    0    0
seq0006   	    -    -    -    -    -    -    -    -    -    -    -    -    -    -    -    0    0    0    0
seq0007   	    -    -    -    -    -    -    -    -    -    -    -    -    -    -    -    0    0    0    0
seq0008   	    -    -    -    -    -    -    -    -    -    -    -    -    -    -    -    0    0    0    0
seq0009   	    -    -    -    -    -    -    -    -    -    -    -    -    -    -    -    0    0    0    0
seq0013   	    -    -    -    -    -    -    -    -    -    -    -    -    -    -    -    0    0    0    0
seq0014   	    -    -    -    -    -    -    -    -    -    -    -    -    -    -    -    0    0    0    0
seq0015   	    -    -    -    -    -    -    -    -    -    -    -    -    -    -    -    0    0    0    0
seq0018   	    -    -    -    -    -    -    -    -    -    -    -    -    -    -    -    0    0    0    0
seq0020   	    -    -    -    -    -    -    -    -    -    -    -    -    -    -    -    0    0    0    0


<<<<< Preliminary (2): Put together the mapped position shifts into some Classes ... >>>>>

<< Output of 'br_list_classes_shift_respos' >>

$commoner_shift_flank = 0 .


<<<<< Preliminary (3'): For each MINI-class of shifts, parsimoniously infer the branch(es) separating the affected sequences from the rest. >>>>>

<<<<< ADDITIONAL Preliminary Process (3.5'): Split mini-classes each of which consists of unnaturally remote sequences... >>>>>

... NO CHANGES were made ...


<<<<< Preliminary (4): Merge the MINI-classes of shifts. >>>>>

<<<<< Preliminary (5'): Identify 'trivial' MINI-blocks. >>>>>

<<<<< Preliminary (6): Identify gap-pattern blocks, calculate their Dollo parsimony scenarios, and the initial parsimony candidate scenario of each gapped segment in the segmental MSAs (reference & reconstructed). >>>>>

SKIPPED the Calculation, because either reference or reconstructed MSA contains (a) gap(s) or (a) gapped segment(s) that is (are) too long ...
