# Supplementary material for: Characterization of multiple sequence alignment errors using complete-likelihood score and position-shift map
Source: BMC Bioinformatics. 2016 Mar 18;17:133. doi: 10.1186/s12859-016-0945-5 (PMC4799563; doi:10.1186/s12859-016-0945-5)
Supplement: Additional file 3: — A ZIP archive, containing the results of our manual validation analyses of our prototype Perl script to classify MSA errors into various types. See “README.txt” contained in it for its synoptic explanation. (ZIP 1247 kb) [file 12859_2016_945_MOESM3_ESM.zip › additional_file_3/TEST_Outputs/Test_MAFFT/class_0001/lclid_0000003/tbl_summ_class_msa_errors.2.txt]

< Segment ID: 0 >

#{Equiv_indels}	Tot#{composite-blocks}	#{cblks}_hard_linking	#{cblks}_skipped	#{cblks}_no_assoc	#{cblks}_noneff	#{cblks}_eff	Tot_len{cblks}_eff	Types;of;associated;errors	Lengths,of,effective,composite,blocks

2	6	0	2	0	0	4	7	C1_Paired_1A[Shift->Complex(???)];C1_Paired_1B[Shift->Complex(???)];Complex;Complex(???)	1,1,1,4

\\

< Segment ID: 1 >

#{Equiv_indels}	Tot#{composite-blocks}	#{cblks}_hard_linking	#{cblks}_skipped	#{cblks}_no_assoc	#{cblks}_noneff	#{cblks}_eff	Tot_len{cblks}_eff	Types;of;associated;errors	Lengths,of,effective,composite,blocks

2	4	0	0	0	0	4	12	Shift;Paired_1A[Shift->Merge(same-type)];Paired_1B[Shift->Merge(same-type)];Shift	1,4,2,5

\\

< Segment ID: 2 >

#{Equiv_indels}	Tot#{composite-blocks}	#{cblks}_hard_linking	#{cblks}_skipped	#{cblks}_no_assoc	#{cblks}_noneff	#{cblks}_eff	Tot_len{cblks}_eff	Types;of;associated;errors	Lengths,of,effective,composite,blocks

0	7	1	0	0	0	6	16	Complex(???);Complex(???);Complex(???);Paired_2B[Purge(?)->Shift];Paired_2A[Purge(?)->Shift];Complex(???)	4,2,5,1,3,1

\\

< Segment ID: 3 >

#{Equiv_indels}	Tot#{composite-blocks}	#{cblks}_hard_linking	#{cblks}_skipped	#{cblks}_no_assoc	#{cblks}_noneff	#{cblks}_eff	Tot_len{cblks}_eff	Types;of;associated;errors	Lengths,of,effective,composite,blocks

0	2	0	0	0	0	2	2	Shift;Shift	1,1

\\

< Segment ID: 4 >

#{Equiv_indels}	Tot#{composite-blocks}	#{cblks}_hard_linking	#{cblks}_skipped	#{cblks}_no_assoc	#{cblks}_noneff	#{cblks}_eff	Tot_len{cblks}_eff	Types;of;associated;errors	Lengths,of,effective,composite,blocks

0	1	0	0	0	0	1	1	Shift	1

\\

< Segment ID: 5 >

#{Equiv_indels}	Tot#{composite-blocks}	#{cblks}_hard_linking	#{cblks}_skipped	#{cblks}_no_assoc	#{cblks}_noneff	#{cblks}_eff	Tot_len{cblks}_eff	Types;of;associated;errors	Lengths,of,effective,composite,blocks

4	22	2	2	1	0	17	206	Complex(???);Complex(???);Merge(complementary)(+shift^2)(?);Complex(???);Complex(???);Complex(???);Complex(???);Complex;Complex(???);Complex(???);Complex(???);Complex(???);Shift(???);Shift;Shift;Complex(???);Shift	7,11,7,10,11,13,7,25,1,17,36,17,26,4,4,9,1

\\

< Segment ID: 6 >

#{Equiv_indels}	Tot#{composite-blocks}	#{cblks}_hard_linking	#{cblks}_skipped	#{cblks}_no_assoc	#{cblks}_noneff	#{cblks}_eff	Tot_len{cblks}_eff	Types;of;associated;errors	Lengths,of,effective,composite,blocks

0	3	0	0	0	0	3	5	Shift;Shift;Shift	1,3,1

\\

< Segment ID: 7 >

#{Equiv_indels}	Tot#{composite-blocks}	#{cblks}_hard_linking	#{cblks}_skipped	#{cblks}_no_assoc	#{cblks}_noneff	#{cblks}_eff	Tot_len{cblks}_eff	Types;of;associated;errors	Lengths,of,effective,composite,blocks

0	1	0	0	0	0	1	3	Shift	3

\\

< Segment ID: 8 >

#{Equiv_indels}	Tot#{composite-blocks}	#{cblks}_hard_linking	#{cblks}_skipped	#{cblks}_no_assoc	#{cblks}_noneff	#{cblks}_eff	Tot_len{cblks}_eff	Types;of;associated;errors	Lengths,of,effective,composite,blocks

2	10	0	1	1	0	8	17	Complex(???);Complex(???);Complex(???);Complex(???);Complex(???);Complex(???);Shift;Shift	1,4,5,1,2,1,2,1

\\

< Segment ID: 9 >

#{Equiv_indels}	Tot#{composite-blocks}	#{cblk}_hard_linking	#{cblks}_skipped	#{cblks}_no_assoc	#{cblks}_noneff	#{cblks}_eff	Tot_len{cblks}_eff	Types;of;associated;errors	Lengths,of,effective,composite,blocks

N/A	N/A	N/A	N/A	N/A	N/A	N/A	N/A	N/A	N/A

\\

< Segment ID: 10 >

#{Equiv_indels}	Tot#{composite-blocks}	#{cblks}_hard_linking	#{cblks}_skipped	#{cblks}_no_assoc	#{cblks}_noneff	#{cblks}_eff	Tot_len{cblks}_eff	Types;of;associated;errors	Lengths,of,effective,composite,blocks

0	2	0	0	0	0	2	6	Complex(???);Complex(???)	1,5

\\

< Segment ID: 11 >

#{Equiv_indels}	Tot#{composite-blocks}	#{cblks}_hard_linking	#{cblks}_skipped	#{cblks}_no_assoc	#{cblks}_noneff	#{cblks}_eff	Tot_len{cblks}_eff	Types;of;associated;errors	Lengths,of,effective,composite,blocks

0	1	0	0	0	0	1	1	Shift	1

\\

< Segment ID: 12 >

#{Equiv_indels}	Tot#{composite-blocks}	#{cblks}_hard_linking	#{cblks}_skipped	#{cblks}_no_assoc	#{cblks}_noneff	#{cblks}_eff	Tot_len{cblks}_eff	Types;of;associated;errors	Lengths,of,effective,composite,blocks

0	1	0	0	0	0	1	4	Shift	4

\\

< Segment ID: 13 >

#{Equiv_indels}	Tot#{composite-blocks}	#{cblks}_hard_linking	#{cblks}_skipped	#{cblks}_no_assoc	#{cblks}_noneff	#{cblks}_eff	Tot_len{cblks}_eff	Types;of;associated;errors	Lengths,of,effective,composite,blocks

0	12	3	0	0	0	9	69	Complex;C1_Paired_1B[Complex(???)->Merge(complementary)];Complex(???);C1_Paired_1A[Complex(???)->Merge(complementary)];Complex(???);Complex(???);Complex(???);C2_Paired_2A[Complex(???)->Complex];C2_Paired_2B[Complex(???)->Complex]	26,7,15,2,6,4,4,3,2

\\

< Segment ID: 14 >

#{Equiv_indels}	Tot#{composite-blocks}	#{cblks}_hard_linking	#{cblks}_skipped	#{cblks}_no_assoc	#{cblks}_noneff	#{cblks}_eff	Tot_len{cblks}_eff	Types;of;associated;errors	Lengths,of,effective,composite,blocks

0	4	1	0	0	0	3	7	Complex(???);C2_Paired_1A[Complex->Complex(???)];C2_Paired_1B[Complex->Complex(???)]	2,4,1

\\

< Segment ID: 15 >

#{Equiv_indels}	Tot#{composite-blocks}	#{cblks}_hard_linking	#{cblks}_skipped	#{cblks}_no_assoc	#{cblks}_noneff	#{cblks}_eff	Tot_len{cblks}_eff	Types;of;associated;errors	Lengths,of,effective,composite,blocks

1	1	0	0	0	0	1	1	Shift	1

\\

< Segment ID: 16 >

#{Equiv_indels}	Tot#{composite-blocks}	#{cblks}_hard_linking	#{cblks}_skipped	#{cblks}_no_assoc	#{cblks}_noneff	#{cblks}_eff	Tot_len{cblks}_eff	Types;of;associated;errors	Lengths,of,effective,composite,blocks

0	5	0	0	0	0	5	18	C1_Paired_1B[Merge(complementary)->Complex(???)];Complex(???);Shift;Shift;C1_Paired_1A[Merge(complementary)->Complex(???)]	10,3,2,1,2

\\

< Segment ID: 17 >

#{Equiv_indels}	Tot#{composite-blocks}	#{cblks}_hard_linking	#{cblks}_skipped	#{cblks}_no_assoc	#{cblks}_noneff	#{cblks}_eff	Tot_len{cblks}_eff	Types;of;associated;errors	Lengths,of,effective,composite,blocks

0	1	0	0	0	0	1	1	Shift	1

\\

< Segment ID: 18 >

#{Equiv_indels}	Tot#{composite-blocks}	#{cblks}_hard_linking	#{cblks}_skipped	#{cblks}_no_assoc	#{cblks}_noneff	#{cblks}_eff	Tot_len{cblks}_eff	Types;of;associated;errors	Lengths,of,effective,composite,blocks

1	3	0	0	0	0	3	20	Complex(???);C1_Paired_1A[Complex(???)->Merge(complementary)];C1_Paired_1B[Complex(???)->Merge(complementary)]	3,9,8

\\

< Segment ID: 19 >

#{Equiv_indels}	Tot#{composite-blocks}	#{cblks}_hard_linking	#{cblks}_skipped	#{cblks}_no_assoc	#{cblks}_noneff	#{cblks}_eff	Tot_len{cblks}_eff	Types;of;associated;errors	Lengths,of,effective,composite,blocks

0	2	1	0	0	0	1	2	Incomplete-Collapse-of-Independent-Insertions(+overshoot(??))(+5)(?)	2

\\

< Segment ID: 20 >

#{Equiv_indels}	Tot#{composite-blocks}	#{cblks}_hard_linking	#{cblks}_skipped	#{cblks}_no_assoc	#{cblks}_noneff	#{cblks}_eff	Tot_len{cblks}_eff	Types;of;associated;errors	Lengths,of,effective,composite,blocks

0	1	0	0	0	0	1	2	Shift	2

\\

< Segment ID: 21 >

#{Equiv_indels}	Tot#{composite-blocks}	#{cblks}_hard_linking	#{cblks}_skipped	#{cblks}_no_assoc	#{cblks}_noneff	#{cblks}_eff	Tot_len{cblks}_eff	Types;of;associated;errors	Lengths,of,effective,composite,blocks

0	1	0	0	0	0	1	1	Shift	1

\\

< Segment ID: 22 >

#{Equiv_indels}	Tot#{composite-blocks}	#{cblks}_hard_linking	#{cblks}_skipped	#{cblks}_no_assoc	#{cblks}_noneff	#{cblks}_eff	Tot_len{cblks}_eff	Types;of;associated;errors	Lengths,of,effective,composite,blocks

4	9	2	1	0	0	6	36	Shift;Complex(???);Merge(complementary);Complex(???);Complex(???);Shift	2,15,3,1,14,1

\\

< Segment ID: 23 >

#{Equiv_indels}	Tot#{composite-blocks}	#{cblks}_hard_linking	#{cblks}_skipped	#{cblks}_no_assoc	#{cblks}_noneff	#{cblks}_eff	Tot_len{cblks}_eff	Types;of;associated;errors	Lengths,of,effective,composite,blocks

2	1	0	0	0	0	1	4	Shift	4

\\

< Segment ID: 24 >

#{Equiv_indels}	Tot#{composite-blocks}	#{cblks}_hard_linking	#{cblks}_skipped	#{cblks}_no_assoc	#{cblks}_noneff	#{cblks}_eff	Tot_len{cblks}_eff	Types;of;associated;errors	Lengths,of,effective,composite,blocks

0	2	0	0	0	0	2	8	Paired_1A[Merge(complementary)->Incomplete-Collapse-of-Independent-Insertions(+2)(?)];Paired_1B[Merge(complementary)->Incomplete-Collapse-of-Independent-Insertions(+2)(?)]	5,3

\\

< Segment ID: 25 >

#{Equiv_indels}	Tot#{composite-blocks}	#{cblks}_hard_linking	#{cblks}_skipped	#{cblks}_no_assoc	#{cblks}_noneff	#{cblks}_eff	Tot_len{cblks}_eff	Types;of;associated;errors	Lengths,of,effective,composite,blocks

0	1	0	0	0	0	1	1	Merge(complementary)(+shift(^2))(??)	1

\\

< Segment ID: 26 >

#{Equiv_indels}	Tot#{composite-blocks}	#{cblks}_hard_linking	#{cblks}_skipped	#{cblks}_no_assoc	#{cblks}_noneff	#{cblks}_eff	Tot_len{cblks}_eff	Types;of;associated;errors	Lengths,of,effective,composite,blocks

0	16	1	1	2	0	12	76	Complex(???);Shift(gap-aligned)(?);Shift(???);Complex(???);Complex(???);C2_Paired_2A[Complex(???)->Complex(???)];Complex(???);Complex(???);Paired_3B[Shift(???)->Shift];Paired_3A[Shift(???)->Shift];C2_Paired_2B[Complex(???)->Complex(???)];Shift	1,2,18,11,15,13,1,8,1,3,2,1

\\

< Segment ID: 27 >

#{Equiv_indels}	Tot#{composite-blocks}	#{cblks}_hard_linking	#{cblks}_skipped	#{cblks}_no_assoc	#{cblks}_noneff	#{cblks}_eff	Tot_len{cblks}_eff	Types;of;associated;errors	Lengths,of,effective,composite,blocks

2	3	1	0	0	0	2	8	Purge(?);Shift	7,1

\\

< Segment ID: 28 >

#{Equiv_indels}	Tot#{composite-blocks}	#{cblks}_hard_linking	#{cblks}_skipped	#{cblks}_no_assoc	#{cblks}_noneff	#{cblks}_eff	Tot_len{cblks}_eff	Types;of;associated;errors	Lengths,of,effective,composite,blocks

0	11	1	1	1	0	8	131	Complex(???);C2_Paired_1A[Complex(???)->Complex];C2_Paired_1B[Complex(???)->Complex];Shift;Shift;Complex(???);Complex(???);Complex(???)	4,56,56,6,1,4,3,1

\\

< Segment ID: 29 >

#{Equiv_indels}	Tot#{composite-blocks}	#{cblks}_hard_linking	#{cblks}_skipped	#{cblks}_no_assoc	#{cblks}_noneff	#{cblks}_eff	Tot_len{cblks}_eff	Types;of;associated;errors	Lengths,of,effective,composite,blocks

0	3	0	0	0	0	3	7	Complex(???);Complex(???);Complex(???)	1,4,2

\\

< Segment ID: 30 >

#{Equiv_indels}	Tot#{composite-blocks}	#{cblks}_hard_linking	#{cblks}_skipped	#{cblks}_no_assoc	#{cblks}_noneff	#{cblks}_eff	Tot_len{cblks}_eff	Types;of;associated;errors	Lengths,of,effective,composite,blocks

1	1	0	0	0	0	1	4	Shift	4

\\

< Segment ID: 31 >

#{Equiv_indels}	Tot#{composite-blocks}	#{cblks}_hard_linking	#{cblks}_skipped	#{cblks}_no_assoc	#{cblks}_noneff	#{cblks}_eff	Tot_len{cblks}_eff	Types;of;associated;errors	Lengths,of,effective,composite,blocks

0	6	1	0	0	0	5	32	C2_Paired_1B[Complex(???)->Complex(???)];Merge(same-type);Complex(???);C2_Paired_1A[Complex(???)->Complex(???)];Merge(same-type)	18,4,4,2,4

\\

< Segment ID: 32 >

#{Equiv_indels}	Tot#{composite-blocks}	#{cblks}_hard_linking	#{cblks}_skipped	#{cblks}_no_assoc	#{cblks}_noneff	#{cblks}_eff	Tot_len{cblks}_eff	Types;of;associated;errors	Lengths,of,effective,composite,blocks

0	1	0	0	0	0	1	1	Shift	1

\\

< Segment ID: 33 >

#{Equiv_indels}	Tot#{composite-blocks}	#{cblks}_hard_linking	#{cblks}_skipped	#{cblks}_no_assoc	#{cblks}_noneff	#{cblks}_eff	Tot_len{cblks}_eff	Types;of;associated;errors	Lengths,of,effective,composite,blocks

1	1	0	0	0	0	1	1	Merge(same-type)	1

\\

< Segment ID: 34 >

#{Equiv_indels}	Tot#{composite-blocks}	#{cblks}_hard_linking	#{cblks}_skipped	#{cblks}_no_assoc	#{cblks}_noneff	#{cblks}_eff	Tot_len{cblks}_eff	Types;of;associated;errors	Lengths,of,effective,composite,blocks

3	21	2	4	0	0	15	153	C2_Paired_1A[Complex(???)->Complex(???)];Complex(???);Complex;Complex(???);Complex(???);Complex(???);C2_Paired_1B[Complex(???)->Complex(???)];Complex(???);Complex(???);Complex(???);Complex(???);Complex;Complex;Complex;Shift	5,19,13,8,23,26,21,2,12,10,4,1,2,6,1

\\

< Segment ID: 35 >

#{Equiv_indels}	Tot#{composite-blocks}	#{cblks}_hard_linking	#{cblks}_skipped	#{cblks}_no_assoc	#{cblks}_noneff	#{cblks}_eff	Tot_len{cblks}_eff	Types;of;associated;errors	Lengths,of,effective,composite,blocks

2	3	0	0	0	0	3	38	C1_Paired_1A[Complex(???)->Shift];Complex;C1_Paired_1B[Complex(???)->Shift]	32,4,2

\\

< Segment ID: 36 >

#{Equiv_indels}	Tot#{composite-blocks}	#{cblks}_hard_linking	#{cblks}_skipped	#{cblks}_no_assoc	#{cblks}_noneff	#{cblks}_eff	Tot_len{cblks}_eff	Types;of;associated;errors	Lengths,of,effective,composite,blocks

0	1	0	0	0	0	1	2	Shift	2

\\

< Segment ID: 37 >

#{Equiv_indels}	Tot#{composite-blocks}	#{cblks}_hard_linking	#{cblks}_skipped	#{cblks}_no_assoc	#{cblks}_noneff	#{cblks}_eff	Tot_len{cblks}_eff	Types;of;associated;errors	Lengths,of,effective,composite,blocks

2	2	0	0	0	0	2	35	Paired_1A[Merge(complementary)->Purge(?)];Paired_1B[Merge(complementary)->Purge(?)]	6,29

\\

< Segment ID: 38 >

#{Equiv_indels}	Tot#{composite-blocks}	#{cblks}_hard_linking	#{cblks}_skipped	#{cblks}_no_assoc	#{cblks}_noneff	#{cblks}_eff	Tot_len{cblks}_eff	Types;of;associated;errors	Lengths,of,effective,composite,blocks

0	1	0	0	0	0	1	1	Shift	1

\\
