# Supplementary material for: Characterization of multiple sequence alignment errors using complete-likelihood score and position-shift map
Source: BMC Bioinformatics. 2016 Mar 18;17:133. doi: 10.1186/s12859-016-0945-5 (PMC4799563; doi:10.1186/s12859-016-0945-5)
Supplement: Additional file 3: — A ZIP archive, containing the results of our manual validation analyses of our prototype Perl script to classify MSA errors into various types. See “README.txt” contained in it for its synoptic explanation. (ZIP 1247 kb) [file 12859_2016_945_MOESM3_ESM.zip › additional_file_3/TEST_Outputs/Test_MAFFT/class_0001/lclid_0000004/LogFiles/log_seg_anal.0.txt]

<<<<< Input Tree (Top_node = 29) >>>>>

( seq0020{28}:0.1529, ( seq0018{26}:0.1741, ( ( seq0015{23}:0.1492, ( seq0013{20}:0.1827, seq0014{21}:0.1659 ){22}:0.0049 ){24}:0.0297, ( ( seq0008{16}:0.0865, seq0009{17}:0.1286 ){18}:0.0335, ( ( seq0005{10}:0.0368, ( seq0006{11}:0.0286, seq0007{12}:0.0362 ){13}:0.0065 ){14}:0.0368, ( ( seq0000{1}:0.0054, seq0001{2}:0.0081 ){3}:0.0232, ( seq0002{4}:0.0189, ( seq0003{5}:0.0124, seq0004{6}:0.0108 ){7}:0.0070 ){8}:0.0270 ){9}:0.0205 ){15}:0.0703 ){19}:0.0383 ){25}:0.0314 ){27}:0.0130 ){29};


<<<<< Input MSA >>>>>

#{Sequences} = 15 .
#{Sites in the segment}_ref = 79 ,
#{Sites in the segment}_rec = 72 .


<< Correspondence between sequence IDs and sequence indices >>

Indx:	Seq_ID

0:	seq0000
1:	seq0001
2:	seq0002
3:	seq0003
4:	seq0004
5:	seq0005
6:	seq0006
7:	seq0007
8:	seq0008
9:	seq0009
10:	seq0013
11:	seq0014
12:	seq0015
13:	seq0018
14:	seq0020


<< Original Segment of the Reference Alignment: >>

(position)     000000000011111111112222222222333333333344444444445555555555
               012345678901234567890123456789012345678901234567890123456789
                                                                           
seq0000        A---CAGCCAAAATC-GGCTTTA----AC-------------------------------
seq0001        A---CAGCCAAAATC-GGCTTTA----AC-------------------------------
seq0002        A---CAGCCAAAATC-GGCTTTA----AC-------------------------------
seq0003        A---CAGCCAAAATC-GGCTTTA----AC-------------------------------
seq0004        A---CAGCCAAAATC-GGCTTTA----AC-------------------------------
seq0005        A---CAGCCAGAATC-GTCTTTA----AC-------------------------------
seq0006        A---CAGCCAGAATC-GTCTTTACATAAC-------------------------------
seq0007        A---CAGCCAGAATC-GTCTTTACATAAC-------------------------------
seq0008        C---CAGTCAAAATC-GTCTTTA----AG-------------------------------
seq0009        A---GAGCCCAAATC-G-------------------------------------------
seq0013        G-------GAA-A-C-GTCCTTG----AGCCGGTTGGAAAGAAATATACGTTCCTCATCA
seq0014        ------------------------------------------------------------
seq0015        A-------CT-AA-T-GTCCTTA----AT-------------------------------
seq0018        AATTCAGCCAAA--CGGTCTTCA----AG-------------------------------
seq0020        T---TAGCCAAA------------------------------------------------

(position)     6666666666777777777
               0123456789012345678
                                  
seq0000        -------GCCTATCTCTT-
seq0001        -------GCCTATCTCTT-
seq0002        -------CCCTATCTCTT-
seq0003        -------GCCTATCTCTT-
seq0004        -------GCCTATCTCTT-
seq0005        -------GCCTATCCCTT-
seq0006        -------GCCTATCTCTT-
seq0007        -------GCCAATCTCTT-
seq0008        -------CCCTATCCATTC
seq0009        --------CCCATCCATT-
seq0013        AATGATCGCCTTTT-ATT-
seq0014        ----------TTTAC----
seq0015        -------GCCTTTACACT-
seq0018        -------GCCTACACATT-
seq0020        -------------ACAAA-


<< Original Segment of the Reconstructed Alignment: >>

(position)     000000000011111111112222222222333333333344444444445555555555
               012345678901234567890123456789012345678901234567890123456789
                                                                           
seq0000        ACAGC--CAAAATCGGCTT-------------------------------------TAAC
seq0001        ACAGC--CAAAATCGGCTT-------------------------------------TAAC
seq0002        ACAGC--CAAAATCGGCTT-------------------------------------TAAC
seq0003        ACAGC--CAAAATCGGCTT-------------------------------------TAAC
seq0004        ACAGC--CAAAATCGGCTT-------------------------------------TAAC
seq0005        ACAGC--CAGAATCGTCTT-------------------------------------TAAC
seq0006        ACAGC--CAGAATCGTCTTT---------------------------------ACATAAC
seq0007        ACAGC--CAGAATCGTCTTT---------------------------------ACATAAC
seq0008        CCAGT--CAAAATCGTCTT-------------------------------------TAAG
seq0009        AGAGC------------------------------------------------CCAAATC
seq0013        --------GGAAACGTCCTTGAGCCGGTTGGAAAGAAATATACGTTCCTCATCAAATGAT
seq0014        TTTAC-------------------------------------------------------
seq0015        --------ACTAATGTCCT-------------------------------------TAAT
seq0018        AATTCAGCCAAACGGTCTT-------------------------------------CAAG
seq0020        TTAGC-------------------------------------------------------

(position)     666666666677
               012345678901
                           
seq0000        GCCTATCTCTT-
seq0001        GCCTATCTCTT-
seq0002        CCCTATCTCTT-
seq0003        GCCTATCTCTT-
seq0004        GCCTATCTCTT-
seq0005        GCCTATCCCTT-
seq0006        GCCTATCTCTT-
seq0007        GCCAATCTCTT-
seq0008        CCCTATCCATTC
seq0009        GCCCATCCATT-
seq0013        CGCCTTTTATT-
seq0014        ------------
seq0015        GCCTTTACACT-
seq0018        GCCTACACATT-
seq0020        --CAAAACAAA-


<<<<< Preliminary (0): Map the residue numbers onto the reference & reconstructed MSAs... >>>>>

<<<<< Preliminary (1): Map the position shifts (from reference to reconstructed) onto the Reconstructed MSA... >>>>>

<< Output of 'map_shifts_respos_bw_2msas' >>

($shift_lf, $shift_rf) = (0, -7) .

[ Shifts in the Reconstructed MSA ]

(position)	    0    1    2    3    4    5    6    7    8    9   10   11   12   13   14   15   16   17   18   19   20   21   22   23   24   25   26   27   28   29   30   31   32   33   34   35   36   37   38   39   40   41   42   43   44   45   46   47   48   49

seq0000   	    0   -3   -3   -3   -3    -    -   -1   -1   -1   -1   -1   -1   -1   -2   -2   -2   -2   -2    -    -    -    -    -    -    -    -    -    -    -    -    -    -    -    -    -    -    -    -    -    -    -    -    -    -    -    -    -    -    -
seq0001   	    0   -3   -3   -3   -3    -    -   -1   -1   -1   -1   -1   -1   -1   -2   -2   -2   -2   -2    -    -    -    -    -    -    -    -    -    -    -    -    -    -    -    -    -    -    -    -    -    -    -    -    -    -    -    -    -    -    -
seq0002   	    0   -3   -3   -3   -3    -    -   -1   -1   -1   -1   -1   -1   -1   -2   -2   -2   -2   -2    -    -    -    -    -    -    -    -    -    -    -    -    -    -    -    -    -    -    -    -    -    -    -    -    -    -    -    -    -    -    -
seq0003   	    0   -3   -3   -3   -3    -    -   -1   -1   -1   -1   -1   -1   -1   -2   -2   -2   -2   -2    -    -    -    -    -    -    -    -    -    -    -    -    -    -    -    -    -    -    -    -    -    -    -    -    -    -    -    -    -    -    -
seq0004   	    0   -3   -3   -3   -3    -    -   -1   -1   -1   -1   -1   -1   -1   -2   -2   -2   -2   -2    -    -    -    -    -    -    -    -    -    -    -    -    -    -    -    -    -    -    -    -    -    -    -    -    -    -    -    -    -    -    -
seq0005   	    0   -3   -3   -3   -3    -    -   -1   -1   -1   -1   -1   -1   -1   -2   -2   -2   -2   -2    -    -    -    -    -    -    -    -    -    -    -    -    -    -    -    -    -    -    -    -    -    -    -    -    -    -    -    -    -    -    -
seq0006   	    0   -3   -3   -3   -3    -    -   -1   -1   -1   -1   -1   -1   -1   -2   -2   -2   -2   -2   -2    -    -    -    -    -    -    -    -    -    -    -    -    -    -    -    -    -    -    -    -    -    -    -    -    -    -    -    -    -    -
seq0007   	    0   -3   -3   -3   -3    -    -   -1   -1   -1   -1   -1   -1   -1   -2   -2   -2   -2   -2   -2    -    -    -    -    -    -    -    -    -    -    -    -    -    -    -    -    -    -    -    -    -    -    -    -    -    -    -    -    -    -
seq0008   	    0   -3   -3   -3   -3    -    -   -1   -1   -1   -1   -1   -1   -1   -2   -2   -2   -2   -2    -    -    -    -    -    -    -    -    -    -    -    -    -    -    -    -    -    -    -    -    -    -    -    -    -    -    -    -    -    -    -
seq0009   	    0   -3   -3   -3   -3    -    -    -    -    -    -    -    -    -    -    -    -    -    -    -    -    -    -    -    -    -    -    -    -    -    -    -    -    -    -    -    -    -    -    -    -    -    -    -    -    -    -    -    -    -
seq0013   	    -    -    -    -    -    -    -    -    8    1    1    1    0   -1   -2   -2   -2   -2   -2   -2   -2   -6   -6   -6   -6   -6   -6   -6   -6   -6   -6   -6   -6   -6   -6   -6   -6   -6   -6   -6   -6   -6   -6   -6   -6   -6   -6   -6   -6   -6
seq0014   	  -70  -70  -70  -70  -70    -    -    -    -    -    -    -    -    -    -    -    -    -    -    -    -    -    -    -    -    -    -    -    -    -    -    -    -    -    -    -    -    -    -    -    -    -    -    -    -    -    -    -    -    -
seq0015   	    -    -    -    -    -    -    -    -    8    1    1    0    0   -1   -2   -2   -2   -2   -2    -    -    -    -    -    -    -    -    -    -    -    -    -    -    -    -    -    -    -    -    -    -    -    -    -    -    -    -    -    -    -
seq0018   	    0    0    0    0    0    0    0    0    0    0    0    0   -2   -2   -2   -2   -2   -2   -2    -    -    -    -    -    -    -    -    -    -    -    -    -    -    -    -    -    -    -    -    -    -    -    -    -    -    -    -    -    -    -
seq0020   	    0   -3   -3   -3   -3    -    -    -    -    -    -    -    -    -    -    -    -    -    -    -    -    -    -    -    -    -    -    -    -    -    -    -    -    -    -    -    -    -    -    -    -    -    -    -    -    -    -    -    -    -


(position)	   50   51   52   53   54   55   56   57   58   59   60   61   62   63   64   65   66   67   68   69   70   71

seq0000   	    -    -    -    -    -    -   35   35   31   31   -7   -7   -7   -7   -7   -7   -7   -7   -7   -7   -7    -
seq0001   	    -    -    -    -    -    -   35   35   31   31   -7   -7   -7   -7   -7   -7   -7   -7   -7   -7   -7    -
seq0002   	    -    -    -    -    -    -   35   35   31   31   -7   -7   -7   -7   -7   -7   -7   -7   -7   -7   -7    -
seq0003   	    -    -    -    -    -    -   35   35   31   31   -7   -7   -7   -7   -7   -7   -7   -7   -7   -7   -7    -
seq0004   	    -    -    -    -    -    -   35   35   31   31   -7   -7   -7   -7   -7   -7   -7   -7   -7   -7   -7    -
seq0005   	    -    -    -    -    -    -   35   35   31   31   -7   -7   -7   -7   -7   -7   -7   -7   -7   -7   -7    -
seq0006   	    -    -    -   31   31   31   31   31   31   31   -7   -7   -7   -7   -7   -7   -7   -7   -7   -7   -7    -
seq0007   	    -    -    -   31   31   31   31   31   31   31   -7   -7   -7   -7   -7   -7   -7   -7   -7   -7   -7    -
seq0008   	    -    -    -    -    -    -   35   35   31   31   -7   -7   -7   -7   -7   -7   -7   -7   -7   -7   -7   -7
seq0009   	    -    -    -   45   45   45   45   45   45   45   44   -7   -7   -7   -7   -7   -7   -7   -7   -7   -7    -
seq0013   	   -6   -6   -6   -6   -6   -6   -6   -6   -6   -6   -6   -6   -6   -6   -6   -6   -6   -6   -7   -7   -7    -
seq0014   	    -    -    -    -    -    -    -    -    -    -    -    -    -    -    -    -    -    -    -    -    -    -
seq0015   	    -    -    -    -    -    -   35   35   31   31   -7   -7   -7   -7   -7   -7   -7   -7   -7   -7   -7    -
seq0018   	    -    -    -    -    -    -   35   35   31   31   -7   -7   -7   -7   -7   -7   -7   -7   -7   -7   -7    -
seq0020   	    -    -    -    -    -    -    -    -    -    -    -    -   54   54   54   54   -7   -7   -7   -7   -7    -


[INFORMATION] The original $commoner_shift_flank = -7. Thus, we will shift the entire reconstructed MSA ...

<< REVISED Output of 'map_shifts_respos_bw_2msas' >>

New ($shift_lf, $shift_rf) = (0, 0) .

[ New Shifts in the Reconstructed MSA ]

(position)	    0    1    2    3    4    5    6    7    8    9   10   11   12   13   14   15   16   17   18   19   20   21   22   23   24   25   26   27   28   29   30   31   32   33   34   35   36   37   38   39   40   41   42   43   44   45   46   47   48   49

seq0000   	    -    -    -    -    -    -    -    7    4    4    4    4    -    -    6    6    6    6    6    6    6    5    5    5    5    5    -    -    -    -    -    -    -    -    -    -    -    -    -    -    -    -    -    -    -    -    -    -    -    -
seq0001   	    -    -    -    -    -    -    -    7    4    4    4    4    -    -    6    6    6    6    6    6    6    5    5    5    5    5    -    -    -    -    -    -    -    -    -    -    -    -    -    -    -    -    -    -    -    -    -    -    -    -
seq0002   	    -    -    -    -    -    -    -    7    4    4    4    4    -    -    6    6    6    6    6    6    6    5    5    5    5    5    -    -    -    -    -    -    -    -    -    -    -    -    -    -    -    -    -    -    -    -    -    -    -    -
seq0003   	    -    -    -    -    -    -    -    7    4    4    4    4    -    -    6    6    6    6    6    6    6    5    5    5    5    5    -    -    -    -    -    -    -    -    -    -    -    -    -    -    -    -    -    -    -    -    -    -    -    -
seq0004   	    -    -    -    -    -    -    -    7    4    4    4    4    -    -    6    6    6    6    6    6    6    5    5    5    5    5    -    -    -    -    -    -    -    -    -    -    -    -    -    -    -    -    -    -    -    -    -    -    -    -
seq0005   	    -    -    -    -    -    -    -    7    4    4    4    4    -    -    6    6    6    6    6    6    6    5    5    5    5    5    -    -    -    -    -    -    -    -    -    -    -    -    -    -    -    -    -    -    -    -    -    -    -    -
seq0006   	    -    -    -    -    -    -    -    7    4    4    4    4    -    -    6    6    6    6    6    6    6    5    5    5    5    5    5    -    -    -    -    -    -    -    -    -    -    -    -    -    -    -    -    -    -    -    -    -    -    -
seq0007   	    -    -    -    -    -    -    -    7    4    4    4    4    -    -    6    6    6    6    6    6    6    5    5    5    5    5    5    -    -    -    -    -    -    -    -    -    -    -    -    -    -    -    -    -    -    -    -    -    -    -
seq0008   	    -    -    -    -    -    -    -    7    4    4    4    4    -    -    6    6    6    6    6    6    6    5    5    5    5    5    -    -    -    -    -    -    -    -    -    -    -    -    -    -    -    -    -    -    -    -    -    -    -    -
seq0009   	    -    -    -    -    -    -    -    7    4    4    4    4    -    -    -    -    -    -    -    -    -    -    -    -    -    -    -    -    -    -    -    -    -    -    -    -    -    -    -    -    -    -    -    -    -    -    -    -    -    -
seq0013   	    -    -    -    -    -    -    -    -    -    -    -    -    -    -    -   15    8    8    8    7    6    5    5    5    5    5    5    5    1    1    1    1    1    1    1    1    1    1    1    1    1    1    1    1    1    1    1    1    1    1
seq0014   	    -    -    -    -    -    -    -  -63  -63  -63  -63  -63    -    -    -    -    -    -    -    -    -    -    -    -    -    -    -    -    -    -    -    -    -    -    -    -    -    -    -    -    -    -    -    -    -    -    -    -    -    -
seq0015   	    -    -    -    -    -    -    -    -    -    -    -    -    -    -    -   15    8    8    7    7    6    5    5    5    5    5    -    -    -    -    -    -    -    -    -    -    -    -    -    -    -    -    -    -    -    -    -    -    -    -
seq0018   	    -    -    -    -    -    -    -    7    7    7    7    7    7    7    7    7    7    7    7    5    5    5    5    5    5    5    -    -    -    -    -    -    -    -    -    -    -    -    -    -    -    -    -    -    -    -    -    -    -    -
seq0020   	    -    -    -    -    -    -    -    7    4    4    4    4    -    -    -    -    -    -    -    -    -    -    -    -    -    -    -    -    -    -    -    -    -    -    -    -    -    -    -    -    -    -    -    -    -    -    -    -    -    -


(position)	   50   51   52   53   54   55   56   57   58   59   60   61   62   63   64   65   66   67   68   69   70   71   72   73   74   75   76   77   78

seq0000   	    -    -    -    -    -    -    -    -    -    -    -    -    -   42   42   38   38    0    0    0    0    0    0    0    0    0    0    0    -
seq0001   	    -    -    -    -    -    -    -    -    -    -    -    -    -   42   42   38   38    0    0    0    0    0    0    0    0    0    0    0    -
seq0002   	    -    -    -    -    -    -    -    -    -    -    -    -    -   42   42   38   38    0    0    0    0    0    0    0    0    0    0    0    -
seq0003   	    -    -    -    -    -    -    -    -    -    -    -    -    -   42   42   38   38    0    0    0    0    0    0    0    0    0    0    0    -
seq0004   	    -    -    -    -    -    -    -    -    -    -    -    -    -   42   42   38   38    0    0    0    0    0    0    0    0    0    0    0    -
seq0005   	    -    -    -    -    -    -    -    -    -    -    -    -    -   42   42   38   38    0    0    0    0    0    0    0    0    0    0    0    -
seq0006   	    -    -    -    -    -    -    -    -    -    -   38   38   38   38   38   38   38    0    0    0    0    0    0    0    0    0    0    0    -
seq0007   	    -    -    -    -    -    -    -    -    -    -   38   38   38   38   38   38   38    0    0    0    0    0    0    0    0    0    0    0    -
seq0008   	    -    -    -    -    -    -    -    -    -    -    -    -    -   42   42   38   38    0    0    0    0    0    0    0    0    0    0    0    0
seq0009   	    -    -    -    -    -    -    -    -    -    -   52   52   52   52   52   52   52   51    0    0    0    0    0    0    0    0    0    0    -
seq0013   	    1    1    1    1    1    1    1    1    1    1    1    1    1    1    1    1    1    1    1    1    1    1    1    1    1    0    0    0    -
seq0014   	    -    -    -    -    -    -    -    -    -    -    -    -    -    -    -    -    -    -    -    -    -    -    -    -    -    -    -    -    -
seq0015   	    -    -    -    -    -    -    -    -    -    -    -    -    -   42   42   38   38    0    0    0    0    0    0    0    0    0    0    0    -
seq0018   	    -    -    -    -    -    -    -    -    -    -    -    -    -   42   42   38   38    0    0    0    0    0    0    0    0    0    0    0    -
seq0020   	    -    -    -    -    -    -    -    -    -    -    -    -    -    -    -    -    -    -    -   61   61   61   61    0    0    0    0    0    -


<<<<< Preliminary (2): Put together the mapped position shifts into some Classes ... >>>>>

<< Output of 'br_list_classes_shift_respos' >>

$commoner_shift_flank = 0 .


<<<<< Preliminary (3'): For each MINI-class of shifts, parsimoniously infer the branch(es) separating the affected sequences from the rest. >>>>>

<<<<< ADDITIONAL Preliminary Process (3.5'): Split mini-classes each of which consists of unnaturally remote sequences... >>>>>

... NO CHANGES were made ...


<<<<< Preliminary (4): Merge the MINI-classes of shifts. >>>>>

<<<<< Preliminary (5'): Identify 'trivial' MINI-blocks. >>>>>

<<<<< Preliminary (6): Identify gap-pattern blocks, calculate their Dollo parsimony scenarios, and the initial parsimony candidate scenario of each gapped segment in the segmental MSAs (reference & reconstructed). >>>>>

<<<<< Preliminary (7'): Lump together some neighboring MINI-blocks affecting the identical set of sequences. >>>>>

<< Output of 'lump_together_similar_blocks': Content of @{$composite_miniblocks} (#{composite_miniblocks} = 18) >>

Indx_cmp_miniblock	beg_cmb	end_cmb	mrca	indices,constituent,miniblocks	list,position,shifts	merger,types	indices,involved,seqs

0	7	7	29	9	7	n/a	0,1,2,3,4,5,6,7,8,9,14
1	7	11	21	0	-63	n/a	11
2	7	18	26	10	7	n/a	13
3	8	11	29	2	4	n/a	0,1,2,3,4,5,6,7,8,9,14
4	14	20	19	8	6	n/a	0,1,2,3,4,5,6,7,8
5	15	15	24	15	15	n/a	10,12
6	16	19	20	14,12	8,7	0	10
7	16	17	23	13	8	n/a	12
8	18	19	23	11	7	n/a	12
9	19	25	26	4	5	n/a	13
10	20	20	24	7	6	n/a	10,12
11	21	25	25	3	5	n/a	0,1,2,3,4,5,8,12
12	21	74	20	5,1	5,1	0	10
13	21	66	13	6,17	5,38	0	6,7
14	60	67	17	20,19	52,51	0	9
15	63	64	27	18	42	n/a	0,1,2,3,4,5,8,12,13
16	65	66	27	16	38	n/a	0,1,2,3,4,5,8,12,13
17	69	72	28	21	61	n/a	14


<<<<< Preliminary (8): Reorganize the list of insertions/deletions in the initial candidate of parsimonious scenarios, for reference and reconstructed MSAs. >>>>>

<<< (1) For Reference MSA >>>

<<< (2) For Reconstructed MSA >>>

<<<<< Preliminary (9): Identify the pairs of 'equivalent' indel events in the reference & reconstructed MSAs...  >>>>>

<<<<< (i) MAIN PROCESS (1st Round)!!!: Associate each Composite 'MINI-Block' with (an) appropriate type(s) of MSA error(s)... (#{composite blocks} = 18) >>>>>


[[ Results of the Main Process (1st Round) ]]

[ Contents of @cblk_wise_cts_invlvd_indels ]

Indx_cmp_blk	#{rlv_indels}_ref	#{rlv_indels}_rec	#{rltd_indels}_ref	#{rltd_indels}_rec	#{other_involved}_ref	#{other_involved}_rec

0	0	0	0	1	0	0
1	2	0	1	1	0	0
2	1	1	1	0	0	1
3	1	0	0	1	0	0
4	1	0	1	1	0	0
5	1	1	0	0	0	0
6	0	0	0	0	0	0
7	1	0	1	0	0	0
8	1	0	1	0	0	0
9	1	0	2	1	0	0
10	0	0	1	0	0	0
11
12	2	1	0	0	0	0
13	1	0	0	0	0	0
14	1	0	0	2	0	0
15	0	0	0	1	0	0
16	0	0	1	0	0	0
17	0	1	1	0	0	0


[ Skipped Composite-Blocks (#{cblocks} = 2): 6, 11 . ]


[ Contents of @cblk_wise_msa_errors ]

Indx_cmp_blk	Indx_error	len_cblk_ref	len_cblk_rec	Type	br1:beg1:end1:stat_ue1/br2:beg2:end2:stat_ue2/...(ref)	br1:beg1:end1:stat_ue1/br2:beg2:end2:stat_ue2/...(rec)

0	0	1	1	NO_ASSOCIATED_EVENT(???)	None	23:7:11:X
1	0	5	5	Complex	21:0:69:X/21:75:77:X/20:74:74:X	20:7:11:X
2	0	12	12	Partial-Neighborng-Branch-Merge(+shift(?))(?)	26:1:3:-/25:12:12:-	26:12:13:-/27:14:68:-
3	0	4	4	Complex(???)	24:4:7:X	23:7:11:X
4	0	7	7	Complex(???)	19:13:13:-/24:4:7:X	24:14:14:X
5	0	1	1	Complex(???)	24:4:7:X	24:14:14:X
6	Skipped!!(NO_ASSOCIATED_EVENT(???))
7	0	2	2	Complex(???)	23:10:10:X/24:4:7:X	None
8	0	2	2	Complex(???)	23:10:10:X/22:11:11:X	None
9	0	7	7	Complex	26:15:15:-/25:12:12:-/27:14:72:-	25:26:62:-
10	0	1	1	NO_ASSOCIATED_EVENT(???)	19:13:13:-	None
11	Skipped!!(MULTIPLE_RELEVANT_BRANCHES(#{branches}=2))
12	0	58	54	Complex(???)	20:74:74:X/20:29:66:-	20:27:59:-
13	0	13	46	Complex(???)	13:23:26:-	None
14	0	9	8	Complex	17:17:67:X	18:26:26:X/16:60:62:X
15	0	2	2	NO_ASSOCIATED_EVENT(???)	None	23:26:62:X
16	0	2	2	NO_ASSOCIATED_EVENT(???)	20:29:66:-	None
17	0	4	4	Complex(???)	25:12:12:-	27:14:68:-


[ Contents of %indel_ref2assoc_cblks ]

Br:beg:end(ref)	indices,of,associated,composite-blocks

21:0:69	1
26:1:3	2
24:4:7	3,4,5,7
23:10:10	7,8
22:11:11	8
25:12:12	2,9,17
19:13:13	4,10
27:14:72	9
26:15:15	9
17:17:67	14
13:23:26	13
20:29:66	12,16
20:74:74	1,12
21:75:77	1
16:78:78	{Equivalent to '16:78:78'(rec)}


[ Contents of %indel_rec2assoc_cblks ]

Br:beg:end(rec)	indices,of,associated,composite-blocks

23:7:11	0,3
20:7:11	1
26:12:13	2
27:14:68	2,17
24:14:14	4,5
17:14:25	None
21:15:77	None
25:26:62	9
23:26:62	15
18:26:26	14
10:26:62	None
9:26:62	None
20:27:59	12
16:60:62	14
16:78:78	{Equivalent to '16:78:78'(ref)}


<<<< (ii) MAIN PROCESS (2nd Round)!!: Attempt to 'hard-link' skipped composite 'MINI-Block's to non-skipped ones, and to resolve Composite 'MINI-Block's associated with 'Complex' errors... >>>>

[[ Interim Results ]]

[ Contents of %cb2hard_linked (#{keys} = 2) ]

Indx_cmp_blk	=> [indices,cblks,hard,linked,by,the,key]

10	=> [4],
11	=> [9,12,13],


[ Contents of %cb2hard_linking (#{keys} = 4) ]

Indx_cmp_blk	=> [indices,cblks,hard,linking,the,key]

4	=> [10],
9	=> [11],
12	=> [11],
13	=> [11],


[ 'Soft-linked' pairs of composite-blocks (#{pairs} = 1) ]

Indx_cblk_A	indx_cblk_B

1	12


[[ Results of the Main Process (2nd Round) ]]

[ For the 1 th pair: (1, 12) ]
