# Supplementary material for: Characterization of multiple sequence alignment errors using complete-likelihood score and position-shift map
Source: BMC Bioinformatics. 2016 Mar 18;17:133. doi: 10.1186/s12859-016-0945-5 (PMC4799563; doi:10.1186/s12859-016-0945-5)
Supplement: Additional file 3: — A ZIP archive, containing the results of our manual validation analyses of our prototype Perl script to classify MSA errors into various types. See “README.txt” contained in it for its synoptic explanation. (ZIP 1247 kb) [file 12859_2016_945_MOESM3_ESM.zip › additional_file_3/TEST_Outputs/Test_MAFFT/class_0001/lclid_0000004/LogFiles/log_seg_anal.21.txt]

<<<<< Input Tree (Top_node = 29) >>>>>

( seq0020{28}:0.1529, ( seq0018{26}:0.1741, ( ( seq0015{23}:0.1492, ( seq0013{20}:0.1827, seq0014{21}:0.1659 ){22}:0.0049 ){24}:0.0297, ( ( seq0008{16}:0.0865, seq0009{17}:0.1286 ){18}:0.0335, ( ( seq0005{10}:0.0368, ( seq0006{11}:0.0286, seq0007{12}:0.0362 ){13}:0.0065 ){14}:0.0368, ( ( seq0000{1}:0.0054, seq0001{2}:0.0081 ){3}:0.0232, ( seq0002{4}:0.0189, ( seq0003{5}:0.0124, seq0004{6}:0.0108 ){7}:0.0070 ){8}:0.0270 ){9}:0.0205 ){15}:0.0703 ){19}:0.0383 ){25}:0.0314 ){27}:0.0130 ){29};


<<<<< Input MSA >>>>>

#{Sequences} = 15 .
#{Sites in the segment}_ref = 126 ,
#{Sites in the segment}_rec = 126 .


<< Correspondence between sequence IDs and sequence indices >>

Indx:	Seq_ID

0:	seq0000
1:	seq0001
2:	seq0002
3:	seq0003
4:	seq0004
5:	seq0005
6:	seq0006
7:	seq0007
8:	seq0008
9:	seq0009
10:	seq0013
11:	seq0014
12:	seq0015
13:	seq0018
14:	seq0020


<< Original Segment of the Reference Alignment: >>

(position)     000000000000000000000000000000000000000000000000000000000000
               000000000011111111112222222222333333333344444444445555555555
               012345678901234567890123456789012345678901234567890123456789
                                                                           
seq0000        CACAAGGGAGGAAGTGGCGGGCTCATGGATGAGTGCTCAGATAGCGTGTGCATCACGAAC
seq0001        CACAAGGGAGGAAGTGGCGGGCTCATGGATGAGTGCTCAGATAGCGTGTGCATCACGAAC
seq0002        CACAGGGGAGGAAGTGGCGGGCTCATGGATGAGTGGTCAGATAGCGTGTGCATCAGGAAC
seq0003        CACAGGGGAGGAAGTGGCGGGCTCATGGATCAGTGGTCAGATAGCGTGTGCATCAGGAAC
seq0004        CACAGGGGAGGAAGTGGCGGGCTCATGGATGAGTGGTCAGATAGCGTGTGCATCAGGAAC
seq0005        CACAAGGGAGGAAGTGGCGGGCTCTTGGACGAGTGCTCAGATAGCGTGTGCATAACGAAC
seq0006        CACAAGGGAGGAAGTGGCGGGCTCTTGGAGGAGTGCTCAGATAGCGTGTGCATCACGAAC
seq0007        CACAAGTGAGGAAGTGGCGGGCTCTTCGACGAGTGTTCAGATAGCGTGTGCATCACGAAC
seq0008        CACAAGGGAGGAAGTAGCCGACTCTTTTATGAGTGATCAGATAGCGTGTGCAACACGAAC
seq0009        CACAAGGGAGGAAGTAGCGGACTCTTGTATAAGTGATCAGATACCCTGTGCAACGCGAAC
seq0013        ------------------------------------------------------------
seq0014        ------------------------------------------------------------
seq0015        ------------------------------------------------------------
seq0018        ------------------------------------------------------------
seq0020        ------------------------------------------------------------

(position)     000000000000000000000000000000000000000011111111111111111111
               666666666677777777778888888888999999999900000000001111111111
               012345678901234567890123456789012345678901234567890123456789
                                                                           
seq0000        TTCAACCTTAGATTTTATGTAACAAGGCAATCCCCGTACCGTGTCGGCGAGTCCCCGAAG
seq0001        TGCAACCTTAGAGTTTATGTAACAAGGCAATCCCCGTACCGTGTCGGCGAGTCCCCGAAG
seq0002        TGCAACCTTAGAGGTT-TGTCACAAGGCAA--------CCGTGTCGGCGAGTCCTCGAAG
seq0003        TGCAACCTTAGAGTTT-TGTCACAAGGCAA--------GCGTGTCGGCGAGTCCTCGAAG
seq0004        TGCAACCTTAGAGTTT-TGTCACAAGGCAA--------GCGTGTCGGCGAGTCCTCGAAG
seq0005        GGCAC-CTTAGATTTT-TGTAACAAGGCAA--------CAATGTCGGCGAGTTCTCGAAG
seq0006        TGCACCCTTAGATTTT-TGTAACAAGGCAA--------CAATGTCGGCGAGTTCTCGAAG
seq0007        TGCGCCCTTAGATTTT-TGTTACAAGGCAA--------CAATGTCGGCGAGTTCTCGAAG
seq0008        TGTGACCTTTAATTTT-GGTAAAAAGGCAT--------CAGTGTT-GCGGGTTCTAGACC
seq0009        TGTAACCTTTG------------------------------------CGGATCCTCGAAG
seq0013        -----------------------------------------------CG-GTGCTTTAAG
seq0014        -----------------------------------------------C-GGAACTAGAAG
seq0015        -----------------------------------------------CGAGTTGTCGAA-
seq0018        -----------------------------------------------CGGGTCC------
seq0020        -----------------------------------------------CTGGTCGTCTAAG

(position)     111111
               222222
               012345
                     
seq0000        AGTTTG
seq0001        ACTTTG
seq0002        ACTTTG
seq0003        ACTTTG
seq0004        ACTTTG
seq0005        ACTTTG
seq0006        ACTTTG
seq0007        ACTTTG
seq0008        ACTTT-
seq0009        ACTTTG
seq0013        ACTGCG
seq0014        ACGTAC
seq0015        ACTTCG
seq0018        -----C
seq0020        ACTTTG


<< Original Segment of the Reconstructed Alignment: >>

(position)     000000000000000000000000000000000000000000000000000000000000
               000000000011111111112222222222333333333344444444445555555555
               012345678901234567890123456789012345678901234567890123456789
                                                                           
seq0000        CACAAGGGAGGAAGTGGCGGGCTCATGGATGAGTGCTCAGATAGCGTGTGCATCACGAAC
seq0001        CACAAGGGAGGAAGTGGCGGGCTCATGGATGAGTGCTCAGATAGCGTGTGCATCACGAAC
seq0002        CACAGGGGAGGAAGTGGCGGGCTCATGGATGAGTGGTCAGATAGCGTGTGCATCAGGAAC
seq0003        CACAGGGGAGGAAGTGGCGGGCTCATGGATCAGTGGTCAGATAGCGTGTGCATCAGGAAC
seq0004        CACAGGGGAGGAAGTGGCGGGCTCATGGATGAGTGGTCAGATAGCGTGTGCATCAGGAAC
seq0005        CACAAGGGAGGAAGTGGCGGGCTCTTGGACGAGTGCTCAGATAGCGTGTGCATAACGAAC
seq0006        CACAAGGGAGGAAGTGGCGGGCTCTTGGAGGAGTGCTCAGATAGCGTGTGCATCACGAAC
seq0007        CACAAGTGAGGAAGTGGCGGGCTCTTCGACGAGTGTTCAGATAGCGTGTGCATCACGAAC
seq0008        CACAAGGGAGGAAGTAGCCGACTCTTTTATGAGTGATCAGATAGCGTGTGCAACACGAAC
seq0009        CACAAGGGAGGAAGTAGCGGACTCTTGTATAAGTGATCAGATACCCTGTGCAACGCGAAC
seq0013        C-----------------------------------------------------------
seq0014        C-----------------------------------------------------------
seq0015        C-----------------------------------------------------------
seq0018        C-----------------------------------------------------------
seq0020        CT----------------------------------------------------------

(position)     000000000000000000000000000000000000000011111111111111111111
               666666666677777777778888888888999999999900000000001111111111
               012345678901234567890123456789012345678901234567890123456789
                                                                           
seq0000        TTCAACCTTAGATTTTATGTAACAAGGCAATCCCCGTACCGTGTCGGCGAGTCCCCGAAG
seq0001        TGCAACCTTAGAGTTTATGTAACAAGGCAATCCCCGTACCGTGTCGGCGAGTCCCCGAAG
seq0002        TGCAACCTTAGAGGTT-TGTCACAAGGCA--------ACCGTGTCGGCGAGTCCTCGAAG
seq0003        TGCAACCTTAGAGTTT-TGTCACAAGGCA--------AGCGTGTCGGCGAGTCCTCGAAG
seq0004        TGCAACCTTAGAGTTT-TGTCACAAGGCA--------AGCGTGTCGGCGAGTCCTCGAAG
seq0005        GGCA-CCTTAGATTTT-TGTAACAAGGCA--------ACAATGTCGGCGAGTTCTCGAAG
seq0006        TGCACCCTTAGATTTT-TGTAACAAGGCA--------ACAATGTCGGCGAGTTCTCGAAG
seq0007        TGCGCCCTTAGATTTT-TGTTACAAGGCA--------ACAATGTCGGCGAGTTCTCGAAG
seq0008        TGTGACCTTTAATTTT-GGTAAAAAGGCA--------TCAGTGT-TGCGGGTTCTAGACC
seq0009        TGTAACCTT------------------------------------TGCGGATCCTCGAAG
seq0013        -------------------------------------------------GGTGCTTTAAG
seq0014        -------------------------------------------------GGAACTAGAAG
seq0015        -------------------------------------------------GAGTTGTCGAA
seq0018        -----------------------------------------------------------G
seq0020        -------------------------------------------------GGTCGTCTAAG

(position)     111111
               222222
               012345
                     
seq0000        AGTTTG
seq0001        ACTTTG
seq0002        ACTTTG
seq0003        ACTTTG
seq0004        ACTTTG
seq0005        ACTTTG
seq0006        ACTTTG
seq0007        ACTTTG
seq0008        ACTTT-
seq0009        ACTTTG
seq0013        ACTGCG
seq0014        ACGTAC
seq0015        ACTTCG
seq0018        GGTCCC
seq0020        ACTTTG


<<<<< Preliminary (0): Map the residue numbers onto the reference & reconstructed MSAs... >>>>>

<<<<< Preliminary (1): Map the position shifts (from reference to reconstructed) onto the Reconstructed MSA... >>>>>

<< Output of 'map_shifts_respos_bw_2msas' >>

($shift_lf, $shift_rf) = (0, 0) .

[ Shifts in the Reconstructed MSA ]

(position)	    0    1    2    3    4    5    6    7    8    9   10   11   12   13   14   15   16   17   18   19   20   21   22   23   24   25   26   27   28   29   30   31   32   33   34   35   36   37   38   39   40   41   42   43   44   45   46   47   48   49

seq0000   	    0    0    0    0    0    0    0    0    0    0    0    0    0    0    0    0    0    0    0    0    0    0    0    0    0    0    0    0    0    0    0    0    0    0    0    0    0    0    0    0    0    0    0    0    0    0    0    0    0    0
seq0001   	    0    0    0    0    0    0    0    0    0    0    0    0    0    0    0    0    0    0    0    0    0    0    0    0    0    0    0    0    0    0    0    0    0    0    0    0    0    0    0    0    0    0    0    0    0    0    0    0    0    0
seq0002   	    0    0    0    0    0    0    0    0    0    0    0    0    0    0    0    0    0    0    0    0    0    0    0    0    0    0    0    0    0    0    0    0    0    0    0    0    0    0    0    0    0    0    0    0    0    0    0    0    0    0
seq0003   	    0    0    0    0    0    0    0    0    0    0    0    0    0    0    0    0    0    0    0    0    0    0    0    0    0    0    0    0    0    0    0    0    0    0    0    0    0    0    0    0    0    0    0    0    0    0    0    0    0    0
seq0004   	    0    0    0    0    0    0    0    0    0    0    0    0    0    0    0    0    0    0    0    0    0    0    0    0    0    0    0    0    0    0    0    0    0    0    0    0    0    0    0    0    0    0    0    0    0    0    0    0    0    0
seq0005   	    0    0    0    0    0    0    0    0    0    0    0    0    0    0    0    0    0    0    0    0    0    0    0    0    0    0    0    0    0    0    0    0    0    0    0    0    0    0    0    0    0    0    0    0    0    0    0    0    0    0
seq0006   	    0    0    0    0    0    0    0    0    0    0    0    0    0    0    0    0    0    0    0    0    0    0    0    0    0    0    0    0    0    0    0    0    0    0    0    0    0    0    0    0    0    0    0    0    0    0    0    0    0    0
seq0007   	    0    0    0    0    0    0    0    0    0    0    0    0    0    0    0    0    0    0    0    0    0    0    0    0    0    0    0    0    0    0    0    0    0    0    0    0    0    0    0    0    0    0    0    0    0    0    0    0    0    0
seq0008   	    0    0    0    0    0    0    0    0    0    0    0    0    0    0    0    0    0    0    0    0    0    0    0    0    0    0    0    0    0    0    0    0    0    0    0    0    0    0    0    0    0    0    0    0    0    0    0    0    0    0
seq0009   	    0    0    0    0    0    0    0    0    0    0    0    0    0    0    0    0    0    0    0    0    0    0    0    0    0    0    0    0    0    0    0    0    0    0    0    0    0    0    0    0    0    0    0    0    0    0    0    0    0    0
seq0013   	 -107    -    -    -    -    -    -    -    -    -    -    -    -    -    -    -    -    -    -    -    -    -    -    -    -    -    -    -    -    -    -    -    -    -    -    -    -    -    -    -    -    -    -    -    -    -    -    -    -    -
seq0014   	 -107    -    -    -    -    -    -    -    -    -    -    -    -    -    -    -    -    -    -    -    -    -    -    -    -    -    -    -    -    -    -    -    -    -    -    -    -    -    -    -    -    -    -    -    -    -    -    -    -    -
seq0015   	 -107    -    -    -    -    -    -    -    -    -    -    -    -    -    -    -    -    -    -    -    -    -    -    -    -    -    -    -    -    -    -    -    -    -    -    -    -    -    -    -    -    -    -    -    -    -    -    -    -    -
seq0018   	 -107    -    -    -    -    -    -    -    -    -    -    -    -    -    -    -    -    -    -    -    -    -    -    -    -    -    -    -    -    -    -    -    -    -    -    -    -    -    -    -    -    -    -    -    -    -    -    -    -    -
seq0020   	 -107 -107    -    -    -    -    -    -    -    -    -    -    -    -    -    -    -    -    -    -    -    -    -    -    -    -    -    -    -    -    -    -    -    -    -    -    -    -    -    -    -    -    -    -    -    -    -    -    -    -


(position)	   50   51   52   53   54   55   56   57   58   59   60   61   62   63   64   65   66   67   68   69   70   71   72   73   74   75   76   77   78   79   80   81   82   83   84   85   86   87   88   89   90   91   92   93   94   95   96   97   98   99

seq0000   	    0    0    0    0    0    0    0    0    0    0    0    0    0    0    0    0    0    0    0    0    0    0    0    0    0    0    0    0    0    0    0    0    0    0    0    0    0    0    0    0    0    0    0    0    0    0    0    0    0    0
seq0001   	    0    0    0    0    0    0    0    0    0    0    0    0    0    0    0    0    0    0    0    0    0    0    0    0    0    0    0    0    0    0    0    0    0    0    0    0    0    0    0    0    0    0    0    0    0    0    0    0    0    0
seq0002   	    0    0    0    0    0    0    0    0    0    0    0    0    0    0    0    0    0    0    0    0    0    0    0    0    0    0    -    0    0    0    0    0    0    0    0    0    0    0    0    -    -    -    -    -    -    -    -    8    0    0
seq0003   	    0    0    0    0    0    0    0    0    0    0    0    0    0    0    0    0    0    0    0    0    0    0    0    0    0    0    -    0    0    0    0    0    0    0    0    0    0    0    0    -    -    -    -    -    -    -    -    8    0    0
seq0004   	    0    0    0    0    0    0    0    0    0    0    0    0    0    0    0    0    0    0    0    0    0    0    0    0    0    0    -    0    0    0    0    0    0    0    0    0    0    0    0    -    -    -    -    -    -    -    -    8    0    0
seq0005   	    0    0    0    0    0    0    0    0    0    0    0    0    0    0    -    1    0    0    0    0    0    0    0    0    0    0    -    0    0    0    0    0    0    0    0    0    0    0    0    -    -    -    -    -    -    -    -    8    0    0
seq0006   	    0    0    0    0    0    0    0    0    0    0    0    0    0    0    0    0    0    0    0    0    0    0    0    0    0    0    -    0    0    0    0    0    0    0    0    0    0    0    0    -    -    -    -    -    -    -    -    8    0    0
seq0007   	    0    0    0    0    0    0    0    0    0    0    0    0    0    0    0    0    0    0    0    0    0    0    0    0    0    0    -    0    0    0    0    0    0    0    0    0    0    0    0    -    -    -    -    -    -    -    -    8    0    0
seq0008   	    0    0    0    0    0    0    0    0    0    0    0    0    0    0    0    0    0    0    0    0    0    0    0    0    0    0    -    0    0    0    0    0    0    0    0    0    0    0    0    -    -    -    -    -    -    -    -    8    0    0
seq0009   	    0    0    0    0    0    0    0    0    0    0    0    0    0    0    0    0    0    0    0    -    -    -    -    -    -    -    -    -    -    -    -    -    -    -    -    -    -    -    -    -    -    -    -    -    -    -    -    -    -    -
seq0013   	    -    -    -    -    -    -    -    -    -    -    -    -    -    -    -    -    -    -    -    -    -    -    -    -    -    -    -    -    -    -    -    -    -    -    -    -    -    -    -    -    -    -    -    -    -    -    -    -    -    -
seq0014   	    -    -    -    -    -    -    -    -    -    -    -    -    -    -    -    -    -    -    -    -    -    -    -    -    -    -    -    -    -    -    -    -    -    -    -    -    -    -    -    -    -    -    -    -    -    -    -    -    -    -
seq0015   	    -    -    -    -    -    -    -    -    -    -    -    -    -    -    -    -    -    -    -    -    -    -    -    -    -    -    -    -    -    -    -    -    -    -    -    -    -    -    -    -    -    -    -    -    -    -    -    -    -    -
seq0018   	    -    -    -    -    -    -    -    -    -    -    -    -    -    -    -    -    -    -    -    -    -    -    -    -    -    -    -    -    -    -    -    -    -    -    -    -    -    -    -    -    -    -    -    -    -    -    -    -    -    -
seq0020   	    -    -    -    -    -    -    -    -    -    -    -    -    -    -    -    -    -    -    -    -    -    -    -    -    -    -    -    -    -    -    -    -    -    -    -    -    -    -    -    -    -    -    -    -    -    -    -    -    -    -


(position)	  100  101  102  103  104  105  106  107  108  109  110  111  112  113  114  115  116  117  118  119  120  121  122  123  124  125

seq0000   	    0    0    0    0    0    0    0    0    0    0    0    0    0    0    0    0    0    0    0    0    0    0    0    0    0    0
seq0001   	    0    0    0    0    0    0    0    0    0    0    0    0    0    0    0    0    0    0    0    0    0    0    0    0    0    0
seq0002   	    0    0    0    0    0    0    0    0    0    0    0    0    0    0    0    0    0    0    0    0    0    0    0    0    0    0
seq0003   	    0    0    0    0    0    0    0    0    0    0    0    0    0    0    0    0    0    0    0    0    0    0    0    0    0    0
seq0004   	    0    0    0    0    0    0    0    0    0    0    0    0    0    0    0    0    0    0    0    0    0    0    0    0    0    0
seq0005   	    0    0    0    0    0    0    0    0    0    0    0    0    0    0    0    0    0    0    0    0    0    0    0    0    0    0
seq0006   	    0    0    0    0    0    0    0    0    0    0    0    0    0    0    0    0    0    0    0    0    0    0    0    0    0    0
seq0007   	    0    0    0    0    0    0    0    0    0    0    0    0    0    0    0    0    0    0    0    0    0    0    0    0    0    0
seq0008   	    0    0    0    0    -    1    0    0    0    0    0    0    0    0    0    0    0    0    0    0    0    0    0    0    0    -
seq0009   	    -    -    -    -    -   36   36    0    0    0    0    0    0    0    0    0    0    0    0    0    0    0    0    0    0    0
seq0013   	    -    -    -    -    -    -    -    -    -    1    0    0    0    0    0    0    0    0    0    0    0    0    0    0    0    0
seq0014   	    -    -    -    -    -    -    -    -    -    0    0    0    0    0    0    0    0    0    0    0    0    0    0    0    0    0
seq0015   	    -    -    -    -    -    -    -    -    -    1    1    1    1    1    1    1    1    1    1    1    0    0    0    0    0    0
seq0018   	    -    -    -    -    -    -    -    -    -    -    -    -    -    -    -    -    -    -    -   11   11   11   11   11   11    0
seq0020   	    -    -    -    -    -    -    -    -    -    0    0    0    0    0    0    0    0    0    0    0    0    0    0    0    0    0


<<<<< Preliminary (2): Put together the mapped position shifts into some Classes ... >>>>>

<< Output of 'br_list_classes_shift_respos' >>

$commoner_shift_flank = 0 .


<<<<< Preliminary (3'): For each MINI-class of shifts, parsimoniously infer the branch(es) separating the affected sequences from the rest. >>>>>

<<<<< ADDITIONAL Preliminary Process (3.5'): Split mini-classes each of which consists of unnaturally remote sequences... >>>>>

... NO CHANGES were made ...


<<<<< Preliminary (4): Merge the MINI-classes of shifts. >>>>>

<<<<< Preliminary (5'): Identify 'trivial' MINI-blocks. >>>>>

<<<<< Preliminary (6): Identify gap-pattern blocks, calculate their Dollo parsimony scenarios, and the initial parsimony candidate scenario of each gapped segment in the segmental MSAs (reference & reconstructed). >>>>>

<<<<< Preliminary (7'): Lump together some neighboring MINI-blocks affecting the identical set of sequences. >>>>>

<< Output of 'lump_together_similar_blocks': Content of @{$composite_miniblocks} (#{composite_miniblocks} = 9) >>

Indx_cmp_miniblock	beg_cmb	end_cmb	mrca	indices,constituent,miniblocks	list,position,shifts	merger,types	indices,involved,seqs

0	0	0	27	0	-107	n/a	10,11,12,13
1	0	1	28	1	-107	n/a	14
2	65	65	10	7	1	n/a	5
3	97	97	19	8	8	n/a	2,3,4,5,6,7,8
4	105	105	16	6	1	n/a	8
5	105	106	17	10	36	n/a	9
6	109	109	20	5	1	n/a	10
7	109	119	23	4	1	n/a	12
8	119	124	26	9	11	n/a	13


<<<<< Preliminary (8): Reorganize the list of insertions/deletions in the initial candidate of parsimonious scenarios, for reference and reconstructed MSAs. >>>>>

<<< (1) For Reference MSA >>>

<<< (2) For Reconstructed MSA >>>

<<<<< Preliminary (9): Identify the pairs of 'equivalent' indel events in the reference & reconstructed MSAs...  >>>>>

<<<<< (i) MAIN PROCESS (1st Round)!!!: Associate each Composite 'MINI-Block' with (an) appropriate type(s) of MSA error(s)... (#{composite blocks} = 9) >>>>>


[[ Results of the Main Process (1st Round) ]]

[ Contents of @cblk_wise_cts_invlvd_indels ]

Indx_cmp_blk	#{rlv_indels}_ref	#{rlv_indels}_rec	#{rltd_indels}_ref	#{rltd_indels}_rec	#{other_involved}_ref	#{other_involved}_rec

0	1	0	0	1	0	0
1	0	0	0	0	0	0
2	1	1	0	0	0	0
3
4	0	0	0	1	0	0
5	1	1	0	0	0	0
6	1	0	1	0	0	0
7	1	0	0	0	0	0
8	1	1	0	0	0	0


[ Skipped Composite-Blocks (#{cblocks} = 2): 1, 3 . ]


[ Contents of @cblk_wise_msa_errors ]

Indx_cmp_blk	Indx_error	len_cblk_ref	len_cblk_rec	Type	br1:beg1:end1:stat_ue1/br2:beg2:end2:stat_ue2/...(ref)	br1:beg1:end1:stat_ue1/br2:beg2:end2:stat_ue2/...(rec)

0	0	1	1	Complex(???)	19:0:106:-	24:1:1:X
1	Skipped!!(NO_ASSOCIATED_EVENT(???))
2	0	1	1	Shift	10:65:65:X	10:64:64:X
3	Skipped!!(MULTIPLE_RELEVANT_BRANCHES(#{branches}=2))
4	0	1	1	NO_ASSOCIATED_EVENT(???)	None	17:69:103:X
5	0	2	2	Shift	17:71:106:X	17:69:103:X
6	0	1	1	Complex(???)	20:109:109:X/21:108:108:X	None
7	0	11	11	Complex(???)	23:119:119:X	None
8	0	6	6	Shift	26:114:124:X	26:1:118:X


[ Contents of %indel_ref2assoc_cblks ]

Br:beg:end(ref)	indices,of,associated,composite-blocks

19:0:106	0
10:65:65	2
17:71:106	5
3:76:76	{Equivalent to '3:76:76'(rec)}
3:90:97	None
15:105:105	None
21:108:108	6
20:109:109	6
26:114:124	8
23:119:119	7
16:125:125	{Equivalent to '16:125:125'(rec)}


[ Contents of %indel_rec2assoc_cblks ]

Br:beg:end(rec)	indices,of,associated,composite-blocks

26:1:118	8
24:1:1	0
19:2:108	None
10:64:64	2
17:69:103	4,5
3:76:76	{Equivalent to '3:76:76'(ref)}
3:89:96	None
15:104:104	None
16:125:125	{Equivalent to '16:125:125'(ref)}


<<<< (ii) MAIN PROCESS (2nd Round)!!: Attempt to 'hard-link' skipped composite 'MINI-Block's to non-skipped ones, and to resolve Composite 'MINI-Block's associated with 'Complex' errors... >>>>

[[ Interim Results ]]

[ Contents of %cb2hard_linked (#{keys} = 0) ]

Indx_cmp_blk	=> [indices,cblks,hard,linked,by,the,key]


[ Contents of %cb2hard_linking (#{keys} = 0) ]

Indx_cmp_blk	=> [indices,cblks,hard,linking,the,key]


[ 'Soft-linked' pairs of composite-blocks (#{pairs} = 0) ]

Indx_cblk_A	indx_cblk_B


[[ Results of the Main Process (2nd Round) ]]
