# Supplementary material for: Characterization of multiple sequence alignment errors using complete-likelihood score and position-shift map
Source: BMC Bioinformatics. 2016 Mar 18;17:133. doi: 10.1186/s12859-016-0945-5 (PMC4799563; doi:10.1186/s12859-016-0945-5)
Supplement: Additional file 3: — A ZIP archive, containing the results of our manual validation analyses of our prototype Perl script to classify MSA errors into various types. See “README.txt” contained in it for its synoptic explanation. (ZIP 1247 kb) [file 12859_2016_945_MOESM3_ESM.zip › additional_file_3/TEST_Outputs/Test_MAFFT/class_0001/lclid_0000005/LogFiles/log_seg_anal.14.txt]

<<<<< Input Tree (Top_node = 29) >>>>>

( seq0020{28}:0.1529, ( seq0018{26}:0.1741, ( ( seq0015{23}:0.1492, ( seq0013{20}:0.1827, seq0014{21}:0.1659 ){22}:0.0049 ){24}:0.0297, ( ( seq0008{16}:0.0865, seq0009{17}:0.1286 ){18}:0.0335, ( ( seq0005{10}:0.0368, ( seq0006{11}:0.0286, seq0007{12}:0.0362 ){13}:0.0065 ){14}:0.0368, ( ( seq0000{1}:0.0054, seq0001{2}:0.0081 ){3}:0.0232, ( seq0002{4}:0.0189, ( seq0003{5}:0.0124, seq0004{6}:0.0108 ){7}:0.0070 ){8}:0.0270 ){9}:0.0205 ){15}:0.0703 ){19}:0.0383 ){25}:0.0314 ){27}:0.0130 ){29};


<<<<< Input MSA >>>>>

#{Sequences} = 15 .
#{Sites in the segment}_ref = 109 ,
#{Sites in the segment}_rec = 61 .


<< Correspondence between sequence IDs and sequence indices >>

Indx:	Seq_ID

0:	seq0000
1:	seq0001
2:	seq0002
3:	seq0003
4:	seq0004
5:	seq0005
6:	seq0006
7:	seq0007
8:	seq0008
9:	seq0009
10:	seq0013
11:	seq0014
12:	seq0015
13:	seq0018
14:	seq0020


<< Original Segment of the Reference Alignment: >>

(position)     000000000000000000000000000000000000000000000000000000000000
               000000000011111111112222222222333333333344444444445555555555
               012345678901234567890123456789012345678901234567890123456789
                                                                           
seq0000        ----------CAA---CC---ATGTGC---TTAGACCGA--CTCAGACGGGTAGGAGGGG
seq0001        ----------CAA---CC---ATGTGC---TTAGACCGA--CTCAGACGGGTAGGAGGGG
seq0002        ----------CAA---CC---ATGTGC---TTTGACCGA--CTCAGACGGCTAGGAGGGG
seq0003        ----------CAA---CC---ATGTGC---TTTGACCGA--CTCAGACGGCTAGGGGGGG
seq0004        ----------CAA---CC---ATGTGC---TTTGACCGA--CTCAGACGGCTAGGAGGGG
seq0005        ----------CAA---CG---ATGTGC---TTTGACCGA--CTCAGAAGGGTAGGAGGGG
seq0006        ----------CAA---CC---ATGTGC---TTTGACCGAACCTCAGACGGGTAGGAGGTG
seq0007        ----------CAA---CC---ATGTGC---GTTGACCGA--CTCAGACGGGTAGGAGGGG
seq0008        ----------CAA---CC---GTGTGC---TAT---------------------------
seq0009        ----------CAAGGACC---TGGCGC---TTC---------------------------
seq0013        ----------TAA---AC---GTGCGCCTATTT---------------------------
seq0014        ----------TAA---CC---GTTGGC---TTT---------------------------
seq0015        ----------TAA---CC----TGGGC---CTT---------------------------
seq0018        ----------CAA---CC---GAGTG----AGT---------------------------
seq0020        CACACTTAGTCAA---CGTCGGTGTGC---ATT---------------------------

(position)     0000000000000000000000000000000000000000111111111
               6666666666777777777788888888889999999999000000000
               0123456789012345678901234567890123456789012345678
                                                                
seq0000        GTCGGG------------------------------------ATACTTC
seq0001        GTCGGG------------------------------------ATACTTC
seq0002        GTCGGG------------------------------------ATTCTTC
seq0003        GTCGGG------------------------------------ATTCTTC
seq0004        GTCGGG------------------------------------ATTCTTC
seq0005        GTCGGG------------------------------------ATCCTGC
seq0006        GTCGGG------------------------------------ATCCTTC
seq0007        GTCGGG------------------------------------GTCCTTC
seq0008        -TCGGGAAGGCGCCCCCCGGACGCTGACCATGACCCCGGTAAATTC---
seq0009        ---GGA------------------------------------ATTC---
seq0013        -TCCTG------------------------------------AGCC---
seq0014        -TCCAG------------------------------------ATCC---
seq0015        -TCCGC------------------------------------ATCA---
seq0018        -TCGGG------------------------------------ATC----
seq0020        -TCG--------------------------------------ATCC---


<< Original Segment of the Reconstructed Alignment: >>

(position)     000000000011111111112222222222333333333344444444445555555555
               012345678901234567890123456789012345678901234567890123456789
                                                                           
seq0000        CAACCATGTGCTTA-------GACCGA--CTCAGACGGGTAGGAGGGGGTCGGGATACTT
seq0001        CAACCATGTGCTTA-------GACCGA--CTCAGACGGGTAGGAGGGGGTCGGGATACTT
seq0002        CAACCATGTGCTTT-------GACCGA--CTCAGACGGCTAGGAGGGGGTCGGGATTCTT
seq0003        CAACCATGTGCTTT-------GACCGA--CTCAGACGGCTAGGGGGGGGTCGGGATTCTT
seq0004        CAACCATGTGCTTT-------GACCGA--CTCAGACGGCTAGGAGGGGGTCGGGATTCTT
seq0005        CAACGATGTGCTTT-------GACCGA--CTCAGAAGGGTAGGAGGGGGTCGGGATCCTG
seq0006        CAACCATGTGCTTT-------GACCGAACCTCAGACGGGTAGGAGGTGGTCGGGATCCTT
seq0007        CAACCATGTGCGTT-------GACCGA--CTCAGACGGGTAGGAGGGGGTCGGGGTCCTT
seq0008        CAACCGTGTGCTATTCGGGAAGGCGCC--CCCCGGACGCTGACCATGACCCCGGTAAATT
seq0009        CAA-------------------------------------GGACCTGGCGCTTCGGAATT
seq0013        TAAACGTGCGCCTA-----------------------------------TTTTCCTGAGC
seq0014        TAACCGTTGGCTTT--------------------------------------TCCAGATC
seq0015        TAACCTGGGCCTT---------------------------------------TCCGCATC
seq0018        CAACCGAGTGAGT----------------------------------------TCGGGAT
seq0020        CACACTTAGTCAA---------------------------CGTCGGTGTGCATTTCGATC

(position)     6
               0
                
seq0000        C
seq0001        C
seq0002        C
seq0003        C
seq0004        C
seq0005        C
seq0006        C
seq0007        C
seq0008        C
seq0009        C
seq0013        C
seq0014        C
seq0015        A
seq0018        C
seq0020        C


<<<<< Preliminary (0): Map the residue numbers onto the reference & reconstructed MSAs... >>>>>

<<<<< Preliminary (1): Map the position shifts (from reference to reconstructed) onto the Reconstructed MSA... >>>>>

<< Output of 'map_shifts_respos_bw_2msas' >>

($shift_lf, $shift_rf) = (0, -48) .

[ Shifts in the Reconstructed MSA ]

(position)	    0    1    2    3    4    5    6    7    8    9   10   11   12   13   14   15   16   17   18   19   20   21   22   23   24   25   26   27   28   29   30   31   32   33   34   35   36   37   38   39   40   41   42   43   44   45   46   47   48   49

seq0000   	  -10  -10  -10  -13  -13  -16  -16  -16  -16  -16  -16  -19  -19  -19    -    -    -    -    -    -    -  -12  -12  -12  -12  -12  -12    -    -  -12  -12  -12  -12  -12  -12  -12  -12  -12  -12  -12  -12  -12  -12  -12  -12  -12  -12  -12  -12  -12
seq0001   	  -10  -10  -10  -13  -13  -16  -16  -16  -16  -16  -16  -19  -19  -19    -    -    -    -    -    -    -  -12  -12  -12  -12  -12  -12    -    -  -12  -12  -12  -12  -12  -12  -12  -12  -12  -12  -12  -12  -12  -12  -12  -12  -12  -12  -12  -12  -12
seq0002   	  -10  -10  -10  -13  -13  -16  -16  -16  -16  -16  -16  -19  -19  -19    -    -    -    -    -    -    -  -12  -12  -12  -12  -12  -12    -    -  -12  -12  -12  -12  -12  -12  -12  -12  -12  -12  -12  -12  -12  -12  -12  -12  -12  -12  -12  -12  -12
seq0003   	  -10  -10  -10  -13  -13  -16  -16  -16  -16  -16  -16  -19  -19  -19    -    -    -    -    -    -    -  -12  -12  -12  -12  -12  -12    -    -  -12  -12  -12  -12  -12  -12  -12  -12  -12  -12  -12  -12  -12  -12  -12  -12  -12  -12  -12  -12  -12
seq0004   	  -10  -10  -10  -13  -13  -16  -16  -16  -16  -16  -16  -19  -19  -19    -    -    -    -    -    -    -  -12  -12  -12  -12  -12  -12    -    -  -12  -12  -12  -12  -12  -12  -12  -12  -12  -12  -12  -12  -12  -12  -12  -12  -12  -12  -12  -12  -12
seq0005   	  -10  -10  -10  -13  -13  -16  -16  -16  -16  -16  -16  -19  -19  -19    -    -    -    -    -    -    -  -12  -12  -12  -12  -12  -12    -    -  -12  -12  -12  -12  -12  -12  -12  -12  -12  -12  -12  -12  -12  -12  -12  -12  -12  -12  -12  -12  -12
seq0006   	  -10  -10  -10  -13  -13  -16  -16  -16  -16  -16  -16  -19  -19  -19    -    -    -    -    -    -    -  -12  -12  -12  -12  -12  -12  -12  -12  -12  -12  -12  -12  -12  -12  -12  -12  -12  -12  -12  -12  -12  -12  -12  -12  -12  -12  -12  -12  -12
seq0007   	  -10  -10  -10  -13  -13  -16  -16  -16  -16  -16  -16  -19  -19  -19    -    -    -    -    -    -    -  -12  -12  -12  -12  -12  -12    -    -  -12  -12  -12  -12  -12  -12  -12  -12  -12  -12  -12  -12  -12  -12  -12  -12  -12  -12  -12  -12  -12
seq0008   	  -10  -10  -10  -13  -13  -16  -16  -16  -16  -16  -16  -19  -19  -19  -47  -47  -47  -47  -47  -47  -47  -47  -47  -47  -47  -47  -47    -    -  -45  -45  -45  -45  -45  -45  -45  -45  -45  -45  -45  -45  -45  -45  -45  -45  -45  -45  -45  -45  -45
seq0009   	  -10  -10  -10    -    -    -    -    -    -    -    -    -    -    -    -    -    -    -    -    -    -    -    -    -    -    -    -    -    -    -    -    -    -    -    -    -    -    -    -    -   27   27   27   27   27   24   24   24   24   24
seq0013   	  -10  -10  -10  -13  -13  -16  -16  -16  -16  -16  -16  -16  -16  -16    -    -    -    -    -    -    -    -    -    -    -    -    -    -    -    -    -    -    -    -    -    -    -    -    -    -    -    -    -    -    -    -    -    -    -   19
seq0014   	  -10  -10  -10  -13  -13  -16  -16  -16  -16  -16  -16  -19  -19  -19    -    -    -    -    -    -    -    -    -    -    -    -    -    -    -    -    -    -    -    -    -    -    -    -    -    -    -    -    -    -    -    -    -    -    -    -
seq0015   	  -10  -10  -10  -13  -13  -17  -17  -17  -17  -17  -20  -20  -20    -    -    -    -    -    -    -    -    -    -    -    -    -    -    -    -    -    -    -    -    -    -    -    -    -    -    -    -    -    -    -    -    -    -    -    -    -
seq0018   	  -10  -10  -10  -13  -13  -16  -16  -16  -16  -16  -20  -20  -20    -    -    -    -    -    -    -    -    -    -    -    -    -    -    -    -    -    -    -    -    -    -    -    -    -    -    -    -    -    -    -    -    -    -    -    -    -
seq0020   	    0    0    0    0    0    0    0    0    0    0    0    0    0    -    -    -    -    -    -    -    -    -    -    -    -    -    -    -    -    -    -    -    -    -    -    -    -    -    -    -   24   24   24   24   24   24   24   24   24   24


(position)	   50   51   52   53   54   55   56   57   58   59   60

seq0000   	  -12  -12  -12  -12  -48  -48  -48  -48  -48  -48  -48
seq0001   	  -12  -12  -12  -12  -48  -48  -48  -48  -48  -48  -48
seq0002   	  -12  -12  -12  -12  -48  -48  -48  -48  -48  -48  -48
seq0003   	  -12  -12  -12  -12  -48  -48  -48  -48  -48  -48  -48
seq0004   	  -12  -12  -12  -12  -48  -48  -48  -48  -48  -48  -48
seq0005   	  -12  -12  -12  -12  -48  -48  -48  -48  -48  -48  -48
seq0006   	  -12  -12  -12  -12  -48  -48  -48  -48  -48  -48  -48
seq0007   	  -12  -12  -12  -12  -48  -48  -48  -48  -48  -48  -48
seq0008   	  -45  -45  -45  -45  -45  -45  -45  -45  -45  -45  -45
seq0009   	   24   21   21   21   -9   -9   -9  -45  -45  -45  -45
seq0013   	   19   19   -9   -9   -9   -9   -9  -45  -45  -45  -45
seq0014   	    -    -   -9   -9   -9   -9   -9  -45  -45  -45  -45
seq0015   	    -    -   -9   -9   -9   -9   -9  -45  -45  -45  -45
seq0018   	    -    -    -   -8   -8   -8   -8   -8  -44  -44  -44
seq0020   	   24   21   21   21   -7   -7   -7  -45  -45  -45  -45


[INFORMATION] The original $commoner_shift_flank = -48. Thus, we will shift the entire reconstructed MSA ...

<< REVISED Output of 'map_shifts_respos_bw_2msas' >>

New ($shift_lf, $shift_rf) = (0, 0) .

[ New Shifts in the Reconstructed MSA ]

(position)	    0    1    2    3    4    5    6    7    8    9   10   11   12   13   14   15   16   17   18   19   20   21   22   23   24   25   26   27   28   29   30   31   32   33   34   35   36   37   38   39   40   41   42   43   44   45   46   47   48   49

seq0000   	    -    -    -    -    -    -    -    -    -    -    -    -    -    -    -    -    -    -    -    -    -    -    -    -    -    -    -    -    -    -    -    -    -    -    -    -    -    -    -    -    -    -    -    -    -    -    -    -   38   38
seq0001   	    -    -    -    -    -    -    -    -    -    -    -    -    -    -    -    -    -    -    -    -    -    -    -    -    -    -    -    -    -    -    -    -    -    -    -    -    -    -    -    -    -    -    -    -    -    -    -    -   38   38
seq0002   	    -    -    -    -    -    -    -    -    -    -    -    -    -    -    -    -    -    -    -    -    -    -    -    -    -    -    -    -    -    -    -    -    -    -    -    -    -    -    -    -    -    -    -    -    -    -    -    -   38   38
seq0003   	    -    -    -    -    -    -    -    -    -    -    -    -    -    -    -    -    -    -    -    -    -    -    -    -    -    -    -    -    -    -    -    -    -    -    -    -    -    -    -    -    -    -    -    -    -    -    -    -   38   38
seq0004   	    -    -    -    -    -    -    -    -    -    -    -    -    -    -    -    -    -    -    -    -    -    -    -    -    -    -    -    -    -    -    -    -    -    -    -    -    -    -    -    -    -    -    -    -    -    -    -    -   38   38
seq0005   	    -    -    -    -    -    -    -    -    -    -    -    -    -    -    -    -    -    -    -    -    -    -    -    -    -    -    -    -    -    -    -    -    -    -    -    -    -    -    -    -    -    -    -    -    -    -    -    -   38   38
seq0006   	    -    -    -    -    -    -    -    -    -    -    -    -    -    -    -    -    -    -    -    -    -    -    -    -    -    -    -    -    -    -    -    -    -    -    -    -    -    -    -    -    -    -    -    -    -    -    -    -   38   38
seq0007   	    -    -    -    -    -    -    -    -    -    -    -    -    -    -    -    -    -    -    -    -    -    -    -    -    -    -    -    -    -    -    -    -    -    -    -    -    -    -    -    -    -    -    -    -    -    -    -    -   38   38
seq0008   	    -    -    -    -    -    -    -    -    -    -    -    -    -    -    -    -    -    -    -    -    -    -    -    -    -    -    -    -    -    -    -    -    -    -    -    -    -    -    -    -    -    -    -    -    -    -    -    -   38   38
seq0009   	    -    -    -    -    -    -    -    -    -    -    -    -    -    -    -    -    -    -    -    -    -    -    -    -    -    -    -    -    -    -    -    -    -    -    -    -    -    -    -    -    -    -    -    -    -    -    -    -   38   38
seq0013   	    -    -    -    -    -    -    -    -    -    -    -    -    -    -    -    -    -    -    -    -    -    -    -    -    -    -    -    -    -    -    -    -    -    -    -    -    -    -    -    -    -    -    -    -    -    -    -    -   38   38
seq0014   	    -    -    -    -    -    -    -    -    -    -    -    -    -    -    -    -    -    -    -    -    -    -    -    -    -    -    -    -    -    -    -    -    -    -    -    -    -    -    -    -    -    -    -    -    -    -    -    -   38   38
seq0015   	    -    -    -    -    -    -    -    -    -    -    -    -    -    -    -    -    -    -    -    -    -    -    -    -    -    -    -    -    -    -    -    -    -    -    -    -    -    -    -    -    -    -    -    -    -    -    -    -   38   38
seq0018   	    -    -    -    -    -    -    -    -    -    -    -    -    -    -    -    -    -    -    -    -    -    -    -    -    -    -    -    -    -    -    -    -    -    -    -    -    -    -    -    -    -    -    -    -    -    -    -    -   38   38
seq0020   	    -    -    -    -    -    -    -    -    -    -    -    -    -    -    -    -    -    -    -    -    -    -    -    -    -    -    -    -    -    -    -    -    -    -    -    -    -    -    -    -    -    -    -    -    -    -    -    -   48   48


(position)	   50   51   52   53   54   55   56   57   58   59   60   61   62   63   64   65   66   67   68   69   70   71   72   73   74   75   76   77   78   79   80   81   82   83   84   85   86   87   88   89   90   91   92   93   94   95   96   97   98   99

seq0000   	   38   35   35   32   32   32   32   32   32   29   29   29    -    -    -    -    -    -    -   36   36   36   36   36   36    -    -   36   36   36   36   36   36   36   36   36   36   36   36   36   36   36   36   36   36   36   36   36   36   36
seq0001   	   38   35   35   32   32   32   32   32   32   29   29   29    -    -    -    -    -    -    -   36   36   36   36   36   36    -    -   36   36   36   36   36   36   36   36   36   36   36   36   36   36   36   36   36   36   36   36   36   36   36
seq0002   	   38   35   35   32   32   32   32   32   32   29   29   29    -    -    -    -    -    -    -   36   36   36   36   36   36    -    -   36   36   36   36   36   36   36   36   36   36   36   36   36   36   36   36   36   36   36   36   36   36   36
seq0003   	   38   35   35   32   32   32   32   32   32   29   29   29    -    -    -    -    -    -    -   36   36   36   36   36   36    -    -   36   36   36   36   36   36   36   36   36   36   36   36   36   36   36   36   36   36   36   36   36   36   36
seq0004   	   38   35   35   32   32   32   32   32   32   29   29   29    -    -    -    -    -    -    -   36   36   36   36   36   36    -    -   36   36   36   36   36   36   36   36   36   36   36   36   36   36   36   36   36   36   36   36   36   36   36
seq0005   	   38   35   35   32   32   32   32   32   32   29   29   29    -    -    -    -    -    -    -   36   36   36   36   36   36    -    -   36   36   36   36   36   36   36   36   36   36   36   36   36   36   36   36   36   36   36   36   36   36   36
seq0006   	   38   35   35   32   32   32   32   32   32   29   29   29    -    -    -    -    -    -    -   36   36   36   36   36   36   36   36   36   36   36   36   36   36   36   36   36   36   36   36   36   36   36   36   36   36   36   36   36   36   36
seq0007   	   38   35   35   32   32   32   32   32   32   29   29   29    -    -    -    -    -    -    -   36   36   36   36   36   36    -    -   36   36   36   36   36   36   36   36   36   36   36   36   36   36   36   36   36   36   36   36   36   36   36
seq0008   	   38   35   35   32   32   32   32   32   32   29   29   29    1    1    1    1    1    1    1    1    1    1    1    1    1    -    -    3    3    3    3    3    3    3    3    3    3    3    3    3    3    3    3    3    3    3    3    3    3    3
seq0009   	   38    -    -    -    -    -    -    -    -    -    -    -    -    -    -    -    -    -    -    -    -    -    -    -    -    -    -    -    -    -    -    -    -    -    -    -    -    -   75   75   75   75   75   72   72   72   72   72   72   69
seq0013   	   38   35   35   32   32   32   32   32   32   32   32   32    -    -    -    -    -    -    -    -    -    -    -    -    -    -    -    -    -    -    -    -    -    -    -    -    -    -    -    -    -    -    -    -    -    -    -   67   67   67
seq0014   	   38   35   35   32   32   32   32   32   32   29   29   29    -    -    -    -    -    -    -    -    -    -    -    -    -    -    -    -    -    -    -    -    -    -    -    -    -    -    -    -    -    -    -    -    -    -    -    -    -    -
seq0015   	   38   35   35   31   31   31   31   31   28   28   28    -    -    -    -    -    -    -    -    -    -    -    -    -    -    -    -    -    -    -    -    -    -    -    -    -    -    -    -    -    -    -    -    -    -    -    -    -    -    -
seq0018   	   38   35   35   32   32   32   32   32   28   28   28    -    -    -    -    -    -    -    -    -    -    -    -    -    -    -    -    -    -    -    -    -    -    -    -    -    -    -    -    -    -    -    -    -    -    -    -    -    -    -
seq0020   	   48   48   48   48   48   48   48   48   48   48   48    -    -    -    -    -    -    -    -    -    -    -    -    -    -    -    -    -    -    -    -    -    -    -    -    -    -    -   72   72   72   72   72   72   72   72   72   72   72   69


(position)	  100  101  102  103  104  105  106  107  108

seq0000   	   36   36    0    0    0    0    0    0    0
seq0001   	   36   36    0    0    0    0    0    0    0
seq0002   	   36   36    0    0    0    0    0    0    0
seq0003   	   36   36    0    0    0    0    0    0    0
seq0004   	   36   36    0    0    0    0    0    0    0
seq0005   	   36   36    0    0    0    0    0    0    0
seq0006   	   36   36    0    0    0    0    0    0    0
seq0007   	   36   36    0    0    0    0    0    0    0
seq0008   	    3    3    3    3    3    3    3    3    3
seq0009   	   69   69   39   39   39    3    3    3    3
seq0013   	   39   39   39   39   39    3    3    3    3
seq0014   	   39   39   39   39   39    3    3    3    3
seq0015   	   39   39   39   39   39    3    3    3    3
seq0018   	    -   40   40   40   40   40    4    4    4
seq0020   	   69   69   41   41   41    3    3    3    3


<<<<< Preliminary (2): Put together the mapped position shifts into some Classes ... >>>>>

<< Output of 'br_list_classes_shift_respos' >>

$commoner_shift_flank = 0 .


<<<<< Preliminary (3'): For each MINI-class of shifts, parsimoniously infer the branch(es) separating the affected sequences from the rest. >>>>>

<<<<< ADDITIONAL Preliminary Process (3.5'): Split mini-classes each of which consists of unnaturally remote sequences... >>>>>

... The MINI-classes increased by 2 compared to the old set!! ...


<<<<< Preliminary (4): Merge the MINI-classes of shifts. >>>>>

<<<<< Preliminary (5'): Identify 'trivial' MINI-blocks. >>>>>

<<<<< Preliminary (6): Identify gap-pattern blocks, calculate their Dollo parsimony scenarios, and the initial parsimony candidate scenario of each gapped segment in the segmental MSAs (reference & reconstructed). >>>>>

<<<<< Preliminary (7'): Lump together some neighboring MINI-blocks affecting the identical set of sequences. >>>>>

<< Output of 'lump_together_similar_blocks': Content of @{$composite_miniblocks} (#{composite_miniblocks} = 19) >>

Indx_cmp_miniblock	beg_cmb	end_cmb	mrca	indices,constituent,miniblocks	list,position,shifts	merger,types	indices,involved,seqs

0	48	50	27	13	38	n/a	0,1,2,3,4,5,6,7,8,9,10,11,12,13
1	48	60	28	18	48	n/a	14
2	51	52	27	11	35	n/a	0,1,2,3,4,5,6,7,8,10,11,12,13
3	53	58	25	8	32	n/a	0,1,2,3,4,5,6,7,8,11
4	53	61	20	10	32	n/a	10
5	53	60	23	7,5	31,28	0	12
6	53	57	26	9	32	n/a	13
7	58	60	26	4	28	n/a	13
8	59	61	25	6	29	n/a	0,1,2,3,4,5,6,7,8,11
9	62	108	16	0,2	1,3	0	8
10	69	101	15	12	36	n/a	0,1,2,3,4,5,6,7
11	88	101	28	22,20	72,69	0	14
12	88	101	17	24,23,21	75,72,69	0,0	9
13	97	99	20	19	67	n/a	10
14	100	104	24	14	39	n/a	10,11,12
15	101	108	26	16,3	40,4	0	13
16	102	104	28	17	41	n/a	14
17	102	104	17	15	39	n/a	9
18	105	108	29	1	3	n/a	9,10,11,12,14


<<<<< Preliminary (8): Reorganize the list of insertions/deletions in the initial candidate of parsimonious scenarios, for reference and reconstructed MSAs. >>>>>

<<< (1) For Reference MSA >>>

<<< (2) For Reconstructed MSA >>>

<<<<< Preliminary (9): Identify the pairs of 'equivalent' indel events in the reference & reconstructed MSAs...  >>>>>

<<<<< (i) MAIN PROCESS (1st Round)!!!: Associate each Composite 'MINI-Block' with (an) appropriate type(s) of MSA error(s)... (#{composite blocks} = 19) >>>>>


[[ Results of the Main Process (1st Round) ]]

[ Contents of @cblk_wise_cts_invlvd_indels ]

Indx_cmp_blk	#{rlv_indels}_ref	#{rlv_indels}_rec	#{rltd_indels}_ref	#{rltd_indels}_rec	#{other_involved}_ref	#{other_involved}_rec

0	1	0	0	0	0	0
1	1	0	0	1	0	0
2	1	0	0	0	0	0
3	0	0	2	0	0	0
4	1	0	0	0	0	0
5	1	1	0	0	0	0
6	1	0	1	0	0	0
7	1	0	0	1	0	0
8	0	1	0	0	0	0
9	1	1	1	0	0	0
10	1	0	0	1	0	0
11	1	0	0	1	0	0
12	1	1	0	0	0	0
13	1	0	0	1	0	0
14	0	0	0	1	0	0
15	1	1	0	0	0	0
16	1	0	0	0	0	0
17	1	0	1	0	0	0
18	1	0	0	0	0	0


[ Skipped Composite-Blocks (#{cblocks} = 0):  . ]


[ Contents of @cblk_wise_msa_errors ]

Indx_cmp_blk	Indx_error	len_cblk_ref	len_cblk_rec	Type	br1:beg1:end1:stat_ue1/br2:beg2:end2:stat_ue2/...(ref)	br1:beg1:end1:stat_ue1/br2:beg2:end2:stat_ue2/...(rec)

0	0	3	3	Complex(???)	28:0:9:-	None
1	0	13	13	Complex(???)	28:0:9:-	25:61:61:-
2	0	2	2	Complex(???)	28:18:20:-	None
3	0	6	6	Complex	28:18:20:-/26:26:26:X	None
4	0	9	9	Complex(???)	20:27:29:-	None
5	0	11	8	Complex(???)	23:21:21:X	23:61:99:X
6	0	5	5	Complex(???)	26:26:26:X/28:18:20:-	None
7	0	3	3	Complex(???)	26:26:26:X	25:61:61:-
8	0	3	3	Complex(???)	None	25:61:61:-
9	0	45	47	Complex(???)	16:66:101:-/17:61:62:X	16:62:68:-
10	0	33	33	Complex(???)	15:33:60:-	19:69:87:-
11	0	17	14	Complex(???)	28:18:20:-	26:88:100:X
12	0	20	14	Complex(???)	17:13:15:-	17:51:87:X
13	0	3	3	Complex(???)	20:27:29:-	21:97:99:X
14	0	5	5	NO_ASSOCIATED_EVENT(???)	None	23:61:99:X
15	0	44	8	Complex(???)	26:105:105:X	26:88:100:X
16	0	3	3	Complex(???)	27:64:65:-	None
17	0	3	3	Complex(???)	17:61:62:X/16:66:101:-	None
18	0	4	4	Complex(???)	15:106:108:-	None


[ Contents of %indel_ref2assoc_cblks ]

Br:beg:end(ref)	indices,of,associated,composite-blocks

28:0:9	0,1
17:13:15	12
28:18:20	2,3,6,11
23:21:21	5
26:26:26	3,6,7
20:27:29	4,13
15:33:60	10
11:39:40	{Equivalent to '11:75:76'(rec)}
17:61:62	9,17
27:64:65	16
16:66:101	9,17
26:105:105	15
15:106:108	18


[ Contents of %indel_rec2assoc_cblks ]

Br:beg:end(rec)	indices,of,associated,composite-blocks

17:51:87	12
25:61:61	1,7,8
23:61:99	5,14
16:62:68	9
19:69:87	10
11:75:76	{Equivalent to '11:39:40'(ref)}
26:88:100	11,15
24:88:96	None
21:97:99	13


<<<< (ii) MAIN PROCESS (2nd Round)!!: Attempt to 'hard-link' skipped composite 'MINI-Block's to non-skipped ones, and to resolve Composite 'MINI-Block's associated with 'Complex' errors... >>>>

[[ Interim Results ]]

[ Contents of %cb2hard_linked (#{keys} = 1) ]

Indx_cmp_blk	=> [indices,cblks,hard,linked,by,the,key]

6	=> [3],


[ Contents of %cb2hard_linking (#{keys} = 1) ]

Indx_cmp_blk	=> [indices,cblks,hard,linking,the,key]

3	=> [6],


[ 'Soft-linked' pairs of composite-blocks (#{pairs} = 2) ]

Indx_cblk_A	indx_cblk_B

4	13
9	17


[[ Results of the Main Process (2nd Round) ]]

[ For the 1 th pair: (4, 13) ]

[ For the 2 th pair: (9, 17) ]
