# Supplementary material for: Characterization of multiple sequence alignment errors using complete-likelihood score and position-shift map
Source: BMC Bioinformatics. 2016 Mar 18;17:133. doi: 10.1186/s12859-016-0945-5 (PMC4799563; doi:10.1186/s12859-016-0945-5)
Supplement: Additional file 3: — A ZIP archive, containing the results of our manual validation analyses of our prototype Perl script to classify MSA errors into various types. See “README.txt” contained in it for its synoptic explanation. (ZIP 1247 kb) [file 12859_2016_945_MOESM3_ESM.zip › additional_file_3/TEST_Outputs/Test_MAFFT/class_0001/lclid_0000005/LogFiles/log_seg_anal.15.txt]

<<<<< Input Tree (Top_node = 29) >>>>>

( seq0020{28}:0.1529, ( seq0018{26}:0.1741, ( ( seq0015{23}:0.1492, ( seq0013{20}:0.1827, seq0014{21}:0.1659 ){22}:0.0049 ){24}:0.0297, ( ( seq0008{16}:0.0865, seq0009{17}:0.1286 ){18}:0.0335, ( ( seq0005{10}:0.0368, ( seq0006{11}:0.0286, seq0007{12}:0.0362 ){13}:0.0065 ){14}:0.0368, ( ( seq0000{1}:0.0054, seq0001{2}:0.0081 ){3}:0.0232, ( seq0002{4}:0.0189, ( seq0003{5}:0.0124, seq0004{6}:0.0108 ){7}:0.0070 ){8}:0.0270 ){9}:0.0205 ){15}:0.0703 ){19}:0.0383 ){25}:0.0314 ){27}:0.0130 ){29};


<<<<< Input MSA >>>>>

#{Sequences} = 15 .
#{Sites in the segment}_ref = 164 ,
#{Sites in the segment}_rec = 90 .


<< Correspondence between sequence IDs and sequence indices >>

Indx:	Seq_ID

0:	seq0000
1:	seq0001
2:	seq0002
3:	seq0003
4:	seq0004
5:	seq0005
6:	seq0006
7:	seq0007
8:	seq0008
9:	seq0009
10:	seq0013
11:	seq0014
12:	seq0015
13:	seq0018
14:	seq0020


<< Original Segment of the Reference Alignment: >>

(position)     000000000000000000000000000000000000000000000000000000000000
               000000000011111111112222222222333333333344444444445555555555
               012345678901234567890123456789012345678901234567890123456789
                                                                           
seq0000        CCTTG-------------------------------------------------------
seq0001        CCTTG-------------------------------------------------------
seq0002        CCTGG-------------------------------------------------------
seq0003        CCTTG-------------------------------------------------------
seq0004        CCTTG-------------------------------------------------------
seq0005        TCCAG-------------------------------------------------------
seq0006        CCCAG-------------------------------------------------------
seq0007        CCCAG-------------------------------------------------------
seq0008        CCTTG-------------------------------------------------------
seq0009        CCTTG-------------------------------------------------------
seq0013        ACGTG-------------------------------------------------------
seq0014        CCTTG-------------------------------------------------------
seq0015        -CTTGCGGCACTACGTGTGTCAATATCGTCCCAAGTGCCCGTCGAGTCCGCGGATTACTT
seq0018        CCATG-------------------------------------------------------
seq0020        CCTTG-------------------------------------------------------

(position)     000000000000000000000000000000000000000011111111111111111111
               666666666677777777778888888888999999999900000000001111111111
               012345678901234567890123456789012345678901234567890123456789
                                                                           
seq0000        ------------GCTT-GAGCTA----CGTCCGCACTG----------------------
seq0001        ------------GCTT-GAGCTA----CGTCCGCACTG----------------------
seq0002        ------------GCTT-GAGCCA----CGTCCGCACTG----------------------
seq0003        ------------GCTT-GAGCCA----CGTCCGCACTG----------------------
seq0004        ------------GCTT-GAGCCA----CGTCCGCACTG----------------------
seq0005        ------------GCGTCGAGCTA----CGTCCGCACTC----------------------
seq0006        ------------GCTTCGAGCTA----CGTCCGCACTC----------------------
seq0007        ------------GCTTCGAGCTA----CGTCCGCACTC----------------------
seq0008        ------------GCTTCGAG-TA----CGTCCGTACTG----------------------
seq0009        ------------GCCTCGAG-CCGGGCCGCCCGGACTG----------------------
seq0013        ------------GA--------------GTCCTCCCGG----------------------
seq0014        ------------GTTTCAAG-TA----CGTCCGCCCTGACGAGAAGCCCTCGAACATTCA
seq0015        CAGTGGCAACTC------------------------------------------------
seq0018        ------------GATGCGAG-CA----CGTCCGCCATG----------------------
seq0020        ------------GCTTGGAG-TA----CATCCGCCAGC----------------------

(position)     11111111111111111111111111111111111111111111
               22222222223333333333444444444455555555556666
               01234567890123456789012345678901234567890123
                                                           
seq0000        -----TG--C-GC-CCGTTTCTTATTACT--CTGGATACAT---
seq0001        -----TG--C-GC-CCGTTTCTTTTTACT--CTGGATACAT---
seq0002        ------C--C-GCACTGTTTCTTATTTCT--CT-GATTAAGTCT
seq0003        ------G--C-GCACCGTTTCTTATTTCT--CTGGATTAAGTCT
seq0004        ------G--C-GCACCGTTTCTTATTTCT--CTGGATTAAGTCT
seq0005        ------GTTC-GC-ACGTTTCTTATTTCT--CTGGATTAAT---
seq0006        ------GTTC-GC-ACGTTTATTATTTCT--TTGGATTAAT---
seq0007        ------GTTC-GC-ACGTTTCTTATTTCT--CTGGATTAAT---
seq0008        ------GGTC-CC-GCGATTCTTCTTGCT--CTCGGGTAAT---
seq0009        ------GGTC-CC-GCGGTAATTCTTGGT--CTCGAGTATT---
seq0013        ------TGTC-CC-GCGTTCCTC----CA--CGAGAGTACT---
seq0014        CGACA-GGTC-TC-GCTTTCCTTCTTGCA--CTCAAGTAAT---
seq0015        --------------------------------------------
seq0018        ------GGTC-GC-GCTCGCTTTATACCA--CTCGAGTGAT---
seq0020        ------TGTCGCT-CCGTTCCTTATTGCTAGATCGAGTAAT---


<< Original Segment of the Reconstructed Alignment: >>

(position)     000000000011111111112222222222333333333344444444445555555555
               012345678901234567890123456789012345678901234567890123456789
                                                                           
seq0000        CCTTGGCTT-GAGC--------------------------TACGTCCGCACTGTGCGCC-
seq0001        CCTTGGCTT-GAGC--------------------------TACGTCCGCACTGTGCGCC-
seq0002        CCTGGGCTT-GAGC--------------------------CACGTCCGCACTGCCGCAC-
seq0003        CCTTGGCTT-GAGC--------------------------CACGTCCGCACTGGCGCAC-
seq0004        CCTTGGCTT-GAGC--------------------------CACGTCCGCACTGGCGCAC-
seq0005        TCCAGGCGTCGAGC--------------------------TACGTCCGCACTCGTTCGC-
seq0006        CCCAGGCTTCGAGC--------------------------TACGTCCGCACTCGTTCGC-
seq0007        CCCAGGCTTCGAGC--------------------------TACGTCCGCACTCGTTCGC-
seq0008        CCTTGGCTTCGAG---------------------------TACGTCCGTACTGGGTCCC-
seq0009        CCTTGGCCTCGAGCCGG-----------------------GCCGCCCGGACTGGGTCCC-
seq0013        ACGTGG------------------------------------AGTCCTCCCGGTGTCCC-
seq0014        CCTTGGTTTCAAGTACGTCCGCCCTGACGAGAAGCCCTCGAACATTCACGACAGGTCTC-
seq0015        CTTGCGGCACTAC----------GTGTGTCAATATCGTCCCAAGTGCCCGTCGAGT----
seq0018        CCATGGATGCGAG---------------------------CACGTCCGCCATGGGTCGC-
seq0020        CCTTGGCTTGGAG---------------------------TACATCCGCCAGCTGTCGCT

(position)     666666666677777777778888888888
               012345678901234567890123456789
                                             
seq0000        -CGTTTCTTATTACT--CTGGATACA---T
seq0001        -CGTTTCTTTTTACT--CTGGATACA---T
seq0002        -TGTTTCTTATTTCT--CT-GATTAAGTCT
seq0003        -CGTTTCTTATTTCT--CTGGATTAAGTCT
seq0004        -CGTTTCTTATTTCT--CTGGATTAAGTCT
seq0005        ACGTTTCTTATTTCT--CTGGATTAA---T
seq0006        ACGTTTATTATTTCT--TTGGATTAA---T
seq0007        ACGTTTCTTATTTCT--CTGGATTAA---T
seq0008        GCGATTCTTCTTGCT--CTCGGGTAA---T
seq0009        GCGGTAATTCTTGGT--CTCGAGTAT---T
seq0013        ----GCGTTCCTCCA--CGAGAGTAC---T
seq0014        GCTTTCCTTCTTGCA--CTCAAGTAA---T
seq0015        CCGCGGATTACTTCA--GTGGCAACT---C
seq0018        GCTCGCTTTATACCA--CTCGAGTGA---T
seq0020        CCGTTCCTTATTGCTAGATCGAGTAA---T


<<<<< Preliminary (0): Map the residue numbers onto the reference & reconstructed MSAs... >>>>>

<<<<< Preliminary (1): Map the position shifts (from reference to reconstructed) onto the Reconstructed MSA... >>>>>

<< Output of 'map_shifts_respos_bw_2msas' >>

($shift_lf, $shift_rf) = (0, -74) .

[ Shifts in the Reconstructed MSA ]

(position)	    0    1    2    3    4    5    6    7    8    9   10   11   12   13   14   15   16   17   18   19   20   21   22   23   24   25   26   27   28   29   30   31   32   33   34   35   36   37   38   39   40   41   42   43   44   45   46   47   48   49

seq0000   	    0    0    0    0    0  -67  -67  -67  -67    -  -67  -67  -67  -67    -    -    -    -    -    -    -    -    -    -    -    -    -    -    -    -    -    -    -    -    -    -    -    -    -    -  -41  -41  -45  -45  -45  -45  -45  -45  -45  -45
seq0001   	    0    0    0    0    0  -67  -67  -67  -67    -  -67  -67  -67  -67    -    -    -    -    -    -    -    -    -    -    -    -    -    -    -    -    -    -    -    -    -    -    -    -    -    -  -41  -41  -45  -45  -45  -45  -45  -45  -45  -45
seq0002   	    0    0    0    0    0  -67  -67  -67  -67    -  -67  -67  -67  -67    -    -    -    -    -    -    -    -    -    -    -    -    -    -    -    -    -    -    -    -    -    -    -    -    -    -  -41  -41  -45  -45  -45  -45  -45  -45  -45  -45
seq0003   	    0    0    0    0    0  -67  -67  -67  -67    -  -67  -67  -67  -67    -    -    -    -    -    -    -    -    -    -    -    -    -    -    -    -    -    -    -    -    -    -    -    -    -    -  -41  -41  -45  -45  -45  -45  -45  -45  -45  -45
seq0004   	    0    0    0    0    0  -67  -67  -67  -67    -  -67  -67  -67  -67    -    -    -    -    -    -    -    -    -    -    -    -    -    -    -    -    -    -    -    -    -    -    -    -    -    -  -41  -41  -45  -45  -45  -45  -45  -45  -45  -45
seq0005   	    0    0    0    0    0  -67  -67  -67  -67  -67  -67  -67  -67  -67    -    -    -    -    -    -    -    -    -    -    -    -    -    -    -    -    -    -    -    -    -    -    -    -    -    -  -41  -41  -45  -45  -45  -45  -45  -45  -45  -45
seq0006   	    0    0    0    0    0  -67  -67  -67  -67  -67  -67  -67  -67  -67    -    -    -    -    -    -    -    -    -    -    -    -    -    -    -    -    -    -    -    -    -    -    -    -    -    -  -41  -41  -45  -45  -45  -45  -45  -45  -45  -45
seq0007   	    0    0    0    0    0  -67  -67  -67  -67  -67  -67  -67  -67  -67    -    -    -    -    -    -    -    -    -    -    -    -    -    -    -    -    -    -    -    -    -    -    -    -    -    -  -41  -41  -45  -45  -45  -45  -45  -45  -45  -45
seq0008   	    0    0    0    0    0  -67  -67  -67  -67  -67  -67  -67  -67    -    -    -    -    -    -    -    -    -    -    -    -    -    -    -    -    -    -    -    -    -    -    -    -    -    -    -  -41  -41  -45  -45  -45  -45  -45  -45  -45  -45
seq0009   	    0    0    0    0    0  -67  -67  -67  -67  -67  -67  -67  -67  -68  -68  -68  -68    -    -    -    -    -    -    -    -    -    -    -    -    -    -    -    -    -    -    -    -    -    -    -  -45  -45  -45  -45  -45  -45  -45  -45  -45  -45
seq0013   	    0    0    0    0    0  -67    -    -    -    -    -    -    -    -    -    -    -    -    -    -    -    -    -    -    -    -    -    -    -    -    -    -    -    -    -    -    -    -    -    -    -    -  -31  -45  -45  -45  -45  -45  -45  -45
seq0014   	    0    0    0    0    0  -67  -67  -67  -67  -67  -67  -67  -67  -68  -68  -72  -72  -72  -72  -72  -72  -72  -72  -72  -72  -72  -72  -72  -72  -72  -72  -72  -72  -72  -72  -72  -72  -72  -72  -72  -72  -72  -72  -72  -72  -72  -72  -72  -72  -72
seq0015   	   -1   -1   -1   -1   -1   -1   -1   -1   -1   -1   -1   -1   -1    -    -    -    -    -    -    -    -    -    -    9    9    9    9    9    9    9    9    9    9    9    9    9    9    9    9    9    9    9    9    9    9    9    9    9    9    9
seq0018   	    0    0    0    0    0  -67  -67  -67  -67  -67  -67  -67  -67    -    -    -    -    -    -    -    -    -    -    -    -    -    -    -    -    -    -    -    -    -    -    -    -    -    -    -  -41  -41  -45  -45  -45  -45  -45  -45  -45  -45
seq0020   	    0    0    0    0    0  -67  -67  -67  -67  -67  -67  -67  -67    -    -    -    -    -    -    -    -    -    -    -    -    -    -    -    -    -    -    -    -    -    -    -    -    -    -    -  -41  -41  -45  -45  -45  -45  -45  -45  -45  -45


(position)	   50   51   52   53   54   55   56   57   58   59   60   61   62   63   64   65   66   67   68   69   70   71   72   73   74   75   76   77   78   79   80   81   82   83   84   85   86   87   88   89

seq0000   	  -45  -45  -45  -72  -72  -74  -75  -75  -76    -    -  -74  -74  -74  -74  -74  -74  -74  -74  -74  -74  -74  -74  -74  -74    -    -  -74  -74  -74  -74  -74  -74  -74  -74  -74    -    -    -  -71
seq0001   	  -45  -45  -45  -72  -72  -74  -75  -75  -76    -    -  -74  -74  -74  -74  -74  -74  -74  -74  -74  -74  -74  -74  -74  -74    -    -  -74  -74  -74  -74  -74  -74  -74  -74  -74    -    -    -  -71
seq0002   	  -45  -45  -45  -73  -75  -76  -76  -76  -76    -    -  -74  -74  -74  -74  -74  -74  -74  -74  -74  -74  -74  -74  -74  -74    -    -  -74  -74    -  -74  -74  -74  -74  -74  -74  -74  -74  -74  -74
seq0003   	  -45  -45  -45  -73  -75  -76  -76  -76  -76    -    -  -74  -74  -74  -74  -74  -74  -74  -74  -74  -74  -74  -74  -74  -74    -    -  -74  -74  -74  -74  -74  -74  -74  -74  -74  -74  -74  -74  -74
seq0004   	  -45  -45  -45  -73  -75  -76  -76  -76  -76    -    -  -74  -74  -74  -74  -74  -74  -74  -74  -74  -74  -74  -74  -74  -74    -    -  -74  -74  -74  -74  -74  -74  -74  -74  -74  -74  -74  -74  -74
seq0005   	  -45  -45  -45  -73  -73  -73  -73  -74  -74    -  -74  -74  -74  -74  -74  -74  -74  -74  -74  -74  -74  -74  -74  -74  -74    -    -  -74  -74  -74  -74  -74  -74  -74  -74  -74    -    -    -  -71
seq0006   	  -45  -45  -45  -73  -73  -73  -73  -74  -74    -  -74  -74  -74  -74  -74  -74  -74  -74  -74  -74  -74  -74  -74  -74  -74    -    -  -74  -74  -74  -74  -74  -74  -74  -74  -74    -    -    -  -71
seq0007   	  -45  -45  -45  -73  -73  -73  -73  -74  -74    -  -74  -74  -74  -74  -74  -74  -74  -74  -74  -74  -74  -74  -74  -74  -74    -    -  -74  -74  -74  -74  -74  -74  -74  -74  -74    -    -    -  -71
seq0008   	  -45  -45  -45  -73  -73  -73  -73  -74  -74    -  -74  -74  -74  -74  -74  -74  -74  -74  -74  -74  -74  -74  -74  -74  -74    -    -  -74  -74  -74  -74  -74  -74  -74  -74  -74    -    -    -  -71
seq0009   	  -45  -45  -45  -73  -73  -73  -73  -74  -74    -  -74  -74  -74  -74  -74  -74  -74  -74  -74  -74  -74  -74  -74  -74  -74    -    -  -74  -74  -74  -74  -74  -74  -74  -74  -74    -    -    -  -71
seq0013   	  -45  -45  -45  -73  -73  -73  -73  -74  -74    -    -    -    -    -  -70  -70  -70  -70  -70  -70  -70  -70  -70  -74  -74    -    -  -74  -74  -74  -74  -74  -74  -74  -74  -74    -    -    -  -71
seq0014   	  -72  -72  -72  -73  -73  -73  -73  -74  -74    -  -74  -74  -74  -74  -74  -74  -74  -74  -74  -74  -74  -74  -74  -74  -74    -    -  -74  -74  -74  -74  -74  -74  -74  -74  -74    -    -    -  -71
seq0015   	    9    9    9    9    9    9    -    -    -    -   13   13   13   13   13   13   13   13   13   13   13   13   13   13   13    -    -   15   15   15   15   15   15   15   15   15    -    -    -   18
seq0018   	  -45  -45  -45  -73  -73  -73  -73  -74  -74    -  -74  -74  -74  -74  -74  -74  -74  -74  -74  -74  -74  -74  -74  -74  -74    -    -  -74  -74  -74  -74  -74  -74  -74  -74  -74    -    -    -  -71
seq0020   	  -45  -45  -45  -73  -73  -73  -73  -73  -73  -73  -74  -74  -74  -74  -74  -74  -74  -74  -74  -74  -74  -74  -74  -74  -74  -74  -74  -74  -74  -74  -74  -74  -74  -74  -74  -74    -    -    -  -71


[INFORMATION] The original $commoner_shift_flank = -74. Thus, we will shift the entire reconstructed MSA ...

<< REVISED Output of 'map_shifts_respos_bw_2msas' >>

New ($shift_lf, $shift_rf) = (0, 0) .

[ New Shifts in the Reconstructed MSA ]

(position)	    0    1    2    3    4    5    6    7    8    9   10   11   12   13   14   15   16   17   18   19   20   21   22   23   24   25   26   27   28   29   30   31   32   33   34   35   36   37   38   39   40   41   42   43   44   45   46   47   48   49

seq0000   	    -    -    -    -    -    -    -    -    -    -    -    -    -    -    -    -    -    -    -    -    -    -    -    -    -    -    -    -    -    -    -    -    -    -    -    -    -    -    -    -    -    -    -    -    -    -    -    -    -    -
seq0001   	    -    -    -    -    -    -    -    -    -    -    -    -    -    -    -    -    -    -    -    -    -    -    -    -    -    -    -    -    -    -    -    -    -    -    -    -    -    -    -    -    -    -    -    -    -    -    -    -    -    -
seq0002   	    -    -    -    -    -    -    -    -    -    -    -    -    -    -    -    -    -    -    -    -    -    -    -    -    -    -    -    -    -    -    -    -    -    -    -    -    -    -    -    -    -    -    -    -    -    -    -    -    -    -
seq0003   	    -    -    -    -    -    -    -    -    -    -    -    -    -    -    -    -    -    -    -    -    -    -    -    -    -    -    -    -    -    -    -    -    -    -    -    -    -    -    -    -    -    -    -    -    -    -    -    -    -    -
seq0004   	    -    -    -    -    -    -    -    -    -    -    -    -    -    -    -    -    -    -    -    -    -    -    -    -    -    -    -    -    -    -    -    -    -    -    -    -    -    -    -    -    -    -    -    -    -    -    -    -    -    -
seq0005   	    -    -    -    -    -    -    -    -    -    -    -    -    -    -    -    -    -    -    -    -    -    -    -    -    -    -    -    -    -    -    -    -    -    -    -    -    -    -    -    -    -    -    -    -    -    -    -    -    -    -
seq0006   	    -    -    -    -    -    -    -    -    -    -    -    -    -    -    -    -    -    -    -    -    -    -    -    -    -    -    -    -    -    -    -    -    -    -    -    -    -    -    -    -    -    -    -    -    -    -    -    -    -    -
seq0007   	    -    -    -    -    -    -    -    -    -    -    -    -    -    -    -    -    -    -    -    -    -    -    -    -    -    -    -    -    -    -    -    -    -    -    -    -    -    -    -    -    -    -    -    -    -    -    -    -    -    -
seq0008   	    -    -    -    -    -    -    -    -    -    -    -    -    -    -    -    -    -    -    -    -    -    -    -    -    -    -    -    -    -    -    -    -    -    -    -    -    -    -    -    -    -    -    -    -    -    -    -    -    -    -
seq0009   	    -    -    -    -    -    -    -    -    -    -    -    -    -    -    -    -    -    -    -    -    -    -    -    -    -    -    -    -    -    -    -    -    -    -    -    -    -    -    -    -    -    -    -    -    -    -    -    -    -    -
seq0013   	    -    -    -    -    -    -    -    -    -    -    -    -    -    -    -    -    -    -    -    -    -    -    -    -    -    -    -    -    -    -    -    -    -    -    -    -    -    -    -    -    -    -    -    -    -    -    -    -    -    -
seq0014   	    -    -    -    -    -    -    -    -    -    -    -    -    -    -    -    -    -    -    -    -    -    -    -    -    -    -    -    -    -    -    -    -    -    -    -    -    -    -    -    -    -    -    -    -    -    -    -    -    -    -
seq0015   	    -    -    -    -    -    -    -    -    -    -    -    -    -    -    -    -    -    -    -    -    -    -    -    -    -    -    -    -    -    -    -    -    -    -    -    -    -    -    -    -    -    -    -    -    -    -    -    -    -    -
seq0018   	    -    -    -    -    -    -    -    -    -    -    -    -    -    -    -    -    -    -    -    -    -    -    -    -    -    -    -    -    -    -    -    -    -    -    -    -    -    -    -    -    -    -    -    -    -    -    -    -    -    -
seq0020   	    -    -    -    -    -    -    -    -    -    -    -    -    -    -    -    -    -    -    -    -    -    -    -    -    -    -    -    -    -    -    -    -    -    -    -    -    -    -    -    -    -    -    -    -    -    -    -    -    -    -


(position)	   50   51   52   53   54   55   56   57   58   59   60   61   62   63   64   65   66   67   68   69   70   71   72   73   74   75   76   77   78   79   80   81   82   83   84   85   86   87   88   89   90   91   92   93   94   95   96   97   98   99

seq0000   	    -    -    -    -    -    -    -    -    -    -    -    -    -    -    -    -    -    -    -    -    -    -    -    -   74   74   74   74   74    7    7    7    7    -    7    7    7    7    -    -    -    -    -    -    -    -    -    -    -    -
seq0001   	    -    -    -    -    -    -    -    -    -    -    -    -    -    -    -    -    -    -    -    -    -    -    -    -   74   74   74   74   74    7    7    7    7    -    7    7    7    7    -    -    -    -    -    -    -    -    -    -    -    -
seq0002   	    -    -    -    -    -    -    -    -    -    -    -    -    -    -    -    -    -    -    -    -    -    -    -    -   74   74   74   74   74    7    7    7    7    -    7    7    7    7    -    -    -    -    -    -    -    -    -    -    -    -
seq0003   	    -    -    -    -    -    -    -    -    -    -    -    -    -    -    -    -    -    -    -    -    -    -    -    -   74   74   74   74   74    7    7    7    7    -    7    7    7    7    -    -    -    -    -    -    -    -    -    -    -    -
seq0004   	    -    -    -    -    -    -    -    -    -    -    -    -    -    -    -    -    -    -    -    -    -    -    -    -   74   74   74   74   74    7    7    7    7    -    7    7    7    7    -    -    -    -    -    -    -    -    -    -    -    -
seq0005   	    -    -    -    -    -    -    -    -    -    -    -    -    -    -    -    -    -    -    -    -    -    -    -    -   74   74   74   74   74    7    7    7    7    7    7    7    7    7    -    -    -    -    -    -    -    -    -    -    -    -
seq0006   	    -    -    -    -    -    -    -    -    -    -    -    -    -    -    -    -    -    -    -    -    -    -    -    -   74   74   74   74   74    7    7    7    7    7    7    7    7    7    -    -    -    -    -    -    -    -    -    -    -    -
seq0007   	    -    -    -    -    -    -    -    -    -    -    -    -    -    -    -    -    -    -    -    -    -    -    -    -   74   74   74   74   74    7    7    7    7    7    7    7    7    7    -    -    -    -    -    -    -    -    -    -    -    -
seq0008   	    -    -    -    -    -    -    -    -    -    -    -    -    -    -    -    -    -    -    -    -    -    -    -    -   74   74   74   74   74    7    7    7    7    7    7    7    7    -    -    -    -    -    -    -    -    -    -    -    -    -
seq0009   	    -    -    -    -    -    -    -    -    -    -    -    -    -    -    -    -    -    -    -    -    -    -    -    -   74   74   74   74   74    7    7    7    7    7    7    7    7    6    6    6    6    -    -    -    -    -    -    -    -    -
seq0013   	    -    -    -    -    -    -    -    -    -    -    -    -    -    -    -    -    -    -    -    -    -    -    -    -   74   74   74   74   74    7    -    -    -    -    -    -    -    -    -    -    -    -    -    -    -    -    -    -    -    -
seq0014   	    -    -    -    -    -    -    -    -    -    -    -    -    -    -    -    -    -    -    -    -    -    -    -    -   74   74   74   74   74    7    7    7    7    7    7    7    7    6    6    2    2    2    2    2    2    2    2    2    2    2
seq0015   	    -    -    -    -    -    -    -    -    -    -    -    -    -    -    -    -    -    -    -    -    -    -    -    -   73   73   73   73   73   73   73   73   73   73   73   73   73    -    -    -    -    -    -    -    -    -    -   83   83   83
seq0018   	    -    -    -    -    -    -    -    -    -    -    -    -    -    -    -    -    -    -    -    -    -    -    -    -   74   74   74   74   74    7    7    7    7    7    7    7    7    -    -    -    -    -    -    -    -    -    -    -    -    -
seq0020   	    -    -    -    -    -    -    -    -    -    -    -    -    -    -    -    -    -    -    -    -    -    -    -    -   74   74   74   74   74    7    7    7    7    7    7    7    7    -    -    -    -    -    -    -    -    -    -    -    -    -


(position)	  100  101  102  103  104  105  106  107  108  109  110  111  112  113  114  115  116  117  118  119  120  121  122  123  124  125  126  127  128  129  130  131  132  133  134  135  136  137  138  139  140  141  142  143  144  145  146  147  148  149

seq0000   	    -    -    -    -    -    -    -    -    -    -    -    -    -    -   33   33   29   29   29   29   29   29   29   29   29   29   29    2    2    0   -1   -1   -2    -    -    0    0    0    0    0    0    0    0    0    0    0    0    0    0    -
seq0001   	    -    -    -    -    -    -    -    -    -    -    -    -    -    -   33   33   29   29   29   29   29   29   29   29   29   29   29    2    2    0   -1   -1   -2    -    -    0    0    0    0    0    0    0    0    0    0    0    0    0    0    -
seq0002   	    -    -    -    -    -    -    -    -    -    -    -    -    -    -   33   33   29   29   29   29   29   29   29   29   29   29   29    1   -1   -2   -2   -2   -2    -    -    0    0    0    0    0    0    0    0    0    0    0    0    0    0    -
seq0003   	    -    -    -    -    -    -    -    -    -    -    -    -    -    -   33   33   29   29   29   29   29   29   29   29   29   29   29    1   -1   -2   -2   -2   -2    -    -    0    0    0    0    0    0    0    0    0    0    0    0    0    0    -
seq0004   	    -    -    -    -    -    -    -    -    -    -    -    -    -    -   33   33   29   29   29   29   29   29   29   29   29   29   29    1   -1   -2   -2   -2   -2    -    -    0    0    0    0    0    0    0    0    0    0    0    0    0    0    -
seq0005   	    -    -    -    -    -    -    -    -    -    -    -    -    -    -   33   33   29   29   29   29   29   29   29   29   29   29   29    1    1    1    1    0    0    -    0    0    0    0    0    0    0    0    0    0    0    0    0    0    0    -
seq0006   	    -    -    -    -    -    -    -    -    -    -    -    -    -    -   33   33   29   29   29   29   29   29   29   29   29   29   29    1    1    1    1    0    0    -    0    0    0    0    0    0    0    0    0    0    0    0    0    0    0    -
seq0007   	    -    -    -    -    -    -    -    -    -    -    -    -    -    -   33   33   29   29   29   29   29   29   29   29   29   29   29    1    1    1    1    0    0    -    0    0    0    0    0    0    0    0    0    0    0    0    0    0    0    -
seq0008   	    -    -    -    -    -    -    -    -    -    -    -    -    -    -   33   33   29   29   29   29   29   29   29   29   29   29   29    1    1    1    1    0    0    -    0    0    0    0    0    0    0    0    0    0    0    0    0    0    0    -
seq0009   	    -    -    -    -    -    -    -    -    -    -    -    -    -    -   29   29   29   29   29   29   29   29   29   29   29   29   29    1    1    1    1    0    0    -    0    0    0    0    0    0    0    0    0    0    0    0    0    0    0    -
seq0013   	    -    -    -    -    -    -    -    -    -    -    -    -    -    -    -    -   43   29   29   29   29   29   29   29   29   29   29    1    1    1    1    0    0    -    -    -    -    -    4    4    4    4    4    4    4    4    4    0    0    -
seq0014   	    2    2    2    2    2    2    2    2    2    2    2    2    2    2    2    2    2    2    2    2    2    2    2    2    2    2    2    1    1    1    1    0    0    -    0    0    0    0    0    0    0    0    0    0    0    0    0    0    0    -
seq0015   	   83   83   83   83   83   83   83   83   83   83   83   83   83   83   83   83   83   83   83   83   83   83   83   83   83   83   83   83   83   83    -    -    -    -   87   87   87   87   87   87   87   87   87   87   87   87   87   87   87    -
seq0018   	    -    -    -    -    -    -    -    -    -    -    -    -    -    -   33   33   29   29   29   29   29   29   29   29   29   29   29    1    1    1    1    0    0    -    0    0    0    0    0    0    0    0    0    0    0    0    0    0    0    -
seq0020   	    -    -    -    -    -    -    -    -    -    -    -    -    -    -   33   33   29   29   29   29   29   29   29   29   29   29   29    1    1    1    1    1    1    1    0    0    0    0    0    0    0    0    0    0    0    0    0    0    0    0


(position)	  150  151  152  153  154  155  156  157  158  159  160  161  162  163

seq0000   	    -    0    0    0    0    0    0    0    0    0    -    -    -    3
seq0001   	    -    0    0    0    0    0    0    0    0    0    -    -    -    3
seq0002   	    -    0    0    -    0    0    0    0    0    0    0    0    0    0
seq0003   	    -    0    0    0    0    0    0    0    0    0    0    0    0    0
seq0004   	    -    0    0    0    0    0    0    0    0    0    0    0    0    0
seq0005   	    -    0    0    0    0    0    0    0    0    0    -    -    -    3
seq0006   	    -    0    0    0    0    0    0    0    0    0    -    -    -    3
seq0007   	    -    0    0    0    0    0    0    0    0    0    -    -    -    3
seq0008   	    -    0    0    0    0    0    0    0    0    0    -    -    -    3
seq0009   	    -    0    0    0    0    0    0    0    0    0    -    -    -    3
seq0013   	    -    0    0    0    0    0    0    0    0    0    -    -    -    3
seq0014   	    -    0    0    0    0    0    0    0    0    0    -    -    -    3
seq0015   	    -   89   89   89   89   89   89   89   89   89    -    -    -   92
seq0018   	    -    0    0    0    0    0    0    0    0    0    -    -    -    3
seq0020   	    0    0    0    0    0    0    0    0    0    0    -    -    -    3


<<<<< Preliminary (2): Put together the mapped position shifts into some Classes ... >>>>>

<< Output of 'br_list_classes_shift_respos' >>

$commoner_shift_flank = 0 .


<<<<< Preliminary (3'): For each MINI-class of shifts, parsimoniously infer the branch(es) separating the affected sequences from the rest. >>>>>

<<<<< ADDITIONAL Preliminary Process (3.5'): Split mini-classes each of which consists of unnaturally remote sequences... >>>>>

... NO CHANGES were made ...


<<<<< Preliminary (4): Merge the MINI-classes of shifts. >>>>>

<<<<< Preliminary (5'): Identify 'trivial' MINI-blocks. >>>>>

<<<<< Preliminary (6): Identify gap-pattern blocks, calculate their Dollo parsimony scenarios, and the initial parsimony candidate scenario of each gapped segment in the segmental MSAs (reference & reconstructed). >>>>>

SKIPPED the Calculation, because either reference or reconstructed MSA contains (a) gap(s) or (a) gapped segment(s) that is (are) too long ...
