# Supplementary material for: Characterization of multiple sequence alignment errors using complete-likelihood score and position-shift map
Source: BMC Bioinformatics. 2016 Mar 18;17:133. doi: 10.1186/s12859-016-0945-5 (PMC4799563; doi:10.1186/s12859-016-0945-5)
Supplement: Additional file 3: — A ZIP archive, containing the results of our manual validation analyses of our prototype Perl script to classify MSA errors into various types. See “README.txt” contained in it for its synoptic explanation. (ZIP 1247 kb) [file 12859_2016_945_MOESM3_ESM.zip › additional_file_3/TEST_Outputs/Test_MAFFT/class_0001/lclid_0000005/LogFiles/log_seg_anal.17.txt]

<<<<< Input Tree (Top_node = 29) >>>>>

( seq0020{28}:0.1529, ( seq0018{26}:0.1741, ( ( seq0015{23}:0.1492, ( seq0013{20}:0.1827, seq0014{21}:0.1659 ){22}:0.0049 ){24}:0.0297, ( ( seq0008{16}:0.0865, seq0009{17}:0.1286 ){18}:0.0335, ( ( seq0005{10}:0.0368, ( seq0006{11}:0.0286, seq0007{12}:0.0362 ){13}:0.0065 ){14}:0.0368, ( ( seq0000{1}:0.0054, seq0001{2}:0.0081 ){3}:0.0232, ( seq0002{4}:0.0189, ( seq0003{5}:0.0124, seq0004{6}:0.0108 ){7}:0.0070 ){8}:0.0270 ){9}:0.0205 ){15}:0.0703 ){19}:0.0383 ){25}:0.0314 ){27}:0.0130 ){29};


<<<<< Input MSA >>>>>

#{Sequences} = 15 .
#{Sites in the segment}_ref = 108 ,
#{Sites in the segment}_rec = 106 .


<< Correspondence between sequence IDs and sequence indices >>

Indx:	Seq_ID

0:	seq0000
1:	seq0001
2:	seq0002
3:	seq0003
4:	seq0004
5:	seq0005
6:	seq0006
7:	seq0007
8:	seq0008
9:	seq0009
10:	seq0013
11:	seq0014
12:	seq0015
13:	seq0018
14:	seq0020


<< Original Segment of the Reference Alignment: >>

(position)     000000000000000000000000000000000000000000000000000000000000
               000000000011111111112222222222333333333344444444445555555555
               012345678901234567890123456789012345678901234567890123456789
                                                                           
seq0000        -------AGT--AA------AT-AGGATCTCA--AGCACTA-------------------
seq0001        -------AGT--AA------AT-AGGATCTCA--AGCACTA-------------------
seq0002        -------AGT--AA------AT-TGGATCTTA--AGCACTAAGTCGATGGTCATACATGG
seq0003        -------AGT--AA------AT-AGGATCTCA--AGCACTAAGTCGATGGTCGTACATGG
seq0004        -------AGT--AA------AT-AGGATCTCA--AGCACTAAGTCGATGGTCGTACATGG
seq0005        -------AGT--AA------ATGAGGATTTCA--AGCACTA-------------------
seq0006        -------AGT--AA------ATGAGGATCTCA--AGCACTA-------------------
seq0007        -------AGT--AA------ATGAGGATCTCA--AGCACGA-------------------
seq0008        -------AGT--AA------ATGAGGATCAAA--ACAACTA-------------------
seq0009        -------AGT-AAA------A---GCATCTAA--ATAACTA-------------------
seq0013        -------CTT--AAAGCG------------------------------------------
seq0014        GTGAGTAAGT--AAAGCAGCATGAGGATCTAA--GTAACTA-------------------
seq0015        -------AGT--AACTCGGAATGAGGCTGTCA--ACAGCCA-------------------
seq0018        -------CGT---AAGCGGAATGTGGATCTACCGATGACTA-------------------
seq0020        -------CCTT-AAAGCGTAATGCGGATATAA--ATAACTA-------------------

(position)     000000000000000000000000000000000000000011111111
               666666666677777777778888888888999999999900000000
               012345678901234567890123456789012345678901234567
                                                               
seq0000        ------------CATACT-------------AAGGTGAAGTCTCCTCT
seq0001        ------------CATACT-------------AAGGTGAAGTCTCCTCT
seq0002        CAAAACCCCTTACATACT-------------AAGGTGAAGTCTCTTCT
seq0003        CAAAACCCCTTACATACT-------------AAGGTCAAGTCTCTTCT
seq0004        CAAAACCCCTTACATACT-------------AAGGTGAAGTCTCTTCT
seq0005        ------------CATACC-------------AAAGTGAAGTCTCCTCT
seq0006        ------------CATACCGGTACAGCGGGATAAAGTGAAGTCTCCTCT
seq0007        ------------CATACCGG--CAGCGGGATAAAGTGAAGTCTCATCT
seq0008        ------------CATACA-------------AAGGTGAAGTCTCCTAT
seq0009        ------------TATCCA-------------AAGGTGAAGTCTCCCAT
seq0013        -----------------------------------------AACTT--
seq0014        ------------CAGACC-------------AAGGTGAAGTCACCTCA
seq0015        ------------TAGACC-------------AAGTAGAAGTCACCTGT
seq0018        ------------CAGACC-------------CAGAAGAAGTCACCTCT
seq0020        ------------CAGCCC-------------CCGGAGGAGGCAGCCCC


<< Original Segment of the Reconstructed Alignment: >>

(position)     000000000000000000000000000000000000000000000000000000000000
               000000000011111111112222222222333333333344444444445555555555
               012345678901234567890123456789012345678901234567890123456789
                                                                           
seq0000        AGTA-------------AAT-AGGATCTC--AAGCAC-----------------------
seq0001        AGTA-------------AAT-AGGATCTC--AAGCAC-----------------------
seq0002        AGTA-------------AAT-TGGATCTT--AAGCACTAAGTCGATGGTCATACATGGCA
seq0003        AGTA-------------AAT-AGGATCTC--AAGCACTAAGTCGATGGTCGTACATGGCA
seq0004        AGTA-------------AAT-AGGATCTC--AAGCACTAAGTCGATGGTCGTACATGGCA
seq0005        AGTA-------------AATGAGGATTTC--AAGCAC-----------------------
seq0006        AGTA-------------AATGAGGATCTC--AAGCAC-----------------------
seq0007        AGTA-------------AATGAGGATCTC--AAGCAC-----------------------
seq0008        AGTA-------------AATGAGGATCAA--AACAAC-----------------------
seq0009        AGTA-------------AA--AGCATCTA--AATAAC-----------------------
seq0013        CTTA-------AAGCGAACT----------------------------------------
seq0014        GTGAGTAAGTAAAGCAGCATGAGGATCTA--AGTAAC-----------------------
seq0015        AGTA-------ACTCGGAATGAGGCTGTC--AACAGC-----------------------
seq0018        CGTA--------AGCGGAATGTGGATCTACCGATGAC-----------------------
seq0020        CCTTA------AAGCGTAATGCGGATATA--AATAAC-----------------------

(position)     0000000000000000000000000000000000000000111111
               6666666666777777777788888888889999999999000000
               0123456789012345678901234567890123456789012345
                                                             
seq0000        --------TACATACT-------------AAGGTGAAGTCTCCTCT
seq0001        --------TACATACT-------------AAGGTGAAGTCTCCTCT
seq0002        AAACCCCTTACATACT-------------AAGGTGAAGTCTCTTCT
seq0003        AAACCCCTTACATACT-------------AAGGTCAAGTCTCTTCT
seq0004        AAACCCCTTACATACT-------------AAGGTGAAGTCTCTTCT
seq0005        --------TACATACC-------------AAAGTGAAGTCTCCTCT
seq0006        --------TACATACCGGTACAGCGGGATAAAGTGAAGTCTCCTCT
seq0007        --------GACATACCGG--CAGCGGGATAAAGTGAAGTCTCATCT
seq0008        --------TACATACA-------------AAGGTGAAGTCTCCTAT
seq0009        --------TATATCCA-------------AAGGTGAAGTCTCCCAT
seq0013        ---------------------------------------------T
seq0014        --------TACAGACC-------------AAGGTGAAGTCACCTCA
seq0015        --------CATAGACC-------------AAGTAGAAGTCACCTGT
seq0018        --------TACAGACC-------------CAGAAGAAGTCACCTCT
seq0020        --------TACAGCCC-------------CCGGAGGAGGCAGCCCC


<<<<< Preliminary (0): Map the residue numbers onto the reference & reconstructed MSAs... >>>>>

<<<<< Preliminary (1): Map the position shifts (from reference to reconstructed) onto the Reconstructed MSA... >>>>>

<< Output of 'map_shifts_respos_bw_2msas' >>

($shift_lf, $shift_rf) = (0, -2) .

[ Shifts in the Reconstructed MSA ]

(position)	    0    1    2    3    4    5    6    7    8    9   10   11   12   13   14   15   16   17   18   19   20   21   22   23   24   25   26   27   28   29   30   31   32   33   34   35   36   37   38   39   40   41   42   43   44   45   46   47   48   49

seq0000   	   -7   -7   -7   -9    -    -    -    -    -    -    -    -    -    -    -    -    -    4   -2   -2    -   -2   -2   -2   -2   -2   -2   -2   -2    -    -    0   -2   -2   -2   -2   -2    -    -    -    -    -    -    -    -    -    -    -    -    -
seq0001   	   -7   -7   -7   -9    -    -    -    -    -    -    -    -    -    -    -    -    -    4   -2   -2    -   -2   -2   -2   -2   -2   -2   -2   -2    -    -    0   -2   -2   -2   -2   -2    -    -    -    -    -    -    -    -    -    -    -    -    -
seq0002   	   -7   -7   -7   -9    -    -    -    -    -    -    -    -    -    -    -    -    -    4   -2   -2    -   -2   -2   -2   -2   -2   -2   -2   -2    -    -    0   -2   -2   -2   -2   -2   -2   -2   -2   -2   -2   -2   -2   -2   -2   -2   -2   -2   -2
seq0003   	   -7   -7   -7   -9    -    -    -    -    -    -    -    -    -    -    -    -    -    4   -2   -2    -   -2   -2   -2   -2   -2   -2   -2   -2    -    -    0   -2   -2   -2   -2   -2   -2   -2   -2   -2   -2   -2   -2   -2   -2   -2   -2   -2   -2
seq0004   	   -7   -7   -7   -9    -    -    -    -    -    -    -    -    -    -    -    -    -    4   -2   -2    -   -2   -2   -2   -2   -2   -2   -2   -2    -    -    0   -2   -2   -2   -2   -2   -2   -2   -2   -2   -2   -2   -2   -2   -2   -2   -2   -2   -2
seq0005   	   -7   -7   -7   -9    -    -    -    -    -    -    -    -    -    -    -    -    -    4   -2   -2   -2   -2   -2   -2   -2   -2   -2   -2   -2    -    -    0   -2   -2   -2   -2   -2    -    -    -    -    -    -    -    -    -    -    -    -    -
seq0006   	   -7   -7   -7   -9    -    -    -    -    -    -    -    -    -    -    -    -    -    4   -2   -2   -2   -2   -2   -2   -2   -2   -2   -2   -2    -    -    0   -2   -2   -2   -2   -2    -    -    -    -    -    -    -    -    -    -    -    -    -
seq0007   	   -7   -7   -7   -9    -    -    -    -    -    -    -    -    -    -    -    -    -    4   -2   -2   -2   -2   -2   -2   -2   -2   -2   -2   -2    -    -    0   -2   -2   -2   -2   -2    -    -    -    -    -    -    -    -    -    -    -    -    -
seq0008   	   -7   -7   -7   -9    -    -    -    -    -    -    -    -    -    -    -    -    -    4   -2   -2   -2   -2   -2   -2   -2   -2   -2   -2   -2    -    -    0   -2   -2   -2   -2   -2    -    -    -    -    -    -    -    -    -    -    -    -    -
seq0009   	   -7   -7   -7   -8    -    -    -    -    -    -    -    -    -    -    -    -    -    5    5    -    -    1   -2   -2   -2   -2   -2   -2   -2    -    -    0   -2   -2   -2   -2   -2    -    -    -    -    -    -    -    -    -    -    -    -    -
seq0013   	   -7   -7   -7   -9    -    -    -    -    -    -    -   -2   -2   -2   -2   -2  -85  -85  -85  -85    -    -    -    -    -    -    -    -    -    -    -    -    -    -    -    -    -    -    -    -    -    -    -    -    -    -    -    -    -    -
seq0014   	    0    0    0    0    0    0    0    0    0    0   -2   -2   -2   -2   -2   -2   -2   -2   -2   -2   -2   -2   -2   -2   -2   -2   -2   -2   -2    -    -    0   -2   -2   -2   -2   -2    -    -    -    -    -    -    -    -    -    -    -    -    -
seq0015   	   -7   -7   -7   -9    -    -    -    -    -    -    -   -2   -2   -2   -2   -2   -2   -2   -2   -2   -2   -2   -2   -2   -2   -2   -2   -2   -2    -    -    0   -2   -2   -2   -2   -2    -    -    -    -    -    -    -    -    -    -    -    -    -
seq0018   	   -7   -7   -7  -10    -    -    -    -    -    -    -    -   -2   -2   -2   -2   -2   -2   -2   -2   -2   -2   -2   -2   -2   -2   -2   -2   -2   -2   -2   -2   -2   -2   -2   -2   -2    -    -    -    -    -    -    -    -    -    -    -    -    -
seq0020   	   -7   -7   -7   -7   -8    -    -    -    -    -    -   -2   -2   -2   -2   -2   -2   -2   -2   -2   -2   -2   -2   -2   -2   -2   -2   -2   -2    -    -    0   -2   -2   -2   -2   -2    -    -    -    -    -    -    -    -    -    -    -    -    -


(position)	   50   51   52   53   54   55   56   57   58   59   60   61   62   63   64   65   66   67   68   69   70   71   72   73   74   75   76   77   78   79   80   81   82   83   84   85   86   87   88   89   90   91   92   93   94   95   96   97   98   99

seq0000   	    -    -    -    -    -    -    -    -    -    -    -    -    -    -    -    -    -    -   29   29   -2   -2   -2   -2   -2   -2    -    -    -    -    -    -    -    -    -    -    -    -    -   -2   -2   -2   -2   -2   -2   -2   -2   -2   -2   -2
seq0001   	    -    -    -    -    -    -    -    -    -    -    -    -    -    -    -    -    -    -   29   29   -2   -2   -2   -2   -2   -2    -    -    -    -    -    -    -    -    -    -    -    -    -   -2   -2   -2   -2   -2   -2   -2   -2   -2   -2   -2
seq0002   	   -2   -2   -2   -2   -2   -2   -2   -2   -2   -2   -2   -2   -2   -2   -2   -2   -2   -2   -2   -2   -2   -2   -2   -2   -2   -2    -    -    -    -    -    -    -    -    -    -    -    -    -   -2   -2   -2   -2   -2   -2   -2   -2   -2   -2   -2
seq0003   	   -2   -2   -2   -2   -2   -2   -2   -2   -2   -2   -2   -2   -2   -2   -2   -2   -2   -2   -2   -2   -2   -2   -2   -2   -2   -2    -    -    -    -    -    -    -    -    -    -    -    -    -   -2   -2   -2   -2   -2   -2   -2   -2   -2   -2   -2
seq0004   	   -2   -2   -2   -2   -2   -2   -2   -2   -2   -2   -2   -2   -2   -2   -2   -2   -2   -2   -2   -2   -2   -2   -2   -2   -2   -2    -    -    -    -    -    -    -    -    -    -    -    -    -   -2   -2   -2   -2   -2   -2   -2   -2   -2   -2   -2
seq0005   	    -    -    -    -    -    -    -    -    -    -    -    -    -    -    -    -    -    -   29   29   -2   -2   -2   -2   -2   -2    -    -    -    -    -    -    -    -    -    -    -    -    -   -2   -2   -2   -2   -2   -2   -2   -2   -2   -2   -2
seq0006   	    -    -    -    -    -    -    -    -    -    -    -    -    -    -    -    -    -    -   29   29   -2   -2   -2   -2   -2   -2   -2   -2   -2   -2   -2   -2   -2   -2   -2   -2   -2   -2   -2   -2   -2   -2   -2   -2   -2   -2   -2   -2   -2   -2
seq0007   	    -    -    -    -    -    -    -    -    -    -    -    -    -    -    -    -    -    -   29   29   -2   -2   -2   -2   -2   -2   -2   -2    -    -   -2   -2   -2   -2   -2   -2   -2   -2   -2   -2   -2   -2   -2   -2   -2   -2   -2   -2   -2   -2
seq0008   	    -    -    -    -    -    -    -    -    -    -    -    -    -    -    -    -    -    -   29   29   -2   -2   -2   -2   -2   -2    -    -    -    -    -    -    -    -    -    -    -    -    -   -2   -2   -2   -2   -2   -2   -2   -2   -2   -2   -2
seq0009   	    -    -    -    -    -    -    -    -    -    -    -    -    -    -    -    -    -    -   29   29   -2   -2   -2   -2   -2   -2    -    -    -    -    -    -    -    -    -    -    -    -    -   -2   -2   -2   -2   -2   -2   -2   -2   -2   -2   -2
seq0013   	    -    -    -    -    -    -    -    -    -    -    -    -    -    -    -    -    -    -    -    -    -    -    -    -    -    -    -    -    -    -    -    -    -    -    -    -    -    -    -    -    -    -    -    -    -    -    -    -    -    -
seq0014   	    -    -    -    -    -    -    -    -    -    -    -    -    -    -    -    -    -    -   29   29   -2   -2   -2   -2   -2   -2    -    -    -    -    -    -    -    -    -    -    -    -    -   -2   -2   -2   -2   -2   -2   -2   -2   -2   -2   -2
seq0015   	    -    -    -    -    -    -    -    -    -    -    -    -    -    -    -    -    -    -   29   29   -2   -2   -2   -2   -2   -2    -    -    -    -    -    -    -    -    -    -    -    -    -   -2   -2   -2   -2   -2   -2   -2   -2   -2   -2   -2
seq0018   	    -    -    -    -    -    -    -    -    -    -    -    -    -    -    -    -    -    -   29   29   -2   -2   -2   -2   -2   -2    -    -    -    -    -    -    -    -    -    -    -    -    -   -2   -2   -2   -2   -2   -2   -2   -2   -2   -2   -2
seq0020   	    -    -    -    -    -    -    -    -    -    -    -    -    -    -    -    -    -    -   29   29   -2   -2   -2   -2   -2   -2    -    -    -    -    -    -    -    -    -    -    -    -    -   -2   -2   -2   -2   -2   -2   -2   -2   -2   -2   -2


(position)	  100  101  102  103  104  105

seq0000   	   -2   -2   -2   -2   -2   -2
seq0001   	   -2   -2   -2   -2   -2   -2
seq0002   	   -2   -2   -2   -2   -2   -2
seq0003   	   -2   -2   -2   -2   -2   -2
seq0004   	   -2   -2   -2   -2   -2   -2
seq0005   	   -2   -2   -2   -2   -2   -2
seq0006   	   -2   -2   -2   -2   -2   -2
seq0007   	   -2   -2   -2   -2   -2   -2
seq0008   	   -2   -2   -2   -2   -2   -2
seq0009   	   -2   -2   -2   -2   -2   -2
seq0013   	    -    -    -    -    -    0
seq0014   	   -2   -2   -2   -2   -2   -2
seq0015   	   -2   -2   -2   -2   -2   -2
seq0018   	   -2   -2   -2   -2   -2   -2
seq0020   	   -2   -2   -2   -2   -2   -2


[INFORMATION] The original $commoner_shift_flank = -2. Thus, we will shift the entire reconstructed MSA ...

<< REVISED Output of 'map_shifts_respos_bw_2msas' >>

New ($shift_lf, $shift_rf) = (0, 0) .

[ New Shifts in the Reconstructed MSA ]

(position)	    0    1    2    3    4    5    6    7    8    9   10   11   12   13   14   15   16   17   18   19   20   21   22   23   24   25   26   27   28   29   30   31   32   33   34   35   36   37   38   39   40   41   42   43   44   45   46   47   48   49

seq0000   	    -    -   -5   -5   -5   -7    -    -    -    -    -    -    -    -    -    -    -    -    -    6    0    0    -    0    0    0    0    0    0    0    0    -    -    2    0    0    0    0    0    -    -    -    -    -    -    -    -    -    -    -
seq0001   	    -    -   -5   -5   -5   -7    -    -    -    -    -    -    -    -    -    -    -    -    -    6    0    0    -    0    0    0    0    0    0    0    0    -    -    2    0    0    0    0    0    -    -    -    -    -    -    -    -    -    -    -
seq0002   	    -    -   -5   -5   -5   -7    -    -    -    -    -    -    -    -    -    -    -    -    -    6    0    0    -    0    0    0    0    0    0    0    0    -    -    2    0    0    0    0    0    0    0    0    0    0    0    0    0    0    0    0
seq0003   	    -    -   -5   -5   -5   -7    -    -    -    -    -    -    -    -    -    -    -    -    -    6    0    0    -    0    0    0    0    0    0    0    0    -    -    2    0    0    0    0    0    0    0    0    0    0    0    0    0    0    0    0
seq0004   	    -    -   -5   -5   -5   -7    -    -    -    -    -    -    -    -    -    -    -    -    -    6    0    0    -    0    0    0    0    0    0    0    0    -    -    2    0    0    0    0    0    0    0    0    0    0    0    0    0    0    0    0
seq0005   	    -    -   -5   -5   -5   -7    -    -    -    -    -    -    -    -    -    -    -    -    -    6    0    0    0    0    0    0    0    0    0    0    0    -    -    2    0    0    0    0    0    -    -    -    -    -    -    -    -    -    -    -
seq0006   	    -    -   -5   -5   -5   -7    -    -    -    -    -    -    -    -    -    -    -    -    -    6    0    0    0    0    0    0    0    0    0    0    0    -    -    2    0    0    0    0    0    -    -    -    -    -    -    -    -    -    -    -
seq0007   	    -    -   -5   -5   -5   -7    -    -    -    -    -    -    -    -    -    -    -    -    -    6    0    0    0    0    0    0    0    0    0    0    0    -    -    2    0    0    0    0    0    -    -    -    -    -    -    -    -    -    -    -
seq0008   	    -    -   -5   -5   -5   -7    -    -    -    -    -    -    -    -    -    -    -    -    -    6    0    0    0    0    0    0    0    0    0    0    0    -    -    2    0    0    0    0    0    -    -    -    -    -    -    -    -    -    -    -
seq0009   	    -    -   -5   -5   -5   -6    -    -    -    -    -    -    -    -    -    -    -    -    -    7    7    -    -    3    0    0    0    0    0    0    0    -    -    2    0    0    0    0    0    -    -    -    -    -    -    -    -    -    -    -
seq0013   	    -    -   -5   -5   -5   -7    -    -    -    -    -    -    -    0    0    0    0    0  -83  -83  -83  -83    -    -    -    -    -    -    -    -    -    -    -    -    -    -    -    -    -    -    -    -    -    -    -    -    -    -    -    -
seq0014   	    -    -    2    2    2    2    2    2    2    2    2    2    0    0    0    0    0    0    0    0    0    0    0    0    0    0    0    0    0    0    0    -    -    2    0    0    0    0    0    -    -    -    -    -    -    -    -    -    -    -
seq0015   	    -    -   -5   -5   -5   -7    -    -    -    -    -    -    -    0    0    0    0    0    0    0    0    0    0    0    0    0    0    0    0    0    0    -    -    2    0    0    0    0    0    -    -    -    -    -    -    -    -    -    -    -
seq0018   	    -    -   -5   -5   -5   -8    -    -    -    -    -    -    -    -    0    0    0    0    0    0    0    0    0    0    0    0    0    0    0    0    0    0    0    0    0    0    0    0    0    -    -    -    -    -    -    -    -    -    -    -
seq0020   	    -    -   -5   -5   -5   -5   -6    -    -    -    -    -    -    0    0    0    0    0    0    0    0    0    0    0    0    0    0    0    0    0    0    -    -    2    0    0    0    0    0    -    -    -    -    -    -    -    -    -    -    -


(position)	   50   51   52   53   54   55   56   57   58   59   60   61   62   63   64   65   66   67   68   69   70   71   72   73   74   75   76   77   78   79   80   81   82   83   84   85   86   87   88   89   90   91   92   93   94   95   96   97   98   99

seq0000   	    -    -    -    -    -    -    -    -    -    -    -    -    -    -    -    -    -    -    -    -   31   31    0    0    0    0    0    0    -    -    -    -    -    -    -    -    -    -    -    -    -    0    0    0    0    0    0    0    0    0
seq0001   	    -    -    -    -    -    -    -    -    -    -    -    -    -    -    -    -    -    -    -    -   31   31    0    0    0    0    0    0    -    -    -    -    -    -    -    -    -    -    -    -    -    0    0    0    0    0    0    0    0    0
seq0002   	    0    0    0    0    0    0    0    0    0    0    0    0    0    0    0    0    0    0    0    0    0    0    0    0    0    0    0    0    -    -    -    -    -    -    -    -    -    -    -    -    -    0    0    0    0    0    0    0    0    0
seq0003   	    0    0    0    0    0    0    0    0    0    0    0    0    0    0    0    0    0    0    0    0    0    0    0    0    0    0    0    0    -    -    -    -    -    -    -    -    -    -    -    -    -    0    0    0    0    0    0    0    0    0
seq0004   	    0    0    0    0    0    0    0    0    0    0    0    0    0    0    0    0    0    0    0    0    0    0    0    0    0    0    0    0    -    -    -    -    -    -    -    -    -    -    -    -    -    0    0    0    0    0    0    0    0    0
seq0005   	    -    -    -    -    -    -    -    -    -    -    -    -    -    -    -    -    -    -    -    -   31   31    0    0    0    0    0    0    -    -    -    -    -    -    -    -    -    -    -    -    -    0    0    0    0    0    0    0    0    0
seq0006   	    -    -    -    -    -    -    -    -    -    -    -    -    -    -    -    -    -    -    -    -   31   31    0    0    0    0    0    0    0    0    0    0    0    0    0    0    0    0    0    0    0    0    0    0    0    0    0    0    0    0
seq0007   	    -    -    -    -    -    -    -    -    -    -    -    -    -    -    -    -    -    -    -    -   31   31    0    0    0    0    0    0    0    0    -    -    0    0    0    0    0    0    0    0    0    0    0    0    0    0    0    0    0    0
seq0008   	    -    -    -    -    -    -    -    -    -    -    -    -    -    -    -    -    -    -    -    -   31   31    0    0    0    0    0    0    -    -    -    -    -    -    -    -    -    -    -    -    -    0    0    0    0    0    0    0    0    0
seq0009   	    -    -    -    -    -    -    -    -    -    -    -    -    -    -    -    -    -    -    -    -   31   31    0    0    0    0    0    0    -    -    -    -    -    -    -    -    -    -    -    -    -    0    0    0    0    0    0    0    0    0
seq0013   	    -    -    -    -    -    -    -    -    -    -    -    -    -    -    -    -    -    -    -    -    -    -    -    -    -    -    -    -    -    -    -    -    -    -    -    -    -    -    -    -    -    -    -    -    -    -    -    -    -    -
seq0014   	    -    -    -    -    -    -    -    -    -    -    -    -    -    -    -    -    -    -    -    -   31   31    0    0    0    0    0    0    -    -    -    -    -    -    -    -    -    -    -    -    -    0    0    0    0    0    0    0    0    0
seq0015   	    -    -    -    -    -    -    -    -    -    -    -    -    -    -    -    -    -    -    -    -   31   31    0    0    0    0    0    0    -    -    -    -    -    -    -    -    -    -    -    -    -    0    0    0    0    0    0    0    0    0
seq0018   	    -    -    -    -    -    -    -    -    -    -    -    -    -    -    -    -    -    -    -    -   31   31    0    0    0    0    0    0    -    -    -    -    -    -    -    -    -    -    -    -    -    0    0    0    0    0    0    0    0    0
seq0020   	    -    -    -    -    -    -    -    -    -    -    -    -    -    -    -    -    -    -    -    -   31   31    0    0    0    0    0    0    -    -    -    -    -    -    -    -    -    -    -    -    -    0    0    0    0    0    0    0    0    0


(position)	  100  101  102  103  104  105  106  107

seq0000   	    0    0    0    0    0    0    0    0
seq0001   	    0    0    0    0    0    0    0    0
seq0002   	    0    0    0    0    0    0    0    0
seq0003   	    0    0    0    0    0    0    0    0
seq0004   	    0    0    0    0    0    0    0    0
seq0005   	    0    0    0    0    0    0    0    0
seq0006   	    0    0    0    0    0    0    0    0
seq0007   	    0    0    0    0    0    0    0    0
seq0008   	    0    0    0    0    0    0    0    0
seq0009   	    0    0    0    0    0    0    0    0
seq0013   	    -    -    -    -    -    -    -    2
seq0014   	    0    0    0    0    0    0    0    0
seq0015   	    0    0    0    0    0    0    0    0
seq0018   	    0    0    0    0    0    0    0    0
seq0020   	    0    0    0    0    0    0    0    0


<<<<< Preliminary (2): Put together the mapped position shifts into some Classes ... >>>>>

<< Output of 'br_list_classes_shift_respos' >>

$commoner_shift_flank = 0 .


<<<<< Preliminary (3'): For each MINI-class of shifts, parsimoniously infer the branch(es) separating the affected sequences from the rest. >>>>>

<<<<< ADDITIONAL Preliminary Process (3.5'): Split mini-classes each of which consists of unnaturally remote sequences... >>>>>

... The MINI-classes increased by 1 compared to the old set!! ...


<<<<< Preliminary (4): Merge the MINI-classes of shifts. >>>>>

<<<<< Preliminary (5'): Identify 'trivial' MINI-blocks. >>>>>

<<<<< Preliminary (6): Identify gap-pattern blocks, calculate their Dollo parsimony scenarios, and the initial parsimony candidate scenario of each gapped segment in the segmental MSAs (reference & reconstructed). >>>>>

<<<<< Preliminary (7'): Lump together some neighboring MINI-blocks affecting the identical set of sequences. >>>>>

<< Output of 'lump_together_similar_blocks': Content of @{$composite_miniblocks} (#{composite_miniblocks} = 18) >>

Indx_cmp_miniblock	beg_cmb	end_cmb	mrca	indices,constituent,miniblocks	list,position,shifts	merger,types	indices,involved,seqs

0	2	4	27	5	-5	n/a	0,1,2,3,4,5,6,7,8,9,10,12,13
1	2	11	21	16	2	n/a	11
2	2	30	28	6,3,8	-5,-6,0	0,0	14
3	5	5	25	2	-7	n/a	0,1,2,3,4,5,6,7,8,10,12
4	5	5	26	1	-8	n/a	13
5	5	5	17	4	-6	n/a	9
6	12	30	21	12	0	n/a	11
7	13	17	20	14	0	n/a	10
8	13	30	23	11	0	n/a	12
9	18	21	20	0	-83	n/a	10
10	19	19	19	19	6	n/a	0,1,2,3,4,5,6,7,8
11	19	20	17	20	7	n/a	9
12	20	30	19	10	0	n/a	0,1,2,3,4,5,6,7,8
13	23	23	17	18	3	n/a	9
14	24	30	17	13	0	n/a	9
15	33	33	29	15	2	n/a	0,1,2,3,4,5,6,7,8,9,11,12,14
16	70	71	29	21	31	n/a	0,1,5,6,7,8,9,11,12,13,14
17	107	107	20	17	2	n/a	10


<<<<< Preliminary (8): Reorganize the list of insertions/deletions in the initial candidate of parsimonious scenarios, for reference and reconstructed MSAs. >>>>>

<<< (1) For Reference MSA >>>

<<< (2) For Reconstructed MSA >>>

<<<<< Preliminary (9): Identify the pairs of 'equivalent' indel events in the reference & reconstructed MSAs...  >>>>>

<<<<< (i) MAIN PROCESS (1st Round)!!!: Associate each Composite 'MINI-Block' with (an) appropriate type(s) of MSA error(s)... (#{composite blocks} = 18) >>>>>


[[ Results of the Main Process (1st Round) ]]

[ Contents of @cblk_wise_cts_invlvd_indels ]

Indx_cmp_blk	#{rlv_indels}_ref	#{rlv_indels}_rec	#{rltd_indels}_ref	#{rltd_indels}_rec	#{other_involved}_ref	#{other_involved}_rec

0
1	1	1	0	0	0	0
2	1	0	0	1	0	0
3	0	0	1	2	0	0
4	1	1	0	0	0	0
5	1	0	0	0	0	0
6	0	1	0	0	0	0
7	1	0	0	1	0	0
8	0	1	0	0	0	0
9	1	1	0	0	0	0
10	1	1	0	0	0	0
11	1	1	0	0	0	0
12	1	0	0	0	0	0
13	1	1	0	0	0	0
14	1	0	0	0	0	0
15	1	1	0	0	0	0
16	1	1	0	0	0	0
17	1	1	0	0	0	0


[ Skipped Composite-Blocks (#{cblocks} = 1): 0 . ]


[ Contents of @cblk_wise_msa_errors ]

Indx_cmp_blk	Indx_error	len_cblk_ref	len_cblk_rec	Type	br1:beg1:end1:stat_ue1/br2:beg2:end2:stat_ue2/...(ref)	br1:beg1:end1:stat_ue1/br2:beg2:end2:stat_ue2/...(rec)

0	Skipped!!(NO_RELEVANT_BRANCH)
1	0	10	10	Complex(???)	21:0:6:-	21:7:12:-
2	0	24	29	Complex(???)	28:10:10:-	26:31:32:-
3	0	1	1	Complex	26:12:12:X	26:6:13:X/19:6:18:X
4	0	1	1	Complex(???)	26:12:12:X	26:6:13:X
5	0	1	1	Complex(???)	17:11:11:-	None
6	0	19	19	Complex(???)	None	21:7:12:-
7	0	5	5	Complex(???)	20:18:100:X	21:7:12:-
8	0	18	18	Complex(???)	None	23:6:6:X
9	0	4	4	Complex(???)	20:18:100:X	20:22:106:X
10	0	1	1	Complex(???)	19:14:19:X	19:6:18:X
11	0	2	2	Complex(???)	17:11:11:-	17:21:22:X
12	0	11	11	Complex(???)	19:14:19:X	None
13	0	1	1	Complex(???)	17:21:23:X	17:21:22:X
14	0	7	7	Complex(???)	17:21:23:X	None
15	0	1	1	Shift	26:32:33:-	26:31:32:-
16	0	2	2	Shift	8:41:71:-	8:39:69:-
17	0	1	1	Complex(???)	20:106:107:X	20:22:106:X


[ Contents of %indel_ref2assoc_cblks ]

Br:beg:end(ref)	indices,of,associated,composite-blocks

21:0:6	1
28:10:10	2
17:11:11	5,11
26:12:12	3,4
19:14:19	10,12
20:18:100	7,9
17:21:23	13,14
9:22:22	None
26:32:33	15
8:41:71	16
13:78:90	{Equivalent to '13:78:90'(rec)}
11:80:81	{Equivalent to '11:80:81'(rec)}
20:106:107	17


[ Contents of %indel_rec2assoc_cblks ]

Br:beg:end(rec)	indices,of,associated,composite-blocks

26:6:13	3,4
23:6:6	8
20:6:6	None
19:6:18	3,10
21:7:12	1,6,7
17:21:22	11,13
20:22:106	9,17
9:22:22	None
26:31:32	2,15
8:39:69	16
13:78:90	{Equivalent to '13:78:90'(ref)}
11:80:81	{Equivalent to '11:80:81'(ref)}


<<<< (ii) MAIN PROCESS (2nd Round)!!: Attempt to 'hard-link' skipped composite 'MINI-Block's to non-skipped ones, and to resolve Composite 'MINI-Block's associated with 'Complex' errors... >>>>

[[ Interim Results ]]

[ Contents of %cb2hard_linked (#{keys} = 1) ]

Indx_cmp_blk	=> [indices,cblks,hard,linked,by,the,key]

0	=> [2],


[ Contents of %cb2hard_linking (#{keys} = 1) ]

Indx_cmp_blk	=> [indices,cblks,hard,linking,the,key]

2	=> [0],


[ 'Soft-linked' pairs of composite-blocks (#{pairs} = 1) ]

Indx_cblk_A	indx_cblk_B

15	2


[[ Results of the Main Process (2nd Round) ]]

[ For the 1 th pair: (15, 2) ]
