# Supplementary material for: Characterization of multiple sequence alignment errors using complete-likelihood score and position-shift map
Source: BMC Bioinformatics. 2016 Mar 18;17:133. doi: 10.1186/s12859-016-0945-5 (PMC4799563; doi:10.1186/s12859-016-0945-5)
Supplement: Additional file 3: — A ZIP archive, containing the results of our manual validation analyses of our prototype Perl script to classify MSA errors into various types. See “README.txt” contained in it for its synoptic explanation. (ZIP 1247 kb) [file 12859_2016_945_MOESM3_ESM.zip › additional_file_3/TEST_Outputs/Test_MAFFT/class_0001/lclid_0000005/LogFiles/log_seg_anal.20.txt]

<<<<< Input Tree (Top_node = 29) >>>>>

( seq0020{28}:0.1529, ( seq0018{26}:0.1741, ( ( seq0015{23}:0.1492, ( seq0013{20}:0.1827, seq0014{21}:0.1659 ){22}:0.0049 ){24}:0.0297, ( ( seq0008{16}:0.0865, seq0009{17}:0.1286 ){18}:0.0335, ( ( seq0005{10}:0.0368, ( seq0006{11}:0.0286, seq0007{12}:0.0362 ){13}:0.0065 ){14}:0.0368, ( ( seq0000{1}:0.0054, seq0001{2}:0.0081 ){3}:0.0232, ( seq0002{4}:0.0189, ( seq0003{5}:0.0124, seq0004{6}:0.0108 ){7}:0.0070 ){8}:0.0270 ){9}:0.0205 ){15}:0.0703 ){19}:0.0383 ){25}:0.0314 ){27}:0.0130 ){29};


<<<<< Input MSA >>>>>

#{Sequences} = 15 .
#{Sites in the segment}_ref = 19 ,
#{Sites in the segment}_rec = 17 .


<< Correspondence between sequence IDs and sequence indices >>

Indx:	Seq_ID

0:	seq0000
1:	seq0001
2:	seq0002
3:	seq0003
4:	seq0004
5:	seq0005
6:	seq0006
7:	seq0007
8:	seq0008
9:	seq0009
10:	seq0013
11:	seq0014
12:	seq0015
13:	seq0018
14:	seq0020


<< Original Segment of the Reference Alignment: >>

(position)     0000000000111111111
               0123456789012345678
                                  
seq0000        CGT-----CCAGA-C--GG
seq0001        CGT-----CCAGA-C--GG
seq0002        CTT-----CCAGA-CA-GC
seq0003        CTT-----CCAGA-CA-GC
seq0004        CTT-----CCAGA-CA-GC
seq0005        CTT-----CCCGA-CA-GG
seq0006        CTT-----CCAGA-CA-GG
seq0007        CTT-----CCAGA-CA-GG
seq0008        CCT-----CCTGA-CA-GG
seq0009        ACC-----CCTGA-CA-GG
seq0013        CTT-----CGGCA-C-AG-
seq0014        CTA-----CCGCA-CAAG-
seq0015        ATTCATCTCCTCA-CGAG-
seq0018        -TT-----CGTCA-CAAGG
seq0020        GAT-----ACTCAACAAGG


<< Original Segment of the Reconstructed Alignment: >>

(position)     00000000001111111
               01234567890123456
                                
seq0000        CGTC-----CAGAC-GG
seq0001        CGTC-----CAGAC-GG
seq0002        CTTC-----CAGACAGC
seq0003        CTTC-----CAGACAGC
seq0004        CTTC-----CAGACAGC
seq0005        CTTC-----CCGACAGG
seq0006        CTTC-----CAGACAGG
seq0007        CTTC-----CAGACAGG
seq0008        CCTC-----CTGACAGG
seq0009        ACCC-----CTGACAGG
seq0013        CTTC-----GGCAC-AG
seq0014        CTAC-----CGCACAAG
seq0015        ATTCATCTCCTCACGAG
seq0018        TTCG-----TCACAAGG
seq0020        GATACT---CAACAAGG


<<<<< Preliminary (0): Map the residue numbers onto the reference & reconstructed MSAs... >>>>>

<<<<< Preliminary (1): Map the position shifts (from reference to reconstructed) onto the Reconstructed MSA... >>>>>

<< Output of 'map_shifts_respos_bw_2msas' >>

($shift_lf, $shift_rf) = (0, -2) .

[ Shifts in the Reconstructed MSA ]

(position)	    0    1    2    3    4    5    6    7    8    9   10   11   12   13   14   15   16

seq0000   	    0    0    0   -5    -    -    -    -    -    0    0    0    0   -1    -   -2   -2
seq0001   	    0    0    0   -5    -    -    -    -    -    0    0    0    0   -1    -   -2   -2
seq0002   	    0    0    0   -5    -    -    -    -    -    0    0    0    0   -1   -1   -2   -2
seq0003   	    0    0    0   -5    -    -    -    -    -    0    0    0    0   -1   -1   -2   -2
seq0004   	    0    0    0   -5    -    -    -    -    -    0    0    0    0   -1   -1   -2   -2
seq0005   	    0    0    0   -5    -    -    -    -    -    0    0    0    0   -1   -1   -2   -2
seq0006   	    0    0    0   -5    -    -    -    -    -    0    0    0    0   -1   -1   -2   -2
seq0007   	    0    0    0   -5    -    -    -    -    -    0    0    0    0   -1   -1   -2   -2
seq0008   	    0    0    0   -5    -    -    -    -    -    0    0    0    0   -1   -1   -2   -2
seq0009   	    0    0    0   -5    -    -    -    -    -    0    0    0    0   -1   -1   -2   -2
seq0013   	    0    0    0   -5    -    -    -    -    -    0    0    0    0   -1    -   -1   -1
seq0014   	    0    0    0   -5    -    -    -    -    -    0    0    0    0   -1   -1   -1   -1
seq0015   	    0    0    0    0    0    0    0    0    0    0    0    0    0   -1   -1   -1   -1
seq0018   	   -1   -1   -6   -6    -    -    -    -    -   -1   -1   -1   -2   -2   -2   -2   -2
seq0020   	    0    0    0   -5   -5   -5    -    -    -   -2   -2   -2   -2   -2   -2   -2   -2


<<<<< Preliminary (2): Put together the mapped position shifts into some Classes ... >>>>>

<< Output of 'br_list_classes_shift_respos' >>

$commoner_shift_flank = 0 .


<<<<< Preliminary (3'): For each MINI-class of shifts, parsimoniously infer the branch(es) separating the affected sequences from the rest. >>>>>

<<<<< ADDITIONAL Preliminary Process (3.5'): Split mini-classes each of which consists of unnaturally remote sequences... >>>>>

... NO CHANGES were made ...


<<<<< Preliminary (4): Merge the MINI-classes of shifts. >>>>>

<<<<< Preliminary (5'): Identify 'trivial' MINI-blocks. >>>>>

<<<<< Preliminary (6): Identify gap-pattern blocks, calculate their Dollo parsimony scenarios, and the initial parsimony candidate scenario of each gapped segment in the segmental MSAs (reference & reconstructed). >>>>>

<<<<< Preliminary (7'): Lump together some neighboring MINI-blocks affecting the identical set of sequences. >>>>>

<< Output of 'lump_together_similar_blocks': Content of @{$composite_miniblocks} (#{composite_miniblocks} = 8) >>

Indx_cmp_miniblock	beg_cmb	end_cmb	mrca	indices,constituent,miniblocks	list,position,shifts	merger,types	indices,involved,seqs

0	0	3	26	6,0	-1,-6	0	13
1	3	3	25	2	-5	n/a	0,1,2,3,4,5,6,7,8,9,10,11
2	3	16	28	1,3	-5,-2	0	14
3	9	16	26	7,4	-1,-2	0	13
4	13	13	3	10	-1	n/a	0,1
5	13	16	24	8	-1	n/a	10,11,12
6	13	14	19	9	-1	n/a	2,3,4,5,6,7,8,9
7	15	16	19	5	-2	n/a	0,1,2,3,4,5,6,7,8,9


<<<<< Preliminary (8): Reorganize the list of insertions/deletions in the initial candidate of parsimonious scenarios, for reference and reconstructed MSAs. >>>>>

<<< (1) For Reference MSA >>>

<<< (2) For Reconstructed MSA >>>

<<<<< Preliminary (9): Identify the pairs of 'equivalent' indel events in the reference & reconstructed MSAs...  >>>>>

<<<<< (i) MAIN PROCESS (1st Round)!!!: Associate each Composite 'MINI-Block' with (an) appropriate type(s) of MSA error(s)... (#{composite blocks} = 8) >>>>>


[[ Results of the Main Process (1st Round) ]]

[ Contents of @cblk_wise_cts_invlvd_indels ]

Indx_cmp_blk	#{rlv_indels}_ref	#{rlv_indels}_rec	#{rltd_indels}_ref	#{rltd_indels}_rec	#{other_involved}_ref	#{other_involved}_rec

0	1	1	0	0	0	0
1
2	1	0	0	0	0	0
3	0	1	0	0	0	0
4	0	0	0	0	0	0
5	1	0	0	0	0	0
6	1	0	0	0	0	0
7	1	0	1	0	0	0


[ Skipped Composite-Blocks (#{cblocks} = 2): 1, 4 . ]


[ Contents of @cblk_wise_msa_errors ]

Indx_cmp_blk	Indx_error	len_cblk_ref	len_cblk_rec	Type	br1:beg1:end1:stat_ue1/br2:beg2:end2:stat_ue2/...(ref)	br1:beg1:end1:stat_ue1/br2:beg2:end2:stat_ue2/...(rec)

0	0	9	4	Complex(???)	26:0:0:X	26:4:5:X
1	Skipped!!(MULTIPLE_RELEVANT_BRANCHES(#{branches}=2))
2	0	11	14	Complex(???)	28:13:13:-	None
3	0	9	8	Complex(???)	None	26:4:5:X
4	Skipped!!(NO_ASSOCIATED_EVENT(???))
5	0	4	4	Complex(???)	24:18:18:X	None
6	0	2	2	Complex(???)	19:16:16:X	None
7	0	2	2	Complex(???)	19:16:16:X/24:18:18:X	None


[ Contents of %indel_ref2assoc_cblks ]

Br:beg:end(ref)	indices,of,associated,composite-blocks

26:0:0	0
23:3:7	None
28:13:13	2
20:15:15	{Equivalent to '20:14:14'(rec)}
3:15:15	{Equivalent to '3:14:14'(rec)}
19:16:16	6,7
24:18:18	5,7


[ Contents of %indel_rec2assoc_cblks ]

Br:beg:end(rec)	indices,of,associated,composite-blocks

26:4:5	0,3
22:4:5	None
19:4:5	None
23:6:8	None
20:14:14	{Equivalent to '20:15:15'(ref)}
3:14:14	{Equivalent to '3:15:15'(ref)}


<<<< (ii) MAIN PROCESS (2nd Round)!!: Attempt to 'hard-link' skipped composite 'MINI-Block's to non-skipped ones, and to resolve Composite 'MINI-Block's associated with 'Complex' errors... >>>>

[[ Interim Results ]]

[ Contents of %cb2hard_linked (#{keys} = 2) ]

Indx_cmp_blk	=> [indices,cblks,hard,linked,by,the,key]

1	=> [2],
4	=> [6],


[ Contents of %cb2hard_linking (#{keys} = 2) ]

Indx_cmp_blk	=> [indices,cblks,hard,linking,the,key]

2	=> [1],
6	=> [4],


[ 'Soft-linked' pairs of composite-blocks (#{pairs} = 1) ]

Indx_cblk_A	indx_cblk_B

0	3


[[ Results of the Main Process (2nd Round) ]]

[ For the 1 th pair: (0, 3) ]


{ The representative path is: 0  -> 3 }


( Rough frameworks of the 1st- & 2nd-moved c-blocks )

Subject_c-block	beg_cb	end_cb	shift_le	shift_re	rlv_branch	indices,invlvd,seqs,le	indices,invlvd,seqs,re

1st(intermediate)	0	3	-1	-6	26	13	13
2nd(reconstructed)	9	16	-1	-2	26	13	13


( Errors associated with the c-blocks )

Subject_c-block	Type	br1:beg1:end1:stat_ue1/br2:beg2:end2:stat_ue2/...(before)	br1:beg1:end1:stat_ue1/br2:beg2:end2:stat_ue2/...(after)

1st(intermediate)	Complex(???)	26:0:0:X	26:4:9:X
2nd(reconstructed)	Complex	26:4:9:X/26:17:18:-/26:13:13:X	26:4:5:X
