# Supplementary material for: Characterization of multiple sequence alignment errors using complete-likelihood score and position-shift map
Source: BMC Bioinformatics. 2016 Mar 18;17:133. doi: 10.1186/s12859-016-0945-5 (PMC4799563; doi:10.1186/s12859-016-0945-5)
Supplement: Additional file 3: — A ZIP archive, containing the results of our manual validation analyses of our prototype Perl script to classify MSA errors into various types. See “README.txt” contained in it for its synoptic explanation. (ZIP 1247 kb) [file 12859_2016_945_MOESM3_ESM.zip › additional_file_3/TEST_Outputs/Test_MAFFT/class_0001/lclid_0000005/LogFiles/log_seg_anal.24.txt]

<<<<< Input Tree (Top_node = 29) >>>>>

( seq0020{28}:0.1529, ( seq0018{26}:0.1741, ( ( seq0015{23}:0.1492, ( seq0013{20}:0.1827, seq0014{21}:0.1659 ){22}:0.0049 ){24}:0.0297, ( ( seq0008{16}:0.0865, seq0009{17}:0.1286 ){18}:0.0335, ( ( seq0005{10}:0.0368, ( seq0006{11}:0.0286, seq0007{12}:0.0362 ){13}:0.0065 ){14}:0.0368, ( ( seq0000{1}:0.0054, seq0001{2}:0.0081 ){3}:0.0232, ( seq0002{4}:0.0189, ( seq0003{5}:0.0124, seq0004{6}:0.0108 ){7}:0.0070 ){8}:0.0270 ){9}:0.0205 ){15}:0.0703 ){19}:0.0383 ){25}:0.0314 ){27}:0.0130 ){29};


<<<<< Input MSA >>>>>

#{Sequences} = 15 .
#{Sites in the segment}_ref = 65 ,
#{Sites in the segment}_rec = 48 .


<< Correspondence between sequence IDs and sequence indices >>

Indx:	Seq_ID

0:	seq0000
1:	seq0001
2:	seq0002
3:	seq0003
4:	seq0004
5:	seq0005
6:	seq0006
7:	seq0007
8:	seq0008
9:	seq0009
10:	seq0013
11:	seq0014
12:	seq0015
13:	seq0018
14:	seq0020


<< Original Segment of the Reference Alignment: >>

(position)     000000000011111111112222222222333333333344444444445555555555
               012345678901234567890123456789012345678901234567890123456789
                                                                           
seq0000        ---------CCGGG-AATACCC---T------------TAAGCTTAGGATC-G----TCC
seq0001        ---------CCGGG-AATACCC---T------------TAAGCTTAGGGTC-G----TCC
seq0002        ---------TTGGG-AATACCC---T------------TAAGCTTAGGCTC-G----TCC
seq0003        ---------TCGGG-AATACCC---T------------AAAGCTTAGGATC-G----TCC
seq0004        ---------TCGGG-AATACCC---T------------AAAGCTTAGGATC-G----TCC
seq0005        ---------CCGGG-AAGACCT---T------------GAAGCTTAGGATC-G----TCC
seq0006        ---------CCGGG-AAGACCC---T------------GAAGCCTAGGATT-G----TCC
seq0007        ---------CCGGG-AAGACCC---T------------GAAGCTTAGGATC-G----TCC
seq0008        ---------ACGGT-AAGACCATA-------------------TTAGGATC-G----TCC
seq0009        TGAGCCGCCAC-----------------------------------------GAGAATCC
seq0013        ---------ACGGT-AAGACCATACG------------TA-GG-----AGC-A----TC-
seq0014        ---------ACGGT-AAGAC-ATACG------------TA-GGTTAGGCTC-G----TCC
seq0015        ---------ACAGT-AAGACTCTACG------------TA-CGTTAGGCTC-G----TCC
seq0018        ---------AAGGT-AAGACTATA--ACGCTATCGCAATAAGGTTAGGAGC-G----TAA
seq0020        ---------A-GGTTAAGACTACAGTACGCTATCGCCAGAAGGTTTCTATCA--------

(position)     66666
               01234
                    
seq0000        TGGTT
seq0001        TGGTT
seq0002        TGATT
seq0003        TGATT
seq0004        TGATT
seq0005        AGGTT
seq0006        AGGTT
seq0007        AGGTT
seq0008        AGATA
seq0009        AGATA
seq0013        -TATT
seq0014        AGATT
seq0015        AGATT
seq0018        TGACT
seq0020        -----


<< Original Segment of the Reconstructed Alignment: >>

(position)     000000000011111111112222222222333333333344444444
               012345678901234567890123456789012345678901234567
                                                               
seq0000        CCGGGAATACCCTT-------------AAGCTTAGGATCGTCCTGGTT
seq0001        CCGGGAATACCCTT-------------AAGCTTAGGGTCGTCCTGGTT
seq0002        TTGGGAATACCCTT-------------AAGCTTAGGCTCGTCCTGATT
seq0003        TCGGGAATACCCTA-------------AAGCTTAGGATCGTCCTGATT
seq0004        TCGGGAATACCCTA-------------AAGCTTAGGATCGTCCTGATT
seq0005        CCGGGAAGACCTTG-------------AAGCTTAGGATCGTCCAGGTT
seq0006        CCGGGAAGACCCTG-------------AAGCCTAGGATTGTCCAGGTT
seq0007        CCGGGAAGACCCTG-------------AAGCTTAGGATCGTCCAGGTT
seq0008        ACGGTAAGACCATA-----------------TTAGGATCGTCCAGATA
seq0009        TGAG------------------------CCGCCACGAGAATCCAGATA
seq0013        ACGGTAAGACCATA----------------CGTAGGAGCATC--TATT
seq0014        ACGGTAAGAC-ATA-----------CGTAGGTTAGGCTCGTCCAGATT
seq0015        ACAGTAAGACTCTA-----------CGTACGTTAGGCTCGTCCAGATT
seq0018        AAGGTAAGACTATAACGCTATCGCAATAAGGTTAGGAGCGTAATGACT
seq0020        AGGTTAAGACTACA------GTACGCTATCGCCAGAAGGTTTCTATCA


<<<<< Preliminary (0): Map the residue numbers onto the reference & reconstructed MSAs... >>>>>

<<<<< Preliminary (1): Map the position shifts (from reference to reconstructed) onto the Reconstructed MSA... >>>>>

<< Output of 'map_shifts_respos_bw_2msas' >>

($shift_lf, $shift_rf) = (0, -17) .

[ Shifts in the Reconstructed MSA ]

(position)	    0    1    2    3    4    5    6    7    8    9   10   11   12   13   14   15   16   17   18   19   20   21   22   23   24   25   26   27   28   29   30   31   32   33   34   35   36   37   38   39   40   41   42   43   44   45   46   47

seq0000   	   -9   -9   -9   -9   -9  -10  -10  -10  -10  -10  -10  -10  -13  -25    -    -    -    -    -    -    -    -    -    -    -    -    -  -12  -12  -12  -12  -12  -12  -12  -12  -12  -12  -12  -12  -13  -17  -17  -17  -17  -17  -17  -17  -17
seq0001   	   -9   -9   -9   -9   -9  -10  -10  -10  -10  -10  -10  -10  -13  -25    -    -    -    -    -    -    -    -    -    -    -    -    -  -12  -12  -12  -12  -12  -12  -12  -12  -12  -12  -12  -12  -13  -17  -17  -17  -17  -17  -17  -17  -17
seq0002   	   -9   -9   -9   -9   -9  -10  -10  -10  -10  -10  -10  -10  -13  -25    -    -    -    -    -    -    -    -    -    -    -    -    -  -12  -12  -12  -12  -12  -12  -12  -12  -12  -12  -12  -12  -13  -17  -17  -17  -17  -17  -17  -17  -17
seq0003   	   -9   -9   -9   -9   -9  -10  -10  -10  -10  -10  -10  -10  -13  -25    -    -    -    -    -    -    -    -    -    -    -    -    -  -12  -12  -12  -12  -12  -12  -12  -12  -12  -12  -12  -12  -13  -17  -17  -17  -17  -17  -17  -17  -17
seq0004   	   -9   -9   -9   -9   -9  -10  -10  -10  -10  -10  -10  -10  -13  -25    -    -    -    -    -    -    -    -    -    -    -    -    -  -12  -12  -12  -12  -12  -12  -12  -12  -12  -12  -12  -12  -13  -17  -17  -17  -17  -17  -17  -17  -17
seq0005   	   -9   -9   -9   -9   -9  -10  -10  -10  -10  -10  -10  -10  -13  -25    -    -    -    -    -    -    -    -    -    -    -    -    -  -12  -12  -12  -12  -12  -12  -12  -12  -12  -12  -12  -12  -13  -17  -17  -17  -17  -17  -17  -17  -17
seq0006   	   -9   -9   -9   -9   -9  -10  -10  -10  -10  -10  -10  -10  -13  -25    -    -    -    -    -    -    -    -    -    -    -    -    -  -12  -12  -12  -12  -12  -12  -12  -12  -12  -12  -12  -12  -13  -17  -17  -17  -17  -17  -17  -17  -17
seq0007   	   -9   -9   -9   -9   -9  -10  -10  -10  -10  -10  -10  -10  -13  -25    -    -    -    -    -    -    -    -    -    -    -    -    -  -12  -12  -12  -12  -12  -12  -12  -12  -12  -12  -12  -12  -13  -17  -17  -17  -17  -17  -17  -17  -17
seq0008   	   -9   -9   -9   -9   -9  -10  -10  -10  -10  -10  -10  -10  -10  -10    -    -    -    -    -    -    -    -    -    -    -    -    -    -    -    -    -  -12  -12  -12  -12  -12  -12  -12  -12  -13  -17  -17  -17  -17  -17  -17  -17  -17
seq0009   	    0    0    0    0    -    -    -    -    -    -    -    -    -    -    -    -    -    -    -    -    -    -    -    -    -    -    -    -   24   24   24   24   24   24   24  -17  -17  -17  -17  -17  -17  -17  -17  -17  -17  -17  -17  -17
seq0013   	   -9   -9   -9   -9   -9  -10  -10  -10  -10  -10  -10  -10  -10  -10    -    -    -    -    -    -    -    -    -    -    -    -    -    -    -    -    6    6   -6   -6   -7   -7  -12  -12  -12  -13  -17  -17    -    -  -17  -17  -17  -17
seq0014   	   -9   -9   -9   -9   -9  -10  -10  -10  -10  -10    -  -10  -10  -10    -    -    -    -    -    -    -    -    -    -    -    1    1  -11  -11  -12  -12  -12  -12  -12  -12  -12  -12  -12  -12  -13  -17  -17  -17  -17  -17  -17  -17  -17
seq0015   	   -9   -9   -9   -9   -9  -10  -10  -10  -10  -10  -10  -10  -10  -10    -    -    -    -    -    -    -    -    -    -    -    1    1  -11  -11  -12  -12  -12  -12  -12  -12  -12  -12  -12  -12  -13  -17  -17  -17  -17  -17  -17  -17  -17
seq0018   	   -9   -9   -9   -9   -9  -10  -10  -10  -10  -10  -10  -10  -10  -10  -12  -12  -12  -12  -12  -12  -12  -12  -12  -12  -12  -12  -12  -12  -12  -12  -12  -12  -12  -12  -12  -12  -12  -12  -12  -13  -17  -17  -17  -17  -17  -17  -17  -17
seq0020   	   -9  -10  -10  -10  -10  -10  -10  -10  -10  -10  -10  -10  -10  -10    -    -    -    -    -    -   -4   -4   -4   -4   -4   -4   -4   -4   -4   -4   -4   -4   -4   -4   -4   -4   -4   -4   -4   -4   -4   -4   -4   -4   -4   -4   -4   -4


[INFORMATION] The original $commoner_shift_flank = -17. Thus, we will shift the entire reconstructed MSA ...

<< REVISED Output of 'map_shifts_respos_bw_2msas' >>

New ($shift_lf, $shift_rf) = (0, 0) .

[ New Shifts in the Reconstructed MSA ]

(position)	    0    1    2    3    4    5    6    7    8    9   10   11   12   13   14   15   16   17   18   19   20   21   22   23   24   25   26   27   28   29   30   31   32   33   34   35   36   37   38   39   40   41   42   43   44   45   46   47   48   49

seq0000   	    -    -    -    -    -    -    -    -    -    -    -    -    -    -    -    -    -    8    8    8    8    8    7    7    7    7    7    7    7    4   -8    -    -    -    -    -    -    -    -    -    -    -    -    -    5    5    5    5    5    5
seq0001   	    -    -    -    -    -    -    -    -    -    -    -    -    -    -    -    -    -    8    8    8    8    8    7    7    7    7    7    7    7    4   -8    -    -    -    -    -    -    -    -    -    -    -    -    -    5    5    5    5    5    5
seq0002   	    -    -    -    -    -    -    -    -    -    -    -    -    -    -    -    -    -    8    8    8    8    8    7    7    7    7    7    7    7    4   -8    -    -    -    -    -    -    -    -    -    -    -    -    -    5    5    5    5    5    5
seq0003   	    -    -    -    -    -    -    -    -    -    -    -    -    -    -    -    -    -    8    8    8    8    8    7    7    7    7    7    7    7    4   -8    -    -    -    -    -    -    -    -    -    -    -    -    -    5    5    5    5    5    5
seq0004   	    -    -    -    -    -    -    -    -    -    -    -    -    -    -    -    -    -    8    8    8    8    8    7    7    7    7    7    7    7    4   -8    -    -    -    -    -    -    -    -    -    -    -    -    -    5    5    5    5    5    5
seq0005   	    -    -    -    -    -    -    -    -    -    -    -    -    -    -    -    -    -    8    8    8    8    8    7    7    7    7    7    7    7    4   -8    -    -    -    -    -    -    -    -    -    -    -    -    -    5    5    5    5    5    5
seq0006   	    -    -    -    -    -    -    -    -    -    -    -    -    -    -    -    -    -    8    8    8    8    8    7    7    7    7    7    7    7    4   -8    -    -    -    -    -    -    -    -    -    -    -    -    -    5    5    5    5    5    5
seq0007   	    -    -    -    -    -    -    -    -    -    -    -    -    -    -    -    -    -    8    8    8    8    8    7    7    7    7    7    7    7    4   -8    -    -    -    -    -    -    -    -    -    -    -    -    -    5    5    5    5    5    5
seq0008   	    -    -    -    -    -    -    -    -    -    -    -    -    -    -    -    -    -    8    8    8    8    8    7    7    7    7    7    7    7    7    7    -    -    -    -    -    -    -    -    -    -    -    -    -    -    -    -    -    5    5
seq0009   	    -    -    -    -    -    -    -    -    -    -    -    -    -    -    -    -    -   17   17   17   17    -    -    -    -    -    -    -    -    -    -    -    -    -    -    -    -    -    -    -    -    -    -    -    -   41   41   41   41   41
seq0013   	    -    -    -    -    -    -    -    -    -    -    -    -    -    -    -    -    -    8    8    8    8    8    7    7    7    7    7    7    7    7    7    -    -    -    -    -    -    -    -    -    -    -    -    -    -    -    -   23   23   11
seq0014   	    -    -    -    -    -    -    -    -    -    -    -    -    -    -    -    -    -    8    8    8    8    8    7    7    7    7    7    -    7    7    7    -    -    -    -    -    -    -    -    -    -    -   18   18    6    6    5    5    5    5
seq0015   	    -    -    -    -    -    -    -    -    -    -    -    -    -    -    -    -    -    8    8    8    8    8    7    7    7    7    7    7    7    7    7    -    -    -    -    -    -    -    -    -    -    -   18   18    6    6    5    5    5    5
seq0018   	    -    -    -    -    -    -    -    -    -    -    -    -    -    -    -    -    -    8    8    8    8    8    7    7    7    7    7    7    7    7    7    5    5    5    5    5    5    5    5    5    5    5    5    5    5    5    5    5    5    5
seq0020   	    -    -    -    -    -    -    -    -    -    -    -    -    -    -    -    -    -    8    7    7    7    7    7    7    7    7    7    7    7    7    7    -    -    -    -    -    -   13   13   13   13   13   13   13   13   13   13   13   13   13


(position)	   50   51   52   53   54   55   56   57   58   59   60   61   62   63   64

seq0000   	    5    5    5    5    5    5    4    0    0    0    0    0    0    0    0
seq0001   	    5    5    5    5    5    5    4    0    0    0    0    0    0    0    0
seq0002   	    5    5    5    5    5    5    4    0    0    0    0    0    0    0    0
seq0003   	    5    5    5    5    5    5    4    0    0    0    0    0    0    0    0
seq0004   	    5    5    5    5    5    5    4    0    0    0    0    0    0    0    0
seq0005   	    5    5    5    5    5    5    4    0    0    0    0    0    0    0    0
seq0006   	    5    5    5    5    5    5    4    0    0    0    0    0    0    0    0
seq0007   	    5    5    5    5    5    5    4    0    0    0    0    0    0    0    0
seq0008   	    5    5    5    5    5    5    4    0    0    0    0    0    0    0    0
seq0009   	   41   41    0    0    0    0    0    0    0    0    0    0    0    0    0
seq0013   	   11   10   10    5    5    5    4    0    0    -    -    0    0    0    0
seq0014   	    5    5    5    5    5    5    4    0    0    0    0    0    0    0    0
seq0015   	    5    5    5    5    5    5    4    0    0    0    0    0    0    0    0
seq0018   	    5    5    5    5    5    5    4    0    0    0    0    0    0    0    0
seq0020   	   13   13   13   13   13   13   13   13   13   13   13   13   13   13   13


<<<<< Preliminary (2): Put together the mapped position shifts into some Classes ... >>>>>

<< Output of 'br_list_classes_shift_respos' >>

$commoner_shift_flank = 0 .


<<<<< Preliminary (3'): For each MINI-class of shifts, parsimoniously infer the branch(es) separating the affected sequences from the rest. >>>>>

<<<<< ADDITIONAL Preliminary Process (3.5'): Split mini-classes each of which consists of unnaturally remote sequences... >>>>>

... NO CHANGES were made ...


<<<<< Preliminary (4): Merge the MINI-classes of shifts. >>>>>

<<<<< Preliminary (5'): Identify 'trivial' MINI-blocks. >>>>>

<<<<< Preliminary (6): Identify gap-pattern blocks, calculate their Dollo parsimony scenarios, and the initial parsimony candidate scenario of each gapped segment in the segmental MSAs (reference & reconstructed). >>>>>

<<<<< Preliminary (7'): Lump together some neighboring MINI-blocks affecting the identical set of sequences. >>>>>

<< Output of 'lump_together_similar_blocks': Content of @{$composite_miniblocks} (#{composite_miniblocks} = 16) >>

Indx_cmp_miniblock	beg_cmb	end_cmb	mrca	indices,constituent,miniblocks	list,position,shifts	merger,types	indices,involved,seqs

0	17	21	27	12	8	n/a	0,1,2,3,4,5,6,7,8,10,11,12,13
1	17	17	28	13	8	n/a	14
2	17	20	17	17	17	n/a	9
3	18	64	28	10,16	7,13	0	14
4	22	28	15	11	7	n/a	0,1,2,3,4,5,6,7
5	22	30	27	9	7	n/a	8,10,11,12,13
6	29	30	15	2,0	4,-8	0	0,1,2,3,4,5,6,7
7	31	55	26	3	5	n/a	13
8	42	45	24	18,8	18,6	0	11,12
9	44	55	15	5	5	n/a	0,1,2,3,4,5,6,7
10	45	51	17	20	41	n/a	9
11	46	55	24	4	5	n/a	11,12
12	47	52	20	19,15,14	23,11,10	0,0	10
13	48	55	16	7	5	n/a	8
14	53	55	20	6	5	n/a	10
15	56	56	27	1	4	n/a	0,1,2,3,4,5,6,7,8,10,11,12,13


<<<<< Preliminary (8): Reorganize the list of insertions/deletions in the initial candidate of parsimonious scenarios, for reference and reconstructed MSAs. >>>>>

<<< (1) For Reference MSA >>>

<<< (2) For Reconstructed MSA >>>

<<<<< Preliminary (9): Identify the pairs of 'equivalent' indel events in the reference & reconstructed MSAs...  >>>>>

<<<<< (i) MAIN PROCESS (1st Round)!!!: Associate each Composite 'MINI-Block' with (an) appropriate type(s) of MSA error(s)... (#{composite blocks} = 16) >>>>>


[[ Results of the Main Process (1st Round) ]]

[ Contents of @cblk_wise_cts_invlvd_indels ]

Indx_cmp_blk	#{rlv_indels}_ref	#{rlv_indels}_rec	#{rltd_indels}_ref	#{rltd_indels}_rec	#{other_involved}_ref	#{other_involved}_rec

0
1	1	0	0	0	0	0
2	1	1	0	0	0	0
3	4	0	0	0	0	0
4	1	0	0	0	0	0
5
6	0	0	2	1	0	0
7	1	1	2	0	0	0
8	1	0	1	2	0	0
9	0	0	0	2	0	0
10	2	0	0	2	0	0
11	1	0	0	0	0	0
12	1	1	0	0	0	0
13	0	1	2	0	0	0
14	1	0	0	0	0	0
15	1	0	0	0	0	0


[ Skipped Composite-Blocks (#{cblocks} = 2): 0, 5 . ]


[ Contents of @cblk_wise_msa_errors ]

Indx_cmp_blk	Indx_error	len_cblk_ref	len_cblk_rec	Type	br1:beg1:end1:stat_ue1/br2:beg2:end2:stat_ue2/...(ref)	br1:beg1:end1:stat_ue1/br2:beg2:end2:stat_ue2/...(rec)

0	Skipped!!(NO_RELEVANT_BRANCH)
1	0	1	1	Complex(???)	27:10:10:-	None
2	0	4	4	Complex(???)	17:0:8:-	17:21:30:X
3	0	41	47	Complex	27:10:10:-/27:52:64:-/28:51:51:-/28:14:14:-	None
4	0	7	7	Complex(???)	15:22:23:X	None
5	Skipped!!(NO_RELEVANT_BRANCH)
6	0	14	2	Complex	19:24:24:X/18:25:42:X	19:42:43:X
7	0	25	25	Complex	26:24:25:X/28:51:51:-/25:26:37:X	26:31:36:-
8	0	16	4	Complex(???)	24:40:40:X/19:24:24:X	25:37:41:X/19:42:43:X
9	0	12	12	Complex	None	19:42:43:X/18:44:44:X
10	0	7	7	Complex	17:11:50:X/17:0:8:-	18:44:44:X/16:45:47:X
11	0	10	10	Complex(???)	24:40:40:X	None
12	0	19	6	Shift	20:43:47:X	20:42:46:X
13	0	8	8	Complex	18:25:42:X/17:11:50:X	16:45:47:X
14	0	3	3	Complex(???)	20:43:47:X	None
15	0	1	1	Complex(???)	17:53:56:-	None


[ Contents of %indel_ref2assoc_cblks ]

Br:beg:end(ref)	indices,of,associated,composite-blocks

17:0:8	2,10
27:10:10	1,3
17:11:50	10,13
28:14:14	3
21:20:20	{Equivalent to '21:27:27'(rec)}
15:22:23	4
26:24:25	7
19:24:24	6,8
18:25:42	6,13
25:26:37	7
24:40:40	8,11
20:43:47	12,14
28:51:51	3,7
27:52:64	3
17:53:56	15
20:59:60	{Equivalent to '20:59:60'(rec)}


[ Contents of %indel_rec2assoc_cblks ]

Br:beg:end(rec)	indices,of,associated,composite-blocks

17:21:30	2
21:27:27	{Equivalent to '21:20:20'(ref)}
26:31:36	7
25:37:41	8
20:42:46	12
19:42:43	6,8,9
18:44:44	9,10
16:45:47	10,13
20:59:60	{Equivalent to '20:59:60'(ref)}


<<<< (ii) MAIN PROCESS (2nd Round)!!: Attempt to 'hard-link' skipped composite 'MINI-Block's to non-skipped ones, and to resolve Composite 'MINI-Block's associated with 'Complex' errors... >>>>

[[ Interim Results ]]

[ Contents of %cb2hard_linked (#{keys} = 1) ]

Indx_cmp_blk	=> [indices,cblks,hard,linked,by,the,key]

5	=> [3],


[ Contents of %cb2hard_linking (#{keys} = 1) ]

Indx_cmp_blk	=> [indices,cblks,hard,linking,the,key]

3	=> [5],


[ 'Soft-linked' pairs of composite-blocks (#{pairs} = 1) ]

Indx_cblk_A	indx_cblk_B

12	14


[[ Results of the Main Process (2nd Round) ]]

[ For the 1 th pair: (12, 14) ]
