# Supplementary material for: Characterization of multiple sequence alignment errors using complete-likelihood score and position-shift map
Source: BMC Bioinformatics. 2016 Mar 18;17:133. doi: 10.1186/s12859-016-0945-5 (PMC4799563; doi:10.1186/s12859-016-0945-5)
Supplement: Additional file 3: — A ZIP archive, containing the results of our manual validation analyses of our prototype Perl script to classify MSA errors into various types. See “README.txt” contained in it for its synoptic explanation. (ZIP 1247 kb) [file 12859_2016_945_MOESM3_ESM.zip › additional_file_3/TEST_Outputs/Test_MAFFT/class_0001/lclid_0000005/LogFiles/log_seg_anal.3.txt]

<<<<< Input Tree (Top_node = 29) >>>>>

( seq0020{28}:0.1529, ( seq0018{26}:0.1741, ( ( seq0015{23}:0.1492, ( seq0013{20}:0.1827, seq0014{21}:0.1659 ){22}:0.0049 ){24}:0.0297, ( ( seq0008{16}:0.0865, seq0009{17}:0.1286 ){18}:0.0335, ( ( seq0005{10}:0.0368, ( seq0006{11}:0.0286, seq0007{12}:0.0362 ){13}:0.0065 ){14}:0.0368, ( ( seq0000{1}:0.0054, seq0001{2}:0.0081 ){3}:0.0232, ( seq0002{4}:0.0189, ( seq0003{5}:0.0124, seq0004{6}:0.0108 ){7}:0.0070 ){8}:0.0270 ){9}:0.0205 ){15}:0.0703 ){19}:0.0383 ){25}:0.0314 ){27}:0.0130 ){29};


<<<<< Input MSA >>>>>

#{Sequences} = 15 .
#{Sites in the segment}_ref = 48 ,
#{Sites in the segment}_rec = 44 .


<< Correspondence between sequence IDs and sequence indices >>

Indx:	Seq_ID

0:	seq0000
1:	seq0001
2:	seq0002
3:	seq0003
4:	seq0004
5:	seq0005
6:	seq0006
7:	seq0007
8:	seq0008
9:	seq0009
10:	seq0013
11:	seq0014
12:	seq0015
13:	seq0018
14:	seq0020


<< Original Segment of the Reference Alignment: >>

(position)     000000000011111111112222222222333333333344444444
               012345678901234567890123456789012345678901234567
                                                               
seq0000        -ATAC--------CTCTAGGGCACCTCCGCACCGAAC---CAAT-TAT
seq0001        -ATAC--------CTCTAGGGCACCTCCGCACCGAAC---CAAT-TAT
seq0002        -ATAC--------CTCTAGTGCACCTCCGCACCGAAC---CAAT-TAA
seq0003        -ATAT--------CTCTAGGGCACCTCCGCACCGAAC---CAAT-TAA
seq0004        -ATAC--------CTCTAGGGCACCTCCGCACCGAAC---CAAT-TAA
seq0005        -ATAC--------CTCTAGGGCACCTCCGCACCGAAC---CAAA-TAT
seq0006        -ATAC--------CTCTAGGGCACCTCCGCACCGAAC---CAAT-TAT
seq0007        -ATAC--------CTCTAGAGCACCTCCGCACCGAAC---CAGT-TAT
seq0008        -CTCC------ACCCCGAACGCACCTCCGAACCGCAC------T-TGT
seq0009        -GTAC------ACCACCAGCGCATCTGCGTTCTGAAC------T-TGG
seq0013        -ATAC------AC-----------------------------------
seq0014        -ATAG------ACCTCGAGGGCACCTCCGCCCCGTAA------T-TAT
seq0015        AAATC------GCCTCGAGGGCACCTCGGCACCGAACGGT---TATAT
seq0018        -ATACGTTGTGACCTGGAGGGCAGTTACCTACCGAAC------T-TAT
seq0020        -GTAC------ACCTAGAGGGCATCTCCGCACCGAAG------T-TAT


<< Original Segment of the Reconstructed Alignment: >>

(position)     00000000001111111111222222222233333333334444
               01234567890123456789012345678901234567890123
                                                           
seq0000        ATA--------CCTCTAGGGCACCTCCGCACCGAACCAA-TTAT
seq0001        ATA--------CCTCTAGGGCACCTCCGCACCGAACCAA-TTAT
seq0002        ATA--------CCTCTAGTGCACCTCCGCACCGAACCAA-TTAA
seq0003        ATA--------TCTCTAGGGCACCTCCGCACCGAACCAA-TTAA
seq0004        ATA--------CCTCTAGGGCACCTCCGCACCGAACCAA-TTAA
seq0005        ATA--------CCTCTAGGGCACCTCCGCACCGAACCAA-ATAT
seq0006        ATA--------CCTCTAGGGCACCTCCGCACCGAACCAA-TTAT
seq0007        ATA--------CCTCTAGAGCACCTCCGCACCGAACCAG-TTAT
seq0008        CTC------CACCCCGAACGCACCTCCGAACCGCAC----TTGT
seq0009        GTA------CACCACCAGCGCATCTGCGTTCTGAAC----TTGG
seq0013        ATA--------------------------------------CAC
seq0014        ATA------GACCTCGAGGGCACCTCCGCCCCGTAA----TTAT
seq0015        AAA-----TCGCCTCGAGGGCACCTCGGCACCGAACGGTTATAT
seq0018        ATACGTTGTGACCTGGAGGGCAGTTACCTACCGAAC----TTAT
seq0020        GTA------CACCTAGAGGGCATCTCCGCACCGAAG----TTAT


<<<<< Preliminary (0): Map the residue numbers onto the reference & reconstructed MSAs... >>>>>

<<<<< Preliminary (1): Map the position shifts (from reference to reconstructed) onto the Reconstructed MSA... >>>>>

<< Output of 'map_shifts_respos_bw_2msas' >>

($shift_lf, $shift_rf) = (0, -4) .

[ Shifts in the Reconstructed MSA ]

(position)	    0    1    2    3    4    5    6    7    8    9   10   11   12   13   14   15   16   17   18   19   20   21   22   23   24   25   26   27   28   29   30   31   32   33   34   35   36   37   38   39   40   41   42   43

seq0000   	   -1   -1   -1    -    -    -    -    -    -    -    -    7   -1   -1   -1   -1   -1   -1   -1   -1   -1   -1   -1   -1   -1   -1   -1   -1   -1   -1   -1   -1   -1   -1   -1   -1   -4   -4   -4    -   -3   -4   -4   -4
seq0001   	   -1   -1   -1    -    -    -    -    -    -    -    -    7   -1   -1   -1   -1   -1   -1   -1   -1   -1   -1   -1   -1   -1   -1   -1   -1   -1   -1   -1   -1   -1   -1   -1   -1   -4   -4   -4    -   -3   -4   -4   -4
seq0002   	   -1   -1   -1    -    -    -    -    -    -    -    -    7   -1   -1   -1   -1   -1   -1   -1   -1   -1   -1   -1   -1   -1   -1   -1   -1   -1   -1   -1   -1   -1   -1   -1   -1   -4   -4   -4    -   -3   -4   -4   -4
seq0003   	   -1   -1   -1    -    -    -    -    -    -    -    -    7   -1   -1   -1   -1   -1   -1   -1   -1   -1   -1   -1   -1   -1   -1   -1   -1   -1   -1   -1   -1   -1   -1   -1   -1   -4   -4   -4    -   -3   -4   -4   -4
seq0004   	   -1   -1   -1    -    -    -    -    -    -    -    -    7   -1   -1   -1   -1   -1   -1   -1   -1   -1   -1   -1   -1   -1   -1   -1   -1   -1   -1   -1   -1   -1   -1   -1   -1   -4   -4   -4    -   -3   -4   -4   -4
seq0005   	   -1   -1   -1    -    -    -    -    -    -    -    -    7   -1   -1   -1   -1   -1   -1   -1   -1   -1   -1   -1   -1   -1   -1   -1   -1   -1   -1   -1   -1   -1   -1   -1   -1   -4   -4   -4    -   -3   -4   -4   -4
seq0006   	   -1   -1   -1    -    -    -    -    -    -    -    -    7   -1   -1   -1   -1   -1   -1   -1   -1   -1   -1   -1   -1   -1   -1   -1   -1   -1   -1   -1   -1   -1   -1   -1   -1   -4   -4   -4    -   -3   -4   -4   -4
seq0007   	   -1   -1   -1    -    -    -    -    -    -    -    -    7   -1   -1   -1   -1   -1   -1   -1   -1   -1   -1   -1   -1   -1   -1   -1   -1   -1   -1   -1   -1   -1   -1   -1   -1   -4   -4   -4    -   -3   -4   -4   -4
seq0008   	   -1   -1   -1    -    -    -    -    -    -    5   -1   -1   -1   -1   -1   -1   -1   -1   -1   -1   -1   -1   -1   -1   -1   -1   -1   -1   -1   -1   -1   -1   -1   -1   -1   -1    -    -    -    -   -3   -4   -4   -4
seq0009   	   -1   -1   -1    -    -    -    -    -    -    5   -1   -1   -1   -1   -1   -1   -1   -1   -1   -1   -1   -1   -1   -1   -1   -1   -1   -1   -1   -1   -1   -1   -1   -1   -1   -1    -    -    -    -   -3   -4   -4   -4
seq0013   	   -1   -1   -1    -    -    -    -    -    -    -    -    -    -    -    -    -    -    -    -    -    -    -    -    -    -    -    -    -    -    -    -    -    -    -    -    -    -    -    -    -    -   37   31   31
seq0014   	   -1   -1   -1    -    -    -    -    -    -    5   -1   -1   -1   -1   -1   -1   -1   -1   -1   -1   -1   -1   -1   -1   -1   -1   -1   -1   -1   -1   -1   -1   -1   -1   -1   -1    -    -    -    -   -3   -4   -4   -4
seq0015   	    0    0    0    -    -    -    -    -    5    5   -1   -1   -1   -1   -1   -1   -1   -1   -1   -1   -1   -1   -1   -1   -1   -1   -1   -1   -1   -1   -1   -1   -1   -1   -1   -1   -1   -1   -1   -4   -4   -4   -4   -4
seq0018   	   -1   -1   -1   -1   -1   -1   -1   -1   -1   -1   -1   -1   -1   -1   -1   -1   -1   -1   -1   -1   -1   -1   -1   -1   -1   -1   -1   -1   -1   -1   -1   -1   -1   -1   -1   -1    -    -    -    -   -3   -4   -4   -4
seq0020   	   -1   -1   -1    -    -    -    -    -    -    5   -1   -1   -1   -1   -1   -1   -1   -1   -1   -1   -1   -1   -1   -1   -1   -1   -1   -1   -1   -1   -1   -1   -1   -1   -1   -1    -    -    -    -   -3   -4   -4   -4


[INFORMATION] The original $commoner_shift_flank = -4. Thus, we will shift the entire reconstructed MSA ...

<< REVISED Output of 'map_shifts_respos_bw_2msas' >>

New ($shift_lf, $shift_rf) = (0, 0) .

[ New Shifts in the Reconstructed MSA ]

(position)	    0    1    2    3    4    5    6    7    8    9   10   11   12   13   14   15   16   17   18   19   20   21   22   23   24   25   26   27   28   29   30   31   32   33   34   35   36   37   38   39   40   41   42   43   44   45   46   47

seq0000   	    -    -    -    -    3    3    3    -    -    -    -    -    -    -    -   11    3    3    3    3    3    3    3    3    3    3    3    3    3    3    3    3    3    3    3    3    3    3    3    3    0    0    0    -    1    0    0    0
seq0001   	    -    -    -    -    3    3    3    -    -    -    -    -    -    -    -   11    3    3    3    3    3    3    3    3    3    3    3    3    3    3    3    3    3    3    3    3    3    3    3    3    0    0    0    -    1    0    0    0
seq0002   	    -    -    -    -    3    3    3    -    -    -    -    -    -    -    -   11    3    3    3    3    3    3    3    3    3    3    3    3    3    3    3    3    3    3    3    3    3    3    3    3    0    0    0    -    1    0    0    0
seq0003   	    -    -    -    -    3    3    3    -    -    -    -    -    -    -    -   11    3    3    3    3    3    3    3    3    3    3    3    3    3    3    3    3    3    3    3    3    3    3    3    3    0    0    0    -    1    0    0    0
seq0004   	    -    -    -    -    3    3    3    -    -    -    -    -    -    -    -   11    3    3    3    3    3    3    3    3    3    3    3    3    3    3    3    3    3    3    3    3    3    3    3    3    0    0    0    -    1    0    0    0
seq0005   	    -    -    -    -    3    3    3    -    -    -    -    -    -    -    -   11    3    3    3    3    3    3    3    3    3    3    3    3    3    3    3    3    3    3    3    3    3    3    3    3    0    0    0    -    1    0    0    0
seq0006   	    -    -    -    -    3    3    3    -    -    -    -    -    -    -    -   11    3    3    3    3    3    3    3    3    3    3    3    3    3    3    3    3    3    3    3    3    3    3    3    3    0    0    0    -    1    0    0    0
seq0007   	    -    -    -    -    3    3    3    -    -    -    -    -    -    -    -   11    3    3    3    3    3    3    3    3    3    3    3    3    3    3    3    3    3    3    3    3    3    3    3    3    0    0    0    -    1    0    0    0
seq0008   	    -    -    -    -    3    3    3    -    -    -    -    -    -    9    3    3    3    3    3    3    3    3    3    3    3    3    3    3    3    3    3    3    3    3    3    3    3    3    3    3    -    -    -    -    1    0    0    0
seq0009   	    -    -    -    -    3    3    3    -    -    -    -    -    -    9    3    3    3    3    3    3    3    3    3    3    3    3    3    3    3    3    3    3    3    3    3    3    3    3    3    3    -    -    -    -    1    0    0    0
seq0013   	    -    -    -    -    3    3    3    -    -    -    -    -    -    -    -    -    -    -    -    -    -    -    -    -    -    -    -    -    -    -    -    -    -    -    -    -    -    -    -    -    -    -    -    -    -   41   35   35
seq0014   	    -    -    -    -    3    3    3    -    -    -    -    -    -    9    3    3    3    3    3    3    3    3    3    3    3    3    3    3    3    3    3    3    3    3    3    3    3    3    3    3    -    -    -    -    1    0    0    0
seq0015   	    -    -    -    -    4    4    4    -    -    -    -    -    9    9    3    3    3    3    3    3    3    3    3    3    3    3    3    3    3    3    3    3    3    3    3    3    3    3    3    3    3    3    3    0    0    0    0    0
seq0018   	    -    -    -    -    3    3    3    3    3    3    3    3    3    3    3    3    3    3    3    3    3    3    3    3    3    3    3    3    3    3    3    3    3    3    3    3    3    3    3    3    -    -    -    -    1    0    0    0
seq0020   	    -    -    -    -    3    3    3    -    -    -    -    -    -    9    3    3    3    3    3    3    3    3    3    3    3    3    3    3    3    3    3    3    3    3    3    3    3    3    3    3    -    -    -    -    1    0    0    0


<<<<< Preliminary (2): Put together the mapped position shifts into some Classes ... >>>>>

<< Output of 'br_list_classes_shift_respos' >>

$commoner_shift_flank = 0 .


<<<<< Preliminary (3'): For each MINI-class of shifts, parsimoniously infer the branch(es) separating the affected sequences from the rest. >>>>>

<<<<< ADDITIONAL Preliminary Process (3.5'): Split mini-classes each of which consists of unnaturally remote sequences... >>>>>

... NO CHANGES were made ...


<<<<< Preliminary (4): Merge the MINI-classes of shifts. >>>>>

<<<<< Preliminary (5'): Identify 'trivial' MINI-blocks. >>>>>

<<<<< Preliminary (6): Identify gap-pattern blocks, calculate their Dollo parsimony scenarios, and the initial parsimony candidate scenario of each gapped segment in the segmental MSAs (reference & reconstructed). >>>>>

<<<<< Preliminary (7'): Lump together some neighboring MINI-blocks affecting the identical set of sequences. >>>>>

<< Output of 'lump_together_similar_blocks': Content of @{$composite_miniblocks} (#{composite_miniblocks} = 9) >>

Indx_cmp_miniblock	beg_cmb	end_cmb	mrca	indices,constituent,miniblocks	list,position,shifts	merger,types	indices,involved,seqs

0	4	6	29	2	3	n/a	0,1,2,3,4,5,6,7,8,9,10,11,14
1	4	42	23	7,9,5	4,9,3	0,0	12
2	4	39	26	4	3	n/a	13
3	13	13	29	8	9	n/a	8,9,11,14
4	14	39	29	3	3	n/a	8,9,11,14
5	15	15	15	10	11	n/a	0,1,2,3,4,5,6,7
6	16	39	15	6	3	n/a	0,1,2,3,4,5,6,7
7	44	44	29	1	1	n/a	0,1,2,3,4,5,6,7,8,9,11,13,14
8	45	47	20	12,11	41,35	0	10


<<<<< Preliminary (8): Reorganize the list of insertions/deletions in the initial candidate of parsimonious scenarios, for reference and reconstructed MSAs. >>>>>

<<< (1) For Reference MSA >>>

<<< (2) For Reconstructed MSA >>>

<<<<< Preliminary (9): Identify the pairs of 'equivalent' indel events in the reference & reconstructed MSAs...  >>>>>

<<<<< (i) MAIN PROCESS (1st Round)!!!: Associate each Composite 'MINI-Block' with (an) appropriate type(s) of MSA error(s)... (#{composite blocks} = 9) >>>>>


[[ Results of the Main Process (1st Round) ]]

[ Contents of @cblk_wise_cts_invlvd_indels ]

Indx_cmp_blk	#{rlv_indels}_ref	#{rlv_indels}_rec	#{rltd_indels}_ref	#{rltd_indels}_rec	#{other_involved}_ref	#{other_involved}_rec

0
1	2	1	0	1	0	0
2	1	1	0	1	0	0
3
4
5	1	1	0	0	0	0
6	2	0	0	1	0	0
7	1	1	0	0	0	0
8	1	1	0	0	0	0


[ Skipped Composite-Blocks (#{cblocks} = 3): 0, 3, 4 . ]


[ Contents of @cblk_wise_msa_errors ]

Indx_cmp_blk	Indx_error	len_cblk_ref	len_cblk_rec	Type	br1:beg1:end1:stat_ue1/br2:beg2:end2:stat_ue2/...(ref)	br1:beg1:end1:stat_ue1/br2:beg2:end2:stat_ue2/...(rec)

0	Skipped!!(NO_RELEVANT_BRANCH)
1	0	40	39	Complex	23:0:0:-/23:37:39:-	23:43:43:-/22:40:42:X
2	0	36	36	Complex(???)	26:5:10:-	26:7:11:-/25:40:42:-
3	Skipped!!(NO_RELEVANT_BRANCH)
4	Skipped!!(NO_RELEVANT_BRANCH)
5	0	1	1	Shift	15:11:12:X	15:13:14:X
6	0	24	24	Complex	15:11:12:X/15:40:42:-	18:40:42:X
7	0	1	1	Shift	23:44:44:-	23:43:43:-
8	0	9	3	Shift	20:13:47:X	20:13:44:X


[ Contents of %indel_ref2assoc_cblks ]

Br:beg:end(ref)	indices,of,associated,composite-blocks

23:0:0	1
26:5:10	2
15:11:12	5,6
20:13:47	8
23:37:39	1
15:40:42	6
23:44:44	7


[ Contents of %indel_rec2assoc_cblks ]

Br:beg:end(rec)	indices,of,associated,composite-blocks

26:7:11	2
27:12:12	None
22:12:12	None
19:12:12	None
20:13:44	8
15:13:14	5
25:40:42	2
22:40:42	1
18:40:42	6
23:43:43	1,7


<<<< (ii) MAIN PROCESS (2nd Round)!!: Attempt to 'hard-link' skipped composite 'MINI-Block's to non-skipped ones, and to resolve Composite 'MINI-Block's associated with 'Complex' errors... >>>>

[[ Interim Results ]]

[ Contents of %cb2hard_linked (#{keys} = 3) ]

Indx_cmp_blk	=> [indices,cblks,hard,linked,by,the,key]

0	=> [2],
3	=> [1],
4	=> [1,2],


[ Contents of %cb2hard_linking (#{keys} = 2) ]

Indx_cmp_blk	=> [indices,cblks,hard,linking,the,key]

1	=> [3,4],
2	=> [0,4],


[ 'Soft-linked' pairs of composite-blocks (#{pairs} = 2) ]

Indx_cblk_A	indx_cblk_B

5	6
7	1


[[ Results of the Main Process (2nd Round) ]]

[ For the 1 th pair: (5, 6) ]

[ For the 2 th pair: (7, 1) ]
